# Supplementary material for: Response of arbuscular mycorrhizal fungal community in soil and roots to grazing differs in a wetland on the Qinghai-Tibet plateau
Source: PeerJ. 2020 Jun 19;8:e9375. doi: 10.7717/peerj.9375 (PMC7307571; doi:10.7717/peerj.9375)
Supplement: Supplemental Information 27 [file peerj-08-9375-s027.zip › Root grazing 11-15/73.fastq]

@HISEQ:969:HM2KJBCX2:2:1101:13455:2160 2:N:0:ACTATGCA
CTGGTGCTGAATCCCAACTATCCCTATTAATCATTACGTTGATCCTAGAAACCAACAAAATAGAATCGAACGTCCTATTTCATTATTCCATGCTAATGTATTCAAGCGCGTGCCTGCTTTAAACACTCTAATTTTTTCAAAGTAACAGTCCTGATTCCCCACGACACCAAATTAATGACATCATGGCTCCTCAGAAAGGAGAAACCAATAACACCAGTACATACCAGAGGCATGACCGACGTATTGATCCCGAAATTCAACTACGAGCTTTTTAACTGCAACAACTTTAATATACGCTATTGGAGCTGGAATTACCGCGGCTGCTGGCACCAGACTTGCCCTCCAA
+
DDDDDHHIGFDHHHHHIIIHIH?HHIIII@HHIIIIIGHIHEHHHHHGEEHHHHIIIIIIIIHIIIIIIIIIHIHIGIHIIEHIGIIIHFHIIIHIIIHIIHCHHHHHHIIHIIIHHIIIHIIHHGHIIIIIIIIHHIHHHHHIIIIIIIIHHIHHIIIIIHHIIIIHIIHHHHFHHGIHHIIIHHHHHHHHFFIIIIIHHIHHIIIGIIHHHGIIIIIHHHHHIIIIIIHIIIIIIIIIIIHIIIIIIIIIIIIHIIIIIIIIIIGHIIIIIIIIIHIIIIIIIIIHIIIIIIIIIHIIIIHIIIIHHHIIIIIIIIIHIIIIIIIIIIIIIHIIIIIIHDDDDD
@HISEQ:969:HM2KJBCX2:2:1101:3611:2998 2:N:0:ACTATGCA
CTGGTGCTGAATCCCAACTATCCCTATTAATCATTACGGTGGTCCTAGACCAACAAAATAGAACCAACGTCCTATTCTATTATTCCATGCTAATCTATTCAAGCAAAAGCCCGCTTTAAACACTCTAATTTTTTCAAGGTAATGGTCCTGGTTCCCCGACACACCCAATAAAGGGCATACCGGCTCACCAGAAGGATAGACCCGACAACAGAACAGTACTCGCCAGAGACGGACCGTCCGGTCAGGCCTAAAATTCAACTACGAGCTTTTTAACTGCAACAACTTTAATATACGCTATTGGAGCTGGAATTACCGCGGCTGCTGGCACCAGACTTGCCCTCCAA
+
DDDDDIIIIGDGFHHIIIIIIIIIIIIIIIIIIIIIIIIIHIIIIIIIIIHIHIIIIIIIHIIGIIIIHHIHIIIHHIIIIIIHIHHHHHIIIIIIIIIHIGHIHHIIIGIHIHHHIHHHHIIIHHIIHIIIIIHHHHIIIIIIIIIIIHIHHIIIIIHIIIIIIIIIHIIIIHIIIIIHHHIIIIHHIIIIIIIIIIIIHIIIIIHHHIIIIIIIIIIIIIIIIIIIIIIIIIIIIIIHIIIIIIHIIIIIIIIIIIIIIIIIIIIIIIIIIIIIIIIIIIIIIIIIIIIIIIIHHGFIIIIIIIIIIIIIIIIIIIIIIIIIIIIIIIIIIIIIIIIDDDDD
@HISEQ:969:HM2KJBCX2:2:1101:12179:2936 2:N:0:ACTATGCA
CTGGTGCTGAATCCCAACTATCCCTATTAATCATTACGGTGATCCTAGAAACCAACAAAATAGAACCATGCCGTCCTATTCTATTATTCCATGCTAATGTATTCGAGCAAAAATGCCTGCTTTAAACACTCTAATTTTTTCAAGGTAAAGGTCCTGGATCCGCAAGACACCCAATAAAGGACATCAAGTTTCTCCAGAAGGTGAGAAATCAACAGTAACAGTTCATACCCCTTAAGGCATGACCATCACGTCAATCCCGAAATTCAACTACGAGCTTTTTAACTGCAACAACTTTAATATACGCTATTGGAGCTGGAATTACCGCGGCTGCTGGCACCAGACTTGCCCT
+
DDDDDIIIIFFHHHIIHIIIIIIIIIIIIIIIIIIIIIIIIIIIIIIIIIIIIIIIIGIIIIIIIIIIIIIIIHIIIIIIIIIIIIIIIIIIHHIIIIIIIHHIIIIHIIIIIIIIIIIIIIIIIIIIHHIIIIIIIIIIIGIHIIHIIIIIIIIIIIHIIIHIIIIIIIIIIIIHIIIIIIIIIIIIHHGGIIIIIIIIHIIIIIIHIIIIIIIIIIIIIIIIHIHIIIIIIIIIHHIIIIIIIIIIIIHHHIHIIIIIIIIIIIIIHFIIIIIIIIHIIHIIIIIIHIIIIIIIIIIIIIIIIIIIIIIIIIIIIIIIIIIIIHIIIIIIIIIIHIIIIIGIDDDDD
@HISEQ:969:HM2KJBCX2:2:1101:11090:2923 2:N:0:CCTATGCA
CTGGTGCTGAATCCCAACTATCCCTATTAATCATTACATCGATCCTAGAAACCAACAAAATAGAATCGGATGTCCTATTTCATTATTCCATGCTAATGTATTCAAGCGTGAGCCTGCTTTAAACACTCTAATTTTTTCAAGGTAACAGTCCTAATTCCCCGTGACACCAAATTAATGGCATTACGGTTCTTTAGAAGGTGAGAAATCAATAATATCAGTACATACCAACGGCATGACCGATACATTGATCCCGAAATTCAACTACGAGCTTTTTAACTGCAACAACTTTAATATACGCTATTGGAGCTGGAATTACCGCGGCTGCTGGCACCAGACTTGCCCTCCAA
+
D@0@D1G<@<11<<C11<CE1FGGHFH<F1C<DFHC?HEHC1CG@G@@<C1D11CCCF1<<<GEFC1<D0<<<1D@GF11DG1GHCEHFH?FEHGEHEAE?B1FCE1E<CCGECEHEEF1CHH?G1@<G@FF@@EF=E1D1F/<<<F1<DCDFBD1ECEC.00<1<D<@@D<E<D0<C</CH@DHGHGEEHGGGC<F8<7D<00@CC@DDHGHGF<BF8CFHE?@GC<<1DGD0<0/0111</<<1?CE/C<D1CC<1E?EGGCCG@<CHH@EG1GHHEIEHHGG<<?ECD<00GC1CD1E1G@HEH@IIHEEIHGE?EC1?H?EEEGCIHD1CFGCE=DIID@BD@
@HISEQ:969:HM2KJBCX2:2:1101:7866:3080 2:N:0:ACTATGCA
CTGGTGCTGAATCCCAACTATCCCTATTAATCATTACGTCGATCCTAGAAACCAACAAAATAGAATCAAACGTCCTATTTCGTTATTCCATGCTAATGTATTCAAGCGTGAGCCTGCTTTAAACACTCTAATTTTTTCAAAGTAACAGTCCTGATTCCCCAAGACACCAAATTAATGACATCATGGTTCGTCAGAAGGTAGGAATCAATAATACCAGTACGTACAATAGCACGACCAATAAATTGATCCCGAAATTCAACTACGAGCTTTTTAACTGCAACAACTTTAATATACGCTATTGGAGCTGGAATTACCGCGGCTGCTGGCACCAGACTTGCCCTCCAA
+
DDDCDIIIIIIIIIIIIIIIIIIIIIIIIIIIIIIIIIIIIIIIIIIIIIIIIIIIHIHIIIHIIIIIHIHHIHIIIIIIIIIIIIIIIIIIIIIIIIIIIIIIIIIIIIIIIIIIIIIIIIIHIIIHIIIIIIIIIIIIIIIIIIIIIIIIIIIIIIIIIIIIIIIIIHHIIIIIIIIIHIIIIIIIIIIIIIIIIIIIIIIIIIIIIIIIIIIIIIIIIIIIIIIIIIIIIIIIIIIHIIHHIIIIIIIIIIIIIIIIIIIIHIIIIIIIIIIIIIIIIIIIIIHHIIIIIIIIIIIIIIIIIIIIIIIIIIIIIIIIHIIIIIIIIIIIIIIIIIIIDDDDD
@HISEQ:969:HM2KJBCX2:2:1101:18674:3415 2:N:0:ACTATGCA
CTGGTGCTGAATCCCAACTATCCCTATTAATCATTACATCGATCCTAGAAACCAACAAAATAGAATCTGATGTCCTATTTCATTATTCCATGCTAATGTATTCAAGCGTAAGCTTGCTTTAAACACTCTAATTTTTTCAAGGTAACAGTCCTAATTCCCCATAACATCAAATAAATGACATTATGGTTCTTTAGAAGGTGAGAACCAATAAAACCAGTACATACCAAGGCATGACCGATTCCTTGATCCCGAAATTCAACTACGAGCTTTTTAACTGCAACAACTTTAATATACGCTATTGGAGCTGGAATTACCGCGGCTGCTGGCACCAGACTTGCCCTCCAA
+
@DDDDHFH@DEEHFHHHHIIIG?CHHHHIGIEHIHHIIIHCHEEGH@EHIIHHIFE1CGEHIGIEHGC1GG@@HHHIHHHHEFHHHEH@HEH1DHHHIHIHHHHHEIIIIHHGHHHFHHHHGHHGGCHFFFHECHEGHEHGCIIIIIHEHHIIHHHH?EFIHIHIHHIHIIIIHIIHHGIIIII;IIIIIHHIIIIH:?HIIIIIHIHHHHHGHEIIIIIIIIIHGIIIIIHIIIIIIHHHHEFHHFCGIHIHHHGIIIIIIIHIHIIHIIHIIIIIIIIHIHHHFHHIIGIIIIIIIIIIHIIHHCHHHFHHGIIIIIIIIIIIIIIIIIIIIIIHHIICDDDD
@HISEQ:969:HM2KJBCX2:2:1101:14927:4599 2:N:0:ACTATGCA
CTGGTGCTGAATCCCAACTATCCCTATTAATCATTACCTCGACTCCGAAAGCCAACGAAATAGAACCGAGATCCTATTCCATTATTCCATGCACTAATGTTCAGGCTGTAGCGCCTGCTTTGAGCACTCCAATTTTTTCAAAGTAAACGTGCTGGCCACCCATGGCACTCGATTAAGAGAACCATGAACGAACCAACAAAATCGTCCGGGCAAACAGTAGACACCGCAAGGTGCACCGCTCGCCCGAAACCGAGATCCAACTACGAGCTTTTTAACCGCAGCAATATTAGTATACGCTATTGGAGCTGGAATTACCGCGGCTGCTGGCACCAGACTTGCCCTCCAA
+
DDDDDIHHIHIIIIIHIIIIIIIIIIIIIIIIIIIIIIIIIIIIIIIHHIIIIIIIIIGHIIHHIIIIHIIIIFHHIIIIGHHHIIHGHIIIIIHEIIIHIHIIHHHIIIHIIIIIHIIIIHIIIIIHIIIIIIIIIIIHIHIHHIIIIIIHIIHIHHHIIIIIIIIIIIIIHIIHIIIHIHIIHIIHIIHHIHHGHHHFGHHCDIIIIIIIIIHIIHIHHIIIIIIIIIIIIIHHIIIIIHHHGIIHHIIIIHIIIIIIIIIIIIIIIIIIIIIIIIIIIIIIIIIIIIIIIIIIIIIIIIIIIIIIIIIIHIIIIIIIIIHIIIIIIIIIIIIIIIIIIDDDDD
@HISEQ:969:HM2KJBCX2:2:1101:16940:4752 2:N:0:ACTATGCA
CTGGTGCTGAATCCCAACTATCCCTATTAATCATTACGTCGATCCTAGAAACCAACAAAATAGAATCAAACGTCCTATTTCGTTATTCCATGCTAATGTATTCAAGCGTGAGCCTGCTTTAAACACTCTAATTTTTTCAAAGTAACAGTCCTGATTCCCCATGACACCAAATTAATGACATCATGGTTCGTCAGAAGGTAGGAATCAATAATACCAGTTCGTACAATAGCACGACCAATAAATTGATCCCGAAATTCAACTACGAGCTTTTTAACTGCAACAACTTTAATATACGCTATTGGAGCTGGAATTACCGCGGCTGCTGGCACCAGACTTGCCCTCCAA
+
DDDDDIIIIIIIIIIIHIIIIIIIIHIHHIHIIIHIIHHIIIHHHIIHGHIIIIHIIHIHHICGGHIIIIHHGHHHIHHHEHIIHIHHHIHHIHIIIIIIHIHIIHHIHHHHGIHHIIIHIIIIIIHIIIIHIGHIHIIIIHHIIHIIHHIIIIIIIGIIIIHHHHHGIIIGHHHIGHIIHIIIIIIIIHFHIIIHIHHIHHHIHIHHIGHHIIIIHHCIHHIHHIIIHHIHHIIIHHHIHEECHHIIHIHHHHHFGIIIIIHH@HEHIIIIIHHHIGIIHHGHHEHHIIIHHHIIHIIIHIIIHIIHHIHCFDHDHIIHIIHIIIIHIIHIHHIHHHIGDABDB
@HISEQ:969:HM2KJBCX2:2:1101:20960:5053 2:N:0:ACTATGCA
CTGGTGCTGAATCCCAACTATCCCTATTAATCATTACGGTGATCCTAGAAACCAACGAAATAGAACCAAGCCGTCCTATTTCATTATTCCATGCTAATATATTCAGACGTTAGCCTGCTTTAAACACTCTAATTTTTTCAAAGTAATAGTCCTGATATCCAATCACACCAAATAAATGGCATGAAAGTTCCTCAGAAGGTAGAGATTTATCTCACCAGTACAGACAATTAAGCCTGACCAATGGGTAAACCCCGAAGTTCAACTACGAGCTTTTTAACTGCAACAACTTTAATATACGCTATTGGAGCTGGAATTACCGCGGCTGCTGGCACCAGACTTGCCCTCCAA
+
DDBADHHHIDD<<FHHIIHIIIIIIHHIIIFHIGHIIIIIIIIIIIHHHHHHHIIIIIIHIIHIIIIHIHIFHEHIIHE@@HHEHIGHHIHHHIHGHEHHHHHHHHIHHHHGHHHFCHHHIHIIIIIHHHIHHIHHIHHHHIIHIIHIIIHIIGHI3GHIIIHIIIIGIIHIIIHIHIIHHHIHHI;HIIIIIHHHHIIHGHHGHIIIIIIIIIIIIIIIIIIIIIIIIIHIIIIIIIIIIIIIHGDHHIIIIIIHIIIIHIHHIIIHIIIIIIIIIIIIIIIIGIIIIIIIIIIIIIIIHIIIIIHIIIIIIIIIIIHIIIIIIIIIIIIIIIIIIIIIHIIDDDDD
@HISEQ:969:HM2KJBCX2:2:1101:3633:6419 2:N:0:ACTATGCA
CTGGTGCTGAATCCCAACTATCCCTATTAATCATTACGTCGATCCTAGAAACCAACAAAATAGAATCAAACGTCCTATTTCATTATTCCATGCTAATGTATTCAAGCGCGAGCTTGCTTTAAACACTCTAATTTTTTCAAAGTAACAGTCCTGATTTCCCGCGACACCAAATTAATGACATCGTGGTTCGTCAGAAGGGAGAAACCAATAATGCTAGTACGTACAAAGTACGACCGACATATTAGTCCCGAAATTCAACTACGAGCTTTTTAACTGCAACAACTTTAATATACGCTATTGGAGCTGGAATTACCGCGGCTGCTGGCACCAGACTTGCCCTCCAA
+
DDDDDHIIIGIIHHIHIIIIIIIIIHIIIHGIIHHHIIEHIIIIIIHIHHIIIIIHHHIIIIIIHHIIIHFHHHGIIHIIIIIIIIIIHIHIEHIIIGIIIHHHIHHHIHIIIIHHHDHHHIIIIHIHHIHIFHHHHHHHIHIHIHHFHIHIHHHHHHIIIIIIIIIIIIIHHIIIHIIIHHIIHHIHIHIIIIIIIHHIHHHHGIIHHIIHHIHHHIHIIIIIIIIHHIIIIIIIIIIHHIHH=HIIHIIIIIIIIIIIIIIIGIIIIIIIIIIIIIIIIHHHIIIIIIIIIIIIIIIIIIIIIIIIIIIIIIIIIIIIIIIIIIIIIIIIIIIIIIIDDDDD
@HISEQ:969:HM2KJBCX2:2:1101:6477:6276 2:N:0:ACTATGCA
CTGGTGCTGAATCCCAACTATCCCTATTAATCATTACGTCAATCCTAGAAACCAACAAAATAGGATCAAACGTCCTATTTCATTATTCCATGCTAATGTATTCAAGCGTTAGCCTGCTTTAAACACTCTAATTTTTTCAAAGTAACAGTCCTGTTTCCCTGCAACACCAAATTAATGGCATTACAGTTCTTCAGAAAGGAGGAATCAGCGAGACCAGTACGTACCAATGGCACGACCAACCTGCTGACCCCGAAATTCAACTACGAGCTTTTTAACTGCAACAACTTTAATATACGCTATTGGAGCTGGAATTACCGCGGCTGCTGGCACCAGACTTGCCCTCCAA
+
DDDDDIIIIDDFHHHIIIIIIIIIIIIIIIIIIIIIIIIIIHIIIIHIIIIIIIIIIHIIHIHHHHIIIIIIIHIIIIHIIFHIHIIHIIIIHHIIIIIIIIIIHHIIHIIHIIIIIIIIIIHIHHIIIIIIIIIIIIHIIIHIIIIIIIHIIIIIIIIIIGHIIIIIHHHIHHIIIIIIIIIHIIHIHIIHIHHIIIIIIIIHIIIIHIIIIHIIIIIIIIIIIIIIIIIIIIIGIIIIIIIHHIIIIHIIIIIIIIIIIIIIIIIIIIIIIIIIIIIIIIIIIIIIIIIIIIIIIIIIIIIIIIIIIIIIIIIIIIIIIIIIIIIIIIIIIIIHIIIIIDDDDD
@HISEQ:969:HM2KJBCX2:2:1101:12306:6296 2:N:0:ACTATGCA
CTGGTGCTGAATCCCAACTATCCCTATTAATCATTACGTCAACCCTAGAAACCAACAAAATAGGATCAAACGTCCTATTTTATTATTCCATGCTAATGTATTCAAGCGTTAGCCTGCTTTAAACACTCTAATTTTTTCAAAGTAACAGTCCTGTTTCCCCGCAACACCAAATTAATGGCATCACGGTTCTTCAAGAAGGAGGAATCAGCGAGGCCAGTTCATACCATTGGCACGACCAACCTGCTGACCCCGAAATTCAACTACGAGCTTTTTAACTGCAACAACTTTAATATACGCTATTGGAGCTGGAATTACCGCGGCTGCTGGCACCAGACTTGCCCTCCAA
+
DDDDDIIIIIIIIIIIIIIIIIIIIIIIIIIIHIIHIIIIHIIIIIIIIIIIHHIIIIIIIIHHHHIIIGHIIIIIIIIIIHIHGHIHGHIGHIGIIIIIIIIIIIHIIIIIHIIHIIIIIIIHIIHIIIIIIIIIHIIIIIIHHHEIIIIIIIIIIIHIIIIIHHHIIIIIIHGHIIIIIIHHIIIIIIIHIIIIHIIIIIIIIIIIIIIIIIIIHHHHHIIHHIIIIIIIIIIIHIHIIIHHFHGIGHIIIIIHIIIIIIIIIIIIHIIIIIHIIHIIIIIIHIHHHIIHIHIIIHHIIIIIIIIIIIIHIIIIIIIIIIIIIIIIHIIIIIIHIIIIHDCDDD
@HISEQ:969:HM2KJBCX2:2:1101:20863:6446 2:N:0:ACTATGCA
CTGGTGCTGAATCCCAACTATCCCTATTAATCATTACGTCGATCCTAGAAACCAACAAAATAGAATCAAACGTCCTATTTCGTTATTCCATGCTAATGTATTCAAGCGTGAGCCTGCTTTAAACACTCTAATTTTTTCAAAGTAACAGTCCTGATTCCCCATGACACCAAATTAATGACATCATGGTTCGTCAGAAGGTAGGAATCAATAATACCAGTACGTACAATAGCACGACCAATAAATTGATCCCGAAATTCAACTACGAGCTTTTTAACTGCAACAACTTTAATATACGCTATTGGAGCTGGAATTACCGCGGCTGCTGGCACCAGACTTGC
+
DDDDDIIHIHIHIHH@CGCHHIIIIIIIIIIIHHHIIIIIIIIIIHIIHHIIIIIIHHGIIHHIHEHIIHIIIIHHHEHHHIIIG@EHHIIIIIIHHHIHHGHHHGHIIIIIGIHCIHHIHHIIIIHIHIHIHIIIIHHIIIIIHIIIIGIIHHFHHHIIIIIIIHHHHIIIIIIIIHHIIIIIIIIHHIIIHIIIHIIIIIIIHHIHHHHGDEIIIIHIIIIIHIIGIIIIIHHHFIIIIIHIIIIIGIIIIIIIIIIHHIIGIIIIIIIIIIIHIIHHIIIIHHHIHIHHHIIHIIHHIIIIIIHHIIHIIIIIIIIIIIIIIIIIIIIIHDDDDD
@HISEQ:969:HM2KJBCX2:2:1101:6013:6779 2:N:0:ACTATGCA
CTGGTGCTGAATCCCAACTATCCCTATTAATCATTACGGTGATCCTAGAAACCAACGAAATAGAATCAGTCCGTCCTATTTCATTATTCCATGCTAATGTATTCAGACGATAGTCTGCTTTAAACACTCTAATTTTTTCAAAGTAACAGTCCTGATTTCCCATCACACCAAATAAATGGCATGAAAGTTCCTCAGAAGGTAGAGATCCATCTCATCAGTGCAGACAATTAAGCCTGACCAATGGGTAGACCCCGAGGTTCAACTACGAGCTTTTTAACTGCAACAACTTTAATATACGCTATTGGAGCTGGAATTACCGCGGCTGCTGGCACCAGACTTGCCCTCCAA
+
DDDADIIIIIHIHHIHIIIIIIIIIHIIIIIIIIIIIHIIIIIHIIIIEHHHIIHIIIIIGIIIIIIIHIIIIHIII?HHIIHEHHHIHHHIGCHHIIIIIIIIIIIIIIIIIIIIIIIGIIHIIIIIIIIHHHHHHHIIHIIIIIIIIIIIIIHHIIHIIHIIIIIIIHEHHFHHCIIHIIHHIIIHGHHHIIIIIIIIIHHHHIIIIHIIIIHIIIIIIIIIIIIIIIHIIIHIIIIIIIIIHHFHHIIIIIIIIIIIIIIIIIIIIIIIIIIHIIIIIIIIIIHIIIIIIIIIIIIIIIIIIHIHIIIIIIIIIIHIHIIIIIHIIIIIIIIIHIIIIIIDDDDD
@HISEQ:969:HM2KJBCX2:2:1101:9823:6843 2:N:0:ACTATGCA
CTGGTGCTGAATCCCAACTATCCCTATTAATCATTACGTCAATCCTAGAAACCAACAAAATAGGATCAAACGTCCTATTTCATTATTCCATGCTAATGTATTCAAGCGTTAGCCTGCTTTAAACACTCTAATTTTTTCAAAGTAACAGTCCTGTTTCCCTGCAACACCAAATTAATGACATTACAGTTCTTCAAGAAGGAGGAACCAGTAAAGCCAGTACATACCAGAGGCACGACCAACTTACTAATCCCGAAATTCAACTACGAGCTTTTTAACTGCAACAACTTTAATATACGCTATTGGAGCTGGAATTACCGCGGCTGCTGGCACCAGACTTGCCCTCCAA
+
DDDDDIIIIHHHHIIIIIIIIIIIIIIIIIIIIIIIIIIIIIIIIIIHIIIIIIIIIIIIIIIIIIIIIIIIHIHIIIIIIIIGHIIIIIIIHIIIIIIIIIHIIHIIIIIIIIIIIIIIIIIIIIIIIIIIIIIIIIIIIHHIIIIIIIIIIIIHIIIIIIIIIIIHIIIIIIHIIHIIIIIIIIIIHIIHIIIIIIIIIIIIIIIIIIIIIIIIIIIIIIIIIIIIIIIIIIIHIIIIIIHHHIIHIIIIIIIIIIIIIIIIIIIIIIIIIIIIIIIIIIIIIIIIIIIIIIIHIIHGHIIIIIIIIIIIIIIIIIIIIIIIIIIIIIIIIIIIIHHIIDDDDD
@HISEQ:969:HM2KJBCX2:2:1101:6900:7568 2:N:0:ACTATGCA
CTGGTGCTGAATCCCAACTATCCCTATTAATCATTACGGTGATCCTAGAAACCAACAAAATAGAATCATGCCGTCCTATTTTATTATTCCATGCTAATGTATTCAAGCAAAATGCCTGCTTTAAACACTCTAATTTTTTCAAAGTAAAGGTCCTGGTTCCCCGCGACACCCAATTAAGGGCATTGCGGTTCTCCAGAAGGTGAGAAATTGACTACACCAGTTCATACCCCTTAAGGCACGACCGATGTGTCAATCCCGAAATTCAACTACGAGCTTTTTAACTGCAACAACTTTAATATACGCTATTGGAGCTGGAATTACCGCGGCTGCTGGCACCAGACTTGCCCTCCAA
+
DDDDDIIIIDDDDGHIIIIIIIIIIIIIIIIIIIIIHIIIIIIIIIIIIIIIIHHIIIIIIIIEHHIIIIIIHIIIIIHIHHHIIIIHIHIIGHIIIIIIIGIIIIIIIIIIIIHHIIIIIIIIIHFHHIGHHHHHHIIIHIIHHIIHHHIIIIHIHHFIIIIHIIHHIHIIIIHIIIIIIIIIIIHHHHIIIIIIIIIIIIIIIIIIIIIIIIIIIIHIIIHIIIIIIIIIIIIHIIIIIIHHIIIIIIHHHIIHHHIIIIIIIIIIIIIIIIIIIGIIIIIIIIIIIIIIIIIIIIIIIIIIIIIIIIIIIIIIIIIIIIIIIIIIIIIIIIIIIIIIIIIIIIIDDDDD
@HISEQ:969:HM2KJBCX2:2:1101:21089:7681 2:N:0:ACTATGCA
CTGGTGCTGAATCCCAACTATCCCTATTAATCATTACGTCAATCCTAGAAACCAACAAAATAGGATCGTCGTCCTATTTCATTATTCCATGCTAATGTATTCAAGCGTTAGCCTGCTTTAAACACTCTAATTTTTTCAAAGTAACAGTCCTGTTTCCCCGCAACACCAACTTAATGGCATTACGGTTCTACAAGAAGGAGGAATCAGCAAAGCCAGTGCATACCAGAGGCACGACCAACTTGCTGACCCCGAAATTCAACTACGAGCTTTTTAACTGCAACAACTTTAATATACGCTATTGGAGCTGGAATTACCGCGGCTGCTGGCACCAGACTTGCCCTCCAA
+
DBDADHHIHHFFHHHHIIIIFIIIIHIIIIHIIGHHIIIIIIIIIIIIIIIIHHIIHIIGIHHIIHIHEHICGHFC@HHHHHIHIIIIHIHEEHIHHHHIHHHHIHIFEFEGHIIHEHHIHIHIIHEHIIHHHIHEGHIHHEHHGGHHHIHGHHHIIIIIIIIIIIHHIHHIIHHHEIIIIHIIIIIIIIIIIIHIIIIIIIHIIIIIHHHIIIIIIIIIHIIIIIIIIIIHIIHIHHIIHHHDIHIIIGIHIIIIIHIIIHIHHIIIIIIIIHIIIIIIIIHIIIIIIIHIHIHIIIIIIIIIIIIIIIIIIIIIIIIIIIIIIIIIIIIIIIIIIIIIDDDDD
@HISEQ:969:HM2KJBCX2:2:1101:21044:8022 2:N:0:ACTATGCA
CTGGTGCTGAATCCCAACTATCCCTATTAATCATTACGTCGATCCTAGAAACCAACAAAATAGGGTCAAACGTCCTATTTCATTATTCCATGCTAATGTATTCAAGCGTGAGCCTGCTTTAAACACTCTAATTTTTTCAAAGTAACAGTCCTGATTCCCCGCGACACCAAATTAATGACATCACGGATCTTCAGAAGGGAGAAACCAGTGACACCAGTGCATACCAAAGGCATGACCAGCGTACTGATCCCGAAATTCAACTACGAGCTTTTTAACTGCAACAACTTTAATATACGCTATTGGAGCTGGAATTACCGCGGCTGCTGGCACCAGACTTGCCC
+
DDDDDIHHIIHGHHIHIIIICGHIIHHIIIHIIIIIIIIIIIIHIIIIIIIIIIIIIHHIIIHHHHGHIIIICHEFHEHHHHEHHHGHHHHHHGHIIHHHHGHHIIIIIIIHHHHIHHHHHHIIIIIHHIIIHIIIIIIIIHHHHHIHHHIIIIHIIIIIIIHIIIIIIHHIIIIIIIIIHIIIIIHIIIIHIIIGIIIIIIIIIIIIIIIIIIIIIIIIIIIIHHHHIIIIIIIIIIHHIIIIIIIGIIIIIIIIIIIHIHFHHGIIIIIIIHHIIIIIIIIHIIIIIIIHHHIIIHHHHIIIIIIIIIIIIIIIIIIIIIIIIIIIIIIIIHIIDDDDD
@HISEQ:969:HM2KJBCX2:2:1101:17119:8790 2:N:0:ACTATGCA
CTGGTGCTGAATCCCAACTATCCCTATTAATCATTACGTCAATCCTAGAAACCAACAAAATAGGATCAACGTCCTATTTCATTATTCCATGCTAATGTATTCAAGCGCGAGCCTGCTTTAAACACTCTAATTTTTTCAAAGTAACAGTCCTGATTCCCCGCCACACCAAATGAATGACATGATGGTTCGTCAGAAGGTAGGAACCAGTAACACCAGTACGTACCTAAGGCACGACCAACGTACTGATCCCGAAATTCAACTACGAGCTTTTTAACTGCAACAACTTTAATATACGCTATTGGAGCTGGAATTACCGCGGCTGCTGGCACCAGACTTGCCCTCCAA
+
DDDDDIIIIFGHHHIIIIHIIIIIIIIIIIIIIIIIIIIIIIIIIIIIIIIIIIIIIIIIIIIHIIIIIIHHIHIIIIIIHIIHIIIIIIIIIHIIIIIIIHHHHIIIIIIIIIIIIHIIIIIIIHIIIIIIIIIIIIHHHIIIIIIHIHIIHIIIIIIIIIIHHIHHIIIIIIIIIIIIIIIHIIIIIIIIIIIIIIIIIIIIIIIIIIIIIIIIIIIIIIIIIIIIIIIIIIIHIIIIIIHHIIIIIIIIIIIIIIIIIIIIIIIIIIIIIIIIIIIIIIIIIIIIIIIIHIIIIIIIIIIIIIIIIIIIIIIIIIIIIIIIIIIIIIIIIIIIIIIIDDDDD
@HISEQ:969:HM2KJBCX2:2:1101:8551:8505 2:N:0:ACTATGCA
CTGGTGCTGAATCCCAACTATTCCTATTAATCATTACGTCGATCCTAGAAACCAACAAAATAGAATCAAACGTCCTATTTCATTATTCCATGCTAATGTATTCAAGCGTGCGCCTGCTTTAAACACTCTAATTTTTTCAAAGTAACAGTCCTGATTCCCCACGACACCAAATTAATGACATCGCGATTCTTCAGAAGGTAGGAACCAATAATGCCAGTGCGTACCGAGGCACGACCGACAATCTGATCCCGAAATTCAACTACGAGCTTTTTAACTGCAACAACTTTAATATACGCTATTGGAGCTGGAATTACCGCGGCTGCTGGCACCAGACTTGCCCTCCAA
+
DDDDDIHIIHIIIIIIIIIIHIHIIIIIIIIIIIIIIIIIIIIIIIIIIIIHIIIIIIIHHHHHIIIIIHIFHHHHHIHHIIIIIIIIIIIIIIIIIIIIIHIIIIIIIIIIIIIIIIIIIIIIIHIIIIHIIIIIIIIIIIIHIIIIIIIIIIIHIIIIIIIIIIIIIIIIIIIIIIIIIIIIIIIIIIIIIIIIIIIIIIHHIHIIIIIIIIIIIIIIIIIHIIIIIIIIIIIIIIIIIIIIIIIIIIIIIIIIIIIIIHIIIIIIIIIIIIIIIIIIIIHHIIIIIIIIIIIIIIIIIIIIIIIIIIIIIIIIIIIIIIIIHIIIIIIIIIIIIIIIDDDDD
@HISEQ:969:HM2KJBCX2:2:1101:6198:9167 2:N:0:ACTATGCA
CTGGTGCTGAATCCCAACTATCCCTATTAATCATTACGTCAATCCTAGAAACCAACAAAATAGGATCGAACGTCCTATTTCATTATTCCATGCTAATGTATTCAAGCGTTAGCCTGCTTTAAACACTCTAATTTTTTCAAAGTAACAGTCCTGTTTCCCTGCAACACCAAATTAATGACATTACAGTTCTTCAAGAAGGAGGAATCAGTAAAGCCAGTACATACCATTGGCACGACCAACCTACTGACCCCGAAATTCAACTACGAGCTTTTTAACTGCAACAACTTTAATATACGCTATTGGAGCTGGAATTACCGCGGCTGCTGGCACCAGACTTGCCCTCCAA
+
DDDDDIIIIHFGHHHIHIHIIIIIIIIIIGIHGIIIIIIIIGHIIHHHHHHHIIIIIIHIHEGC?GIHIIGHIIEHIIFHIIIHHHHFHIIIGIGEIIIIHIIHGHHHHIIIIIIIIIIIHHHGHHHIIIHHIIIIIIIHIIIIIIIIIIIIHIIIIIIIIIIIIIIIHHIHIIIIIIHIIIIIIHIHIIIIIIIIIIIIIIIHIIIIIIIIIIHHIIIIIIIIIHIIIIIIIIIIIIIIIIIHHIIIIIIIIIIIHIIIIIIIIIIIIIIIIIIIIIIIIIIIIIIIIIIIIIIIIIIIIIIIIIIIIIIIIIIIIIIIIIIIIIIIIIIIIIIIIIIIIDDDDD
@HISEQ:969:HM2KJBCX2:2:1101:11235:9862 2:N:0:ACTATGCA
CTGGTGCTGAATCCCAACTATCCCTATTAATCATTACGGTGATCCTAGAAACCAACGAAATAGAACCAATCCGTCCTATTTCATTATTCCATGCTAATGTATTCAGACGTTAGCCTGCTTTAAACACTCTAATTTTTTCAAAGTAACAGTCCTGATTTCCTATCACACCAACTAAATGGCATGAAAGTTCCTCAGAAGGTAGAGATTTATCTCACCAGTACAGACAATTAAGCCTGACCAATGGGTAAACCCCGAAGTTCAACTACGAGCTTTTTAACTGCAACAACTTTAATATACGCTATTGGAGCTGGAATTACCGCGGCTGCTGGCACCAGACTTGCCCTCCAA
+
DDADDHIIIHHHHIIIIIIIIIIIIIIIIIIIIIIIIIIIIIIIIIIIIIIIGIIIIIIIIIIIIIIIIIHHHIIIIHIIIIIHIIIIHIIIGIIIIIIIHCHHIHHIIIIIIIIIIIHIIHIHHIHIIIIIIIIIIIHHHHHIIIIIIIIHIIHHIIHIIIIIIHIIIIIIIGIIIIIIIIIHIIIIHHIIIIIIIIIIIIIIIIIIIIIIIIIHHIIIHIIIIIIIIIIIIIIIHGIIIIHIIHEHHIIIIIIIIIIIIIIIIIIHIIIIIIIIIIIIIIIIIIIIIHIIIIIIIIIIIHIIIIIIIHIIIIIIHIIIIIIIIIIIIIIIIIIIIIIIIIIDDDDD
@HISEQ:969:HM2KJBCX2:2:1101:21255:9799 2:N:0:ACTATGCA
CTGGTGCTGAATTCCCAACTATCCCTATTAATCATTACGTCAATCCTAGAAACCAACAAAATAGGATCAAACGTCCTATTTCATTATTCCATGCTAATGTATTCAAGCGTTAGCTTGCTTTAAACACTCTAATTTTTTCAAAGTAACAGTCCTGTTTCCCTGCAACACCAAATTAATGGCATTACAGTTCTTCAGAAAGGAGGAATCAGCGAAGCCAGTACATACCAGTGGCATGACCAACCTGCTGACCCCGAAATTCAACTACGAGCTTTTTAACTGCAACAACTTTAATATACGCTATTGGAGCTGGAATTACCGCGGCTGCTGGCACCAGACTTGCCCTCCAA
+
BBBD@HGFGHHIHHHIHIIHIHIIIHHIIHIHHHHHHHHHHIHH?GHHIIHIHIIIIHHIIGHHEHCEDHHEHH?ECHCHCHHIIEGHHEHEGHEGHHHGHFIHIHHIIHHHEHHHHIGBGHIIHIIHHHHIIHHHHHHHHIIHHFHGHIIIIHHHHIIIIIHIHIIIGHGHIIIIIIIHHFGHHHHHIIIIIIIIIIIHHHHHHDIIIIIIHIIIHIIIIIHHIIHIHHHIHGIHHHHFIIIIHDHEHIHHGIHHIIIIIIIIIHHIIIIHHHEEIIHHIHHHFIHIIIHIIIIIIIIHIIIHHIIIIIIIHHIIIIIIHIIIIIIIHHIHFHEIIIIIIIDDDDD
@HISEQ:969:HM2KJBCX2:2:1101:18663:10127 2:N:0:ACTATGCA
CTGGTGCTGAATCCCAACTATCCCTATTAATCATTACGTCAATCCTAGAAACCAACAAAATAGGATCGAACGTCCTATTTCATTATTCCATGCTAATGTATTCAAGCGTTAGCTTGCTTTAAACACTCTAATTTTTTCAAAGTAACAGTCCAAATTCCCCGCAACACCAAATTAATGGCATTACGGATCATCAGGAAGGAGGAATCAGTAAGACCGGTACATACCAGAGGCATGACCAATCTACTAACCCCGAAATTCAACTACGAGCTTTTTAACTGCAACAACTTTAATATACGCTATTGGAGCTGGAATTACCGCGGCTGCTGGCACCAGACTTGCCCTCCAA
+
DCDDDIIIIFGHHHIIIIIIIIIIIGIIIIIIIIIIIIIIIIIIHIIIIGIIHIIIHIIHIIIIHIIIGIIIIIIIIIIHIIIIHIIHIHIIHIIIIIIIIHIIIHHIHHIHIHIIIIIIIIIIIIIIIIHIIIIIIIIIIIIIIIIIIIHIIIIIHHIIIIIIIIIIIIIHHIIIHHCGIIIIHIIIIIIIIIIIIIIIIIIIIIIIIIIIIIIIHIIIIIIIIIIIIIIIIIIIIIIIIIIHGHIIIIIIIIIHGHIIIHIIIIHIIIIIIIIIIIIIHHIIIIHIIIIIIIIIIHIIIIIIIIIIIIIIIIIIIIIIIIIIIIIIIIIIIIIIIIIIIDDDDD
@HISEQ:969:HM2KJBCX2:2:1101:8547:10702 2:N:0:ACTATGCA
CTGGTGCTGAATCCCAACTATCCCTATTAATCATTACGTTGTACCTAGAAACCAACAAAATAGGTTCGAACGTCCTATTTCATTATTCCATGCTAATGTATTCAAGCGTTTGCCTGCTTTAAACACTCTAATTTTTTCAAAGTAACAGTCCTGACTCCCCACGACACCAAATTAATGACATCATGGTTCATCAGAAGGGAGGAATCAACGACCCCAGTGCGTACCGAAGGCACGACCGACGTATTGATCCCGAAATTCAACTACGAGCTTTTTAACTGCAACAACTTTAATATACGCTATTGGTGCTGGAATTACCGCGGCTGCTGGCACCAGACTTGCCCTCCAA
+
DDDDDIIIIDFHHHIIIIIIIIIIIIIIIIIIIIIIIIIIIIIIIIIIIIIIIIIIIIIHIIIIIIIIIIEHHGIIIIIIHIHIIIIIHIIIHIIHIIIIIIIIIIIIIIIIIIIIIIIIIIIIIIIIIIIIIIIIIIIIHIIIIIIIIIIIIIIIHIIIIIIIIIHIIIIHIIIIIIIIIIIIIIIHIIIIIIIHIIIIIIIIHIIIIIHIIIIIIIIIIIIIIIIIIIIIIIIIHIIIIIIIHIIIIIIIIIIIIIIHIIIIIHIIIIIIIIIIIIIIIIIIIIIIIIIIIIIIIIIIIIIIIIIIIIIIIIIIIIIIIIIIIIIIIIIIIIIIIIIIIDDDDD
@HISEQ:969:HM2KJBCX2:2:1101:13790:10612 2:N:0:ACTATGCA
CTGGTGCTGAATCCCAACTATCCCTATTAATCATTACGTCAATCCTAGAAACCAACAAAATAGGATCGAACGTCCTATTTCATTATTCCATGCTAATGTATTCAAGCGTTAGCCTGCTTTAAACACTCTAATTTTTTCAAAGTAACAGTCCTGTTTCCCTGCAACACCAAATTAATGACATTACAGTTCTTCAAGAAGGAGGAATCAGTAAAGCCAGTACACACCATTGGCACGACCAACCTACTGACCCCGAAATTCAACTACGAGCTTTTTAACTGCAACAACTTTAATATACGCTATTGGAGCTGGAATTACCGCGGCTGCTGGCACCAGACTTGCCCTCCAA
+
DDDDDIIIIII1FGHIIII?HIIIIIIIIIIIIIIIIIIIIIIIIIIIIIIIIIIIIIIIIIIIIIIHHIIIIIIIIIIIHIHIIIHIIIHIIIIIIIIHIIHIIIHIIIIIIIIIIIIIIGHIHIIIIIHIIIIIIIIIIIIIIIHIIIIIIIIIIIIIIIIIIIIIIIIIIIIIIIIIIIIHIIIIIIIIIIIIIIIIIIIIIIIIIIIFIHIIIIIIIIIIIIIIIIHIIIIIIIHIIIHHHIIIIIIIIIIIHIIIIIIIIIIIIIIIIIHIIIIIIIIIIIIIIIHIIIIIIIIIIIIIIIIIIIIIIIIIIIIIIIIIIIIIIIIIIHIIIIIIIDDDDD
@HISEQ:969:HM2KJBCX2:2:1101:18909:10486 2:N:0:ACTATGCA
CTGGTGCTGAATCCCAACTATCCCTATTAATCATTACGGTGATCCTAGAAACCAACAAAATAGAACCATGCGTCCTATTTCATTATTCCATGCTAATGTATTCAGGCAATAGCCTGCTTTAAGCACTCTAATTTTTTCAAGGTAACAGTCCTGCTTCCCCAACGCACCAAATTAATGACATGCTGGTTATTCAGAAGGTAGGAATCCATCACGCCAGTACAGACCCAAAAGCCCGACCAACGGATAAACCCCGAAATTCAACTACGAGCTTTTTAACTGCAACAACTTTAATATACGCTATTGGAGCTGGAATTACCGCGGCTGCTGGCACCAGACTTGCCCTCCAA
+
DDDDDIIIIDDGHFHIIIIIIIIIIIIIIIIIIIIIIIIIIIIIIIIIHIHHIIIIIIIIIIHIIIIIIIIIIHIIIIIIIIIIIIIIIIIIIIIIIIIIIIIIIHHIIIIHHIIIIIIIIIIIIIIIIIIIIIIIIHIIIIIIIIIIIIHHIIIIHIIIIHHHIIIIIIIIIIIIIIIIIIIIIHIIIIHIIIIIIIIHIIIIIIIIIIIHIIIIHHHHIIIIIIIIIHIHIIIIIIIIIIHIHGIIIIIIIIIIIIIIIIIIIIIIIIIIIIIIIIIIIIIIHIIIIIIIIIIIIIIIIIIIIIIIIIIIIIIIIIIIIIIIIIIIIIIIIIIIIIIIIIDDDDD
@HISEQ:969:HM2KJBCX2:2:1101:17086:11037 2:N:0:ACTATGCA
CTGGTGCTGAATCCCAACTATCCCTATTAATCATTACGTCAATCCTAGAAACCAACAAAATAGGTTTGAACGTCCTATTTCATTATTCCATGCTAATGTATTCAAGCGTTAGCCTGCTTTAAACACTCTAATTTTTTCAAAGTAACAGTCCTGTTTCCCTGCAACACCAAATTAATGGCATTACAGTTCTTCAGAAAGGAGGAATCAGCGAAACCAGTTCATACCAGTGGCACGACCAACCTGCTGACCCCGAAATTCAACTACGAGCTTTTTAACTGCAACAACTTTAATATACGCTATTGGAGCTGGAATTACCGCGGCTGCTGGCACCAGACTTGCCCTCCAA
+
DDADD1DGHF<1CGHIIICHDGHHIIGHIHHHIIIHHC<EHHIHHHGEHCHHHIIIEFHEEHHGH1DEHFICHHFHIIHHHHHHEGHEEHH1@GHHIHIHHCGEEHHHIHIIHHHG?@DFGHIFEHGCGHIHIEEHIIIIIIIHHGHHHGFHEHEFIIHGH?IHHHIHHHIHHHHGFHHFIHHHHHIHCHIHHHHFIIHIIIIIIIHH@EHEFIGIIIHHHHHHHHGH@FHIIHHD=HGHHIHHIHHHEGHHHDGGGHFHIHIHIHHHHIHHEF<FIIIGIHIHE@EHGHIIHIIIHIHEHIIHGCHHH?HHHIIHHDIHHIHIHHIIHIHHHGHHIIIIHBBBD@
@HISEQ:969:HM2KJBCX2:2:1101:5318:11484 2:N:0:ACTATGCA
CTGGTGCTGAATCCCAACTATCCCTATTAATCATTACGTCAATCCTAGAAACCAACAAAATAGGATCAAACGTCCTATTTCATTATTCCATGCTAATGTATTCAAGCGTTAGCCTGCTTTAAACACTCTAATTTTTTCAAAGTAACAGTCCTGTTTCCCTGCAACACCAAATTAATGACATTACAGTTCTTCAGAAAGGAGGAACCAGCGAGACCAGTACGAACCAAAGGCACGACCAACCTGCTGATCCCGAAATTCAACTACGAGCTTTTTAACTGCAACAACTTTAATATACGCTATTGGAGCTGGAATTACCGCGGCTGCTGGCACCAGACTTGCCCTCCAA
+
DDD@D1CHHC1FHDC@GEHIHCGCEHGEHHHEEG@E1<DEHHGHHIHHHIICGCFHHCHIIHG11DHHHHIEFGHIHCHEHHEHFHIIE?HHE?@?HHHIIHCHIIIIIHFHFAHCHHFFEGEHHHHGHHIHCHHHCHFHGEFFGHHHHBDEHHHHHHHHHHHHHHHHH@CFGHGFCGHHHHIHHFGHHGCHHFIHHIHHHHIHIHHHHF?CIIHHEHGGIIIHHHFCCHIHHG@HHHHHHHEHHIGHD?@@EIIGHEHHHHHHFCCH?H?HHGIIHHHHHHF?IHHHHHIIIIHIHHHHHHCIHHHIHGIHHIHDGHIGIIHHEHHF<HHIHEHHHHHEHA@DDB
@HISEQ:969:HM2KJBCX2:2:1101:14711:11292 2:N:0:ACTATGCA
CTGGTGCTGAATCCCAACTATCCCTATTAATCATTACGTCAATCCTAGAAACCAACAAAATAGGATCAACGTCCTATTTCATTATTCTATGCTAATGTATTCAAGCGCAAGCCTGCTTTAAACACTCTAATTTTTTCAAAGTAACAGTCCTGATTCCCCACCACACCAAATTAATGACATGATGGTTCATCAGAAGGTAGAAATCAGTAATACCAGTACGTACCGAAGGCACGACCAGCGTACTAATCCCGAAATTCAACTACGAGCTTTTTAACTGCAACAACTTTAATATACGCTATTGGAACTGGAATTACTGCGGCTGCTGGCACCAGACTTGCCCTCCAA
+
DDDDDIIIIDDFDFHIIHIIIIIIIIIIIIIIIIIIIIIIIIIIIIIIIIIIIIIIIIIIIIHIIIIIIIIIIIIIIIIIIIIIIIIIIIIGHIIIIIIIIIIIIIIIIIIGIIHHIIIIIIIIIIIIIIIIIIIIIIIIIIIIIIIIIIHIIIIIIIIHHIIIIIIIIIIIIIIIIIIIIIIIIIIIIIIIIIIIIIHIIIHIIIIIIIIIIIIIIIIIIIIIIIIIIIIIIIIIIIIIIIHHIIIIIIIIIIIIIIIHIHIIIIIIIIIIIIIIHIIIIIIIIIIIIIIIIIIIIIIIIIIIIIIIIIIIIIIIIIIIIIIIIIIIIIIIIIIIIIIIDDDDD
@HISEQ:969:HM2KJBCX2:2:1101:9855:11506 2:N:0:ACTATGCA
CTGGTGCTGAATCCCAACTATCCCTATTAATCATTACGTCAATCCTAGAAACCAACAAAATAGGATCGAACGTCCTATTTCATTATTCCATGCTAATGTATTCAAGCGTTAGCTTGCTTTAAACACTCTAATTTTTTCAAAGTAACAGTCCAAATTCCCCGCAACACCAAATTAATGGCATTACGGCTCATCAGGAAGGAGGAATCAGTGAGACCAGTACATACCAGAGGCATGACCAACCTACTAACCCCGAAATTCAACTACGAGCTTTTTAACTGCAACAACTTTAATATACGCTATTGGAGCTGGAATTACCGCGGCTGCTGGCACCAGACTTGCCCTCCAA
+
DDDDDIIIIGFHGHHIIIIIIIIIIIIIIIIIIIIIIIIIIIIIIIIIIIIHIIIIIIIIIIIHIIIIIIIIIHIHIIIIIIIIIIIIIIIGHIIIIIIIIIIIIIIIIIIIIIIIIIHIIIIIIIIIIIIIIIIIIIIHIIIIIHIIIIIIIHIIIIIIIIHHIIHIIIIIIIIIIIIHIIIIIIIIIHIIIIIIIIIIIIIIIIIIIIIIIIIIIIIIIIIIIIIIIIIIIIIIIIIIIIHHGIIIIIIIHIIIHIIIIIHIIIIIIIIIIIIIIIIIIIIIIIIIIIIIIIIIIIIIIIIIIIIIIIIIIIIIIIIIIIIIIIIIIIIIIIIIIIIHIDDDDD
@HISEQ:969:HM2KJBCX2:2:1101:15639:11725 2:N:0:ACTATGCA
CTGGTGCTGAATCCCAACTATCCCTATTAATCATTACGTCAATCCTAGAAACCAACAAAATAGGATCAAACGTCCTATTTCATTATTCCATGCTAATGTATTCAAGCGTTAGCCTGCTTTAAACACTCTAATTTTTTCAAAGTAACAGTCCTGTTTCCCTGCAACACCAAATTAATGACATTACAGTTCTTCAAGAAGGAGGAACCAGTAAAGCCAGTACATACCAGAGGCACGACCAACTTACTAATCCCGAAATTCAACTACGAGCTTTTTAACTGCAACAACTTTAATATACGCTATTGGAGCTGGAATTACCGCGGCTGCTGGCACCAGACTTGCCCTCCAA
+
DDD@DHIIIHFFHHHGIIIIIIHIIIIHIIIIIIHHIIIIIIIIIIIIIHIIIIIIIGIIHIHIIIIIIGHIIIIIIIHHHIIIIIHIIHHHHHIIIHHHHHHHIIIHIHIHHHIHIIIHGH@HHIHHH@HEIIHHIHIHIIIIHIIIIIHIIHIIIHIIIIIIIIHIIIIIHIIIIHHIHHIIIHIHHIIIIIIHIIHHIIIIIHIIIIHHIHGIIIHHIIHHHHIIIH;IIIIIHIHIIHHG@IIIIIIIHG@EHHHHHIHHIHHIIIIHHEHIIIIIIIIIIHIIIIIIIIIIHIHHIIIIIIIIIIIIIIGIIIHIIIIIIIIIIIHEIHIHIIIIIBBDD0
@HISEQ:969:HM2KJBCX2:2:1101:18454:12204 2:N:0:ACTATGCA
CTGGTGCTGAATCCCAACTATCCCTATTAATCATTACGTCAATCCTAGAAACCAACAAAATAGGATCGAACGTCCTATTTCATTATTCCATGCTAATGTATTCAAGCGTTAGCTTGCTTTAAACACTCTAATTTTTTCAAAGTAACAGTCCAAATTCCCCGCAACACCAAATTAATGGCATTACGGATCATCAGGAAGGAGGAATCAGTGAGACCAGTACATACCAGAGGCATGACCAATCTACTAACCCCGAAATTCAACTACGAGCTTTTTAACTGCAACAACTTTAATATACGCTATTGGAGCTGGAATTACCGCGGCTGCTGGCACCAGACTTGCCCTCCAA
+
DDDDDIIIIGGHGHIIIIIIIIIIIIIIHIIIIIIIIIIIIIHHIHIIIIIIIIIIHIIHIIHIIIIHHIIIIIIIIIIIHIIIHHIHHIIIIIIFIIIIIIIIIIIIIIIHHHIIIIIIIIIIIHIIIIIIIIIIIIIIIIIIIIIHIIIIIIIIIIHIIIIIIIIIIIIIIIIIIIIIHIIIIIIIIIIIIIIIIIIIIIIIIIIIIIIHIHIIIIIIIIIIIIIIIIIIIIIIIIIIIIIIHIIIIIIIIIIIIIIIIIIIIIIIIIIIIIIIIIIIIIIIIIIIIIIIIIIIIIIIIIIIIIIIIIIIIIIIIIIIIIIIIIIIIIIIIIIIIIIIIDDDDD
@HISEQ:969:HM2KJBCX2:2:1101:13315:12181 2:N:0:ACTATGCA
CTGGTGCTGAATCCCAACTATCCCTATTAATCATTACGGTGATTCAGAAACCAACAAAACAGGACCACCGTCCTATTTTATTATTCCATGCTAATGTATTCAGACATAAGCCTGCTTTGAACACTCTAATTTTTTCAAGGTAAAGGTCCTGGTTTCCTACCACGCTAAATTAATAACATGATAGTTCCCCAGAAGGTAGAAATTCTACACGCCAGTACAGACAATAGCCCGACCAACGATAGAACCCCGAAATTCAACTACGAGCTTTTTAACTGCAACAACTTTAATATACGCTATTGGAGCTGGAATTACCGCGGCTGCTGGCACCAGACTTGCCCTCCAA
+
DDDDDIIIIIIIIIIIIIIIIIIIIIIIIIIIIIIIIIIIIIIIIIIIIIIHFHIIHIIHIIIIIIIIIIIIIIIIIIIIIIIIIIIIIIIIIIIIIIIIIIIIIIIIIIIGHHIIIIIHIIIIIIIIIIIIIIIIIIIIIIIIIIIIIIIIIIIIIIIIIIIIIIIIHHIIIIIIIIIIIIIIHHIIIIIIIIIIIIIIIIIIIIIIIIIIIIIIIIIIIIIIIIIIIIIIIIIIIIIIHHIHIIIIIIIIIHIIIIHIIIIIIIIIIIIIIIIIIIIIIIIIIIIIIIIIIIIIIIIIIIIIIIIIIIIIIIIIIIIIIIIIIIIIIIIIIIIIIIDDDDD
@HISEQ:969:HM2KJBCX2:2:1101:13721:12476 2:N:0:ACTATGCA
CTGGTGCTGAATCCCAACTATCCCTATTAATCATTACGGTGGTCCTAGAAACCAACAAAATAGAACCATGCCGTCCTATTTTATTATTCCATGCTAATGTATTCAAGCAAAAATGCCTGCTTTAAACACTCTAATTTTTTCAAAGTAAAGGTCCTGGTTCCCCGCGGCACCCAATTAAGGACATCGCGGTTCTCCAGAAGGTGAGAAATTGACTGCACCAGTTCATACCCCGTAAGGCACGACCGATGCGCCAATCCCGAAATTCAACTACGAGCTTTTTAACTGCAACAACTTTAATATACGCTATTGGAGCTGGAATTACCGCGGCTGCTGGCACCAGACTTGCCCTCCAA
+
DDDADIIIIDDDFGHHHIIIIIIIHIIIIIIIIIIIIHIIHIIIIHHIHHIIIIIIHHHHIGIGIIIIIIFCHIIIIHHFHIIHIII?GIIIIHIIIIHHHHHHIIIIIIIIIIHHIIIIIIIIIHGHIHIIIGEHIEHIIIIGHGIIIIIIIIIIHHIIIHIIIIIIHGCHIIIIIIIIIIIIIIIIIHIIIIIIIIIIIIIIIIIHIIIIIIIIIIIIIIEIIHIIII=IIIIIIIIIHHFIHIIIIIHFIIHHIHIIIHHIIHHGIIIIIIIIIIIIHHIIHIIIIHHEHHIIIIIIIIIIIIIIIIIIIHIIIIIIIIIIIIIIIIIHIIIIIIIIIIIIIIIHBDDDB
@HISEQ:969:HM2KJBCX2:2:1101:4714:11924 2:N:0:ACTATGCA
CTGGTGCTGAATCCCAACTATCCCTATTAATCATTACGTCAATCCTAGAAACCAACAAAATAGGATCAAACGTCCTATTTCATTATTCCATGCTAATGTATTCAAGCGTTAGCCTGCTTTAAACACTCTAATTTTTTCAAAGTAACAGTCCTGTTTCCCTGCAACACCAAATTAATGACATTACAGTTCTTCAAGAAGGAGGAACCAGTAAAGCCAGTGCATACCAGAGGCACGACCAACCTACTAATCCCGAAATTCAACTACGAGCTTTTTAACTGCAACAACTTTAATATACGCTATTGGAGCTGGAATTACCGCGGCTGCTGGCACCAGACTTGCCCTCCAA
+
DDDCDHIIIIIIIIIIIIIIIIIIIIIIHIIIIIIIIIIIIIIIIIIIIIIIIIIIIIIIIHHGFHIHIIIGHIIIHHIHIIIIIIHIHIIIIIIEIIIIIIIIIIIIIIIIHIIIIIIIIIHIHHIIIIIIIIIIIIHHHIHIIIIIIIIIIIIIIIIIIIIIIIIHIHIHIHIIIIIIIIIIIIIIHIIIIIIIIIIIIIIIIIIIIIIIIIHIIIIIIIIIIHIIIIIIIIIIIIIIIIHHHIIHIIIIIIIIIHIIIIIIIIIIIIIIIIIIIIIIIIIIIIIIIIIIIIIIIIHIIIIIIIIIIIIIIIIHIIIIIIIIIIIIIIIIIIIIIIIIIDDDDD
@HISEQ:969:HM2KJBCX2:2:1101:2371:12459 2:N:0:ACTATGCA
CTGGTGCTGAATCCCAACTATCCCTATTAATCATTACGGTGGTCCTAGAAACCAACAAAATAGAACCATGCCGTCCTATTTTATTATTCCATGCTAATGTATTCAAGCAAAAATGCCTGCTTTAAACACTCTAATTTTTTCAAAGTAAAGGTCCTGGTTCCCCGCGGCATCCAATTAAGGACATCGCGGTTCTCCAGAAGGTGAGAAATTGACTGCACCAGTTCATACCCCGTGAGGCACGACCGATGCGCCAATCCCGAAATTCAACTACGAGCTTTTTAACTGCAACAACTTTAATATACGCTATTGGAGCTGGAATTACCGCGGCTGCTGGCACCAGACTTGCCCTCCAA
+
DDDDDHIIHDFDGHHFHIIIIIHEHIHICEHIHIEGHHIIIHIGIIIIHIHHIHIIIIHIIIGHIIIIHHHIIIGHIFHII11DFFH1F1<11C1DC1F1@F19IIHDIHGHGH?HHHHHIHGHGBIIIIIIIHHGHEIHIIFHGIIIHIIIHIIHHG<IIHIIIIIIIHIIIIHIIIIIIIIIIIIHIIHIIHGIIHIIFIGGIIIGIIGGIIIIIIIIIIIIGIIIIIGIIFIIIIIIGGIIIIIGIHHFEIHIIIIIIIHIIIHIIIIIIIIIIIHIIIIIIIIIIHIIIIIIIIIHHIIIIIIIIIIIIIHIIIIIIIIHIIIIIIIIIIIIIIIIIIIIIIIIDDDDD
@HISEQ:969:HM2KJBCX2:2:1101:14753:14000 2:N:0:ACTATGCA
CTGGTGCTGAATCCCAACTATCCCTATTAATCATTACGTCGATCCTAGAAACCAACAAAATAGAATCAAACGTCCTATTTCATTATTCCATGCTAATGTATTCAAGCGTGAGCCTGCTTTAAACACTCTAATTTTTTCAAAGTAACAGTCCTGATTCCCCACAACACCAAATAAATGACATCATGGTTCGTCAGAAGGGAGAAACCAACAATACCAGTACGTACCGAGGCACGACCGACATGATGGTCCCGAAATTCAACTACGAGCTTTTTAACTGCAACAACTTTAATATACGCTATTGGAGCCGGAATTACCGCGGCAGCTGGCACCAGACTTGCCCTCCAA
+
DAB?DHGIIEHCHIIIIIIGIIHHEHHHHIIHIGIIIIHIC/EHIEHCHHIIH@E=HHFHHHCHHIIIIIIH?HHIIHEHHICGHEEHHHHEHCEHIHHHIIIIIHIHHF=HEHGEHDGGIIHHEHHHHFIIHHG@E@HHHHHHHHHHGHIHHHHEIIIGHHGCHGHHHFB0HHHFDFHHHHHFGIIHHHGEIIIHHFHHHHHHHIIIIHHFIGIIIHIIHGIIIIHHHHFHIHGIIGIHGGHHIIFIIIHGHHHHIIHHHDIHCGIHHGIIIIIIIIIIHIIHEHIIIIIHIIIIIIIHHIIIIIIIIIIHIHDIIIHIIIIIIIIIIIIIHIHHHIIHD?AA@
@HISEQ:969:HM2KJBCX2:2:1101:16101:14190 2:N:0:ACTATGCA
CTGGTGCTGAATCCCAACTATCCCTATAATCATTACGTCGATCCTAGAAACCAACAAAATAGAATCAAACGTCCTATTTCATTATTCCATGCTAATGTATTCAAGCGTAAGCCTGCTTTAAACACTCTAATTTTTTCAAAGTAACAGTCCTGATTCCCCACGACACCAAATTAATGACATCGCGGTTCTTCAGAAGGTAGGAACCGATAATGCCAGTGCGTACCGAAGCACGACCAACAATTCGATCCCGAAATTCAACTACGAGCTTTTTAACTGCAACAACTTTAATATACGCTATTGGAGCTGGAATTACCGCGGCTGCTGGCACCAGACTTGCCCTCCAA
+
DDDDDIHIIIIIHGHIIIIIIIIIIHIHIIIIIIIIIIIIIIIIIIIHIHHGHHIIIIIIIIHIIIIIIIIIIIIGHHIIIIIIIIIIGIIGIIIIIIIIIIIIIIIIIIIIIIIIIIIIGIIIIHEHHHHIIIIIIIIIIIIIIIIIIIIIIIIIHIIIIIIIIIIIIIIIIIIIIIIIIIIIHIIIIHIIIIIIIIIIIIIIIIIIIIIIIIIIIIIIIIIIIIIIIIIIIIHIIIIIIIDIHHIIIIHIIIIIIIIIIIIIIIIIIIIIHIIIIIIIIIIIIIIIIIIIIIIIIIIIIIIIIIIIIIIIIIIIIIIIIIIIIIIIIIIIIIIIIIIDDDDD
@HISEQ:969:HM2KJBCX2:2:1101:16555:14514 2:N:0:ACTATGCA
CTGGTGCTGAATCCCAACTATCCCTATTAATCATTACGTCGATCCTAGAAACCAACAAAATAGAATCAAACGTCCTATTTCGTTATTCCATGCTAATGTATTCAAGCGTGAGCCTGCTTTAAACACTCTAATTTTTTCAAAGTAAAAGTCCTGATTCCCCAAGACACCAAATTAATGACATCATGGTTCATCAGAAGGTAGGAATCAATAATACCAGTACGTACAATAGCACGACCAATAAATTGATCCCGAAATTCAACTACGAGCTTTTTAACTGCAACAACTTTAATATACGCTATTGGAGCTGGAATTACCGCGGCTGCTGGCACCAGACTTGCCCTCCAA
+
DB@?0DCG?HC111<DG<GCH?G1<1<<GC?GC@FC1D<D<C?F0CCF@1F1<CC0@1D1D11<1CFGHC1D11<0DC1D1<G1E@111<GHH1FHHECIHDEHGHA6EHHC6GHEFF6@F<HFHE?HHDEHCHEA8EE?HHHGF#'0<<EG7<8<<<?E@CHGEG@HGFH0HFFHEHE2@EDD/FCDHHG$@DGHGI@FC@HHCCGC1D<<A@GGCHEHF>IHIIHHE@HAFGG@FC>HHD<1EHEA/1FHHHHFFHHEGCECEIHHHHFCHHGEHHEGHIHIHCCIHG@DIHHIHHHHECEECCC@HHHHHHCDIHHEGEHEHIIIIHE@FG?HHCEIDD<<0
@HISEQ:969:HM2KJBCX2:2:1101:6561:14427 2:N:0:ACTATGCA
CTGGTGCTGAATCCCAACTATCCCTATTAATCATTACGTCGATCCTAGAAACCAACAAAATAGAATCAAACGTCCTATTTCATTATTCCATGCTAATGTATTCAAGCGCGAGCTTGCTTTAAACACTCTAATTTTTTCAAAGTAACAGTCCTGATTTCCCGCGACACCAAATTAATGACATCGTGGTTCGTCAGAAGGGAGAAACCAATAATGCTAGTACGTACAAAGTACGACCGACATATTAGTCCCGAAATTCAACTACGAGCTTTTTAACTGCAACAACTTTAATATACGCTATTGGAGCTGGAATTACCGCGGCTGCTGGCACCAGACTTGCCCTCCAA
+
DBD@01<11<<<CFF1D0DFCHHIIGHGH?1DFCFEH@F@EH?@C@GH?EGHCC?CEHCFHFCGHH@?@HFH<1<0<FC11<1<1DGFCHEHF1G@16<G@@FHE<CGE?HHHHGEHH@F@F6GGEH@F@FF2FEEHIFHFFHH@HHHEHFGCADHEHCIIHIHFHFH@GCCHIHHHFHEDHEHHHHEHHGHHHHIHHEIHHIHFFHHIHFGHIGIIIHHHGGHEHFHEIIHHHHFHFH=HIHHHE@@HHGIIIHIIIHHHEIIHEIHG?IHHEIIIHFIHEHHGIIHHCE<<??IHGHEIGIHEIHHHIIIIGIHHIIIIHFEH?HIHHG@IHHEHHG@@@D0
@HISEQ:969:HM2KJBCX2:2:1101:3147:14932 2:N:0:ACTATGCA
CTGGTGCTGAATCCCAACTATCCCTATTAATCATTACGTCGATCCTAGAAACCAACAAAATAGAATCAAACGTCCTATTTCATTATTCCATGCTAATGTATTCAAGCGCGAGCCTGCTTTAAACACTCTAATTTTTTCAAAGTAACAGTCCTGATTTCCCACGACACCAAATTAATGACATCGTGGTTCGTCAGAAGGTAGGAATCAATTTGACCAGTACGTACCGAGGCACGACCGATCAACTGATCCCGAAATTCAACTACGAGCTTTTTAACTGCAACAACTTTAATATACGCTATTGGAGCTGGAATTACCGCGGCTGCTGGCACCAGACTTGCCCTCCAA
+
DDDBDHHIIIIHIEEFHHHIHIIFHIHHIIIIIIIGIIIIIIHIIIIIIIIIHIHIHG1FHHGHIIIHEEHHHHI=GHHHHGHHIII@H@GHFHHIHHHIIIHHIHHHIIHIIIHIIHHHIHHHIIIIIHIIIIIGHIIIIIIIIIIIIHHHEHHHHHHHHIHHHIHHEIIIIIIIIIIIHIIIIIHIIIHIHHHHIIIIIIIIIIIHIIIIHIHIIHHIIHHIIIIHIIIIIHIIIIIIIHHHIIIIIIIGIIIIHFHIIIIIHGHGIIIIHIIIIIIHIIHIHHHHIIIIIIIIIIIHIIIIIIIIHIIIHHIHGIIIIIIIIIIIIIEIIIHIIIHIDDDDC
@HISEQ:969:HM2KJBCX2:2:1101:13093:14383 2:N:0:ACTATGCA
CTGGTGCTGAATCCCAACTATCCCTATTAATCATTACGTCGATCCTAGAAACCAACAAAATAGAATCAAACGTCCTATTTTATTATTCCATGCTAATGTATTCAAGCGTGAGCCTGCTTTAAACACTCTAATTTTTTCAAAGTAACAGTCCTGATTCCCCATGACACCAAATTAATGACATCATGGTTCGTCAGAAGGTAGGAATCAATAATACCAGTACGTACAATAGCACGACCAATAAATTGATCCCGAAATTCAACTACGAGCTTTTTAACTGCAACAACTTTAATATACGCTATTGGAGCTGGAATTACCGCGGCTGCTGGCACCAGACTTGCCCTCCAA
+
DDDDDIIIIIIIIHIIIIIIIIIIIIIIIIIIIIIIIIIIIIIIIIIIIIIIHIIIIIIIIIIIIIIIIIIIIIHIIIIIGHIIIIIHIIIIIIIIIIIIIIIIIIIIIIIIIIIIHHHIIHIIIIIIIIIIIIIIIIIIIIIIIHIIIIIIIIIIIIIIIIIIIIIIHIIHHIIIIIIIIIIIIIIIIIHIIIIIIIIIIIIIIHIHIIIIIIIIIIIIIIIIIIIIIIIIIIIIHIIIIHIIIIHIIIIIIIIHIIIIIIIIIIIIIIIIIIIIIIIIIIIIIHIIIIIIIIIIIIIIIIIIIIIIIIIIIIIIIIIIIIIIIIIIIIIIIIHIIIHIDDDDD
@HISEQ:969:HM2KJBCX2:2:1101:11232:14667 2:N:0:ACTATGCA
CTGGTGCTGAATCCCAACTATCCCTATTAATCATTACGTCGATCCTAGAAACCAACAAAATAGAATCAAACGTCCTATTTCATTATTCCATGCTAATGTATTCAAGCGTGCGCCTGCTTTAAACACTCTAATTTTTTCAAAGTAACAGTCCTGATTCCCCACGACACCAAATTAATGACATCGCGATTCTTCAGAAGGTAGGAACCAATAATGCCAGTGCGTACCGAGGCACGACCGACAATCTGATCCCGAAATTCAACTACGAGCTTTTTAACTGCAACAACTTTAATATACGCTATTGGAGCTGGAATTACCGCGGCTGCTGGCACCAGACTTGCCCTCCAA
+
D@00<<C?E@ECEH111<DGHIIHG1DEHHHHEHI@<C<GHI1C0D111CCHHH1DHEGC@H<FH1<CHHFH<C00DHEH@G@G<FF@1<EEH?1DCGHFC@ED@DC>G7GDGEEGHHHCCFE@HHHG@?@HA1EHHHB6HHFHFA?GGFAA1@B=H?0<<?HDEEFECFC//HCC<IHECDHF/HCGHIIIHEC@/HHHF0?HEHHHGC90FHEHHHEG@FHEHD=>HHHDHHCDHHFGE@EFHC</CFF@HIHHEFHEECHIHIIIHG@HEHFH@G<DC1<HHHEF@FHHHHIIHHFDCFFHHIHHEHEDHDIIHIHHHEHHIIIHFIIHGHHEHCCH@?@@D
@HISEQ:969:HM2KJBCX2:2:1101:11305:14617 2:N:0:ACTATGCA
CTGGTGCTGAATCCCAACTATCCCTATTAATCATTACGTCAATCCTAGAAACCAACAAAATAGGATCAACGTCCTATTTCATTAATCCATGCTAATGTATTCAAGCGCGAGCCTGCTTTAAACACTCTAATTTTTTCAAAGTAACAGTCCTGATTCCCCACCACACCAAATTAATGACATGATGGTTCGTCAGAAGGTAGAAATCAGTAACACCAGTACGTACCGAAGGCACGACCAGCGTACTAATCCCGAAATTCAACTACGAGCTTTTTAACTGCAACAACTTTAATATACGCTATTGGAGCTGGAATTACCGCGGCTGCTGGCACCAGACTTGCCCTCCAA
+
DDDDDHIIIDFGGGHIIIIIIIIIIGIIIIIIIIIIIIIIIIIIIIIIIIIIIIIIHIIIIIIHIIIIIIIIIIIIIIIIIIHH1DGHHHIIIHIIIIIIIIIIIIIHIIIIIIIIHHIIIHIIIIIIIIIIIIHIIIIHIIIIIIIIIIIIIIIIIIHHHHIIIIIIIIHIIIHIHIIIIIHIIIIIIIIIIIIIIIIIIIIIIIIIIIIIIIIIIIIIIIIIIIIIHIIIIIIIIIIIIIIHIIIIIIIIIIIIIIIIIIIIIIIIIIIIIIIIIIIIIIIIIIIIIIIIIIIIIIIIIIIIIIIIIIIIIIIIIIIIIIIIIIGIIIIIIIIIIIIIDDDDD
@HISEQ:969:HM2KJBCX2:2:1101:1522:15410 2:N:0:ACTATGCA
CTGGTGCTGAATCCCAACTATCCCTATTAATCATTACGGTGATCCTAGAAACCAACAAAATAGAACCATGCCGTCCTATTCTATTATTCCATGCTAATGTATTCGAGCAAAAATGCCTGCTTTAAACACTCTAATTTTTTCAAGGTAAAGGTCCTGGATCCGCAAGACACCCAATAAAGGACATCAAGTTTCTCCAGAAGGTGAGAAATCAACAGTAACAGTTCATACCCCTTAAGGCATGACCATCACGTCAATCCCGAAATTCAACTACGAGCTTTTTAACTGCAACAACTTTAATATACGCTATTGGAGCTGGAATTACCGCGGCTGCTGGCACCAGACTTGCTCTCCAA
+
DDDDDIIIIHIIIIIIIIIIHIIIIIIIIIHIIIIIHIIIIIIHIIIHIHIIIIIGGHFGHIIIIIIIIIIIIIHIIHIHIIIIIIIHIHHIIIIIIIIIIHIIIIIIIIHHIIIIIIIIHIIIIIIIIIIIIIHIHHHIIHIIIIIIIIIIIIIHIIIIIHHIIIIIHIIIIIIIIIIIIIIIIIIIIHFHHIIIIIIIIIIIIIIIIIIIIIIIIIIIIIIIIIIIIIIIIIIIIIIIIHIIIIIIIIHGIIIIIIIIIIIIIIIIIIIIHIIIIIIIIIIIIIIIIIIIIIIIIIIIHIIIIIIIIIIIIIIIIIIIIIIIIIIIIIIIIIIIIIIIIIIIIIIIDDDDD
@HISEQ:969:HM2KJBCX2:2:1101:2280:16634 2:N:0:ACTATGCA
CTGGTGCTGAATCCCAACTATCCCTATTAATCATTACGTCGATCCTAGAAACCAACAAAATAGAATCAAACGTCCTATTTCATTATTCCATGCTAATGTATTCAAGCGTGCGCCTGCTTTAAACACTCTAATTTTTTCAAAGTAACAGTCCTGATTCCCCACGACACCAAATTAATGACATCGCGATTCTTCAGAAGGTAGGAACCAATAATGCCAGTGCGTACCGAGGCACGACCGACAATCTGATCCCGAAATTCAACTACGAGCTTTTTAACTGCAACAACTTTAATATACGCTATTGGAGCTGGAATTACCGCGGCCGCTGGCACCAGACTTGCCCTCCAA
+
DDDDDIIIIIIIIIIIIIIIIIIIIIIIIIIIIIIIIIIIIIIIIIIIIIIIIIIIIIIIIIIHIIIIIIIHHIIIIIIIIIIIIIIIIIIIIHIGHIIIIIIIHIIIIIIIIIIIIIIHIIIIIIIIHIHIIIIIIIIIIIHIIIIIIIHIIIIIIIIIIIIHIHIIIIIIIIIIIIIIIHGIIIIIIIIIIIIIIIIIIIIIIIIIIIIHIIIIIIIIIIIIIIIIIIIIIIIIIIIIIHHHHIHIIIIIIIIIIIIIIIIIIIIIIIIIIIIIIIIIIIHIIIIIIIIIIIIIIIIIIIIIIIIIIIIIIIIIIIIIIIIIIIIIIIIIIIIIIIIIDDDDD
@HISEQ:969:HM2KJBCX2:2:1101:15743:17181 2:N:0:ACTATGCA
CTGGTGCTGAATCCCAACTATCCCTATTAATCATTACGTCGATCCTAGAAACCAACAAAATAGAATCAAACGTCCTATTTCATTATTCCATGCTAATGTATTCAAGCGTACGCCTGCTTTAAACACTCTAATTTTTTCAAAGTAACAGTCCTGATTCCCCACGACACCAAATTAATGACATCGCGGTTCTTCAGAAGGTAGGAACCAATAATGCCAGTACGTACCGAAGCACGACCAACAATTCGATCCCGAAATTCAACTACGAGCTTTTTAACTGCAACAACTTTAATATACGCTATTGGAGCTGGAATTACCGCGGCTGCTGGCACCAGACTTGCCCTCCAA
+
DDDBDHIIIIIIIIIIIIIIIIIIIIIIIIIIIIIIIIIIIHHIIHIGIIIIIIIIIIIIIIIIIIIIIIIIIHIIIIIIIIIIHIIIHIIIIIIIGHHIIIHIIHHIH0DDHIIIIHIHHHHIIIIHIIIIHIIHIIIIIIIHIIHHIHHHIHIHIIIIIIIIIHIHHIIHIIIIIHHHIIHHIIIIIIHIIIIIIIHIIIIHIIIIHHGHIIIIIHIIIIIIIIIIIIIHIHHHHIIHHHIHHIHHHHIIIIIIIIIHHEHIHIIIIIIIIIIGIIIIIIHIHFIIIIIIHIIIIIIIIIIIIIIIIIIIIIHIHIIIIIIIIIIHHIIIHIIIIIIIDDDDD
@HISEQ:969:HM2KJBCX2:2:1101:9696:17527 2:N:0:ACTATGCA
CTGGTGCTGAATCCCAACTATCCCTATTAATCATTACGGTGATCCTAGAAACCAACAAAATAGAACCATGCGTCCTATTTCATTATTCCATGCTAATGTATTCAGGCAATAGCCTGCTTTAAGCACTCTAATTTTTTCAAGGTAACAGTCCTGCTTCCCCAACGCACCAAATTAATGACATGCTGGTTATTCAGAAGGTAGGAATCCATCACGCCAGTACAGACCCAAAAGCCCGACCAACGGATAAACCCCGAAATTCAACTACGAGCTTTTTAACTGCAACAACTTTAATATACGCTATTGGAGCTGGAATTACCGCGGCTGCTGGCACCAGACTTGCCCTCCAA
+
DDDADIIIIFFFGHHIIIIIIIIIIIIIIIIIIIIIIIICGHIIIIIIIIIIIIIIIIHIIIHIIHIIIHHHHHIIIIIIHIHHIHIIIIIIHIIIIIIIHHIIHIIIIIIIIIIIIHIHIIIIIIIIIIIIHIIIHHIHHHHHIIIIIIIIIIHIIIIIIIIIIIIIIIIIIGIIHIIIIIIIIIIIHHHHIIHIIIIIIIIIIIIIIIIIIIIIIIIIIIIIIIIIIIIIIIHHHIIIIIIIHGIIIIIIIIIIIIIIIIHIIIIIIIIIIIIIIIIIIIIIIIIIIIIIIIIIIIIIIIIIIIIIIIIIIIIIIIIIIIIIIIIIIIIIIIHIHIIIIIDDDDD
@HISEQ:969:HM2KJBCX2:2:1101:4737:17313 2:N:0:ACTATGCA
CTGGTGCTGAATCCCAACTATCCCTATTAATCATTACGGTGGTCCTAGAAACCAACAAAATAGAACCACAACGTCCTATTCTATTATTCCATGCTAATCTATTCAAGCAATAGCCCGCTTTAAACACTCTAATTTTTTCAAGGTAATGGTCCTGGCTCCCCAACACACCCAATTAAGGACATGCTGGTTCACCAGAAGGAAGACCCGACAACAAGACAGTACTCGCCAAAGACGGACCGCCCGGCCAGGCCTAAAATTCAACTACGAGCTTTTTAACTGCAACAACTTTAATATACGCTATTGGAGCTGGAATTACCGCGGCTGCTGGCACCAGACTTGCCCTCCAA
+
DDDDDHIIIHHHHIIIIIIIIIIIIIIIIHIIHIHIIIIIGIIIIGIIHHIIIIIIIIHIHIEHHIIIIIIIIHHIIIHIIIIIIHIIIIIIGCHHHIIIHHHHHIIIIIIIIIIIIIIIIHHHHHIIIIIIIIHHIHHHIIIIIIIIIHHIIHIIIIHIIIIIIIIIIIIIIIIIIIIIIHIIIIIIIHIHIIIIHIIHHIIIIIIIIIIIIIIHIIIIIIIIHGIIIIHHHHIIIIIIIIIHGHIIIIIIIIIIIIHIIIIIHIIIIIIIIIIIIIIIIIIIHIIHHHIIIIIIIIIIIIIIIIHIIIIIIIIIIIIIIIIIIIIIIIIIIIIIIIIIIIDADDD
@HISEQ:969:HM2KJBCX2:2:1101:11839:17685 2:N:0:ACTATGCA
CTGGTGCTGAATCCCAACTATCCCTATTAATCATTACGGTGGTCCTAGAAACCAACAAAATAGAACCATGCCGTCCTATTTTATTATTCCATGCTAATGTATTCAAGCAAAAATGCCTGCTTTAAACACTCTAATTTTTTCAAAGTAAAGGTCCTGGTTCCCCGCGGCACCCAATTAAGGACATCGCGGTTCTCCAGAAGGTGAGAAATTGACTGCACCAGTTCATACCCCGTAAGGCACGACCGATGCGCCAATCCCGAAATTCAACTACGAGCTTTTTAACTGCAACAACTTTAATATACGCTATTGGAGCTGGAATTACCGCGGCTGCTGGCACCAGACTTGCCCTCCAA
+
DDDDDGIIIDDFECHHHIIIIHIIIIIIIIIIGIIIIIIIIIHIIIIIIIIIIIIIIGIHIIHIFHIGIHHIIHHHIIIIIIIGIIHIIIIHEHIHIHIIHHHIIIHIIIIIIIIIIIIIIHHHIHHIIIIIHIIHHHHGIIIIIIIIIHIIIIIIHHHIIHIIIHIIIIIIIIHIIIIIIIIIIIIIIIIIIIIIIIIIIIIIIIIHIIIIIIIIIIIIIIIIIIIIIIHIHIIIIIIIIIIIIIIIIIHGIIIIIIIIIIIIIIIIHHIIIIIIIIIIIIIIIIIIIIIIIIIIIIIIHIIIIIIIIIIIIIIIIIIIIIIIIIIIIIIIIIIIIIIIIIIIIIIIDDDDD
@HISEQ:969:HM2KJBCX2:2:1101:5836:17814 2:N:0:ACTATGCA
CTGGTGCTGAATCCCAACTATCCCTATTAATCATTACGTCAATCCTAGAAACCAACAAAATAGGATCAAACGTCCTATTTCATTATTCCATGCTAATGTATTCAAGCGTTAGCCTGCTTTAAACACTCTAATTTTTTCAAAGTAACAGTCCTGTTTCCCTGCAACACCAAATTAATGACATTACAGTTCTTCAAGAAGGAGGAATCAGTAAAGCCAGTACATACCAGAGGCACGACCAACTTACTAATCCCGAAATTCAACTACGAGCTTTTTAACTGCAACAACTTTAATATACGCTATTGGAGCTGGAATTACCGCGGCTGCTGGCACCAGACTTGCCCTCCAA
+
DDDDDIIIIIIIIIIIIIIIIIIIIIIIIIIIIIIIIIIIIIIIIIIIGHHIIIIIIIIGHHIHIIIIIIIIIIIIIIIIIIIIIIIHIIIIIIIIIIHIIIIIIIIIIIIIIIIIIIIIIIIIIIIIIIIIIIIHHIIIIIIIIIIIIIIIIIIIIIIIIIIIIIIIIIIIIIIIIIIIIIIIIIIIIIIIIIIIIIIIIIIIIIIIIIIIIIIIIIIIIIIIIIIHIIIIIIHIIIIIIIIHHIIHIIIIIIIIIIIIIIIIIIIIIIIIIIHIIIIIIIIIIIIIIIIIIIIIIIIIIIIIIIIIIIIIIIIIIIIIIIIIIIIIIIIIIIIIIIIIIDDDDD
@HISEQ:969:HM2KJBCX2:2:1101:14746:18992 2:N:0:ACTATGCA
CTGGTGCTGAATCCCAACTATCCCTATTAATCATTACGGTGATCCTAGAAACCAACAAAATAGAATCATGCCGTCCTATTTTATTATTCCATGCTAATGTATTCAAGCAAAATGCCTGCTTTAAACACTCTAATTTTTTCAAAGTAAAGGTCCTGGTTCCCCGTGACACCCAATTAAGGGCATCGCGGTTCTCCAGAAGGTGAGAAATTGACTACACCAGTTCATACCCCTTAAGGCACGACCGATGTGTCAATCCCGAAATTCAACTACGAGCTTTTTAACTGCAACAACTTTAATATACGCTATTGGAGCTGGAATTACCGCGGCTGCTGGCACCAGACTTGCCCTCCAA
+
DDA?DIIIIDFGHHHIIIIIIIIIGIIIIIIHIGIIIIIHIIIIIIIHHHIIHHIIIHIGHIIEHHIHHHIHIHHHIIIIIIFIIHHHHHHHIGIIIIHIIFHHIIHIIIIIIIIIIIIIIIGIIIHHHHIIIIIIIIIHHHIHHIHIIIIIIIIIIHIIIIIIIIIHGHIIIIHGIIIIIIHHIIIHIIIIIIIHHIIIIIIIIIIIIIIIIIIHHHIHIIIIIIIIIIIIIIIIIIIIIIIIIIIIIIHIIIIIIIIIIIIIIIIIIIIIIIIIIIIIIIIIIIIIIIIIIIIIIIIIIIIIIIIIIIIIIIIIIIIIIIIIIIIIIIIIIIIIIIIIHIIIIIIDDDDD
@HISEQ:969:HM2KJBCX2:2:1101:5166:18597 2:N:0:ACTATGCA
CTGGTGCTGAATCCCAACTATCCCTATTAATCATTACGTCGATCCTAGAAACCAACAAAATAGAATCAAACGTCCTATTTCATTATTCCATGCTAATGTATTCAAGCGTAAGCCTGCTTTAAACACTCTAATTTTTTCAAAGTAACAGTCCTGATTCCCCACGACACCAAATTAATGACATCGCGGTTCTTCAGAAGGTAGGAACCAATAATGCCAGTGCGTACCGAAGCACGACCAACAATTTGATCCCGAAATTCAACTACGAGCTTTTTAACTGCAACAACTTTAATATACGCTATTGGAGCTGGAATTACCGCGGCTGCTGGCACCAGACTTGCCCTCCAA
+
DDDBDIIIIHIIIHIIHIHIIHIIIIIIIIHIIIHIIGHIIIHEEHIIIIHIHFFHHHHHHHGHIIIGHHIHHHIIHIHIHEHIHHHHHEHIIHHHIHIIIIIHIHEHHHHIHCHHEHGHH@DHHIIIHIHHHHHHIHHIHHGIIIHGFHHHHGHIIIIIHHIHHHHFEG?HHHIIIIIIIIHHHHIHHHIIHIIIHIIIIHIIHHIHIHHGEIIIIIIIHIHIIIIGIHIIIHHHHIIIIHHFHGIIIIHHIHCHHEHHHEIIHHEHIIIIIHIIHHHHHIIHIHIHIHGECHEHHIIIIIIIIIHHHFIIIIIIHIIIIIGIIIHIIIHIHIIIIIIIDDDDD
@HISEQ:969:HM2KJBCX2:2:1101:15873:18566 2:N:0:ACTATGCA
CTGGTGCTGAATCCCAACTATCCCTATTAATCATTACGGTGATTCAGAAACCAACAAAACAGGACCACCGTCCTATTTTATTATTCCATGCTAATGTATTCAGACGTAAGCCTGCTTTGAACACTCTAATTTTTTCAAGGTAAAGGTCCTGGTTTCCCACCACGCTAAATAAATAACATGATGGTTCCCCAGAAGGTAGAAATTCCACGCGCCAGTACAGACTATTGCCTGACCAACGGTAGAACCCCGAAATTCAACTACGAGCTTTTTAACTGCAACAACTTTAATATACGCTATTGGAGCTGGAATTACCGCGGCTGCTGGCACCAGACTTGCCCTCCAA
+
DDDDDGIIIFHDH@HHGHIIIIIIIIIIIIIIIHHHIIGHHIIIIIIIIIIGIIIIIIIIIGHEHHIIIIHHHIIHHHGHIIIIIIHHHIIIIIIIIIIIIIIHIHIIHHIIIIHHHIIIIIIIIIIIIIIIIIIHIIIIIIIIIIHIIIIGHHHHIIIIIIIIIIIIIIIIIIIIIIIIIIIIIIIIIIIIIIIIIIIIIIIIIIIIIIIIIIIIIIIIIIIHHI=IIIIIIIIHIIHHGDIIIIIIIIIIIIIIIIIIIIIIIIIIIIIHIIIIIIIHHIIIIIIIIIIIIIIIIIIIIIIIIIIIHHIIIIIIIIIIIIIIIIIIIIIIIIIHIIDDDDD
@HISEQ:969:HM2KJBCX2:2:1101:6385:17092 2:N:0:ACTATGCA
CTGGTGCTGAATCCCAACTATCCCTATTAATCATTACGTCGATCCTAGAAACCAACAAAATAGAATCAAACGTCCTATTTCATTATTCCATGCTAATGTATTCAAGCGTGAGCCTGCTTTAAACACTCTAATTTTTTCAAAGTAACAGTCCTGATTCCCCACAACACCAAATAAATGACATCATGGTTCGTCAGAAGGGAGAAACCAACAATGCCAGTACGTACCTAGGCACGACCGACATGATGGTCCCGAAATTCAACTACGAGCTTTTTAACTGCAGCAACTTTAATATACGCTATTGGAGCTGGAATTACCGCGGCTGCTGGCACCAGACTTGCCCTCCAA
+
ADDDAHIHI@HHHIIIHIHHHEHIIICHHIIIHIIGIIHEDCHHHIHHECHHHHHI?FHHIIFHHFHIGICDGHFEHHH?HHHHCHHH@1FHIEGHHIHHHIGHHHGIIIHHIIHHHEFFHHIHHHIIIIHFHIGHFHIIHIHFHHIIHHIHIIIHHIHHHIHHEFFHHHFIHIIHHHHHGHIHHHDHGIIIIIIIIIIIIIIHHHIHGHEHIHGIIIIHIHIHIIIHHIIIIIIHIIHIIIHHIIIHHIIIIIIIIIHIHIIIIIIIIIIIIHHIIIIIHHIIIIIIIIHIIIIIIIIIIIIIIIIIIIIIIHHGIIIIIIHIIIIIIIIIIIHIIIIIDDDDC
@HISEQ:969:HM2KJBCX2:2:1101:21125:18968 2:N:0:ACTATGCA
CTGGTGCTGAATCCCAACTATCCCTATTAATCATTACGTCGATCCTAGAAACCAACAAAATAGAATCAAACGTCCTATTTCATTATTCCATGCTAATGTATTCAAGCGTGCGCCTGCTTTAAACACTCTAATTTTTTCAAAGTAACAGTCCTGATTCCCCACGACACCAAATTAATGACATCGTAGTTCTTCAGAAGGTAGGAACCAATAATGCCAGTGTGTACCGAAGCACGACCGACAATTTGATCCCGAAATTCAACTACGAGCTTTTTAACTGCAACAACTTTAATATACGCTATTGGAGCTGGAATTACCGCGGCTGCTGGCACCAGACTTGCCCTCCAA
+
ADDBDHGIIIICEHHIIHEHFHIGGIHHGIHHIGGGHICEHHHGHFHHHHIFHHHIIHIHHGEHH1FCHHGHFHFHGGHHIHHHIH?HEHGEHCFHHIEHHCEFHHHHIHIIHHHHHHEHEGHIGIHHHGHHIEHEHHHIIIIIIHIHHHHHIHHHIIIHHIIHHHIHIHHIHIIIIHHFHIIIIIIHHIIIHIIIIHIIHIIIIHIIIHHIIIIIHIIIIGIIIIIIIIIIIIIIIHIIIHGCIIIIHGIHIIIHIIIIIHIIHHIIIIIHHGIIIIIIHIIIIIIIIIIIIIIIIHHHIIIIIIIIIIIIIIIIIIIIIIIIIIIIIIIIIIIIIIIIDDDDD
@HISEQ:969:HM2KJBCX2:2:1101:1917:19189 2:N:0:ACTATGCA
CTGGTGCTGAATCCCAACTATCCCTATTAATCATTACGTCAATCCTAGAAACCAACAAAATAGGATCGAACGTCCTATTTCATTATTCCATGCTAATGTATTCAAGCGTTAGCTTGCTTTAAACACTCTAATTTTTTCAAAGTAACAGTCCAAATTCCCCGCAACACCAAATTAATGGCATTACGGATCATCAGGAAGGAGGAATCAGTAAGACCAGTACATACCAGAGGCATGACCAATCTACTAACCCCGAAATTCAACTACGAGCTTTTTAACTGCAACAACTTTAATATACGCTATTGGAGCTGGAATTACCGCGGCTGCTGGCACCAGACTTGCCCTCCAA
+
DDDDDGIIIHGHHHIIIIIIIIIIIIIIIIIIIIIIIIIIIIIIIIIIIIIIIIIIIIIIIIIHHIIIIIIIIIIIIIHIGHHIIIIHIIIIHIIIIIIIIIIIIIIHIIIIIIIIGIIIIHHHIIIIIHIIIIIIIHIHIIIIIIIIIIIIIHHHIIIIIIIIIIIIIIIIHIIIIIIIIIIIIIIIIIHIIIIIIIIHIIIIIIIIIIIIIIIIIIIIIHIIIIIIHIIIIIIIIIIIIIIHGIHHIIIIIIIIIIIIIIIIIIIIIIIIIIHIIIIIIIIIIIIIIIIIIHIIIIIIIIIIIIIHHIIIIIIIIIIIIIIIIIIIIIIIIIIHIIIIIDDDDD
@HISEQ:969:HM2KJBCX2:2:1101:19117:19087 2:N:0:ACTATGCA
CTGGTGCTGAATCCCAACTATCCCTATTAATCATTACGGTGATCCTAGAAACCAACAAAATAGAACCATGCGTCCTATTTCATTATTCCATGCTAATGTATTCAGGCAATAGCCTGCTTTAAGCACTCTAATTTTTTCAAGGTAACAGTCCTGCTTCCCCAACACACCAAATTAATGACATGCTGGTTATTCAGAAGGTAGGAATCCATCACGCCAGTACAGACCCAAAAGCCCGACCAACGGATAAACCCCGAAATTCAACTACGAGCTTTTTAACTGCAACAACTTTAATATACGCTATTGGAGCTGGAATTACCGCGGCTGCTGGCACCAGACTTGCCCTCCAA
+
DDDDDIIIIGGHIHIIIIIIIIIIIIIIIHGIIIIIIIIIIHHIIIIIIIIIIIIIIIIIHHFGIIIIIGIIIIIIIIIIIIGIIIIIIIIIIIIIIIIIIIHIIIIIIIIHHIIIIIIIIIIIIIIIHIGIIIIIIIHIIIIIIIIIIIIIIIIIIIIIIIIIIHIIIIIIIHIIIIIIIIIIIIIIIIIIIIIIIIIIIIIIIIIIIIIIIIIIIIIIIIIIIIIIIIIIIIIIIIIIIIIIIHIIIIHIIIIIIIIIIIIIIIIIIIIIIIIIIIIIIIIIIIIIIIIIIIIIIIIIIIIIIIIIIIIIIIIIIIIIIIIIIHIIIIIIIIIIIIIIIIDDDDD
@HISEQ:969:HM2KJBCX2:2:1101:2915:19347 2:N:0:ACTATGCA
CTGGTGCTGAATCCCAACTATCCCTATTAATCATTACGTCGATCCTAGAAACCAACAAAATAGAATCAAACGTCCTATTTCGTTATTCCATACTAATGTATTCAAGCGTGAGCCTGCTTTAAACACTCTAATTTTTTCAAAGTAACAGTCCTGATTCCCCATGACACCAAATTAATGACATCATGGTTCGTCAGAAGGTAGGAATCAATAATACCAGTACGTACAATAGCACGACCAATAAATTGATCCCGAAATTCAACTACGAGCTTTTTAACTGCAACAACTTTAATATACGCTATTGGAGCTGGAATTACCGCGGCTGCTGGCACCAGACTTGCCCTCCAA
+
DDDCDIIIIIIIIHIIIIIIIIIIIHHIFHIIIIIHIIIIIIIIIIIIIIIIIIIIGIIIIIIIIIIIIHIIHHHHIIHIIIIIIIIIIIIHIIIIHIIIIIIIIIIIIIIIIIIIHIIIIIIIIIIIIIIHIHIIIIIIIIHIIIIIIIIIIIIHIIHIIIIIIIIIIIIIIIIIIIIIHIIIIIIIIHIIIIIIHIHIIIIIIIIIIIIIIIIIIIIIIIIIIIIHIIIIIIIIIIIIIIIHIIHIIIIIIIHIIIIIIIIIIIIIIIIIIIIIIIIIIIIIHHIIIIIIHIIIIIIIIIIIIIIIIIIIIIIIIIIIIIIIIIIIIIIIIIIIIIIIDDDDD
@HISEQ:969:HM2KJBCX2:2:1101:8740:19610 2:N:0:ACTATGCA
CTGGTGCTGAATCCCAACTATCCCTATTAATCATTACGTCAATCCTAGAAACCAACAAAATAGGATCGAACGTCCTATTTCATTATTTCATGCTAATGTATTCAAGCGTTAGCCTGCTTTAAACACTCTAATTTTTTCAAAGTAACAGTCCTGTTTCCCTGCAACACCCAATTAATGACATTACAGTTCTTCAGAAAGGAGGAATCAGCGAAGCCAGTACATACCAGTGGCACGACCAACCTGCTGACCCCGAAATTCAACTACGAGCTTTTTAACTGCAACAACTTTAATATACGCTATTGGAGCTGGAATTACCGCGGCTGCTGGCACCAGACTTGCCCTCCAA
+
<D<@DH@E@<CGFHHIIIIEHHHIIIHHHHIGHHHHHHF@E=DCEHEHEEHHIHIFEHIIHHG1D1D0<@C/F1<D11CFF1<@<CE11<C@@11D@F11IHGFHCCD?FCCFH?EH@@B6BD@@8<1<1HHHHIIIC7HIHHAD<<<6HHEFFC8/HED?EGCF:?D#IHFEHHCHHHHGGHD/F<?D//HEF<IHHEGGHF.<EDCG<@CFCCHG@<C?ECFGCC<?HCHHHHF>31HFEGD:=D/HH@EIIIIIIIIHIHGIIHIHHIIIHHIIIIIHHIIIIHIIHHHHHIIHHIHIIIIGIIIIIIIIIIIIHIHEIIIIIHIHHHHHIIIIIIIIDDDDD
@HISEQ:969:HM2KJBCX2:2:1101:8329:19838 2:N:0:ACTATGCA
CTGGTGCTGAATCCAACTATCCCTATTAATCATTACGTCAATCCTAGAAACCAACAAAATAGGATCGAACGTCCTATTTCATTATTCCATGCTAATGTATTCAAGCGTTAGCTTGCTTTAAACACTCTAATTTTTTCAAAGTAACAGTCCAAATTCCCCGCAACACCAAATTAATGGCATTACGGATCATCAGGAAGGAGGAATCAGTGAGACCAGTACATACCAGAGGCATGACCAACCTACTAACCCCGAAATTCAACTACGAGCTTTTTAACTGCAACAACTTTAATATACGCTATTGGAGCTGGAATTACCGCGGCTGCTGGCACCAGACTTGCCCTCCAA
+
DDDDDIIIIHHIFHIIIGHIIIIIHIHHHIIIIIIIIIIIIIIFHHIHIHIEHIIIIIHHIIHIIIIDHEDGHFIIIHGGHHIHHHGCHEHHHIHIHHIIIIIHHIIIIHHIHHIHIIIHIIIIFHIIIIIIIHHIIHIGIIIIIIHHHHIIIHHHIHIHGDIHHEHHHIHIIIIHGHGIIIIIIIIIHIIIIIIIIIIIIIHEIHIIIIIIGIIIIIIIIIIIIIIIIIHIIIIIIIIHHHHHF;IIIIIIHGIIIIIIIHIIIIIHHGGIIHIIIIIIIIHIIGIIIIIHIIIIIIIIIIIIHIIIIIIIIIIIIIIIIIIGIIIIIIIIIIIIIIIIDDDDD
@HISEQ:969:HM2KJBCX2:2:1101:5505:20201 2:N:0:ACTATGCA
CTGGTGCTGAATCCCAACTATCCCTATTAATCATTACGTCAATCCTAGAAACCAACAAAATAGGATCGAACGTCCTATTTCATTATTCCATGCTAATGTATTCAAGCGTTAGCCTGCTTTAAACACTCTAATTTTTTCAAAGTAACAGTCCTGTTTCCCTGCAACACCAAATTAATGACAATACAGTTCTTCAAGAAGGAGGAATCAGTAAAGCCAGTACATACCATTGGCACGACCAACCTACTGACCCCGAAATTCAACTACGAGCTTTTTAACTGCAACAACTTTAATATACGCTATTGGAGCTGGAATTACCGCGGCTGCTGGCACCAGACTTGCCCTCCAA
+
DDDDDIIIIIIIIIIIIIIIIIIIIIIIIIIIIIIIIIIIIIIGIIHIHIIIIIIIHIHIIIIHIIIIIHIIIIIIIIIIIIIIIIHIHIIIIIIIIIIIIIIIHIHIIIIIHIIIIIIIIHIIIIIIIIIIHIIIIIIIIIIIIIIIIIIIIIIIIIIIIIIIIIIIIIIIIIIIIIIIIIIIIHIIIIIIIIIIIIIIIIIIIIIIIIHIIIIIIIIIIIIIIIIHIIIIIIIIHIHIIHGHIIIIHIIIIIIIIIIIIHIIIIIIIIIIIIIIIIIIIIIIIIIIIIIIIIIIIIIIIIIIIIIIIGIIIIIIIIIIIIIIIIIIIIIIIIHIIIIIIDDDDD
@HISEQ:969:HM2KJBCX2:2:1101:20197:20018 2:N:0:ACTATGCA
CTGGTGCTGAATCCCAACTATCCCTATTAATCATTACGTCAATCCTAGAAACCAACAAAATAGGATCAAACGTCCTATTTCATTATTCCATGCTAATGTATTCAAGCGTTAGCCTGCTTTAAACACTCTAATTTTTTCAAAGTAACAGTCCTGTTTCCCTGCAACACCAAATTAATGGCATTACAGTTCTTCAGAAAGGAGGAATCAGCGAGACCAGTACGTACCAATGGCACGACCAACCTGCTGACCCCGAAATTCAACTACGAGCTTTTTAACTGCAACAACTTTAATATACGCTATTGGAGCTGGAATTACCGCGGCTGCTGGCACCAGACTTGCCCTCCAA
+
DDDCDIIIIIIIHIIIIIIIIIIIIIIIIIIIIIIIIIIIIIIIIIIIIIIIIHIIIIIIIIIHIHIIIIIIHIIIIHIIIIIIIHIIFHHHIIIIIIIIHIIIHIIIIIIIIIIIIIIIIHHIIIIIIIIIIIIIIIIIIIIIIIIIIIIIIIIIHHHHIIIIIIIIIIIIIIIIIIHIHIIIHIIIIHIIIIIIIIIIIIIIIIIIIIIIIIIIIIIIIIIIIIIIIIIIIIIIIIIIIHHHHIIIIIIIIIIIIIIIIIIIIIIIIIIIIIHIIIIIIIIIHIIIIIIIIIIIIIIIIIIIIIIIIIIIIIIIIIIIIIIIIIIIIIIIIIIIIIIIIDDDDD
@HISEQ:969:HM2KJBCX2:2:1101:8884:20370 2:N:0:ACTATGCA
CTGGTGCTGAATCCCAACTATCCCTATTAATCATTACGGTGGTCCTAGAAACCAACAAAATAGAACCACAACGTCCTATTCTATTATTCCATGCTAATCTATTCAAGCAATAGCCCGCTTTAAACACTCTAATTTTTTCAAGGTAATGGTCCTGGCTCCCCAACACACCCAATAAAGGACATGCTGGCTCACCAGAAGGAAGACCCGACAGCAGACAGTACTCGCCAAAGACGGACCGCCCGGCCAGGCCTAAAATTCAACTACGAGCTTTTTAACTGCAACAACTTTAATATACGCTATTGGAGCTGGAATTACCGCGGCTGCTGGCACCAGACTTGCCCTCCAA
+
DDDDDIIIIHHIGGGHIIIIIIIIIIIIIIIIIIIIIHIIIIIIIIIIIIIIIIIIIIIIIIIIIIIIIIIIHEHHIIIIIIIHIIIIIIIIHIIIIIHHHIIIIIIIIIIIIIIIIIIIIIIIIIIIIIHHIIIIIIIIIIIIIIIIIHIIIIIIHHIIIIHHIIIIIIHHIIIIIIIIIIIIIIIIIIIIIIIHIIIIHHIIIIIIIIIIIIIIIIIIIIIIHHIIIIIIHE@IHHHIHIIHIIIIIHIIIIIIIIIIIIHIIIIIIIIIIIHIIIIIIIIIIIIIIHIIHHIIIIHHHIIIIIHIIIIIIIIIIIIIIIIIIIIIIIIIIHIHHIIIIDDDDD
@HISEQ:969:HM2KJBCX2:2:1101:7315:20332 2:N:0:ACTATGCA
CTGGTGCTGAATCCCAACTATCCCTATTAATCATTACGTCAATCCTAGAAACCAACAAAATAGAATCAAACGTCCTATTTCATTATTCCATGCTAATGTATTCAAGCGTGCGCCTGCTTTAAACACTCTAATTTTTTCAAAGTAACAGTCCTGATTCCCCACGACACCAAATTAATGACATCGCGGTTCTTCAGAAGGTAGGAACCAATAATGCCAGTACGTACCGAGGCACGACCGACAGTCTGATCCCGAAATTCAACTACGAGCTTTTTAACTGCAACAACTTTAATATACGCTATTGGAGCTGGAATTACCGCGGCTGCTGGCACCAGACTTGCCCTCCAA
+
DCDDDIIIIHHHHIIIIIHIHIIIIIIIIIIIIIIIIIIIIIIIIIIIIIIIIIIICHHIIIHIIIIIEHHIHHIIIIIIIIIIIIIIGIIGIIIIIIIIIIIIIIIIIIIIHIIIIIIIIIHIIIIIIIIIIIIIIIIIIIIIIIIIIIIIIIIIIIIIHIIIIIIIIHIIIIIIIIIIIIIIIIIIIIIIIIIIIIIIIIIIIIIIIIIIIIIIIIIIIIIIHIIIIIIIIIIIIIIIIIIIIIIIIIIIIIIIIIIIIIIIIIIIIIIIIIIIIIIIIIIIIIIIIIIIIIIIIIIIIIIIIIIIIIIIIIIIIIIIIIIIIIIIIIIIIIIIIIIIDDDDD
@HISEQ:969:HM2KJBCX2:2:1101:10369:20597 2:N:0:ACTATGCA
CTGGTGCTGAATCCCAACTATCCCTATTAATCATTACGTCGATCCTAGAAACCAACAAAATAGGGTCAAACGTCCTATTTCATTATTCCATGCTAATGTATTCAAGCGTGTGCCTGCTTTAAACACTCTAATTTTTTCAAAGTAACAGTCCTGATTCCCCATGACACCAAATTAATGACATCATAGTTCGTCAGAAGGTAGAAATCAATAATACCAGTGCATACCGGAGGCACGACCAATATATTGATCCCGAAATTCAACTACGAGCTTTTTAACTGCAACAACTTTAATATACGCTATTGGAGCTGGAATTACCGCGGCTGCTGGCACCAGACTTGCCCTCCCAA
+
DDDDDIIIIIIHHIIIIIHIIHHIIIIIIIIIIIIIIIIIIIIIIIIIIIIIIIIIIIIHIFEGHIIHIHGHIIIHIIIIIIHIIIIIIIIIHIGGIIHIIHIHHHIIIIIIIIIIIIIIIIIIIIIIHIIIIHIIIIIIIIIIIHIIIIIIIIIIHIIIIIIIIIIIIIIIHHHIIIIIIIIIIIIIIIHIHIIIHIIIIIIIHIIIIIIIIIIIIIIIIIIIIIIIIIIIIIIIIIIIIIIHHEIHIIIIIIIIHHIHIIIIIIIHHHHIHIIIIHIIIIIIIIIIIIIIIIHIIIIHHIIIIHIIIIIIIIIIIIIIIIHIHIIIIIIIIIIHIIHIIIDDDDD
@HISEQ:969:HM2KJBCX2:2:1101:8776:21082 2:N:0:ACTATGCA
CTGGTGCTGAATCCCAACTATCCCTATTAATCATTACGTCAATCCTAGAAACCAACAAAATAGGATCGAACGTCCTATTTCATTATTCCATGCTAATGTATTCAAGCGTTAGCCTGCTTTAAACATTCTAATTTTTTCAAAGTAACAGTCCTGTTTCCCTGCAACACCAAATTAATGACATTACAGTTCTTCAAGAAGGAGGAATCAGTAAAGCCAGTACATACCATTGGCACGACCAACCTACTGACCCCGAAATTCAACTACGAGCTTTTTAACTGCAACAACTTTAATATACGCTATTGGAGCTGGAATTACCGCGGCTGCTGGCACCAGACTTGCCCTCCAA
+
DDDDDIIIIIIIIIIIIIIIIIIIIIIIIIIIIIIIIIIIIIHIIIIIIIIIIIIIIIIIIIIIGHIHIGGHIGHHIIIIIIIIIIIHHIIIIHIIIIIIIIGIIIIIIIIIIIIIIIIIIIIIIIIHIHIIIIIIIIIIIIIHIIIIIIIIIIIIIIIIIIIIIIIIIIIIIIIIIIIIIIIIIIIIIIIIIIIIIIIIHIIIHIIIIIIIIIIIHIIIIIIIIIIIIIIIIIIIIIHIIIIHHIHHIIIIIIIIIIIIIIIIIIIIIIIIIIIIIIIIIIIIIIIIIIIIIIIIIIIIIIIIIIIIIIIIIIIIIIIIIIIIIIIIIIIIIIIIIIIIIDDDDD
@HISEQ:969:HM2KJBCX2:2:1101:12145:20605 2:N:0:ACTATGCA
CTGGTGCTGAATCCCAACTATCCCTATTAATCATTACGTCAATCCTAGAAACCAACAAAATAGGATCAAACGTCCTATTTCATTATTCCATGCTAATGTATTCAAGCGTTAGCCTGCTTTAAACACTCTAATTTTTTCAAAGTAACAGTCCTGTTTCCCTGCAACACCAAATTAATGACATTACAGTTCTTCAAGAAGGAGGAACCAGTAAAGCCAGTGCATACCAGAGGCACGACCAACCTACTAATCCCGAAATTCAACTACGAGCTTTTTAACTGCAACAACTTTAATATACGCTATTGGAGCTGGAATTACCGCGGCTGCTGGCACCAGACTTGCCCTCCAA
+
DDDDDIIIIHIIIIIIIIIIIIIIIIIIIIIIIIIIIIIIIIIIIIIIIIIIHIIIIIHIIIIHIIIIIHIIIIIHHIIIIIIIHIIIHIHIIIIIIIIIIHIIIIIIIIIIIIIIIIIIIIIIIIIIIIIHIIIIIIIIIIIIIIIIIIIIIIIIIIIIIIIIIIIIIIIIIIIIIIIIIIIIHIIIIIIIIIIIIIIIIIIIIIIIIIIIIIIIIHIIIIIIIIIIIIIIIIIIGIHIIIIHIIIIIIIIIIIIIIIIIIIIIIIIIIIIIIIIIIIIIIIIIIIIIIIIIIIIIIIIIIIIIIIIIIIIIIIIIIIIIIIIIIIIIIIIIIIHIIIIIDDDDD
@HISEQ:969:HM2KJBCX2:2:1101:15885:20791 2:N:0:ACTATGCA
CTGGTGCTGAATCCCAACTATCCCTATTAATCATTACGTCGATCCTAGAAACCAACAAAATAGAATCAAACGTCCTATTTCATTATTCCATGCTAATGTATTCAAGCGTACGCCTGCTTTAAACACTCTAATTTTTTCAAAGTAACAGTCCTGATTCCCCACGACACCAAATTAATGACATCGCGGTTCTTCAGAAGGTAGGAACCAATAATGCCAGTACGTACCGAAGCACGACCAACAATTCGATCCCGAAATTCAACTACGAGCTTTTTAACTGCAACAACTTTAATATACGCTATTGGAGCTGGAATTACCGCGGCTACTGGCACCAGACTTGCCCTCCAA
+
DDDDDIIIIIIIIIIIIIIIIIGIIIIIIIIIIIIIIIIIIIIIIIIIIIIIIIIGIIIIIIHIIIIIIIIIHHIIIIIIIIIIIIIIIIIIIIIIIHIHIIIIIIHIIIIIHIIIIIIIIIIIIIIIIIIIIIIIIGHIIIIIIIIIIIIIIIIIIIIIIIGIIHIIHIIIIIIIIIIIIIIIIIIIIIIIIHIIIIIIIIIIHIIHIIHIIIGIIIIIIIIIIIIIIIIIIIHHIIIIIHIHIIIIIIIIIIIIIIIIIIIIIIIIIIIIHIIIIIIIIIIIIIHIIIIIIIIIIIIIIIIIIIIIIIIIIIIIIIIIIIIIIIHIIIIIIIHIIIIIDDDDD
@HISEQ:969:HM2KJBCX2:2:1101:12411:22880 2:N:0:ACTATGCA
CTGGTGCTGAATCCCAACTATCCCTATTAATCATTACGTCGATCCTAGAAACCAACAAAATAGAATCAAACGTCCTATTTCATTATTCCATGCTAATGTATTCAAGCGTGCGCCTGCTTTAAACACTCTAATTTTTTCAAAGTAACAGTCCTGATTCCCCACGACACCAAATTAATGACATCGCGGTTCTTCAGAAGGTAGGAACCAATAATGCCAGTGCGTACCGAGGCACGACCGACAATCTGATCCCGAAATTCAACTACGAGCTTTTTAACTGCAACAACTTTAATATACGCTATTGGAGCTGGAATTACCGCGGCTGCTGGCACCAGACTTGCCCTCCAA
+
DDDDDHHIIIIHIHIIIGIIIIHEHHIIEHIHIHIHIHIIIHIIIHIIIIHIHIIIIIIIIIIGHHIHIIIIIIHIIIHIIIIIHGHHIHIIIIIIIIIIIIHHIHHHHIIGHHHHHIIHIIIIIHHHIIIIIHGIIIIIIHIIIIIIIIIIIIHHIIIHIIIHHHHIIIIIIHHIHHIGHIIIIIIHIHGIIIIIIIHIIIIIHIIIIIIIIIIIIIIIIIIHIIIIHHIIIIIIIIIIIHHHIIIIHGHIIIHHIIIIIIIIIIIIIIIIIIIIIIIIIGHHHIHIIIGIIIIIIIIIIIIIIIIIIIIIIIIIIIIIIIIIIIIIIIIIIIIIIIIICDDDD
@HISEQ:969:HM2KJBCX2:2:1101:12701:22934 2:N:0:ACTATGCA
CTGGTGCTGAATCCCAACTATCCCTATTAATCATTACGTCAATCCTAGAAACCAACAAAATAGGATCAAACGTCCTATTTCATTATTCCATGCTAATGTATTCAAGCGTTAGCCTGCTTTAAACACTCTAATTTTTTCAAAGTAACAGTCCTGTTTCCCTGCAACACCAAGTAAATGACATCACAGTTCTTCAAGAAGGAGGAATCAGTGAGGCCAGTGCATACCAGTGGCACGACCAACCTACTGACCCCGAAATTCAACTACGAGCTTTTTAACTGCAACAACTTTAATATACGCTATTGGAGCTGGAATTACCGCGGCTGCTGGCACCAGACTTGCCCTCCAA
+
A@@@D@?GHHI@CDHGGEG?GHHICHHIHEEHEEHEHHHIIHFHHH@FEHFE<F@EGFHCHHHEH?@GEHEGH?CHIH1GHIHEC?C11@1D1D?GHIIHHHHHCHGG?HEEHIIHGHAFHHFHIIHHHHEIIIHEEEHHGIHHIIIIIIIIHIGHHEHHIHHIHIIIIHIIIIIHIHHEIIHHIHHIGIGIIIIIIIIIIHIIIIIHHHHIIIIIIIIIIHHCIIIIII=HDIIIIIHIIHHHHFHDHCIHIIHGEHIIIIIIIIIHIIGIIIIHEIIIIIIIIHHIIIIIIIIGIIGIIIIIIIIIIIIIIIIIIGIIIIIIIIGIIIIIIIIIIIIIIDDDDA
@HISEQ:969:HM2KJBCX2:2:1101:15173:23932 2:N:0:ACTATGCA
CTGGTGCTGAATCCCAACTATCCTATTAATCATTACGTCGATCCTAGAAACCAACAAAATAGAATCAAACGTCCTATTTCATTATTCCATGCTAATGTATTCAAGCGTGCGCCTGCTTTAAACACTCTAATTTTTTCAAAGTAACAGTCCTGATTCCCCACGACACCAAATTAATGACATCGCGGTTCTTCAGAAGGTAGGAACCAATAATGCCAGTGCGTACCGAGGCACGACCGACAATCTGATCCCGAAATTCAACTACGAGCTTTTTAACTGCAACAACTTTAATATACGCTATTGGAGCTGGAATTACCGCGGCTGCTGGCACCAGACTTGCCCTCCAA
+
DDDDDIIIIIIIIIIIIIIIIIIIIIIIIIIIIIIIIIIIIIIIIIHIIIIHIIIIHIIIIHIIIIIIIIFHIIIIIHIHHIHIIIIGGHHFHCIIIIIIHHHIIIIIIIIIIIIHIHHHIHHHIIIIIIIIIIIIIIHIIHHIHIIIIIIIIHHIIIIHIHIIHIHIHIIIIIIIHIHIIHIIHIIIIIIIHHIIIIIIIIIIIIIIIIIIIHIIIIIIIIIIIIIIHIIIIIIIIIIIIHHIIHIIIIIIIIIIIIIIHIIIIIIIIIHIIIIIIIHFIIIGIHIIIIIHIIIIIHHIIIIIGIIIIIIIIIIIIIIIIIIIIIIIIIIHIIIIIIIDDDDD
@HISEQ:969:HM2KJBCX2:2:1101:15976:23987 2:N:0:ACTATGCA
CTGGTGCTGAATCCCAACTATCCCTATTAATCATTACGGTGATCCTAGAAACCAACAAAATAGAACCATGCCGTCCTATTCTATTATTCCATGCTAATGTATTCGAGCAAAAATGCCTGCTTTAAACACTCTAATTTTTTCAAGGTAAAGGTCCTGGATCCGCAAGACACCCAATAAAGGACATCAAGTTTCTCCAGAAGGTGAGAAATCAACAGTAACAGTTCATACCCCTTAAGGCATGACCGTCACGTCAATCCCGAAATTCAACTACGAGCTTTTTAACTGCAACAACTTTAATATACGCTATTGGAGCTGGAATTACCGCGGCTGCTGGCACCAGACTTGCCCTCCAA
+
<DD0BCHFEDDFHGE?G<F@1DCCGGHHHEGEHIIIHHCFEGHHGHHEE@FHIIIIIICH@CCGHHEGGH@1<GHDHE@@1FHHCFFCDF@HHHHHHIIFH1<HHGFHHFGGHEHGB1<HHHHH6HH?HGHIGGHHEF<EHFHIHHGCGHHHHHHHEHHHHHHIHGCGHIIIIIHIHCCGHHGHIHEEF<GIIHHHHGIIIHHFIIIIIGIHHIHHHEHHHGIHHHIHGHHHHHFGFGHDIHIIIIHEHGF<HIHIIHHHHG@HFHGHIIIIHFHFHIIHEHHHHIIIHHHHIHHIHHGHIHIHHIHEHHIIIHIIIIIGHIIIIHIIIIHIIHHEHHHIIHHHGHHHDDD@@
@HISEQ:969:HM2KJBCX2:2:1101:13101:24020 2:N:0:ACTATGCA
CTGGTGCTGAATCCCAACTATCCCTATTAATCATTACGTCGATCCTAGAAACCAACAAAATAGAATCAAACGTCCTATTTCGTTATTCCATGCTAATGTATTCAAGCGTGAGCCTGCTTTAAACACTCTAATTTTTTCAAAGTAACAGTCCTGATTCCCCATGACACCAAATTAATGACATCATGGTTCGTCAGAAGGTAGGAATCAATAATACCAGTACGTACAATAGCACGACCAATAAATTGATCCCGAAATTCAACTACGAGCTTTTTAACTGCAACAACTTTAATATACGCTATTGGAGCTGGAATTACCGCGGCTGCTGGCACCAGACTTGCCCTCCAA
+
BD@DD@1CC?FHG11<<<DHGH?@HHHHE@H1@GC@<1<<C/1GCF@F?G1<C<FC1FE1CGH?E1D1DE@01<0<DHFF@FGHC1CHH@11<D@E1EGHIHEFEB<6<<EH@1D$FEFE@CAFBADDFHHHHEBGGHD6A1D@F<D7CCFD9@DHECCCDG<#1<C@EHDCH?FC<#FCDCDHC<<C0CE><0<000D<1CG:G?C1HHD<1?F@D1<ED<</<<C1EFHDEHHEG?CHGC@CCCE</><1?GEHG@D1CHFFIHIHHEHEHGGHGIIHHEHD1CHHHHC@EH@HE@HEG@G@?IHHIHE<CE/DHFH@IHHEGIIIHIIIHGHEFHGHD@DD0
@HISEQ:969:HM2KJBCX2:2:1101:7007:23628 2:N:0:ACTATGCA
CTGGTGCTGAATCCCAACTATCCCTATTAATCATTACGTCAATCCTAGAAACCAACAAAATAGGATCAAACGTCCTATTTCATTATTCCATGCTAATGTATTCAAGCGTTAGCCTGCTTTAAACACTCTAATTTTTTCAAAGTAACAGTCCTGTTTCCCTGCAACACCAAATTAATGACATTACAGTTCTTCAAGAAGGAGGAACCAGTAAAGCCAGTACATACCAGAGGCACGACCAACCTACTAATCCCGAAATTCAACTACGAGCTTTTTAACTGCAACAACTTTAATATACGCTATTGGAGCTGGAATTACCGCGGCTGCTGGCACCAGACTTGCCCTCCAA
+
BDD?DFIHIHHHFCHHHIIIFHHIIIIIIEHIIIIIIGHFHHIHIHIHHHHHE?1E@FHIHIECCHHIHFEHHHHIHFHIIHIIGHEGE@GHEG?EIIIIGHHHHGHIHIHHHHIIGFIIHHIHHEHGHHIHIIHIEHEHIIIHHHHHHHIIIHFHCCEGIIHGH@HHHFEHHHIIIIHHFIHFFCIHHHEIIIIIIIIIIIGIIIIIIIIIIHHIHGHIIHIIIIIIHHGIIHHHGG@HIHHGHIIHIIIHIIIIIIHEHIIHHHIIIGIIIHFIHHIIIIHHIHHIHHIIHHGIIIHIIIIIIHIIHIHHHIIIIIIIIIIIIHHHG?FEHIIIIIIIHBDDCD
@HISEQ:969:HM2KJBCX2:2:1101:16416:24288 2:N:0:ACTATGCA
CTGGTGCTGAATCCCAACTATCCCTATTAATCATTACGTCAATCCTAGAAACCAACAAAATAGGATCAAACGTCCTATTTCATTATTCCATGCTAATGTATTCAAGCGTTAGCCTGCTTTAAACACTCTAATTTTTTCAAAGTAACAGTCCTGTTTCCCTGCAACACCAAATTAATGACATTACAGTTCTTCAGAAAGGAGGAATCAGCGAGACCAGTACGTACCAATGGCACGACCAACCTGCTGACCCCGAAATTCAACTACGAGCTTTTTAACTGCAACAACTTTAATATACGCTATTGGAGCTGGAATTACCGCGGCTGCTGGCACCAGACTTGCCCTCCAA
+
DDDDDIGFHH<FGHHHCEDCG1<<<DHGDDG<CFHEDCHDHGDCDDDFFEHCEEHDHHGIIIIGCGCF@@FEG?GDFGEHD1DHDFHHDCG1?FEHHIHIH81GEDHHGIHHECHHHHGIHFBHIHIHHEHHHHHHFEFGHHHGIHHEHHHGIHHHHHHHEHIIHHHIIHH?HIHI:IHIHHHHHHHFGGFIIIHIG:HHG:IHHHHHHHHHIHEHHIHHGII=IIHH:EIIIIIIFIHHEHEFDEHGHHEHIIIHIIIIHHHHGIIIHHHFIIHIIIIIIHIIHHIIIIIIHHHHHIIIIIHIIHHHGHFHIIIIIHIIIIIIIHIHIIIIIIIIIHIIICDDDD
@HISEQ:969:HM2KJBCX2:2:1101:19608:24933 2:N:0:ACTATGCA
CTGGTGCTGAATCCCAACTATCCCTATTAATCATTACGGTGATCCTAGAAACCAACAAAATAGAACCATGCCGTCCTATTCTATTATTCCATGCTAATGTATTCGAGCAAAAATGCCTGCTTTAAACACTCTAATTTTTTCAAGGTAAAGGTCCTGGATCCGCAAGACACCCAATAAAGGACATCAAGTTTCTCCAGAAGGTGAGAAATCAACAGTAACAGTTCATACCCCTTAAGGCATGACCATCACGTCAATCCCGAAATTCAACTACGAGCTTTTTAACTGCAACAACTTTAATATACGCTATTGGAGCTGGAATTACCGCGGCTGCTGGCACCAGACTTGCCCTCCAA
+
DDDDDIGHIIIIHGHIIIIIIGHHIIIIIIIHIIIIIIIIIHIGHHIIIIIHEHHIIIIIHHIIIIIIIIIHIIIIIHIIIIHIIIIIIHIIIGIIIIIIICGHHIHHIIIIIIIGHIHFHIIHHHHHIIGHHHHIIIHIIIGHIIIIGIHIIHIHHIIIHHIIHHIIIIIHIIIIIIHHIHIGIIIIHIGIGIIHHIIHIHHIHIHHHIIHHHHIHHIIIIIIHHHIIIIIHIIHHIIIIIHIIHIHIIHGIHCIIIIIIIHHIIIIIIIIIIIIIIIIIIIIIIIIIIIIIIHIHHIIHIIIIIIIIIHIHIHIIIIIIIIIIIHHIIIIIIIIIIIIIIIIIIIIDDDDD
@HISEQ:969:HM2KJBCX2:2:1101:11987:26093 2:N:0:ACTATGCA
CTGGTGCTGAATCCCAACTATCCCTTAATCATTACGTCAATCCTAGAAACCAACAAAATAGGATCAAACGTCCTATTTCATTATTCCATGCTAATGTATTCAAGCGTTAGCCTGCTTTAAACACTCTAATTTTTTCAAAGTAACAGTCCTGTTTCCCTGCAACACCAAATTAATGACATTACAGTTCTTCAAGAAGGAGGAACCAGTAAAGCCAGTACATACCAGAGGCACGACCAACCTACTAATCCCGAAATTCAACTACGAGCTTTTTAACTGCAACAACTTTAATATACGCTATTGGAGCTGGAATTACCGCGGCTGCTGGCACCAGACTTGCCCTCCAA
+
DDDDDIIIIIIIIIIIIIIIHIIIIIIIIIIIIIIIIIIIIIIIIIIIIIIIIIIIHIIIIHHIHIIIIHHHIIIIIIIIIIIIIIIIIIIIHHIIIIIHIIIHIIIIIHIIHIIHIIIIIIIIIIIIIIIIHIHIIIIIIIIIIIIIIIIIIIIIIIIIIIHIIIIIHIIIIIIIIIIIIIIIIIIIIIIIIIIIIIIIIHHHIIIIIIIIIIIIIIIIIIIIIIIIIIIIIIIIHIIGIHHIHHIIIIIHGIHIIHIIHIIIIIIIIIIIHIIIIIIIIIIIIIIIIIIIIIIIIIIIIIIIIIIIIIIIIIIIIIIIIIIIIIIIIIIIIIIIIIIDDDDD
@HISEQ:969:HM2KJBCX2:2:1101:15586:26439 2:N:0:ACTATGCA
CTGGTGCTGAATCCCAACTATCCCTATTAATCATTACGTCGATCCTAGAAACCAACAAAATAGAATCAAACGTCCTATTTCATTATTCCATGCTAATGTATTCAAGCGTACGCCTGCTTTAAACACTCTAATTTTTTCAAAGTAACAGTCCTGATTCCCCACGACACCAAATTAATGACATCGCGGTTCTTCAGAAGGTAGGAACCAATAATGCCAGTACGTACCGAAGCACGACCAACAATTCGATCCCGAAATTCAACTACGAGCTTTTTAACTGCAACAACTTTAATATACGCTATTGGAGCTGGAATTACCGCGGCTGCTGGCACCAGACTTGCCCTCCAA
+
DDADDIIIIIIGIIIIIIIIIIIIIIIIIIIIIIIIIIIIIIIIHIIGHIIIIIIIIIIIIIIIIIIIHIFHFHDHHHHFHHIIIIIIIIHHHIIHIIHIHHIHHHHIIIHHHIIIIIHHIIHIIIHIHHIHIIHHIIHFHHHHIIHHGHHHHHHHEHIHHHHHIIIIFFHHIHGIGIHHGIHGIIHHHIHHIIIIIIIIIIHIHIIIIIFHIIIIIIIIIIIIIIIHIIIIIIIIIIHIIIGDIHHGIIHIIIIIIIIIIIIIIHIIIIIIHHIIHIHIIIHIIIIIIIIIIIIIGIIHIIIIIIIIIIIIIIIGIIIIIIIIIIIIIIIIHHEHIIIIDDDDD
@HISEQ:969:HM2KJBCX2:2:1101:17292:26299 2:N:0:ACTATGCA
CTGGTGCTGAATCCCAACTATCCCTATTAATCATTACGGTGATCCTAGAAACCAACAAAATAGAACCATGCGTCCTATTTCATTATTCCATGCTAATGTATTCAGGCAATAGCCTGCTTTAAGCACTCTAATTTTTTCAAGGTAACAGTCCTGCTTCCCCAACGCACCAAATTAATGACATGCTGGTTATTCAGAAGGTAGGAATCCATCACGCCAGTACAGACCCAAAAGCCCGACCAACGGATAAACCCCGAAATTCAACTACGAGCTTTTTAACTGCAACAACTTTAATATACGCTATTGGAGCTGGAATTACCGCGGCTGCTGGCACCAGACTTGCCCTCCAA
+
DDDD@EHGGFGHGCGGHHHIIEFHIGIIEEHIHCHHEH@HH@HCGEHHIIHI@CHHEHHIII@FCG<FGHHDECEHFHFIHGHICGHHHFHCHEHHHHFHHCFEHIIIHHGFIHF1@@HHIHHHGHHGIIHHHIIHHHHIIGIIIIIHHEHHFHGHHIGEEAIIHHH?IHGHHIIHIHIIHHEHHIHIIHIIIHHEHIHHHEHEDIHGEHFHIIIHIHHIHHFHEHHGFHIIIHEGIHHHIIIFHGHEGGIIHEHHHGIIIIHHIIIGIHHHHHIIIHHHIIHIHIIIIIIHIIHIIIHHIIHIHIHIIIIIIIIIHIIIIIIIIHIIIIIHIHGHIIIIIIDDDDD
@HISEQ:969:HM2KJBCX2:2:1101:13975:26035 2:N:0:ACTATGCA
CTGGTGCTGAATCCCAACTATCCCTATTAATCATTACGTTGATCCTAGAAACCAACAAAATAGAATCGAACGTCCTATTTCATTATTCCATGCTAATGTATTCAAGCGCGTGCCTGCTTTAAACACTCTAATTTTTTCAAAGTAACAGTCCTGACTCCCCACAACATCAAATTAATGACATCATGATTCATCAGAAGGGAGAAATCAATGACATTAGTACGTACCGAAGGCACGACCGACGTATTGATCCCGAAATTCAACTACGAGCTTTTTAACTGCAACAACTTTAATATACGCTATTGGAGCTGGAATTACCGCGGCTGCTGGCACCAGACTTGCCCTCCAA
+
DDDDDIIII<DDGGHIIIIIIIIIIIIIIIIIIIIIIIIIIIIIIIIIIIIIIIIIIIIIIIIIIHIHHHIIHIIIIIGIIIIIIHIIIIIIIHIIIIIIHHHIIIIIHIIIIHIIIIIIHIIIHIIIIIIIIIIIIIIIIIIIIIHHIIIIIIIIIIIIIIIIIIIIIIIHHIIIIIIIIIIIIIIIIIIIIIIIIIIIIIIIIIIIIIIIIIIIIIIIIIIIIIIIIIIIIIIIIIIIIIIIHIIIIIIIIIIIIIIIIIHIIIIIIIIIIIIIIIIIIIIIIIIIIIIIIIIIIIIIIIIIIIIIIIIIIIIIIIIIIIIIIIIIIIIIIIIIIIIIIDDDDD
@HISEQ:969:HM2KJBCX2:2:1101:13176:27150 2:N:0:ACTATGCA
CTGGTGCTGAATCCCAACTATCCCTTTAATCATTACGTCAATCCTAGAAACCAACAAAATAGGATCGTCGTCCTATTTCATTATTCCATGCTAATGTATTCAAGCGTTAGCCTGCTTTAAACACTCTAATTTTTTCAAAGTAACAGTCCTGTTTCCCCGCAACACCAACTTAATGGCATTACGGTTCTACAAGAAGGAGGAATCAGCAAAGCCAGTGCATACCAGTGGCACGACCAACTTGCTGACCCCGAAATTCAACTACGAGCTTTTTAACTGCAACAACTTTAATATACGCTATTGGAGCTGGAATTACCGCGGCTGCTGGCACCAGACTTGCCCTCCAA
+
DDDDDIIIIIIIHHIIIIIIIIIIIIIHIIIIIIIIIIHIIIIHHGHHIIIIIIIIIIIIIIIIIIIIIIIIHIIIIIIIIIIIIHIIIIIIIIIHIIIIIIIIIIIIIIIIIIIIIIIIIIIIIIIIIIIIIIIIIIIIIIIIIIIHIIIIIIIIIIHIIHIIIHIIIIIIIHIIIIHIIIIIIIIIIIIIIHIIIIHHIIIIIIIIIIIIIIIIIIIIIIIIIIIIIIIIIIIIIIIIHHGIIIIIGIIIIIIIIHIIIIIIIIIIIIIIIIIIIIIIIIIIHIIIIIIIIIIIIIIIIIIIIIIIIIIIIIIIIIIIIIIIIIIIIIIIIIIIIIIDDDDD
@HISEQ:969:HM2KJBCX2:2:1101:3195:27873 2:N:0:ACTATGCA
CTGGTGCTGAATCCCAACTATCCCTATTAATCATTACGTCGATCCTAGAAACCAACAAAATAGGGTCAAACGTCCTATTTCATTATTCCATGCTAATGTATTCAAGCGTGTGCCTGCTTTAAACACTCTAATTTTTTCAAAGTAACAGTCCTGATTCCCCATGACACCAAATTAATGACATCATAGTTCGTCAGAAGGTAGAAATCAATAATACCAGTGCATACCGGAGGCACGACCAATATATTGATCCCGAAATTCAACTACGAGCTTTTTAACTGCAACAACTTTAATATACGCTATTGGAGCTGGAATTACCGCGGCTGATGGCACCAGACTTGCCCTCCAA
+
BDDDDIIIIIIIIIIIIIIIIIIIIIIIIIIIIIIIIIIIIIIIIIIIIGIIIIIIIIIIIIIIIIIIIIHIIHIHIIIIIHIIIIIIIIIIIIIHIIIIIIIIIHIIIIIIIIIIIIIIIIIIIHHIIIHHIIIIIIIIIHIIIIIIHIIIIHIIIIIIIIIIIIIIIIIHIIIIIIIIIIIIIIIIIIIIIIIIIIIIIIIIIIIIIIIIIIIIIIIIIIIIIIIIIIIIIIIIIIIIIIIHHIIIIIIIIIIIIIIIIIIIIIIIIIIIIIIIIIIIIIIIIIIIIIIIIIIIIIIIIIIIIIIIIIIIIIIIIIIIIIIIIIIIIIIIIIIIIIIIIDDDDD
@HISEQ:969:HM2KJBCX2:2:1101:18985:28344 2:N:0:ACTATGCA
CTGGTGCTGAATCCCAACTATCCCTATTAATCATTACATCGATCCTAGAAACCAACAAAATAGAATCGGATGTCCTATTTCATTATTCCATGCTAATGTATTCAAGCGTGAGCCTGCTTTAAACACTCTAATTTTTTCAAGGTAACAGTCCTAATTCCCCGTGACACCAAATTAATGGCATTACGGTTCTTTAGAAGGTGAGAAATCAATAATATCAGTACATACCAACGGCATGACCGAAACATTGATCCCGAAATTCAACTACGAGCTTTTTAACTGCAACAACTTTAATATACGCTATTGGAGCTGGAATTACCGCGGCTGCTGGCACCAGACTTGCCCTCCAA
+
DDDDDIIIIHGHHHIIIIIIIIIIIIIIIIIIIIIIIIIIIGIIIIIIHHIIIHIIIIIIIHHIIIIIIHIHIIIIIIIIIIIIIIIHIIIHIIIHIIIIIHHIIIIIHIIIIIIIHIIIIIIIIIIIIIHIIIIIIIIIIIIIIIIIIIIIIIIIIIIIIIIIIIIIIIHIIIIIIIIIIIIIIIIIIIIIIIIIIIIIIIIIIIIIIIIIIHHIIIIIIIIIIIIIIIIIIIIIIIIIIIIIHHIIIIIIIIIIIIIIIIIIIIIIIIIIIIIIIIIIIIIIIIIIIIIHIIIIIIIIHHIIIIIIIIIIIIIIIIIIIIIIIIIIIIIIIIIIIIIIIIDDDDD
@HISEQ:969:HM2KJBCX2:2:1101:17925:28425 2:N:0:ACTATGCA
CTGGTGCTGAATCCCAACTATCCCTATTAATCATTACGTCAATCCTAGAAACCAACAAAATAGGATCAAACGTCCTATTTCATTATTCCATGCTAATGTATTCAAGCGTTAGCCTGCTTTAAACACTCTAATTTTTTCAAAGTAACAGTCCTGTTTCCCTGCAACACCAAATTAATGACATTACAGTTCTTCAAGAAGGAGGAACCAGTAAAACCAGTACATACCAGAGGCACGACCAACTTACTAATCCCGAAATTCAACTACGAGCTTTTTAACTGCAACAACTTTAATATACGCTATTGGAGCTGGAATTACCGCGGCTGCTGGCACCAGACTTGCCCTCCAA
+
DDCCDHIIIIIIIIIIIIIIIIIIIIIIIIIIIIIIIIIIIIIIIIIIIIIIIIIIIIIIIIHIHIIIIIIIIIIIIIIIIIIIIIIIIIIHIIIIIIIIIIIIIIIII@IIIIIIIHIIIIHIIIIIIIIIIIIIIIIIIIIIIIIIIIIIIIIIIIIIIHIIIIIHIIIIIIIIIIIIIIIIIIIIIIIIIIIIIIIIIIIIIIIIIIIIIIIIIIIIIIIIIIIIIIIIIIIIIIIIIIIIHIIIIIIIIIIIIIIIIIIIIIIIIIIIIIIIIIIIIIIIIIIIIIIIIIIIIIIHHIIIIIIIIIIIIIIIIIIIIIIIIIIIIIIIIIIIIIIIIDDDDD
@HISEQ:969:HM2KJBCX2:2:1101:1742:29485 2:N:0:ACTATGCA
CTGGTGCTGAATCCCAACTATCCCTATTAATCATTACGTCGATCCTAGAAACCAACAAAATAGAATCAAACGTCCTATTTCATTATTCCATGCTAATGTATTCAAGCGTAAGCCTGCTTTAAACACTCTAATTTTTTCAAAGTAACAGTCCTGATTCCCCACGACACCAAATTAATGACATCGCGGTTCTTCAGAAGGTAGGAACCGATAATGCCAGTGCGTACCGAAGCACGACCAACAATTCGATCCCGAAATTCAACTACGAGCTTTTTAACTGCAACAACTTTAATATACGCTATTGGAGCTGGAATTACCGCGGCTGCTGGCACCAGACTTGC
+
DDDDDIHIIIIIIHIHIIIIIIIIIIIIIIIIIHIIIIIIIIIIIIIIIIIIIIIIIIIIIIIHIIIIIHHHHHHIIIIIIGHIIIIIIHIIIIIHIIIIIHHIHIIIIIIIHIHIIIIIIHHIIHIIHIIHIIIIIIIHIIIIIIIIIIIIIHIIIIIIIIIIIIIIIIIIIIIIIIIIHIIIIIIIIIIHIIIIIIIIIIIIIIIIIIIIIIIIIIIIIIIIIIIIIIIIIIIHDIIIIIIIIIIIIIIIIIIIIIIIIHIIIIIIIIIIIIIIIIIIIIIIIIIIIIIIIIIIIIIIIIIIIIIIIIIIIIIIIIIIIIIIIIIIIIIIIDDDDD
@HISEQ:969:HM2KJBCX2:2:1101:13615:28872 2:N:0:ACTATGCA
CTGGTGCTGAATCCCAACTATCCCTATTAATCATTACGTCAATCCTAGAAACCAACAAAATAGGATCGAACGTCCTATTTCATTATTCCATGCTAATGTATTCAAGCGTTAGCCTGCTTTAAACACTCTAATTTTTTCAAAGTAACAGTCCTGTTTCCCTGCAACACCAAATTAATGGCATTACAGTTCTTCAGAAAGGAGGAATCAGCGAAGCCAGTGCATACCAGTGGCACGACCAACCTGCTGACCCCGAAATTCAACTACGAGCTTTTTAACTGCAACAACTTTAATATACGCTATTGGAGCTGGAATTACCGCGGCTGCTGGCACCAGACTTGCCCTCCAA
+
DDDDDHIIGIIIIIIIIIIIIIIIIHIIIIIIIIIHIHIIIIIIIIIIHHHHGHIIIIHIIIIIIIIIIIHHIIIIIIIIIHIIIIIIIHIHFHIIIIIIIIIIIIIIIIIIHHIIIIHIIIHHIIIIIIIHHIIIIIIHIIIIIGIIIIIIIIIIIIIIIIIIIIIIIIIIIIIIIIIIIIIIIIIIIIIIIIIIIIIIIIIIIIIIIIIIIIIIIIIIIIIIIIIIIIIIIIIIIIIIIIIIHIIIIIIIIIIIIIIIIIIIIIIIIIIIIIIIIIIHIIIIIIIIIIIIIIIIIIIIIIIIIIIIIIIIIIIIIIIIIIIIIIIIIIIIIIIIIIIIIDDDDD
@HISEQ:969:HM2KJBCX2:2:1101:1303:29748 2:N:0:ACTATGCA
CTGGTGCTGAATCCCAACTATCCCTATTAATCATTACGTCGATCCTAGAAACCAACAAAATAGAATCAAACGTCCTATTTCATTATTCCATGCTAATGTATTCAAGCGTGCGCCTGCTTTAAACACTCTAATTTTTTCAAAGTAACAGTCCTGATTCCCCACGACACCAAATTAATGACATCGTAGTTCTTCAGAAGGTAGGAACCAATAATGACAGTGTGTACCGAAGCCCGACCGACAATCTGATCCCGAAATTCAACTACGAGCTTTTTAACTGCAACAACTTTAATATACGCTATTGGTGCTGGAATTACCGCGGCTGCTGGCACCAGACTTGCCCTCCAA
+
<<00<<C@@11<FGHHIIIIIIHIIIIIHIIIIHIHII<GH<GHHIIIGIIIIIIIIIIIIIHFHDFCCHHHIIHHIIIE1FHIIIIIIIIIIHII1<CHFHH1FHH0<0<<CHEEHFGHCHHGGIIIIHIIIHHHHH<IIHIIIHIIIIIIGHGHHIGEHD.IHHHH8GHH@HGFFCIHD<C/GC<DF//<F<DFHC?HGD00<0000010:.0@CD<<0<0</1GHC<-<GIHE1<D1<:/11<?F<11<1EIIIIIIIIIIIIIIIIIIIIIIIIIIIIHIIIIIIIIIHIIIIIHIIHEIIIIIIIIIIIIIIIIIIIIIIIIIIIIIIIIIIIIIDDDDD
@HISEQ:969:HM2KJBCX2:2:1101:20176:29328 2:N:0:ACTATGCA
CTGGTGCTGAATCCCAACTATCCCTATTAATCATTACGTCAATCCTAGAAACCAACAAAATAGGATCGAACGTCCTATTTCATTATTCCATGCTAATGTATTCAAGCGTTAGCCTGCTTTAAACACTCTAATTTTTTCAAAGTAACAGTCCTGTTTCCCTGCAACACCAAATTAATGACATTACAGTTCTTCAAGAAGGAGGAATCAGTAAAGCCAGTACACACCATTGGCACGACCAACCTACTGACCCCGAAATTCAACTACGAGCTTTTTAACTGCAACAACTTTAATATACGCTATTGGAGCTGGAATTACCGCGGCTGCTGGCACCAGACTTGCCCTCCAA
+
CDCDDIIIIIIIIIIIIIIIIIIIIIIIIIIIIIIHIHIIIIIHHHIIIIIIIHHIIIIIIIIIIIIIIHGIIHIIIIIIIIIIIIGIHIIIGHIIIIIIGHHHIIIIIIIIIIIIIHIIHHHHHHHGHHIIIIIIIIHIIHHHIIIIHIIIIIHHIIIHHIIIIIIIIIIHIIIIIIIIIHIIIIIIIIIIIIIIIIIIIHIIHIIIIIIIIIHHHIIIIIIIIIHIHIIIIIIIIIHIIHHFGHDIIIIHIIIIHIIIIIIIIIIIIIIIIIIIIIIIIIIIIIIIIIIIIIIIIIIHIIHIIIIIIIIIIIIIIIIIIIIIIIIIIIIIIIIIIIIIIDDDDD
@HISEQ:969:HM2KJBCX2:2:1101:18613:30704 2:N:0:ACTATGCA
CTGGTGCTGAATCCCAACTATCCCTATTAATCATTACGTCAATCCTAGAAACCAACAAAATAGGATCGAACGTCCTATTTCATTATTCCATGCTAATGTATTCAAGCGTTAGCCTGCTTTAAACACTCTAATTTTTTCAAAGTAACAGTCCTGTTTCCCTGCAACACCAAATTAATGACATTACAGTTCTTCAAGAAGGAGGAATCAGTAAAGCCAGTACACACCATTGGCACGACCAACCTACTGACCCCGAAATTCAACTACGAGCTTTTTAACTGCAACAACTTTAATATACGCTATTGGAGCTGGAATTACCGCGGCTGCTGGCACCAGACTTGCCCTCCAA
+
DDD?BEHHHIHHEFEHIIGFFHHIIHH@GHHEHHHHEGGH@CHIIC1FHIIIHIIHEHIIIIHIDGHHDHHHCHIIHIHIFFCH1DFFHEHHHHHHIGHIIHHHHHGFC<HH?GGEHHCFHEFHGCHIIHHHHIIIIIEG6CGGEEHHHGFEHCHHIFHHHHGHGGHHI@HIFIHHEFHEHHHIHHHFEFHIHHF@IHGEHHEGHFFG?DGHHIHHHHHCFHHIDHHGECEDIHGDCG?EE<<<1EH<IHGGFEF1HCFHCHE@F<GCHE@GCD<?HHE@GHHC@1GEEHHCEC<HHF@HHIIHIHEIHCG@HH?CIHIIHHE@HHHEHIHGFF@HCCHE@@AAAA
@HISEQ:969:HM2KJBCX2:2:1101:3156:31205 2:N:0:ACTATGCA
CTGGTGCTGAATCCCAACTATCCCTATTAATCATTACGGTGATCCTAGAAACCAACAAAATAGAATCATGCCGTCCTATTTTATTATTCCATGCTAATGTATTCAAGCAAAATGCCTGCTTTAAACACTCTAATTTTTTCAAAGTAAAGGTCCTGGTTCCTCGCGGCACCCAATTAAGGACATCGCGGTTCTCCAGAAGGTGAGAAATTGACTACACCAGTTCATACCCCTTAAGGCACGACCGATGTGTCAATCCCGAAATTCAACTACGAGCTTTTTAACTGCAACAACTTTAATATACGCTATTGGAGCTGGAATTACCGCGGCTGCTGGCACCAGACTTGCCCTCCAA
+
DDDDDIIIIIIIIHIIIIIIIIIIIIIIIIIIIIIIIIIIIHIIIHIIIIIIIIIIIIIIHHIHIIIIIFHHIIIIHIIHIIIIIGIIIIIIIIIIIIHIGDIIIIIIIIIIIIIIHHHHIIIHIHIIIHHIIIIIIIIIIIIIIIIIIIIIIIIHHFIIIIIIIIIIIIIIIIIIIIIIIIIIIHIIHHIIIIIIIIIIIIIIIIIIIIIIIIIIIIIIIIIIHIIIIIIIIIIIIIIIIIIIIIIIIIHIHIIIIIIIIIIIIIIIIIIIIIIIHIIIIIIIIIIIIIIIIIIIIIIIIIIIIIIIIIIIIIIIIIHIIIIIIIIIIIIIIIIIIIIIIIIIIIIDDDDD
@HISEQ:969:HM2KJBCX2:2:1101:15180:31467 2:N:0:ACTATGCA
CTGGTGCTGAATCCCAACTATCCCTATTAATCATTACGTCAATCCTAGAAACCAACAAAATAGGTTTGAACGTCCTATTTCATTATTCCATGCTAATGTATTCAAGCGTTAGCCTGCTTTAAACACTCTAATTTTTTCAAAGTAACAGTCCTGTTTCCCTGCAACACCAAATTAATGGCATTACAGTTCTTCAGAAAGGAGGAATCAGCGAAACCAGTTCATACCAGTGGCACGACCAACCTGCTGACCCCGAAATTCAACTACGAGCTTTTTAACTGCAACAACTTTAATATACGCTATTGGAGCTGGAATTACCGCGGCTGCTGGCACCAGACTTGCCCTCCAA
+
DBDD@C?GHD1<<<DCCCGHIIHCEFGHIFHIIIGFHGHHIIIEGHIHIIIIHGF0@@DHH@E@CG?0@GHEGHHHCGHHFF@GF?GFHF@H?@FDGGE?1HDIHCGHHHHHHCHHEHHHH1<HHIHEDHCHHHGCEHICHHGFFHHIHEHHCHFHHHHCCEEEE@DDD@HHHHHHE(HHIIIHHHHHEHHGEFIHHFIIHHGIIIHHHGHGF@<G1HF<@AHGFHHHHHG<BEHHHFD?GD4FDEHHC/<1HEHFHIHHHCCED1EHHEGGC1<E@IHFC@FFHCEHHCCEEHCGEHHHHHHGHHIIHEHGCC</GHHGHHEHHHEFHHHHHCE@EC/IIDDDAB
@HISEQ:969:HM2KJBCX2:2:1101:6588:31699 2:N:0:ACTATGCA
CTGGTGCTGAATCCCAACTATCCCTATTAATCATTACGTCAATCCTAGAAACCAACAAAATAGGATCAAACGTCCTATTTCATTATTCCATGCTAATGTATTCAAGCGTTAGCCTGCTTTAAACACTCTAATTTTTTCAAAGTAACAGTCCTGTTTCCCTGCAACACCAAATTAATGACATTACAGTTCTTCAAGAAGGAGGAATCAGTAAAGCCAGTACATACCAGAGGCACGACCAACTTACTAATCCCGAAATTCAACTACGAGCTTTTTAACTGCAACAACTTTAATATACGCTATTGGAGCTGGAATTACCGCGGCTGCTGGCACCAGACTTGCCCTCCAA
+
DDDDDIIIIIIIIIIIIIIIIIIIIIIIIHIIIIIIIIIIIIIIIIIIIIIIIIIIIIIIIIIIIIIIIIIIIIIIIIIIIIIIIIIIHHIIHHIIIIIIIIIIIIIIIIIIIIIIIIIIHIIIIIIIHIHIIIIIIIIIIIIIIIIIIIIIIIIIIIIIIIIIIIIIIIIIIIIIIIIIIIIIIIIIIIIIIIIIIIIIIIIIIIIIIIIIIIIIIIIIIIIIIIIIIIIIHIIIIIIIIIIHIIIIIIIIIIIIIIIIIIIIIIIIIIIIIIIIIIIIIIIIIIIIIIIIIIIIIIIIIIIIIIIIIIIIIIIIIIIIIIIIIIIIIIIIIIIIIIIIIDDDDD
@HISEQ:969:HM2KJBCX2:2:1101:12840:31553 2:N:0:ACTATGCA
CTGGTGCTGAATCCCAACTATCCCTATTAATCATTACGTCAATCCTAGAAACCAACAAAATAGGATCGAACGTCCTATTTCATTATTCCATGCTAATGTATTCAAGCGTTAGCTTGCTTTAAACACTCTAATTTTTTCAAAGTAACAGTCCAAATTCCCCAAAACACCAAATTAATGGCATTAAGGTTCATCAGGAAGGAGGAATCAGTGAGACCAGTACATACCAGAGGCATGACCAACCTACTAACCCCGAAATTCAACTACGAGCTTTTTAACTGCAACAACTTTAATATACGCTATTGGAGCTGGAATTACCGCGGCTGCTGGCACCAGACTTGCCCTCCAA
+
DD@DDIHIIDFHHGHIIIIIIHIIIHIIIIIIIIIHHHIIIHIIIFHIIIIIIIIIIIIIIIGHHHIIIIHIHIIIHHHHIHHHIIIIIIIIIIIIHHHIIFEHHHEHHHHIIIHIIIIIHHHHHHIIFHHIIIHIDHGHHGCHEHHHHHIIHECHGHHHHHH@HHIHIIHE9I:HHIIHIHIIHIHIGIIIII;IIIHIIIIIGIIIIIIHIIIGIIIIHIHFHIIIIGIIIIIIIIIIIIHGHIIIIIIIIIIHHIIHGIIIIHHIIIIIIHIIIIIIIIIIHGIIIIIIIHHIIIHIIIIIIIIIIIIIIIIIIIIIIIIIIIIHIIIIIIIHIIIIIDDDDD
@HISEQ:969:HM2KJBCX2:2:1101:20597:32024 2:N:0:ACTATGCA
CTGGTGCTGAATCCCAACTATCCCTATTAATCATTACGTCAATCCTAGAAACCAACAAAATAGGTTTGAACGTCCTATTTCATTATTCCATGCTAATGTATTCAAGCAAATATGCCTGCTTTAAACACTCTAATTTTTTCAAAGTAACAGTCCTGTTTCCCTGCAACACCAAATTAATGACATTACAGTTCTTCAGAAAGGAGGAATCAGCGAGACCAGTTCATACCAGTGGCACGACCAGCCTGCTGACCCCGAAATTCAACTACGAGCTTTTTAACTGCAACAACTTTAATATACGCTATTGGAGCTGGAATTACCGCGGCTGCTGGCACCAGACTTGCCCTCCAA
+
<@D?DH1DED<<<1<FH=1D<<<<<FC?CGHEEEHGHIIIIIE?DGECCDE<FEFHIHIIEHEH<GHHHFHHCFECG1<DGEH1D1<DCGHH@HH1<CFHIDHEHEGIIHEHGFEHEHIHEEFC@G8GEHEGEGHFFEHHIHHIHEHHGHHIHHEGGEHHHHIIIIIHGIHHHDCGHHEEHHHHHHH:IHEHEHFH:HDHIHHHHHHHE:H:HHHIIHGGIIIIIIIIIIIIIIGHEIGIIIIHHEDFHHHDHIIIHIIIHIHHHGIIIIIIIHEHGIGHIIIIHIIIIIIIHIIIIIHIIIHHIIIIIIIIIIIIIIIIIIIIIIIHIIIIHIIIIIIHHIIDDDDA
@HISEQ:969:HM2KJBCX2:2:1101:20867:31965 2:N:0:ACTATGCA
CTGGTGCTGAATCCCAACTATCCCTATTAATCATTACGTCGATCCTAGAAACCAACAAAATAGAATCAAACGTCCTATTCCGTTATTCCATGCTAATGTATTCAAGCGTGAGCCTGCTTTAAACACTCTAATTTTTTCAAAGTAACAGTCCTGATTCCCTATAACACCAAATTAATGGCATTATAGTTCGTCAGAAAGGAGAAACCGATTATACCAGTACGTACAAAAGCACGACCAGTAAGCCGGTCTCGAAATTCAACTACGAGCTTTTTAACTGCAACAACTTTAATATACGCTATTGGAGCTGGAATTACCGCGGCTGCTGGCACCAGACTTGCCCTCCAA
+
0@<<0<C@EH1<C1DGHCGH?FHHHCGEHIEFHEEHHFHFI/1DGHIIHHHCHHGCHCHHH@1CFEH1D?E<<C0DCC<F11FC@H1FGEEHEHI@EG@GHEEHH<@<G4E<HHA<<FC1FDDH8DGGHGACGH@FHIHIHHFGEF<HHHHEFGGGHHCGHFCCHHGHHHH@;D<F:/G@HGIIHCHHHHEFG<HHHHGGCE@HGHCHEHIHHHHF?CHF@FG@1HHEGHDHHDD1@FHHDFCCE:??EF1GGHHECEHEGCIHEECHIHFEGCFHIIHIHEHGCGEIGHIIIHEGIHEG@HHFGHHIIHIHIHE<HIIHIIIIIHHIIHGIIIHIIIHHDDBD<
@HISEQ:969:HM2KJBCX2:2:1101:1454:32404 2:N:0:ACTATGCA
CTGGTGCTGAATCCCAACTATCCCTATTAATCATTACGTCAATCCTAGAAACCAACAAAATAGGATCGAACGTCCTATTTCATTATTCCATGCTAATGTATTCAAGCGTTAGCCTGCTTTAAACACTCTAATTTTTTCAAAGTAACAGTCCTGTTTCCCTGCAACACCAAATTAATGACATTACAGTTCTTCAAGAAGGAGGAATCAGTAAAGCCAGTACATACCATAGGCACGACCAACCTACTGACCCCGAAATTCAACTACGAGCTTTTTAACTGCAACAACTTTAATATACGCTATTGGAGCTGGAATTACCGCGGCTGCTGGCACCAGACTTGCCCTCCAA
+
DDDDDIHIHHHIIHIIIIIIIIIIIIIIIIIIIIIIIIHIIIIIIIIIIIIIIIHHHIIIIIIIHGHHIHIIHIIIGHHIIHHIIIIHIIIIGIIIHFHHHIIHIHHHIHIIIIHHHHHIIHIIIIIIIIIHHIHIIHIIIHIIIIHHIHIIIHIIIHHIHFIIHHHIIIHIIIIIIIIIHHIIIIIIIIIHIIHHIIIIHIIIGIIIIIIIHHIIIIIIIIIHEEIIIIIII;HIIHHHIIHHHIIHGIIIIIHIIIIIIIIIIIIIIIIIIIHIIIIIIIIIHGIIIIIIHIIIIIIIIIIIIIIIIIIIIIIGIIIIIIIIIIHIIIIIIIIIIHHHGDADDD
@HISEQ:969:HM2KJBCX2:2:1101:19443:33070 2:N:0:ACTATGCA
CTGGTGCTGAATCCCAACTATCCCTATTAATCATTACGTCAATCCTAGAAACCAACAAAATAGGATCGAACGTCCTATTTCATTATTCCATGCTAATGTATTCAAGCGTTAGCTTGCTTTAAACACTCTAATTTTTTCAAAGTAACAGTCCAAATTCCCCGCAACACCAAATTAATGGCATTACGGATCATCAGGAAGGAGGAATCAGTGAGACCAGTACATACCAGAGGCATGACCAATCTACTAACCCCGAAATTCAACTACGAGCTTTTTAACTGCAACAACTTTAATATACGCTATTGGAGCTGGAATTACCGCGGCTGCTGGCACCAGACTTGCCCTCCAA
+
DDDDDHIHIHHHFFHHIHIIIIIIIIIIIIIIIIIIIIIIIIIIIHIIHIIIIIIIHIIIIHIIIHIIIIIIIIIIIIIIGIHIIIIHHIIIHIIIIIIIHGHHIIIIHHIHIGHIIIIIIIIHIIHHHIIHIIHIIIIIHHHIIHIHGHHIIIIIIIIHIIHIIIIIHIHIIHIIHCGIHIIIIIIHHIIIIHHHHHIHGHIHHIIIIIIIIIIHHHIIIIIIIIIHIHIIIIIIIIIIIIHGEIHIIIIIIIIIIIIIHIHHIHHIIHIHIIIIIIIIIIIIIIIHIIIIIIIIIIIHHIIIIIIIHIIIIIIIIIHIIIIIIIIIIIIIIIIIIIIIIDDDDD
@HISEQ:969:HM2KJBCX2:2:1101:12501:33294 2:N:0:ACTATGCA
CTGGTGCTGAATCCCAACTATCCCTATTAATCATTACGGTGATCCTAGAAACCAACAAAATAGAACCATGCCGTCCTATTCTATTATTCCATGCTAATGTATTCAAGCAAAAATGCCTGCTTTAAACACTCTAATTTTTTCAAGGTAAAGGTCCTGGATCCGCAAGACACCCAATTAAGGACATCAAGTTTCTCCAGAAGGTGAGAAATCAACAGCGACAGTTCATACCCCTTAAGGCACGACCATCACGTCAATCCCGAAATTCAACTACGAGCTTTTTAACTGCAACAACTTTAATATACGCTATTGGAGCTGGAATTACCGCGGCTGCTGGCACCAGACTTGCCCTCCAA
+
DDDCDIIIIIIIIIIIIIIIIIIIIHIIIHIIIIIIIIIHIIIIIIIIIIIHHIIIIHIIIIGHIIIHIIHIIIHHIHHIIIIIIIIIHIIIIEHIIHHIIFHIIIIHIIIIIIIIIIIIIIIIIIIIIIIIIIIIIHHIIIIIIIIIIHIHIHIIIIHIHIIHIIIIIIIIIHIHHIIIIIIHIIIIIHHHHHHIIIIIIIIIIIIIIIIIIHIIIIIIIIIIIIIIIIIIIIIIHHIIIIIIIHHGHHIHIIIIIIIIIIIIIIHHIIIIIIIIIIIHIIIIIIIIIIIIIIIIIIIIIIIIIIHHIIIIIIIIIIIIIIIIIIIIIIIIIIIIIIIIIIIIIIIIDDDDD
@HISEQ:969:HM2KJBCX2:2:1101:16151:34145 2:N:0:ACTATGCA
CTGGTGCTGAATCCCAACTATCCCTATTAATCATTACGTCAATCCTAGAAACCAACAAAATAGGATCAAACGTCCTATTTCATTATTCCATGCTAATGTATTCAAGCGTTAGCCTGCTTTAAACACTCTAATTTTTTCAAAGTAACAGTCCTGTTTCCCTGCAACACCAAATTAATGGCATTACAGTTCTTCAGAAAGGAGGAATCAGCGAAGCCAGTGCATACCAGTGGCACGACCAACCTGCTGACCCCGAAATTCAACTACGAGCTTTTTAACTGCAACAACTTTAATATACGCTATTGGAGCTGGAATTACCGCGGCTGCTGGCACCAGACTTGCCCTCCAA
+
DDDDDIIIIGHHGHIIIIIIIIIIIHIIIIIIIIIHIIIIIIIIHHIIHHIGIIIIIIHIIHHHHIIIIIHGHHHHIIHIIIIIIHIHIIHIHIHIIIIIIIHIIIIIHIIIIIHHIIIIIHHHHIIHIIIHIIIIIIIIIIIIIIHIIIIIIIIIIHIIIIIIIIIIIIIIIIIIIIIIIIIIIIIIIIIIIIIIIIIIIIIIIIIIIIIIIIIIIIIIIIIIIIIIIIIIIIIHIIHIIHIHHIIIIIIHIIIIIIIIIIIIIIIIIIIIIIIIIIIIIIIIHIHIIIIIIIIIIIIIIIIIIIIIHIIIIIIIIIIIIIIIIIIIIIIIIIIIIIIIIDDDDD
@HISEQ:969:HM2KJBCX2:2:1101:12208:34965 2:N:0:ACTATGCA
CTGGTGCTGAATCCCAACTATCCCTATTAATCATTACGTCGATCCTAGAAACCAACAAAATAGAATCAAACGTCCTATTTCATTATTCCATGCTAATGTATTCAAGCGTAAGCCTGCTTTAAACACTCTAATTTTTTCAAAGTAACAGTCCTGATTCCCCACGACACCAAATTAATGACATCGCGGTTCTTCAGAAGGTAGGAACCAATAATGCCAGTGCGTACCGAAGCACGACCAACAATTTGATCCCGAAATTCAACTACGAGCTTTTTAACTGCAACAACTTTAATATACGCTATTGGAGCTGGAATTACCGCGGCTGCTGGCACCAGACTTGCCCTCCAA
+
DD@DDIGIIIIIIGHIIIIIIIIIIIHHIIIHIIIIIIIIIIIHHGHIIIIHHHIIIHIHIHHIIEHHIIHHHHIHIIIHEHHHIIIFEHIIIIGHHHHHIHHHIIHHHIGIGIIHHHHIIIHHIIIHHHHHFHHHHICHHIIIHIIIIHIIIIIIHIIIIIHHHHIIIHIIIIIIIIIIIIIIHIIIIIHHIIIIIGIIIHIIIIIIHHEHIGIIIIIHIIIIIIHIIIIIIIIHIIHIHHHGHIIIIIHIIIIIIIIHHEHIIIIIHIIIIHIIIIIIHHIIIIIIIIIIHGIIIIIIIIIIIIIIIIIHIIIIIIIIIIIIIIIIIIIIIIIIIIIIDDDDD
@HISEQ:969:HM2KJBCX2:2:1101:21191:34969 2:N:0:ACTATGCA
CTGGTGCTGAATCCCAACTATCCCTATTAATCATTACGTCGATCCTAGAAACCAACAAAATAGAATCAAACGTCCTATTTCATTATTCCATGCTAATGTATTCAAGCGTACGCCTGCTTTAAACACTCTAATTTTTTCAAAGTAACAGTCCTGATTCCCCACGACACCAAATTAATGACATCGCGGTTCTTCAGAAGGTAGGAACCAATAATGCCAGTACGTACCGAAGCACGACCAACAATTCGATCCCGAAATTCAACTACGAGCTTTTTAACTGCAACAACTTTAATATACGCTATTGGAGCTGGAATTACCGCGGCTGCTGGCACCAGACTTGCCCTCCAA
+
DCDDCICEHIIFEECFGHEEGHHIGHEHHIEEHHHIIHHEHIHIIFGHHHHCEHHHIIHHCH<GHFHGHHFHFC=GHEHHEFDEHHCEGECHHEHHECHFHFHFHGHHGGFDHFG?HEE@FHHHHIGFFHIGHIIHHGHIIIEEHHGHHHGGGHHGHIIHFHHHGHHHH@EHHHHHHHIIHHHHHHIIIIIIIHHGHIHIIIHHIIIHEGHHIIIIIIIIIIIIIIIIIHHHHHIHHHHHEHE<HHIGIIIIIIIIIIIIHHHHEHIIIHHFGGIIIHHHHHEIIIHIHHEHHIIIIHIHIIIIHIIIIIIIIIIIIIIIIIIIIIIIIIIIHIIIIIIIDDDBD
@HISEQ:969:HM2KJBCX2:2:1101:15220:34687 2:N:0:ACTATGCA
CTGGTGCTGAATCCCAACTATCCCTATTAATCATTACGTCAATCCTAGAAACCAACAAAATAGGATCGAACGTCCTATTTCATTATTCCATGCTAATGTATTCAAGCGTTAGCCTGCTTTAAACACTCTAATTTTTTCAAAGTAACAGTCCTGTTTCCCTGCAACACCAAATTAATGACATTACAGTTCTTCAGAAAGGAGGAATCAGCGAAGCCAGTGCATACCAGTGGCACGACCAACCTGCTGACCCCGAAATTCAACTACGAGCTTTTTAACTGCAACAACTTTAATATACGCTATTGGAGCTGGAATTACCGCGGCTGCTGGCACCAGACTTGCCCTCCAA
+
DB?DDF?G@FCFEFHHH0CCGEGHIEHICD@1DCFGCHHHHHF<CGHHCEE?GHIHHIIIIICF?CH0E@@H11EDHHC@1DDF1FHE1GE<GE?@<1<FH<<G@C?<D@GE@EGHFB@GCHHCGFABDGEHHIIFCBDFHEHHG6HE?HAFH@G@7<F@G?EFED<HGC8GFFDH<<D@<<H@C<FHEHHHHE@EF@<CE9DC<..0C:GC%E<@C@AC:DF@II<FCA@HA;CCB@A1C7<A<CA#6CG@IIIHE@EHHGC=HGF0@D<CGD<1@HHGCCGD<1C<1CH@CE<@FGG@EEHGE?CD@GC1CEC<<C<EC@<<<E?EHHGG<F<EECEC100BDD
@HISEQ:969:HM2KJBCX2:2:1101:10938:35017 2:N:0:ACTATGCA
CTGGTGCTGAATCCCAACTATCCCTATTAATCATTACGTCGATCCTAGAAACCAACAAAATAAGATCAAACGTCCTATTTCATTATTCCATGCTAATGTATTCAAGCGTGTGCCTGCTTTAAACACTCTAATTTTTTCAAAGTAACAGTCCTGATTCCCCATAACACCAAATTAATGACATCATAGTTCGTCAGAAGGGAGAAATCAATAATACCAGTACATACCGAAGTACGACCGATATATTGATCCCGAAATTCAACTACGAGCTTTTTAACTGCAACAACTTTAATATACGCTATTGGAGCTGGAATTACCGCGGCTGCTGGCACCAGACTTGCCCTCCAA
+
DBA?@1DG?GHHI@GHHHIHIIIIIF?GHHICGCEHEHHHHIHGHGICHHHHIIIHHFHFHHHFFHHHHIIIEHHHHIIIFHHIHIIIIIGIIIGIHGIHHGFHHHIIHHHHIIII<FFGHHHIIIIIIIIIIHHFHIGHIHHIEHHIHHCGEH@EHHHHIFHIHGHECEHIIHHIIHHHHHGHHIEH@HGEGGGFF@CHHHGHHEGDHFIIIHHED:HHEHHEHFEEHGCIIHHHIIHF@GEEECAGHIIHEHHEHECC<CCC1GGGCIHHHGEFGHCFHHHF<FFGG@=IHGHHFHHGEE@?HHHHIIFHDHIGHHHCCIHCHG?HGIHEHHEIIIIIDCDDD
@HISEQ:969:HM2KJBCX2:2:1101:18545:34682 2:N:0:ACTATGCA
CTGGTGCTGAATCCCAACTATCCCTATTAATCATTACGTTGTACCTAGAAACCAACAAAATAGGTTCGAACGTCCTATTTCATTATTCCATGCTAATGTATTCAAGCGTTTGCCTGCTTTAAACACTCTAATTTTTTCAAAGTAACAGTCCTGACTCCCCACAACACCAAATTAATGACATCATGGTTCATCAGAAGGGAGAAATCAACGACGCCAGTACGTACCGAAGGCACGACCGACGTATTGATCCCGAAATTCAACTACGAGCTTTTTAACTGCAACAACTTTAATATACGCTATTGGAGCTGGAATTACCGCGGCTGCTGGCACCAGACTTGCCCTCCAA
+
DDDDDIIIIFGHHHIIIIIIIIIIIIIIIIIIIIIIIIIIIIIHIHIIIIIIIIIHHIHIIIHIIIIIIIIHIIIIIIIIIGHIHIIHIIIIIIIGHIHIIHHHHHIGIIIIIIIIIIIIIHHHHHIIIIHIIHIIIIIIIIIIIHIHHIIIHIHHHIIIIIIIIIIIIIIHIIIHIIIIIIIIIIHIIIIIIIIHIIIIIIIIHIHGIIIIIIIHIIIIIIIIIIIIIIIII=IIIIIIIIHHGIIIIIIIIIIIIIIIIIIIIIHIIIIIIIHIIIIIIIIIIIIIIIIIIIIIIIIHHIIIIIIIIHIIIIIIIIIIIIIIIIIIIIIIIIIIIIIIIDDDDD
@HISEQ:969:HM2KJBCX2:2:1101:6397:35328 2:N:0:ACTATGCA
CTGGTGCTGAATCCCAACTATCCCTATTAATCATTACGGTGATCCTATAAACCAACAAAATAGAACCATGCCGTCCTATTCTATTATTCCATGCTAATGTATTCGAGCAAAAATGCCTGCTTTAAACACTCTAATTTTTTCAAGGTAAAGGTCCTGGATCCGCAAGACACCCAATAAAGGACATCAAGTTTCTCCAGAAGGTGAGAAATCAACAGTAACAGTTCATACCCCTTAAGGCATGACCATCACGTCAATCACGAAATTCAACTACGAGCTTTTTAACTGCAACAACTTTAATATACGCTATTGGAGCTGGAATTACCGCGGCTGCTGGCACCAGACTTGCCCTCCAA
+
DDDDBHIIFGF@FDHHHIIIGHHHIHIIIIGIIIGHHHHIIHHIIFHIIIIIIIIIHHIIHHFHIHIIIHGIIIDHIIIIHIIIIIIIIIHIIIIIHHHHEC@F1D@GHIEGHIHHHIHIIIIHHHEEHHHHIDCFHHIGBGCHHHEEHAAFEHHHFHFIGHIGE<EECEHHIIIEGGF?DCFECG?HEHFHHIHHHHGE00D<C??;HFGC<<17FH6D8CGBFEHEHEGHIHHGIHIHGHEEDACC<1<1F<<11@FD<C1G1CD1IHD<11GCHFHHHC<F@<<D<<<?EHHGHHHG@F@1F?IHIHG1FECGFCECEC<</1HGHHCHC@CCEEHD<1IIIHCE?DBDD
@HISEQ:969:HM2KJBCX2:2:1101:2200:35046 2:N:0:ACTATGCA
CTGGTGCTGAATCCCAACTATCCCTATTAATCATTACGTCGATCCTAGAAACCAACAAAATAGAATCAAACGTCCTATTTCATTATTCCATGCTGATGTATTCAAGCGCGAGCCTGCTTTAAACACTCTAATTTTTTCAAAGTAACGGTCCTGATTCCCCATGACACCAAATTAATGACATCATGGTTCTTCAGAAGGGAGAAATCAAAATTGCCAGTACGTACCGAGGCACGACCAACAAATTGATCTCGAAATTCAACTACGAGCTTTTTAACTGCAACAACTTTAATATACGCTATTGGAGCTGGAATTACCGCGGCTGCTGGCACCAGACTTGCCCTCCAA
+
DDBBDIFIIIIIIIIIIIIIIIIIIIIIIIIIHIIIIIIIIIIGIIIIIIIFHIHIIIIIIIIIIIGIHIIIIHGIHIIIHGIIIHIICGHHGIIIIGIIIIIIIIIHIIIIHIIHHHIIIIHIIHIIIIIIIIIHHIIIIIIHIGIIIIIIIIHICGHHHHIHHIHHIIHHIIHHHIHHHHIGHIIIIIHIIHHIIIIIIIIIHIIIIIIIHHIIIHIIIHIIGIIIIIIIIIIIIIIIIHIHHIIIIIIIIHIIIIIIIIIIIIIIIHHHHIIIIIIIIIIIIIIIIIIIHIIIIIIHIIIIIIIIIIIIIIIHIIIIIIIIIIIIIIIIIIIIIIIIDADDD
@HISEQ:969:HM2KJBCX2:2:1101:12709:35149 2:N:0:ACTATGCA
CTGGTGCTGAATCCCAACTATCCCTATTAATCATTACGTCGATCCTAGAAACCAACAAAATAGAATCAAACGTCCTATTTCATTATTCCATGCTAATGTATTCAAGCGCGAGCTTGCTTTAAACACTCTAATTTTTTCAAAGTAACAGTCCTGATTTCCCGCGACACCAAATTAATGACATCGTGGTTCGTCAGAAGGGAGAAACCAATAATGCTAGTACGTACAAAGTACGACCGACATATTAGTCCCGAAATTCAACTACGAGCTTTTTAACTGCAACAACTTTAATATACGCTATTGGAGCTGGAATTACCGCGGCTGCTGGCACCAGACTTGCCCTCCAA
+
<DD@DE@GF1<<11<GCHIF@@GCH@GHHCHEFEHC@GH?CHE1CF@F11<GHHFHHIIGH?<<FH@1DEEDCGHHHHI@?CFGHHHIII@GHFHH?GG1@CGGEG@.</ECE?HHIE6<BC@FHEH@BCCFH<C?EEGB<CGFFC?GFC1D?CHEHHICGCDDHC.E/CCG;@GHHEHHHECHECFGCC@EEHCH<ADEHEE<GDFGEGHHEHFII1AGH@F@@8A1DAC@CE:C<<<<FD@@BHEHF<F1D11CCDD0<<1<10<<11?HHEHCFGCD<<CC<<ED10HCCCHG<<D1F<1CC@C<<</CE<<<F1HF1CCG?<<@D1<CFHECC<1<<<00
@HISEQ:969:HM2KJBCX2:2:1101:13515:34858 2:N:0:ACTATGCA
CTGGTGCTGAATCCCAACTATCCCTATTAATCATTACGGTGGTCCTAGAAACCAACAAAATAGAACCATGCCGTCCTATTTTATTATTCCATGCTAATGTATTCAAGCAAAAATGCCTGCTTTAAACACTCTAATTTTTTCAAAGTAAAGGTCCTGGTTCCCCGCGGCATCCAATTAAGGACATCGCGGTTCTCCAGAAGGTGAGAAATTGACTGCACCAGTTCATACCCCGTGAGGCACGACCGATGCGCCAATCCCGAAATTCAACTACGAGCTTTTTAACTGCAACAACTTTAATATACGCTATTGGAGCTGGAATTACCGCGGCTGCTGGCACCAGACTTGCCCTC
+
DDDDDIIIIHGHHHIIIIIIIIIII?HHIIIIIIIIHIIIIIIHIIHIIIIIIIIIIIHHHHHIIIIIIHIGIIDHIIIIIIIIIIIIHIIIIEHGHHIHIHHHIHHHIIIIIIIIIIIIIIIIIHHHIHIIIEHIHIIIIIIIIIIIIIIIIIIIIIIIIIIIIIIIIIIIIIIIIIIIHIIIIIIIIIIIIIIIIIIIIIIIIIIIIIIIIIIIIIIIIIIIIIHIIIIIIIIIIIIIIIIIIIIHHIIIIHEIIIIIIIIIIIIIIIIIIIIIIIIIIIIIIIIIHIIIIHIIIIIIIIIIIIIGIIIIIIIIIIIIIIIIIIIIIIIIIIIIIIIIIIIIIDDDDD
@HISEQ:969:HM2KJBCX2:2:1101:5221:36458 2:N:0:ACTATGCA
CTGGTGCTGAATCCCAACTATCCCTATTAATCATTACGTCGATCCTAGAAACCAACAAAATAGAATCAAACGTCCTATTTCATTATTCCATGCTAATGTATTCAAGCGTGCGCCTGCTTTAAACACTCTAATTTTTTCAAAGTAACAGTCCTGATTCCCCACGACACCAAATTAATGACATCGCGGTTCTTCAGAAGGTAGGAACCGATAATGCCAGTACGTACCGAAGCACGACCAACAATTCGATCCCGAAATTCAACTACGAGCTTTTTAACTGCAACAACTTTAATATACGCTATTGGAGCTGGAATTACCGCGGCTGCTGGCACCAGACTTGCCCTCCAA
+
DBDDDIIHHHHIH?CCGGHHHH?EHEHICGHFHHHHHCHHEDHEHEH?HHHH@GHIFHH1G1FE1<C@GHHIG1DHHEEFHHGHF?HH1F@HGEHHIIIHHHFFEEECHHGHHIHCH@HHFCHIHHHHEHHHIFHEH@EIIHHHHGHECGHHHHHGHFECEHB<C8IHHGIHIIII:HHHHHC?E;<FHHEHGIHHIIHIIGIHDHHHHIGHEHIIHEHIIFHFIH?HHHHDHG?GHHFHIH=CEDFHDIIIIHIHIHHC0HHFGEIHIIHIIHIHEGHHHEHIHIIIIIIIIIIIIHFDFHHHHHEIHIIIHDHGHFGIHHHEHHHFIIIHIIIIIHIFCDCDC
@HISEQ:969:HM2KJBCX2:2:1101:5355:35258 2:N:0:ACTATGCA
CTGGTGCTGAATCCCAACTATCCCTATTAATCATTACGTCGATCCTAGAAACCAACAAAATAGAATCAAACGTCCTATTTCATTATTCCATGCTAATGTATTCAAGCGCGAGCTTGCTTTAAACACTCTAATTTTTTCAAAGTAACAGTCCTGATTTCCCGCGACACCAAATTAATGACATCGTGGTTCGTCAGAAGGGAGAAACCAATAATGCAAGTACGTACAAAGTACGACCGACATATTAGTCCCGAAATTCAACTACGAGCTTTTTAACTGCAACAACTTTAATATACGCTATTGGAGCTGGAATTACCGCGGCTGCTGGCACCAGACTTGCCCTCCAA
+
@D@@@1CGHIGHCEGEFH@CFEFI@HIIIIIGIIHHGEG<CDECGHHHHHHI@FHCCCHE@G@EGEGEEHEGGC@EHHG@F?CF?<D@1FCGGHIHIIIHGFHGECEDEFEHIHEHICCEHCHHHF11?EEHHHHHIIIHHHCHHHEGHHFGGGAHHCCHHHHGCCGHHFHHHIIIHHHHHHHG@CHHCHG?GHEEIIIHHEHG?FIHHGFAHHHHIIHEHHHHEHGCFEHCCGIHHEHHIHHFC@HIIHHHH@HEFHHEHHHHGHIIHEHIIFGHHIHGHGHGGFFHHHEEDHHEGCIHHGIGEIIHHEHHCHE/IHEIHHCEG?HIHE@HIHHEHG@?@@AD
@HISEQ:969:HM2KJBCX2:2:1101:19830:36256 2:N:0:ACTATGCA
CTGGTGCTGAATCCCAACTATCCCTATTAATCATTACGTCGATCCTAGAAACCAACAAAATAGAATCAAACGTCCTATTTCGTTATTCCATGCTAATGTATTCAAGCGTGAGCCTGCTTTAAACACTCTAATTTTTTCAAAGTAACAGTCCTGATTCCCCATGACACCAAATTAATGACATCATGGTTCGTCAGAAGGTAGGAATCAATAATACCAGTACGTACAATAGCACGACCAATAAATTGATCCCGAAATTCAACTACGAGCTTTTTAACTGCAACAACTTTAATATACGCTATTGGAGCTGGAATTACCGCGGCTGCTGGCACCAGACTTGCCCTCCAA
+
DDDCDIIIIHHIIHIIIIHIHIIIIHIIIIIIIIIIIIIIIIHIIIIIIHGHFHIIIHIHIIHGHHIEHIHIIIIIIHGHIIIIIIIIIIIHIIIIIIIIIIHHIIHIIIIIIIIIIIIIHIHIIIIIIIIIIHIIIIIIHIHIIHHIHIIIIIIHIGHHHHIIII:IIHHHIHIIIIIIIIHIIIIIHIHIIIIIGGIHHIIHHHHIIIIIIIIIIHIIIIIIIIIIIIIIHIIIIIHIIIHHIIHIIIIIIIIIIIIIIIIIIIIIIIIIIIIHHHIIIIIIIHHIIIIIIIIIIIIIIIIHIIIIIIIIIIHIIIIIIIIIIIIIIIIIIIIIIIIIDDDDD
@HISEQ:969:HM2KJBCX2:2:1101:12849:36683 2:N:0:ACTATGCA
CTGGTGCTGAATCCCAACTATCCCTATTAATCATTACGTCAATCCTAGAAACCAACAAAATAGGATCGAACGTCCTATTTCATTATTCCATGCTAATGTATTCAAGCGTTAGCCTGCTTTAAACACTCTAATTTTTTCAAAGTAACAGTCCTGTTTCCCTGCAACACCAAATTAATGACATTACAGTTCTTCAAGAAGGAGGAATCAGTAAAGCCAGTACACACCATTGGCACGACCAACCTACTGACCCCGAAATTCAACTACGAGCTTTTTAACTGCAACAACTTTAATATACGCTATTGGAGCTGGAATTACCGCGGCTGCTGGCACCAGACTTGCCCTCCAA
+
DDDADIGIIHHIHFHIIIIIIIIHIHHIIIIIIIIIIHHHHHIIIHIIIIHIIHHIIIIHIHHHHHIGHHHICHHHIIIIIIHIIIIIIIIIIIIIHHIHHGHIIEGDHIHGHGHIGHHHIIIIIHHHHHHIIIHIGIIHIHHIIIIIIHHHIHHIIIIIIHIIIIIHHHHIHIIIIIIHHIIIIIIIIIIIHHHHHIIIGIIIHIIIIIIIIIIIHHHEHEHFIIIIIIIIHHHIHHIIIHHHHIHGIIIIIIIHHIIIIHIIIIIHHIHHIIIGIHIIIIIIIIIIIIHIIIIIIIIIIIIIIHIIIIIIIIIIIIIIIIIIIIIIIIIIIIIIIIIIIDDDDD
@HISEQ:969:HM2KJBCX2:2:1101:18601:36372 2:N:0:ACTATGCA
CTGGTGCTGAATCCCAAACTATCCCTATTAATCATTACGTCAATCCTAGAAACCAACAAAATAGGATCAAACGTCCTATTTCATTATTCCATGCTAATGTATTCAAGCGTTAGCCTGCTTTAAGCACTCTAATTTTTTCAAGGTAACAGTCCTGCTTCCCCAACGCACCAAATTAATGACATGCTGGTTATTCAGAAGGTAGGAATCCATCACGCCAGTACAGACCCAAAAGCCCGACCAACGGATAAATCCCGAAATTCAACTACGAGCTTTTTAACTGCAACAACTTTAATATACGCTATTGGAGCTGGAATTACCGCGGCTGCTGGCACCAGACTTGCCCTCCAA
+
DDDDDIIIIHHIGHIIIIIIIIIIIIIIIIIIIHHHIHIIHIIIIIIHIIIIHIIIIIIIIIIIHIIIIHIHHHIIHIIIIHIIHIHIIIIIIIIIIIIHIIIIIIIIIIIIIIIIIIHIIIIHHIGIIIIIIIIIIIIIIIIIIIIIIIIIIHHIFIIIHIIIIIIIIIIIIIIIIIIIHIIIHIIIIHIHIIIIIIHHHIIIIIIIIIIIIIIIIIIIIIIIIIIIIIIIIIIIIIIIIIIHHGDIIIIIIIIIIIIIIIIIIIIIIIIIIIIIIIIIIIIIIIIIIIIIIIIIIIIIIIIIIIIIIIIIIIIIIIIIIIIIIIIIIIIIIIIIIIIIIIIDDDDD
@HISEQ:969:HM2KJBCX2:2:1101:3727:37142 2:N:0:ACTATGCA
CTGGTGCTGAATCCCAACTATCCCTATTAATCATTACGTCGATCCTAGAAACCAACAAAATAGAATCAAACGTCCTATTTCATTATTCCATGCTAATGTATTCAAGCGCGAGCTTGCTTTAAACACTCTAATTTTTTCAAAGTAACAGTCCTGATTTCCCACGACACCAAATTAATGACATCGTGGTTCGTCAGAAGGGAGAAACCAATAATACTAGTACGTACAAAGTACGACCGACATATTAGTCCCGAAATTCAACTACGAGCTTTTTAACTGCAACAACTTTAATATACGCTATTGGAGCTGGAATTACCGCGGCTGCTGGCACCAGACTTGCCCTCCAA
+
DDDDDHIIIIIIHIIHIIIIIIIIIIIIIIIIIIIIIIIIIIIIIIIIIIIIIIIIIIGHIIIIIIIIIIIIIIIIIIIIIIIHIIIIIIIIHIIIIIIIIIHIIIIHHIIIIIIIIIHIIIIIIIIIIIIIIIIIIIIHHIIIIIIIIIIIIIHIIIIIIIIIIIIIIIIIHIIIIIIIIIIIIIIIIIIIIIIIIIIIIIIIIIIIIIIIIIIIIIIIIIIIIIIIIIIIIIIIIIIIIIIIIIIIIIIIIIIIIIIIIIIIIIIIIIIIIIIIIIIIIIIIIIIIIIIHIIIIIIIIIIIIIIIIIIIIIIIIIIIIIIIIIIIIIIIIIIIIIIIDDDDD
@HISEQ:969:HM2KJBCX2:2:1101:17386:37336 2:N:0:ACTATGCA
CTGGTGCTGAATCCCAACTATCCCTATTAATCATTACGTCGATCCTAGAAACCAACAAAATAGAATCAAACGTCCTATTTCATTATTCCATGCTAATGTATTCAAGCGTGCGCCTGCTTTAAACACTCTAATTTTTTCAAAGTAACAGTCCTGATTCCCCACGACACCAAATTAATGACATCGCGGTTCTTCAGAAGGTAGGAACCAATAATGCCAGTACGTACCGAAGCACGACCAACAATTCGATCCCGAAATTCAACTACGAGCTTTTTAACTGCAACAACTTTAATATACGCTATTGGAGCTGGAATTACCGCGGCTGCTGGCACCAGACTTGCCCTCCAA
+
DDDCDIIIIIIIIIIIIIIIIIIIIIIIHIIIIIIIIHHIIIIIIIIIIIIIIIIIIIIIIIHHIIIIIIIEFHHHIHIHIIIIIIIIIIGHHHHIHHHIHGIHHDIHHHCDEHHCHHHHHHHHIIHIIIIIHHHIIIIIIIIIIIIHIIIHIIHGHHIIIIIIIIIIIIHHIHIIHIHIIHIIIIGIIHIIIIIIIIIIIHIIIIIHIHIIIHGHIIIIIIIHIIIIHIIIIIIIIIIHIHHGIIIIIIIIIIIIIIIIIIHIIHIIIIIIIIIIIIIIIIIIIIIIIIIIIHIIIIIIIIIIIIIIIIIIIIIIIIIIIIIIIIIIIIIIIIIIIIIIDDDDD
@HISEQ:969:HM2KJBCX2:2:1101:8439:38236 2:N:0:ACTATGCA
CTGGTGCTGAATCCCAACTATCCCTATTAATCATTACGTCGATCCTAGAAACCAACAAAATAAGATCAAACGTCCTATTTCATTATTCCATGCTAATGTATTCAAGCGCGAGCCTGCTTTAAACACTCTAATTTTTTCAAAGTAACAGTCCTGATTCCCCGCCACACCAAATAAATGGCATAACGGTTCTTCAGAAGGGAGGAATCAGTGACACCAGTACATACCAAAGGCACGACCAGCGTACTGATCCCGAAATTCAACTACGAGCTTTTTAACTGCAACAACTTTAATATACGCTATTGGAGCTGGAATTACCGCGGCTGCTGGTACCAGACTTGCCCTCCAA
+
DDDDDIIIIIIIIIIIIIIIIIIIIIIIIIIIIIIIIIIIIIIIIIIIIIIIIIIIIIIIIHIIIIIIIIIIIHIHIIIIIIIIHIIHIIIHIIIIIHIIIHHIIIIIIIIIIIIIGIIIIHHIIHHIIIIIIIIIIIIHIIIIIIIIHIIIIIIIIIIIIIHHHHHHIIIIIIIIIIIIIIIHIIIIIIIIIIIIIIIIIIIIIIIIIIIIIIIIIIIIIIIIIIIIIIIIIIIIIIIIIIHHHIIIIIIIIIIIIIIIIIHIIIIIIIIIHIIIIIIIIIIIIIHIIIIIIIIIIIIHHIIIIIIIIIIIIIIIIIIIIIIIIHD1IIIIIIIIIIIIIDDDDD
@HISEQ:969:HM2KJBCX2:2:1101:20962:38094 2:N:0:ACTATGCA
CTGGTGCTGAATCCCAACTATCCCTATTAATCATTACGTCGATCCTAGAAACCAACAAAATAGAATCAAACGTCCTATTCCGTTATTCCATGCTAATGTATTCAAGCGTGAGCCTGCTTTAAACACTCTAATTTTTTCAAAGTAACAGTCCTGATTCCCCGCCACACCAAATAAATGGCATAACGGTTCTTCAGAAGGGAGGAATCAGTAACACCAGTACATACCAAAGGCACGACCAGCGTACTGATCCCGAAATTCAACTACGAGCTTTTTAACTGCAACAACTTTAATATACGCTATTGGAGCTGGAATTACCGCGGCTGCTGGCACCAGACTTGCCCTCCAA
+
DADDDHEHHIHHHIIIIHHIIIIGHIIIIIHIIIIIIIIIIIIIIHHIIHIHEHIIIIIIIIIIIIIIIIH=FHCHIHEFHIHIHIIIEE@HF@GH?HGHHDGHIHGHHIHFIGICHGEHHHGGHEHIIIIHHHHIIIHHHHFFHHHH<HGHHHHIHHIIFHHHHHHHHHHFGHIIHHHIHHH;HHHIIHIIIIHHIHIIHIIIIIIIHCHHEIIIIHIII<HIHHHGIIHIIIIIIIIGIIIHFIIIIHHIHFHIHIIIIHHHHGIIIIIIIIIIIIIIIHIIIIIIIHHDGEIIIIIIIIIIIIIIIIIIIIIIIIIIIIIIIIIIHIIIIHIIIIIIIDDDDD
@HISEQ:969:HM2KJBCX2:2:1101:13547:38580 2:N:0:ACTATGCA
CTGGTGCTGAATCCCAACTATCCCTATTAATCATTACGTCGATCCTAGAAACCAACAAAATAGAATCAAACGTCCTATTTCATTATTCCATGCTAATGTATTCAAGCGCGAGCTTGCTTTAAACACTCTAATTTTTTCAAAGTAACAGTCCTGATTTCCCATGACACCAAATTAATGACATCGTGGTTCGTCAGAAGGGAGAAACCAATAATGCTAGTACGTACAAAGTACGACCGACATATTAGTCCCGAAATTCAACTACGAGCTTTTTAACTGCAACAACTTTAATATACGCTATTGGAGCTGGAATTACCGCGGCTGCTGGCACCAGACTTGCCCTCCAA
+
DBDADIHIHHIEHIIIIIIIIIEHHIIIIHHFHGIIIIIIIHIIIIIIIHHIIIHIGHGHHHIIHHHCHHIGGHHHHHHIGIIHIIHHIIIHHIIEHIIGHGHHIHGDHHDDDDEGHIIHIHIIHH@HHFHHIIHIIIIHHHHHHIHIEHIIIGHIIIGHHIIIIHEHIHHHHIEGFGHIIHIHHEGHHIIIIHHHIIHIIIIIHIHHFHEFEHHEDHHIGHIIIIIHIIHCIIIHEHFEGEGHHHFHHHGIHFIIIIHHDEF@CHHF@HHFHHEIHHHHHEHD1HIIIIIIHIIIHHIHEHFIHHIHHHHIHGGIGIIIHIHHCIIIIIHIHHIHHFG?B@DD
@HISEQ:969:HM2KJBCX2:2:1101:13196:38854 2:N:0:ACTATGCA
CTGGTGCTGAATCCCAACTATCCCTATTAATCATTACCTCGACTCCGAAAGCCAACGAAATAGAATCGAGATCCTATTCCATTATTCCATGCACTAATGTTCAGGCTGTAACGCCTGCTTTGAGCACTCCAATTTTTTCAAAGTAAACGTGTCGGCCATCCAATGGCACTCGATTAAGAGAACCATGAACAAACCGACAGAATCGTCCACACGAACAGTAAACACCGCAAGGTGTACCGTCCACGCGAAACCGAGATCCAACTACGAGCTTTTTAACCGCAACAACTTTAATATACGCTATTGGAGCTGGAATTACCGCGGCTGCTGGCACCAGACTTGCCCTCCAA
+
DDDDDIIIIIHIIIIIIIIIIIIIIIIIIIIIIIIIIHIIIIIIIIIIIIIIIIIIIIIIHHHHIIIIIIFHFIIIIIIIIIIHIIHHIIIHIIIHEIIIIIIIIIIIIIIIIIIIIIIIIIIIIIIIIIIIIIIIHIIIIIIIIIIIIIIIIIIIIIIIIIIIIIIIIIIIIIIIIIIIIIIIIIIIIIIIIIIIIIIIIIIIIIIIIIIIIIIIIIIIIIIIIIIIIIHIIIIIIIIIIIIIIHIIIHIIIIIIIIIIHIIIIIIIIIIIIIIIIIIIIIIIIIIIIIIIIIIIIIIIIIIIIIIIIIIIIIIIIIIIIIIIIIIIIIIIIIIIIIIIIIDDDDD
@HISEQ:969:HM2KJBCX2:2:1101:4547:40040 2:N:0:ACTATGCA
CTGGTGCTGAATCCCAACTATCCCTATTAATCATTACGTCAATCCTAGAAACCAACAAAATAGGATCGAACGTCCTATTTCATTATTCCATGCTAATGTATTCAAGCGTTAGCCTGCTTTAAACACTCTAATTTTTTCAAAGTAACAGTCCTGTTTCCCTGCAACACCAAATTAATGACATTACAGTTCTTCAGAAAGGAGGAATCAGCGAAGCCAGTTCATACCAGTGGCACGACCAACCTGCTGACCCCGAAATTCAACTACGAGCTTTTTAACTGCAACAACTTTAATATACGCTATTGGAGCTGGAATTACCGCGGCTGCTGGCACCAGACTTGCCCTCCAA
+
DDDDDIIIIHHIHIIIIIIIIIIIIIIIIIIIIIIIIIIIIIIIIHIIHHIIHHIIIIIHIIEHGHHIHGIIIGHIIHHIIHIIHIGHHIIIHHIIIIIIIIIIIIHIIIIIHIIIIIIIIIIIIIHIIIIIIHHIIIIIIIIIHHHIHIIIIIIIIHIIIIIIIIIIIIHIIIIIIIIIIIIIIIIIIIIIIIIIIIIIIIHIIIHIIIIIIIIIIIIIIIIIIIIIIIIIIIIIIIIIIIIHHIIIIIIIIIIIIIIIIIIIIIIIIIIIIIIIIIIIIIIIIIIIIIIIIIIIIIIIIIIIIIIIIIIIIIIIIIIIIIIIIIIIIIIIIIIIIIIIIDDDDD
@HISEQ:969:HM2KJBCX2:2:1101:8578:40236 2:N:0:ACTATGCA
CTGGTGCTGAATCCCAACTATCCCTATTAATCATTACGGTGATCCTAGAAACCAACAAAATAGAACCATGCCGTCCTATTTTATTATTCCATGCTAATCTATTCAAGCACAAGCCTGCTTTAAGCACTCTAATTTTTTCAAGGTAATAGCTCTGCTTCCCCAACGCACTAACTTAATAGCATGCTGGTTATTCAGAAGGTAGGAATTCATCAAGCCAGTGCGGACAGTGAAGCCCGACCAACCGACAAACTCCGAAATTCAACTACGAGCTTTTTAACTGCAACAACTTTAATATACGCTATTGGAGCTGGAATTACCGCGGCTGCTGGCACCAGACTTGCCCTCCAA
+
DDDDDHIHIIGIIIIHIFHHHIHIIIIIICHCHIIHIHCGHHHHHGHHEHFHHHHHFEF@GHHHII?GHHHGHIICHHIHIIIIHHEHE?GEEHEGHHGHHDGGIHHIIHHHHHIHHHHHIHHIIIHHHHHHHEGEGHHFFHHHHHIHIHIIIGHHEHIHFHHIDHHIHHHHDGHHHHIIIIHHHHIHHHHGCIIHHFIHIHGIIGIIIIIIIIHEHIHI<IIIHIIIIIIHH?IIIHIIIIHHGGHIHEHEG?H@HEIIIHHCHHHIIIHIIIIHHIIHIHHHHHHHHHHIIHHHGHHEHCHGEHHIIIHHHFIIIIIIIIIIHHGIIIHIHHHHHHIIIIIBDDBD
@HISEQ:969:HM2KJBCX2:2:1101:5210:39796 2:N:0:ACTATGCA
CTGGTGCTGAATCCCAACTATCCCTATTAATCATTACGTCGATCCTAGAAACCAACAAAATAGAATCAAACGTCCTATTTCATTATTCCATGCTAATGTATTCAAGCGTAAGCCTGCTTTAAACACTCTAATTTTTTCAAAGTAACAGTCCTGATTCCCCACGACACCAAATTAATGACATCGCGGTTCTTCAGAAGGTAGGAACCAATAATGCCAGTGCGTACCGAAGCACGACCAACAATTTGATCCCGAAATTCAACTACGAGCTTTTTAACTGCAACAACTTTAATATACGCTATTGGAGCTGGAATTACCGCGGCTGCTGGCACCAGACTTGCCCTCCAA
+
DDDDDIIIIIIIIIIIIIIIIIIIIIIIIIIIIIIIIIIIIIIIIIIIIIIIIIIIIIIIIIIGIIIIIIIIIIIIIIIIIIIIIIIIIIIIIIIIIIIHHIIIIIIIIIIHIHIIIIIIIIIIIIIIIIIIIIIIIIIIIIIIIIIIIIIIIIIIIIIIIIIIIIIIIIIIIIIIIIIIIIIIIIIHIIIIHIIIIIIIIIIIIIIIIIIIIIIIIIIIIIIIIIIIIIIIIIIHIIIIIIHGIIIIIIIIIIIIIIIIIIIIIIIIIIIIIIIIIIIIIIIIIIIIIIIIIIIIIIIIIIIIIIIIIIIIIIIIIIIIIIIIIIIIIIIIIIIIIIIIDDDDD
@HISEQ:969:HM2KJBCX2:2:1101:12578:40342 2:N:0:ACTATGCA
CTGGTGCTGAATCCCAACTATCCCTATTAATCATTACGGTGATCCTAGAAACCAACAAAATAGAACCATGCCGTCCTATTTTATTATTCCATGCTAATCTATTCAAGCACAAGCCTGCTTTAAGCACTCTAATTTTTTCAAGGTAATAGCTCTGCTTCCCCAACGCACTAACTTAATAGCATGCTGGTTGTTCAGAAGGTAGGAATTCATCAGGCCAGTGCGGACAGTGAAGCCCGACCAACCGACAAACTCCGAAATTCAACTACGAGCTTTTTAACTGCAACAACTTTAATATACGCTATTGGAGCTGGAATTACCGCGGCTGCTGGCACCAGACTTGCCCTCCAA
+
DD?BDHHIIHIIIIIIIIIIIIIIIIIGHGHIIIIHHHIIIIIIIIIIHIIIIIIIIIIIIIHIIIIIIHHFDHHIIIEH?GHIIIIHFHIIIIIIIIIIIHHIIIIIIIIIFHIIHHHIIIIHHHIIIHIIIIIHHIIIIIIIIIIIIIIIIIIIIIIIIIIHHIIIIIIIHIIIIIIIIIIHIIIHIIIIIIIIIIIIIIIIIIIHGIIHIIIHGIIIIIIIIIIIIIIIIIIIHGIIIIIIIHHIIIIIIIIIIIHIIIIIIIIIIHIIIIIIIIIIIIIIIHHIIHIIIIGIIIIHIIIIIIIHIIIIIIIIIIIIIIIIIIIIIIIIIIIIIIIIIIIDDDDD
@HISEQ:969:HM2KJBCX2:2:1101:2895:40229 2:N:0:ACTATGCA
CTGGTGCTGAATCCCAACTATCCCTATTAATCATTACGTCGATCCTAGAAACCAACAAAATAGAATCAAACGTCCTATTTCATTATTCCATGCTAATGTATTCAAGCGCGAGCCTGCTTTAAACACTCTAATTTTTTCAAAGTAACGGTCCTGATTCCCCATGACACCAAATTAATGACATCATGGTTCTTCAGAAGGGAGAAATCAAAATTGCCAGTACGTACCGAGGCACGACCAACAAATTGATCTCGAAATTCAACTACGAGCTTTTTAACTGCAACAACTTTAATATACGCTATTGGAGCTGGAATTACCGCGGCTGCTGGCACCAGACTTGCCCTCCAA
+
DDDCDIIIIIIIHIIIIIIIIIIIIIIIIIIIIIIIIIIIIIIIIIIIIIIIIIIIIIIIIIIIIIHIHIHIIIHIIIIIIIIIHIIHIIIIIIIIIHIIIIIIIIIIIIIIIIIHIHIIIIIIIIIIIIIIIIHIIIIIIIIIIIIIIIIIIIIIIIIIIIIIIIIIIIIHIIIIIIIIIIIIIIIIIIIIIIIIIIIIIIIIIIIIIIIIIIIIIHIIIIIIIIIIIIIIIIHIIIIIIIHHIIIIIIIIIIIIIIIIIIIIIIIIIIIIIIIIIIIIIIIIIIIIIIIIIIIIIIIIIIIIIIIIIIIIIIIIIIIIIIIIIIIIIIIIIIIIHIHIDDDDD
@HISEQ:969:HM2KJBCX2:2:1101:10115:40562 2:N:0:ACTATGCA
CTGGTGCTGAATCCCAACTATCCCTATTAATCATTACATCGATCCTAGAAACCAACAAAATAGAATCGGATGTCCTATTTCATTATTCCATGCTAATGTATTCAAGCGTGAGCCTGCTTTAAACACTCTAATTTTTTCAAGGTAACAGTCCTAATTCCCCGTGACACCAAATTAATGGCATTACGGTTCTTTAGAAGGTGAGAAATCAATAATATCAGTACATACCAACGGCATGACCGAAACATTGATCCCGAAATTCAACTACGAGCTTTTTAACTGCAACAACTTTAATATACGCTATTGGAGCTGGAATTACCGCGGCTGCTGGCACCAGACTTGCCCTCCAA
+
DDDDDIHIIGGGGHIIIIIIIIIIIIIIIIIIIIIIIIIIIIIIIIIIIIIIIIIIIIIIIIIIIIIIIIIHIHIIIIIIIHIIIIIGHIIIGHIIHIIIIHIHIIIIIIIIIIIIIIIIIIIIIIIIIIIIIIIIIIIIIIIIIIIIIIIIIIIIIIIIIIIIIIIIIIHHIIIIHIHIIIIHIIIHIIIIIIIIIIIIIIIIIIIIIIIIIIIIIIIIIIIIIIIIIIIIIIHIIIIIIIIIIGIIIIIGIIIIIIIIIIIIIIIIIIIIIIIIIIIIIIIIIIIIIIIIIIIIIIIIHHIIIIIIIIIIIIIIIIIIIIIIIIIIIIIIIIIIIIIIIIDDDDD
@HISEQ:969:HM2KJBCX2:2:1101:3252:40448 2:N:0:ACTATGCA
CTGGTGCTGAATCCCAACTATCCCTATTAATCATTACGTCAATCCTAGAAACCAACAAAATAGGATCAACGTCCTATTTCATTATTCCATGCTAATGTATTCAAGCGCGAGCCTGCTTTAAACACTCTAATTTTTTCAAAGTAACAGTCCTGATTCCCCACCACACCAAATTAATGACATGATGGTTCGTCAGAAGGTAGGAATCAGTAACACCAGTACGTACCGAAGGCACGACCAGCGTACTAATCCCGAAATTCAACTACGAGCTTTTTAACTGCAACAACTTTAATATACGCTATTGGAGCTGGAATTACCGCGGCTGCTGGCACCAGACTTGCCCTCCAA
+
DDDAD1@GHG@C<FGFHHHI?C1DCEGC?DHCHHHIIIIHGEHE@GC1DHIIEEH=<@CHEEH@E@G<@1CHFECGH1FECFHIGHC11<CFH?GHHIEGHGHIHHEHEEHCHHEHHCGH?8C6GEHHHEHGBCGEHFECB<HEHHIIHEGB@GHHFFHHHHHEIHF@@EEHHHHHEEEIIIHDHDHHHGIIHEEIIHHIHEHGIHHDGHFH@CEIHHFHHHEGCHIFDHHDE</HHDHIHHE@HHHDIIHECEDHGEHIIHIIHGHHIIHHEHEGC?HFIIIGFHEHHHHECC@GHHHEHFHE1?IIIHHIIIIHDGIHHGHIIIHIHHHEGHHHCIIIDCDDD
@HISEQ:969:HM2KJBCX2:2:1101:12582:40739 2:N:0:ACTATGCA
CTGGTGCTGAATCCCAACTATCCCTATTAATCATTACGGTGATCCTAGAAACCAACGAAATAGAACCAAGCCGTCCTATTTCATTATTCCATGCTAATATATTCAGACGTTAGCCTGCTTTAAACACTCTAATTTTTTCAAAGTAATAGTCCTGATTTCCAATCACACCAAATAAATGGCATGAAAGTTCCTGAGAAGGTAGAGATTTATCTCACCAGTACAGACAATTAAGCCTGACCAATGGGTAAACCCCGAAGTTCAACTACGAGCTTTTTAACTGCAACAACTTTAATATACGCTATTGGAGCTGGAATTACCGCGGCTGCTGGCACCAGACTTGCCCTCCAA
+
DDA@DCHHH<<<DGGEHHGEHHCEHEHHIHIHI<FH@@@HHFHIIIHHIIGIEHIGHHHHHIHIFHHHH?GECGHIHIHEHHCGHIIGHEHCFEEFEGGHGIIHEGHHFHFECHHHHEHHHHHHHHH@ACHHHIFECHHEHHHHHHIHHFIHHCEHGHHHHHHHIHHGHGHIHGIIHFHIHIIHIHHHHHHH?IHIIHIIIIHIHHGIHHDCCEFFGIIHIIHH?GIHIHFEGEHIIH<HGFE@F@DHHHHCHIIHIHHFHHECDHHEIIHIIIIHGGIIIIIIHHG?FIIIIIIIIHIIIHIHFCGHHCIIIIIIHHIHFHEEHIIIIHIIIIIIIHHEEC?D@BDB
@HISEQ:969:HM2KJBCX2:2:1101:19532:40154 2:N:0:ACTATGCA
CTGGTGCTGAATCCCAACTATCCCTATTAATCATTACGTCAATCCTAGAAACCAACAAAATAGGATCGAACGTCCTATTTCATTATTCCATGCTAATGTATTCAAGCGTTAGCTTGCTTTAAACACTCTAATTTTTTCAAAGTAACAGTCCAAATTCCCCGCAACACCAAATTAATGGCATTACGGATCATCAGGAAGGAGGAATCAGTGAGACCAGTACATACCAGAGGCATGACCAATCTACTAACCCCGAAATTCAACTACGAGCTTTTTAACTGCAACAACTTTAATATACGCTATTGGAGCTGGAATTACCGCGGCTGCTGGCACCAGACTTGCCCTCCAA
+
DDDDDIIIIGFHGHHIIIIIIIIIIIIIIIIIIIIIIIIIIIIIIIIIIIIIHIIIIIIIIIIHHIHIIIHIIHHIIIIIIIIIII@FHIIGIIIHIHIIIIIIIIHIIHIIIIIIHIIIIHIIIIIIIIIIIHIIIIIIIHHIHHHHHIIIIIIIIIIIHIIIIIIIIIIIIIIHIIIIIIIIHIIIIHIIIHIIIIIHHIIIIIIIIHHHIIHIIIIIIIIIIIIIIIIIIIIIIIIIIIIHFIIIIIIIIIIIIIIIIIIIIIIIIIIIIIIIIIIIIIIIIIIIIIHIIHIIIIIIHGIIIIIHIIIIIIIIIIIIIIIIIIIIIIIIIIIIIIIIIDDDDD
@HISEQ:969:HM2KJBCX2:2:1101:9058:40270 2:N:0:ACTATGCA
CTGGTGCTGAATCCCAACTATCCCTATTAATCATTACGTCGATCCTAGAAACCAACAAAATAGAATCAAACGTCCTATTTCATTATTCCATGCTAATGTATTCAAGCGTAAGCCTGCTTTAAACACTCTAATTTTTTCAAAGTAACAGTCCTGATTCCCCACGACACCAAATTAATGACATCGCGGTTCTTCAGAAGGTAGGAACCGATAATGCCAGTGCGTACCGAGGCACGACCAACAATTCGATCCCGAAATTCAACTACGAGCTTTTTAACTGCAACAACTTTAATATACGCTATTGGAGCTGGAATTACCGCGGCTGCTGGCACCAGACTTGCCCTCCAA
+
DDDDDIIIIIIIIIIIIIIIIIIHIIIIIHIIIIIIIIIIIIIIIIIIIIIIIIIIIIIGHIHHIIIIIIIIIGIIIIIIHHIIIIIIIIIIGIIIIIIIIIIIIIIIIIIIIIIIIIIIIIHIIIIIIIIHIIIIIIIIIIHIIIIIIIIIIIIHHIHIIIIIHIIGIIIIIIIIIIIIIHIIIIIIIIIIIIIIIIHIIIIIIIIIIIIIIIHIIIIIIIIIIIIIHIIIIHHIIIIIHHGEIIHIIIIIIIIIIIIHIIIIIIIGIIIIIIIIIIIIIIIIIIIIIIIIIIIIIIIIIIIIIIIIIIIIIIIIIIIIIIIIIIIIIIIIIIIIIIIIDDDDD
@HISEQ:969:HM2KJBCX2:2:1101:11842:41965 2:N:0:ACTATGCA
CTGGTGCTGAATCCCAACTATCCCTATTAATCATTACGTCGATCCTAGAAACCAACAAAATAGAATCAAACGTCCTATTTAATTATTCCATGCTAATGTATTCAAGCGCGAGCCTGCTTTAAACACTCTAATTTTTTCAAAGTAACAGTCCTGATTCCCCACGACACCAAATTAATGACATCGTGGGTAGGAATCAATTTGACCAGTACGTACCGAGGCACGACCGACCAACAGATCCCGAAATTCAACTACGAGCTTTTTAACTGCAACAACTTTAATATACGCTATTGGAGCTGGAATTACCGCGGCTGCTGGCACCAGACTTGCCCTCCAA
+
0<00D11<11D1DHHIIIHIIIIIIIIIIIIHIIIIIIIIIIIIIII1FHHHIIIIIIIIIIIGHIIIIE@<1D00<CH111<10?@<<CC86<?FGB1<F@?@<1<0C@C<CGC18<G2<EA6<B1@B<ADHHHIGFFHC3HGFHA@FG1<1CH1DGH<0<+8@HF<CHGF/DGFC<EFC/C?GD<<C@:D<0AC<<<<0<E<::@<00CCH=FIIGIIIGIHC1HF<1HF1IIGGIIIIIGIGIIGIIIIIIIIIIIIIIIIIIIIIIIIIIIIIIIIIIIIIIIIIIIIIIIIIIIIIIIIIIIIIIIIIIIIIIIIIIIIIIIIIDDDDD
@HISEQ:969:HM2KJBCX2:2:1101:16702:41293 2:N:0:ACTATGCA
CTGGTGCTGAATCCCAACTATCCCTATTAATCATTACGTCGATCCTAGAAACCAACAAAATAGAATCAAACGTCCTATTTCGTTATTCCATGCTAATGTATTCAAGCGTGAGCCTGCTTTAAACACTCTAATTTTTTCAAAGTAACAGTCCTGATTCCCCATGACACCAAATTAATGACATCATGGTTCGTCAGAAGGTAGGAATCAATAATACCAGTACGTACAATAGCACGACCAATAAATTGATCCCGAAATTCAACTACGAGCTTTTTAACTGCAACAACTTTAATATACGCTATTGGAGCTGGAATTACCGCGGCTGCTGGCACCAGACTTGCCC
+
DCDDDIIIIHIIIIIIIIIIIIIIIIIIIIIIIIIIIIIIIHIIIIIIIIIIIIIIIIIIIIHIIIIIHIIHHIIIIIHHIIIIIIIIIIIHIIIIIIIIIIIIIHIIIIHIIIIIIIHIIHIIIIIHIIIIIIIIIIIIIIIIIIIIIIIIIIIIIIIIIIIHHIIHIHIHIIIIIIIIIIIIIIIIIIIIIIIIIIIIIIIIIIIIHIIHHIIIIHGIIIIIIIIHIIIIIIHHHHHIIIHIIIIIHIIIIIIIIIIIIIIIIIIIIIIIIIIIIIIIIIIIIIIIIIHHHIIIIIIIIIIIIIIIIIIIIIIIIIIIIIIIIIIIIIIIIIIDDDDD
@HISEQ:969:HM2KJBCX2:2:1101:14832:41783 2:N:0:ACTATGCA
CTGGTGCTGAATCCCAACTATCCCTATTAATCATTACATCGATCCTAGAAACCAACAAAATAGAATCTGATGTCCTATTTCATTATTCCATGCTAATGTATTCAAGCGTAAGCTTGCTTTAAACACTCTAATTTTTTCAAGGTAACAGTCCTAATTCCCCATAACATCAAATAAATGACATTATGGTTCTTTAGAAGGTGAGAACCAATAAAACCAGTACATACCAAGGCATGACCGATTCCTTGATCCCGAAATTCAACTACGAGCTTTTTAACTGCAACAACTTTAATATACGCTATTGGAGCTGGAATTACCGCGGCTGCTGGCACCAGACTTGCCCTCCAA
+
DDDBDHIIIGHIGHIIIIIIIIIIIIIIIIIIIIIIIIIIIIIIIIIIIIIIIIIIIIIIIIIIIIIIIIIIIIIIHIIIIIIIIIIHHIIIIIIIIIHHHIIIIIHIIIIHHHHHIHIIIIIHIIIHIIIIIIIIHIIHHIIIIIIIIIIIIIIIIIHIHHIIHIIHIIIIIIIIIIIIIIIIIIHGHIIIIIIIIIIIIIIIHIIIIIIIIIIIIIIIIHIIIIIIIIIIIIIIIIIIIIIIIIIIIIIIIIIIIIIIIIIIIIIIIIIIIIIIIIIIIIIIIIIIIIIIIIIIIIIIIIIIIIIIIIIIIIIIIIIIIIIIIIIIIIIIIIIIIIIIDDDDD
@HISEQ:969:HM2KJBCX2:2:1101:20544:43479 2:N:0:ACTATGCA
CTGGTGCTGAATCCCCAACTATCCCTATTAATCATTACGTCAATCCTAGAAACCAACAAAATAGGGTCAAACGTCCTATTTCATTATTTCATGCTAATGTATTCAAGCGTGTGCCTGCTTTAAACACTCTAATTTTTTCAAAGTAACAGTCCTGATTCCCCATGACACCAAATTAATGACATCATAGTTCGTCAGAAGGTAGAAATCAATAATACCAGTGCATACCGGAGGCACGACCAATATATTGATTCCGAAATTCAACTACGAGCTTTTTAACTGCAACAACTTTAATATACGCTATTGGAGCTGGAATTACCGCGGCTGCTGGCACCAGACTTGCCCTCCAA
+
DA?@D11<GFEH1<111DHHEFHFHCHHHGHHHHIII<1<C=GHE1DF?GHG1<FHCGHE1<CCCGCHHHG@=E1<DH?C@CCEHHEH1<1<C?1@@EG1DCG1F@<%CCHEG6A<9?68CHHHHC2<1BFEH?DFEH1<HE:1@DGHGG<D<CH@F0HD<CCFC@G?H@FCFCFG<2HF<<<DFEC<D?@C0F:FD0CDC0HG50HIIIHGCGCD1<D1C<<:-=CD<:<0<=FEIHD1<D1D<1GIHD/<1HG@?G<?E<@CC<1EEE@C<<<11<111D<11<<1@GC1C<0<CHF1EHHHF?FH?HGC<<<//HC1@FFGG@CF@<C<<1F<1?0CHH@DADD
@HISEQ:969:HM2KJBCX2:2:1101:13338:42743 2:N:0:ACTATGCA
CTGGTGCTGAATCCCAACTATCCCTATTAATCATTACGTCAATCCTAGAAACCAACAAAATAGGATCGAACGTCCTATTTCATTATTCCATGCTAATGTATTCAAGCGTTAGCCTGCTTTAAACACTCTAATTTTTTCAAAGTAACAGTCCTGTTCCCCTGCAACACCAAATTAATGACATTACAGTTCTTCAGAAAGGAGGAATCAGCGAAGCCAGTGCATACCAGTGGCACGACCAACCTGCTGACCCCGAAATTCAACTACGAGCTTTTTAACTGCAACAACTTTAATATACGCTATTGGAGCTGGAATTACCGCGGCTGCTGGCACCAGACTTGCCCTCCAA
+
DDDDDIIIIHHIIIIIIIIIIIIIIIIIHHIIIIIII@GHIIIEHIIIIIIIIGIIIIIIHIHICHHDHHIIIHIIIIIIIIIIIIIIHIIIIIHIIHIIIHIIIIIHIIIIHHIIIHIIIIIIIIIIIIIIIIIIIIIHIIIIIHIIHIIIIHHIIHIHIGIIIIIIHHHIHHIHIIIIIIIIIIIIIIHHHHEIIIIIIHIIIIIIIHIIIIIIIIIIIIIIIIIIIIIIIIIIIIIIIIIHHHIIIHHFIIIIIIIIIIIIIIIIIIIHHIIIIHIIIIIIIIIIIHHIIIIIIIIIIIIIHIIIIIIIIIIIHIIIIHHIIIIIIIIIIIHHIIIIICDDDD
@HISEQ:969:HM2KJBCX2:2:1101:3125:43651 2:N:0:ACTATGCA
CTGGTGCTGAATCCCAACTATCCCTATTAATCATTACGTCGATCCTAGAAACCAACAAAATAGAATCAAACGTCCTATTTCGTTATTCCATGCTAATGTATTCAAGCGTGAGCCTGCTTTAAACACTCTAATTTTTTCAAAGTAACAGTCCTGATTCCCCATGACACCAAATTAATGACATCATGGTTCGTCAGAAGGTAGGAATCAATAATACCAGTACGTACAATAGCACGACCAATAAATTGATCCCGAAATTCAACTACGAGCTTTTTAACTGCAACAACTTTAATATACGCTATTGGAGCTGGAATTACCGCGGCTGCTGGCACCAGACTTGCCCTCCAA
+
DDDDDIIIIIIIHIIIIIIIIIIIIIIIIIIIIIIIIIIGIIIIIIIIGIIIIIIIIIIIIIIIIIIIIIIHHIIIHIIIIIIIIIIHIIIIGIFIIIIIIIHIIIIIIIIIIIIIIIIIIIIIIIIIIIIIIIIIIIIIIIIIIIIHIIIIIIIIIIIIHHIIIIIIIIHHIIIHIIIIIIIIIIHIIIIIIIIIIIIIIIIIIIIIIIIIIIIHIIIIIIIIIIIIIIIIIIIIIIIIIIIHIIHIIIIIIIIIIIIIIIIIIIIIIIIIIIIIIIIIIIIIHHIIIIIIHIIIIIIIIIIIIIIIIIIIIIIIIIIIIIIIIIIIIIIIIIIIIIIIDDDDD
@HISEQ:969:HM2KJBCX2:2:1101:16719:41042 2:N:0:ACTATGCA
CTGGTGCTGAATCCCAACTATCCCTATTAATCATTACGTCAATCCTAGAAACCAACAAAATAGGATCGAACGTCCTATTTCATTATTCCATGCTAATGTATTCAAGCGTTAGCTTGCTTTAAACACTCTAATTTTTTCAAAGTAACAGTCCAAATTCCCCGCAACACCAAATTAATGGCATTACGGATCATCAGGAAGGAGGAATCAGTGAGACCAGTACATACCAGAGGCATGACCAACCTACTAACCCCGAAATTCAACTACGAGCTTTTTAACTGCAACAACTTTAATATACGCTATTGGAGCTGGAATTACCGCGGCTGCTGGCACCAGACTTGCCCTCCAA
+
DDDDDIIIIDFHFHIIIIIIIIIIIIIIIIIIIIIIIIIIIIIIIIIIIIIIIIIIGIIIHIHHIIIHIIIIIIHIIIIIGHIIIIHIHIHIHIIIIIIIIHIIIIIIHHIHHIIIIHIIIHIIIIIIIIIIIIIHIIIHIIIIIIIIIIIIIIIHIIIIIIIIIHIHHGIIIIIIIIIIIIIIIIIIHHIIIIIIIIIIIIIIIIIIIIIIIIIIIIIIIHIIIIIIIIIIIIIIIIIIIIIHGHHIIIIHIIIIIIIIIIIIIIIIIIIIIIIIIIIIIIIIIIIIIIIIIHIIIIIIIIIIIIIIIIIIIIIIIIIIIIIIIIIIIIIIIIIIIIIIIDDDDD
@HISEQ:969:HM2KJBCX2:2:1101:16739:44257 2:N:0:ACTATGCA
CTGGTGCTGAATCCCAACTATCCCTATTAATCATTACATCGATCCTAGAAACCAACAAAATAGAATCGGATGTCCTATTTCATTATTCCATGCTAATGTATTCAAGCGTGAGCCTGCTTTAAACACTCTAATTTTTTCAAGGTAACAGTCCTAATTCCCCGTGACACCAAATTAATGGCATTACGGTTCTTTAGAAGGTGAGAAATCAATAATATCAGTACATACCAACGGCATGACCGATACATTGATCCCGAAATTCAACTACGAGCTTTTTAACTGCAACAACTTTAATATACGCTATTGGAGCTGGAATTACCGCGGCTGCTGGCACCAGACTTGCCCTCCAA
+
DDDDDIIII<<DDFHIIIIHHIIIIIGIIIIIIIIIIIIIIIIIIIIIIIIIIIIIIIIIIIIIIIIHHIIHHIHIIIIIIIIIHIHIGIHIHHFHIIIIIIHHIHIIHIIIHIIHIIIIIIIIIIIIIIIIIIHHIIIIIIIIIIIIIIIIIIIIIIIIIHEHIIIIIIIIIIIIIIIIIHIGIIIIIIIIIIIIIIIIIIHHHIHHIIIIIIIIIIIIIIIIHIIHIIIIIIIIIIIIIIIHDGIIIIIIIIIIIIIHIIIIIIIIIIIHIIIHIIIHIHHGIIIIIIIIIIIIIHIGIIIIIIIIIIIIIIIIIIIIIIIIIIIIIIIIIHCIIIIIIIDDDDD
@HISEQ:969:HM2KJBCX2:2:1101:13266:45939 2:N:0:ACTATGCA
CTGGTGCTGAATCCCAACTATCCCTATTAATCATTACGTCGATCCTAGAAACCAACAAAATAGGGTCAAACGTCCTATTTCATTATTCCATGCTAATGTATTCAAGCGTGTGCCTGCTTTAAACACTCTAATTTTTTCAAAGTAACAGTCCTGATTCCCCATGACACCAAATTAATGACATCATAGTTCGTCAGAAGGTAGAAATCAATAATACCAGTGCATACCGGAGGCACGACCAATATATTGATTCCGAAATTCAACTACGAGCTTTTTAACTGCAACAACTTTAATATACGCTATTGGAGCTGGAATTACCGCGGCTGCTGGCACCAGACTTGCCCTCCAA
+
DDDDDIIIIIIIIIIIIIIIIIIIIIIIIIIIIIIIIIIIIIIIIIIIIIIIIIIIIIIIIIIIHHIIHIIIIIIIIIIIIIIIIIIIIIIIIIIIIIIIIHHHIIIIIIIIIIIIIIFIIHIIIIIIIIIIIIIIIIIIIIIIIIIIHHFIIIHHIIIIHIIIIIIIIIIIIIIIIIIIIIIIIIIIIIHIIHIIIIIIIIIHGHIIIIIIIIIIIIIIIIIIIIIIIIIIIIIIIIIIIIIIHIIIIIHHIIIIIIIIIIIIIIIIIIIIIIIIIIIIIIIIIIIIIIIIIIIIIIIHIIIIIIIIIIIIIIIIIIIIIIIIIIIIIIIIIIIHIIIIIDDDDD
@HISEQ:969:HM2KJBCX2:2:1101:3704:45550 2:N:0:ACTATGCA
CTGGTGCTGAATCCCAACTATCCCTATTAATCATTACGGTGATCCTAGAAACCAACAAAATAGAACCATGCCGTCCTATTCTATTATTCCATGCTAATGTATTCGAACAAAAATGCCTGCTTTAAACACTCTAATTTTTTCAAGGTAAAGGTCCTGGATCCGCAAGACACCCAATTAAGGACATCAAGTTTCTCCAGAAGGTGAGAAATCAACAGCGACAGTTCATACCCCTTAAGGCATGACCATCACGTCAATCCCGAAATTCAACTACGAGCTTTTTAACTGCAACAACTTTAATATACGCTATTGGAGCTGGAATTACCGCGGCTGCTGGCACCAGACTTGCCCTCCAA
+
DDDDDIIIIIIIHIIIIIIIIIIIIIIIIIIIIIIIIIIIIIIIHHIIIIIHHIIIIIIIIIHIIIIIIIIIIIIIIIIIIIIIIHIIIIIIIIIIIIIFHHGHIIIIIIIIIIIIIIIIIIIHIIIIIIIIIIIIIIIHIIIIIIIIIIIIIIIIIIIHIHIIIIIIIIIIIIIHIIIIIIIIIIIIIIIIIIIIIIIIIIIIHIIIIIIIIIIIIIIIIIIIIIIIIIIIIIIIIIIIIIIIIIIHIIHGIIIIIIIIIIIIIIIIIIIIIIIIIIIIIIIIIIIIIIIIIIIIIIIIHIIIIIIIIIIIIIIIIIIIIIIIIIIIIIIIIIIIIIIIIIIIIIIIDDDDD
@HISEQ:969:HM2KJBCX2:2:1101:21053:45883 2:N:0:ACTATGCA
CTGGTGCTGAATCCCAACTATCCCTATTAATCATTACGTCAATCCTAGAAACCAACAAAATAGGATCAAACGTCCTATTTCATTATTCCATGCTAATGTATTCAAGCGTTAGCCTGCTTTAAACACTCTAATTTTTTCAAAGTAACAGTCCTGTTTCCCTGCAACACCAAATTAATGACATTACAGTTCTTCAAGAAGGAGGAACCAGTAAAGCCAGTGCATACCAGAGGCACGACCAACCTACTAATCCCGAAATTCAACTACGAGCTTTTTAACTGCAACAACTTTAATATACGCTATTGGAGCTGGAATTACCGCGGCTGCTGGCACCAGACTTGCCCTCCAA
+
DDDADC@GEGHEHGHIGIHHGHIIIHHHHHHHHIEEGHEHHHEHHHHIIIHHGHIHHIHIHHHCH@HHHIEHHIE=EHFEHHHGHIIH?HEH1<CGHEIHHHFHHEGHGFGHHGEFHG?FHHHHHHHHFHHIHHG?GDHHEHHEHFHHGEIHEIHIIEHHIHHHIHIIGHHFIIIIHHIHHFHIHIIHIIHIHIIIIIIIIIHHIIIIIIIHIIIHIIIIHHIIIIIHI=HIIIHHHGAIHHFGBGHHIHEIIHIHGHHHIHDIHHIIIIIIIIHIHHIIIHHIIIIIIIIGIIIIIIIIHIIHIIHIIHIIIIIIIIIIIIIHIIIIHIIIIIHIIIIIIDDDDD
@HISEQ:969:HM2KJBCX2:2:1101:14399:45627 2:N:0:ACTATGCA
CTGGTGCTGAATCCCAACTATCCCTATTAATCATTACGTCAATCCTAGAAACCAACAAAATAGGATCGAACGTCCTATTTCATTATTCCATGCTAATGTATTCAAGCGTTAGCCTGCTTTAAACACTCTAATTTTTTCAAAGTAACAGTCCTGTTTCCCTGCAACACCAAATTAATGACATTACAGTTCTTCAGAAAGGAGGAATCAGCGAAGCCAGTGCATACCAGTGGCACGACCAACCTGCTGACCCCGAAATTCAACTACGAGCTTTTTAACTGCAACAACTTTAATATACGCTATTGGAGCTGGAATTACCGCGGCTGCTGGCACCAGACTTGCCCTCCAA
+
DDDDDIIIIHHIHHIHIIIIIIIIIIIIIIIIIIIIIHHIIEHIIIIIIIIIHIIIIIIIHHIIIIIIIIIHHHHHHEGHEGHHIIHHHIHIIIIIIIIHEHHIIHHIIIIHIIIIIIHHHIIGIIIIHIIIIIIHHIHIIIHIHHHIIIIIIIIIIIIIHIIIHHHIHIIIIIHIGHHHHIIIIHIIIIIIIIIIIIIIIIIIIIIIIIIIIIIIIHIIIIIIIIGIIIIIIIIIHIHIIGGHFGIHIIIIIIIIIIIIIIIIIIIIIIIIHIIIIIIIIIIIIHIIIIIIIIIIIIIIHGIIIIIIIIIIIIIIIIIIIIIIIIIIIIIIIIIIIIIIIDDDDD
@HISEQ:969:HM2KJBCX2:2:1101:20689:46408 2:N:0:ACTATGCA
CTGGTGCTGAATCCCAACTATCCCTATTAATCATTACGTCAATCCTAGAAACCAACAAAATAGGATCAACGTCCTATTTCATTATTCCATGCTAATGTATTCAAGCGCGAGCCTGCTTTAAACACTCTAATTTTTTCAAAGTAACAGTCCTGATTCCCTACCACACCAAATTAATGACATGATGGTTCGTCAGAAGGTAGGAATCAGTAACACCAGTACGTACCGAAGGCACGACCAGCGTACTAATCCCGAAATTCAACTACGAGCTTTTTAACTGCAACAACTTTAATATACGCTATTGGAGCTGGAATTACCGCGGCTGCTGGCACCAGACTTGCCCTCCAA
+
DDAADIIII<<DFGGEHIIIGIHHIHIIIIIIIIIIIIIIIIIIHIIHHHHHHHIIIHEHHHIHHHIIHIIHIIIIGHIIIIIIIHHIHIGFHIIIHHIIHIHIHIIIIHIIIIHIIIIIIHHIHHHHHHHIHHHIEHIIHIIIIIGEHIHIIIHIGIHHHHIIIIHIHHCHHHHIIIIIIIIIHHHEIHIIIIIHIIHGIIIIIIIIHIIIIIIIIIIIIIIIHGIIIIIIIIHGIIIIIIHGHHIIIIIIHHHGHIHIIFIIHIIIIIIIIHIIIIIIIHHIHHIIIIIIHIIIIIIIIIIIIIIIIIIHIIIIIIIIIIIIIIIIIIIIIIIIIIIIDDDDD
@HISEQ:969:HM2KJBCX2:2:1101:6246:46701 2:N:0:ACTATGCA
CTGGTGCTGAATCCCAACTATCCCTATTAATCATTACGTCGATCCTAGAAACCAACAAAATAGAATCAAACGTCCTATTTCGTTATTCCATGCTAATGTATTCAAGCGTGAGCCTGCTTTAAACACTCTAATTTTTTCAAAGTAACAGTCCTGATTCCCCATGACACCAAATTAATGACATCATGGTTCGTCAGAAGGTAGGAATCAATAATACCAGTACGTACAATAGCACGACCAATAAATTGATCCCGAAATTCAACTACGAGCTTTTTAACTGCGACAACTTTAATATACGCTATTGGAGCTGGAATTACCGCGGCTGCTGGCACCAGACTTGCCCTCCAA
+
DDDDDIIIIIIIIIIIIIIIIIIHIIIIIHIIIIIIIIIIIIHIIIIIIIIIIIIIIIHIHIIIIIIGIIIGHHIIIIIIIIIIIIIIIIIIIIIIIIIIIIIIIIIHIIIIIIIIIIIIIIIIIIIIIIIIIIHHHIIIIIIIIIIIIIIIIIIIIIIIHIIIIIHIIIIHHIIIIIIIHIIIIHHIIIIIIIIIIIIIIIIIIIIIIIIIIIIIIIIIIIIHIIIIIIIIIIIIIIIIIIIIIIIIIIIIIIIIIIIIHIIIIIIIIIIIIIIIIIIIIIIIIIIIIIIIIIIIHIIIIIIIIIIIIIIHIIIIIIIIIIIIIIIIIIIIIIHIIIIHDDDDD
@HISEQ:969:HM2KJBCX2:2:1101:16365:47842 2:N:0:ACTATGCA
CTGGTGCTGAATCCCAACTATCCCTATTAATCATTACATCGATCCTAGAAACCAACAAAATAGAATCGGATGTCCTATTTCATTATTCCATGCTAATGTATTCAAGCGTGAGCCTGCTTTAAACACTCTAATTTTTTCAAGGTAACAGTCCTAATTCCCCGTGACACCAAATTAATGGCATTACGGTTCTTTAGAAGGTGAGAAATCAATAATATCAGTACATACCAACGGCATGACCGAAACATTGATCCCGAAATTCAACTACGAGCTTTTTAACTGCAACAACTTTAATATACGCTATTGGAGCTGGAATTACCGCGGCTGCTGGCACCAGACTTGCCCTCCAA
+
DDDADIEHIIHIHFGHIIHGHIHIIIHHGHHHHFHHHHHHIIIHHHHHGHHHGIEHIHGHFGHHHHHHIEEHIIIIIIIIFEHHHHIHHIIHIHHEHHIHIHHHHHHHIIIIHIIIIIHHHHHHIIIIIHHHHHHIIIIIFHHIIIHHHIHHHGEHHHIIHHHIHHHHIHHHIIHIHHIHHHHHIEIHHHIIHFHIIHFCHHIIHHHIIIIIHHIIHHEIIIHIIIIIHHHIIIIIIIHIIIHHHHGEDHGHFIHHFDEHHIHIHHHEHIHIHFIHHGGIIIIIIHEEGIIGIHIHHHHHHHG?HHGGD<IIIIIHIHIIIIIHIIHHIIIIHHIHHIIIHIDDDDD
@HISEQ:969:HM2KJBCX2:2:1101:3936:47500 2:N:0:ACTATGCA
CTGGTGCTGAATCCCAACTATCCCTATTAATCATTACGGTGATCCTAGAAACCAACAAAATAGAATCATGCCGTCCTATTTTATTATTCCATGCTAATGTATTCAAGCAAAATGCCTGCTTTAAACACTCTAATTTTTTCAAAGTAAAGGTCCTGGTTCCCCGCGACACCCAATTAAGGGCATCGTGGTTCTCCAGAAGGTGAGAAATTGACTACACCAGTTCATACCCCTTAAGGCACGACCGATGTGTCAATCCCGAAATTCAACTACGAGCTTTTTAACTGCAACAACTTTAATATACGCTATTGGAGCTGGAATTACCGCGGCTGCTGGCACCAGACTTGCCCTCCAA
+
DDDDDIIIIHGHGHHIIIIIIIIIIIIIIIHHIIIIIIIIIIIIIIIIIIIIIIGHIIIIIIIIIIIHIIHEHIHHHIIIIIIIIIIIIEHIHIIIHIHHIIIIIIHIIIIIIIHIIIIIIIHHIHHIIIIIIIIIHHIIIHHIIIIIIIIIIIHIIIIIIIIIIIIIIIIIHIIIIIHIIIIIIIIIIIIIIIIIIIIIIIIIIIIIIIIIIIIIIIIIIIIIIHIIIIIIIIIIIIIIIIIIIIIIHIHIIIIIIIIIIIIIIIIIIIIIIIIIIIIIIIIIIGIIIHIIHIIIIIIIIIIIIGIIIIIIIIIIIIIIIIIIIIIIIIIIIIIIIIIIIIIIIIIDDDDD
@HISEQ:969:HM2KJBCX2:2:1101:14139:48207 2:N:0:ACTATGCA
CTGGTGCTGAATCCCAACTGTCCCTATTAATCATTACGTCGATCCTAGAAACCAACAAAATAGAATCAAACGTCCTATTTCATTATTCCATGCTAATGTATTCAAGCGCGAGCTTGCTTTAAACACTCTAATTTTTTCAAAGTAACAGTCCTGATTTCCCACGACACCAAATTAATGACATCGTGGTTCGTCAGAAGGGAGAAACCAATAATACTAGTACGTACAAAGTACGACCGACATATTAGTCCCGAAATTCAACTACGAGCTTTTTAACTGCAACAACTTTAATATACGCTATTGGAGCTGGAATTACCGCGGCTGCTGGCACCAGACTTGCCCTCCAA
+
@DDDB<CFGHGFH@CEGH@HCGCHHIIEHIE1GFGEGHE?HH@HHII?FHHHHH?HCECGFHE@G?@@FCD@<<<<FD@<CFHI@@C<FF@CDHIHHHHIHFHHCGHDECH?@FFHFHHHHHGHCHIGHFFHGHHHHHHHHEHFHHIHIHHHHHHHHHEHHEHEHIHHHFHHHHIIHFHHIHHHHGHIGHHIHHHIHHHHHIHIHHIIIIIIIHIIIIIIIIIIIGHHIIIHIHEEHHHIIIHIHHIIIIHHIIIIIIHHIIIHEIIIIIHHGIIIHHIIHEIIHIIHIIHGHEFHIIHHHHIIIIHHIIIIDIIIIIHIIIIIIHHHIIHFHHHGDHHDDD@@
@HISEQ:969:HM2KJBCX2:2:1101:21154:49072 2:N:0:ACTATGCA
CTGGTGCTGAATCCCAACTATCCCTATTAATCATTACATCGATCCTAGAAACCAACAAAATAGAATCTGATGTCCTATTTCATTATTCCATGCTAATGTATTCAAGCGTAAGCTTGCTTTAAACACTCTAATTTTTTCAAGGTAACAGTCCTAATTCCCCATAACATCAAATAAATGACATTATGGTTCTTTAGAAGGTGAGAACCAATAAAACCAGTACATACCAAGGCATGACCGATTCCTTGATCCCGAAATTCAACTACGAGCTTTTTAACTGCAACAACTTTAATATACGCTATTGGAGCTGGAATTACCGCGGCTGCTGGCACCAGACTTGCCCTCCAA
+
BDDADHGHIFHFGHIIIIHIHHIIIHHIIIIIIIIHIIIHHIHIIGIIIIIIIGHIIIIIIIHIIII?FFHEEEHIIIIHHIHHIIIIIIIHHCGHHHHHHHHHIHHHHHHFHHHHIIIHHHHIIIHHIHIIIIHIIHIIIHHGGHHIHHHHIIIHHIIIIIIIIIHHIIIIIIIIHHIHIIIIHIIIHIIIIHIIIIIIIIIHIHIIIIIHI:IHIHIIHIIIIIHIIIIIHHHIIIIIIIHDIIIIIIIIIHIIIIIIHHIHHIIIIIIHHEIIIIIIIIHIIIIIIIIIHIIIIIIIIIHIIIIIIIIIIIIIIIIIIIIIIIIIIIIIIIIIIIIIDDDDD
@HISEQ:969:HM2KJBCX2:2:1101:13997:49455 2:N:0:ACTATGCA
CTGGTGCTGAATCCCAACTATCCCTATTAATCATTACGTCGATCCTAGAAACCAACAAAATAGAATCAAACGTCCTATTTCGTTATTCCATGCTAATGTATTCAAGCGTGAGCCTGCTTTAAACACTCTAATTTTTTCAAAGTAACAGTCCTGATTCCCCATGACACCAAATTAATGACATCATGGTTCGTCAGAAGGTAGGAATCAATAATACCAGTACGTACAATAGCACGACCAATAAATTGATCCCGAAATTCAACTACGAGCTTTTTAACTGCAACAACTTTAATATACGCTATTGGAGCTGGAATTACCGCGGCTGCTGGCACCAGACTTGCCCTCCAA
+
DDDDDHIIIIHIIIIIIIIIEHHHIIIHIGIHIIHIHHHHHHIIIHIHIIIIIIIIIHHIIHHIIIIIIIIHFIHHIHHIIHIHIIIIHIIIHIIIIIIIHGIIIIIHHIIHIIIIHIIIIHHIIIIHIIHHIIIIIIIIIHHHIIIIIIIIIHGGIHHIHHHIIIIHIIIHHIHGIIHIHIIIIIHIIHHIIIIIIIIIHHHIIIIIHIIIIIIIIHIIIIIIIIIIIIIIIIIHIIIIIIHHIIHIIIIHIIIIIHIIIIIIIIIIIIIIIIIIIIIIHIIIIHGIIIIIHIIIHIIIIIIIIIIIIIIIIIIIIIIIIIIIIIIIIIIIIIIIIIIICDDDD
@HISEQ:969:HM2KJBCX2:2:1101:12533:49846 2:N:0:ACTATGCA
CTGGTGCTGAATCCCAACTATCCCTATTAATCATTACATCGATCCTAGAAACCAACAAAATAGAATCGGATGTCCTATTTCATTATTCCATGCTAATGTATTCAAGCGTAAGCTTGCTTTAAACACTCTAATTTTTTCAAGGTAACAGTCCTAATTCCCCATAACATCAAATAAATGACATTATGGTTCTTTAGAAGGTGAGAACCAATAAAACCAGTACATACCAAGGCATGACCGATTCCTTGATCCCGAAATTCAACTACGAGCTTTTTAACTGCAACAACTTTAATATACGCTATTGGAGCTGGAATTACCGCGGCTGCTGGCACCAGACTTGCCCTCCAA
+
DDDDDIIIIGHHHHIHIHIIIIIIIIIIIIIIIIIIIIIIIIIIIIIIIIIIIIIIHHHHIIIHIIIIIIIHIIIIIIIHIIIIIIIIIHHHIIIIIIIIIHIHHHHIIIIIIIIIIHIIIIIHIIIIIIEHIHIIIIIHIIHHIHIIIHIIIIIIIIIIIIHHIHHHIIGIIIIIIIIIIHIIIIIIIIHIIIIIIIIHIIIIIIIIIIIIIIIIIIIIIIIIHIIIIIIIIIIIIIIIIIIHIIIIIIIIIIHIIIIIIIIIIIIIIIIIIIIIIIIIIIIIIIIIIIHIHIIIIIIIIIIIIIIIIIIIIIIIIIIIIIIIIIIIIIIIIIIIIIIIDDDDD
@HISEQ:969:HM2KJBCX2:2:1101:7828:50409 2:N:0:ACTATGCA
CTGGTGCTGAATCCCAACTATCCCTATTAATCATTACGTCAATCCTAGAAACCAACAAAATAGGATCGAACGTCCTATTTCATTATTCCATGCTAATGTATTCAAGCGTTAGCCTGCTTTAAACACTCTAATTTTTTCAAAGTAACAGTCCTGTTTCCCTGCAACACCAAATTAATGACATTACAGTTCTTCAGAAAGGAGGAATCAGCGAAGCCAGTGCATACCAGTGGCACGACCAACCTGCTGACCCCGAAATTCAACTACGAGCTTTTTAACTGCAACAACTTTAATATACGCTATTGGAGCTGGAATTACCGCGGCTGCTGGCACCAGACT
+
DDDCDIIIIHHHHHIIIIIIIIIIIIIIIIIIIIIHIIHHHIIIIIIIIIIIIIIIIIIHIIIGIHIIIIIGHIIHHIIIIIIIIIIIIIIIIIIIIHIIIIIIIIIIIIIIIHIIIHIIIHHIIIIIIIIIIIIIGIIIIIIIIIIIIIIIIIIIIIHIIIIIIIIIHIIIIIIIIIIIIIIIIIIIIIIIIIHIIIIIIIIIIIIIIIIIIIGIIIIIIIIIIIIIIIIIIIFIHIIIIIIIIIHIIIIIIIIHIHIIIIIIHIIIIIIIIIIIIIIIIIIIIIHHIIIIIIIIIIIIIIIIIIIIIIIIIIIIIIIIIIIIIIIIIIIDDDDD
@HISEQ:969:HM2KJBCX2:2:1101:13816:50390 2:N:0:ACTATGCA
CTGGTGCTGAATCCCAACTATCCCTATTAATCATTACGTCAATCCTAGAAACCAACAAAATAGGATCGAACGTCCTATTTCATTATTCCATGCTAATGTATTCAAGCGTTAGCCTGCTTTAAACACTCTAATTTTTTCAAAGTAACAGTCCTGTTTCCCTGCAACACCAAATTAATGACATTACAGTTCTTCAGAAAGGAGGAATCAGCGAAGCCAGTGCATACCAGTGGCACGACCAACCTGCTGACCCCGAAATTCAACTACGAGCTTTTTAACTGCAACAACTTTAATATACGCTATTGGAGCTGGAATTACCGCGGCTGCTGGCACCAGACTTGCCCTCCAA
+
DDDDDIIIIIHIIIIIIIEHHIIIIIIIIIHIIIIIIGIHIIIIIIIIIIIIGIIIIIIIIIGHIGHHIIIIIIIHFHIHIIIIHIHIHGHHHIHIIIIIHIIHHIHEHHIIIIHGIEHHHHIIIIIIIIIHIHHIIIIIIIIIIIIIIIIIIIIHE?IIHHGIIIHIHHHIHIIIIIHHIIIIIHIIIHHCG?HIIIIIIIIHHIIIHHIIGIIIIIIIIHIIGIIIIIIIEIIIHIHGHHHHFIHGIIIHIIIIIIIIIHIIIIIIIIIHIIIIIIIIIIIIIIIIIIHIIIIIIIIHIIIIIIIIIIIIIIIIIIIIIIIIIIIIIIIIIIIIIIIIIDDDDD
@HISEQ:969:HM2KJBCX2:2:1101:20917:50298 2:N:0:ACTATGCA
CTGGTGCTGAATCCCAACTATCCCTATTAATCATTACGTCAATCCTAGAAACCAACAAAATAGGATCGAACGTCCTATTTCATTATTCCATGCTAATGTATTCAAGCGTTAGCCTGCTTTAAACACTCTAATTTTTTCAAAGTAACAGTCCTGTTTCCCTGCAACACCAAATTAATGACATTACAGTTCTTCAAGAAGGAGGAATCAGTAAAGCCAGTACACACCATTGGCACGACCAACCTACTGACCCCGAAATTCAACTACGAGCTTTTTAACTGCAACAACTTTAATATACGCTATTGGAGCTGGAATTACCGCGGCTGCTGGCACCAGACTTGCCCTC
+
DDDDDH?HHHIFHIIIIIHI@HFHIEFHEHHHHHICHICFH=HHIIIHHHHHHEHEHHGHIIFHIIHIHIHGHHHGHFCEFHIHHICH?1<<CHHIIIHHHGHHIHIIHHIHGIIHHHHGHGFHHIHHHEHIGIHHHIHHHHHHHHHIHHIIIHHIGHHFHIIGHHGIHIHHIIIIHHIIHIHIIHIIIIIIIHIIIIIIIIIIIHIHHHIIIIHHIIHHHHFIIIIIIIIIIIIIIHHHF<HIIIIIIIHHHHHIIIIIIIIIHHIIIIIIHHDIIIIIIIIHIIHIIIIIIHIIIHHHHIIHIIIIIIIIIIIHIIIIIIIIIIIIIIHEHHIIIIDDDDD
@HISEQ:969:HM2KJBCX2:2:1101:12341:50751 2:N:0:ACTATGCA
CTGGTGCTGAATCCCAACTATCCCTATTAATCATTACGTTGATTCTAGAAACCAACAAAAATAGAATCTAACGTCCTATTTCATTATTCCATGCTAATGTATTCAAGCGCGTGCCTGCTTTAAACACTCTAATTTTTTCAAAGTAACATCCTGACTCCCCACAACATCAAATTAATGACATCATGATTCATCAGAAGGGAGAAATCAATGACATTAGTACGTACCAAAGGCACGACCGACGTATTGATCCCGAAATTCAACTACGAGCTTTTTAACTGCAACAACTTTAATATACGCTATTGGAGCTGGAATTACCGCGGCTGCTGGCACCAGACTTGCCCTCCAA
+
DDDBDIIIIFFHHHHIIIIIIIIIIIIIIIIIIIIIIIIIIIIIIIIIIIIIIIIIIIIGIIHIIIIIIIIIIHHGIIIIIIIIIIIIIHHHIIIIIIIIIIIHHIIIHIIIIIIHIIIIIIIIIIIIIIIIHIIIIIIIIIIIIIHHIHIIIIIIIIIIIHHIIIHIIIIIIIIIIIIIIHIIIIIIIHHIIIIIHIIIIIIIIIIIIIIIIIHIIIIIIIIHIIIIIIHIIIIIIIIIIIIHGIIIIIIIIIIIIIIIIIHIIIIHIIIIIHHIIIIIIIIIIIIIIIIIIIIIIIIIIIIIIIIIIIIIIIIIIIIIIIIIIIIIIIIIIIIIIIIIIDDDDD
@HISEQ:969:HM2KJBCX2:2:1101:21105:50631 2:N:0:ACTATGCA
CTGGTGCTGAATCCCAACTATCCCTATTAATCATTACGGTGATCCTAGAAACCAACAAAATAGAACCATGCCGTCCTATTTCATTATTCCATGCTAATATATTCAGGCGATAGCCTGCTTTAAGCACTCTAATTTTTTCAAGGTAACAGTCCTGCTTCCCCGGCGCACCAAATTAATGGCATGCTGGTTATTCAGAAGGTAGGAATCCATCACGCCAGTACAGACCCAAAAGCCCGACCGACGGATGAACCCCGAAATTCAACTACGAGCTTTTTAACTGCAACAACTTTAATATACGCTATTGGAGCTGGAATTACCGCGGCTGCTGGCACCAGACTTGCCCTCCAA
+
DBADBFEHHHH1DFHHIHGHHIHHCG<@CHHHIEH<GEE<C@@CHGIHHHFEC@GHEHHECGHGIIIH1<CGH0E/<C<D1<C@GHGE@HFFG?<FEFCEHFHEHHHGDHDH@FHHGGHFHEGHHEHFHHFHHFFHIIHEHECEFHHEHFHHHFHHDHIHIIHHGIIIIHHHGIIHGIIHHIIIIIIIIHHIIIHHGIIHHIIIIIIIIIHHIIIHHHHHG?FCGIIGHHHIHIIIIHIIIIIIHA<IHHHGIIIHHHHHHHIHFIHHHIHHHIIHHIIIIIHHGEIHIHHHIIIIIIIIIIIIIIHIIIIHGHIIIIIHIIIIIIIIIHIIIHIIIIIIIIIDDDDD
@HISEQ:969:HM2KJBCX2:2:1101:7330:51054 2:N:0:ACTATGCA
CTGGTGCTGAATCCCAACTATCCCTATTAATCATTACGTCAATCCTAGAAACCAACAAAATAGGATCAAACGTCCTATTTCATTATTCCATGCTAATGTATTCAAGCGTTAGCCTGCTTTAAACACTCTAATTTTTTCAAAGTAACAGTCCTGTTTCCCTGCAACACCAAATTAATGGCATTACAGTTCTTCAGAAAGGAGGAATCAGCGAGACCAGTACGTACCAATGGCACGACCAACCTGCTGACCCCGAAATTCAACTACGAGCTTTTTAACTGCAACAACTTTAATATACGCTATTGGAGCTGGAATTACCGCGGCTGCTGGCACCAGACTTGCCCTCCAA
+
DDDDDIIIIHHHHHIHIIIIIIIIIIIIIIIIIIIIIHIIIHIIIIIIIIIIIIIIIIIHHHHIIIIIIIHHHIIIIHIIIIIIHIIIIIIIIIIIIIIHIHHHIIHIIHHHIIIIIIIIIIIIIIIIIIIIIIIIIIIIIIIIIIIIHIIIIIIIIHIIIIIIIIHIIHHHIIIIIIIIIIIIIIIIIIIIIIIIIIIIIIIIIIIIIIIIIIIIIIIIIIIIIIIIIIIIIIIIIIIIIIIIHIIIIIIIIIIIIIIIIIIIIIIIIIIIIIIIIIIIIIIIIIIIIIIIIIIIIIIIIIIIIIIIIIIIIIIIIIIIIIIIIIIIIIIIIIIIIIIIIDDDDD
@HISEQ:969:HM2KJBCX2:2:1101:3922:51421 2:N:0:ACTATGCA
CTGGTGCTGAATCCCAACTATCCCTATTAATCATTACGTCAATCCTAGAAACCAACAAAATAGGATCAACGTCCTATTTCATTATTCCATGCTAATGTATTCAAGCGCGAGCCTGCTTTAAACACTCTAATTTTTTCAAAGTAACAGTCCTGATTCCCCGCCACACCAAATTAATGACATGATGGTTCGTCAGAAGGTAGGAATCAGTAACACCAGTACGTACCGAAGGCACGACCAACGTACTAATCCCGAAATTCAACTACGAGCTTTTTAACTGCAACAACTTTAATATACGCTATTGGAGCTGGAATTACCGCGGCTGCGGCACCAGCTTGCCCTCCAA
+
DDDBDIIIIIHIHIIIIGIIIIIIIIIIIIIIIIIIIHIIIIIIIIIIHHIIIIIIHIHIIIIIIIGIIIGHHDHGIIIIFIIIIIIIIIIIIIIIIHIIIIIIIIIIIIIHHHHHHHIIIIIIIIIIIIIIIIIIIIIHIIIIIHIHHIIIIIHIIIIIIIIIIHIIIIIIIIIIIIIIIIIIIIIIIIIIIIIHIIIIIIIIIIIIHIIIIIIIIIIIIIIIIGIIIIIIIIIIIIIIIHIIIIIIIIIIIIIHIIIIIHIIIIIIIIIIIIIIIIIHIIHIIIIIIIIIIIIIIIHHIIIIIIIIIIIIIIIIIIIIIIIIIIIIIIIIIIIIIIDDDDD
@HISEQ:969:HM2KJBCX2:2:1101:15291:51574 2:N:0:ACTATGCA
CTGGTGCTGAATCCCAACTATCCCTATTAATCATTACGTCGATCCTAGAAACCAACAAAATAGGGTCAAACGTCCTATTTCATTATTCCATGCTAATGTATTCAAGCGTGTGCCTGCTTTAAACACTCTAATTTTTTCAAAGTAACAGTCCTGATTCCCCATGACACCAAATTAATGACATCACAGTTCGTCAGAAGGTAGAAATCAATGATACCAGTTCATACCAGAGGCACGACCAATATATTGATCCCGAAATTCAACTACGAGCTTTTTAACTGCAACAACTTTAATATACGCTATTGGAGCTGGAATTACCGCGGCTGCTGGCACCAGACTTGCCCTCCAA
+
DDDDDIIIIIIIIIIHIIIIIIHIIHHIIIIIIIIIIIIIIHIIIIIHHHIIIIHIIIHHIIIIIIIIGIHIIIIIIIIIIIIIIIIIIIIIIIIIIIIIIHIIIIIIIIIIIIIIIIIIHIIIIIIIIIIIIIIIIIIIIHIIIIIIIIIIIIIIIIIIIIIIIIIIIIIHIIIIIIIIIIIIIIIIIIIIIIIIIIIIIIIIIIIIIIIIIIIIIIIIIIIIIIIIIIIIHIII>IIIIIIHHIIIIGIIIIIIIIIIIIIIIIIIIIIIIIHIIIIIIIIIIIIIIIIIIIIIIIHHGIIIIIIIIIIIIIIIIIIIIIIIIIIIIIIIIIIIIIIIIDDDDD
@HISEQ:969:HM2KJBCX2:2:1101:14468:51003 2:N:0:ACTATGCA
CTGGTGCTGAATCCCAACTATCCCTATTAATCATTACGTCGATCCTAGAAACCAACAAAATAAGATCAAACGTCCTATTTCATTATTCCATGCTAATGTATTCAAGCGTGTGCCTGCTTTAAACACTCTAATTTTTTCAAAGTAACAGTCCTGATTCCCCATAACACCAAATTAATGACATCATAGTTCGTCAGAAGGGAGAAATCAATAATACCAGTACATACCGAAGTACGACCGATATATTGATCCCGAAATTCAACTACGAGCTTTTTAACTGCAACAACTTTAATATACGCTATTGGAGCTGGAATTACCGCGGCTGCTGGCACCAGACTTGCCCTCCAA
+
DD@DDHHHHIIIHHIIIHIHIHHIHHIIIH?GHHIIIEHHCDHHIIIIII<FGFHIHEH?HGHIGHCFEHHHIIIIIHHHIIIHIIGHIII@HCHIIGHIIFGHHGHHHIHHHGGEEHHIHFEHHHHHHIHHIIHIIEHHFCIIHEIHGHHHIEHI@EIHIHIIHGHHHHEFHHHEGEHHHIIIHHHCGCFHHFHHCG@CFEEHHIIIHEHHHHHHHIHGHFHHHHGHEIHHIHIHIHHEEHC<C/<?IHHHHGHHF1IHIIGIIIEHG?IHEEHHIGHHGGD@HHIHHIGIIIGHHEHHIIHE?HIHHIIIIHHDIIIIHEIIIGIIIIHHGIIIIIHH@@B@@
@HISEQ:969:HM2KJBCX2:2:1101:13879:52207 2:N:0:ACTATGCA
CTGGTGCTGAATCCCAACTATCCCTATTAATCATTACATCGATCCTAGAAACCAACAAAATAGAATCGGATGTCCTATTTCATTATTCCATGCTAATGTATTCAAGCGTGAGCCTGCTTTAAACACTCTAATTTTTTCAAGGTAACAGTCCTAATTCCCCGTGACACCAAATTAATGGCATTACGGTTCTTTAGAAGGTGAGAAATCAATAATATCAGTACATACCAACGGCATGACCGAAACATTGATCCCGAAATTCAACTACGAGCTTTTTAACTGCAACAACTTTAATATACGCTATTGGAGCTGGAATTACCGCGGCTGCTGGCACCAGACTTGCCCTCCAA
+
DBDADHHHHDDFEFHIHEHHHFIIIIHIIHIIIIHIIIHHGHIHIIIIHIHFGHHHIIIIIIHHIIIIIGHHIIIHIHIF?HHHIHIHGHHGHIHHHIIIIIIIIHHHHIIHHHHIIIIIHHIHFIIGGHIIIIHHIIIIHHIHHIIIIIIIIIHHHIGHGIHIIIHHIGIIIIIHIIIIHHIIIIHIFHHIIIIIIIIIGHIHIIIIHHIHIHHIIIIHIHHIIIIIIHEIIIIIIHFIIHHHHDHIIGIIIIHIIHHHIIIIIHHHIIHGIIHHHIIIIHHIIIHEIIIIIIIIHHIIHHHGHIIIIIIIIIIIHIIIIIIIIHIIIIIIIIIIHIIHFIBBDDD
@HISEQ:969:HM2KJBCX2:2:1101:2418:53459 2:N:0:ACTATGCA
CTGGTGCTGAATCCCAACTATCCCTATTAATCATTACGTCAATCCTAGAAACCAACAAAATAGGATCGAACGTCCTATTTCATTATTCCATGCTAATGTATTCAAGCGTTAGCCTGCTTTAAACACTCTAATTTTTTCAAAGTAACAGTCCTGTTTCCCTGCAACACCAAATTAATGACATTACAGTTCTTCAAGAAGGAGGAATCAGTAAAGCCAGTACATACCATTGGCACGACCAACCTACTGACCCCGAAATTCAACTACGAGCTTTTTAACTGCAACAACTTTAATATACGCTATTGGAGCTGGAATTACCGCGGCTGCTGGCACCAGACTTGCCCTCCAA
+
DDDDDIIIIIHIIIIIIIIIIIIHIIIIIIIIIIIIIIIIIIIIIHIIIIIIIIGIIGIIIIHIIIIIIIIIIIIIIIIIIIIIIIIHIIIHHIIIIIIIIIIIIIIIHHHHIIIIIIIIIIHIIIIIIIIIIIIIIIIIIIIIIIIIIHIIIIIIIIIIIIIIIIIIIIIIHIHIIIIIIIIIIIIIIIIIIIIIIIIIIIIIHIHIIIIIIIIIIIIIIIIIIIIIIIIIIIIIIHIIHHIIGIHIIIIIIIIIIIIIIIIIIIIIIIIIIIIIIIIIIIHIIIIIIIIIIIIIIIIHHIIIIIIIIIIIIIIIIIIIIIIIIIIIIIIIIIIIIIIIIDDDDD
@HISEQ:969:HM2KJBCX2:2:1101:1355:53642 2:N:0:ACTATGCA
CTGGTGCTGAATCCCAACTATCCCTATTAATCATTACGTCAATCCTAGAAACCAACAAAATAGAATCAAACGTCCTATTTCATTATTCCATGCTAATGTATTCAAGCGTGCGCCTGCTTTAAACACTCTAATTTTTTCAAAGTAACAGTCCTGATTCCCCACGACACCAAATTAATGACATCGCGGTTCTTCAGAAGGTAGGAACCAATAATGCCAGTACGTACCGAGGCACGACCGACAGTCTGATCCCGAAATTCAACTACGAGCTTTTTAACTGCAACAACTTTAATATACGCTATTGGAGCTGGAATTACCGCGGCTGCTGGCACCAGACTTGCCCTCCAA
+
DDDCDIIIIHHHIIIIIIIIHIIIIIIIIIIIIIIIIIIIIIIIIIIIHIIIIIIIIIIIIIGIHIIIIIIIHHHIIIIIIIIIIIIHIIIHIFHGIIHIIIHHIIIIIHIHIIIIIIIIHHHIHIIIIIIIIIHIIIHIIIIIHHIIIIIIIIIHHHIIIIIIIIIIIIIIIIIIIHHHIIIIIIIIIIHIIIIIIIIIIIHIIIIIIIHIIIIIIIIIIIIIIIIIIIIHIIIIIIIIIIHHIIIIIIIIIIIIIIIIIHIHIIIIIIIIIIIIIIIIIIHIIIIIIIIIIIIIIIIIIIIIIIIIIIIIIIIIIIIIIIIIIIIIIIIIIIIIIIIIDDDDD
@HISEQ:969:HM2KJBCX2:2:1101:6927:53413 2:N:0:ACTATGCA
CTGGTGCTGAATCCCAACTATCCCTATTAATCATTACATCGATCCTAGAAACCAACAAAATAGAATCGGATGTCCTATTTCATTATTCCATGCTAATGTATTCAAGCGTGAGCCTGCTTTAAACACTCTAATTTTTTCAAGGTAACAGTCCTAATTCCCCGTGACACCAAATTAATGGCATTACGGTTCTTTAGAAGGTGAGAAATCAATAATATCAGTACATACCAACGGCATGACCGAAACATTGATCCCGAAATTCAACTACGAGCTTTTTAACTGCAACAACTTTAATATACGCTATTGGAGCTGGAATTACCGCGGCTGCTGGCACCAGACTTGCCCTCCAA
+
DDDDDIIIIGHHHHIIIIIIIIIIIIIIIIIIIIIIIIIIHIIIIIIIIIIIIIIIIIIIIIFHIIIIIIHIIGIIIIIIGIIIIIIHFHHIGIIIIIIIIGHHIIIIIIHHIIIIIIIIIIIIIIIHIIIIIIIIIIIIHHIIIIIIIIIIHIIIIHHIIIIIIIHIIIIHIIIIIIIIIIIIIIIIIIIIIIIIIIIIIIIIIIIIIIIIIIIIIIIIIIIIIIIIIIHIIIIIIIHIIIIIHHHIIIIIIIIIIIIIIIIIIIIIIIIIIIIIIIIIIIIIIIIIIIIIIIIIIIIIIIIIIIIIIIIIIIIIIIIIIIIIIIIIIIIIIIIIIIIIIIDDDDD
@HISEQ:969:HM2KJBCX2:2:1101:11688:53919 2:N:0:ACTATGCA
CTGGTGCTGAATCCCAACTATCCCTATTAATCATTACGTCAATCCTAGAAACCAACAAAATAGGATCAAACGTCCTATTTCATTATTCCATGCTAATGTATTCAAGCGTTAGCTTGCTTTAAACACTCTAATTTTTTCAAAGTAACAGTCCTGTTTCCCTGCAACACCAAATTAATGGCATTACAGTTCTTCAGAAAGGAGGAATCAGCGAAGCCAGTACATACCAGTGGCATGACCAACCTGCTGACCCCGAAATTCAACTACGAGCTTTTTAACTGCAACAACTTTAATATACGCTATTGGAGCTGGAATTACCGCGGCTGCTGGCACCAGACTTGCCCTCCAA
+
DDDDDIIIIHHIGHIIIIIIIIIIIIIIIIIIIIIIIIIIIIIIIIIGIIIIIIIIIIIIIIHHIIIIHIIIIIIIIIIIIIIIIIIIIIIIIIIHIIIHFHIIIIIIIIIIIIIIIHIIIIIIIIIIHIIIIIIIIIIIGIIIIIIIIIIIIIIIIIIIIIHHGIIIIIIIIHIIIIIIIIIIIIIIGIIIIIIIIIIIIHIIHIIIIHIIIIIIHIIIIIIIIIIIIIIIIIIIIIIIIIIHHIIIIIIIIIIIIIIIIIIIIIIIIIIIIIIIIIIIIIIIIIIIIIIIIIIHIIIIHIIIIIIIIIIIIIIIIIIIIIIIIIIIIIIIIIIIIIHGIDDDDC
@HISEQ:969:HM2KJBCX2:2:1101:13234:54203 2:N:0:ACTATGCA
CTGGTGCTGAATCCCAACTATCCCTATTAATCATTACGTCGATCCTAGAAACCAACAAAATAGAATCAAACGTCCTATTTCATTATTCCATGCTAATGTATTCAAGCGTAAGCCTGCTTTAAACACTCTAATTTTTTCAAAGTAACAGTCCTGATTCCCCACGACACCAAATTAATGACATCGCGGTTCTTCAGAAGGTAGGAACCAATAATGCCAGTGCGTACCGAAGCACGACCAACAATTTGATCCCGAAATTCAACTACGAGCTTTTTAACTGCAACAACTTTAATATACGCTATTGGAGCTGGAATTACCGCGGCTGCTGGCACCAGACTTGCCCTCCAA
+
DDBDDIIIIIIIIIIHIIIIIIIHHIIIGIIIIIIIIIIGHIIIIIHIIFHIHHHIHIHIHIGCHHHHHHIHHHHIIHIIIIHIIIIHIIIIIIIIIHHIIHHIGIIIIIIIHIIIIIIHIHIIIIIIHIHHHHHHHIIIGIIHIIIIIIIIIIIIIIIIIIIIHIIHHIHIIIIHHHIIIIIIIIIIIIIIIIIIIIIIIHIHHHIIIIHIIIIIIIHFH@HHIIIIHIIIIIIIIIHIIIHHIIIIIIIIIIHHIIIIIIIIIGIIIIIIIIIIIIIIIIIHIIIIIIIIIIIIIIIIIIIIIIIIIIIIIIIIIIGIGHIIIHIIIIIIIIIIIIIIDDDDD
@HISEQ:969:HM2KJBCX2:2:1101:5987:54623 2:N:0:ACTATGCA
CTGGTGCTGAATCCCAACTATCCCATTAATCATTACGTCAATCCTAGAAACCAACAAAATAGGATCAACGTCCTATCTCATTATTCCATGCTAATGTATTCAAGCGCGAGCCTGCTTTAAACACTCTAATTTTTTCAAAGTAACAGTCCTGATTCCCCGCCACACCAAATTAATGACATGATGGTTCGTCAGAAGGTAGGAATCAGTAACACCAGTACGTACCGAAGGCACGACCAGCGTACTAATCCCGAAATTCAACTACGAGCTTTTTAACTGCAACAACTTTAATATACGCTATTGGAGCTGGAATTACCGCGGCTGCTGGCACCAGACTTGCCCTCCAA
+
DCDDDIIIIIIHIIIIHIIIIIIIIIIIIIHIIIIGIIIIHIIIIIIIIIIIGIHIHHHHIIGHIIIIIIIIIIIIIHIIIIIIIIIIIIIIIIIGIHIIIGHHIIHIHIHIIHIHHHHIIIIHIIIIHIIIIIIIIIIIIIHIIIIIIIGIIIIIIIIIIIIHIIHIHHHIIIIIIIIIIIIIIHIIIIIIIIIIIIIIIHEIIIIIIIIIIIIIIIIIIIIIIIHIIHIIIIGIIIIIHHHHIIIIHIIIIIHIIHIIHIIIIIIIIIIIIIIIIIIIIIIIIIIIIHGHIIIIIIIIIIIIIIIIIIGIIIIIIIIIIIIIIIIIIIIIIIIIIIIDDDDD
@HISEQ:969:HM2KJBCX2:2:1101:16310:55693 2:N:0:ACTATGCA
CTGGTGCTGAATCCCAACTATCCCTATTAATCATTACGTCGATCCTAGAAACCAACAAAATAGAATCAAACGTCCTATTTCATTATTCCATGCTAATGTATTCAAGCGTAAGCCTGCTTTAAACACTCTAATTTTTTCAAAGTAACAGTCCTGATTCCCCACGACACCAAATTAATGACATCGCGGTTCTTCAGAAGGTAGGAACCAATAATGCCAGTGCGTACCGAAGCACGACCAACAATTTGATCCCGAAATTCAACTACGAGCTTTTTAACTGCAACAACTTTAATATACGCTATTGGAGCTGGAATTACCGCGGCTGCTGGCACCAGACTTGCCCTCCA
+
DDDDDIIIIHHIHHIIIIIIIIIIHIIIIIIIIIIIIIIIIIIIIHHHHIIGIIIIIIIIIHIIIIIIIIHIIIIIIIIIIIIIIIIIIIIIIIIIIIIIIIHIHIIIIIIIIIIIIIIHIIIIIHIIIIIIIIIIIIHIIHIIIIGIIIHIIIIIIHIIIIIIIIIIIIHGHIHIIIIIIIIIHHHHIIIIIIIIIHIIIIIIIIIIIIIIIIIIIIIIHHIIIIIIIIIIIIIIIIIIIIHIIIIIIIIIIHDFIIIIHIHIIHIIIIIIIHIHHIIIIIIHHHHIIIIIIIIIHIIIIIIIIIIIIIIIIIIHHIIIIIIIHHIIIIIIIIIIHIIDDDDD
@HISEQ:969:HM2KJBCX2:2:1101:19635:54890 2:N:0:ACTATGCA
CTGGTGCTGAATCCCAACTATCCCTATTAATCATTACGGTGATCCTAGAAACCAACGAAATAGAATCAGTCCGTCCTATTTCATTATTCCATGCTAATGTATTCAGACGATAGTCTGCTTTAAACACTCTAATTTTTTCAAAGTAACAGTCCTGATTTCCCATCACACCAAATAAATGGCATGAAAGTTCCTCAGAAGGTAGAGATCCATCTCACCAGTGCAGACAATTAAGCCTGACCAATGGGTAGACCCCGAAGTTCAACTACGAGCTTTTTAACTGCAACAACTTTAATATACGCTATTGGAGCTGGAATTACCGCGGCTGCTGGCACCAGACTTGCCCTCCAA
+
DDDDDIIIIIIIIIIGIIHIIIIIIIIIIIIIIIIIIHHIIIIIIIIHIIIIIIIIIHIIIIIIIIIIIIHIHHIIIIIIIIIIIIIIGHIIIIHHHHHHIHHHHIIHIIIIHHIIIHIHIIIIIHIIIIIIIIHIIIHIIIHHIIHIIIIIIIIIIIIIHIIIIIIIHIIIIIIIIIIIIIIIIIIIHHIIIIIIIHIIIIIIIIIIIIIHIIIIIIIIIIIIIIIIIIIIIIIIIIIIIIIHHHHIIIIIIIIIHIIIIIIIIIIIIIIIIIIIIIIHIIIIIIIIHHIIIIIIIIIIIIIIIIIIIIIIIIIIIIIIIIIIHIIIIIIIIIIIIIIIIIIDDDDD
@HISEQ:969:HM2KJBCX2:2:1101:8141:56567 2:N:0:ACTATGCA
CTGGTGCTGAATCCCAACTATCCCTATTAATCATTACATCGATCCTAGAAACCAACAAAATAGAATCTGATGTCCTATTTCATTATTCCATGCTAATGTATTCAAGCGTAAGCTTGCTTTAAACACTCTAATTTTTTCAAGGTAACAGTCCTAATTCCCCATAACATCAAATAAATGACATTATGGTTCTTTAGAAGGTGAGAACCAATAAAACCAGTACATACCAAGGCATGACTGATTCCTTGATCCCGAAATTCAACTACGAGCTTTTTAACTGCAACAACTTTAATATACGCTATTGGAGCTGGAATTACCGCGGCTGCTGGCACCAGACTTGCCCTCCAA
+
DDCDDGGIIFFF@GHHHIIHIIIIIHHIHHGHIHIIIIIIIIIHIIGHHIIIHIIIIIIIIICHHHGIIEHHHGIHIIIIIIIIIIH1CEHHIIIHIIIIIIIIIIIIIIIIIIIHGHHHIHIHHHIIIHHIHHIIIIIIIIIHIIHIHHIHIIIGGIIHIHIIHHIGHHIIIIIIIIIIIIIIIIIHIHIIIIIIHIIHIIIIHIIIIIIIIIIIIIIIIIIGIIIIIIHIIIIIIIIHHIIHIIHIIIIIIIHIIIIIIIIIIIIIIIIIIIIIIIIIIIIIIIIIHIIIHHIIIIHHIIIIIIIIIIIIIIIIIIIIIIIIIIIIIIIIIIIIIIHIDDDDD
@HISEQ:969:HM2KJBCX2:2:1101:9883:56110 2:N:0:ACTATGCA
CTGGTGCTGAATCCCAACTATCCCTATTAATCATTACGTCAATCCTAGAAACCAACAAAATAGGATCGAACGTCCTATTTCATTATTCCATGCTAATGTATTCAAGCGTTAGCCTGCTTTAAACACTCTAATTTTTTCAAAGTAACAGTCCTGTTTCCCTGCAACACCAAATTAATGACATTACAGTTCTTCAGAAAGGAGGAATCAGCGAAACCAGTGCATACCAGTGGCACGACCAACCTGCTGACCCCGAAATTCAACTACGAGCTTTTTAACTGCAACAACTTTAATATACGCTATTGGAGCTGGAATTACCGCGGCTGCTGGCACCAGACTTGCCCTCCAA
+
DDADB1CFHHIIIIIHIIIIIIIIIIIIIIIIHIIHIHCEHIIIIIIIIIIIIIHIFHEHHICHHHIHHIHHGHHHHHHEHHHFHIIIIIIEHHIHIIGIHGHHG@IIIHHGEEHHIHHHIHI1FEHHIIHIIIIHFFFFIIIIHHHHFCHIHHEHGGFIHHIIIIIIIHHHHIHIIIHIIIIIIIHHFIIHEIIGIIHGIIIIIIIIIHIHHHFHFIIHIIIIIIIIGIDHHHHIIIHH=IHFDHCHGGFHIIIIIIIIIIHIIIIHIIIHHFIIIIIIIIIIIIIIIIIIIIIIHIIHHIIIIIIIIIIIIHIIIIIIIIIIIIIIIIIIIIIIIIIIIDDDDD
@HISEQ:969:HM2KJBCX2:2:1101:7060:57085 2:N:0:ACTATGCA
CTGGTGCTGAATCCCAACTATCCCTATTAATCATTACGTCAATCCTAGAAACCAACAAAATAAGATCGAACGTCCTATTTCATTATTCCATGCTAATGTATTCAAGCGTTAGCTTGCTTTAAACACTCTAATTTTTTCAAAGTAACAGTCCAAATTCCCCGCAACACCAAATTAATGGCATTACGGTTCATAAGGAAGGAGGAATCAGTGAGACCAGTACATACCAGAGGCATGACCAACCTACTAACCCCGAAATTCAACTACGAGCTTTTTAACTGCAACAACTTTAATATACGCTATTGGAGCTGGAATTACCGCGGCTGCTGGCACCAGACTTGCCCTCCAA
+
DDDDDIHIIHHFHHIHEHIIIIIIIIIIIIIIIIIIIHHIIIIIIIIIIGHIIHIIIII@HHIIHHIIIIHHHHHHIIHHIIIIIIIIIIIIIIIIIIIIIGIIIEIHIHIHHIHIHHHHHIIIIIIIHIIIIIIHHIIIIIIIIIIFHIIIHIIIIGIIIIIIHHHIIIHIHHHIHHGIHIIIHHEIIIIIIIIHIIHHHIIIIIIIIIIHHIIIIIIIIHHIHGIIIIIIIIIIIIIIIIHG6DHIHHHIIIIIIIHHIHEHIIIIIIIIHIIIIIIIIIHHIIIIIIHHHHIIIIIIIIIIIIIIIHIIIIIIIIIIIIIIIIIIIIHIIIIIIIIIIDDDDD
@HISEQ:969:HM2KJBCX2:2:1101:19722:57051 2:N:0:ACTATGCA
CTGGTGCTGAATCCCAACTATCCCTATTAATCATTACGTCGATCCTAGAAACCAACAAAATAGAATCAAACGTCCTATTTCATTATTCCATGCTAATGTATTCAAGCGCGAGCTTGCTTTAAACACTCTAATTTTTTCAAAGTAACAGTCCTGATTTCCCACGACACCAAATTAATGACATCGTGGTTCGTCAGAAGGGAGAAACCAATAATACTAGTACGTACAAAGTACGACCGACATATTAGTCCCGAAATTCAACTACGAGCTTTTTAACTGCAACAACTTTAATATACGCTATTGGAGCTGGAATTACCGCGGCTGCTGGCACCAGACTTGCCCTCCAA
+
D@B0<11DG@11C11<10DFHICC@@@D<1D<1<<CH?EH<C1EEE1C1GFGH@C@G1CF<GH@@@F<<1FG<C0<FHHH<CFHC<DHHIE1FGH?H@<@FCHGG?D<CC?5E@1BEHH?EBDFBB<CF@@CCCH1GIHFBFGAGHB;<?C@B<<DEDGEC:CCHHFDHHGHHGEHHIII;HHIDE<EIIHEC3<IHHEGGD<@6@HEGDAE<<19@FIIHHF?HCGFHHC7?C?GC>HD016GF<@F@<CHFCGH@GD0C=F?GHEG<1<<1HCHF1FC<1<11FDEF@@G<GEHEHEEFCF?G@HCCCCF/<<CHEFCGGHHCGCHHHEGE<GHHHH@<0@@
@HISEQ:969:HM2KJBCX2:2:1101:14981:57437 2:N:0:ACTATGCA
CTGGTGCTGAATCCCAACTATCCCTATTAATCATTACGTCGATCCTAGAAACCAACAAAATAGGATTAACGTCCTATTTCATTATTCCATGCTAATGTATTCAAGCGTTAGCCTGCTTTAAACACTCTAATTTTTTCAAAGTAACAGTCCTGATTTCCCGCAACACCAAATTAATGACATCACGGTTCGTCAAGAAGGGGGAATCAGTAAAGCCAGTACATACCGAAGGCATGACCAACTTACTAACCCCGAAATTCAACTACGAGATTTTTAACTGCAACAACTTTAATATACGCTATTGGAGCTGGAATTACCGCGGCTGCTGGCACCAGACTTGCCCTCCAA
+
@DB?DE?GCHCHCF1CGEHFF1FHHIIIEHIIHHEFHHIHCDHFHHEH?F?G1C@H?@HHHCHHHEEHEH0FHHHHIE@1<CEHHEDGH@?GGFHCDHHHIDGIHGG@GHECHH?FHGHIEE@BHHFCHCHEEHHDIIHGEGHIHEFGIHHHHHHIHHHH.CCE0EEGEGHHEHFEHHHIHEHCDHHHGGFEIIHHHHGDIHHH@I<GHII;F@HHFCGEGH@EC<1>DFEG?GEEHHCHGGGDE<HDDG?F?HFEEF0HHGHIIHEHHEHEGGIIHGIHHHHIHEHIIHHEEC?ECCC<HHHIIHF@FHGHCHIHHHIHHGHFHHEHHHHGGCCEC<0C@@DDD
@HISEQ:969:HM2KJBCX2:2:1101:20903:57840 2:N:0:ACTATGCA
CTGGTGCTGAATCCCAACTATCCCTATTAATCATTACGGTGATCCTAGAAACCAACGAAATAGAATCAGTCCGTCCTATTTCATTATTCCATGCTAATGTATTCAGACGTTAGCCTGCTTTAAACACTCTAATTTTTTCAAAGTAACAGTCCTGATTTCCCATCACACCAAATAAATGGCATGAAAGTTCCTCAGAAGGTAGAGGATTCATCTCACCAGTGCAGACAATTAAGCCTGACCAATGGGTAAACCCCGAAGTTCAACTACGAGCTTTTTAACTGCAACAACTTTAATATACGCTATTGGAGCTGGAATTACCGCGGCTGCTGGCACCAGACTTGCCCTCCAA
+
DADDDHHHIIIHHHHHIIIIIIIGHIIIIHHHIHIIIIIIIIIHHIIIIIIIHHIIIIIIIIIIIHIHII?GHHHDHIHFFIHFHIIHEHHHGCHHEDEHIIIIIHIHHHIIHFEHHIHHHIIIIEHHIIIHHHHHIHIIHHIIHHIHHIIIIHHHHIIIIIIIIIIIIIHHHHHHHHIGIIIIIIIIHIGIHHHFHHHHIIHGHIIIIIIIIHHI=IIIIIIII<IIHGHHIIGIGIIIHGHIHHGDIIHIGIIIHIIIIIIIIIIIIIIIIIIHIIIIIIIIIIIIIHIIHIIIIIIIIIIIIIIIIIIIHIHHIIIIIIHIIIIIIIIIIIIIHIIIIIIIDDDDD
@HISEQ:969:HM2KJBCX2:2:1101:12322:58971 2:N:0:ACTATGCA
CTGGTGCTGAATCCCAACTATCCCTATTAATCATTACGTCGATCCTAGAAACCAACAAAATAGAATCAAACGTCCTATTTCATTATTCCATGCTAATGTATTCAAGCGTAAGCCTGCTTTAAACACTCTAATTTTTTCAAAGTAACAGTCCTGATTCCCCACGACACCAAATTAATGACATCGCGGTTCTTCAGAAGGTAGGAACCGATAATGCCAGTGCGTACCGAAGCACGACCAACAATTCGATCCCGAAATTCAACTACGAGCTTTTTAACTGCAACAACTTTAATATACGCTATTGGAGCTGGAATTACCGCGGCTGCTGGCACCAGACTTGCCCTCCAA
+
DDDDDIIIIHIIIIGIIIHIIIIHIIHIIIIIIIIIIIIIIIIIIIIIIHIIIIIIGIGHHHHIIIIHHIHIIIIIHIIIIIIIIIHHIIHEHHHHIIIIIIIIIIIIIIHGHGHIIIIIIHIHIIIIIIHIIHIIHIIIIIIHHIIIIIIIIHIIIIGHIIHIIIIHHIIHIIHHIHIIIIIIIHIIIIIIIIIIIIIIIIIIIIIIIIIIHIIIIIHIIHIIIIIIIIIIIIIIHIIIHHEGHIHIHIIIIIIIIIIIGIIIIIIIIIIHIIIIIIIIIIIIHIIIHIHIIIIIIIIIIIIIIIIIIIIIIHIIIIIIIIIIIIIIIIIIIIIIIIIIDDDDD
@HISEQ:969:HM2KJBCX2:2:1101:13776:59115 2:N:0:ACTATGCA
CTGGTGCTGAATCCCAACTATCCCTATTAATCATTACGTCGATCCTAGAAACCAACAAAATAGAATCAAACGTCCTATTTCATTATTCCATGCTAATGTATTCAAGCGTGCGCCTGCTTTAAACACTCTAATTTTTTCAAAGTAACAGTCCTGATTCCCCACGACACCAAATTAATGACATCGTAGTTCTTCAGAAGGTAGGAACCAATAATGCCAGTGTGTACCGAAGCACGACCGACAATTTGATCCCGAAATTCAACTACGAGCTTTTTAACTGCAACAACTTTAATATACGCTATTGGAGCTGGAATTACCGCGGCTGCTGGCACCAGACTTGCCCTCCAA
+
DBDCDIIIIIGHIIIIIIIIIIIIIIIIIIIIIIIIIIIIIIIIIIIIIIIIIIIIIHIIHIHHHEEHFHIFHHIIHIIIIFHHIIIIGHHIFHIIIIIIIIHIHIHIIIIIGIIIIIHIIIIIIIIIIIIIHHHHHHIIHIIIIIIHEIHIIIIIIIIIIIIIIIHIIHIIHIIIIHIIHIIIIIIIIIHIIIIIIIIIIIIIHHIIIIIIIIIIIIIIHHIIIIHIIIIIIIIIIIIIIIIHIIIIIIIIIIHHIHIIIIIIIIIIIIIIIIIIIIIIIIIIHFIIIIIIIIIIIIIIIIIIIIIIIIIGIIIIIIIIIIIIIIIIIIIHIGIIIIIICDDDD
@HISEQ:969:HM2KJBCX2:2:1101:17149:59386 2:N:0:ACTATGCA
CTGGTGCTGAATCCCAACTATCCCTATTAATCATTACGGTGATCCTAGAAACCAGCAAAATAGAATCATGCCGTCCTATTTTATTATTCCATGCTAATGTATTCAAGCAAAATGCCTGCTTTAAACACTCTAATTTTTTCAAAGTAAAGGTCCTGGTTCCCCGCGACACCCAATTAAGGGCATCGCGGTTCTCCAGAAGGTGAGAAATTGACTACACCAGTTCATACCCCTTAAGGCACGACCGATGTGTCAATCCCGAAATTCAACTACGAGCTTTTTAACTGCAACAACTTTAATATACGCTATTGGAGCTGGAATTACCGCGGCTGCTGGCACCAGACTTGCCCTCCAA
+
DDC@DHHIHDCGG1@H?HIIH@HEHIGIIIIHFF?GE@HHE?GFGHGE@HH@HH@CHH?CHFH1CGHIIIEC/0CCGHHHHEHGHIIIICEGHGCEF?DGHDGEGHHHG8DGHCGHIIHHHH@FEFIHIHHHHHGHHHEHHHEH?HHEHG@?GHEHHDCHCIIHIHHHIFHHCC:EIIIHHHDHEHHHCHIIIIHHHHIHHHEIIHIIIHIHIHFH@HIIIHIIHHHGIIIHEEEGIFFDIIIGEIGHHF@IIDE<HHIIIIIHIHIIHGIIHHIIIHIIIIIHEECHEHHF1HIHHHHGIIIIHIIIIHIIIHIHIHIIHEDIIIIIGHIIHHIIIIIHHHHECHH@AABA
@HISEQ:969:HM2KJBCX2:2:1101:6742:59571 2:N:0:ACTATGCA
CTGGTGCTGAATCCCAACTATCCCTATTAATCATTACGTCGATCCTAGAAACCAACAAAATAGAATCAAACGTCCTATTTCATTATTCCATGCTAATGTATTCAAGCGTGCGCCTGCTTTAAACACTCTAATTTTTTCAAAGTAACAGTCCTGATTCCCCACGACACCAAATTAATGACATCGCGGTTCTTCAGAAGGTAGGAACCAATAATGCCAGTACGTACCGAAGCACGACCAACAATTCGATCCCGAAATTCAACTACGAGCTTTTTAACTGCAACAACTTTAATATACGCTATTGGAGCTGGAATTACCGCGGCTGCTGGCACCAGACTTGCCCTCCAA
+
CCADDIIIHIIIHIIIHIIIHIIIIIIIIIIIIIIIIIIIIIIIIFHHHIIIIIIIHHGHIIHIHIHIIIHHIIIIIIIIIIIIHIIIIIHHIHIIIIIHIHHHIHIIIIHHHIIIIIIHIHIIIIIHIIHHHGHHIIIIIHHIIIIHHHIIIHGHHHIIIIIIIHHHIIIHHIHIHIIHHIIIIIIHHHIIIIIIIIHHHHIIIHHHIIIHIIIIHHHHHHIHIHGIIIIGIIIIIIIHHHGGIHHIIIIIIIIHIIIHHHIIIIIIIHIIIIIIIIIIIIIIIIIIIIIIIIHIIIIIIIIIIIIIIIIIIIIIIIIIIIIIIIIIIIIIIIIIIIIIDDDDD
@HISEQ:969:HM2KJBCX2:2:1101:14618:59550 2:N:0:ACTATGCA
CTGGTGCTGAATCCCAACTATCCCTATTAATCATTACGTCGATCCTAGAAACCAACAAAATAGAATCAAACGTCCTATTTCGTTATTCCATGCTAATGTATTCAAGCGTGAGCCTGCTTTAAACACTCTAATTTTTTCAAAGTAACAGTCCTGATTCCCCATGACACCAAATTAATGACATCATGGTTCGTCAGAAGGTAGGAATCAATAATACCAGTACGTACAATAGCACGACCAATAAATTAATCCCGAAATTCAACTACGAGCTTTTTAACTGCAACAACTTTAATATACGCTATTGGAGCTGGAATTACCGCGGCTGCTGGCACCAGACTTGCCCTCCAA
+
DDDDDIIIIDGD<DHIIHIIIIIIIIIIIIGHHIIIIHIIHIIIIIIIGIIHIIIIIGIEHIHIHIIGHIIHIGHIIHIIIIIICHIIIIHIGIHIIHIHHFIHIHIIIIIHHIIIHHHIIHIIIIHGIHIIIIHHIIHIIHIIIIIHHHHIIHHEGHIHIIFHIIGIIIHFHIHHFIIHIIIIIHHIHHHIIHIHIIIHHIIHHGIIHIIIHIIIHHHIIIIIIIIIHFIHIIHIIIIIIIHHHHHHHIIIIIIHHIHIIHIIIGIIIGIIIIIIIIIHHFHHIIIHIIIHEHGIIIHGIIIIHIHEGIIHIIIHHFHIIGIIIIIIIIIIHIIIHIIIDDDDD
@HISEQ:969:HM2KJBCX2:2:1101:9638:60116 2:N:0:ACTATGCA
CTGGTGCTGAATCCCAACTATCCCTATTAATCATTACGTCAATCCTAGAAACCAACAAAATAGGATCAACGTCCTATTTCATTATTCCATGCTAATGTATTCAAGCGCGAGCCTGCTTTAAACACTCTAATTTTTTCAAAGTAACAGTCCTGATTCCCCGCCACACCAAATGAATGACATGATGGTTCGTCAGAAGGTAGGAACCAGTAACACCAGTACGTACCTAAGGCACGACCAACGTACTGATCCCGAAATTCAACTACGAGCTTTTTAACTGCAACAACTTTAATATACGCTATTGGAGCTGGAATTACCGCGGCTGCTGGCACCAGACTTGCCCTCCAA
+
DDDDDIIIIGGGHHIIIIIIIIIIIIIIIIIIIIIIIIIIIIIIIIIIIIIHIHIIIHIIIIHIIIIHHHIIIIIIIHIIIIIIIIIIIIIIIIIIIIHHHHHHHIIIIIIHIIIIIIIIIIIHHIIIIIIIIIIIIHIIIIIIIIIIIIIIIIIIIIIIIHIIIHIIHHHIIIIIHIIIIIIIIIHHIIIIIIIIIIIIIIIIIIIIIIIHIIIIIIIIIIIIIIIIIIIIIIIIIIHIIHFGIIIGIIIIIIIIIIIIIIIIIIIIIIIIIIIIIIIIIHIIIIIIIIHHGIIIIIIHIIIIIIIIIIIIIIIIIIIIIIIIIIIIIIIIIIIIIIIIDDDDD
@HISEQ:969:HM2KJBCX2:2:1101:15928:60308 2:N:0:ACTATGCA
CTGGTGCTGAATCTCAACTATCCCTATTAATCATTACGTCGATCCTAGAAACCAACAAAATAGAATCAAACGTCCTATTTCATTATTCCATGCTAATGTATTCAAGCGCGAGCTTGCTTTAAACACTCTAATTTTTTCAAAGTAACAGTCCTGATTTCCCGCGACACCAAATTAATGACATCGTGGTTCGTCAGAAGGGAGAAACCAATAATGCTAGTACGTACAAAGTACGACCGACATATTAGTCCCGAAATTCAACTACGAGCTTTTTAACTGCAACAACTTTAATATACGCTATTGGAGCTGGAATTACCGCGGCTGCTGGCACCAGACTTGCCCTCCAA
+
DDDDDIIIIIIIIIIIIIIIIIIIIIIIIIIIIIIIIIIIIIIIIIIIIIIIIHIIIIIIIIIIIIHIHIIHIHHIIIIIIIIIIIIIIIIIIIIIIIIIIHIIIIHIIIIIIIIIIIIIIIIIIIIIIHIIIIIIIIIHIIIIIIIIIIIIIIIHIIIIIIIIIIIIIIIIHIIIIIIGIIIIIIIIIIHIIIIIIIIIIIIHHIIIIIIIIIIIIIIIIHIIIIIIIIIIIIIIIIIIIIHIIIHIIIIIIIIIIIIIIIIIIIIIIIIIIIIIIIIIIHIIHIIIIIIIIHIIIIIIIIIIIIIIIIIIIIIIIIIIHIIIIIIIIIIIIIIIIIIDDDDD
@HISEQ:969:HM2KJBCX2:2:1101:16865:61098 2:N:0:ACTATGCA
CTGGTGCTGAATCCCAACTATCCCTATTAATCATTACGTCAATCCTAGAAACCAACAAAATAGGATCAAACGTCCTATTTCATTATTCCATGCTAATGTATTCAAGCGTTAGCCTGCTTTAAACACTCTAATTTTTTCAAAGTAACAGTCCTGTTTCCCTGCAACACCAAATTAATGACATTACAGTTCTTCAAGAAGGAGGAACCAGTAAAGCCAGTACATACCAGAGGCACGACCAACTTACTAATCCCGAAATTCAACTACGAGCTTTTTAACTGCAACAACTTTAATATACGCTATTGGAGCTGGAATTACCGCGGCTGCTGGCACCAGACTTGCCCTCCAA
+
DDDDDIIIIHHHHIIHIIGIEHIIIIIIIIIIIIIIIIHIIIIIIIIIIHIIIIIIIIHHIIIHIIIIGIHIIIHIIIGIIIIIIIIIIIIIIIIIIGHIIIIIIIIIIIIIIIIIIIHIIHIHIIIIIIIIIIIIIIIIHIIIIIIIIIIIIIIIIIIIIIIIIHIIIIIIHIIIIIIIIIIIIIIIIIIIIIIIIIIIIIIIIIIIIIIIIIIIIIIIIIIIIIIIIIIIIIIIIIIIIIIHIIIIIIIHIHIIIIIIIIIIIHIIIIIIIIHIIIIIIIIIIIIIIIIIIHIIIIHHHIIIIIIIIHIIIIIIIIIIIIIIIIIIIIIIIIIIIIIIIDDDDD
@HISEQ:969:HM2KJBCX2:2:1101:2605:62119 2:N:0:ACTATGCA
CTGGTGCTGAATCCCAACTATCCCTATTAATCATTACATCGATCCTAAAAACCAACAAAATAGAATCGGATGTCCTATTTCATTATTCCATGCTAATGTATTCAAGCGTGAGCCTGCTTTAAACACTCTAATTTTTTCAAGGTAACAGTCCTAATTCCCCGTGACACCAAATTAATGGCATTACGGTTCTTTAGAAGGTGAGAAATCAATAATATCAGTACATACCAACGGCATGACCGATACATTGATCCCGAAATTCAACTACGAGCTTTTTAACTGCAACAACTTTAATATACGCTATTGGAGCTGGAATTACCGCGGCTGCTGGCACCAGACTTGCCCTCCAA
+
BB@D0<CGGD<<<<@GHIIHEHHIHHHIHIIHIHIIIIIIGIECE1CCHHHIDHHIIHHHHHHHICHHH=CEG@CHHIEE?GHEH@HFHHEHE111DHFHGHHHHHFHHEH<FHEEH?GEHHGHHHHEHHCHGHHIDCCHHHHIEHGHGEHIIIHGGH@=GCHHGHIIIHGHIIIIIHIIIIIHHIIHCIHHIIHGHHIIIHIIIHHIHFIIIHHHHHHIHHHFHHHHIIIIIIIIHIIHIIIHHHIHHCHIIHGEIIIHGGIIIIIIIIIHIIIIIIIIIIIIIIIHIIIIIIIIIIHIHHIIIIIIIIHHHIIIIHIIIIIIIIIIIIHIIIIIIIIIIIDDDDD
@HISEQ:969:HM2KJBCX2:2:1101:13102:62295 2:N:0:ACTATGCA
CTGGTGCTGAATCCCAACTATCCCTATTAATCATTACGGTGATCCTAGAAACCAACAAAATAGAATCATGCCGTCCTATTTTATTATTCCATGCTAATGTATTCAAGCAAAATGCCTGCTTTAAACACTCTAATTTTTTCAAAGTAAAGGTCCTGGTTCCCCGTGACACCCAATTAAGGGCATCGCGGTTCTCCAGAAGGTGAGAAATTGACTACACCAGTTCATACCCCTTAAGGCACGACCGATGTGTCAATCCCGAAATTCAACTACGAGCTTTTTAACTGCAACAACTTTAATATACGCTATTGGAGCTGGAATTACCGCGGCTGCTGGCACCAGACTTGCCCTCCAA
+
DDDDDIIIIIHIIIIIIIIIIIIIHIIIIIIIIIIIIIIIIIIIIIHIIIIIIIIIIIIIIIIHIIIIIFFEHIIHIIIHIIHHIHIIHHIIIHIIIIIIIHIIIIIIIIIIIIIIIIIIIIIIIIIIIIIIIIIIIIIIIIIIIIIIHIIIIIIIIIIIIIIIIIIIIIIIIIIIIIIHIIIIIIIIIIIIIIIIIIIIIIIIIIIIIIIIIIIIIIIIIIIIIIIHIIIIIIIIIIIIIIIIIIIIIIHIIIIIIIIIIIIIIIIIIIIIIIIIIIIIIIIIIIIIIIIIIIIIIIIIIIIIIIIIIIIIIIHIIIIIIIIIIIIIIIIIIIIIIIIIIIIIIIIDDDDD
@HISEQ:969:HM2KJBCX2:2:1101:6169:62641 2:N:0:ACTATGCA
CTGGTGCTGAATCCCAACTATCCCTATTAATCATTACGCCAATCCTAGAAACCAACAAAATAGGATCGAACGTCCTATTTCATTATTCCATGCTAATGTATTCAAGCGTTAGCCTGCTTTAAACACTCTAATTTTTTCAAAGTAACAGTCCTGTTTCCCTGCAACACCAAATTAATGACATTACAGTTCTTCAGAAAGGAGGAATCAGCGAAGCCAGTACATACCAGTGGCACGACCAACCTGCTGACCCCGAAATTCAACTACGAGCTTTTTAACTGCAACAACTTTAATATACGCTATTGGAGCTGGAATTACCGCGGCTGCTGGCACCAGACTTGCCCTCCAA
+
DDDDDIHIIIIIHIIIGHIHIGIIIGHIIIIIIIIIIIIIHHHHIIIGHHIIIIIIHIIGHHIIHIIIIIIIIIGIGIIHIIHIIIIIIIIIGIHHIHIIIHIIIIIIIIIHIIIHIIIIIIIIIIIIIHIIIIEHIIIIIIIIHIIIIIIHIIIHIHHIIIIIIIGIIIHHGIIIIIIIHIIHHIIIHGIIIIIIIIIIIIIIIIIIIIIIIIIIIIIIIHIIIIIIIIIIIIIHHIIHIIIHGIIIIIHIIIIIIIIIIIIIIIIIIIIIIIHIIIIIIIIIIIIIIIIIIIIIIIIIIIIIIIIIIIIIIIIIIIIIIIIIIIIIIIIIIIIIIIIIIDDDDD
@HISEQ:969:HM2KJBCX2:2:1101:13020:62623 2:N:0:ACTATGCA
CTGGTGCTGAATCCAACTATCCCTATTAATCATTACGGCGGTCCTAGAAACCAACAAAATAGAACCGCACGTCCTATTCTATTATTCCATGCTGTAATATTCGAGCAAAGGCCTGCTTTGAACACTCTAATTTTTTCAAAGTAAAAGTCCTGGTCCCCAACACACCCAGTGAAGGGCATGCGGTTCTCCAGAAGAAAAGGCCCGGCCGGACAAGTGCACGCGGTGAGGCGGACCTGCCAGCCAGGCCAAAGGTTCAACTACGAGCTTTTTAACTGCAACAACTTTAATATACGCTATTGGAGCTGGAATTACCGCGGCTGCTGGCACCAGACTTGCCCTCCAA
+
DDDDDIIIIIHIIIIIIIIIIIIIIIHHHIIIIIIIIIIIIIIIIHIFHIIIHIIHIIIIHIIIIIIIICHHIIIIIIIIIIIIIHFHIIIIIIIIIIIIHHHHIHHIIHIIIIIIIIIIIIIIIIIIIIIIIIIHIIIIIIIIIIIIIIIHHIIIIIIIIIHHHHHIHHHHIIIIGIIIIIIIIIIIIIHHIIIIIIIIHHIIIIIIHHIIIIHIIIIIIIIIIIIIIIIIIIIIIIIIIHIIIIHIIIIIIIIIIIIIIIIIIIIIIIIIIIIIIIIIIIIIIIIIIIIIIIIIIIIIIIIIIIIIIIIIIIIIIIIIIIIIIIIIIIIIIIIIIIDDDDD
@HISEQ:969:HM2KJBCX2:2:1101:10731:62763 2:N:0:ACTATGCA
CTGGTGCTGAATCCCAACTATCCCTATTAATCATTACGTCGATCCTAGAAACCAACAAAATAGAATCAAACGTCCTATTTCATTATTCCATGCTAATGTATTCAAGCGTGAGCCTGCTTTAAACACTCTAATTTTTTCAAAGTAACAGTCCTGATTCCCCAAGACACCAAATTAATGACATCATGGTTCGTCAGAAGGAAGAAACCAATAAATTAGTACGTACCAAGGCACGACCAACATATTGATCCCGAAATTCAACTACGAGCTTTTTAACTGCAACAACTTTAATATACGCTATTGGAGCTGGAATTACCGCGGCTGCTGGCACCAGACTTGCCCTCCAA
+
DABD@@EEHHEHHIE<C<G1GH?EEHEEG@HF1FGEHEFGE?@F@FFF??FHF1DE?1<FHHHHH?GH1CD@FCCCFH1CC@HHEF1C<GHHHEFIIIHHHGHHIHIHGCEIGIHHEIIIIHHHHHEEIIIGHGHHHHFEFHCHHIHEIHHFHIIHHEFGHCHHHHGHHEFHCGHF@GHHHG@G<?HEHHHIIIHHHGFHEHGHHEEHEHIIHHI<HFEFFGGGFCIIHHGHHCFHHFFEFF<EDHIHHFHC@ECHHEHD/DIHGHEHIIHIHHHHHIIIHIHHFC?HFHHHGIHEIHEIIHFHHEHHHEHIIIGIIIIIIIGHIHHFIIIHGCEIIHFDDDDD
@HISEQ:969:HM2KJBCX2:2:1101:12422:62988 2:N:0:ACTATGCA
CTGGTGCTGAATCCCAACTATCCCTATTAATCATTACGTCAATCCTAGAAACCAACAAAATAGGATCGAACGTCCTATTTCATTATTCCATGCTAATGTATTCAAGCGTTAGCCTGCTTTAAACACTCTAATTTTTTCAAAGTAACAGTCCTGTTTCCCTGCAACACCAAATTAATGACATTACAGTTCTTCAAGAAGGAGGAATCAGTAAAGCCAGTACATACCATAGGCACGACCAACCTACTGACCCCGAAATTCAACTACGAGCTTTTTAACTGCAACAACTTTAATATACGCTATTGGAGCTGGAATTACCGCGGCTGCTGGCACCAGACTTGCCCTCCAA
+
DDD@@GHHIIHEFHHHII@G1FHIHIHHHIIIIIIIIGHIHHIIHHIHIHIIEHII?GHFHIGEHHIIFH@CGHHIIIDFHGI?HHHI@HHHHEHIHEFGG@EHHFIIHHEEGACFHAFFGHHGHHCFFHEHHBCGCGHHI1HFHHFHCEHHCCDGCHEEG?HHFHHHDGEGHH<<ECCHHFHHIFF</D<<CIHHHHHEEHHHEFEGHHHIHH@IHHGFG?CA@D7E?6HFHHGHCD<7CHGCC@C/D<HEHEHCEFFGEEF0FCHEGG@F1<<?G<C?HHHD<<1<C1G<EH?FF@C<C?H@@CCIIHG@CF<CCDIIHHC<<<<1HIHFGDEC?IHIGD?AA@
@HISEQ:969:HM2KJBCX2:2:1101:3301:63036 2:N:0:ACTATGCA
CTGGTGCTGAATCCCAACTATCCCTATTAATCATTACGTCGATCCTAGAAACCAACAAAATAGAATCAAACGTCCTATTTCATTATTCCATGCTAATGTATTCAAGCGCGAGCTTGCTTTAAACACTCTAATTTTTTCAAAGTAACAGTCCTGATTTCCCACGACACCAAATTAATGACATCGTGGTTCGTCAGAAGGGAGAAACCAATAATACTAGTACGTACAAAGTACGACCGACATATTAGTCCCGAAATTCAACTACGAGCTTTTTAACTGCAACAACTTTAATATACGCTATTGGAGCTGGAATTACCGCGGCTGCTGGCACCAGACTTGCCCTCCAA
+
DDCDDIIIIIIIIGGHHHIIIIIIIIIIHIIHHIIIIIIIIIIHIIIIIGIIGHIIIIIIIIIIHHHIHHIIIIIIGIIIHEHIIIIIIIIGIIIIIIIIIIHFIIIIHHIHIIIIIIGIIHHHHHHIIIFIIIIHHIIIIIIIIHIHHIIHIIIIIIHIIIIIIHHIIIIHIIIIIIIIIIIIIIHIIIIIIIIIIIIIIIIIHIIIIIIIIIIIIIIIIIIIIIIIIIIIIIHIIIIIIIHIIIIHIIIIIIIIIIIIIIIIIIIIIIIIIIIIIIIIIIHHHIIIIIIIIIIIIIIIIIIIIIIIIIIIIIIIIIIIIIIIIIIIIIIIIIIIIIIDDDDD
@HISEQ:969:HM2KJBCX2:2:1101:12873:63124 2:N:0:ACTATGCA
CTGGTGCTGAATCCCAACTATCCCTATTAATCATTACGTCGATCCTAGAAACCAACAAAATAGAATCAAACGTCCTATTTCGTTATTCCATGCTAATGTATTCAAGCGTGAGCCTGCTTTAAACACTCTAATTTTTTCAAAGTAACAGTCCTGATTCCCCATGACACCAAATTAATGACATCATGGTTCGTCAGAAGGTAGGAATCAATAATACCAGTACGTACAATAGCACGACCAATAAATTGATCCCGAAATTCAACTACGAGCTTTTTAACTGCAACAACTTTAATATACGCTATTGGAGCTGGAATTACCGCGGCTGCTGGCACCAGACTTGCCCTCCAA
+
BDDDDIGIIIIIIGIHHEHHFHIIHIIIIHIHIIIHIHIIGIIIIIIIFHIIGIHIFHIHHIIHIIIIHHHFCHEHIIIIIHIIIIIEEHHHGIIIIIIIIHHHHIIIIHIHHHIIHIIIIHHIHHFHIHIIEHIGGHIIHHHIIE8@HHEHHEHIIEHFDGGHHIIIFGHHHHIFGGHHCHGEEHIIHHHC@CHHHEGH?DCHEFIICH<CGH?11:CCF@HFGHHHEDHHFHEIGHHHGD@FH?IHHFHHHHHCCGE<0E@HGC@1HHHFGFGD1E@DC?FEHIHHFEGHIHCH@HCHE@FC<1D<<<<<IHHCHEH@CCEHIHECHGEEGHEHHGIGD@@DA
@HISEQ:969:HM2KJBCX2:2:1101:12882:63141 2:N:0:ACTATGCA
CTGGTGCTGAATCCCAACTATCCCTATTAATCATTACGTCGATCCTAGAAACCAACAAAATAGAATCAAACGTCCTATTTCGTTATTCCATGCTAATGTATTCAAGCGTGAGCCTGCTTTAAACACTCTAATTTTTTCAAAGTAACAGTCCTGATTCCCCATGACACCAAATTAATGACATCATGGTTCGTCAGAAGGTAGGAATCAATAATACCAGTACGTACAATAGCACGACCAATAAATTGATCCCGAAATTCAACTACGAGCTTTTTAACTGCAACAACTTTAATATACGCTATTGGAGCTGGAATTACCGCGGCTGCTGGCACCAGACTTGCCCTCAA
+
BDDDDIIIIIIIIHIIIIIIIIHIIIHIIFHHIIIHIIIIIDHIIIIIHHIIIIGIHIIIIIIIIIIIIHHHHIIIIIIIIIIIIHIIIHIIIIHHHIHIIHHHHEHIIIIHIIIHIIIHHHIIIIIIIIHIHIGIIHHIIIIGHHHIGHIIIHIIIGIHHIIIIHIHHIFHIHHIHHHEE@HHHGHHGHHI@HIHHHEGG?GGHHIIIHHHHGEF1FIHHCHHHHHHGEEE?GFDHHHIHFEHGFH<HHCIIHIHHIHHHCC@HHDIIIIHF<<1EGIIIIIHIHFHFF<<<DGCEEHEHCEH@@HEIHHECH?DHHHFEHE?HHEIHGC@GCG<HIH@@DDD
@HISEQ:969:HM2KJBCX2:2:1101:11600:63205 2:N:0:ACTATGCA
CTGGTGCTGAATCCCAACTATCCCTATTAATCATTACGGTGATCCTAGAAACCAACAAAATAGAATCATGCCGTCCTATTTTATTATTCCATGCTAATGTATTCAAGCAAAATGCCTGCTTTAAACACTCTAATTTTTTCAAAGTAAAGGTCCTGGTTCCCCGCGACACCCAATTAAGGGCATCGCGGTTCTCCAGAAGGTGAGAAATTGACTACACCAGTTCATACCCCTTAAGGCACGACCGATGTGTCAATCCCGAAATTCAACTACGAGCTTTTTAACTGCAACAACTTTAATATACGCTATTGGAGCTGGAATTACCGCGGCTGCTGGCACCAGACTTGCCCTCCAA
+
D@0DDEHFHDH<<FHFEHHCHHHC1FGHHHHIHEGHE?=G1CDHHH?HHEGIHGEHHIIEEEGEE?EEHHEC/<?CGCG11CHEHHHCHHHIIIGHIH@G?1FFGH<EHFHE@HCCEHFFGHHBCHHG@GFFEG@EFHGGHGCHHFAG@EHDHHHHFHHHEGHFIIIHHHHEG@BDHIHIGHIIHE:HFIIHHEEHCG@IHGEGCHFHGGFHEHIHGHCGIHFHHHIHHHHH<HHHECIIIHHIHGIHIHFIIIGHHHHGFHHHGHFIIIIIHHIGGIIIIHHIHHIFEHEHHGIIIHHGDHCHFHHIIIGGIHHIIHHHHDIIIGIHIGHHHEEIIIIIIIIHHGHDDDD?
@HISEQ:969:HM2KJBCX2:2:1101:12841:63901 2:N:0:ACTATGCA
CTGGTGCTGAATCCCAACTATCCCTATTAATCATTACGGTGATCCTAGAAACCAACAAAATAGAACCATGCCGTCCTATTCTATTATTCCATGCTAATGTATTCGAGCAAAAATGCCTGCTTTAAACACTCTAATTTTTTCAAGGTAAAGGTCCTGGATCCGCAAGACACCCAATTAAGGACATCAAGTTTCTCCAGAAGGTGAGAAATCAACAGCGACAGTTCATACCCCTTAAGGCATGACCATCACGTCAATCCCGAAATTCAACTACGAGCTTTTTAACTGCAACAACTTTAATATACGCTATTGGAGCTGGAATTACCGCGGCTGCTGGCACCAGACTTGCCCTCCAA
+
DDD@DIHIHIIIHHHHHIIHHHIIIIIIIHIIIIIIIGHIIHIIIIIHIIIIEHHIIIIIIHFHIIIIHHIHGHHHIGFIHHIIIGIIHIIIEEHIIIIIHCEHHHFHIHHHIHFHCHIIIIHFIHHGHHIIIIIIHHEHIIHHHHIIHIIHIIHIHHHIHIHIIIIIH?GIIIIIHHHHIIHIHHIIHIGIHHIIIIIIIIIIIIIIIIIIIIIIIIIIIIIHHIIHIIIIIIIIIIIIIIIIIIIIHIHHIIIIIIIIIIIIIIIIIIIIIIHIIIIIIIIHIIIIIIHHIIHHIIIIHIIIIIIIIIIIIIIIIIIIIIIIIIIIIIIIIIIIIIIHIIIIIIIHCDDDD
@HISEQ:969:HM2KJBCX2:2:1101:7791:64109 2:N:0:ACTATGCA
CTGGTGCTGAATCCCAACTATCCCTATTAATCATTACGTCAATCCTAGAAACCAACAAAATAAGATCAACGTCCTATTTCATTATTCCATGCTAATGTATTCAAGCGCGAGCCTGCTTTAAACACTCTAATTATTTCAAAGTAACAGTCCTGATTCCCCACCACACCAAATTAATGACATGATGGTTCGTCAGAAGGCAGAAATCAGTAACACCAGTACGTACCGAAGGCACGACCAGCGTACTAATCCCGAAATTCAACTACGAGCTTTTTAACTGCAACAACTTTAATATACGCTATTGGAGCTGGAATTACCGCGGCTGCTGGCACCAGACTTGCCCTCCAA
+
DDDDDIIIIIIIIHIIIIHIIGIIIIIIIIIIIIIIIIIIIIIIIIHIIIIIHIIIHIIIIIIIIIIIIIIIIIIIIIIIIIIIIIIHIIIIIIIIIIIIIIIIIIIIIIIIIIIIIIIIIIIIIIIIIIIIIIIIIIIIIIIIIIIIIIIIIIHIIIIIIIIIIIIIIIIIIIIIIIIIIIIIIIIIIIIIIIIIIIIIIIIIIIIIIIIIIIIIIIIIIIIIIIIIIIIIIIIIIIIIIIHHIIIIIIIIIIIIIIIIIIIIIIIIIIIIIIIIIIIIIIIIIIIIIIIIIIIIIHHHIIIIIIIIIIIIIIIIIIIIIIIIIIIIIIIIIIIIIIIIDDDDD
@HISEQ:969:HM2KJBCX2:2:1101:4340:63604 2:N:0:ACTATGCA
CTGGTGCTGAATCCCAACTATCCCTATTAATCATTACGGTGGTCCTAGAAACCAACAAAATAGAACCATGCCGTCCTATTTTATTATTCCATGCTAATGTATTCAAGCAAAAATGCCTGCTTTAAACACTCTAATTTTTTCAAAGTAAAGGTCCTGGTTCCCCGCGGCATCCAATTAAGGACATCGCGGTTCTCCAGAAGGTGAGAAATTGACTGCACCAGTTCATACCCCGTGAGGCACGACCGATGCGCCAATCCCGAAATTCAACTACGAGCTTTTTAACTACAACAACTTTAATATACGCTATTGGAGCTGGAATTACCGCGGCTGCTGGCACCAGACTTGCCCTCCAA
+
DDDDDIIIIIIIIIIIIIIIIIIIIIIIIIIIIIIIIIIIHIIIIIHIIIIIIIIIIIIIIHGHHIHIIHHHIIIIIIIIIHIIIHIIIIIIIIIIIIIHIFHIHIHIIIIIIIIIIIIIIIIIIIIIIIIIIIIIIIIIIIIIIIIIIIIIIIIHIIHHIIIIIIIIIIIIIIIIIIIIIIIIIIIIIIIIIIIIIIIIIIIIIIIIIIIIIIIIIIIIIIIIIIIIIIIIIIIIIIIIIIIIIIIIIIIIIIIIIIIIIIIIIIIIIIIIIIIIIIIIIIIIIIIIIIHIHHIIIIIIIIIIIIIIIIIIIIIIIIIIIIIIIIIIIIIIIIIIIIIIIIIIIIIIDDDDD
@HISEQ:969:HM2KJBCX2:2:1101:6648:64368 2:N:0:ACTATGCA
CTGGTGCTGAATCCCAACTATCCCTATTAATCATTACGTCGATCCTAGAAACCAACAAAATAGGATTAACGTCCTATTTCATTATTCCATGCTAATGTATTCAAGCGTTAGCCTGCTTTAAACACTCTAATTTTTTCAAAGTAACAGTCCTGATTTCCCGCAACACCAAATTAATGACATCACGGTTCGTCAAGAAGGAGGAATCAGTAAAGCCAGTACATACCGAAGGCATGACCAACTTACTAACCCCGAAATTCAACTACGAGCTTTTTAACTGCAACAACTTTAATATACGCTATTGGAGCTGGAATTACCGCGGCTGCTGGCACCAGACTTGCCCTCCAA
+
DDDDDIIIIIIIIIIIIIIIIIIIIIIIIIIIIIIIIIIIIIIIIIIIIIIIIIIIIIIIIIIIIIIIIIIIIIIIIIIIIIIIIIIHIIIGIIIIIIIIIIHIIIIIIIIIIIIHIIIIIIIIIIIIIIIIIIIIIIIIIIIIIIIIIIIIIIIIIIIIIIIIIIIIIIIIIHHIIIIIIIIIIIIIIIIIIIIIIIIIHIIIIIIIIIIIIIIIIIIIIIIIIIIIIIIIIIIIIIIIIIHHHHIIIIIIIIIIIIIIIIIIIIIIIIIIIIIIIIIIIIIIIIIIIIIIIIIIIIIIIIIIIIIIIIIIIIIIIIIIIIIIIIIIIIIIIIIIIIIIDDDDD
@HISEQ:969:HM2KJBCX2:2:1101:20182:64587 2:N:0:ACTATGCA
CTGGTGCTGAATCCCAACTATCCCTATTAATCATTACGGTGATCCTAGAAACCAACAAAATAGAATCATGCCGTCCTATTTTATTATTCCATGCTAATGTATTCAAGCAAAATGCCTGCTTTAAACACTCTAATTTTTTCAAAGTAAAGGTCCTGGTTCCCCGCGACACCCAATTAAGGGCATCGTGGTTCTCCAGAAGGTGAGAAATTGACTACACCAGTTCATACCCCTTAAGGCACGACCGATGTGTCAATCCCGAAATTCAACTACGAGCTTTTTAACTGCAACAACTTTAATATACGCTATTGGAGCTGGAATTACCGCGGCTGCTGGCACCAGACTTGCCCTCCAA
+
ADBDBFHCHG<FGEHH?HHCGCFH?GHHHIHIIHHFGHHHIHHGHHEHIIIIIH1EHIHHIGG@CEHEHHFFHICHGHHHHIIIECCFEEEHH1<<CCD<D<HFHHHGFHHHIHFHEFHHHHHECHHEGEFGHHHHIIHHFHIHHEHHHCHHGEEHHHDDCIHIHHHC@GIIIIHI?CHHHIHHIIHCGGHGHHIIHIIIIHIIIIIIIHHIGHGHGHGIHIIHGAHEIIHHI<IIHHIHHHHEIIIHHG?IIHHIIIHHHHHEIIHGIIHIIIIIIIIIIHIIIIHIIIIHHIIIIHHGHIIIHIIIHIIIIIIHHEIHHIIIIIIIHFIIIHIIIIIIIIIIIIIDDDDB
@HISEQ:969:HM2KJBCX2:2:1101:21015:65397 2:N:0:ACTATGCA
CTGGTGCTGAATCCCAACTATCCCTATTAATCATTACGTCGATCCTAGAAACCAACAAAATAGAATCAAACGTCCTATTTCATTATTCCATGCTAATGTATTCAAGCGTAAGCCTGCTTTAAACACTCTAATTTTTTCAAAGTAACAGTCCTGATTCCCCACGACACCAAATTAATGACATCGCGGTTCTTCAGAAGGTAGGAACCAATAATGCCAGTGCGTACCGAAGCACGACCAACAATTTGATCCCGAAATTCAACTACGAGCTTTTTAACTGCAACAACTTTAATATACGCTATTGGAGCTGGAATTACCGCGGCTGCTGGCACCAGACTTGCCCTCCAA
+
DDDDDIIIIIIHIIIIIIIIHHHHIHHIIIHIIIIIIICEHHHIIIIIHHHHHIIHIIIIHHHHHCGGEHEHGHHHHEHCHGFHIICHFHHHGHHHHIGHHHGHIIIHIIIIGIHHIHHIGFHHIIEFHIIIIHHHHIHGHH@FHHHHIIIIEHHHIIIIHIHHHHIHIIIIIIIIIHIHIIIIHIIIIIIHHIIIIIIIHHIIIIIHHFHIIIIIHIIIIIIIHHHIIIIIIIIIIIIIIIHGGIGIGIIIIIIIIIIIIHIIHIIIIIIIIHIIIIIIIHIIIIIIIIIIIIIIIIIIIIIIIIIIIIIIIIIIIIIIIIIIIIIIIIIIHIIIIIIIDDDCD
@HISEQ:969:HM2KJBCX2:2:1101:6377:65569 2:N:0:ACTATGCA
CTGGTGCTGAATCCCAACTATCCCTATTAATCATTACGTCAATCCTAGAAACCAACAAAATAGGATCAAACGTCCTATTTCATTATTCCATGCTAATGTATTCAAGCGTTAGCCTGCTTTAAACACTCTAATTTTTTCAAAGTAACAGTCCTGTTTCCCTGCAACACCAAATTAATGACATTACAGTTCTTCAAGAAGGAGGAACCAGTAAAGCCAGTGCATACCAGAGGCACGACCAACCTACTAATCCCGAAATTCAACTACGAGCTTTTTAACTGCAACAACTTTAATATACGCTATTGGAGCTGGAATTACCGCGGCTGCTGGCACCAGACTTGCCCTCCAA
+
DDDDDHIHIHHECGHIIIIHHHIHIHIIIIIIIIIIHIHIHIIHIIIHIIIIIIIIIIIIIIIIGIIIIIIGHIHIIIIIIIIIIIHCHHIEGHHIIIIIHIIIIIIHHIIDFHHHHFIIIHIHHHIFHGHIHHHIIGHHIHHIHIHHHIHHGIHGDHGHFHHIHIIIIIIHHHIIIIHHIIIIIIIIFHIIIIIGHIIHGHEHIIIIIIIIIHHHIIIGIII=IHHHIIIIIIHHIIHHIIHHFIHHHIIIIIHGHIIIIIHIIIIIIIIIIHEIIIIIIHIIIIIIIHHHIHHIIHIHHIIIIIIIIIIIIIIHIIIIIIIIIIIIIIIIIIIIIIDIIDDDCD
@HISEQ:969:HM2KJBCX2:2:1101:12152:65866 2:N:0:ACTATGCA
CTGGTGCTGAATCCCAACTATCCCTATTAATCATTACGTTGATCCTAGAAACCAACAAAATAGAATCGAACGTCCTATTTCATTATTCCATGCTAATGTATTCAAGCGCGTGCCTGCTTTAAACACTCTAATTTTTTCAAAGTAACAGTCCTGACTCCCCACAACATCAAATTAATGACATCATGATTCATCAGAAGGGAGAAATCAATGACATTAGTACGTACCGAAGGCACGACCGACGTATTGATCCCGAAATTCAACTACGAGCTTTTTAACTGCAACAACTTTAATATACGCTATTGGAGCTGGAATTACCGCGGCTGCTGGCACCAGACTTGCCCTCCAA
+
DDDDDHIIIFFGFGHHIIIIIIIIHIIIIIIHIIIIIIIIIIIIIIIIIIII@EEHEHHIIIIIIIIIFHIIIIIIIIIIIIHHHIHHHIIIIIIIIIIIIHGHIIIHIIIIIIIIIIIIIIHIIIIIIIIHIIIIIIIIIIIIIIIIIIIIHIIIIIIIIIIIIIIHIIIIIIHIIIIIIIIIIIIIIIHIIIIIIHIIIIIHIIIIIHHHIHIIIIIIIIIIIIIIIIIIIIIHIIIIIIIIHIIIIIIHHIHIIIIIIIIIIIIIIIIIIIIIIIIIIHIIIIIIIIIIIIIIIIIIIIIIIIIIHIIIIIIGIIIIIIIIIIIIIIIIIIIIIIIIIDDDDD
@HISEQ:969:HM2KJBCX2:2:1101:16438:66284 2:N:0:ACTATGCA
CTGGTGCTGAATCCCAACTATCCCTATTAATCATTACGTCGATCCTAGAAACCAACAAAATAGAATCAAACGTCCTATTTCGTTATTCCATGCTAATGTATTCAAGCGTGAGCCTGCTTTAAACACTCTAATTTTTTCAAAGTAACAGTCCTGATTCCCCAAGACACCAAATTAATGACATCATGGTTCGTCAGAAGGTAGAAATCAATAATACCAGTACGTACAATAGCACGACCAATAAATTGATCCCGAAATTCAACTACGAGCTTTTTAACTGCAACAACTTTAATATACGCTATTGGAGCTGGAATTACCGCGGCTGCTGGCACCAGACTTGCCCTCCAA
+
@DB?DEHHIIIIFHHHIIIIIHHHHHHIHHIIHHIIIIIIIIHHHHHHHGHIIIIHIIIIHE@GHHIIIIIHHGFFHIIIECHIGIIECHHI?HIIIHIIIIIIIHGIIIIIHIIHIIIIIIIIIHHIIIIHIIIIIIIIHIIIIIIIIHIIHIIIHHEIIIHIIIIIIIIIIIIIIIIIIIIIIIHHHHHIIIIIIIIIHIIIIIIHIIIIIIIIIIIIIIIIIIIIIIIIIIHHHIIIIIHHHIIIIIIIIIIIIIIIIIIIIIIIIIIIIIIIIIIIIIIIIHIIIIIIIIIIIIIHHHHIIIIIIIIHIIIIIIIIHHIIIHIIIIIIIIIIIIIIDDDDD
@HISEQ:969:HM2KJBCX2:2:1101:14527:66298 2:N:0:ACTATGCA
CTGGTGCTGAATCCCAACTATCCCTATTAATCATTACGTCAATCCTAGAAACCAACAAAATAGGATCAACGTCCTATTTCATTATTCCATGCTAATGTATTCAAGCGCGAGCCTGCTTTAAACACTCTAATTTTTTCAAAGTAACAGTCCTGATTCCCCGCCACACCAAATTAATGACATGATGGTTCGTCAGAAGGTAGGAATCAGTAACACCAGTACGTACCGAAGGCACGACCAACGTACTAATCCCGAAATTCAACTACGAGCTTTTTAACTGCAACAACTTTAATATACGCTATTGGAGCTGGAATTACCGCGGCTGCTGGCACCAGACTTGCCCTCCAA
+
DDDDDIIIIGFFGHIIIIHIIIIIIIIIIIIIIIIIIIIIIIIIIIIIIIIIIIIHIIHIIHHFHHIGHHHHIIIIIIIIIIIIIIIIIHHEHHIIIIHHI?GHHHIHHIHIIIIHIIIIIIIIHIIIIHIIIIIIIIIIIHIIIIHHIIIIIHHIHIIIIHIIIIIIIIIIIIIIHIIIIHIIIIIIIIIIIIIIIIIIIIIIIIIIIIIIIIIIIIIIIIIIHIIIIIIIIIIIIIIIIIIHIIIIIIHIIIIIIIHIHHIIIIIIIIIIHGIIIIIIIHIIIIIIIHHIHIGIIIIIIIIIIIIIHG?IIIIIIIIIIIIIIIIIIIIIIIIIIIIIDDDDD
@HISEQ:969:HM2KJBCX2:2:1101:3051:65983 2:N:0:ACTATGCA
CTGGTGCTGAATCCCAACTATCCCTATTAATCATTACGGTGATCCTAGAAACCAACAAAATAGAACCAATCCGTCCTATTTCATTATTCCATGCTAATGTATTCAGACCATAGCCTGCTTTAAACACTCTAATTTTTTCAAAGTAACAGTCCTGATTTCCCAACACACCAAATTAATGACATGAAGGTTCTTCAGAAGGTAGAAATTCGCCACTACTGTACGGACCGTAAAGCCCGACCATAGGACAAATTTCGAATTTCAACTACGAGCTTTTTAACTGCAACAACTTTAATATACGCTATTGGAGCTGGAATTACCGCGGCTGCTGGCACCAGACTTGCCCTCCAA
+
DDDDDIIIIIIIIIIIIIIIIIIIIIIIIIIIIIIIIIIIIIIIIIIIIIIIIIIIIIIIIIIIIIIIIIIIIHIHIIIIIIIIIIHIIIIIIIIIIIHHIHHIIIIIIIIIIIIHIIIIIIIIIIIIIIIIIIIIHIIIHIIIIHHIIHIIIIIIIIIIHHHIIIHIIIIIIIIIIIIIIIIIIIIIIIIIIIIIIIIIIIIIIIIIIGIIIIIIIIHIIIIIIIIIIIIIIIIIIIIIIIIIIHIIIIIIIHIIIIIIIIIIIIIIIIIIIIIIIIIIIIIIIIHIIIIIIIIIIIIIIIIIIIIIIIIIIIIIIIIIIIIIIIIIIIIIIIIIIIIIIIIDDDDD
@HISEQ:969:HM2KJBCX2:2:1101:13069:68051 2:N:0:ACTATGCA
CTGGTGCTGAATCCCAACTATCCCTATTAATCATTACGTCAATCCTAGAAACCAACAAAATAGGATCAAACGTCCTATTTCATTATTCCATGCTAATGTATTCAAGCGTTAGCCTGCTTTAAACACTCTAATTTTTTCAAAGTAACAGTCCTGTTTCCCTGCAACACCAAATTAATGACATTACAGTTCTTCAAGAAGGAGGAACCAGTAAAGCCAGTACATACCAGAGGCACGACCAACCTACTAATCCCGAAATTCAACTACGAGCTTTTTAACTGCAACAACTTTAATATACGCTATTGGAGCTGGAATTACCGCGGCTGCTGGCACCAGACTTGCCCTCCAA
+
DDDDDIGHIIIICFGHHIIFHCGHHHGHCFEEHIIIHHIHIIICHHIHHGEH@EHIIIIGGGF?@GHEE@CHIHIHHHIHIIIIIHG?1DHEFEEHHHHIHHIHHFGHIHHIIIIHHIHIHHHHEHHCIHHIIHIIHHHIIHHHCFCGHIIHHFHHDHHHHFIIHHHHHHIIHIHHEGHIIIIHGHHGFHIHIIHGIHHGEHIIIIIIIHHIHHIIHEHHHHIHHHHHHHHIIIHIIIIIHHGHFHCGHHEG?IIIIIHHHEHEHGIIIIIIHHHGGIIIIIIHHEHHHHIHEHHHEHHHGCIIIIIIIIIIIIIHIIIIIIHHHF?IIIIIIHHHIIHHE@ABDD
@HISEQ:969:HM2KJBCX2:2:1101:8338:68239 2:N:0:ACTATGCA
CTGGTGCTGAATCCCAACTATCCCTATTAATCATTACGTCAATCCTAGAAACCAACAAAATAGGATCAAACGTCCTATTTCATTATTCCATGCTAATGTATTCAAGCGTTAGCCTGCTTTAAACACTCTAATTTTTTCAAAGTAACAGTCCTGTTTCCCTGCAACACCAAATTAATGACATTACAGTTCTTCAAGAAGGAGGAACCAGTAAAGCCAGTACATACCAGAGGCACGACCAACCTACTAATCCCGAAATTCAACTACGAGCTTTTTAACTGCAACAACTTTAATATACGCTATTGGAGCTGGAATTACCGCGGCTGCTGGCACCAGACTTGCCCTCCAA
+
DDDDDIIIIIIIIIIIIIIIIIIIIIIIIIIIIIIIIIIIIIIHIIIIIIIIIIIIIIIHIIIIHHIIIIIIHIHIIIIIIIIIIIIIIIIIHIIHIIIIIIIIIIIIIIIIIIIIHIIIIIIIIIIIHIIIIIIIIIIIIIIIIIIIIIIIIIIIIIIIIIIIIIIIIIIIIIIIIIIIIIIIIIIIIIIIIIIIIIIIIIIHIIIIIIIIIIIIIIIIIIIIIIIIIIIIIIIIIIHIIIHHHIIHIIIIIIIIIIIIIIIIIIIIIIIIIIIIIIIIIIIIIIIIIIIIIIIIIIIIIIIIIIIIIIIIIIIIIIIIIIIIIIIIIIIIIIIIIIIIIDDDDD
@HISEQ:969:HM2KJBCX2:2:1101:17819:68747 2:N:0:ACTTTGCA
CTGGTGCTGAATCCCAACTATCCCTATTAATCATTACGGTGATCCTAGAAACCAACGAAATAGAACCAATCCGTCCTATTTCATTATTCCATGCTAATGTATTCAGACGTTAGCCTGCTTTAAACACTCTAATTTTTTCAAAGTAACAGTCCTGATTTCCTATCACACCAACTAAATGGCATGAAAGTTCCTCAGAAGGTAGAGATTTATCTCACCAGTACAGACAATTAAGCCTGACCAATGGGTAAACCCCGAAGTTCAACTACGAGCTTTTTAACTGCAACAACTTTAATATACGCTATTGGAGCTGGAATTACCGCGGCTGCTGGCACCAGACTTGCCCTCCAA
+
@AD@DHCHHGGHG1GCHEHHIIIHIIHHHIIHHHHHIIIEC1GGEGHH@HH@EEHIIIIIHHIHIIHFHIGHHIIHGHIGHEECFHHHIHEH?GHHEFFGHGHHHIGECHHIIEHHHHIIIIHHIEAFAHHEGHIGHIHGFFFGC@1CCEEEHCHHIIEHHGGFHEHE=HHCE<FCGCF/CGEHF</<<@CDFHIHGIIIHIHHGGGGFCCFHG?CG<DFIHIH9IIHEHIHHHG@E?HFH@EHFHHHDGHHEGHHHCC?HG@GCD?HHCEHHHEEHHHHHHHGHHH@DHHHHHGGHHEFGHHCIIHHIIHIIHDHEDDIH@HFH@@EHIIHHHHGCHGGHHEAD?DD
@HISEQ:969:HM2KJBCX2:2:1101:13140:67775 2:N:0:ACTATGCA
CTGGTGCTGAATCCCAACTATCCCTATTAATCATTACGTCGATCCTAGAAACCAACAAAATAGAATCAAACGTCCTATTTCATTATTCCATGCTAATGTATTCAAGCGCGAGCTTGCTTTAAACACTCTAATTTTTTCAAAGTAACAGTCCTGATTTCCCACGACACCAAATTAATGACATCGTGGTTCGTCAGAAGGGAGAAACCAATAATACTAGTACGTACAAAGTACGACCGACATATTAGTCCCGAAATTCAACTACGAGCTTTTTAACTGCAACAACTTTAATATACGCTATTGGAGCTGGAATTACCGCGGCTGCTGGCACCAGACTTGCCCTCAA
+
DDDDDIIIIIIIIHIIIIIIIIIIIIIIIIIIIIIIIIIIIIIHIIIIIIIIIIIIIIIIIIIIIIIIIIIIIIIIIIIIIIIIIIIIHIIIIIIIIIIIIHHIIIIIHIIIIIIIIHHIHHHHIIIIIIIHHIHIIIIIIIIIIIIIIGIIIIIIIIIIIIIIIHHHIIGIIIIIHIHHHIIGIIIHHIHIIIIIGIIIIIIHGHIIIIHIIIIIIHIIHHIIIIIIIIHIIIIIIIIHHHIIIIIHHFIIIIFIIIHIHIIHEIIIIIIIIIIIIIIIHHIHIHIIIIIIIIIIIIHIIHIIIHGIIIIIIIHIIIIIIIIGIIIIIIIIIIIIHIDDDDD
@HISEQ:969:HM2KJBCX2:2:1101:16641:68866 2:N:0:ACTATGCA
CTGGTGCTGAATCCCAACTATCCCTATTAATCATTACGGTGATCCTAGAAACCAACAAAATAGAATCATGCCGTCCTATTTTATTATTCCATGCTAATGTATTCAAGCAAAATGCCTGCTTTAAACACTCTAATTTTTTCAAGGTAAAGGTCCTGGTTCCCCGCGACACCCAATTAAGGGCATCGTGGTTCTCCAGAAGGTGAGAAATTGACTACACCAGTTCATACCCCTTAAGGCACGACCGATGTGTCAATCCCGAAATTCAACTACGAGCTTTTTAACTGCAACAACTTTAATATACGCTATTGGAGCTGGAATTACCGCGGCTGCTGGCACCAGACTTGCCCTCCAA
+
DDDADHIIHHHIIHIIIIIHIIIIIIIIIHIIIIIIIIIIIIIIIIIIIIIIIIIIHIIIIIIIIIIIIIIIIHIIIIIIIIIIHIIIIIIIIIIIHIIIHGHHHIHHIIHIICHHIIHFGGGHHIIIIIIIIIHHIIIIIIFHHIIIHHHHHIIHHHIGIIIIIHHIIIIIIIHFHIHIIIIHIIIIIIIIIIIIHIIIIIIIIIIIIIIIHHHGHHHIIIIIIIIIIGIIIIIIHGIIIIIIIIIIHHDIHIIIIIIIIIIIIIIIIIIIIIIIIIIIIIIIIIIIIIIHIIIIIIIIIHIHHIIIIIIIIIIIIIIIIIIIIIIIIIIIIHEHIIIIIIIIIIIDDCDD
@HISEQ:969:HM2KJBCX2:2:1101:7317:69606 2:N:0:ACTATGCA
CTGGTGCTGAATCCCAACATCCCTATTAATCATTACGGTGATCCTAGAAACCAACAAAATAGAATCATGCCGTCCTATTTTATTATTCCATGCTAATGTATTCAAGCAAAATGCCTGCTTTAAACACTCTAATTTTTTCAAAGTAAAGGTCCTGGTTCCCCGCGACACCCAATTAAGGGCATTGCGGTTCTCCAGAAGGTGAGAAATTGACTACACCAGTTCATACCCCTTAAGGCACGACCGATGTGTCAATCCCGAAATTCAACTACGAGCTTTTTAACTGCAACAACTTTAATATACGCTATTGGAGCTGGAATTACCGCGGCTGCTGGCACCAGACTTGCCCTCCAA
+
DDDDDIIIIIIIIIIIIIIIIIIIIIIIIIIIIIIIIIIIIIIIIIIIIHIIIIIIIIIIIIIIIIIIIHIIIIIIIIIIIIIIIIIIIIIIIIIIIIIIIGIIIIIIIIIIIIIIIIIIIIHIHIIIIIIIIIIIIIIIIIHHIIIIIIIIIIHIIIIGIHHIIIIIIIIIIIIIIIIIIIIIIIIIIIIIIIIIIIIIIIIIIIHIIIIIIIIIIIIIIIIIIIIIIIIIIIIIIIIIIIHIIIIIIHIIIIIIIIIIIIIIIIIIIIIIIIIIHIIIIIIIIIIIIIIHIIIIIIIIIIIIIIIIIIIIIIHHIIIIIIIIIIIIIIIIIIIIIIIIIIIIIIDDDDD
@HISEQ:969:HM2KJBCX2:2:1101:4821:69574 2:N:0:ACTATGCA
CTGGTGCTGAATCCCAACTATCCCTATTAATCATTACATCGATCCTAGAAACCAACAAAATAGAATCGGATGTCCTATTTCATTATTCCATGCTAATGTATTCAAGCGTGAGCCTGCTTTAAACACTCTAATTTTTTCAAGGTAACAGTCCTAATTCCCCGTGACACCAAATTAATGGCATTACGGTTCTTTAGAAGGTGAGAAATCAATAATATCAGTACATACCAACGGCATGACCGAAACATTGATCCCGAAATTCAACTACGAGCTTTTTAACTGCAACAACTTTAATATACGCTATTGGAGCTGGAATTACCGCGGCTGCTGGCACCAGACTTGCCCTCCAA
+
DDDDDIIIIGGHHEHIIIIIIIIIIIIIIIIIIIIIIIIIIIIIIIIIIIIIIIIIHIIIIIIIIIIIIIIIHIIIIIIIIIIIIIIIIIIIIIIIIIIHHIHIIIIIIIIIHHHIIIIIIIIHIIIIIIIIHIIIIIIIIIIIIIIIIIIIIIIIIIHIIIIIIIIHIIIIIIIIIIIIIIIIIIIIIIIIIIIIIIIIIIIIIIIIIIIIIIIIIIIIIIIIIIHIIIIIIIIIIGIIIIIIIHIIIIIIIIIIIIIIIIIIIIIIIIIIIIIIIIIIIIIIIIIHIIIIIIIIIIIIIHIIIIIIHIIIIIIIIIIIIIIIIIIIIIIIIIIIIIIIIIDDDDD
@HISEQ:969:HM2KJBCX2:2:1101:20457:68740 2:N:0:ACTATGCA
CTGGTGCTGAATCCCAACTATCCCTATTAATCATTACGTCGATCCTAGAAACCAACAAAATAGAATCAAACGTCCTATTTCATTATTCCACGCTAATGTATTCAAGCGTGCGCCTACTTTAAACACTCTAATTTTTTCAAAGTAACAGTCCTGATTCCCCACGACACCAAATTAATGACATCGTGGTTCTTCAGAAGGTAGGAACCAATAATGCCAGTGCGTACCGAAGCATGACCGACAATTTGATCCCGAAATTCAACTACGAACTTTTTAACTGCAACAACTTTAATATACGCTATTAGAGCTGGAATTACCGCAGCTGCTGGCACCAGACTTGCCCTCCAA
+
DDDDDIIIIIIIIIIIIIIIIIIIIIIIIIIIIIIIIIIIIIIIIIHIIIIIIIIIIIIIIIIIIIIIIIGGIIIIIIIIIIIIIIIHHIIIHHIIIIIIIIIIIIIHIIIIIIIIIIIIIIIIIIIIIIIIIIIIIIIHIIIIIIIIIIIIIIIIIIIIIIIIIIIIIIIIIIIIIIIIIIIIIIIIHIIIHIIIIIIIIIIIIIIIIIIIIIIIIIIIIIIIIIIIIIIIIIIIIIIIIIHHIHHIIIIIIIIIIHIIIIIIIIIIIIIIIIIIIIIIIIIIIIIIIIIIIIIIIIIIIIIIIIIIIIIIIIIIIIIIIIIIIIIIIIIIIIIIIIIIDDDDD
@HISEQ:969:HM2KJBCX2:2:1101:11861:68834 2:N:0:ACTATGCA
CTGGTGCTGAATCCCAACTATCCCTATTAATCATTACGGTGATCCTAGAAACCAACAAAATAGAACCATGCCGTCCTATTCTATTATTCCATGCTAATGTATTCGAGCAAAAATGCCTGCTTTAAACACTCTAATTTTTTCAAGGTAAAGGTCCTGGATCCGCAAGACACCCAATAAAGGACATCAAGTTTCTCCAGAAGGTGAGAAATCAACAGTAACAGTTCATACCCCTTAAGGCATGACCATCACGTCAATCCCGAAATTCAACTACGAGCTTTTTAACTGCAACAACTTTAATATACGCTATTGGAGCTGGAATTACCGCGGCTGCTGGCACCAGACTTGCCCTCCAA
+
DD0<D@DFCH?1@CHIHHIFHHHHHIIIHIHIHIHHIIIIIGHHH?EHEFIICGHHIIIIIHHGHIHHIGGCDHIIH?FHHIHIIFHHII@H@EHHIIGHF<CIIHHFHHGIIIIH?FHHIIGIHGIHHGHHHHFEC@EBCHHHHEHHHFCCHEGHDIIHHHHIFGE0IHEIIIHHEHHHHEIHFECHGFCG@GIHIHGIHHEHEHHHHHHIHHHIHFIIHHGIIHIHEHEIIIIHHHEIGIIIIHIHG@@<EHDHGH?HEIHHFHHHHEIHIHIIIIH@HEIIHIHGEHHHIIHHGIIHHDHCFIHHHEFHGIIIIIIIIIIIHIIIIIHIIIIHIIIIHHHHIHHH@DDAD
@HISEQ:969:HM2KJBCX2:2:1101:19323:69958 2:N:0:ACTATGCA
CTGGTGCTGAATCCCAACTATCCCTATTAATCATTACGTCGATCCTAGAAACCAACAAAATAGAATCAAACGTCCTATTTCATTATTCCATGCTAATGTATTCAAGCGTGCGCCTGCTTTAAACACTCTAATTTTTTCAAAGTAACAGTCCTGATTCCCCACGACACCAAATTAATGACATCGCGGTTCTTCAGAAGGTAGGAACCAATAATGCCAGTACATACCGAAGCACGACCAACAATTCGATCCCGAAATTCAACTACGAGCTTTTTAACTGCAACAACTTTAATATACGCTATTGGAGCTGGAATTACCGCGGCTGCTGGCACCAGACTTGCCCTCCAA
+
DDDDDIIIIIIIIIIIIIIIIIIIIIIIIIIIIIHHIIIIIIIIIIIIIIIIIIIIIIIIIIIIIIIIIIIIIIIIIIIIIIIIIIIHIIIIIIIIIIIIIHIIIIIIIIGIIIIIIIIIIIIIIIIIIIIIIIIIIIIHGHGHHIIIIIIIIIIIIIIIIIHHIHIIIIIIIIIIIIIIHIIIIIIIIIIIIIIIIIHHIIIIIIIHIIIHIIIIIIIIIIIIIIIIIIIIIIIIIIIIIHHHIIIIIIHIIIIIIIIIIIIIIIIIIIIIIIIIIIIIIIHHHIHIIIIIIIIIIIIIIIIIIIIIIIIIIIIIIIIIIIIIIIIIIIIIIIIIIIIIDDDDD
@HISEQ:969:HM2KJBCX2:2:1101:4452:71056 2:N:0:ACTATGCA
CTGGTGCTGAATCCCAACTATCCCTATTAATCATTACGTCAATCCTAGAAACCAACAAAATAGGATCAAACGTCCTATTTCATTATTCCATGCTAATGTATTCAAGCGTTAGCCTGCTTTAAACACTCTAATTTTTTCAAAGTAACAGTCCTGTTTCCCTGCAACACCAAATTAATGACATTACAGTTCTTCAAGAAGGAGGAACCAGTAAAGCCAGTACATACCAGAGGCACGACCAACTTACTAATCCCGAAATTCAACTACGAGCTTTTTAACTGCAACAACTTTAATATACGCTATTGGAGCTGGAATTACCGCGGCTGCTGGCACCAGACTTGCCCTCCAA
+
DDDDDIIIIHHIIHIIIIIGIIIIIIIIIIIIIIIIIIIIIIIIIIIIIIIIIIIIHIIIIIHIGIIIHIHDEHIIIIIIIIIHIIIFHHIIHHIHIIIHHIHIIIIIIIIIHIHHIIIIHHHIIIIHIIIHHIIIIIIIHIIHIIIIIIIIHIIIIIIIIIIIIIHGIIHHIIIIIIIIHGDGGGHIHHIIIIIIIIIIIIIHIIIIIIIIIIIIIIIIIIIIIIIIIIIIIIII>IIIIIIHIIIIIIIIIIIIIGIIIIHIIIIIIIIIIIIIIIIIIIIIIIIIIIIIIIIIIIIIIIIIIIIIIIIIIIIIIIIIIIIIIIIIIIIIIIIIIIIIIDDDDD
@HISEQ:969:HM2KJBCX2:2:1101:16733:70589 2:N:0:ACTATGCA
CTGGTGCTGAATCCCAACTATCCCTATTAATCATTACGTCAATCCTAGAAACCAACAAAATAGAATCAAACGTCCTATTTCATTATTCCATGCTAATGTATTCAAGCGTAAGCCTGCTTTAAACACTCTAATTTTTTCAAAGTAACAGTCCTGATTTCCCGCGACACCAAATTAATGACATCGTGGTTCGTCAGAAGGGAGAAACCAATAATGCTAGTACGTACAAAGTACGACCGACATATTAGTCCCGAAATTCAACTACGAGCTTTTTAACTGCAACAACTTTAATATACGCTATTGGAGCTGGAATTACCGCGGCTGCTGGCACCAGACTTGCCCTCCAA
+
DDDDDIIIIGHHGHIIIIIIIIIIIIIIIIIIIIIIIIIIIIIIIIIIIIIIIIIIIIIIIIHIIIIIIIIGFHIIIIGIIIHIIIIIIIHIHIIIIIIIIIIHIIIIIIIIIIIIIIIIIIIIIIIIIIIIIIIIIIIIIIHHIIIIIIIIIIIIIIIIIIIIIIIIHHHIIIIIIIIIIIIIIHHIIIHIIIHIIIIIIIIIIIIIIIIIIIIIIIIIIIIIIIIIIIIIIIIIIIIIIHHIIIIIIIIIIIIIIIIIIIIIIIIIIIIIHIIIIIIIIHIIIIIIIIIIIIIIIIIIIIIIIIIIIIIIIIIIIIIIIIIIIIIIIIIIIIIIIIIDDDDD
@HISEQ:969:HM2KJBCX2:2:1101:8165:71798 2:N:0:ACTATGCA
CTGGTGCTGAATCCCAACTATCCCTATTAATCATTACATCGATCCTAGAAACCAACAAAATAGAATTGGATGTCCTATTTTATTATTCTATGCTAATGTATTCAAGCGTGAGCCTGCTTTAAACACTCTAATTTTTACAAAGTAACAGTCCTAATTCCCCGTGACACCAAATTAATGGCATTACGGTTCTTTAAAAGATGAGAAATTAATAATATCAGTACATACCAACGGCATGACCAAAACATTGATTTCGAAATTCAACTACGAGCTTTTTAACTGCAACAACTTTAATATACGCTATTGGAGCTAGAATTACTGTGGCTGCTAGCACCAGACTTGCCCTCCAA
+
DDDDDHIIIF1DGGHHIIHHIIHFHIIIIIIIIIIIIIIIIIIIIIIIIIHHHIIIIIIIIIGIHHHIIIHHGHHHIIIIIHIIIIIGIHHHHIIHIIIIHFIHIIIHIIIIIIIIIIIIIIIIIIIIIIIIIIIIIIIIIIIIIIIIIIHIIIIIIIIIIHHIIIHHHIIHIHHH0IHIIIIIIIIGHIIIIIIIHIIIHIIIIIIIIIIIIIIIIIIIIIIIIIHEHIIIIIIIIIIHHGHGIHHHGHIIIIIIGHHEHIHEEHEIHHHIIIIHIIIHIIIHHIIIHHHHHIHHIIHIIIIIGIIIIIHIIIIIIHIIIIIIIIIIIIIIIIIIIHIIIIDDDDD
@HISEQ:969:HM2KJBCX2:2:1101:8739:71918 2:N:0:ACTATGCA
CTGGTGCTGAATCCCAACTATCCCTATTAATCATTACGTCGATCCTAGAAACCAACAAAATAGAATCAAACGTCCTATTTCATTATTCCATGCTAATGTATTCAAGCGTAAGCCTGCTTTAAACACTCTAATTTTTTCAAAGTAACAGTCCTGATTCCCCACGACACCAAATTAATGACATCGCGGTTCTTCAGAAGGTAGGAACCAATAATGCCAGTGCGTACCGAAGCACGACCAACAATTTGATCCCGAAATTCAACTACGAGCTTTTTAACTGCAACAACTTTAATATACGCTATTGGAGCTGGAATTACCGCGGCTGCTGGCACCAGACTTGCCCTCCAA
+
DDDDDIIIHHHHHGHHIIHGHIHIIIIIFHHHIIIIIIIHHEEEHHHIIIIIIHIIFHHHHEFCHIGIGEEHHEHG@HHIIIIIGHHFEEHHCGHHIIIIHHHHHIIHIIIIGHHHIHEIHHHIHGIIHHHHHHIIIIIHHHIHHIHIIIHIHHGEIHFHHIHFCEHFFHHIIHIHHEIHIIIHCHIHIIHIGIIHHHIIHGHHEHHHGCFIHIHHHIHECHHHHIHEGIIHHHIIHHEHIHHGHHFH<FHHGIIIHIHE</IHHIIHHHH@C@GIHGEHHHFGF@IHGECECIIIHGHIIHIIHHIGIIIIIGIIIIHIIGIHHHHHIIIHHIIIIIIHDBDDC
@HISEQ:969:HM2KJBCX2:2:1101:9256:71894 2:N:0:ACTATGCA
CTGGTGCTGAATCCCAACTATCCCTATTAATCATTACGGTGGTCCTAGACCAACAAAATAGAACCAACGTCCTATTCTATTATTCCATGCTAATCTATTCAAGCAAAAGCCCGCTTTAAACACTCTAATTTTTTCAAGGTAATGGTCCTGGTTCCCCGACACACCCAATTAAGGACATACCGGCTCACCAGAAGGATAGACCCGACAACAGGACAGTACTCACCAGAGACGGACCGCCCGGTCAAGCCTAAAATTCAACTACGAGCTTTTTAACTGCAACAACTTTAATATACGCTATTGGAGCTGGAATTACCGCGGCTGCTGGCACCAGACTTGCCCTCCAA
+
DDDCDIIIIHHHHIIIIIIIIIHIIIIIIIIIIIIIIIHIIIIIIIHIIIHIIIIIIIIIFHHIIIHIHHHIIHIIIIIIHFHHIIIIIIIIHHIHIIHIIHHIIHIIIIIIHIGIHIIIIIIIIIIIIIHGHIIIIIHHHIIIHIIIIIIIIIIIIIIIIIIIIIIIIHIIIIIIIIIIIIIIIIIIIIIIIIIIIIIIIIIIIIIIIIIIIIIIIIIIIIIIIIIIIIIIIIIIIIIIIIIIIHGIIIIIIIHIIIIIIIIIIIIIIIIIIIIIIIIIIIIIIIIIIIIIIIIIIIHIIIIIIIIIIIIIIIIIIIIIIIIIIIIIIIIIIIIIIIIDDDDD
@HISEQ:969:HM2KJBCX2:2:1101:13490:71361 2:N:0:ACTATGCA
CTGGTGCTGAATCCCAACTATCCCTATTAATCATTACGTCAATCCTAGAAACCAACAAAATAGGATCGAACGTCCTATTTCATTATTCCATGCTAATGTATTCAAGCGTTAGCCTGCTTTAAACACTCTAATTTTTTCAAAGTAACAGTCCTGTTTCCCTGCAACACCAAATTAATGGCATTACAGTTCTTCAGAAAGGAGGAATCAGCGAAGCCAGTGCATACCAGTGGCACGACCAACCTGCTGACCCCGAAATTCAACTACGAGCTTTTTAACTGCAACAACTTTAATATACGCTATTGGAGCTGGAATTACCGCGGCTGCTGGCACCAGACTTGCCCTCCAA
+
DDDDDIHIIIIIHHIIIGIIIHIHIHIIIIIIIIIIIIIIIIIIIIIIHIIIFHIIIIIIIIIIHIIIIHHIHIHIIIIIIIIIIIIHHIIIIIIIHIHIIIIIIIIIIIIIIIIIIIIIHIHHHHIIIIIIIIIIIIIIIIIIIHIHHIIIIIIHIIIIHIIIHHIIHIHHHIIIIIIIIIIIIIIIIIIIIIIIIIIIHIIIHIIHHIIIIIIIIIIIIIIIIIIIIIIIIIIIIIIIIIIHHIIIIIIIIIIIIIIIIIIIIIIHIIIIIIIIIIIIIIIIIHHIIIIIIIIIIIIIIIIIHIIIIIIIIIIIIIIIIIIIIIHIIIIIIIIIIIIIIDDDDD
@HISEQ:969:HM2KJBCX2:2:1101:6236:71618 2:N:0:ACTATGCA
CTGGTGCTGAATCCCAACTATCCCTATTAATCATTACGTGGTCCTAAAACCAACAAAATAGAACCATCGTCCTATTTTATTTTTCTATGCTAATGTATTCAAGCAAAAATGCCCGCTTTAAACACTATATTTTTTTCAAAGTAAAAGTCCTAGTTCATTGAAACACCCAAGAGCATCCCAATTCACCAGAAGGTAAGAAATTGGCTACACACCGATTCATGCCCCTAAAGGCATGACCAATATATCCCAATCCCGAAATTCAACTACGAGCTTTTTAACCGCAACAACACTAATATACGCTATTGGAGCTGGAATTACCGCGGCTGCTAACACCAGACTTGCCCTCCAA
+
<<00<1111D<D1DHEECGHHH1<G@GH@C11<1<CCCF10<1<D1DG@1EC1<1DH1<DC11C<<11<D1001<1<DHHC11<<11<11<<C11<DGHEEHEHFHEFHH,IIHHFFG@@FCBAFF?IHGIHC?FH@CHIHGIFIIHEH?CHEHHEHF@EHE<D7CHFIIHEHE8.CCC/<//<</GHHFIHECF/D?EGEIHE@CGCCE@H@EF@EGHCHF1F>HEEHHHD?EGCHCHHEEF?HG@:HHEHGHEHEEIIIHHCCCCEHEHIIHGCCCCHHHHF<1<D<E?F1H=HD?HGGH@HHIHF1IHIHHHHHHHHCCHEIHH@HHF1IHHHEHHIIHHHDADBB
@HISEQ:969:HM2KJBCX2:2:1101:3126:72220 2:N:0:ACTATGCA
CTGGTGCTGAATCCCAACTATCCCTATTAATCATTACGTCAATCCTAGAAACCAACAAAATAGGTTTGAACGTCCTATTTCATTATTCCATGCTAATGTATTCAAGCGTTAGCCTGCTTTAAACACTCTAATTTTTTCAAAGTAACAGTCCTGTTTCCCTGCAACACCAAATTAATGGCATTACAGTTCTTCAGAAAGGAGGAATCAGCGAAACCAGTTCATACCAGTGGCACGACCAACCTGCTGACCCCGAAATTCAACTACGAGCTTTTTAACTGCAACAACTTTAATATACGCTATTGGAGCTGGAATTACCGCGGCTGCTGGCACCAGACTTGCCCTCCAA
+
DDDCDIIIIHHHFGHIIIIIIIIIIIIIIIIIIIIIIIIIIIHGHIIIHIIIIIIIIHIIIHIIIHHIIHIIIIIIIIIIIIIIIIIIIIIIHIHIIIIIIIIIIIIIIIIIIIIIIIIIIIIIIIIIIIIIIIIIIIIIIIIIIHIIIIIIIIIIIIIIIIIIIIIIIIIIIIIIIIIHIIIIIIIHIIIIIIIIIIIIIIIIIIIIIIIIIIIIIIIIIIHIIIIIIIIIIIIIIIIIIIIHHIIIIIIIIIIIIIIIIIIIIIIIIIIIIIIIIIIIIIIIIIIIIIIIIIIIIIIIIIIIIIIIIIIIIIIIIIIIIIIIIIIIIIIIIIIIIIIIIDDDDD
@HISEQ:969:HM2KJBCX2:2:1101:13904:72847 2:N:0:ACTATGCA
CTGGTGCTGAATCCCAACTATCCCTATTAATCATTACGTCAATCCTAGAAACCAACAAAATAGGATCAACGTCCTATTTCATTATTCCATGCTAATGTATTCAAGCGCGAGCCTGCTTTAAACACTCTAATTTTTTCAAAGTAACAGTCCTGATTCCCCGCCACACCAAATTAATGACATGATGGTTCGTCAGAAGGTAGGAACCAGTAACACCAGTACGTACCTAAGGCACGACCAACGTACTGATCCCGAAATTCAACTACGAGCTTTTTAACTGCAACAACTTTAATATACGCTATTGGAGCTGGAATTACCGCGGCTGCTGGCACCAGACTTGCCCTCCAA
+
DDDDDIHIIDDDFGHHIIIIIGIIHIIIIIIIIIIHHIIIIIHHIIIIHEHEHIIIGHIHHIHHGFCHHIIIIIIIGIHFIIIIIIHEHIIIIIIIIHHIHCIHHHHIIIIIIIIIIIIIHHIIIIIIHGHHIIIIIIIIIHIHHIIIIIHHHHHHHIIIIIIIIIIHIIIIHIIIIIIIIIIIIIHIIHIIIHIIIIIIIIIHIIIIIIIIIIIIIIIIHIIIIIIIIIIIIII>IIIIIIHHIIIIHIIIIIIIIIHIIIHIIIIIIIIIIIIIIIHIIIIIIIIIIIIIIIIIIIHIIIIIIIIIHIIIIIIIIIIIIIIIIIIIIIIIIIIIIIIIDDDDD
@HISEQ:969:HM2KJBCX2:2:1101:8367:73349 2:N:0:ACTATGCA
CTGGTGCTGAATCCCAACTATCCCTATTAATCATTACGTCAATCCTAGAAACCAACAAAATAGGATCGAACGTCCTATTTCATTATTCCATGCTAATGTATTCAAGCGTTAGCCTGCTTTAAACACTCTAATTTTTTCAAAGTAACAGTCCTGTTTCCCTGCAACACCAAATTAATGACATTACAGTTCTTCAGAAAGGAGGAATCAGCGAAGCCAGTACATACCCGTGGCACGACCAACCTGCTGACCCCGAAATTCAACTACGAGCTTTTTAACTGCAACAACTTTAATATACGCTATTGGAGCTGGAATTACCGCGGCTGCTGGCACCAGACTTGCCCTCCAA
+
DDDDDIIIIHHIIIIIIIIIIIIIIIIIIIIIIIIIIIIIIIIIIIIIIIIIIIIIIIIIIIIIIIIIGIIIIIIIIIIIIIIIIIIIIHIIGHIIIIIIIGHIIIHHIIIIIIIIIIIIIIIIIIIIIIIIIIIIIIIIHIIIIIIIIIIIIIIIIIHIIIIIIIIIIIIIHIIIIIIIIIIIIIIIIIIIIIIIIIIIIIIIIIIIIIIIIIIIIIIIIIIIIIIIIIIIIIIIIIIIIIIHFIIIIIIIIIIIIIIIIIIIIIIIIIIIIIIIIIIIIIIIIIIIIIIIIIIIIIIIIIIIIIIIIIIIIIIIIIIIIIIIIIIIIIIIIIIIIIIIIDDDDD
@HISEQ:969:HM2KJBCX2:2:1101:5295:73889 2:N:0:ACTATGCA
CTGGTGCTGAATCCCAACTATCCCTATTAATCATTACGTCAATCCTAGAAACCAACAAAATAGGATCGAACGTCCTATTTCATTATTCCATGCTAATGTATTCAAGCGTTAGCTTGCTTTAAACACTCTAATTTTTTCAAAGTAACAGTCCAAATTCCCCGCAACACCAAATTAATGGCATTACGGATCATCAGGAAGGAGGAATCAGTGAGACCAGTACATACCAGAGGCATGACCAACCTACTAACCCCGAAATTCAACTACGAGCTTTTTAACTGCAACAACTTTAATATACGCTATTGGAGCTGGAATTACCGCGGCTGCTGGCACCAGACTTGCCCTCCAA
+
DDDDDIHIIIIIIIIIIIIIIGIIIIIIIIIIIIIIIIIIIIIIIIIIIIIHGHHIHHIIIIGHIIGHIIIIIHIIIIIIIHIIIHIIFIIIGIHHIIHHHIIIIIIIHIIIIIIHIIIIIIGIIIIHIIIIIIIIIIIIIIIIIIIIHIIIHHIHIIIIIIIIIIIIIIIHIIIIIIIHHIIIHIIIIIIIIIIIIIIIIIIIIIIIIIIIIIIIHIIIIIIIIIIGHIIIIIIIHHIIHHGHEHHIIIHIHIIHHHIIIIHIIIIIIHIIIIHIIIIIIIIIIIIIIIIIIIIIIIIIIIIIIIIIIIIIIIIIIIIIIHIIIIIIIIIIIIIIIIIIIDDDDD
@HISEQ:969:HM2KJBCX2:2:1101:20424:73751 2:N:0:ACTATGCA
CTGGTGCTGAATCCCAACTATCCCTATTAATCATTACGTCGATCCTAGAAACCAACAAAATAGAACCGCACGTCCTATTCTATTATTCCATGCTGTAATATTCGAGCAAAGGCCTGCTTTGAACACTCTAATTTTTTCAAAGTAAAAGTCCTGGTCCCCAACACACCCAGTGAAGGGCATGCGGTTCTCCAGAAGAAAAGGCCCGGCCGGACAAGTGCACGCGGTGAGGCGGACCTGCCAGCCAGGCCAAAGGTTCAACTACGAGCTTTTTAACTGCAACAACTTTAATATACGCTATTGGAGCTGGAATTACCGCGGCTGCTGGCACCAGACGTG
+
DDDDDIIIIIIIIIIIIIIIIIIIIIIIIIIIIIIIIIIIIIIIIIIIIIIHIHIIIIIIIIIIIIIIIIIHIIIIIIIIIIIIIIIIHIIIIIIIIHHHHHHHIIIIIIIHIIIIIIIIIIHIIIIIIIIIIIIIIHIHIIIIIIIIIIIIIIIIIHIHHIIIIHHDHIGIIHIIIIIIIIIIIHHGHIIIIIHHHHHIIIHIIHHHIIIHIIIIIIIIIIIIIIIIIIIHIHGIIIIIIIIIIIIHIIIIIIIIIIIIIIIIIIIIIIIIIIIIIIIIIHIIIIIIIIIHIIIIIIIIIIIIIIIIIIIIIIIIIIIIIIIIIIIIIIIDDDDD
@HISEQ:969:HM2KJBCX2:2:1101:1557:74219 2:N:0:ACTATGCA
CTGGTGCTGAATCCCAACTATCCCTATTAATCATTACGTCGATCCTAGAAACCAACAAAATAGAATCAAACGTCCTATTTCATTATTCCATGCTAATGTATTCAAGCGTGAGCCTGCTTTAAACACTCTAATTTTTTCAAAGTAACAGTCCTGATTCCCCACAACACCAAATAAATGACATCATGGTTCGTCAGAAGGGAGAAACCAACAATGCCAGTACGTACCGAGGCACGACCGACATGATGGTCCCGAAATTCAACTACGAGCTTTTTAACTGCAGCAACTTTAATATACGCTATTGGAGCTGGAATTACCGCGGCTGCTGGCACCAGACTTGCCCTCCAA
+
DDDCDIIIIIIIIIIIIIIIHIIIIIIIIIIIIIIIIIIIIIIIIIIIIHIIIIIIIIIIIIIIIIIIIIHIIIIIIIIIIIIIIIIHIIIIIIIIIIIIIIIIIIIIIIIIHIIHIGIHIIIIIIIIIIIGHHHHHIIHHIIIIHIIIIIIIIIIIIIIIIIIIIIHHHIIHHHIHHHHHHIIIIIIIIGIIIIIIIIIIIIHIIIIIIIIIIIIIIIHIIIIIIIIIIIIIIIIIHIIHHHFIIIIIIIIIIIIIIIIIHIIIIIIIIIIHHIIIIIIIIIIIIIIIIIIIIIIIIIHIIIIIIIIIIIIIHIIIIIIIIIIIIIIIIIIIIIIIIIIDDDDD
@HISEQ:969:HM2KJBCX2:2:1101:19753:73834 2:N:0:ACTATGCA
CTGGTGCTGAATCCCAACTATCCCTATTAATCATTACGGTGATCCTAGAAACCAACAAAATAGAATCATGCCGTCCTATTTTATTATTCCATGCTAATGTATTCAAGCAAAATGCCTGCTTTAAACACTCTAATTTTTTCAAAGTAAAGGTCCTGGTTCCCCGTGACACCCAATTAAGGGCATCGCGGTTCTCCAGAAGGTGAGAAATTGACTACACCAGTTCATACCCCTTAAGGCACGACCGATGTGTCAATCCCGAAATTCAACTACGAGCTTTTTAACTGCAACAACTTTAATATACGCTATTGGAGCTGGAATTACCGCGGCTGCTGGCACCAGACTTGCCCTCCAA
+
DDDDDIIIIGFHHHIIIIIIIIIIIIIIIGIIIIIIIIIIIIIIIIIIIIIIIIIIIIIIIIIIIIIIIIIIHIGHIIIIIIHHIIIIIIIIIIHIIIIIIFHHIIIIIIIIIIIIIIIIIIIIHIIIIIIIIIIIIIIIIIIIIIIIIIIIIIIIIIIIIIIIIIIIIIIIIIIIIIIIIIIIIIIIIIIIIIIIIIIIIIIIIIIIIIIIIIIIIIIIHIIIIIIIIIIIIIIIIIIIIIIIIIIIIIHIIIIIIIIIIIIIIIIIIIIIIIIIIIIIIIIIIIIIIIIIIIIIIIIIIIIIIIIIIIIIIIIIIIIIIIIIIIIIIIIIIIIIIIIIIIIIIIIDDDDD
@HISEQ:969:HM2KJBCX2:2:1101:19745:74346 2:N:0:ACTATGCA
CTGGTGCTGAATCCCAACTATCCCTATTAATCATTACGGTGATCCTAGAAACCAACAAAATAGAACCATGCCGTCCTATTCTATTATTCCATGCTAATGTATTCGAGCAAAAATGCCTGCTTTAAACACTCTAATTTTTTCAAGGTAAAGGTCCTGGATCCGCAAGACACCCAAAATTAAGGACATCCAAGTTTCTCCAGAAGGTGAGAAATCAACAGCAACAGTTCATACCCCCTCCTTAAGGCACACGACCATCACACGTCAATCCCGAAATTCAACTACGAGCTTTTTAACTGCAACAACTTTAATATACGCTATTGGAGCTGGAATTACCGCGGCTGCTGGCACCAGACTTGCCCTCA
+
DDDDDIIIIIIIHIIIIIIIIIIIIIIIIIIIIIIIIIIIIIIIIIIIIIHHCGHIIIIIIIHIIIIIIIIIIIDHHIIIIIIGIHHIH?HHIGIIIIIIIHHIHIIIIIIIIIIIIIIIIIIHIIIIHIIIIIHIIIIIIIIHIIIHIHIIIIIIIIHIIIIIIHHIIHHIIIIHHIHIIIIIIIIHIIIIIIIIIIIIIIIIIIIIIHIIIIIIGHIHIIIIIIIIHDIIIIIIIIIIIIHIIIIIIIIIIIIHGIIHHIIIIIIIIIIIIIIIIIIIIIIIIHIIIIIIIIIIIIHHIIIIIIIIIIIIIIIIIIIIIIIIIIHIIGIIIIIIIIIIIIIIIIIIIIIIIIIIIDDDDD
@HISEQ:969:HM2KJBCX2:2:1101:11634:73594 2:N:0:ACTATGCA
CTGGTGCTGAATCCCAACTATCCCTATTAATCATTACGTCGATCCTAGAAACCAACAAAATAGGGTCAAACGTCCTATTTCATTATTCCATGCTAATGTATTCAAGCGTGAGCCTGCTTTAAACACTCTAATTTTTTCAAAGTAACAGTCCTGATTCCCCGCGACACCAAATTAATGACATCACGGATCTTCAGAAGGGAGAAACCAGTGACACCAGTGCATACCAAAGGCATGACCAGCGTACTGATCCCGAAATTCAACTACGAGCTTTTTAACTGCAACAACTTTAATATACGCTATTGGAGCTGGAATTACCGCGGCTGCTGGCACCAGAC
+
DDBDDHHIIHHHHHIIIIGFHIIIHIHIHGHHIIHHIIHHHHIIIIIIHHIIEEHIIHGIHEGH?FFGHIHHGHH0FHH?CHHI?HGHHHHIHHHHHIEHHHEHHHGIIIIIHFIIHHHHHHIHIIHHHHHGH@HHHIIGHHHIHIIIIIHHIHEGHGHIHHIHGHGGHHHEIIIIHIHIIHIIHIHIIIIIIIHCGIIHI<IIIIIIIHIIHGHHIHIHHFHHHHIIHIIHHDHHHIIHIHIHFGIHHHIIIIIIIIHHHHHIIIGIIIIIIHHIIIHIHIHIIHGHIIHIHEIIFIIHIIIIIIIIIIHIIHHIIIHHIHIIIIIIIIDDDDD
@HISEQ:969:HM2KJBCX2:2:1101:12559:74930 2:N:0:ACTATGCA
CTGGTGCTGAATCCCAACTATCCCTATTAATCATTACGTCAATCCTAGAAACCAACAAAATAGGATCAAACGTCCTATTTCATTATTCCATGCTAATGTATTCAAGCGTTAGCCTGCTTTAAACACTCTAATTTTTTCAAAGTAACAGTCCTGTTTCCCTGCAACACCAAATTAATGACATTACAGTTCTTCAAGAAGGAGGAACCAGTAAAGCCAGTACATACCAGAGGCACGACCAACTTACTAATCCCGAAATTCAACTACGAGCTTTTTAACTGCAACAACTTTAATATACGCTATTGGAGCTGGAATTACCGCGGCTGCTGGCACCAGACTTGCCCTCCAA
+
DDBDDHIIIHIIIIIIIIIIIIHIHIHHIIIIIIIIIIIIIIIIIIIIGIIIIIIIHIHHHIHHFHIIIIIIIIIIHHIHIIIIIIIIIIHHIHIIIIIIIIIIIIIIIHIIHIIIIHIIIIIIIIIIIIIIIIIIIIIIHIIIIIIIIIIIIIIIIIIIIIIIIIIIIIHIIIIIIIIIIIIIIIIIIIIIIIIIIIIIIIHIIIIIIIIIIIIIIIIIIIIIIIIIIIIIIIIIIIIIIIIHHIIIIIIIIIIIIIIIIIFIIIIIIIIIIIIIIIIIIIIIIIIIIIIIIIIIIIHGHIIIIIIIIIIIIIIIIIIIIIIIIIIIIIIIIIIIIIIIIDDDDD
@HISEQ:969:HM2KJBCX2:2:1101:2368:75123 2:N:0:ACTATGCA
CTGGTGCTGAATCCCAACTATCCCTATTAATCATTACGTCGATCCTAGAAACCAACAAAATAGAATCAAACGTCCTATTTCATTATTCCATGCTAATGTATTCAAGCGCGAGCCTGCTTTAAACACTCTAATTTTTTCAAAGTAACAGTCCTGATTTCCCGCGACACCAAGTTAATGACATCGTGGTTCGTCAGAAGGTAGGAATCAATTTGACCAGTACGTACCGAGGCACGACCGATCAACTGATCCCGAAATTCAACTACGAGCTTTTTAACTGCAACAACTTTAATATACGCTATTGGAGCTGGAATTACCGCGGCTGCTGGCACCAGACTTGCCCTCCAA
+
DDDDDIIIIIIIIIIIIIIIIIIIIIIIIIIIII1GHIIIIIIHIIIIIIIIIIIIIIIHIHHIHIIIIIIIIHHHIEHHIIIIIIIIIHIIHIIIIIHHHFHHICHHGIIIIIIIIIIHHHHHIIIIIIIIIIIIIHHIIIIHHHHIIIIIIHHIIIHIIIIIIHIIIIIIIIIIIIHIIIIIIIHIIIHIIIIIIIIIHIIIIIIIGHFIIIIIIIIIIIHGIIIIIIIIIHIIIIIIIIHHIIIIIIIIIIIIIIIIIIIIIIIIIIIIIIIIIIIIIIHHHHIIIIIIIIIIIIIIIIIIIIIIIIIIIIIIIIIIIIIIIIIIIIIIIHGIIIIIDDADD
@HISEQ:969:HM2KJBCX2:2:1101:4222:75066 2:N:0:ACTATGCA
CTGGTGCTGAATCCCAATTATCCCTATTAATCATTACGGTGATCCTAGAAACCAACGAAATAGAATCAGTCCGTCCTATTTCATTATTCCATGCTAATGTATTCAGACGTTAGCCTGCTTTAAACACTCTAATTTTTTCAAAGTAACAGTCCTGATTTCCCATCACACCAAATAAATGGCATGAAAGTTCCTCAGAAGGTAGAGGATTCATCTCACCAGTGCAGACAATTAAGCCTGACCAATGGGTAAACCCCGAAGTTCAACTACGAGCTTTTTAACTGCAACAACTTTAATATACGCTATTGGAGCTGGAATTACCGCGGCTGCTGGCACCAGACTTGCCCTCCAA
+
DDDDDEHIHIHIHIIIIIIIIIIIIIIIIIIIIIIIIIIHEEGHIIIIIIIHFHIIHHEHIIHHHHHIIHIIGHHIIGGHIHIIIHIIHHHIHIGIIGCEEIHHHHHIIHHIHHIIIGHHHHHIIIIHHHIHHACHHIHHHIIIIIIIIIIIIIIIIIIIHIHIHIIIIIHIIEGHIIGIIIIIIHIHIIHGIIHHIIIIIIIHHHIIIHIHHEIHHIHIIHIIIIIIIHIIIIIIHHIIIHIIHHHHHHGIH@IIIIIIIIIIIIIIIIIIIIIIIIIIIIIIIIIHIIIIIIIIIHIIIIIIIIIIIIIIIIIIIHIHIIIIIIIIIIIIIIIIIIIIIIIIDDDDD
@HISEQ:969:HM2KJBCX2:2:1101:12239:75116 2:N:0:ACTATGCA
CTGGTGCTGAATCCCAACTATCCCTATTAATCATTACGGTGATCCTAGAAACCAACGAAATAGAATCAGTCCGTCCTATTTCATTATTCCATGCTAATGTATTCAGACGATAGTCTGCTTTAAACACTCTAATTTTTTCAAAGTAACAGTCCTGATTTCCCATCACACCAAATAAATGGCATGAAAGTTCCTCAGAAGGTAGAGATCCATCTCACCAGTGCAGACAATTAAGCCTGACCAATGGGTAGACCCCGAAGTTCAACTACGAGCTTTTTAACTGCAACAACTTTAATATACGCTATTGGAGCTGGAATTACCGCGGCTGCTGGCACCAGACTTGCCCTCCAA
+
DDDDDIIHIIIIIHIHHIIHIIIIIGHIIIIIIIIIIIGIHIIIIIIIIIIIIIGIHIIHHIIIIIIIHIIHIHGDHCHHIIIHIIIIIIHIHHHIIIIIIIIIHIIIIIIIIIIIIIIHHIIIIGIIIIIIIIIIIIIIIHHHGIIIIHIIIIIIIIIIIIIIIIIIIIIIIIIIIIIIIIIIIIIIIIIIIIIIIIIIIIIIIIIIIIIIIIIIIIIIHIIIIIIIIIIIIIIIIIIIIIIIIHHHHHIIIIIIIIIIIIIIIIIIIIIIIIIIIIIHIIIIIIIIHIIIIIIIHGIIGIIIIIIIIIHGIIIIIIIIIIIIIIIIIIIIIIIIIIIIIIIDDDDD
@HISEQ:969:HM2KJBCX2:2:1101:17563:75531 2:N:0:ACTATGCA
CTGGTGCTGAATCCCAATTATCCCTATTAATCATTACGTCGATCCTAGAAACCAACAAAATAGAATCAAACGTCCTATTTCATTATTCCATGCTAATGTATTCAAGCGTAAGCCTGCTTTAAACACTCTAATTTTTTCAAAGTAACAGTCCTGATTCCACACGACACCAAATTAATGACATCGCGGTTCTTCAGAAGGTAGGAACCAATAATGCCAGTGCGTACCGAAGCACGACCAACAATTTGATCCCGAAATTCAACTACGAGCTTTTTAACTGCAACAACTTTAATATACGCTATTGGAGCTGGAATTACCGCGGCTGCTGGCACCAGACTTGCCCTCCAA
+
DDDDDIIIIIIIIIIIIIIIIIIIIIIIIIIIIIIIIIIIIIIIIIIIIIIIIIIIIIIIIIGIIFHIIIICHHGIIIIIIIIIIIIIIIIIIIIIIIIIIIHIIIHIIIIIIIIIIIIIIHIIIIIIIIIIIIIIIIIIIIIIIIIIIIIIIIIIIIIIIIIIIIIIIHIIHIIIIIIIIIIIIIIIIIIHIIIIIIIIIIIIIIIIIIIIIGIIIIIIIIIIIIIIIIIIIIIHIIIIIIIHIIIIIIIIIIIHIIIIIHIIIIIIIIIIIIIIIIIIIIIIIIIIIIIIIIIIIIIIIIIIIIIIIIIIIIIIIIIIIIIIIIIIIIIIIIIIIIIIDDDDD
@HISEQ:969:HM2KJBCX2:2:1101:4401:76708 2:N:0:ACTATGCA
CTGGTGCTGAATCCCAACTATCCCTATTAATCATTACCTCGGGGTTCCGAAAACCAACAAAATAGAACCGAGGTCCTATTCCATTATTCCATGCACGCAGTATTCAGGCGAAGGTAGCCTGCTTTAAGCACTCTAATTTGTTCAAAGTAAACGTACCGGCCCGACTCGACACTCAGTAAAGAGCACCGCGACGGGATATTAGTTGGGCCGCCCCTCGCGAGGCTAAGCCCACCGGTAGGACGTCCCACATCACGCCAGTTAAACACCGCGAGCGGTGAACCGACGGTGTGCGACACAGATTCAACTACGAGCTTTTTAACCGCAACAACTTTAATATACGCTATTGGAGCTGGAATTACCGCGGCTGCTGGCACCAGACTTGCCCTCCAA
+
DDDDDIIHIGGHHHIIIIIIIIIIIHIIIIIIIIIIIIIIIIIIIIIIIIIIIIIIHIIIIIIHIHHIIIIHIIHIIHIIIIIIIIIHIIHIIIIHIHIIIDGEHHIIIIIIIIIIGHIIIIIIIIIHHIIIIIIHIIIIIIIIIIIIIIHIGHIHIHHHIIIIIIIIIIIIIIIIIHIHIIIIIIIHGIIIIIIIHIIHIIHIIIIIIIIIIIIIIIIIIIIIIHIHIIIIIIIHIIIIIIIIIIIIIIIIIIIIIIIIIIIIIIIIIIIIIIIIIIIIIHHIIIIHHIIIIIIIIIIIIIIIIIIIIIIIIIIIIIIIIIIIIIIIIIIIIIIIIIIIIIIIIIIIIIIIIIIIIIIIIIIIIIIIIIIIIIIIIIIIIIIIIDDDDD
@HISEQ:969:HM2KJBCX2:2:1101:15529:76554 2:N:0:ACTATGCA
CTGGTGCTGAATCCCAACTATCCCTATTAATCATTACGTCAATCCTAGAAACCAACAAAATAGGATCAAACGTCCTATTTCATTATTCCATGCTAATGTATTCAAGCGTTAGCCTGCTTTAAACACTCTAATTTTTTCAAAGTAACAGTCCTGTTTCCCTGCAACACCAAATTAATGACATTACAGTTCTTCAAGAAGGAGGAACCAGTAAAGCCAGTACATACCAGAGGCACGACCAACTTACTAATCCCGAAATTCAACTACGAGCTTTTTAACTGCAACAACTTTAATATACGCTATTGGAGCTGGAATTACCGCGGCTGCTGGCACCAGACTTGCCCTCCAA
+
DDDDDIIIIIIIGHFIIIIIIIIIIIIIIIIIIIIIIIIIIHIIIIIIIIIIGIIIIIIIIIHHIIIIIIHIIIIIIIHIIIIHIIIHIIIIIIIIIHIIIFIIIIIIIHIIIIIIIIIIIIIIIHHGHIIIIIIIIIIIIIHIIIIIHIIIIIIIIGIGIIIIIIIIIIIHIIGIIIIIIIIIIIIHHIIIIIIIIHIHIIIIIIIIHIIIHHIIIIIIIIIIIIIIIIIIIIIIIIIIIIIHHIIHIIIIIIIIIIIIIIIIIIIIIIIIIIIIIIIIIIIIIIIIIIIIIIIIIIIIHIIIIIIIIIIIIIIIIIIIIIIIIIIIIIIIIIIIIIIIIDDDDD
@HISEQ:969:HM2KJBCX2:2:1101:4697:76884 2:N:0:ACTATGCA
CTGGTGCTGAATCCCAACTATCCCTATTAATCATTACATCGATCCTAGAAACCAACAAAATAGAATCGGATGTCCTATTTCATTATTCCATGCTAATGTATTCAAGCGTGAGCCTGCTTTAAACACTCTAATTTTTTCAAGGTAACAGTCCTAATTCCCCGTGACACCAAATTAATGGCATTACGGTTCTTTAGAAGGTGAGAAATCAATAATATCAGTACATACCAACGGCATGACCGAAACATTGATCCCGAAATTCAACTACGAGCTTTTTAACTGCAACAACTTTAATATACGCTATTGGAGCTGGAATTACCGCGGCTGCTGGCACCAGACTTGCCCTCCAA
+
DDBDDIIIIGHGEHGHFHIIIHHIIIIIIIIIIIIIHIIIHCHIIIIIIIIIIIIIIIIEHHHHHHIHIIHHI?FHHHIIIGHEHHHIIIGIIHIIHIIIHHIIIIHHIIHHHHIIIIIIIHIIHIIIIIIIHIIGIIIIIIHIIIHIIIIIHIIIIIIIHHIIHHH@GIHHFHIIIIIHIIHIIGHHHHFIIIIIIIHHIIIIIIIIIIIIIIIIIIHIHIIIIIIIIIIIIIIIIIIIIIIHGDHHHIHHIHIIIIIIIIIIIIIIIIIIIIIHHIIIIIIIIIIIIIIIIIIIIIIIIHIIIIIIIIIIIIIIIIIIIIIIIIIIIIIIIIIIIIIIIIDDADA
@HISEQ:969:HM2KJBCX2:2:1101:19677:76851 2:N:0:ACTATGCA
CTGGTGCTGAATCCCAACTATCCCTATTAATCATTACGTCAATCCTAGAAACCAACAAAATAGGATCAAACGTCCTATTTCATTATTCCATGCTAATGTATTCAAGCGTTAGCCTGCTTTAAACACTCTAATTTTTTCAAAGTAACAGTCCTGTTTCCCTGCAACACCAAATTAATGACATTACAGTTCTTCAAGAAGGAGGAACCAGTAAAGCCAGTACATACCAGAGGCACGACCAACCCACTAATCCCGAAATTCAACTACGAGCTTTTTAACTGCAACAACTTTAATATACGCTATTGGAGCTGGAATTACCGCGGCTGCTGGCACCAGACTTGCCCTCCAA
+
DDDDDIHHHIIIIHIHIIIIIIHIIIIIIHHHHHIHIIIHIIHGHHIIHEHIEGHIIIHIIHHIIIGIFHIHIIIIHIIIGHHIIIIIEHEHEHHHIIIIHHGHHIIIIIIIIIGIHIIIIIHHIHHFHFGHIIIIIHHIIHFHIIIHHIHFGHIIIGHEHIHIIIHIIHHHIIIHIIIHHIIIIHIIHIIIIIIIIHIIHIHHIIIIIIIIIIIHHHIIIIIGIHIIIHIHIIIIHHIIHHIHHHHGIIIIIIIGHIIHHHHHHHHHIIIIIIIIHIHHIIIIHHHGFHHIIIHHIHHIHFHIIIIIIIIIIIIIIIIIIIIIIIIIIIIIIIIIIIIIIDDDDD
@HISEQ:969:HM2KJBCX2:2:1101:9170:77102 2:N:0:ACTATGCA
CTGGTGCTGAATCCCAACTATCCCTATTAATCATTACGGTGATCCTAGAAACCAACGAAATAGAATCAGTCCGTCCTATTTCATTATTCCATGCTAATGTATTCAGACGTTAGCCTGCTTTAAACACTCTAATTTTTTCAAAGTAACAGTCCTGATTTCCCATCACACCAAATAAATGGCATGAAAGTTCCTCAGAAGGTAGAGATTCATCTCACCAGTGCAGACAATTAAGCCTGACCAATGGGTGAACCCCGAAGTTCAACTACGAGCTTTTTAACTGCAACAACTTTAATATACGCTATTGGAGCTGGAATTACCGCGGCTGCTGGCACCAGACTTGCCCTCCAA
+
DDBADEEHIGIIHHIHIIIHIHIHIGIIHHHGHHGHIHHIHIHHIIFHC@HHHHIIHHIIIIIHHFHHIHIIHHIII?C<FHHHHHECHH1GHIIIIIHHIIIHHCFIHHHIIHHIEIIHIIIIHIGHHHHHHHHIIIIHGHHHHHHEGIIIHGHEHIHGHIHIIIIIIIIIHG@IHHIHHFHHIIIHHEIIIIIII;IIIIIIIHH:FIHHIIIHHHAIHIIIHFHIGIIIIIIIIIIIIHIIIHGIHDHIIIIIIIIIIIHHIHIIHIIIIIIHGEIIIHIIIHF@HHIHIHHHHGIIIIIIIIIIHIIHGCC/IIIIIIIIHIGIIIHIHHIIIIIIIIIDDCDD
@HISEQ:969:HM2KJBCX2:2:1101:6841:77680 2:N:0:ACTATGCA
CTGGTGCTGAATCCCAACTATCCCTATTAATCATTACGTCAATCCTAGAAACCAACAAAATAGGTTTGAACGTCCTATTTCATTATTCCATGCTAATGTATTCAAGCGTTAGCCTGCTTTAAACACTCTAATTTTTTCAAAGTAACAGTCCTGTTTCCCTGCAACACCAAATTAATGGCATTACAGTTCTTCAGAAAGGAGGAATCAGCGAAACCAGTTCATACCAGTGGCACGACCAACCTGCTGACCCCGAAATTCAACTACGAGCTTTTTAACTGCAACAACTTTAATATACGCTATTGGAGCTGGAATTACCGCGGCTGCTGGCACCAGACTTGCCCTCCAA
+
DDBDDHHHHGHHGGHHHIGHHFHCHHHIHHEHIIH?HHHHIIIHIIHIHIIHEHHHHHHHHIIGHHHGHHCHFHHIIIIGIIIIHHI@CF1DEGHIHHFIIIIIHGIHIIHHHIIIIIIIIHHHHIIIHHHHHHEHHIHEIIIHHHIIIIIHHIIHIHGIIIIHHHHFCHHIHIIIHFCHHIIHIIHHGHCIIHIHIIIHEGIIIIHHHHHHHHIIHHIIIHGHHIIIIIGIHIHDDIIIIIHCCEC@ADIHGIIHHEHIIHIIIHHGIIIIIIHEIIIIIIHHEHGIIHHIIIHIHIHIIIHIIHEIHHIGIIHIDHHIHHIIHIIHIIIIHIIIHHHHHAAACD
@HISEQ:969:HM2KJBCX2:2:1101:14535:77380 2:N:0:ACTATGCA
CTGGTGCTGAATCCCAACTATCCCTATTAATCATTACGTCGATCCTAGAAACCAACAAAATAGAATCAAACGTCCTATTTCATTATTCCATGCTAATGTATTCAAGCGCGAGCTTGCTTTAAACACTCTAATTTTTTCAAAGTAACAGTCCTGATTTCCCATGACACCAAATTAATGACATCGTGGTTCGTCAGAAGGGAGAAACCAATAATGCTAGTACGTACAAAGTACGACCGACATATTAGTCCCGAAATTCAACTACGAGCTTTTTAACTGCAACAACTTTAATATACGCTATTGGAGCTGGAATTACCGCGGCTGCTGGCACCAGACTTGCCCTCCAA
+
DDDADHHIIIIIGIGGHHHHHIIGHIGFHGHHHHHIIIHIGIIIIHHHIIII?HHIFHIIII?FHEEHFHCEHHHIIC@F@GHHE@FHHHH?EEHHFFCGCHHDIGHHGHHIGIIHGHCCHGC8<GBCHHIHACGH@1HFHHHHHHHFDEHHHGIHHIIHIIHGEIHHIHHHIIHHHHCIIHHFIIIGIIHHIIIIIHEFIIIIIIIHIHEGGHIIGIIHHEIGHEHEHIIIIIIIIGIHHFEIFDGIIGIIIIIGIIIGIIIIIIIIIIIHHIIIIIIIHEIIIIIIIIHHHIIIIIIIIHIIIIIHIIIIIIIIIIIIIIIIIIIIIIIIIGIIIIIDDDDD
@HISEQ:969:HM2KJBCX2:2:1101:9703:76004 2:N:0:ACTATGCA
CTGGTGCTGAATCCCAACTATCCCTATAATCATTACGTCGATCCTAGAAACCAACAAAATAGAATCAAACGTCCTATTTCGTTATTCCATGCTAATGTATTCAAGCGTGAGCCTGCTTTAAACACTCTAATTTTTTCAAAGTAACAGTCCTGATTCCCCAAGACACCAAATTAATGACATCATGGTTCGTCAGAAGGTAGGAATCAATAATACCAGTACGTACAATAGCACGACCAATAAATTGATCCCGAAATTCAACTACGAGCTTTTTAACTGCAACAACTTTAATATACGCTATTGGAGCTGGAATTACCGCGGCTGCAGGCACCAGACTTGCCCTCCAA
+
DDDDDIIIIIIIIIIIIIIIIIIIIIIIIIIIIIIIIIIIGIIIIIIIIIIIIIIIIIIIHHIIIIIIIIHIHIIIIHIIIIIIIHIGIIIIIIIIIIIIIIHIIIIIIIIIIIIIIIIIIIIIIIIIIIIIIIIIIIIIIIIIIIIIIIIIIIIIIIIIIIIIIIIIIIIIIIIIIIIIIIIIIIIIIIIIIIIIIIIIIIIIIIIIIIIIIIIIIIIIIIIIIIIIIIIIIIIIIIIIIIIIIIIIIIIIIIIIIIIIIIIIIIIIIIIIIIIIIIIIIIIIIIIIIIIIIIIIIIIIIIIIIIIIIIIIIIIIIIIIHF1IIIIIIIIIIIIIIIIDDDDD
@HISEQ:969:HM2KJBCX2:2:1101:10903:78181 2:N:0:ACTATGCA
CTGGTGCTGAATCCCAACTATCCCTATTAATCATTACGGTGATCCTAGAAACCAACAAAATAGAACCATGCCGTCCTATTCTATTATTCCATGCTAATGTATTCGAGCAAAAATGCCTGCTTTAAACACTCTAATTTTTTCAAGGTAAAGGTCCTGGATCCGCAAGACACCCAATAAAGGACATCAAGTTTCTCCAGAAGGTGAGAAATCAACAGTAACAGTTCATACCCCTTAAGGCATGACCATCACGTCAATCCCGAAATTCAACTACGAGCTTTTTAACTGCAACAACTTTAATATACGCTATTGGAGCTGGAATTACCGCGGCTGCTGGCACCAGACTTGCCCTCCAA
+
DDCDDIIHHHHHHIIIIIHIIEHIIIIIHHHHIIIIHHHIEGHHIHIIIHEHFHFIGHIEGHHFHIIFHEHHHEH<EHHHIIIIHHHHGHI<GHHHHHEHHCHHHHIDHGIHHIIHHIIIHIIHHGHIIHHIIHIGHIEHHIIIIIIHFIIGHIIHIHHGGHEIHIIHHHEIGIIGIIHHIIHIIIIHECGIIIHHIIIIIHHIIHIHHHIIHIHIHHIIGIIIIHIHHIIHIIHHHHIIHHHIHIHHIHHCHDHIIIIIIIIIIHIIIHIIIGIIIIIIIIIIIHHHIIHGIIHIIIIHIIIIIIIHIIIIHHHHFIHIIIHHIIIIIIIIHIIIIIIIHIIIHHIHDDDDD
@HISEQ:969:HM2KJBCX2:2:1101:6888:78065 2:N:0:ACTATGCA
CTGGTGCTGAATCCCAACTATCCCTATTAATCATTACGTCGATCATAGAAACCAACAAAATAGAATCAAACGTCCTATTTCATTATTCCATGCTAATGTATTCAAGCGTGAGCCTGCTTTAAACACTCTAATTTTTTCAAAGTAACAGTCCTGATTCCCCACAACACCAAATAAATGACATCGTGGTTCGTCAGAAGGGAGAAACCAACAATACCAGTACGTACCGAGGCACGACCGACATGATGGTCCCGAAATTCAACTACGAGCTTTTTAACTGCAGCAACTTTAATATACGCTATTGGAGCTGGAATTACCGCGGCTGCTGGCACCAGACTTGCCCTCCAA
+
DDDDDIIIIHHIIHHIIIIIIIIIIIHIIIIIIIIIIIIIIIIIIIIIIIIIIIIIIIIIIIIEHHIIHIIHHIIIIIHHIIIIIIIIHHHIHIIIIIIIIIHIHGIIIHIHIIIIIIHIIIIIIIHIIIIHIIIIIIIIIHHIHIIIIIIIIIIIIHIIIIHHHHIIHIIIIIIIIIIIIIIIIIIIIIIIIIIIIIIIIIIIIIIIIIIIIIIIIIIIIIIIIIIIIHIIIIIIIIIIIIHGIIIIIIIIIIIIIIIIIHHIIIIIIIIIIIIIIIIIIIIIIIIIIIIIIIIIIIIIIIIIIIIIIIIIIIIIIIIIIIIIIIIIIIIIIIIIIIIIDDDDD
@HISEQ:969:HM2KJBCX2:2:1101:8473:78056 2:N:0:ACTATGCA
CTGGTGCTGAATCCCAACTATCCCTATTAATCATTACGTCAATCCTAGAAACCAACAAAATAGGGTCAAACGTCCTATTTCATTATTCCATGCTAATGTATTCAAGCTAATGCCTGCTTTAAACACTCTAATTTTTTCAAAGTAACAGTCCTAACTCCCCATGACACCAAATAAATGAAATCATGGTTCGTCAGAAGGGAGAAATCAATGATACCAGTACGTACCAGAGGCACGACCGATATATTGATCCCGAAATTCAACTACGAGCTTTTTAACTGCAGCAACTTTAATATACGCTATTGGAGCTGGAATTACCGCGGCTGCTGGCACCAGACTTGCCCTCCAA
+
DDDDDIGHIDDDGHIIIIHHIIIIIIIIIIIIIIIIIIIIIIIIIIIIIIIHHIIIHHIIIIHGHHHHHGFHEHHHIIHHIIIIHIHHHIIFHHHGIHIHHHEHIIIIIIHIIIIIEHHIHIIIIIIIIIHIIIHHIIIHIIIHIHIIIIIIIHIIIIIIHIHIIIIIIIIIIIIHIIIIIIIIIHHIIIIIIIIIIIIIIIIIIIIIIIHIII;IIIIIIIIIIIIIIIIIIIII<IIIIIHHHIIIIIIHIIIIIIIIIIIIIIIIIIIIIIIIIIIIIIIIIIIIIIIIIIIHGIHHHIIIIIIIHHIIIIIIIIIIIIIIIIIIIIIIIIIIIIIIIDDDDD
@HISEQ:969:HM2KJBCX2:2:1101:16673:79086 2:N:0:ACTATGCA
CTGGTGCTGAATCCCAACTATCCCTATTAATCATTACGTCAATCCTAGAAACCAACAAAATAGGATCAAACGTCCTATTTCATTATTCCATGCTAATGTATTCAAGCGTTAGCCTGCTTTAAACACTCTAATTTTTTCAAAGTAACAGTCCTGTTTCCCTGCAACACCAAATTAATGACATTACAGTTCTTCAAGAAGGAGGAACCAGTAAAGCCAGTACATACCAGAGGCACGACCAACCTACTAATCCCGAAATTCAACTACGAGCTTTTTAACTGCAACAACTTTAATATACGCTATTGGAGCTGGAATTACCGCGGCTGCTGGCACCAGACTTGCCCTCCAA
+
DDDDDIIIIIIIIIIIIIIIIGIIIIIIIIIIIIIIIIIIIIIIIIIIIHIIIIIIIIIHIIHIIIIIIIHIIIIIIIIIIIIHIIIIHIHIHIHHIIIIIIIIIIIIIIIIIHIIIIIIIIIHIIIIIIIIIIIIIIHIIIIIIIIIIIIIIIIIIHIIIHIIIIIIIIIIIIIIIIIIIIIIIIIIIIIIIIIIIIIIIIIIIIIIIIIIIIIIIIIIIIIIIIIIIIIIIIIIIHHIIHGHHIIIIHHIIIIIIIIHIIIIIIIIIIIIIIIIIIIIIIIIIIIIIIIIIIIIIIIIIIIIIIIIIIIIIIIIIIIIIIIIIIIIIIIIIIIIIIIIIDDDDD
@HISEQ:969:HM2KJBCX2:2:1101:19383:79033 2:N:0:ACTATGCA
CTGGTGCTGAATCCCAACTATCCCTATTAATCATTACGGTGATCCTAGAAACCAACGAAATAGAATCAGTCCGTCCTATTTCATTATTCCATGCTAATGTATTCAGACGATAGTCTGCTTTAAACACTCTAATTTTTTCAAAGTAACAGTCCTGATTTCCCATCACACCAAATAAATGGCATGAAAGTTCCTCAGAAGGTAGAGATCCATCTCACCGGTGCAGACAATTAAGCCTGACCAATGGGTAGACCCCGAGGTTCAACTACGAGCTTTTTAACTGCAACAACTTTAATATACGCTATTGGAGCTGGAATTACCGCGGCTGCTGGCACCAGACTTGCCCTCCAA
+
DDDDDIIIIIIIIIIIIIIIIHIIIIIIIIGIIGIIIIGIIIIHIIIIIHIIIIIIIGIIIIHHIIIIIIIHHHIIHHFHIIIIIIIIIIFHHIIIIIIIIHHIIIIIIIIIIIIIHIIHIIIIIIIIIIIHHIIIIIIHIHHHIGHHIIIIIIHIIIHIHIHHIIIIIHHIHIIIIIIIIIIIIIIIHHIIIIIIIHIHHIIIIIIIIHIHIIIIHIIIIIIIIIIIIIIIIIIIIIIIIIIHHGEIIIHIIIIIIIIIIIIIIIIIIIIGIIIIIIIIIIIIIIIHGHIIIIIIIIIHIIIIIIIIIIIIIIIIIIHIIIIIIIIIIIIIIIIIIIIIIIICDDDD
@HISEQ:969:HM2KJBCX2:2:1101:1654:79819 2:N:0:ACTATGCA
CTGGTGCTGAATCCCAACTATCCCTATTAATCATTACGTCGATCCTAGAAACCAACAAAATAGGGTCAAACGTCCTATTTCATTATTCCATGCTAATGTATTCAAGCTAATGCCTGCTTTAAACACTCTAATTTTTTCAAAGTAACAGTCCTAACTCCCCATAACACCAAATTAATGACATCATGGTTCGTCAGAAGGGAGAAATCAATGATACCAGTACGTACCAGAGGCACGACCGATATATTGATCCCGAAATTCAACTACGAGCTTTTTAACTGCAACAACTTTAATATACGCTATTGGAGCTGGAATTACCGCGGCTGCTGGCACCAGACTTGCCCTCCAA
+
DCDDDIIIIIIIIIIIIIIIIIIIIIIIIIIIIIIIIIIIIIIIIIIIIIIIIIIIHIIIIIHIIIIIIIIHIHIIIIIIIIIIIIIIIIIIHIIIIIIIIIIIIIIIIIIIIIIHHIIIIIIIIIIIHIIIIIIIIIIIIIIIHHIIIIIIIIIHIIIHHIIIHIIIIIIIIIIHIIIIIIIIIIIIIIIIIIIIIIIIIIIIIIIIIIIIIIIIIIIIIIIIIIIIIIIIIIIIIIIIIIIHGIIIIIIIIIIIIIIIIIIIIIIIIIIIIIIIIIIIIIIIIIIIIIIIIIIIIIIHHIIIIIIIIIIIIIIIIIIIIIIIIIIIIIIIIIIIIIIIIDDDDD
@HISEQ:969:HM2KJBCX2:2:1101:15810:80354 2:N:0:ACTATGCA
CTGGTGCTGAATCCCAACTATCCCTATTAATCATTACGTCAATCCTAGAAACCAACAAAATAGGATCAAACGTCCTATTTCATTATTCCATGCTAATGTATTCAAGCGTTAGCCTGCTTTAAACACTCTAATTTTTTCAAAGTAACAGTCCTGTTTCCCTGCAACACCAAATTAATGACATTACAGTTCTTCAAGAAGGAGGAACCAGTAAAGCCAGTACATACCAGAGGCACGACCAACCTACTAATCCCGAAATTCAACTACGAGCTTTTTAACTGCAACAACTTTAATATACGCTATTGGAGCTGGAATTACCGCGGCTGCTGGCACCAGACTTGCCCTCCAA
+
DDDDDIIIIIIIIIIIIIIIIIIIIIIIIIIIIIIIIIIIIIIIIIIIGHIIIIIIIIIIIHHIGIIHIIIIIIIIIIIIIIIIIIIIHIHIHIIIIIHIIGHIIIIIIHHIIIIHIIIIIIIIIIIIIIIIIIIIIIIIIIIIIIIIIHHIIIIIHIHIIIIHIHHIIIIHIHIIIIIIIIIIIIIIIIIIHIIHIIIIHIIHIHIHIIIIHIIIIIIIIIIIHIIIIIIIIIHIIIHIIHHHGIIHIIHIHIIIIIIHHECIIIIIHIIIIIIHIIIIIIIIIIHIIIIIIIIIIIIIIIIIIIIIIIIIIIIIIIIIIIIHIIIIIIIIIIIIIIIIIDDDDD
@HISEQ:969:HM2KJBCX2:2:1101:10733:81438 2:N:0:ACTATGCA
CTGGTGCTGAATCCCAACTATCCCTATTAATCATTACGTCAATCCTAGAAACCAACAAAATAGGATCGAACGTCCTATTTCATTATTCCATGCTAATGTATTCAAGCGTTAGCCTGCTTTAAACACTCTAATTTTTTCAAAGTAACAGTCCTGTTTCCCTGCAACACCAAATTAATGACATTACAGTTCTTCAAGAAGGAGGAATCAGTAAAGCCAGTACATACCATTGGCACGACCAACCTACTGACCCCGAAATTCAACTACGAGCTTTTTAACTGCAACAACTTTAATATACGCTATTGGAGCTGGAATTACCGCGGCTGCTGGCACCAGACTTGCCCTCCAA
+
DDDDDIIIIHFHHHIIIIIIIIIIIIIIIIIIIIIIIIIIIIIHIIIIIIIIHIIIIIIIIIIIHIIIIIHIHHIHHIHHIIIHIHIGHHIHHIIIIIIFHHHIIIIIIIIIIIIIIIIHHIIIIIIIHIHIIIIIIIIHIIIIHHHIIIGIIIIIIIIIIIIIIIIIIIHIHIHIIIHIIIIIIIIHHIIIIIIIIIIIIIIIIIIIIIIIIIIIIIIHIIIIIIIIIIIIHIHIIIHIHIHHHIHHIIIIIIIIIIIIIHIHIIIGIIIIIIHIIIIIIIIIIIHIIIIIIIHIIHHHHIIIIIIIIIIIIIIIIIIIIIIIIIIIIIIIIIIIIIIIIDDDDD
@HISEQ:969:HM2KJBCX2:2:1101:17021:81024 2:N:0:ACTATGCA
CTGGTGCTGAATCCCAACTATCCCTATTAATCATTACGGTGATCCTAGAAACCAACAAAATAGAATCATGCCGTCCTATTTTATTATTCCATGCTAATGTATTCAAGCAAAATGCCTGCTTTAAACACTCTAATTTTTTCAAAGTAAAGGTCCTGGTTCCCCGCGACACCCAATTAAGGGCATCGTGGTTCTCCAGAAGGCGAGAAATTGACTACACCAGTTCATACCCCTTAAGGCACGACCGATGTGTCAATCCCGAAATTCAACTACGAGCTTTTTAACTGCAACAACTTTAATATACGCTATTGGAGCTGGAATTACCGCGGCTGCTGGCACCAGACTTGCCCTCCAA
+
DDDCDIHIIHIHIIIIIIHIIIIIIIIIIIHIIIIHIHHIIIIIIHIIIIIIIIIIIIEHIIHIIHHIHEHHHHHHHIHHIIIIIIHIHIIIHHHHIHHHHHIIIIIIIIIIIIIIIIIHHHHIIIIIIIIIIIIIIIIHHHIIIIIIIIHIIHIIIIIIIIIIIIIIIIIIIHIIIIIGIIHIIIIIIIIIIIIIIIIIHIIIIIIIIIIIIIIHIIIIIIIIHGIIIIIIIIIHIHIIHIIIIIIIIIGIIIIIIIIIIIIIIIIIHIIIIIIIIIIIIIIIIIIIIIIIIIIIIIIIIIIIIIIIIIIIIIIIIIIIIIIIIIIIIIIIIIIIIIIIIIIIIIIDDDDD
@HISEQ:969:HM2KJBCX2:2:1101:20163:81466 2:N:0:ACTATGCA
CTGGTGCTGAATCCCAACTATCCCTATTAATCATTACGTCAATCCTAGAAACCAACAAAATAGGATCGAACGTCCTATTTCATTATTCCATGCTAATGTATTCAAGCGTTAGCCTGCTTTAAACACTCTAATTTTTTCAAAGTAACAGTCCTGTTTCCCTGCAACACCAAATTAATGGCATTACAGTTCTTCAGAAAGGAGGAACCAGCAAAGCCAGTGCATACCAGTGGCACGACCAACCTGCTGATCCCGAAATTCAACTACGAGCTTTTTAACTGCAACAACTTTAATATACGCTATTGGAGCTGGAATTACCGCGGCTGCTGGCACCAGACTTGCCCTCCAA
+
DDD@DIIIIHCHHHHIIIIIIIHIIIIIIIIIIIIIIIHIIIIIHHIIIIIIIIHII@HHHIHHHHIHIHIIIIIHHIIFIHGHEHHIIIIIHHHIIHIIIHIIHDHIIHIIIIHIHIIIIIHIIGIIIIIIIIIHIHIHHGIIIIIIIIIIIIHHIIIIIIHIIIIIHGHHHIIHI;IHHHIIHIIHHIIIIIIHIIIIIIIIHHIIIIIIIIIIIIIIIIIIIIIIIIHIIIIIIIIIIIIIHIIIIIIIIIIIIIHHIHIIIIIIIIIIIIIHIIIIIIIIIIHIIIIIIIIIIIIIIIIIIIIIHIIIIIIIIIIIIIIIIIIIIIIIIIIIIIIIIDDDDD
@HISEQ:969:HM2KJBCX2:2:1101:6149:80311 2:N:0:ACTATGCA
CTGGTGCTGAATCCCAACTATCCCTATTAATCATTACGTCAATCCTAGAAACCAACAAAATAGGATCAAACGTCCTATTTCATTATTCCATGCTAATGTATTCAAGCGTTAGCCTGCTTTAAACACTCTAATTTTTTCAAAGTAACAGTCCTGTTTCCCTGCAACACCAAATTAATGACATTACAGTTCTTCAAGAAGGAGGAACCAGTAAAGCCAAGTACATACCAGAGGCACGACCAACTTACTAATCCCGAAATTCAACTACGAGCTTTTTAACTGCAACAACTTTAATATACGCTATTGGAGCTGGAATTACCGCGGCTGCTGGCACCAGACTTGCCCTCCAA
+
DDDDDIHIIIIIHHIIIIIIIHHIIIIIIIIIHHIIIIHHHIIHIIHIHHIIHHHIIIHIIHIIGIHIIIIGHIHIIIIIHGHHIHIGHGIHHIIHHIIHHHHGGHIIHIIIIIIIIHIIIGIIIIIHIIIIIIIIIHHHIIIIIHHHIIIHHHHIIIGIIHFHHHFHIHIHHIIHHHHIHIHEFHIHIIHHHIIHIIIIIIIIIIIIGIHHHIIIIIIHHHHHIHIIHHDH=<HHIHHIIHHH:FHCAIIHIIIHHHHHHHGIIIIGIIGIIIIHIIGIIIIIIHFIIIIIIIIIHHHHGGIIIIIIIIIIIIIIHHIIIIIIIIIIHIIIIIIIHIIIIIDDCDD
@HISEQ:969:HM2KJBCX2:2:1101:8673:82429 2:N:0:ACTATGCA
CTGGTGCTGAATCCCAACTATCCCTATTAATCATTACGTCGATCCTAGAAACCAACAAAATAGAATCAAACGTCCTATTTCATTATTCCATGCTAATGTATTCAAGCGTGCGCCTGCTTTAAACACTCTAATTTTTTCAAAGTAACAGTCCTGATTCCCCACGACACCAAATTAATGACATCGCGGTTCTTCAGAAGGTAGGAACCAATAATGCCAGTGCATACCGAAGCACGACCGACAATCTGATCCCGAAATTCAACTACGAGCTTTTTAACTGCAACAACTTTAATATACGCTATTGGAGCTGGAATTACCGCGGCTGCTGGCACCAGACTTGCCCCTCCAA
+
BDBDDGHHIIH?HIHIHIHIIIHH@GHEHHIFHII@FHEHIIHEEHCHIHIIHHHFH?EEHHHIIGIHHHIHHHIIIC@HCEHIHIHEHIEHICGHIIFHEHHHIHIIIIIIHHGEHHIHHIGIIIHHHH5FHCHIIHCIHHGHHHHHIIIHHEBFIHIGIHGCHHHFGFIHIIIIF@IDIHGIIHHHEHHIHIHIIIIHEHGCHHHHIHH@I;HHHHGEEFHHDIIHHEHH@DHHGEIHHGHHEIHIHIHIIIGIHIHHGIIHHHE?IIHHIIHGEHGFIHGGHEHHIHHCGHEHHIHIIHGHIHIIHIHHHHIIIIIHHHHFCIIIIIHHGHEHHIIHHBB@BD
@HISEQ:969:HM2KJBCX2:2:1101:7450:80340 2:N:0:ACTATGCA
CTGGTGCTGAATCCCAACTATCCCTATTAATCATTACGTCGATCCTAGAAACCAACAAAATAGAATCAAACGTCCTATTTCATTATTCCATGCTAATGTATTCAAGCGTAAGCCTGCTTTAAACACTCTAATTTTTTCAAAGTAACAGTCCTGATTCCCCACGACACCAAATTAATGACATCGCGGTTCTTCAGAAGGTAGGAACCAATAATGCCAGTGCGTACCGAAGCACGACCAACAATTTGATCCCGAAATTCAACTACGAGCTTTTTAACTGCAACAACTTTAATATACGCTATTGGAGCTGGAATTACCGCGGCTGCTGGCACCAGACTTGCCCTCCAA
+
BDB?DHHECHHC1<FFHIIHHCHHIHHIEHHIGHEHHHIHIIIIIEHHHEEHHIII1FHIICGE?G?GHHGDGHEEHHHGIEHE<<CHEFHGEHHIIHEHHHIHHHEHGHHIHHGGHHHHG?GEEHGEFHFEHHHHIEHGFECEIHEGCCHFHGDGHHHHHHHGHHHHHEFHHIFHFGEDDCHIIIHHIIIGIHHIIHHIIIHHHHGHHGFHIGHIIHHIIIIIIHCIHCIIIIHHFHHHIHHFHHDHHEHHHEIIHHIHE<EIHHIIIHIIIHIIIIIIHHHHCHIHFIIHECHEHHGHIHFIIGIHHHIIIIIHHIHHIIIHIIIHHHEFGEHH@IHHD@?@?
@HISEQ:969:HM2KJBCX2:2:1101:8268:82690 2:N:0:ACTATGCA
CTGGTGCTGAATCCCAACTATCCCTATTAATCATTACGTCAATCCTAGAAACCAACAAAATAGGATCGAACGTCCTATTTCATTATTCCATGCTAATGTATTCAAGCGTTAGCCTGCTTTAAACACTCTAATTTTTTCAAAGTAACAGTCCTGTTTCCCTGCAACACCAAATTAATGGCATTACAGTTCTTCAGAAAGGAGGAATCAGCGAAGCCAGTACATACCAGTGGCACGACCAACCTGCTGACCCCGAAATTCAACTACGAGCTTTTTAACTGCAACAACTTTAATATACGCTATTGGAGCTGGAATTACCGCGGCTGCTGGCACCAGACTTGCCCTCCAA
+
DDDDDIIIGHHIHHIIIIIIIIIIIIIIIIIIIHIIIGHIIIIIIIIIIIIIIIIIIIIIIIIICHIIHIIIHIIIIIHIIHHHHIIHIIIIGIIIIIIIIIIHHGIHIIIIHIIHHHIIIHIIIIIIHIIIIHIIIIIHHIHIIIIIIIIIIIIIIIIIIIIIIIIIHHHHHIIIIIIIIHIIIIIIIIIIIIIIIIIHIHIIIIIIIIIIIIIIIIIIIIIIIIIIIIIIIIIIIIHIIIIIGIIIHIIIIIIIIIIIIIIIIIIIIIIIIIIIIIIIIIIIIIIIIIIIIIIIIHIHGIIIIIIIIIIIIIIIIIIIIIIIIIIIIIIIIIIIIIIIIDDDDD
@HISEQ:969:HM2KJBCX2:2:1101:4511:84037 2:N:0:ACTATGCA
CTGGTGCTGAATCCCAACTATCCCTATTAATCATTACGGTGATCCTAGAAACCAACGAAATAGAATCAGTCCGTCCTATTTCATTATTCCATGCTAATGTATTCAGACGATAGTCTGCTTTAAACACTCTAATTTTTTCAAAGTAACAGTTCTGATTTCCAATCACACCAAATAAATGGCATGAAAGTTCCTCAGAAGGTAGAGATTCATCTCACCAGTACAGACAATTAAGCCTGACCAATGGGTAGACCCCGAAGTTCAACTACGAGCTTTTTAACTGCAACAACTTTAATATACGCTATTGGAGCTGGAATTACCGCGGCTGCTGGCACCAGACTTGCCCTCCAA
+
DDDDDIIIIIHIIIIIIIIIIIIIIIIIIIIIIIIIIIIIIIIIIIIIIIIIIHIIHIIIIIIHGIIIIIIGIIIIIHIIIIIIIIIIIIIIIIIIIIIHIIHIIIIIIIIIIIIIIIIIIIHIIIIIIIIIIIIIIIIIIIIIIIIIIIIIIIIIIIIIIIIIIIIHIIIIHIIIIIIIIIIIIIIIIIIIIIIIIIIIIIIIIIIIIIIIIIIIIIIIIIIIIIIIIIIIIIIIIIIIIIIHGGHIIIIIIIIIIIIIIIIIIIIIIIIIIIIIIIIIIIIIIIIIIIIIIIIIIIIIIIIIIIIIIIIIIIIIIIIIIIIIIIIIIIIIIIIIIIIIIIIDDDDD
@HISEQ:969:HM2KJBCX2:2:1101:9441:83980 2:N:0:ACTATGCA
CTGGTGCTGAATCCCAACTATCCCTATTAATCATTACGTCAATCCTAGAAACCAACAAAATAGGATCAAACGTCCTATTTCATTATTCCATGCTAATGTATTCAAGCGTTAGCCTGCTTTAAACACTCTAATTTTTTCAAAGTAACAGTCCTGTTTCCCTGCAACACCAAATTAATGACATTACAGTTCTTCAAGAAGGAGGAACCAGTAAAGCCAGTACATACCAGAGGCACGACCAACTTACTAATCCCGAAATTCAACTACGAGCTTTTTAACTGCAACAACTTTAATATACGCTATTGGAGCTGGAATTACCGCGGCTGCTGGCACCAGACTTGCCCTCCAA
+
DDDDDIIIIHHIHHIIIIIHIIIIIIIIHIIIIIIIIIIIIIIIIIIIHIIIHHIIIIIIIGHFHIIIIIIIHIIIIIIIIIIIIIIIIIIIIIIIIIIIIIGIIIIHIIIIHIIIIIIIIIIIIHIIHIGIIIIIHHHIIIHIIIIIIIIIIIIIIIIIIIIIIIIIIHIIHIIIIIIHHHIIIIIIIIIIIIIIIIIIIIIIIGIIIIIIIHIIIIIIIIIIIIIIIIIIIIIIIIIIIIIHIIIIIIIIIIIIIIIIIIHIIIIHHIIIIIIIIIIIIIIIIIIIIIIIIIIIIIIHHIIIIIIIIIIIIIIIIIIIIIIIIIIIIIIIIIIIIIIIIDDDDD
@HISEQ:969:HM2KJBCX2:2:1101:18526:84262 2:N:0:ACTATGCA
CTGGTGCTGAATCCCCAACTATCCCTATTAATCATTACGTCAATCCTAGAAACCAACAAAATAGGATCGAACGTCCTATTTCATTATTCCATGCTAATGTATTCAAGCGTTAGCCTGCTTTAAACACTCTAATTTTTTCAAAGTAACAGTCCTGTTTCCCTGCAACACCAAATTAATGACATTACAGTTCTTCAGAAAGGAGGAATCAGCGAAGCCAGTGCATACCAGTGGCACGACCAACCTGCTGACCCCGAAATTCAACTACGAGCTTTTTAACTGCAACAACTTTAATATACGCTATTGGAGCTGGAATTACCGCGGCTGCTGGCACCAGACTTGCCCTCCAA
+
BD@D@@HFHHCHFCGH?@GFHIEGHHEHHCFHIEHE@HHC1<ECCHHHHHEHIEH1CCH1CG@CCEFH<<<F<<FE@GEHF@FHCC@CG1FE@FHE1IIHHFHIHHIIHHGHEFFIHHIIIHFAEHHHFHFFHIIHIIGIIHHHIHHEHFHHIHHHHHGHIIHIIIHIIIIIHIIIIIIHGIIHHHIHFHEIIIHGHIIIHHHHHHIH:CHHEHFIIHIIIIHIHHIIHHHH<HHGCEHEHHHHEDHCIIIIIIIIHIHIIIIIIIIHIIHIHIHHIIIIIHHGIHHFHEIIIIHHFIGHIHHIIIIHHEIIIIIIIHHHGIIIHEIIIIHHHIIHGHHHIHD@BDD
@HISEQ:969:HM2KJBCX2:2:1101:13372:84178 2:N:0:ACTATGCA
CTGGTGCTGAATCCCAACTATCCCTATTAATCATTACGTCGATCCTAGAAACCAACAAAATAGGGTCAAACGTCCTATTTCATTATTCCATGCTAATGTATTCAAGCGTGAGCCTGCTTTAAACACTCTAATTTTTTCAAAGTAACAGTCCTGATTCCCCGCGACACCAAATTAATGACATCACGGATCTTCAGAAGGGAGAAACCAGTGACACCAGTGCATACCAAAGGCATGACCAGCGTACTGATCCCGAAATTCAACTACGAGCTTTTTAACTGCAACAACTTTAATATACGCTATTGGAGCTGGAATTACCGCGGCTGCTGGCACCAGACTTGCCCTCCAA
+
DDDCDHIHIIGHHHIHHHHHIIHHHIHIIHIIIIIGIIIIIIIIIIIGIIIIIIIIIHHHIIIIIHHHHHFHGHHHHIHGHIGHIIIHIHGHHIHGIIHIIHFIHHIIHIHHIIIIIIIHHFFIIIIIIIIHHHIIIIIHIIHIIHHHIHEHHIHHHHIIIIIIIIFHHIIGIHIHHFFIIIIIHHHHIIHHIIIIIIIIIIIIH<GIHHHHIIIHHHIIIHIIIHHIHIIIIIIIIIIHHIHHHIHGHHIHIIHGIIIIIIHIIIHIIIIIIIHIIIHHHIIIIHIIIIIHGIIIIIIIIIIIIIIIIHHIIIIIIIHIIHHIIIIHIIIIIIIIIIHIHDDBDD
@HISEQ:969:HM2KJBCX2:2:1101:20571:84849 2:N:0:ACTATGCA
CTGGTGCTGAATCCCAACTATCCCTATTAATCATTACGGTGATCCTAGAAACCAACAAAATAGAATCATGCCGTCCTATTTTATTATTCCATGCTAATGTATTCAAGCAAAATGCCTGCTTTAAACACTCTAATTTTTTCAAAGTAAAGGTCCTGGTTCCCCGTGACACCCAATTAAGGGCATCGCGGTTCTCCAGAAGGTGAGAAATTGACTACACCAGTTCATACCCCTTAAGGCACGACCGATGTGTCAATCCCGAAATTCAACTACGAGCTTTTTAACTGCAACAACTTTAATATACGCTATTGGAGCTGGAATTACCGCGGCTGCTGGCACCAGACTTGCCCTCCAA
+
DDCDDIIIHGHHIHIIIIIIIHIIIIIIIIIIIIIIIHHIIHIIIIIIIIIIIIHIIIIIIHHIIIIIIHFIGHGHIIIIIIIHIIIIHHHIIHIIIEEEHGHIHHGHIHIIHHHIIIIIIIIIIHIHIHDCGHHHHHHHHHHIIIIIIEFHEHHHIEIIIIIHIIIIIIHIIHIIHIIIIHIIIIIIIHIHIIIIIIIHIIIIIIIIIIIIIIIHHIIIIIIIIHIIIIIIIIHIIHIIIIIHIIIIIIHIIIIIIHIIIIIIIIIIIIIIIIIIIIIIIIIIIIIIIIIIIIIIIIIIIIIIIIIIIIIIIIIIIIIIIIIIIIIIIIIIIIIIIIIIIIIIIIIDDDDD
@HISEQ:969:HM2KJBCX2:2:1101:20611:84931 2:N:0:ACTATGCA
CTGGTGCTGAATCCCAACTATCCCTATTAATCATTACGTCGATCTTAGAAACCAACAAAATAAGATCAAACGTCCTATTTCATTATTCCATGCTAATGTATTCAAGCGAATGCCTGCTTTAAACACTCTAATTTTTTCAAAGTAACAGTCCTGATTTCCCACGACACCAAATTAATGACATCGTGGTTCGTCAGAAGGGAGAAACCGACAGGGCCAGTACACACCAGAGGCGCGACCGACCCGTCGATCCCGAAATTCAACTACGAGCTTTTTAACTGCAACAACTTTAATATACGCTATTGGAGCTGGAATTACCGCGGCTGCTGGCACCAGACTTGCCCTCCAA
+
B<0<D@FHIHGH<G@CH<G@1<1<DG@E<<GC<FHII1<FC<EHHHF11<D@<GHH?FH@@<@111<G1CFEHEC@<F?<1<GHH1FG1C1<DG?@HG@EHF<E@HE?HGHDG@<1?HEG<FEG8EG6BFEHFC1D?:1<1A@FBA<GFEFDB7<BE@HACGEBHHGACFGFEHAFACGEDGEGDC<H=H?@8;:EHHHF0HGIIHFG0EGCFFIHFHHGECEFFIIIGHHCC.HECE?/CCHGCEHC<CHHEHG@IHIIHIHHGIIIHCF<CHHFCGCD<<@H@F<CF1@CHG?1?HHFCHECFIIHCCHHDHD<E?G@<<@CD1111IGIIIHIIGIIIDDDD@
@HISEQ:969:HM2KJBCX2:2:1101:2245:85072 2:N:0:ACTATGCA
CTGGTGCTGAATCCCAACTATCCCTATTAATCATTACGTCGATCCTAGAAACCAACAAAATAGAATCAAACGTCCTATTTCATTATTCCATGCTAATGTATTCAAGCGCGAGCTTGCTTTAAACACTCTAATTTTTTCAAAGTAACAGTCCTGATTTCCCGCGACACCAAATTAATGACATCGTGGTTCGTCAGAAGGGAGAAACCAATAATGCTAGTACGTACAAAGTACGACCGACATATTAGTCCCGAAATTCAACTACGAGCTTTTTAACTGCAACAACTTTAATATACGCTATTGGAGCTGGAATTACCGCGGCTGCTGGCACCAGACTTGCCCTCCAA
+
DDDDDIIIIIIIIIIIIIIIIIIIIIIIIIIIIIIIIIIIIIIIIIIIIIIIIIIIIIIIIIIIIIIIIIIHIIGIIIIIIIIIIHIIIIIIIIIIIIIIHIIIIHHIIIIIIIIIIIIIIHIIIIIIIHHHHHIIIIIIIIIIIHIIIIIIIIIIHHHIIGIIIIHIIIIHIIIIIIIIIIIIIIIIIIIIIIIIIIIIIIHIHHIIIIIIIIIIIIIIIIIIIIIIIIIIIIIIIIHIIIHIIIIIIIIIHIIIIIIIIIIIIIIIIIIIIIIIIIIIIIIIIIIIIIIIIIIIIIIIIIIIIIIIIIIIIIIIIIIIIIIIIIIIIHIIIIIIIIIDDDDD
@HISEQ:969:HM2KJBCX2:2:1101:6518:85335 2:N:0:ACTATGCA
CTGGTGCTGAATCCCAACTATCCCTATTAATCATTACGGTGGTCCTAGAAACCAACAAAATAGAATCGGATGTCCTATTTCATTATTCCATGCTAATGTATTCAAGCGTGAGCCTGCTTTAAACACTCTAATTTTTTCAAGGTAACAGTCCTAATTCCCCGTGACACCAAATTAATGGCATTACGGTTCTTTAGAAGGTGAGAAATCAATAATATCAGTACATACCAACGGCATGACCGATACATTGATCCCGAAATTCAACTACGAGCTTTTTAACTGCAACAACTTTAATATACGCTATTGGAGCTGGAATTACCGCGGCTGCTGGCACCAGACTTGCCCTCCAA
+
DCDDDIIIIFFFHHIIIIIIIIGHIIIIHIIHIIIIIIIIIIHHIGIIIIIIIIIIIHIHIIGIHIHE=HDHHH@GHHIIHHFHIIIIHEHHHHIHHHHHIIIIHGIIIIIIIHIHIHIIIHIHIIIIIHGIHIHHHIHHHIIIIIIIIIIIIIIIIIIIIHIIIIIIIIIIIIIHIHIIIIIHIHIIHHDIIIIIIIIHIIIHHIIIIIIIIIIIIHIIIIIIHIIIIIIIIIIHIIIIIIIHGGIHHIIIIIHIHIIIIIIIIIIIIIIIIIIIIIIIIIIIIIIHIHFIIGIIHIHIIHIIIHIIIIIIIIIGIIIIIHHIIIIIIIIIIIIIIHHIGIDDDDD
@HISEQ:969:HM2KJBCX2:2:1101:11976:85593 2:N:0:ACTATGCA
CTGGTGCTGAATCCCAACTATCCCTATTAATCATTACGTCAATCCTAGAAACCAACAAAATAGGATCGAACGTCCTATTTCATTATTCCATGCTAATGTATTCAAGCGTTAGCCTGCTTTAAACACTCTAATTTTTTCAAAGTAACAGTCCTGTTTCCCTGCAACACCAAATTAATGACATTACAGTTCTTCAGAAAGGAGGAATCAGCGAAGCCAGTACATACCAGTGGCACGACCAACCTGCTGACCCCGAAATTCAACTACGAGCTTTTTAACTGCAACAACTTTAATATACGCTATTGGAGCTGGAATTACCGCGGCTGCTGGCACCAGACTTGCCCTCCAA
+
DDDDDIIIIIIIIIIIIIIIIIIIIIIIIIIIIIIIIIIIIIIIIIIIIIIIIIIIIIIIIIIIIIIIIIIIHIIIIIIIIIIIIIIIIIIIIGIIIIIIIHIIIIIIIHIIIIIIIIIIIIHIIIIIIIIIIIIIIIIIIIIIIIIIIIIIIIIIIHHIIIIIIIIIIIHHHIIIIIIIIIIIIIIIIHIIIIIIIIIIIIIIIIIIIIIIIIIIIIIIIIIIIIIIIIIIIIIIHHHIIIIHHIIIIIIIIIIIIIIIIIIIIIIIIIIIIIHIIIIIIIIIIIIIIIIIIIIIIIIIIIIIIIIIIIIIIIIIIIIIIIIIIIIIIIIIIIIIIIIIIDDDDD
@HISEQ:969:HM2KJBCX2:2:1101:17978:86155 2:N:0:ACTATGCA
CTGGTGCTGAATCCCAACTATCCCTATTAATCATTACGTCAATCCTAGAAACCAACAAAATAGGATCGAACGTCCTATTTCATTATTCCATGCTAATGTATTCAAGCGTTAGCCTGCTTTAAACACTCTAATTTTTTCAAAGTAACAGTCCTGTTTCCCTGCAACACCAAATTAATGACATTACAGTTCTTCAGAAAGGAGGAATCAGCGAAGCCAGTGCATACCAGTGGCACGACCAACCTGCTGACCCCGAAATTCAACTACGAGCTTTTTAACTGCAACAACTTTAATATACGCTATTGGAGCTGGAATTACCGCGGCTGCTGGCACCAGACTTGCCCTCCAA
+
DDDDDIIIIHHIEHIIGIIIIIIIIIIIGIIGIIIIIIIIIIIIIIGIIIIIIIIIIIIIIHIIIIIHHIIHHIIIIIHIIIIIIIIFGIIIHIIGHHHIIHIIHIIIHIIIIIIIIIIIIIHIIIIIIIIIIHIHHHIIIIIIIIIIIIIIHHHIIIHIIIIIIIIIHGHHIIIIIIHIHHIIIIIIIIIIIIIIIIIIIIIIIIIIIIIIIIIIIIIIIIIIIIIIIIIIIIIIIIIIIIIHGHHHGHIIIIIIIIIIIIIIIIIIIIIIIIIIIIIIIGIHIIHIIIIIIIIIIIIIIIIIIIIIIIIIIIIIIIIIIIIIIIIIIIIIIIIIIIIIIDDDDD
@HISEQ:969:HM2KJBCX2:2:1101:6628:86920 2:N:0:ACTATGCA
CTGGTGCTGAATCCCAACTATCCCTATTAATCATTACATCGATCCTAGAAACCAACAAAATAGAATCGGATGTCCTATTTCATTATTCCATGCTAATGTATTCAAGCGTGAGCCTGCTTTAAACACTCTAATTTTTTCAAGGTAACAGTCCTAATTCCCCGTGACACCAAATTAATGGCATTACGGTTCTTTAGAAGGTGAGAAATCAATAATATCAGTACATACCAACGGCATGACCGATACATTGATCCCGAAATTCAACTACGAGCTTTTTAACTGCAACAACTTTAATATACGCTATTGGAGCTGGAATTACCGCGGCTGCTGGCACCAGACTTGCCCTCCAA
+
DDCDDIIIIFFHHHIIIIIIIIIIIIIIIIIIIIIIIIIIIIIIIIIIIIIIIHIIIIIIIIHIIIIIFHIIIIIIHIIIGIIIIIIIHIIIGIIIIIIIIHIIIHIHIHIHIIIIIIIIIIIIIIIIIIGIHHIIIIIHIIIIIIIIIHIIIIIIIIIIIIIIIIIIIIIIIIIIIIIIIIIIIIIIIIIIIIIIIIIIIIIIIIIIIIIIIIIIIIIIIIIIIIIIIIIIIIIIIIIIIIIHIGIIHIHIIIIIIIIIIIIIIIIIIIIIIIIIIIIIIIIIIIIIIIIIIIIIIIIIHHIIIIIIIIIIIIIIIIIIIIIIIIIIIIIIIIIIIIIIIIDDDDD
@HISEQ:969:HM2KJBCX2:2:1101:9836:87369 2:N:0:ACTATGCA
CTGGTGCTGAATCCCAACTATCCCTATTAATCATTACGTCAATCCTAGAAACCAACAAAATAGGATCAACGTCCTATTTCATTATTCCATGCTAATGTATTCAAGCGCGAGCCTGCTTTAAACACTCTAATTTTTTCAAAGTAACAGTCCTGATTCCCCGCCACACCAAATTAATGACATGATGGTTCGTCAGAAGGTAGGAATCAGTAACACCAGTACGTACCGAAGGCACGACCAACGTACTAATCCCGAAATTCAACTACGAGCTTTTTAACTGCAACAACTTTAATATACGCTATTGGAGCTGGAATTACCGCGGCTGCGGCACCAGACTTGCCCTCCAA
+
DDB@DCHHH<DCGFHHHHEHEIHHHHIIIHCHHCHH@HGEHIGHIHHIIIIIEHIHHIIIIHHCEHIHHI=1GHHHEHIIIIEHHHIHHIHIEHHH@HEEED?FHC@DHHCFEHHFGHHHFHHEEFFHIFHIHHGHIIHIECGHHGIIIHIHFG?IIHIIIHIIIHIHIHHHIIIIIHHEHIIHHIHIIHHHIHIIIHHIIIIIIIHHIHHHIIIIIHIHHIIHHIIHHCGHHIGIIHIIIHHIIHHCHHHIIIIIHHHHE?HIIIIIIIHHGFIIIIHHHHGIHHHHEIIIHIIHHGHHHIIIHIIHHIIIHHDIHIGIIHEHHHGFIHFCHIHIIIIDDDDD
@HISEQ:969:HM2KJBCX2:2:1101:12983:87912 2:N:0:ACTATGCA
CTGGTGCTGAATCCCAACTATCCCTATTAATCATTACATCGATCCTAGAAACCAACAAAATAGAATCTGATGTCCTATTTCATTATTCCATGCTAATGTATTCAAGCGTAAGCTTGCTTTAAACACTCTAATTTTTTCAAGGTAACAGTCCTAATTCCCCATAACATCAAATAAATGACATTATGGTTCTTTAGAAGGTGAGAACCAATAAAACCAGTACATACCAAGGCATGACCGATTCCTTGATCCCGAAATTCAACTACGAGCTTTTTAACTGCAACAACTTTAATATACGCTATTGGAGCTGGAATTACCGCGGCTGCTGGCACCAGACTTGCCCTCCAA
+
DDDCDHHHIHHIHHIIIIIIIIHIIIIIHIIIIIIIIIHIIIIIIIIIIIIIIIIIIIIGIGHIHIIIIGIIIIHHHIIIIGIIIIIHIIIIIHIHIIHIIIIIIIIIIIIIIIIIIIIIIHIIHHIIHIIIIIGIIIIIIIIIIIIHIIHIIIIIIHIIIIIIIIHIIIIIIIIIIIIIIIIIIIIIIIIIIIIIIIIIIIIIIIIIIIIIIIIIIIIIIIIIIIIIIIIIIIIIHIIIIIIHIIIIIIIIIIIIIIIIIIIIIIIIIIIIIIIIIIIIIIIIIIIIIIIIIIIIIIIIIIIIIIIIIIIIIIIIIIIIIIIIIIIIIIIIIIIIIIIIDDDDD
@HISEQ:969:HM2KJBCX2:2:1101:20928:89111 2:N:0:ACTATGCA
CTGGTGCTGAATCCCAACTATCCCTATTAATCATTACGGTGATCCTAGAAACCAACAAAATAGAATCATGCCGTCCTATTTTATTATTCCATGCTAATGTATTCAAGCAAAATGCCTGCTTTAAACACTCTAATTTTTTCAAAGTAAAGGTCCTGGTTCCCCGCGACACCCAATTAAGGGCATCGTGGTTCTCCAGAAGGTGAGAAATTGACTACACCAGTTCATACCCCTTAAGGCACGACCGATGTGTCAATCCCGAAATTCAACTACGAGCTTTTTAACTGCAACAACTTTAATATACGCTATTGGAGCTGGAATTACCGCGGCTGCTGGCACCAGACTTGCCCTCCAA
+
<<D0<EHHHDFCDFHHHHHIIIGIHIHHFHHIIHHFHGCD@EEHIIIIIHIIIIIHGHFHHIIIHFGFHEHHCGC<HHIHHHFHIIGH@EGD1<@GHHEHHHEHEEHHHEHGGFFEEHHF@EGHHBHIHFHHHIHFDHHGGHH@HFHIHHHHHGD@GHHIIIIHHHIHIGHIIHFD<G@C?HIIIHIHHIIHHGIHIHIIHGHHHGHFIIHIHHH@@@HIHFHCGDGIGIIHIIIFIHHGHIGIIIIHEGDIIIIHIIHHHIHIIIIIHHIIHIIIIIHIHIIIHGHIHGIIIIIHHIIIIHIIHIIIIIIIIIIIIIIIIIIIIIIIHIIIIHHIIHIHGIIIIIIDDDBD
@HISEQ:969:HM2KJBCX2:2:1101:3653:88772 2:N:0:ACTATGCA
CTGGTGCTGAATCCCAACTATCCCTATTAATCATTACGTCAATCCTAGAAACCAACAAAATAGGATCGAACGTCATATTTCATTATTCCATGCTAATGTATTCAAGCGTTAGCCTGCTTTAAACACTCTAATTTTTTCAAAGTAACAGTCCTGTTTCCCTGCAACACCAAATTAATGACATTACAGTTCTTCAAGAAGGAGGAATCAGTAAAGCCAGTACACACCATTGGCACGACCAACCTACTGACCCCGAAATTCAACTACGAGCTTTTTAACTGCAACAACTTTAATATACGCTATTGGAGCTGGAATTACCGCGGCTGCTGGCACCAGACTTGCCCTCCAA
+
<D00<<111<<<1<<<F=<<1111<1<<<F11GH1111<10<GH1D?1DHI11<<E1DEHHE?<11<<DE1C@C01111<<11<FGH11<1111<FHHGG?CIHFGDECFEHH5G@@5FCHFHEFD10G@HCCAA<.DHGHG@EIHG@HC?HG7D1CHH@H8HGCCIHEHH7GHHHGIHEFCF<DGIIGHI;IIIHHHHHHH@H8EHHIIIHF?HHGHF@HHCHFHECEIHHDG@FGFCHFHHGDD/AA<@?IIHIHIHHHIIIIHHCFHHEHGEHGEC1IIIIIHCH@IIHHHIIIHF?H@EHEHHHHHHEIHDGHHFEHF<DGHHHIIHIIIIIHG?CEBD@D@
@HISEQ:969:HM2KJBCX2:2:1101:16081:88808 2:N:0:ACTATGCA
CTGGTGCTGAATCCCAACTATCCCTATTAATCATTACGGTGATCCTAGAAACCAACGAAATAGAACCAATCCGTCCTATTTCATTATTCCATGCTAATGTATTCAGACGTTAGCCTGCTTTAAACACTCTAATTTTTTCAAAGTAACAGTCCTGATTTCCTATCACACCAACTAAATGGCATGAAAGTTCCTCAGAAGGTAGAGATTTATCTCACCAGTACAGACAATTAAGCCTGACCAATGGGTAAACCCCGAAGTTCAACTACGAGCTTTTTAACTGCAACAACTTTAATATACGCTATTGGAGCTGGAATTACCGCGGCTGCTGGCACCAGACTTGCCCTCCAA
+
DDDDDIIIIHGIHGHIHIIIIIIIIIIIIIIIIIIHIIIIIIIIIHHHHIIIIIIIIIIIIIIIIIIIIIEFHIHHHHHHIIIIIIIIHHIIH?HEHIHIIHIIIIIIIIIIIIIHHIIHIIIIHIIIIIIIHIHIIIIHIHIIIIIIIIIHIIIIIIIIHIIIIIIIIIIIIIHHIIIIIIIIIIIIHHIHIIIIIIIIIIIIIIIIIIHHGIIIIIIIGHIIIIIIIIIHIIIHIIIIIIHHHGHIHDIIIHIIIIHIIIIIIIIIHIIIIIIIIHHHIIIIIIIHEIIIIIIIIIIIIIIIIIIIIIIIIIIIIIHIIIIIIIIIIIIIIIIIIIIIIIIDDDDD
@HISEQ:969:HM2KJBCX2:2:1101:20652:89565 2:N:0:ACTATGCA
CTGGTGCTGAATCCCAACTATCCCTATTAATCATTACGTCGATCCTAGAAACCAACAAAATAGAATCAAACGTCCTATTTCGTTATTCCATGCTAATGTATTCAAGCGTGAGCCTGCTTTAAACACTCTAATTTTTTCAAAGTAACAGTCCTGATTCCCCATGACACCAAATTAATGACATCATGGTTCGTCAGAAGGTAGGAATCAATAATACCAGTACGTACAATAGCACGACCAATAAATTGATCCCGAAATTCAACTACGAGCTTTTTAACTGCAACAACTTTAATATACGCTATTGGAGCTGGAATTACCGCGGCTGCTGGCACCAGACTTGCCCTCCAA
+
DDDDDIIIIIIIHIIIIIIIIIIGIIIIIIIIIIIIIIIIIIIIIIIIIIIIIIIIIIIIIIHIIIIIHIIDHHIIIIIIIIIIIIIHIIIIIIIIIIIIIHHIIHHHIIIHHIIIIIIIIIGHHIIIIIIIIIIIIIIIIIHIIIIIIIIIIIIIIIIIIIIIHHIHIIIIHIIIIIHHIIIIIIHIIIHHIHHIIIIIIIIIIIIIIIIIHIIIIIIIIIIIIIIIIIIIIIIIIIHIIIIIIIIIIIIIIIIIIIIIIIIIIIIIIIIIIIIIIIIIIIIIIIIIIIIIHIIIIIIIIIIIIIIIIIIIIIIIIIIIIIIIIIIIIIIIIIIIIIIIDDDDD
@HISEQ:969:HM2KJBCX2:2:1101:4965:88979 2:N:0:ACTATGCA
CTGGTGCTGAATCCCAACTATCCCTATTAATCATTACGGTGGTCCTAGAAACCAACAAAATAGAACCACAACGTCCTATTCTATTATTCCATGCTAATCTATTCAAGCAATAGCCCGCTTTAAACACTCTAATTTTTTCAAGGTAATGGTCCTGGCTCCCCAACACACCCAATAAAGGACATGCTGGCTCACCAGAAGGAAGACCCGACAGCAGACAGTACTCGCCAAAGACGGACCGCCCGGCCAGGCCTAAAATTCAACTACGAGCTTTTTAACTGCAACAACTTTAATATACGCTATTGGAGCTGGAATTACCGCGGCTGCTGGCACCAGACTTGCCCTCCAA
+
DDDDDIIIIGHIHHIHIIIIIIIIIIIIIIIHIIIIIIIIIIIIIIIIIIIIIIHIIIHHHIHHHIIIIGIIHIIIHHHIIHIIIIIIIGIIIHHIIIIIIHIGIIHHIIIFHIHIIIHHHHHIHHIIIHIHIIIIIIIIHHIIIIHIHHHHIIGIIHIIHHIIGHHHIIGHFHIHIHIIIIIHHIHHIGDHH@EGHHIFHGIIIH@CC@FFGHFCEGEF?DFHIIFIHEHDCHC?HDHIHHFDEEEHHIIIIIH@IHHGCCCHEHGEEIIIIFHEF@FHHCEIHHIIIHEHGDDEHFFFHCIGIIIIIIIIIIIIIIIIIIIIIIIIIIIIIIIIIIIIIDDDDD
@HISEQ:969:HM2KJBCX2:2:1101:2032:90345 2:N:0:ACTATGCA
CTGGTGCTGAATCCCAACTATCCCTATTAATCATTACATCGATCCTAGAAACCAACAAAATAGAATCGGATGTCCTATTTCATTATTCCATGCTAATGTATTCAAGCGTGAGCCTGCTTTAAACACTCTAATTTTTTCAAGGTAACAGTCCTAATTCCCCGTGACACCAAATTAATGGCATTACGGTTCTTTAGAAGGTGAGAAATCAATAATATCAGTACATACCAACGGCATGACCGAAACATTGATCCCGAAATTCAACTACGAGCTTTTTAACTGCAACAACTTTAATATACGCTATTGGAGCTGGAATTACCGCGGCTGCTGGCACCAGACTTGCCCTCCAA
+
DDDDDIIIIIIIIIIIIIIIIIIIIIIIIIIIIIIIIIIIIIIIIIIIIIIIIIIIIIIIIIIIIIIIIIIIIIIIIIIIIIIIIIIHIIIIHIIIIGIIIIGHHIHIIIIIHIIIIIIHIIIHIIIIIIHIIIIIHHIIIIIIIIIIIIIIIIIIIIIIIIIIIIIIIIIIHIIIIIIIIIIIIHIIIIIHIIIIIIHIIIIIIIIIIIIIIIIIIIIIIIIIIIIIIIIIIIIIIIIIIIIIHHIIIIIIHIIIIIIIIIIIIIIIIHIIIIIIIIIIIIIIIIIIIIIIHIIIIIIIIIIIIIIIIIIIIHIIIIIIIIIIIIIIIIIIIIIIIIIIIIDDDDD
@HISEQ:969:HM2KJBCX2:2:1101:12802:90826 2:N:0:ACTATGCA
CTGGTGCTGAATCCCAACTATCCCTATTAATCATTACGGTGATCCTAGAAACCAACAAAATAGAACCATGCCGTCCTATTCTATTATTCCATGCTAATGTATTCGAGCAAAATGCCTGCTTTAAACACTCTAATTTTTTCAAGGTAAAGGTCCTGGTTCCACATGACACCCAATTAAGGACATCATGCTTCTCCAGAAGGTGAGAAATCAACTGCGACAGTTCATACCCCTTAAGGCACGACCATCACGTCAATCCCGAAATTCAACTACGAGCTTTTTAACTGCAACAACTTTAATATACGCTATTGGAGCTGGAATTACCGCGGCTGCTGGCACCAGACTTGCCCTCCAA
+
DDDDDIIIIIIIIIIIIIIIIIIIIIIIIIIIHIIIIIIIHIIIIIIIIIIIHIIIIIIIIIIIIIIIIGHHIIDHIIIIIIIHIIIIIIHHIIIIFHIHIHIIIIIIIIIIIIIIIIIIIIIIIIIIIIIIIIIIIIIIIIIIIIIIIIIIIIIHIIIIIHIIIIIIIIIIIIIHIIHIIIIIIHIIIIIIIIIIIIIHIIIIIIIIIIIIIIIIIIIIIIIIIIIIIIIIIIIIIIIIIIIIIIIIIIHIIIIIIIIIIIIIIIIIIIIIIIIIIIIIIIIIIIIIIIIIIIIIIHIIIIIIIIIIIIIIIIIIIIIIIIIIIIIIIIIIIIIIIIIIIIIIIIIDDDDD
@HISEQ:969:HM2KJBCX2:2:1101:7591:90691 2:N:0:ACTATGCA
CTGGTGCTGAATCCCAACTATCCCTATTAATCATTACGTCAATCCTAGAAACCAACAAAATAGAATCAAACGTCCTATTTCATTATTCCATGCTAATGTATTCAAGCGTAAGCCTGCTTTAAACACTCTAATTTTTTCAAAGTAACAGTCCTGATTCCCCACGACACCAAATTAATGACATCGCGGTTCTTCAGAAGGTAGGAACCAATAATACCAGTGCGTACCGAGGCACGACCGACAATTTGATCCCGAAATTCAACTACGAGCTTTTTAACTGCAACAACTTTAATATACGCTATTGGAGCTGGAATTACCGCGGCTGCTGGCACCAGACTTGCCCTCCAA
+
D@DA@GHHHH@CH@CCH<GHFEH@CEEGHEFGH?CEHEHHHCGEEG1GEEHE<C@@1D@HHHFGHIH@EGHHFHEGEEHIEHFFHEHFEH@<DHEHHCEHDFCGHHH?HG@DGHFGFCB<D1EFHGFE?CFHGFHHBAC8CHEHE@GFHAGADFGHECE@EC@CHHHFCGECIHHFGHIHHHDHHCC?IHFCHHGHHFECGE@CEEEGEHG?GFCCHGHC@CEDIFEG=EC?@EGHGEEE>CFFEGFCIHHC<<HCHHIIGIIH@GE?HIIIHHHHIHGGECHIHFF@FCHHEIHF@FEGHF@GHF@HHEHDCHHDCHHHH@FCGIHIIIHHGC@EFDEHDD@@@
@HISEQ:969:HM2KJBCX2:2:1101:11775:90241 2:N:0:ACTATGCA
CTGGTGCTGAATCCCAACTATCCCTATTAATCATTACGGTGATCCTAGAAACCAACAAAATAGAATCATGCCGTCCTATTTCGTTATTCCATGCTAATCTATTCAAGCATAAAGCCTGCTTTAAACACTCTAATTTTTTCAAAGTAACAGTCCTAGCTCCCTATTACACCTAGTGAAAGGCATAATAGTTCACTAGAAGGTGGAGATTGACATTACCAGTACATGTCCGAAAACACGACCGGTACGCTAATCCCGAAATTCAACTACGAGCTTTTTAACTGCAACAACTTCAATATACGCTATTGGAGCTGGAATTACCGCGGCTGCTGGCACCAGACTTGCCCTCCAA
+
DDDDDHHIIFHHHIIIIHIIIIIIIIIIIHIIIIIIIHIIIIIIHIIIIIIIIIIIIIIIGIHIIIIIIHIHHIIIIIHHHHIIIIHIIIIIIGIFHDHIHHHIHIIHIIIIIHHHHIHIIIIIHHHHHHIHHHHIIIIIHHIIIIIIIIIIHIIHHHIIIIIIHHFHHIIHIIIIIIHIIIIIIIIIIIHHIIIIIHIIIIIIIIIIIIIIIIIIIIIIIIIIHIHIHIHEGIHIEFDIIHIIHHF<IIIIIIIIHIIIIIHHHEIIIHIIIIIIIIIIIIIIIIIIIIIIHHHHGIGIHIIIIIIIIIIIIIIIIIIIIIIIIHIIIIIIIIIIIIIIHHIIADDDD
@HISEQ:969:HM2KJBCX2:2:1101:12514:91119 2:N:0:ACTATGCA
CTGGTGCTGAATCCCAACATCCCTATTAATCATTACGTCAATCCTAGAAACCAACAAAATAGGATCAACGTCCTATTTCATTATTCCATGCTAATGTATTCAAGCGCGAGCCTGCTTTAAACACTCTAATTTTTTCAAAGTAACAGTCCTGATTCCCCGCCACACCAAATTAATGACATGATGGTTCGTCAGAAGGTAGGAACCAGTAACACCAGTACGTACCTAAGGCACGACCAACGTACTGATCCCGAAATTCAACTACGAGCTTTTTAACTGCAACAACTTTAATATACGCTATTGGAGCTGGAATTACCGCGGCTGCTGGCACCAGACTTGCCCTCCAA
+
DDDDDIIIIIIIIHIIIIIIIIIIIIIIIIIIIIIIIIIIIIIIIGIIIIIHHIIIIHHHIHGHHHHEHIIIIIIIIIIIIIIIIIIIGIIIHHIIIHHHIHGDHHHHIIIIIHHIHHIIHIIIIIIIHIIIIIIIIIIIIHHHIIHIIIIIIIIIIIIIIIIIIIIIIIIIIIIIIHIIHIIIIHIIIIIIIIIIIIIIIIIIIIIIIIIIIIIIIIIIIIIIIIHIIIIIIIIIIIIIHHGI=IIIIIIIIIIIIIHHIIIIIIIIHIIIIIIIIIIIIIIIHIIIIIHIIIIIIIIIIIIIIIIIIIHIIIIIIIIIIIIIIIIIIIIIIIIIIIIDDDDD
@HISEQ:969:HM2KJBCX2:2:1101:17981:92838 2:N:0:ACTATGCA
CTGGTGCTGAATCCCAACTATCCCTATTAATCATTACGTCAATCCTAGAAACCAACAAAATAGGATCAAACGTCCTATTTCATTATTCCATGCTAATGTATTCAAGCGTTAGCCTGCTTTAAACACTCTAATTTTTTCAAAGTAACAGTCCTGTTTCCCTGCAACACCAAATTAATGACATTACAGTTCTTCAAGAAGGAGGAACCAGTAAAGCCAGTACATACCAGAGGCACGACCAACCTACTAATCCCGAAATTCAACTACGAGCTTTTTAACTGCAACAACTTTAATATACGCTATTGGAGCTGGAATTACCGCGGCTGCTGGCACCAGACTTGCC
+
DDDDDIIIIIIIIIIIIIIIIIIIIIIIHIIIIHIIIIIIIIIIIIIGIIIIIIGIIIHIIHHHHHIIIIIIIIIIGIHHHHIHIIIIIIIIIIIIIIIIHHHHIHIIIIIHIIIHIIIIIHIIIIIIIIIIIIIIIIIIHIHIIIIIIIIIIHIHIHIIIIIIIHHIIIIIIIIIIIIIIIIIIIIIHIIIIIIIIIIIIIIHHIIIIIIIIIIIIIIIIIIIIIIIIIIIIIIIIIIHIIIIIIHHIIIIIIIIIIIIIHCGIIIIIIIIIIIIIIIIIIHIIIIIIIIIIHHIIIIIIIIIIIIIHIIIIIIIIIIIIIIIIIIIIIIIIIIDDDDD
@HISEQ:969:HM2KJBCX2:2:1101:6344:92753 2:N:0:ACTATGCA
CTGGTGCTGAATCCCAACTATCCCTATTAATCATTACGTCGATCCTAGAAACCAACAAAATAGGGTCAAACGTCCTATTTCATTATTCCATGCTAATGTATTCAAGCGTGTGCCTGCTTTAAACACTCTAATTTTTTCAAAGTAACAGTCCTGATTCCCCATGACACCAAATTAATGAAATCACAGTTCGTCAGAAGGTAGAAATCAATAATACCAGTGCATACCAGAGGCACGACCAATATATTGATCCCGAAATTCAACTACGAGCTTTTTAACTGCAACAACTTTAATATACGCTATTGGAGCTGGAATTACCGCGGCTGCTGGCACCAGACTTGCCCTCCAA
+
DDDDDIIIIIIIIIIIIIIIIIIIIIIIIIIIIIIIIIIIIHIIIIIIIIIIIIIIIIIHIHHIIIIIIIIIHIIIIHHIIIHIIIIIIIIIIIIIIIIIIIIIIHIIIIIIIIIIIHIIIIIIIIIIIIIIIIHIIIIIIIIIIIIIHIHIIIIIIHIIIIIIIIIIIIIIHIIIIIIIIIIIIIIIIHIIIIIIIIIIIIIIIIIIIIIIIIIIIIIIIIIIIIIIIIIIIIIIIIIIIIIIHIIIIIIIIIIIIIIIIHIIIIIIIIIIIIIIIIIIIIIIIIIIIIIIIIIIIIIHIIIIIIIIIIIIIIIIIIIIIIIIIIIIIIIIIIIIIIIIIDDDDD
@HISEQ:969:HM2KJBCX2:2:1101:6701:92971 2:N:0:ACTATGCA
CTGGTGCTGAATCCCAACTATCCCTATTAATCATTACGTCGATCCTAGAAACCAACAAAATAGAATCAAACGTCCTATTTCATTATTCCATGCTAATGTATTCAAGCGTAAGCCTGCTTTAAACACTCTAATTTTTTCAAAGTAACAGTCCTGATTCCCCACGACACCAAATTAATGACATCGCGGTTCTTCAGAAGGTAGAAACCGATAATGCCAGTACGTACCGAAGCACGACCAACAATTCGATCCCGAAATTCAACTACGAGCTTTTTAACTGCAACAACTTTAATATACGCTATTGGAGCTGGAATTACCGCGGCTGCTGGCACCAGACTTGCCCTCCAA
+
DDDDDIIIIHIIIIIHIIHIIIIGIIIIIIIIIIIHIFHIIIIIIIIIIIIIIIGIHIIIIIIIIIIGIIIIHHIIIIIIIIIHGIIIIIIIIIIIHIIIIHGIHIHIIIIIIIIIIIIIIIIIIIIIIIIIIIIIIIGIIIGIIIIIHIIIIIHIIIIIIIIIIIIIIIIIIIIIIIIIIIIIIIIIIIIHIIIIIIIIIIIIIIIIIIIIIIIIIIIIIIIIIIIIIIIIIIIHIIIIHHDHIIIIIIIIIIIIIIHHD/IIIIIIIIIIIIIIIIIIIIIIIIIIIIIIIIIIIIIIIIIIIIIIIIIIIIIIIIIIIIIIIIIIIIIIIIIIIIIIDDDDD
@HISEQ:969:HM2KJBCX2:2:1101:2020:93111 2:N:0:ACTATGCA
CTGGTGCTGAATCCCAACTATCCCTATTAATCATTACGTCAATCCTAGAAACCAACAAAATAGGATCAAACGTCCTATTTCATTATTCCATGCTAATGTATTCAAGCGTTAGCCTGCTTTAAACACTCTAATTTTTTCAAAGTAACAGTCCAGTTTCCCTGCAACACCAAGTAAATGGCATCACAGTTCTTCAAGAAGGAGGAATCAGTAAGGCCAGTACATACCAGTGGCACGACCAACCTACTGACCCCGAAATTCAACTACGAGCTTTTTAACTGCAACAACTTTAATATACGCTATTGGAGCTGGAATTACCGCGGCTGCTGGCACCAGACTTGCCCTCCAA
+
DDDDDIIIIFGHHHIIIIIIIIIIIIIIIIIIIIIIIIIIHIIIIIIIIIIIIIIIIIIIIIIIIIIIIIIIIIIIIIIIHIIIIIIIFIIIIIIIIIIIIIHIIIIIIIIHIIIIIIIIHHHIIIIIIIIIIIHIIIIIIIIIIHIIHIIHHHIIIIIIIIIIIIIIIIIIIHIIIIIHIIIIIIHIIIHHIIIIIIIIIIIIIIIIIIHIIIIIIIHIIIIIIIIIIIIIIIIIIIIIIIIHFIIIIIIIIIIIIIIIIIIIIIIIIIIIIIIIIIIIIIIIIIIHIIIIIIIIIIIHHIIIIIIIIIIIIIIIIIIIIIIIIIIIIIIIIIIIIIHIIDDDDD
@HISEQ:969:HM2KJBCX2:2:1101:14231:93490 2:N:0:ACTATGCA
CTGGTGCTGAATCCCAACTATCCCTATTAATCATTACGTCAATCCTAGAAACCAACAAAATAGGATCAACGTCCTATTTCATTATTCCATGCTAATGTATTCAAGCGCGAGCCTGCTTTAAACACTCTAATTTTTTCAAAGTAACAGTCCTGATTCCCCGCCACACCAAATGAATGACATGATGGTTCGTCAGAAGGTAGAAACCAGTAACACCAGTACGTACCTAAGGCACGACCAACGTACTGATCCCGAAATTCAACTACGAGCTTTTTAACTGCAACAACTTTAATATACGCTATTGGAGCTGGAATTACCGCGGCTGCTGGCACCAGACTTGCCCTCCA
+
BDDBBIIIIHIHHHIIIHGIHHIIIIIIIGHHHFHHIIIIIIIHIII1FHIIHIIHHIIIIIDEHHIIIIIHHIIIIIIIIIIIHHHHIIEEHHIHGHGHHFEHGHHDH<IIIIIHHGGHHHHHHIIIIHIIIHHI=IIICHHIIIEFHEHHHHHIIIHHHIHIGHHHHIIIHG@GHGHHHGHHCGHIHIHIIIIHHHIIHHGHHHHGIIHHHGECFHHIHFGHIIHHHIHHIHEHIHFHHDFEGHFHIHEH@GIHFGHHHHIHEHGCHHFHHEGH@EHHG@HIIIIHGHHG<HHHIHEIHGCCEIIIIHHHF<IIIIGHHH@HHHHHGEHHGEHHHDE0ABD@
@HISEQ:969:HM2KJBCX2:2:1101:17536:93939 2:N:0:ACTATGCA
CTGGTGCTGAATCCCAACTATCCCTATTAATCATTACATCGATCCTAGAAACCAACAAAATAGAATCGGATGTCCTATTTCATTATTCCATGCTAATGTATTCAAGCGTGAGCCTGCTTTAAACACTCTAATTTTTTCAAGGTAACAGTCCTAATTCCCCGTGACACCAAATTAATGGCATTACGGTTCTTTAGAAGGTGAGAAATCAATAATATCAGTACATACCAACGGCATGACCGAAACATTGATCCCGAAATTCAACTACGAGCTTTTTAACTGCAACAACTTTAATATACGCTATTGGAGCTGGAATTACCGCGGCTGCTGGCACCAGACTTGCCCTCCAA
+
DDDDDHIHIF<GFDHIIIIIIIIIIGIIIIIIGIIHHHIIIIIHIIIHIIIIIHHIIIIIIIICHHGHHHIII?FHIIIHIHIIIIIIHHIHIIIIIIHHHGHHHIIIHIGIIHHIIIIIIIIIIIIIIIHIHHGIIIIHGIIIIIHIIIIIHIIIIIHHHIHIIIIHIHHFIIIIHIHHIIIIIIHHIIIIIHII;IIIIIIIIHGIIIIIIHHHIIIIIIIIIIIIIIHHHIIIIIIIIIHIHFHHHHIIHIIGIIIIIIIIIIIIIHIIIIIIIIIIIIIIIIIIIIIIIIIIIIIIIHIIIIIIIIIIIIIIIIIIIIIIIIIIIIIIIIIIHIIIIIDDDDB
@HISEQ:969:HM2KJBCX2:2:1101:17516:94491 2:N:0:ACTATGCA
CTGGTGCTGAATCCCAACTATCCCTATTAATCATTACGTCAATCCTAGAAACCAACAAAATAGGATCAAACGTCCTATTTCATTATTCCATGCTAATGTATTCAAGCGTTAGCCTGCTTTAAACACTCTAATTTTTTCAAAGTAACAGTCCTGTTTCCCTGCAACACCAAATTAATGACATTACAGTTCTTCAAGAAGGAGGAACCAGTAAAGCCAGTACATACCAGAGGCACGACCAACCTACTAATCCCGAAATTCAACTACGAGCTTTTTAACTGCAACAACTTTAATATACGCTATTGGAGCTGGAATTACCGCGGCTGCTGGCACCAGACTTGCCCTCCAA
+
DDDDDIIIIIIIIIIIIIIIIIIIIIIIIIIIIIIIIIIIIIIIIIIIIIIIIIIIIIIIIIIIIIIIIIIIIIIIIIIIIIIIIIIFHIIIIIIIIIIIIGIIIIIIIIIIIIIIIIIIIIIIIIIHHIIIIIIIIIIIIHIIIIIIIIIHIIIIIIIIIIIIIIIIIIIHHIIIIIIIHIIIIIIIIIIIIIIIIIIIIIIIIHIHIIIIHIIIIIIIIIIIIIIIIIIIIIIIIIIIIIIHGIIFIIIIIIIIIIIIIIHIIIIIIIIIIIIIIIIIIIIIIIIIIIIIIIIIIIIHIIIIIIIIIIIIIIIIIIIIIIIIIIIIIIIIIIIIIIIIIDDDDD
@HISEQ:969:HM2KJBCX2:2:1101:11299:94401 2:N:0:ACTATGCA
CTGGTGCTGAATCCCAACTATCCCTATTAATCATTACGTCAATCCTAGAAACCAACAAAATAGGATCGAACGTCCTATTTCATTATTCCATGCTAATGTATTCAAGCGTTAGCCTGCTTTAAACACTCTAATTTTTTCAAAGTAACAGTCCTGTTTCCCTGCAACACCAAATTAATGACATTACAGTTCTTCAGAAAGGAGGAATCAGCGAAGCCAGTGCATACCAGTGGCACGACCAACCTGCTGACCCCGAAATTCAACTACGAGCTTTTTAACTGCAACAACTTTAATATACGCTATTGGAGCTGGAATTACCGCGGCTGCTGGCACCAGACTTGCCCTCCAA
+
DD@@BHHIHHIHHG@HHHHHHIIIHHHIHHIIIIIHHIHIIIIICHHCFHHHHHHHHHEHIIGI?HHHIIED@GHDHCHHEHIIHHGHHHHHHIHHIIIIHFIIIHHHHIHHIHHHHHGHIEHHGGHHHIFEFHHHIIHHHHHIHHHHHEGHIHHGEHHEGIIIHHICHHHHHIHEEHHGHIHEHHGGHHHIFHIIIIIIIHGHI:IIHHIIHIIIIIIHIIHEEGHGHIFIHIHHHHCHHHHGHIHEEHEFEHIIIIGIIIIHIHIIIHHHG1IIHHHHHIIHIGIIIHEIHHGIHIHEHIHHIHHHIIIIIIHHIGHEHHHGEEHIHFHIIHIHHIHIHDDBD@
@HISEQ:969:HM2KJBCX2:2:1101:10447:94848 2:N:0:ACTATGCA
CTGGTGCTGAATCCCAACTATCCCTATTAATCATTACGGTGATCCTAGAAACCAACAAAATAGAATCATGCCGTCCTATTTTATTATTCCATGCTAATGTATTCAAGCAAAATGCCTGCTTTAAACACTCTAATTTTTTCAAAGTAAAGGTCCTGGTTCCCCGCGACACCCAATTAAGGGCATCGCGGTTCTCCAGAAGGTGAGAAATTGACTACACCAGTTCATACCCCTTAAGGCACGACCGATGTGTCAATCCCGAAATTCAACTACGAGCTTTTTAACTGCAACAACTTTAATATACGCTATTGGAGCTGGAATTACCGCGGCTGCTGGCACCAGACTTGCCCTCCAA
+
DDDDDIIIIDGFGFHHIIIIIIIIIIIIIIIIIIIIIIIIIIIIIIIIIIIHIIIIIIHHIIHIIIIIIIHHIIIIIIIIIIIHIIHIHIHIHHIIIHIHHHHHHHIIIHIHIHHIIIIIIIIIIHIIIHIHIIIIIIIIIIIIIIIGHIIIIIHHIIIHHIIIIIIHHIIIIIIIIIIIIIIIIIIIIIIIIIIIIIIIIIIIIIIIIIIIHIIIIIIIIHIIIIIIIIIHIHIIIIIIIIIIIIIIIHHIIHIIIIIIIIIIIIIIIIIIHIIIIIIIIIGIIIIIIIIIIIIIIIIIIIIIIIIIIIIIIIIIIIIIIIIIIIIIIIIIIIIIIIIIIIIIIIIDDDDD
@HISEQ:969:HM2KJBCX2:2:1101:8297:94986 2:N:0:ACTATGCA
CTGGTGCTGAATCCCAACTATCCCTATTAATCATTACGTCAATCCTAGAAACCAACAAAATAGGATCGAACGTCCTATTTCATTATTCCATGCTAATGTATTCAAGCGTTAGCCTGCTTTAAACACTCTAATTTTTTCAAAGTAACAGTCCTGTTTCCCTGCAACACCAAATTAATGACATTACAGTTCTTCAGAAAGGAGGAATCAGCGAAACCAGTACATACCAGTGGCACGACCAACCTGCTGACCCCGAAATTCAACTACGAGCTTTTTAACTGCAACAACTTTAATATACGCTATTGGAGCTGGAATTACCGCGGCTGCTGGCACCAGACCTTGCCCTCCAA
+
DDDDDIHIIIIIIIIIIIIIIIHIIIIIIIIIIIIIIIIIIHIIIIIIGIIIIHIIIIIIIHHGIIHIIIIIIIIIIIIIIIIGIIIIIIIIIIIIHIIFHGHIIIIIIIIIIIIIIHHIIIIIIIIHIIIIIIIIHIIIIIIIIIIIIIIIIIIIIIIIIIIIIIIIIIIHHIIIIIIIIIIIIIIIIIIIIIIIIIIIIIIIHIIIIIIIIIIIIIIIIIIIIIIIIIIIIHIIIIIIIIIIHHIIIIIIIIIIIIIIIIIIIIIIIIIIIIIIIIIIIIIIIIIIIIHIIIIIIIIIIIIIIIIIIIIIIIIIIIIIIIIIIIIIIIIIIIIIIIIIIIDDDDD
@HISEQ:969:HM2KJBCX2:2:1101:1898:95768 2:N:0:ACTATGCA
CTGGTGCTGAATCCCAACTATCCCTATTAATCATTACGGTGATCCTAGAAACCAACAAAATAGAACCATGCTGTCCTATTTCATTATTCCACGCTAATATATTCAGACAAAAGCCTGCTTTAAACACTCTAATTTTTTCAAGGTAACAGTCCTGGTTTCCCAAAACACCAAATAAATGACATTAAGGTTCTCCAGAAGGTAGAAATTCTTAAAATCAGTACGAACCTGTTGATTCAACCGATAAAAAAATTCCGAAATTCAACTACGAGCTTTTTAACTGCAACAACTTTAATATACGCTATTGGAGCTGGAATTACCGCGGCTGCTGGCACCAGACTTGCCCT
+
<BD00DCGC<1@E1<?DCH@GH@11<1<<@H1CGE@@10<DCGH@H?<<F?F<CF0<C?CCHD111<CHHF1<C11<<<GEC1FHCC11C11<<IHGF8DC1DE?HHG88<<1<F@6DF9HGBDEEA?8B1G@HEGHHGAB<FHEHHF@EEFEHEFFHEF1HHGD0HG?HHHCHIHE7HFCHHHE<DDEDF?HGGD:2D?HHGHHG7G<DEEHHHII;IID2FFIHHEF</HGC?CHHEAHHCC@HIHE?HFCEEH@HHHHHEHHEIHE@@F?EHGCHHCFIHGCCG11IIHCHGCDHFHF<FHGIHEHHEHHHC<E?D<CGHHHD1FG@HIFHF<<1<0B0<D
@HISEQ:969:HM2KJBCX2:2:1101:3576:96114 2:N:0:ACTATGCA
CTGGTGCTGAATCCCAACTATCCCTATTAATCATTACATCGATCCTAGAAACCAACAAAATAGAATCGGATGTCCTATTTCATTATTCCATGCTAATGTATTCAAGCGTGAGCCTGCTTTAAACACTCTAATTTTTTCAAGGTAACAGTCCTAATTCCCCGTGACACCAAATTAATGGCATTACGGTTCTTTAGAAGGTGAGAAATCAATAATATCAGTACATACCAACGGCATGACCGAAACATTGATCCCGAAATTCAACTACGAGCTTTTTAACTGCAACAACTTTAATATACGCTATTGGAGCTGGAATTACCGCGGCTGCTGGCACCAGACTTGCCCTCCAA
+
DDDDDIIIIHHGHHIIHIIIIIIIIIIIIIIIIIIIIIIIIIIIIICHIIIIIIIIIIIIIIIIIIIIIIIIIIIIHIIIIIIIHIIIIIIIIIIIIIIHHFHIHIIIIIIIIIIIIIIIHHHIIIIIHIIIIIIIIIIIIIIIGIIIIIIIIIIIIIIIHIIIIIIIIIHIIIIIIIIIIIIIIIIIHHHIIIIIHIIIIIIIIIIIIIIIIIIIIIHIIIIIIIIIIIIIIIIIIIIIIIIHHCIIIIIIIIIIIIIIIIIIIIIIIIIIIIIIIIIIIIIIIIIIIIIIIIIIIIIIIHIIIIIIIIIIIIIIIIIIIIIIIIIIIIIIIIIIIIIIIIDDDDD
@HISEQ:969:HM2KJBCX2:2:1101:1533:96934 2:N:0:ACTATGCA
CTGGTGCTGAATCCCAACTATCCCTATTAATCATTACGTCGATCCTAGAAACCAACAAAATAGAATCAAACGTCCTATTTCATTATTCCATGCTAATGTATTCAAGCGTAAGCCTGCTTTAAACACTCTAATTTTTTCAAAGTAACAGTCCTGATTCCCCACGACACCAAATTAATGACATCGCGGTTCTTCAGAAGGTAGGAACCGATAATGCCAGTGCGTACCGAGGCACGACCAACAATTCGATCCCGAAATTCAACTACGAGCTTTTTAACTGCAACAACTTTAATATACGCTATTGGAGCTGGAATTACCGCGGCTGCTGGCACCAGACTTGCCCTCCAA
+
DDDDDIIIIIIIIIIIIIIIIIIIIIHIIIIIHIIIIHIIIIIIIIIIIHIIIIIIIIIIIICGHHIIFHHEHEHHIIIIIIIIIHHHHHIIGIIIIIHIIHIIIIIIIIIIIHIIIIIIIIIHIIIIIIIIHIIHHIIIIIIIIIIIHHIIIHIIHIIIIIIIIIIIIIIIHIHIIIHIIIHIIIHIIIIIIHIIIIIIIIIIIIIIIIHHIIIIIIIIIIIIGIIIIIIIIIIIIIIHIHGDIIIIIIIIIIIIIIIIIHIIIIIHIIIIIHIIIIIIIIIIIIIIIIIIIIIIIIIIIIIIIIIIIIIIIIIIIIIIIIIIIIIIIIIIIIIIIIIIDDDDD
@HISEQ:969:HM2KJBCX2:2:1101:14535:97977 2:N:0:ACTATGCA
CTGGTGCTGAATCCCAACTATCCCTATTAATCATTACGTCGATCCTAGAAACCAACAAAATAGAATCAAACGTCCTATTTCATTATTCCATGCTAATGTATTCAAGCGTGAGCCTGCTTTAAACACTCTAATTTTTTCAAAGTAACAGTCCTGATTCCCCACGACACCAAATAAATGACATCATGGTTCGTCAGAAGGGAGAAACCGACGATGCCAGTACGTACCGAGGCACGACCGACATGATGGTCCCGAAATTCAACTACGAGCTTTTTAACTGCAGCAACTTTAATATACGCTATTGGAGCTGGAATTACCGCGGCTGCTGGCACCAGACTTGCCCTCCAA
+
DDDDDGIIIIIIIIIIIIIIIIGIIIIIIIIIIIHIIIHHIIIIIIIIIIIGIIIIIIIIIIGCHIIIIIIIIHHIIIIGIIIIIIIIIHHIGHIHIHHHHEHHIHHIIIIIIIIIIHHIIIIIIIIIIIIIIIIHHIIIHIHHIIIIIIIIIIIHIGIIIIIHIIIIHHHIIIIIIIHIIIHHIIIIIIHIHIIIIIIIIIIIIIHIIIIIIIIIIIIIIIIIIIHIIIIIIIIIIIIIIIHHIIIIIIIIIIIIIIHIIIIIHIIIIIHIIIIHIIIIIIIIHGIIIIIIIIIIIIIIIIIIIIIIIIIIIIIIIIIIIIIIIIIIIIIIIIIIGIIIDDDDD
@HISEQ:969:HM2KJBCX2:2:1101:13593:97044 2:N:0:ACTATGCA
CTGGTGCTGAATCCCAACTATCCCTATTAATCATTACGTCAATCCTAGAAACCAACAAAATAGGATCAACGTCCTATTTCATTATTCCATGCTAATGTATTCAAGCGCGAGCCTGCTTTAAACACTCTAATTTTTTCAAAGTAACAGTCCTGATTCCCCGCCACACCAAATTAATGACATGATGGTTCGTCAGAAGGTAGGAATCAGTAACACCAGTACGTACCGAAGGCACGACCAACGTACTAATCCCGAAATTCAACTACGAGCTTTTTAACTGCAACAACTTTAATATACGCTATTGGAGCTGGAATTACCGCGGCTGCGGCACCAGACTTGCCCTCCAA
+
DDDDDIIIIHHIIIIIIIIIIIIIIIIIIIIIIIIIIIIIIIIIIIIIIIIIIIIIIHIIIIIIIIIIIIIIHIIIIIIIIIIIIIIIIIIIIIIIIIIIIHIHIIHHIIIGIIIIHIIIIIIIIIIIIIIIIIIIIIIIIIIIIIIIIIIIIIIIIIIIIIIIIIHIIIIIIIIIIIIIIHIIIIHIIIIIIIIIIIIIIIIHIIIIIIIIIIIIIIIIIIIIIIIIIIIIIIIIIIIIIIHIIIIIIIIIIIIIIIHHHHIIIIIIIIIIIIIIIIIIIHIIIIIIIIIIIIIIIIIIIIIIIIIIIIIIIIIIIIIIIIIIIIIIIIIIIIIIIIIDDDDD
@HISEQ:969:HM2KJBCX2:2:1101:15087:97171 2:N:0:ACTATGCA
CTGGTGCTGAATCCCAACTATCCCTATTAATCATTACGTCGATCCTAGAAACCAACAAAATAGAATCAAACGTCCTATTTCGTTATTCCATGCTAATGTATTCAAGCGTGAGCCTGCTTTAAACACTCTAATTTTTTCAAAGTAACAGTCCTGATTCCCCATGACACCAAATTAATGACATCATGGTTCGTCAGAAGGTAGGAATCAATAATACCAGTACGTACAATAGCACGACCAATAAATTGATCCCGAAATTCAACTACGAGCTTTTTAACTGCAACAACTTTAATATACGCTATTGGAGCTGGAATTACCGCGGCTGCTGGCACCAGACTTGCCCTCCAA
+
DDDDAIIIIIIHIIIIIIIIIHIIIIIIIIIIIIIIIIIIIHIIIIIIIIIIIIIIIIIIIIIHIIIIIIIIIIIIIIIIIIIIIIIIIIIIIIHHIIIIIGIIIIIHIIIIIIIHIIIIIIIIIIIIIIIIIIIIIIIIIIIIIIIIIIIIIIHIIIIIIIIIIIIIIIIIIIIIIIIIIIIIIIIIIIHHIIIFIIIIIIIIIIIIIIIIIIIIIIIHIIIIIHIIIIIIIIIIIIIIIIIHIIIIIIIIIIIIIIIIIIIIIIHIIIIIIIIIIHHIIIIIHIIIIIIIIIIIIIIIIIIIIIIIIIIIIIIIIIIIIIIIIIIIIIIIIIIIIIIIDDDDD
@HISEQ:969:HM2KJBCX2:2:1101:18568:98140 2:N:0:ACTATGCA
CTGGTGCTGAATCCCAACTATCCCTATTAATCATTACGGTGGTCCTAGAAACCAACAAAATAGAACCATGCCGTCCTATTTTATTATTCCATGCTAATGTATTCAAGCAAAAATGCCTGCTTTAAACACTCTAATTTTTTCAAAGTAAAGGTCCTGGTTCCCCGCGGCATCCAATTAAGGACATCGCGGTTCTCCAGAAGGTGAGAAATTGACTGCACCAGTTCATACCCCGTGAGGCACGACCGATGCGCCAATCCCGAAATTCAACTACGAGCTTTTTAACTGCAACAACTTTAATATACGCTATTGGAGCTGGAATTACCGCGGCTGCTGGCACCAGACTTGCCCTCCAA
+
DDDDDIIIIGGHHHIIIIIIIIIIIIIIIIIIIIIIIIIIIIIIIIIIIIIIIIIIIIIIIIIIIIIIIHIIIIIIIIIIIIIIIIIIIIIIIHIIIIIIIFHIIIIIIIIIIIIIIIIIIIIIIIIIIIIIIIIIIIIIIIHIIIIIIIIIIIIIIIIIHIIIIIIIIIIIIIIIIIIIIIIIIIIIIIHIIIIIIIIIIIIIIIIIIIIIIIIIIIIIIIIIIIIIIIIIIIIIHIIIIIIIIIIIIIHHIIIIIIIIIIIIIIIIIIIIIIIIIIIIIIIIIIIIIIIIIIIIIIIIIIIIIIIIIIIIIIIIIIIIIIIIIIIIIIIIIIIIIIIIIIIIIIIIDDDDD
@HISEQ:969:HM2KJBCX2:2:1101:4491:99444 2:N:0:ACTATGCA
CTGGTGCTGAATCCCAACTATCCCTATTAATCATTACGTCAATCCTAGAAACCAACAAAATAGGATCAAACGTCCTATTTCATTATTCCATGCTAATGTATTCAAGCGTTAGCCTGCTTTAAACACTCTAATTTTTTCAAAGTAACAGTCCTGTTTCCCTGCAACACCAAATTAATGACATTACAGTTCTTCAAGAAGGAGGAACCAGTAAAGCCAGTACATACCAGAGGCACGACCAACCTACTAATCCCGAAATTCAACTACGAGCTTTTTAACTGCAACAACTTTAATATACGCTATTGGAGCTGGAATTACCGCGGCTGCTGGCACCAGACTTGCCCTCCAA
+
DDDCDHGIIIIIIHIIHIIIIHIIIIIIHIIIIIIHIFHIIIIIHIIIIIIIIHIIFIIIIIHIIIIHEHEHHHGHHFEHIIIIIIIIIIIEHHHIIIGHH@GHIHIHHHHHHHIIIIIIIIIIIIIIIIHIHHHHHHIHIIIIIHIGIIGHHHHIHIIIIIIIHHIHHHHHHIII9EIHHIIIIIIHHIIHIHIIIIIIHHIHIIHIIHFIGIIIIIIHIIIIIIIIIIIIIIHHHHEIIIIHGIHHIHIIIIIIIIIIIHHIIIIIIIIIHIIIIHIHHIIIIIIIIIIIIIIIIIIIIIIIIIIIIIIIIIIHIIIIIIIIIIIIHIIIIIGIIIIIIDCCDD
@HISEQ:969:HM2KJBCX2:2:1101:5136:99321 2:N:0:ACTATGCA
CTGGTGCTGAATCCCCAACTATCCCTATTAATCATTACGTCAATCCTAGAAACCAACAAAATAGGATCGAACGTCCTATTTCATTATTCCATGCTAATGTATTCAAGCGTTAGCCTGCTTTAAACACTCTAATTTTTTCAAAGTAACAGTCCTGTTTCCCTGCAACACCAAATTAATGACATTACAGTTCTTCAGAAAGGAGGAATCAGCGAAGCCAGTACATACCAGTGGCACGACCAACCTGCTGACCCCGAAATTCAACTACGAGCTTTTTAACTGCAACAACTTTAATATACGCTATTGGAGCTGGAATTACCGCGGCTGCTGGCACCAGACTTGCCCTCCA
+
CDDDDIIIIIIIIIIIIIIIIHIIIIIHIGHIIIIIIIIIIIHIIIIHIIIIIIIHIIHEHHHHIIIIIGFHHIIIIGIHIIIIIIIIIIIIHHGHIIIIIIHHIIIIIHIIHHIIIIIHIHFHHHIIHHHHIHIIIIIIIIIIIGHIIIIIIIIIHIIIIIIIIIIIIIIHGHIIIIIIIIIIIIIIIIIIIIIIHIIIIIIIHIIIHIIHIIIIIIHIIIIIIIIIIIIIIHIIIIIIIIIHGIIIIIIIIIIIIIIIIIIIIIIIIIIHIIIIIIIIIIHIHIIIIIHIIIIIIIIIIIIIIIIIIIIIIIIIIIIIIIIIIHHIGIIIIIIIIIIIIDDDDC
@HISEQ:969:HM2KJBCX2:2:1101:12396:99280 2:N:0:ACTATGCA
CTGGTGCTGAATCCCAACTATCCCTATTAATCATTACGGTGGTCCTAGACCAACAAAATAGAACCAACGTCCTATTTTATTATTCCATGCTAATCTATTCAAGCAAAAGCCCGCTTTAAACACTCTAATTTTTTCAAGGTAATGGTTCTGGTTCCCCGACACACCCAATAAAGGACATATCGGCTCACCAGAAGGATAGACCCGACAACAGGACAGTACTCGCCAGAGACGGACCGCCCGGTCAGGCCTAAAATTCAACTACGAGCTTTTTAACTGCAACAACTTTAATATACGCTATTGGAGCTGGAATTACCGCGGCTGCTGGCACCAGACTTGCCCTCCAA
+
DDDDDIIIIDGHGHIIIIIIIHIIIIIIIIIIIIIIIHIIHGIIIIIIIIHIIIIHIIIIIHIIIIIIHIIIIIIIIIIIIIHIIIIIIIIIIIIIIIIIIIIIIIIIHIIIIIIHIIIIIIIIIIIIIIIIIIIIIIIIIIIIIIIIIHIHIIIIIIIIIIIIIIIIIIIIIIIIIIIHIIIHIHIHGIIIIIIIIIIIIIIIIIHIHIIIIIIIIIIIIIIIIIIIIIIIIIIIIIIIIIHIIIIHIIIIIIIIIIIIIIIIIIIIIIIIIIHIIIIIGIIIIIIIIIIIIIHHHGGIIIIIIIIIIIIIIIIIIIIIIIIIIIIIIIHIIIIIIIIDDDDD
@HISEQ:969:HM2KJBCX2:2:1101:9019:100213 2:N:0:ACTATGCA
CTGGTGCTGAATCCCAACTATCCCTATTAATCATTACGGTGGTCCTAGAAACCAACAAAATAGAACCATGCCGTCCTATTTTATTATTCCATGCTAATGTATTCAAGCAAAAATGCCTGCTTTAAACACTCTAATTTTTTCAAAGTAAAGGTCCTGGTTCCCCGCGGCATCCAATTAAGGACATCGCGGTTCTCCAGAAGGTGAGAAATTGACTGCACCAGTTCATACCCCGTGAGGCACGACCGATGCGCCAATCCCGAAATTCAACTACGAGCTTTTTAACTGCAACAACTTTAATATACGCTATTGGAGCTGGAATTACCGCGGCTGCTGGCACCAGACTTGCCCTCCAA
+
DDB@DEHH@DFHCEHHIIIIIHIIIIIHIIIIIIIIIIGIIHHHIIHHGHHHGHHHHHIIIHGCH@HEH?HHHHHHIHIIIHHGHIIIICCGHIGHHIIHHHHIIIHIIGIHHHHIIIHGIHHHHFHHIHIHFHHHIIIIHHHHHHIIHHEHIIHHHIIIHHGIHHHHIHIIIHGHHIHIIIIIIIIIIIHHG@HHHIIIIIIIIIIIIIHIIIHHIIIIIGIIIIIIHIIIHIIIIIIIIIIIGIIIIIIHHHHHHGIIIIHHHEIIIHIIIIHIIIIIIIIIIIIIIIIIHIIIIIIIIIIGIIIIIIIIHGHIIIIIHHIHHIIHHIIIIIIIIIIHIIHIIIIIDBBA@
@HISEQ:969:HM2KJBCX2:2:1101:20120:99461 2:N:0:ACTATGCA
CTGGTGCTGAATCCCAACTATCCCTATTAATCATTACGTCGATCCTAGAAACCAACAAAATAGGTTCGATCGTCCTATTTCGTTATTCCATGCTAATGTATTCAAGCGCGAGCCTGCTTTAAGCACTCTAATTTTTTCAAAGTAACAGTCCTGTTTCCCCGCAACAACAAATTAATGCCATCACGGTTCTGCAAGAGGGAGGGACCAGTGAGACCAGTGCATACCAGTGGCACGACCAACCTACTGGCCCCGAAATTCAACTACGAGCTTTTTAACTGCAACAACTTTAATATACGCTATTGGAGCTGGAATTACCGCGGCTGCTGGCACCAGACTTGCCCTCCAA
+
DDADDIIIIIIIIEHIIIIIIIIIIIHIIIIIIIIIIIIIIIIHHIIIGHIIIIIIIIIIHHIIIIIHIHHHHIIIIIHIHIIIIIHIIFHIHHIIIIIHIIHHIFIIIHIIIIIIHHIHHHIIIIIHHIIIIIIHHHHIIIIIIIIIIIHIIIIIIIIIIHIIIIIIIHHHHIIIIIHIIIIIIIIIIIIHIIIIIIIIIHGHHIIIIIIIIIHIIIHIIIIIHIIHIIIIGIIIHIIIIIIHHIIIHIIIIIIIIIIIIIHIIIHIIIIIIIIIIIIIIIIIIIIIIIIIIIIIIIIIIIIIIIHIIIIIIIIIIIIIIIIIIIIIIIIIIIIIIIIIIDDDDD
@HISEQ:969:HM2KJBCX2:2:1101:13803:100539 2:N:0:ACTATGCA
CTGGTGCTGAATCCCAACTATCCCTATTAATCATTACGTCAATCCTAGAAACCAACAAAATAGGATCGAACGTCCTATTTCATTATTCCATGCTAATGTATTCAAGCGTTAGCCTGCTTTAAACACTCTAATTTTTTCAAAGTAACAGTCCTGTTTCCCTGCAACACCAAATTAATGACATTACAGTTCTTCAAGAAGGAGGAATCAGTAAAGCCAGTACATACCATTGGCACGACCAACCTACTGACCCCGAAATTCAACTACGAGCTTTTTAACTGCAACAACTTTAATATACGCTATTGGAGCTGGAATTACCGCGGCTGCTGGCACCAGACTTGCCCTCCAA
+
DDDDDIIIIIIIIHIIIIIIIIIIIIIIIIIIIIIIIIIHIIIHIIIIIIIIIIIIIIIIIHHHHIIHIHIGIHHIIIIIIIIIIIIIHIHGGHHIIHHII@HHIHHHIIIIIIIIIIIHIHIIIIHFIIIIIIIIHIGIHHHIIIIIIIIIIIIIIIIIIIIIIGHIHIHHIIHIIHHIIIIHIHIIIHHIIIHIIIIHHIIIIIIIIIGIIIIIIIIIIIIIIIIIIHIIHIIIHHGIIIHHHHHIIIIIIIIIIIIIIIIIIIIIIHIIIIIIIIIIIIIIIIIIIIHIIIIIIHIHHIIIIIIHHIIIIIIHIHIIIIIIIIIHIIIIIIIIIIIIIDDDDD
@HISEQ:969:HM2KJBCX2:2:1102:3799:2119 2:N:0:ACTATGCA
CTGGTGCTGAATCCCAACTATCCCTATTAATCATTACGTCAATCCTAGAAACCAACAAAATAGGATCAACGTCCTATTTCATTATTCCATGCTAATGTATTCAAGCGCGAGCCTGCTTTAAACACTCTAATTTTTTCAAAGTAACAGTCCTGATTCCCCGCCACACCAAATTAATGACATGATGGTTCGTCAGAAGGTAGGAACCAGTAACACCAGTACGTACCTAAGGCACGACCAACGTACTGATCCCGAAATTCAACTACGAGCTTTTTAACTGCAACAACTTTAATATACGCTATTGGAGCTGGAATTACCGCGGCTGCTGGCACCAGACTTGCCCTCCAA
+
DDDDDIIIIFDGHHIIIIIIIIHIIIIIIIIIIIIIIIIIIIIIIIIIIIIIGIGIIIIIIIIHHIIIIIGHEHHIIIIIIIIIIIIIIIGHIIIIIIIIIHHIIIIHHIIHIIIFHHIHIHIIIIIIIIIIIIIIIIIHHIIIIIIHHIHIIHGIIIIIIIIIIIIIIIIIHIHIIIIIIIIIIIIIIIIIIIIIIHHFIIIIIIIIIIIIIIIIIIIIIIIIIIIIIIIIHHIIIIIIIIIIIIIIIIIIIIIIIIIIIIIHIIIIIIIIIIIIIIIIIIIIIIIIIIIIIIIIIHHHIIIIIIIIIIIIIIIIIHIHIHIHIIIIIIIIIIIIIIIIDDDDD
@HISEQ:969:HM2KJBCX2:2:1101:20869:101056 2:N:0:ACTATGCA
CTGGTGCTGAATCCCAACTATCCCTATTAATCATTACGTCGATCCTAGAAACCAACAAAATAGAATCAAACGTCCTATTTCATTATTCCATGCTAATGTATTCAAGCGTGAGCCTGCTTTAAACACTCTAATTTTTTCAAAGTAACAGCCCTGATTCCCCACAACACCAAATAAATGACATCATGGTTCGTCAGAAGGGAGAAACCGACGATGCCAGTACGTACCGAGGCACGACCAACATGATGGTCCCGAAATTCAACTACGAGCTTTTTAACTGCAGCAACTTTAATATACGCTATTGGAGCTGGAATTACCGCGGCTGCTGGCACCAGACTTGCCCTCCAA
+
DD@DDIIIIIIHHHIIIIIIIIIIIIIIIIIIIIIIIIIIIHIIHIIHIIIIIICGHIIIHE1GHEHHHGE0<DG0<<CHIII?EHGHH?<<E1C@F1@CG@EF@CGC?HFHII:EHFHCGHE?%???HH?HHHIH<@FHEHGHHIHHHHHHHHHFHHHH7E@GHCHHGIHHHHHHHEHGIIIIIIHHHIHGIGIIIIHIIHHCIIFFIIHIHIIIIIGGIIIIIIHHIIIIIIIIIIIGIIHEGGIIIIIIHIIIIIIIIHIIIIIIIIIIIIIIIIIHIIIIIIIIIIHHDIIIIIIHIIIIIIIIHIIIIIIIIIIIIIIIIIIIIIIIHIIIIIIIDDDDD
@HISEQ:969:HM2KJBCX2:2:1102:20139:2309 2:N:0:ACTATGCA
CTGGTGCTGAATCCAACTATCCCTATTAATCATTACGGTGGTCCTAGAAACCAACAAAATAGAACCATCCGTCCTATTTTATTATTCCATGCTAATGTATTCAAGCAAAATGCCTGCTTTAAACACTCTAATTTTTTCAAAGTAAAGGTCCTGGTTCCCCGCGGCACCCAATTAAGGACATCGCGGTTCTCCAGAAGGTGAGAAATTGACTACACCAGTTCATACCCCTTAAGGCACGACCGATGTGTCAATCCCGAAATTCAACTACGAGCTTTTTAACTGCAACAACTTTAATATACGCTATTGGAGCTGGAATTACCGCGGCTGCTGGCACCAGACTTGCCCTCCAA
+
DDDDDHIIIIIIIIIIIIIIIIIIIIIIIIIIIIIIIHIIIIIIIIIIIIIHIIIIIIIIIIII1FFHGHIIIIIIIIIIIIIIIIIIIIIIIIIIHIIIIIIIIIIIIIIIHHIIIIIIIIIIHIHIIIHIIIIIIIIIHIHIIIIIIIIIHHGHIIIHIIIIIIIIHIIIIHIIIIIIIIIIIIIIIIIIIIIIIIHIIIIIIIIIIIIIIIIIIIIIIIIIIIIIHIIIIIIIIIIIIIIIIIIIHIHIIIIIIIIIIIIIIHIIIIIIIIIIIIIIIIIIIIIHIIHIIIIIIIIIIIIIIIIIIIIIIIIIIIIIIIIIIIIIIIIIIIIIIIIIIIIIIDDDDD
@HISEQ:969:HM2KJBCX2:2:1102:17334:3293 2:N:0:ACTATGCA
CTGGTGCTGAATCCCAACTATCCCTATTAATCATTACGGCGACTCTAGAAACCAACAAAATAGAACCACACGTCCTATTTTATTATTCCATGCTAATGTATTCGGGCATAAGCCTGCTTTGAACACTCTAATTTTCTCAAGGTAAAAGTCCTGGTTCCCCAATGCACACCAATAAAGGGCACACCGGCTCACCAAGAGGTAAGACCCAGCCGGACAGTACATGCCGTTAAGCAGACCACCCAGCCAGGCCTGAAGTTCAACTACGAGCTTTTTAACTGCAACAACTTTAATATACGCTATTGGAGCTGGAATTACCGCGGATGCTGGCACCAGACTTGCCCTCCAA
+
@D?@BHEE11<GCCGHIC1<<<@CFEHHHE@GH@E1G?GHI/ECCHIHFE?GGEHHHFH?GH?GHHFEE@CCHECHGHE1@GGHHEE?@?@G?GECGECGHCFC@HHIHHFDCHGIHHEF1DHEHGHGGHEHHHHHHGIGG6FE@@FECIHHE@IHHHHHHIIGIHHIHFH@GHGHHEFCHHHIIHHHEC@HGGHHIHIHHHFEIH7DIIIHEEFHHGCCIIHIIIIIH<C@@1>EC@@@GHEECEH@@GIIIIHHHFCIFHEEHG@CFHHCGHF1HG@DGGIHHEF?HHHHEEC?F?HEFEHIHHHHIIIIIIIIIGIIHEHHFF<<<HHHGDCECCHHFBD@D0
@HISEQ:969:HM2KJBCX2:2:1102:14519:3411 2:N:0:ACTATGCA
CTGGTGCTGAATCCCAACTATCCCTATTAATCATTACATCGATCCTAGAAACCAACAAAATAGAATCGGATGTCCTATTTCATTATTCCATGCTAATGTATTCAAGCGTGAGCCTGCTTTAAACACTCTAATTTTTTCAAGGTAACAGTCCTAATTCCCCGTGACACCAAATTAATGGCATTACGGTTCTTTAGAAGGTGAGAAATCAATAATATCAGTACATACCAACGGCATGACCGAAACATTGATCCCGAAATTCAACTACGAGCTTTTTAACTGCAACAACTTTAATATACGCTATTGGAGCTGGAATTACCGCGGCTGCTGGCACCAGACTTGCCCTCCAA
+
DDDDDIIIIFFCDGHHHIIIIIIIIIIHIIIIHIIIIIIIIIHIIGIIIIIIIIIIIIHHHIHIHIIHIIIIIIIIIIIHIIIIIIIHHHIIHIIIIIHIHGHHIIIHIIIIIHIIHIIIIHHIIHIHIHIHHFHHHIIHIHIIHHIIHIHIHHHIIIHIIIIIIIIIIIIIHHHIHHHIIHHIIIIIHIHIIIIIIHIIIIFIIIIIIIIHIIIIIIIIIIIHGHHIHHDHIIIIIIHHHHGIGGIIIGIIIIIIIHHHIHIIIIIIGIIHGFGCGHHHHIIIIHEHHHHIIIHHIHHHHHIIHIHIIIHIHIIIHIIIIIIIIIIHGHIIHHHIHIIIIIDDADB
@HISEQ:969:HM2KJBCX2:2:1102:11107:4828 2:N:0:ACTATGCA
CTGGTGCTGAATCCCAACTATCCCTATTAATCATTACGGTGATCCTAGCAACCAACAAAATAGAACCACAACGTCCTATTCTATTATTCCATGCTAATCTATTCAAGCAATAACCCGCTTTAAACACTCTAATTTTTTCAAGGTAATGGTCCTGGCTCCCCAACACACCCAACAAAGGACATGCTGGTTCACCAGAAGGAAGACCCGACAACAAGACAGTACTCGCCAAAGACGGACCGCCCGGCCAGGCCTAAAATTCAACTACGAGCTTTTTAACTGCAACAACTTTAATATACGCTATTGGAGCTGGAATTACCGCGGCTGCTGGCACCAGACTTGCCCTCCA
+
??@DDIIC@<111D@GGCGECFH1?1DEHH1F@HI?GC0<E111<D<11<CHEH1GHIIHHH<G1<<111<</1<<<<FEH@E@GHH?1111111<@?@<D14?GGHCF@<@&<CHEH86B<DGHHC?E@DF?1FIHFFBDEEEFEHGEHHEG<:?=HEGCEFE?B<ECF@HA?B/G<HGFEHH:D?G@HIIHFGCFG=>F<EHCHHHF?GGF<.<EFCFIHHDHGHHGIIHDCDCHHDHDHHC?HGEGHHEHIHEEHIHIH=EGCEEE@GD1HF<HGCGGEHGFHHE@E@GIHGHGCIHFFHEHIHHHHHGCHIHDFC1HHIHCFGHIHEHGCFIIHIHG?A@@?
@HISEQ:969:HM2KJBCX2:2:1102:6407:4032 2:N:0:ACTATGCA
CTGGTGCTGAATCCCAACTATCCCTATTAATCATTACGTCAATCCTAGAAACCAACAAAATAGGATCGAACGTCCTATTTCATTATTCCATGCTAATGTATTCAAGCGTTAGCTTGCTTTAAACACTCTAATTTTTTCAAAGTAACAGTCCAAATTCCCCGCAACACCAAATTAATGGCATTACGGCTCATCAGGAAGGAGGAATCAGTGAGACCAGTGCATACCGATGGCATGACCAATCTACTAACCCCGAAATTCAACTACGAGCTTTTTAACTGCAACAACTTTAATATACGCTATTGGAGCTGGAATTACCGCGGCTGCTGGCACCAGACTTGCCCTCCAA
+
DDDDDIIIIHHIHHIIIIIIIIIIIIIIIIIIIIIIIHHIIIIIHIIIGIIHIIIIIIIIHFGHHIIIIIIIIIIIIIIIIIIIIIHHHHIIIIIIIIIIIIIIIIIIIIIIIIIIIIIIIIHIIIIIIIIIIIIHIHIHIIIIIIIHHIIIIIIIIHIIIIIIIIIIIIIIIIIIIIIIIIIIIIIIHIIIHIIIIHIIIIIIIIIIIIIIIIIIIIIIIIIIIIIIIIIIIIIIIIIIIIIHHHHIIIIIIIIIIHIIIIIIIIHIIIIIIIIIIIIIIIIIIIIIIIIIIIIIIIIIHIIIIIIIIIIIIIIIIIIIIIIIIIIIIIIIIIIIIIIIIDDDDD
@HISEQ:969:HM2KJBCX2:2:1102:13183:5634 2:N:0:ACTATGCA
CTGGTGCTGAATCCCAACTATCCCTATTAATCATTACATCGATCCTAGAAACCAACAAAATAGAATCGGATGTCCTATTTCATTATTCCATGCTAATGTATTCAAGCGTGAGCCTGCTTTAAACACTCTAATTTTTTCAAGGTAACAGTCCTAATTCCCCGTGACACCAAATTAATGGCATTACGGTTCTTTAGAAGGTGAGAAATCAATAATATCAGTACATACCAACGGCATGACCGATACATTGATCCCGAAATTCAACTACGAGCTTTTTAACTGCAACAACTTTAATATACGCTATTGGAGCTGGAATTACCGCGGCTGCTGGCACCAGACTTGCCCTCCAA
+
DDDADHIIIGFHGHHIIHIIIIIIIIIIIIIHIIIIHHIHHIIHHIIIIIIIHIIIIIIIIIIIIHHGHIIIIIIIIIHIHIIIIIHHEHIHFGEHIIIHHHIIIIIHIIIIIHIIIIIIIIIIIIIIIIIIIIIIIIIHIIIIHIIIHIIIHIIIHHIIIIIIIHIIIIHHHIIIIIIIIIIIIIIIIIHIIIIIIIIIIIIIIIIIIIIIIIIIIIIIIIIIIIIHIIIIIIIIIIIIHIIHGCHHGHIIIHIIIHIIIIIIIIHIIIIIHHHIIIIIIIIIIIIHIIIIIIIIIIIIIIIIIIIIIIIIIHIHIIIIIIIIIIIIIIIIIIIIIIIIIIDDDDD
@HISEQ:969:HM2KJBCX2:2:1102:12247:6130 2:N:0:ACTATGCA
CTGGTGCTGAATCCCAACTATCCCTATTAATCATTACGTCAATCCTAGAAACCAACAAAATAGGATCAACGTCCTATTTCATTATTCCATGCTAATGTATTCAAGCGCGAGCCTGCTTTAAACACTCTAATTTTTTCAAAGTAACAGTCCTGATTCCCCGCCACACCAAATGAATGACATGATGGTTCGTCAGAAGGTAGGAACCAGTAACACCAGTACGTACCTAAGGCACGACCAACGTACTGATCCCGAAATTCAACTACGAGCTTTTTAACTGCAACAACTTTAATATACGCTATTGGAGCTGGAATTACCGCGGCTGCTGGCACCAGACTTGCCCTCCAA
+
@@@DB1<FHDFDHHIFHHIIIIEHIIIIIIIICGHIIIHIIIHHHIEHHHGHHHIHIHH1FCEHEEE1DFCGHHEH1FEHHHIIIIIIHIICHIIIHH@GHEGHFHDHHIIIIIIIIIIIIIHHHHHHHHIIIIIHEHIIACHHHHHHIIHF?DDHHIHGHHHEHHIIHHHIIHIHHGHIHIHHIIGIIIIGHHHHIIIIIHHGIIIHIIHHIIIIIHHIHHHFIIIHIIIIIHIIIIIHIHHDHHHIIHHHHIIIIIIHHHHIHHHHIHIHHHIIIIIHIHHHGHEHHIHHGHGHHIHHHHEIHHIIIIHHHDECHIHIIIHGIHHHHIHHHHEIIIIIDB@@@
@HISEQ:969:HM2KJBCX2:2:1102:6345:5802 2:N:0:ACTATGCA
CTGGTGCTGAATCCCAACTATCCCTATTAATCATTACGTCGATCCTAGAAACCAACAAAATAAGATCAAACGTCCTATTTCATTATTCCATGCTAATGTATTCAAGCGTGCGCCTGCTTTAAACACTCTAATTTTTTCAAAGTAACAGTCCTGATTCCCCACGACACCAAATTAATGACATCGCGGTTCTTCAGAAGGTAGGAACCAATAATGCCAGTGCATACCGAAGCACGACCGACAATCTGATCCCGAAATTCAACTACGAGCTTTTTAACTGCAACAACTTTAATATACGCTATTGGAGCTGGAATTACCGCGGCTGCTGGCACCAGACTTGCCCTCCAA
+
DDDDDIIIIIIIIIIIIIIIIIIIIIIIIIIIIIIIIIIIIIIIIIIIIIIIIIIIIIIIIIIIIIIIIIIIHHHIIIIIIIIIIIIIIIHHHIIIIIIIIIIIIIHIIIIHIIIIIIIIIIIIIIIIIIIIIIIIIIIIIIIIIIIIIIIIIIIIIIIIIIIIIIIIIIIHIIIIIIIIIIIIIIIIIHGIIIIIIIIIIIIIIIIIIIIIIIIIIIIIIIIIIIIIIIIIIIIIIIIIIIHFIIIIIIIIIIIIIIIIIIIIIHIIIIIIIIIIIIIIIIIIIIIIIIIIIIIIIIHHIIIIIIIIIIIIIIIIIIIIIIIIIIIIIIIIIIIIIIIIDDDDD
@HISEQ:969:HM2KJBCX2:2:1102:21198:6832 2:N:0:ACTATGCA
CTGGTGCTGAATCCCAACTATCCCTATTAATCATTACGTCAATCCTAGAAACCAACAAAATAGGATCAAACGTCCTATTTCATTATTCCATGCTAATGTATTCAAGCGTTAGCCTGCTTTAAACACTCTAATTTTTTCAAAGTAACAGTCCTGTTTCCCTGCAACACCAAATTAATGACATTACAGTTCTTCAAGAAGGAGGAACCAGTAAAGCCAGTACATACCAGAGGCACGACCAACTCTCTAATCCCGAAATTCAACTACGAGCTTTTTAACTGCAACAACTTTAATATACGCTATTGGAGCTGGAATTACCGCGGCTGCTGGCACCAGACTTGCCCTCCAA
+
@?DB0CECEHHHC?EDGE@G1FEH1DDDGE<FH?1FHHC@EECFEHHHGHEFFHHECHIGHIICG<GEHI1E1<00C?@D@G<CEF?H1GCEEECHGGDFE@EHGHHGGEFCHCHGGFF@FHH@HEHHHHHHGHHG@CGHIHHEHEHGDIHHHHIHHIHGHIHIHIIHH@HGHIIHHHFIIHIHIIIHIIHIIIIHHHHIIIIHIIHIIHHHHEIIIIHIHHHHHCHCIHIHIIHHHGDGGHFGDFHGGHHHCHFIHH?IIHDHGCIIIHHCGHHHIHHHHHHIIHIIIHHHIHHGIHGGHIIHIIIIIHIHHIIIIIHIIIHIIHCIIIIIIIIIHHHIIDAB@D
@HISEQ:969:HM2KJBCX2:2:1102:16395:6944 2:N:0:ACTATGCA
CTGGTGCTGAATCCCAACTATCCCTATTAATCATTACGTCGATCCTAGAAACCAACAAAATAGAATCAAACGTCCTATTTCATTATTCCATGCTAATGTATTCAAGCGTGAGCCTGCTTTAAACACTCTAATTTTTTCAAAGTAACAGTCCTGATTCCCCACAACACCAAATAAATGACATCATGGTTCGTCAGAAGGGAGAAACCAACAATACCAGTACGTACCGAGGCACGACCGACATGATGGTCCCGAAATTCAACTACGAGCTTTTTAACTGCAGCAACTTTAATATACGCTATTGGAGCTGGAATTACCGCGGCTGCTGGCACCAGACTTGCCCTCCAA
+
DDDDDIHHHHIIHCHIGHHHIIHIGHHHHFHGHHHECGHHHCGFGHHHGFHHIGHIIIIIFGHGHHHHIIGGH@HHEHIIHHGHGIIDDFHHHIIHIIIIHIIIIIIIIIIIIHIIIIIIIIIHHEIIIHIIHHIIIIIIIIHIIIIIHIIIIHHHHGHIIIIIIIIHIIIIIIIHIIIIHIIIIIIIIHHIIIIHIIHIIIIIIIIIIIIHIIIIIHIHIIIIIIIIHIIHIIHIIIIIIHGGIHIIIIIIIIHHIIIIHIIIIIIIIIIIIIIIHIIIIIIIIIHIIIIIIIIIHIIIIIIIIIIIIIIIIIIIIHIIIHIIIHIIIIIHIIIIIIIIDDDDD
@HISEQ:969:HM2KJBCX2:2:1102:11587:6858 2:N:0:ACTATGCA
CTGGTGCTGAATCCCAACTATCCCTATTAATCATTACGTCGATCCTAGAAACCAACAAAATAGAATCAAACGTCCTATTTCGTTATTCCATGCTAATGTATTCAAGCGTGAGCCTGCTTTAAACACTCTAATTTTTTCAAAGTAACAGTCCTGATTCCCCAAGACACCAAATTAATGACATCATGGTTCGTCAGAAGGTAGAAATCAATAATACCAGTACGTACAATAGCACGACCAATAAATTGATCCCGAAATTCAACTACGAGCTTTTTAACTGCAACAACTTTAATATACGCTATTGGAGCTGGAATTACCGCGGCTGCTGGCACCAGACTTGCCCTCCAA
+
BDDABHEECHCEHHFHGIE?HIIIIIIIIHHIIIIIIIIIIHHIIIIGHHHHEGHIIIIIIHHIIIIGHHHHEHIIIHH?HHHHHHIIHIHHHHHHIHHIIIHIIIHIIIIIIHIIIIHHHIIIIIIIIIIIIIIHIGHHIIHIIIHIIHHHIIHIIIGHIHHEHGIHHGIHIIHHHHHHIIHIHGIHHHHEHIIIIIIIIIIIHHIIIIIIIIIHIIIIIIIIIGIIIIIHIIIHIIIHHEHIIIIGIIIHHIIHIIIIIIIIIIIIIIIIIHIIIHFGIHIIIIIHGIIIHHIGHHHGHHHHIHIIHHIIIIIIIIIIHIFHIIGIIIHIIIIIIIIICDBAD
@HISEQ:969:HM2KJBCX2:2:1102:13017:8181 2:N:0:ACTATGCA
CTGGTGCTGAATCCCAACTATCCCTATTAATCATTACGTTGATCCTAGAAACCAACAAAATAGAATCGAACGTCCTATTTCATTATTCCATGCTAATGTATTCAAGCGCGTGCCTGCTTTAAACACTCTAATTTTTTCAAAGTAACAGTCCTGACTCCCCACAACATCAAATTAATGACATCATGATTCATCAGAAGGGAGAAATCAATGACATTAGTACGTACCGAAGGCACGACCGACGTATTGATCCCGAAATTCAACTACGAGCTTTTTAACTGCAACAACTTTAATATACGCTATTGGAGCTGGAATTACCGCGGCTGCTGGCACCAGACTTGCCCTCCAA
+
DDDDDIIIIIIIIHIIIIIIIIIIIIIIIIIIIIIIIIIIHIIIIIIHHIIIIIIIIIIHIHIIIIIIIHHGHIIIHIIIIIIIHIIHFGEHHHIIIIIHIFHHHIIGIHIIIIIIIIIIIIIIIIIIIIGIIIIIIIIIHGHIIIIIGIIIIHGIIGHIGIFIIFGHG?EHHFHHH?/FHEGHHIHHHIIIIIHIHHIIHHHCHGH?FHFHIIHGE@HGHHIEHHH=C;GCF@DHCCFDDHIIIGEHI@1CC1<@?C?G?E?GHEHDGFFC?ECHC<1?FCC<FHHCCCHGHEE?F@C<HF<<111<<<1@DHD<E?<1CG1CEHHEH@EHGFHHD0<<10@DD<
@HISEQ:969:HM2KJBCX2:2:1102:2253:8412 2:N:0:ACTATGCA
CTGGTGCTGAATCCCAACTATCCCTATTAATCAATACGTCAATCCTAGAAACCAACAAAATAGGATCAACGTCCTATTTCATTATTCCATGCTAATGTATTCAAGCGCGAGCCTGCTTTAAACACTCTAATTTTTTCAAAGTAACAGTCCTGATTCCCCACCACACCAAATTAATGACATGATGGTTCGTCAGAAGGTAGAAATCAGTAACACCAGTACGTACCGAAGGCACGACCAGCGTACTAATCCCGAAATTCAACTACGAGCTTTTTAACTGCAACAACTTTAATATACGCTATTGGAGCTGGAATTACCGCGGCTGCTGGCACCAGACTTGCCCTCCAA
+
DDDDDIIIIHHHHIIHIIIIIIIIIIGHIHHHHIIIIIIIIIIIIIIIHIIIIIIIIIIIIIHIIIIIIIIHIIIIIIIIIIIHIIIIIIIIIIIIIIIIHHHIIIIIIHIHIIIIIIIIIIIIIIIIIHIIIIIIIIIIIHIIIIIIHIIIIIHIIIIHIIHHHIIHIIIIIIIIIIIIIIIIIIIIIIIIIIIIIIIIIIIIIIIIIIIIIIIIIIIIIIIIIIHIIIIIIIIIIIIIIIIHIIIIIIIIIIHIIHHIIIIIIIIIIIIIIIIIIIIIIIIIIIIIIIIIHIIIIIHIIIIIIIHIIIIIIIHIIIHIIIIIIIIIIIIIIIIIIIIIDDDDD
@HISEQ:969:HM2KJBCX2:2:1102:10727:9707 2:N:0:ACTATGCA
CTGGTGCTGAATCCCAACTATCCCTATTAATCATTACGTCGATCCTAGAAACCAACAAAATAGAATCAAACGTCCTATTTCATTATTCCATGCTAATGTATTCAAGCGTGAGCCTGCTTTAAACACTCTAATTTTTTCAAAGTAACAGTCCTGATTCCCCACAACACCAAATAAATGACATCATGGTTCGTCAGAAGGGAGAAACCAACAATACCAGTACGTACCGAGGCACGACCGACATGATGGTCCCGAAATTCAACTACGAGCTTTTTAACTGCAGCAACTTTAATATACGCTATTGGAGCTGGAATTACCGCGGCTGCTGGCACCAGACTTGCCCTCCAA
+
DCDCDIIIIIIIIIIIIIIIIIHIIEHIIIIIIIIIIIIIHIIHIIIIIHHGHIIIIIIHHIHHHIIIIIHHIIHIIIIIIIIIFHIEGHGGGIIIIIIIIIIIIIHIHHIIIIIIHHHIIIHIIIIIIIIIIHHHDIIHHIIIIIIIIHIIIIIIHIIIIIIIIIIIIIIIIHHGHIIIIIIIIIIIHIIIIIIIIIIIIIIIIIIIIIIHIIIIIIIIIIIIIIIIIIIIIIIIIIIIIHHGIIIIIIIIIIIHIHHIIIIIIIIIIIIIIIIIIIIIIIIIIIIIIIIIIIIIIIIIIIIIIIIIIIIIIIIIIIIIIIIIIIIIIIIIIIIIIIIIDDDDD
@HISEQ:969:HM2KJBCX2:2:1102:19125:8967 2:N:0:ACTATGCA
CTGGTGCTGAATGCCAACTATCCCTATTAATCATTACGTCGATCCTAGAAACCAACAAAATAGAATCAAACGTCCTATTTCATTATTCCATGCTAATGTATTCAAGCGTAAGCCTGCTTTAAACACTCTAATTTTTTCTAAGTAACAGTCCTGATTCCCCACGACACAAAATTAATGACATCGCGGTTCTTCAGAAGGTAGGAACCAATAATGCCAGTGCGTACCGAAGCACGACCAACAATTTGATCCCGAAATTCAACTACGAGCTTTTTAACTGCAACAACTTTAATATACGCTATTGGAGCTGGAATTACCGCGGCTGCTGGCACCAGACTTTCCCTCCAA
+
D@00<F1FEC@?11<11<1<111<11D1C11111<<C1<1</<1<C<CDEH1<<CCEE?D1CG@GHF@<FC0110<11<FH1D@E1<111<CFGH1<B1<<D<101CHHHF5GCB1HG?@<FCHHCB<<GGCAA1FH1$HD<G/<F?@A8FD@?11/?1DG7C-);9/,<8DFC@<CC.:-+C</-HEHHHIHHHIIHFHHHE<D0FFGG?FHGHH?C<EGFHHIGIH>CFF<</1GF<C<1?AEHH:<<<1?FD1@FEE=EFH?HHHHHEC1<HHGHHHHHCD?HFHHGD<<?HHHG@@?HEECHEHEHHDHCF//HHEHCEG?H?GF<<CDD1D0DFHD0@?D
@HISEQ:969:HM2KJBCX2:2:1102:2160:10459 2:N:0:ACTATGCA
CTGGTGCTGAATCCCAACTATCCCTATTAATCATTACGTCGATCCTAGAAACCAACAAAATAGAATCAAACGTCCTATTTCGTTATTCCATGCTAATGTATTCAAGCGTGAGCCTGCTTTAAACACTCTAATTTTTTCAAAGTAACAGTCCTGATTCCCCATGACACCAAATTAATGACATCATGGTTCGTCAGAAGGTAGGAATCAATAATACCAGTACGTACAATAGCACGACCAATAAATTAATCCCGAAATTCAACTACGAGCTTTTTAACTGCAACAACTTTAATATACGCTATTGGAGCTGGAATTACCGCGGCTGCTGGCACCAGACTTGCCCTCCAA
+
DD@DDHIGEHIHIGFHIIIIHIIGHIIIIHIIEHH@CEHHHHHIIHGHHFEH@HHIIIHIHIIHFCEGHEHHEHIIIIEH?FHHIIIIIIIGIIIIIIIIHIHHHHHHHHH<FHHHGG@EGHIHHCHHHI?HHIHHGHHHCFHHHHGIIHGHHHGGHHIHHIGCGEHFEHEGCHHHHHHHIHHEFHIIHEHHHHHIIHEHIHHHGIIIIHHHHHFHEHIHHHHHEEHHEHHHDCIFIIHIIHGHHHHHHHIIIIHGHEHHHHHIHEIHHHHIHHIHIIHHHHCG@CHHHHIGIIIIIIIHHIHFIIHHHIIHIIHHHGHHGHIIIHHIIIIHIIHHIHGFDBB@@
@HISEQ:969:HM2KJBCX2:2:1102:19048:9869 2:N:0:ACTATGCA
CTGGTGCTGAATCCCAACTATCCCTATTAATCATTACGTCAATCCTAGAAACCAACAAAATAGGATCAACGTCCTATTTCATTATTCCATGCTAATGTATTCAAGCGCGAGCCTGCTTTAAACACTCTAATTTTTTCAAAGTAACAGTCCTGATTCCCCGCCACACCAAATTAATGACATGATGGTTCGTCAGAAGGTAGGAACCAGTAACACCAGTACGTACCTAAGGCACGACCAACGTACTGATCCCGAAATTCAACTACGAGCTTTTTAACTGCAACAACTTTAATATACGCTATTGGAGCTGGAATTACCGCGGCTGCTGGCACCAGACTTGCCCTCCAA
+
DDDDDIGHHDGHGHHHHIIIIHIIIHIIIIIIHIIIIIIIIIHHIIGIEHHIIIGHIIIHIIIIIIHHDECDGHHHIIHIIEHIHFHCGHIIHHIIIHHHIGHH?GHDHIIIIHFICHHHHIIIIHHHIIIHIHEEHHHHHHHIIIEHHEHFHHIFHEHDHHHHIIIIHHGIHEH@HHHEHIIGIIIHHEHHGEHGEHFCCIHIIIIIIIIIGIHFHIIIIIGIIIHFHIIIHIHHI=HHHHGCFIHHBHEHHIHGGIIIIIIIIHHHCHHEIIIIIIHIIHHIIHHIIIIIHIHIHHFDIHHCIIIIIIHHHHHGIIIIHHIIHEHIHIIHIIIIIIIHDADAD
@HISEQ:969:HM2KJBCX2:2:1102:7712:10850 2:N:0:ACTATGCA
CTGGTGCTGAATCCCAACTATCCCTATTAATCATTACGTCAATCCTAGAAACCAACAAAATAGGATCGAACGTCCTATTTCATTATTCCATGCTAATGTATTCAAGCGTTAGCCTGCTTTAAACACTCTAATTTTTTCAAAGTAACAGTCCTGTTTCCCTGCAACACCAAATTAATGGCATTACAGTTCTTCAGAAAGGAGGAATCAGCGAAACCAGTACATACCAGTGGCACGACCAACCTGCTGACCCCGAAATTCAACTACGAGCTTTTTAACTGCAACAACTTTAATATACGCTATTGGAGCTGGAATTACCGCGGCTGCTGGCACCAGACTTGCCCTCCAA
+
B@B0<F1<DHCEFGHEE<@GFH1FCHEFF@C1<CCDHH1<0<1<FHE@1<<@<CH@<FGIIHE?GG1<EHHHHHHIIIIIIHIIIIHHHFHGHHIIHIHGHHHIIIGECIIIHGHHHHIHHFHIIIIIHHHGEHIIHIIIIHHGIIHIHIHIHHEHIIIIIHIIIHEGHGHFEHIHHHHIFHGFHHIHGHFIIIIIIIHHIIIHCIHIHHIIH<IIIIIIIIIHHIHGGIIIIHGGIHHIIIIHFHIIHEIIIIHIIHEIIIIIHGEIIIIIHHHIIHHFHHHHHFHIIIIIHHHIIIHG@HIHHHEHHHE@HCCHHHCIHEIHHGC?IHEEHCCCGCDCG@<B@@
@HISEQ:969:HM2KJBCX2:2:1102:4547:11142 2:N:0:ACTATGCA
CTGGTGCTGAATCCCAACTATCCCTATTAATCATTACGTCAATCCTAGAAACCAACAAAATAGGATCAAACGTCCTATTTCATTATTCCATGCTAATGTATTCAAGCGTTAGCCTGCTTTAAACACTCTAATTTTTTCAAAGTAACAGTCCTGTTTCCCTGCAACACCAAATTAATGACATTACAGTTCTTCAAGAAGGAGGAACCAGTAAAGCCAGTGCATACCAGAGGCACGACCAACCTACTAATCCCGAAATTCAACTACGAGCTTTTTAACTGCAACAACTTTAATATACGCTATTGGAGCTGGAATTACCGCGGCTGCTGGCACCAGACTTGCCCTCCAA
+
DCDBDIIIIIIIIHIIIIIIIIIIHIIIIIIIIIIIIIIIIIIIHIIIIIIIIIIIIIIIIIHHHIIIIIIIIIIIIIIIIIIIIHIHHIIIGIIIIIIIIIIIIHIIIIIIIIIIIIIIIIIIIIIHIIIIIIIHIHIIHIHIIIIHIIIIIHIIHIIIIHIIIIIHHIIIHIIIIIIIIIIIIIIIIIIIIIIIIIIIIIIHHIIIIIIIIIIIIIIIIIHFHI=IIIIIIIIIIIH<IIIHFIIIIIIIIIIIIGIIIIIIIIIIIIIIIIHIIIIIIHIIIHIIIIIHIIIIIIIHHIIIIIIIIIIIIIIIIIIIIIIIIIIIIIIIIIIIIIIIIDDDDD
@HISEQ:969:HM2KJBCX2:2:1102:5365:10814 2:N:0:ACTATGCA
CTGGTGCTGAATCCCAACTATCCCTATTAATCATTACGTCGATCCTAGAAACCAACAAAATAGAATCAAACGTCCTATTTCATTATTCCATGCTAATGTATTCAAGCGTAAGCCTGCTTTAAACACTCTAATTTTTTCAAAGTAACAGTCCTGATTCCCCACGACACCAAATTAATGACATCGCGGTTCTTCAGAAGGTAGGAACCAATAATGCCAGTGCGTACCGAAGCACGACCAACAATTTGATCCCGAAATTCAACTACGAGCTTTTTAACTGCAACAACTTTAATATACGCTATTGGAGCTGGAATTACCGCGGCTGCTGGCACCAGACTTGCCCTCCAA
+
DDCDDIIIIIIIIIIIIIIIIIIIIIIIIIIIIIIIIIIIIIIIIIIIIIIIIIIIIIIIIHIGIIIIIIIIIIIIIIIIIIIIIIIIIIIIIIIIIIIIIHIIIIIIIIIIIIIIIIIIIIIIIIIIIIIIIIIIIIIIIIIIIIIIIIIIIHIIIIIIIIIIIIIIIIHHIIIIIIIIIIIIIIIIHIIIIIIIIIIHIIIIIHIIIIHIIIIIIIIHHIIIIIIIIIIIIIIIIIIIIHHCIIIIIIIIIIIIIIIIIHIIIIIIIIIIIIIIIIIIIIIIIIIIIHIIIIIIIIIIIIIIIIIIIIIIIIIIIIIIIIIIIIIIIIIIIIIIIIIIDDDDD
@HISEQ:969:HM2KJBCX2:2:1102:14455:11704 2:N:0:ACTATGCA
CTGGTGCTGAATCCCAACTATCCCTATTAATCATTACGGTGATCCTAGAAACCAACAAAATAGAATCATGCCGTCCTATTTTATTATTCCATGCTAATGTATTCAAGCAAAATGCCTGCTTTAAACACTCTAATTTTTTCAAAGTAAAGGTCCTGGTTCCCCGCAACACCCAATTAAGGGCATCGTGGTTCTCCAGAAGGTGAGAAATTGACTACACCAGTTCATACCCCTTAAGGCACGACCGATGTGTCAATCCCGAAATTCAACTACGAGCTTTTTAACTGCAACAACTTTAATATACGCTATTGGAGCTGGAATTACCGCGGCTGCTGGCACCAGACTTGCCCTACAA
+
DDDDDIIIIIIIGIIIIIIIIIIIIIIIIIIIIIIIIIIIIIIIIIIIHIIIIIIIIIIHIIIIIIIIIIIIIHHIIII1FFHIIIIIIIIIIIHIIIIIIHIIIIIIIIIIIIIIIIIIHIIIIIIIIIIIIIIGIIHIHIIIIIIIIIIIIIIIIIIIGIIIIIIIIIIIIIIIIIIIIIIIIIIIIIIIIHIIIIIIIIIIIIIIIIIIIIIIIIIIIIIIIIIIIIIIIIIIIIHIHIIIIIIIIHGIIIIIIHIIIIIIIIIIIIHIHIIIIIIIIHIIIIIIIIIIIIIIIHIIIIIIIIIIIIIIIIIIIIIIIIIIIIIIIIIIIIIIIIIIIIIIIIIDDDDD
@HISEQ:969:HM2KJBCX2:2:1102:3999:11849 2:N:0:ACTATGCA
CTGGTGCTGAATCCCAACTATCCCTATTAATCATTACGTCAATCCTAGAAACCAACAAAATAGGATCAAACGTCCTATTTCATTATTCCATGCTAATGTATTCAAGCGTTAGCCTGCTTTAAACACTCTAATTTTTTCAAAGTAACAGTCCTGTTTCCCTGCAACACCAAATTAATGACATTACAGTTCTTCAAGAAGGAGGAACCAGTAAAGCCAGTACATACCAGAGGCACGACCAACCTACTAATCCCGAAATTCAACTACGAGCTTTTTAACTGCAACAACTTTAATATACGCTATTGGAGCTGGAATTACCGCGGCTGCTGGCACCAGACTTGCCCTCCAA
+
DDDDDIIIIIIIIIIIIIIIIIIIIIIIIIIIIIIIIIIIIIIIIIIIIIIIIIIIIIIIIIHHIIIIIIIHIIIIIIIIIIIIHIIIIIHIIIIIIIIIIIIIIIIIIIIIIIIHIHIIIHIIIIIIIIIIIIIIIIIIIIIIIIIIIIIIIIIIIIIIIIIIIIIIIIHIIIIIIIIIIIIIIIIIHIIIIIIIIIIIIIIIIIIIIIIIIIIIIIIIIIIIIIIIIIIIIIIIIIHIIIIHFIIIIIIIIIIIIIIIIIHIIIIIIIIIIIIIIIIIIIIIIIIIIIIIIIIIIIIIHIIIIIIIIIIIIIIIIIIIIIIIIIIIIIIIIIIIIIIIIDDDDD
@HISEQ:969:HM2KJBCX2:2:1102:6787:12795 2:N:0:ACTATGCA
CTGGTGCTGAATCCCAACTATCCCTATTAATCATTACGTCGATCCTAGAAACCAACAAAATAGAATCAAACGTCCTATTTCATTATTCCATGCTAATGTATTCAAGCGCGAGCTTGCTTTAAACACTCTAATTTTTTCAAAGTAACAGTCCTGATTCCCCATGACACCAAATTAATGACATCGTGGTTCGTCAGAAGGGAGAAACCAATAATGCTAGTACGTACAAAGTACGACCGACATATTAGTCCCGAAATTCAACTACGAGCTTTTTAACTGCAACAACTTTAATATACGCTATTGGAGCTGGAATTACCGCGGCTGCTGGCACCAGACTTGCCCTCCAA
+
BDB?DF?CHE@FCHHECHHHHFHCHHIIIHIGHHFHIEGHI<GH=GCE@CEIGHHIIIHHHHHCHHEFHEH@<GE=GHHHFHHHFHHHEHIIHIHHHGCE@DGHHIEHH<CDH?HIHHCHEHHFHHIIIHHCEHHHHGHHHHGEHHHIIHHHHHEHHGHFHHEHHHIHECHHHIIIHHF/DECHHHGG=HGEGHHFEHEDCF<@GEHHGHEH;FFHHHHFCGEHHFHHHHHGHCCHG@CHD1HHHE<GHGEHE?HECD@HD=HFHEHHGD?<1HF@F1HIHHD1?CEHHDHCCIHHFHIHHIHFEIH@GCDHCCCDIHEG<1@EHFEIHEFDC<1FHHEDB@D<
@HISEQ:969:HM2KJBCX2:2:1102:7720:12509 2:N:0:ACTATGCA
CTGGTGCTGAATCCCAACTATCCCTATTAATCATTACGTCGATCCTAGAAACCAACAAAATAGAATCAAACGTCCTATTTCATTATTCCATGCTAATGTATTCAAGCGTAAGCCTGCTTTAAACACTCTAATTTTTTCAAAGTAACAGTCCTGATTCCCCACGACACCAAATTAATGACATCGCGGTTCTTCAGAAGGTAGGAACCAATAATGCCAGTGCGTACCGAAGCACGACCAACAATTTGATCCCGAAATTCAACTACGAGCTTTTTAACTGCAACAACTTTAATATACGCTATTGGAGCTGGAATTACCGCGGCTGCTGGCACCAGACTTGCCCTCCAA
+
DDDDDIIIIIIHHIIIIIIIIIIIIIIIHIIIGIHIIIIIIIIIIIIIIIIIIIIIIGIIIIIIIHIIIIIIIHIIIIIIIGIIIIIIIIIIIIIIIIIIIIHHIHIIIIIIIIIIIIIIIIIHIIIHIIIIIIIIIIIIIIIIIIIIIIIIIIIIIIIHIIIIIIIIIIIIIIIIIIIGIIIHIHIIIIIIIIIIIIIIIIIIIIIHIIIIIIIIIIIIIIIIIIIIIIIIIIIHIIIIIIIIIIIIIIIIHIIIIIIIIIIIIIIIIIIIIHIHIIIIIIHIIIIIHIIIIIIIIIIIIIIIIIIIIIIIIIIIIIIIIIIIIIIIIIIIIIIIIIIIDDDDD
@HISEQ:969:HM2KJBCX2:2:1102:14517:11948 2:N:0:ACTATGCA
CTGGTGCTGAATCCCAACTATCCCTATTAATCATTACTTCAGTCCTAGAAACCAACAAAATAGAACCAAAGTCCTAAATTATTATTCCATGCTAATGTATGCACGGCAAATGCCTGCTTTAAACACTCTAATTTTTTCAAAGTAATAGATCCAGATCGCGACTCCACCCAGTGAAGGGCAAAGCCGTTTTCTGGAAGGATGGCAGATGCAACCCGGCACTCACACTCGTAACCGAGGCGGGCCAGGAACATCAAGCCAGAAATCCAACTACGAGCTTTTTAACTGCAGCAACTTTAATATACGCTATTGGAGCTGGAATTACCGCGGCTGCTGGCACCAGACTTGCCCTCCAA
+
DDCDDIEHHFGFFGHHIIIIIIIIIIIIHIIIIIHIIHIIIIHIIIIIIIIIHHHIIIIIIIHIIIHHHHGGHIIIHHHIHIIIIHGIHHIIIGHHGHIHHDHHHIIIIIHEHHHHIHHIHHGHHIEHHIIIIIHHIHIEIIIIIIIIHHHHIIHHHIIHHIHIIIIEHHIHHHHHIHIIIIIIHHHHIIIHIIIIIHGIHHHIIIHIIHHIIIIIIIIHHIIGIIIIHIIHHHHHHIIHIHIIIIIIIIIHIIIIIIIIIIIIIHIIIIIHIIIIIIIIIIIIIIIIIIIIIIIIIIHHHHIHIIIIIIIHGIIIIIIIIIIHHIIIIIIIIIIIHIIIHIHHIHIIDDDDD
@HISEQ:969:HM2KJBCX2:2:1102:7203:12487 2:N:0:ACTATGCA
CTGGTGCTGAATCCCAACTATCCCTATTAATCATTACGGTGGTCCTAGAAACCAACAAAATAGAATCATCCGTCCTATTTTTTTATTCCATGCTAATGTATTCAAGCAAAATGCCTGCTTTAAACACTCTAATTTTTTCAAAGTAAAGGTCCTGGTTCCCCGCGGCACCCAATTAAGGACATCGCGGTTCTCCAGAAGGTGAGAAATTGACTACACCAGTTCATACCCCTTAAGGCACGACCGATGTGTCAATCCCGAAATTCAACTACGAGCTTTTTAACTGCAACAACTTTAATATACGCTATTGGAGCTGGAATTACCGCGGCTGCTGGCACCAGACTTGCCCTCCAA
+
<D0<<CHHHD<1<1<DFHEH@?FGHHEHEE@<1<<<1@@DCGH1DHHECHEHCE1=C1CGHICHHIHIHCC@<CD=GE@@C1<C1C@1<<111<1<11<CF<0@HG<<IGHHCGGB1@5HFHCHHHHHHG?HCBCIIIIFHI9IIIHEGHCII9IHHIHGIHHHDHG?GEEHHIHEFHIIIFHFBHIHIIIHIIHH>DGEHIIHEHHHGHEHGFHCIGGHFAIIHBHIIHHHHEHIIFG@HHHGGHIFHGHCIGGIHHHECHCHGHHIIHFH@HIIHHFIIHHEHHHHGIHHIHGIHIHHHIHIIIIIHHHHIIIIIHHIHIIIHHIIHIIIHIIIIIHHGIHIHF?@@BB
@HISEQ:969:HM2KJBCX2:2:1102:9083:13067 2:N:0:ACTATGCA
CTGGTGCTGAATCCCAACTATCCCTATTAATCATTACGTCAACCCTAGAAACCAACAAAATAGGATCAAACGTCCTATTTTATTATTCCATGCTAATGTATTCAAGCGTTAGCCTGCTTTAAACACTCTAATTTTTTCAAAGTAACAGTCCTGTTTCCCCGCAACACCAAATTAATGGCATCACGGTTCTTCAAGAAGGAGGAATCAGCGAGGCCAGTGCATACCATTGGCACGACCAACCTGCTGACCCCGAAATTCAACTACGAGCTTTTTAACTGCAACAACTTTAATATACGCTATTGGAGCTGGAATTACCGCGGCTGCTGGCACCAGACTTGCCCTCCAA
+
DCDDDIHIIHHIIHHIIIIIIIIIIIHHHHIIIIHHHHIFHHIIIIHIIIIHHIIIIIIIHIHEGHIIIIIIIIHHHIIIIHIIEHHIHIIIGIIIIIIIIHIIIHIIIIIIIIIIIIIIIIHHIIHHHIIHHIIIIIIIIIIIIIHHHIIIIHIIHFHHIHHHIIHHHHIIHHIHIIIIIIHHHHHHHIHIIHIIIHIIIHHIIIIIIIIIIHHIIIIIIHIIHHFHIIIIIIIIHEHIIIHHIHHHIIIIIIIIIIIIIIIIIIIIIIIIIHHIGIIIIIIHHIHIIIIIIHIIIIIIIIIIIIIIHIIIIIIIIIIGIHIIIIIGIIHIGHIIIIIIIDDDDD
@HISEQ:969:HM2KJBCX2:2:1102:5719:12428 2:N:0:ACTATGCA
CTGGTGCTGAATCCCAACTATCCCTATTAATCATTACATCGATCCTAGAAACCAACAAAATAGAATCGGATGTCCTATTTCATTATTCCATGCTAATGTATTCAAGCGTGAGCCTGCTTTAAACACTCTAATTTTTTCAAGGTAACAGTCCTAATTCCCCGTGACACCAAATTAATGGCATTACGGTTCTTTAGAAGGTGAGAAATCAATAATATCAGTACATACCAACGGCATGACCGAAACATTGATCCCGAAATTCAACTACGAGCTTTTTAACTGCAACAACTTTAATATACGCTATTGGAGCTGGAATTACCGCGGCCGCTGGCACCAGACTTGCCCTCCAA
+
DDDDDIIIIGHHHFHFHHIIFHIIIIIIIIIIIIIIIIIIIIIIIIIIIHIIIIIIIIIIHIIIHIIIHHHIIIIIIIIHIHIIIIIIHIIIIIIIHIIIIIHIIHIIIHIIIIIHIIIIIIIIHIHIIIIHIIIIIHIIIIIIIIIIIIIIIIIIIIIIIIIIIIIIIIIIIIIIIIIIIHHIIIIIHHIIIIIIIIIIIHIIIIIIIIIIIIIIIHIIIIIIIIGIIIGIIIHHIIIIIIHHEGIIIHIIIIIIIIIIIIIIIIHIIIIIIIIHIIIIIIIIHHHHIIGIIIIIIIIHHHIIIIIIIIIIGIIIIIIIIIIIIHIIHIIIIIIIIIIIIIDDDDD
@HISEQ:969:HM2KJBCX2:2:1102:6607:13561 2:N:0:ACTATGCA
CTGGTGCTGAATCCCAACTATCCCTATTAATCATTACGTTGATCCTAGAAACCAACAAAATAGAATCGAACGTCCTATTTCATTATTCCATGCTAATGTATTCAAGCGCGTGCCTGCTTTAAACACTCTAATTTTTTCAAAGTAACAGTCCTGACTCCCCACAACATCAAATTAATGACATCATGATTCATCAGAAGGGAGAAATCAATGACATTAGTACGTACCGAAGGCACGACCGACGTATTGATCCCGAAATTCAACTACGAGCTTTTTAACTGCAACAACTTTAATATACGCTATTGGAGCTGGAATTACCGCGGCTGCTGGCACCAGACTTGCCCTCCAA
+
DDDDDIIIIGFHHHIIIIIIIHIIIIIIIIIIIIIIIIIIIIIIIIIIIIIIIIHIIIIIIIHHHIIIIIIHIIIIIIIIIIIIIHHHHIIIIIIIIIIIIIIHIIIIIIIIIIIIIIIIIIIIIIIIIIIIIIIIIIIIIIIIIIIIIIIIIIHIIIIIIIIIIIHHIIIIIIIIIIIIIIIIIHIIIIIIIIIIIIIIIIIIIIIIIIIIIIIIIIIIIIIIIIIIIIIIIIIIIIIIIIHIGIIIIIHIIIIIIIIIIIIIIIIIIIIIIIIIIIIIIIIIIIIIIIIIIIIIIIIIIIIIIIIIIIIIIIIIIIIIIIIIIIIIIIIIIIIIIIIIIDDDDD
@HISEQ:969:HM2KJBCX2:2:1102:8694:14083 2:N:0:ACTATGCA
CTGGTGCTGAATCCCAACTATCCCTATTAATCATTACGTCAATCCTAGAAACCAACAAAATAGGATCGAACGTCCTATTTCATTATTCCATGCTAATGTATTCAAGCGTTAGCTTGCTTTAAACACTCTAATTTTTTCAAAGTAACAGTCCAAATTCCCCGCAACACCAAATTAATGGCATTACGGATCATCAGGAAGGAGGAATCAGTGAGACCAGTACATACCAGAGGCATGACCAATCTACTAACCCCGAAATTCAACTACGAGCTTTTTAACTGCAACAACTTTAATATACGCTATTGGAGCTGGAATTACCGCGGCTGCTGGCACCAGACTTGCCCTCCAA
+
DCDDDCHHIH@FFHHEEHHHEFFHIIIHHHHCGCCEHCF@EGHHHIIHIGIFEFHHHCHHIEHHIHEHIEC?G?=GHEDHEHGDGHHFEFGHEHH1IHHHIHGHECHHHIEGHEECCHHHHHFHHHHHGEHHHEHGHHHEIIHGHHHIIIHHC@EGDEDHIHHHIHEIIIIHHHHIG<?GHFHHHHGDHHHFIIIIIIHHHHHHGIHHHHIIIHHIIHIHIIHIHFIIHIIHIHEHFHGCHHGCGFCCEHHGIHIHHHIIGIIIIIIGIIIHEHHGHCIHIHHFEHHIHEHHHHHHIIHEFIIIIHHIIHIHEEHHHCIIHIIHHHHIIIIIIHHCIHHHEDDB@<
@HISEQ:969:HM2KJBCX2:2:1102:17791:14646 2:N:0:ACTATGCA
CTGGTGCTGAATCCCAACTATCCCTATTAATCATTACGTCAATCCTAGAAACCAACAAAATAGGATCAACGTCCTATTTCATTATTCCATGCTAATGTATTCAAGCGCGAGCCTGCTTTAAACACTCTAATTTTTTCAAAGTAACAGTCCTGATTCCCCACTACACCAAATTAATGACATGATGGTTCGTCAGAAGGTAGAAATCAGTAACACCAGTACGTACCGAAGGCACGACCAGCGTACTAATCCCGAAATTCAACTACGAGCTTTTTAACTGCAACAACTTTAATATACGCTATTGGAGCTGGAATTACCGCGGCTGCTGGCACCAGACTTGCCCTCCAA
+
DDDDDGIHIDDHHIIIIIIIIIHIIIIIIIIIIIIIIIIIIIIIIIGHIIIIIIIIIIIIIIIIIHIIIIIHIIIIIGIIIIIIIIIIIIIFIIIIHIIIIHIIIIIHIIIHIIIIGGIIIIIIIIIIIIIIIGHEIIIIIIIIIIHHHHHHIHIHHIHIIIIIIIHIIIIHIIIHHHIHIIIIIHHHGHHIIIIIHIIIIHHFIIIIIIIIIIIIGIIIIIIHIIIIIIIIIIIIIIIIHHHIIIIIIIIIIIHEIIIIHIIIIIIIIIIIIIIIIIIIIIIIIGIIIHIIIIIIIIIIHHHIIIIIIIIHHIHIIIIIIIIIIIIIIIIIIIIIIIIIDDDDD
@HISEQ:969:HM2KJBCX2:2:1102:1710:15314 2:N:0:ACTATGCA
CTGGTGCTGAATCCCAACTATCCCTATTAATCATTACGTCAATCCTAGAAACCAACAAAATAGGTTTGAACGTCCTATTTCATTATTCCATGCTAATGTATTCAAGCGTTAGCCTGCTTTAAACACTCTAATTTTTTCAAAGTAACAGTCCTGTTTCCCTGCAACACCAAATTAATGGCATTACAGTTCTTCAGAAAGGAGGAATCAGCGAAACCAGTTCATACCAGTGGCACGACCAACCTGCTGACCCCGAAATTCAACTACGAGCTTTTTAACTGCAACAACTTTAATATACGCTATTGGAGCTGGAATTACCGCGGCTGCTGGCACCAGACTTGCCCTCCAA
+
DDDDDIIHIFGHIIIIIIIIIHIIIIIHIIIIIIIIIIHIHIIIIIIIIIIIIIIIHIIIIIIIHIIHGHIHIIIGEHHIIHHHIIIIIHHIGHHHIIHIIIIHIIIIIIIIIIIIIIIIIHIIIIIIHIIIIIIIIIHHIIIIHHIIHIIIHIIIIIHIIIIIIIIIIIIIIIIIIIIIIIIIIIHIIIIIIIIIIIIIIIIIIIIIIHG4IIIIIIIHIIHIIIIIIIIIIIIIIIIIIIIIIIIIIIIIIIIIIIIIIIIIIIIIIIIIIIIIIIIIIIIIIIIIIIIIIIIIIIIIIIIIIIIIIIIIIIIIIIIIIIIIIIIIIIIIIIIIIIIIIDDDDD
@HISEQ:969:HM2KJBCX2:2:1102:5911:15740 2:N:0:ACTATGCA
CTGGTGCTGAATCCCAACTATCCCTATTAATCATTACGTCAATCCTAGAAACCAACAAAATAGGATCGAACGTCCTATTTCATTATTCCATGCTAATGTATTCAAGCGTTAGCTTGCTTTAAACACTCTAATTTTTTCAAAGTAACAGTCCAAATTCCCCGCAACACCAAATTAATGGCATTACGGATCATCAGGAAGGAGGAATCAGTGAGACCAGTACATACCAGAGGCATGACCAATCTACTAACCCCGAAATTCAACTACGAGCTTTTTAACTGCAACAACTTTAATATACGCTATTGGAGCTGGAATTACCGCGGCTGCTGGCACCAGACTT
+
DDDCDIIIIFEGDGHHIIIIIIIIIIIIIIIIIIIIIIIIIIIIHIIIIIIIHHIIEHIIIICEHIIGIIIIIIIIHIIIIIIIIIIIIIIGIIIIIIIIIIIIIIIIIIIIIIIIIIIIIIIIIIIHIIIIIHIIIIIIIIIIIIIIHIHIIHIHHHIIIIIIIIIIHIIIIIIIIIIIIIIIIIIHIIGIIIIIIIIIIIIIIIIIIHIIIIIIIIIIIIIIIIIIIIIIIIIHIIIIIIIHHIIIIHIIIIIIIIIIIIIIIHIIHIIIIHHIIIIHIIHIIHIIIIIIIHIIIIIIIIIIIIIIIIIIIIIIIIIIIIIIIIIIIIIIDDDDD
@HISEQ:969:HM2KJBCX2:2:1102:12334:15386 2:N:0:ACTATGCA
CTGGTGCTGAATCCCAACTATCCCTATTAATCATTACGGTGATTCAGAAACCAACAAAACAGGACCACCGTCCTATTTTATTATTCCATGCTAATGTATTCAGACATAAGCCTGCTTTGAACACTCTAATTTTTTCAAGGTAAAGGTCCTGGTTTCCCACCACGCTAAATAAATAACATGATAGTTCCCCAGAAGATAGAAATTCCACACGCCAGTACAGACTATTGCCCGACCAACGGTAGAACCCCGAAATTCAACTACGAGCTTTTTAACTGCAACAACTTTAATATACGCTATTGGAGCTGGAATTACCGCGGCTGCTGGCACCAGACTTGCCCTCCAA
+
DDDDDIIIIIIIIIIIIIIIIIIIIIIIIIIIIIIIIIHIIIIIIIHIIIIHHHIIIIIIIHHHIHIIIIIIIIIIIIIIIIIIIIIIIIHHIIIIIHIIIIIIIIIIIIIIIHIIIIIHIIIIIIIIHIIIIIIIIIIIIIIIIHHHIIIIIIIIIIIIIIIIIIIIIIIIIIIHIIHIIIIIIIIHIIIIIIIIIIIIIIIIIIIIHIIIIIIIIIIIIIIIIIIIIIIIIIIIIIIHHFIIHIHHIIIIIIIIIIIIIIIIIIIIIIIIIIIIIIIIIIIIIIIIIIHIIIIIIIIIIIIIIIIIIIIIIIIIIIIIIIIIIIIIIIIIIIIIIIDDDDD
@HISEQ:969:HM2KJBCX2:2:1102:12336:15935 2:N:0:ACTATGCA
CTGGTGCTGAATCCCAACTATCCCTATTAATCATTACCTCGACTCCGAAAGCCAACGAAATAGAACCGAGATCCTATTCCATTATTCCATGCACTAATGTTCAGGCTGTAGCGCCTGCTTTGAGCACTCCAATTTTTTCAAAGTAAACGTGCTGGCCACATATAGCACTCGGTTAAGAGAACTATACACGAACCAACAAAATCGTCCGGTCAGACAGTAAACACCGCAAGGTGCACCGCCCGACTGAAACCGAGATCCAACTACGAGCTTTTTAACCGCAACAACTTTAATATACGCTATTGGAGCTGGAATTACCGCGGCTGCTGGCACCAGACTTGCCC
+
DDDDDIIIIIIIIIIIIIIIIIIIIIIIIIIIIIIIIIIIIIIIIIIIIIIIIIIIIIIHIHIHHIHIIHIIIIIIIIIIIIIIIIIIIIIIIIIIIIIIIHHIIIIIIIIIIIIIIIIIIIIIIIIIIIIIIIIIIIHIIIIIIIIIIIIIIIIIIIIIIIIIIIIIIIIIHIIIIIIIIIIHIIIIIIIIIIIIIIIIHHIIHHIIIIIIIIIIIIIIIIIIIIIIIIIIIIIIIIHFIIIIIIIIIIIIIIIIIIIIIIHIIIIIIIIIIIIIIIIIIIIIIIIIIIIIIHIIIIIIIIIIIIIHHIHIIIIIIIIIIIIIIIIIIIIIIIIIDDDDD
@HISEQ:969:HM2KJBCX2:2:1102:6164:15113 2:N:0:ACTATGCA
CTGGTGCTGAATCCCAACTATCCCTATTAATCATTACGTCAATCCTAGAAACCAACAAAATAGGATCGAACGTCCTATTTCATTATTCCATGCTAATGTATTCAAGCGTTAGCTTGCTTTAAACACTCTAATTTTTTCAAAGTAACAGTCCAAATTCCCCGCAACACCAAATTAATGGCATTACGGATCATCAGGAAGGAGGAATCAGTGAGACCAGTACATACCAGAGGCATGACCAACCTACTAACCCCGAAATTCAACTACGAGCTTTTTAACTGCAACAACTTTAATATACGCTATTGGAGCTGGAATTACCGCGGCTGCTGGCACCAGACTTGCCCTCCAA
+
DDDCDIIIIIIHHHIIIIIIIGIHIIIIIIIIIIIIIIIIHIIIIIIIHHIIHHIIHHHGHIIIGHIIIIHIIIIIIIIIGHHI1GHIIIIIIIIIIIIIHHIIIIIIHHIHHHHIIHIIIIHIGHIIIIIIIIHIIIIHIIHIIIIIHIIIIIHIIIIIIIIHIHIIIHIHHIIIIIIIIHIIIIIIIIIIIHIIIIIIHHHHIIHIIIIIIIIII=IIIIIIIIIIIIII6IIIIIIHIIIHHIIIIIIIIIIIIIIIIIIIHIIIIIIIGIIIIIIIIIIIIIIIIIIIIIIIIIIIIIIIIIIIIIIIIIIIIIIIIIIIIIIIIIIIIIIIIIIIIDDDDD
@HISEQ:969:HM2KJBCX2:2:1102:3639:16021 2:N:0:ACTATGCA
CTGGTGCTGAATCCCAACTATCCCTATTAATCATTACGTCAACCCTAGAAACCAACAAAATAGGATCGAACGTCCTATTTCATTATTCCATGCTAATGTATTCAAGCGTTAGCCTGCTTTAAACACTCTAATTTTTTCAAAGTAACAGTCCTGTTTCCCTGCAACACCAAATTAATGACATTACAGTTCTTCAAGAAGGAGGAATCAGTAAAGCCAGTACACACCATTGGCACGACCAACCTACTGACCCCGAAATTCAACTACGAGCTTTTTAACTGCAACAACTTTAATATACGCTATTGGAGCTGGAATTACCGCGGCTGCTGGCACCAGACTTGCCCTCCAA
+
DDDDDIIIIIIIIIIHIIHIIIIIIIIIIIIIIIIIIIHIIIIIIIIIIIIIHIIIIIIIIHHHIIIIIIGHHEHHIIHIGIIIGHHHHHIFHHIIIHIIIIIIIIHIIIIIIIIIIIIHIIHIIIHHIIIIIIIIIIIIIIIIIIHIIIIIIIIIIIHIHIIIIIIIIIIIIIIIIIIIIIIIIIIHIIIIIIIIHIIIIIIIIIIIIIIIIIIIIIIIIHIIIIIIHHIIIIIIIHHIHHHHGIIIIIIIIIIIIIIIIIIIIIIIIIIIIIIIIIIIIIIIIIIIIIIIIIIIIIIIIIIIIIIIIIIIIIIIIIIIIIIIIIIIIIIIIIIIIIIIIDDDDD
@HISEQ:969:HM2KJBCX2:2:1102:9329:16819 2:N:0:ACTATGCA
CTGGTGCTGAATCCCAACTATCCCTATTAATCATTACGGTGATCCTAGAAACCAACAAAATAGAACCATGCCGTCCTATTCTATTATTCCATGCTAATGTATTCGAGCAAAAATGCCTGCTTTAAACACTCTAATTTTTTCAAGGTAAAGGTCCTGGATCCGCAAGACACCCAATTAAGGACATCAAGTTTCTCCAGAAGGTGAGAAATCAACAGCGACAGTTCATACCCCTTAAGGCACGACCATCACGTCAATCCCGAAATTCAACTACGAGCTTTTTAACTGCAACAACTTTAATATACGCTATTGGAGCTGGAATTACCGCGGCTGCTGGCACCAGACTTGCCCTCCAA
+
DDDDDIIIIHIIIHIHIIIHIIIIIIIIIIIIIIIIIIGIIHIHHIIHHIIHHGIIIIIIHIE?HHHIIIHHIHHIIIIIIIIIIIIIGHIIIIIIIIHEIEHIIIIIIIIIIIIIIIIHIIIIIIIIIIIIIHHHIIIIIIIIIIIIIHGGIIHIIIIIIIIIIIIIIIIIIHIIIIHIIIIIIIIIIHHIIIIIIIIIIIIIIIIIHIIIIIIIIIIIIIIIIIIIIIIHIIIIIIIIIIIIIIHHHIHHIHHIIIIIIIIIIIIIHHIIIIIIIIIIIIIIIIIIIIIIIIIIIIIIIIIIIIIIIIIIIIIIIIIIIIIIIIIIIIIIIGIIIIIIIIIIIIIIDDDDD
@HISEQ:969:HM2KJBCX2:2:1102:9055:17185 2:N:0:ACTATGCA
CTGGTGCTGAATCCCAACTATCCCTATTAATCATTACTCATTTCCCCAAAAACCAACAAAATTCGAGATACGAGTCCTAACTTATTATTCCATGCTAATGTATTCATAACTTTCAGCCTGCTTTAAACACTCTAATTTTTTCAAAGTAAAGGTCCTGGATTGCGAACCCAACCCAGTAAAGGGCAGGAACGTTCTCCAGGAAGATGGTAAGCGCGCATCGGCACTCACACACGATACCGTGGCGGGCCAAGCGCACTATACCAGAAATCCAACTACGAGCTTTTTAACTGCAACAACTTTAATATACGCTATTGGAGCTGGAATTACCGCGGCTGCTGGCACCAGACTTGCCCTCCAA
+
DADDDIGHIIHCCCC@C=HHIEHCGHHHHIHGIIHIHIEHIHHFHHEHCFHGHHEFFEF?CHEHEHE1DCFHIFDGDDEGIIHHEF@GC@GHEEHHHIIH@CDH?GHGHHHHHGHEHIIIIIIHIIIFCGFHGHEHHGHIIIIIIIIIIIIIIIIHHHHIGHHHHHHIFHIIGIIIIHIHHGGIGHHIHHHHEHHFFGFGHHHHFGIHIHIIIIIIHHDFIIHIIIIIIHHHHHIIHIFHIIGIIIIIIIHIIGIIHHHHFGHIIIHIIIIIIIIIIIIHIIIIIIIHIIIHIHIHHHHIIIIHIHIIIIIIIIIIIIHHIIIIIIIIHIIIIIIIIIIIIIIIIHHEHHIGHDCDDD
@HISEQ:969:HM2KJBCX2:2:1102:7532:16460 2:N:0:ACAATGCA
CTGGTGCTGAATCCCAACTATCCCTATTAATCATTACGTCGATCCTAGAAACCAACAAAATAGAATCAAACGTCCTATTTCATTATTCCATGCTAATGTATTCAAGCGTAAGCCTGCTTTAAACACTCTAATTTTTTCAAAGTAACAGTCCTGATTCCCCACGACACCAAATTAATGACATCGCGGTTCTTCAGAAGGTAGGAACCGATAATGCCAGTGCGTACCGAGGCACGACCAACAATTCGATCCCGAAATTCAACTACGAGCTTTTTAACTGCAACAACTTTAATATACGCTATTGGAGCTGGAATTACCGCGGCTGCTGGCACCAGACTTGCCCTCCAA
+
DDDDDIIIIHIIIIIIIIIIIIIIIIIIIIIHIIIIIHIIIIIIIIIIHIIIIIIIIIIIIIIIIIIIIIIIIIIIIIIIIIIIIIIIIHIHIHIHIIIIIHHIIHHIIIIHHIIIIIIIIIHIIIIIHIIIIIIIIIIIIIIIIHIIIIIIIIHHIIIIIIIIIIIIIIIIIIIIIIIIIIIIIIIIIIIIIIIIIIIIHIIIIIIIIIIIIIIIIIIII>IIIIIIIIIIIIIIIIIHHFC<IIIIIIIIIIIIIIIIHIIIIIIIIIIIIIIIIIIIIIIHIIIIIIIHHIIIIIIIIIIIIIIIIIIIIIIIIIIIIIIIIIIIIIIIIIIIIIIIDDDDD
@HISEQ:969:HM2KJBCX2:2:1102:6646:18201 2:N:0:ACTATGCA
CTGGTGCTGAATCCCAACTATCCCTATTAATCATTACGTCAATCCTAGAAACCAACAAAATAGGATCAAACGTCCTATTTCATTATTCCATGCTAATGTATTCAAGCGTTAGCCTGCTTTAAACACTCTAATTTTTTCAAAGTAACAGTCCTGTTTCCCTGCAACACCAAATTAATGACATTACAGTTCTTCAAGAAGGAGGAACCAGTAAAGCCAGTACATACCAGAGGCACGACCAACCTACTAATCCCGAAATTCAACTACGAGCTTTTTAACTGCAACAACTTTAATATACGCTATTGGAGCTGGAATTACCGCGGCTGCTGGCACCAGACTTGCCCTC
+
DDDDDIIIIIIIIIIIIIIIIIIIIGIIHIIIIIHIIHIIIIIIIIIIIHIIIIIIHIIHIIIHHIIIIIIIIIIIIIIIIIIIIHIIIHHIHIIIIIIIIGIIIHIIIHIIHIHHIIHIIIIIHIIIIIIIIIIIIIIIIIIIIIIIIIIIIIIIIIIIIIIIIIIIIIHHHIIIIIIIIIIIIIIIIIIIIIIIIIIIIIIIIIIIIIIIIIIIIIIIIIIIIIIIIIIIIIIIIIHIHHIIIIIIIIIIIIIIHIIIIIIIIIIIIIIIIIIIIIIIIIIIIIIIIIIIIIIIIIHGFIIIIIIIIIIIIIIIIIIIIIIIIIIIIIIIIIIIIIDDDDD
@HISEQ:969:HM2KJBCX2:2:1102:6710:17782 2:N:0:ACTATGCA
CTGGTGCTGAATCCCAACTATCCCTATTAATCATTACATCGATCCTAGAAACCAACAAAATAGAATGCGATGTCCTATTTCATTATTCCATGCTAATGTATTCAAGCGTGAGCCTGCTTTAAACACTCTAATTTTTTCAAGGTAACAGTCCTAATTCCCTATAACATCAAATAAATGACATTATAGTTCTTTAGAAGGTGAGAACCAATAAAATCAGTACATACCAAGGCATGACCAAACTAATTGATCCCGAAGTTCAACTACGAGCTTTTTAACTGCAACAACTTTAATATACGCTATTGGAGCTGGAATTACCGCGGCTGCTGGCACCAGACTTGCCCTCCAA
+
DDDDDIIIIFGHHHIIIIIIIIIIIIIIIIIIIIIIIIIIIIIIIIIIIIIIIIIIHIIIIIHIIIIIIIIIIIIIIIIIIIIIIIIIIIIIIIIIIIIIIIHIIIIIIIIIHIIIIIIIIIIIIIIIIIIIIIIIIIIIIIIIIIIIIIIIIIIIHIIHIIIIIIIIIIIIIIIIIIIIIIIIIIHIIIIIIIIIIIIIIIIIIIIIIIIIIIIIIIIHIIIIIIIIIIIIIIIIIIIIIIIIIIIIIIIIIIIIIIIIIIIIIIIIIIIIIIIIIIIIIIIIIIIIIIIIIIIIIIIIIIIIIIIIIIIIIIHIIIIIIIIIIIIIIIIIIIIIIIIIIDCDDD
@HISEQ:969:HM2KJBCX2:2:1102:4974:18165 2:N:0:ACTATGCA
CTGGTGCTGAATCCCAACTATCCCTATTAATCATTACGTCGATCCTAGAAACCAACAAAATAGAATCAAACGTCCTATTTCATTATTCCATGCTAATGTATTCAAGCGTAAGCCTGCTTTAAACACTCTAATTTTTTCAAAGTAACAGTCCTGATTCCCCACGACACCAAATTAATGACATCGCGGTTCTTCAGAAGGTAGGAACCGATAATGCCAGTGCGTACCGAAGCACGACCAACAATTCGATCCCGAAATTCAACTACGAGCTTTTTAACTGCAACAACTTTAATATACGCTATTGGAGCTGGAATTACCGCGGCTGCTGGCACCAGACTTGCCCTCCAA
+
DCDDDIIIIIHIIIIIGIIIIHIIIIIHIIIEEHHHHHHGHGHIIHIIIGEHIIIII?HHFHHHIIIIIIIIIGHIEIGIIGEHIGICGHHEHIIIHHHHHIHHHIGIHIIIIIHHIHHIFHHHHIIIIHIHHHHHHIHIHIIHHIIHIIIIIIHHHGHIIIHIHHHHIHHHHHHIHGHIIIIIHFCFHIIIIIHHIIIIIIIIIIIIIIHHH?FDHHHHHHHHEIIHIIHHHEFFGHHHHHEHHH@IIIHHIIIIHHHHHIHHEFIIIIHHIIHIGHEHHHHHGCGHHHEGHIHHHIIIIIIIHIIIHIHHF?DHHIIIIGHIIHHHIIHHGGIIIIIHCDDDD
@HISEQ:969:HM2KJBCX2:2:1102:12981:18427 2:N:0:ACTATGCA
CTGGTGCTGAATCCCAACTATCCCTATTAATCATTACGTCAATCCTAGAAACCAACAAAATAGGATCGAACGTCCTATTTCATTATTCCATGCTAATGTATTCAAGCGTTAGCCTGCTTTAAACACTCTAATTTTTTCAAAGTAACAGTCCTGTTTCCCTGCAACACCAAATTAATGGCATTACAGTTCTTCAGAAAGGAGGAATCAGCGAAGCCAGTGCATACCAGTGGCACGACCAACCTGCTGACCCCGAAATTCAACTACGAGCTTTTTAACTGCAACAACTTTAATATACGCTATTGGAGCTGGAATTACCGCGGCTGCTGGCACCAGACTTGCCCTCCAA
+
D@BDDHHIIIHIIIHHIIHHHHGFHHIIHIIHEHIIIIHHHIIIIHHHIIHFIGIH1DHEHHHIHEHIIHIIIGHCHHHHIGHHIIII?FHGHHIGGHHIIHGIHIGIIIIIIGFGHIIIIIIIHHHHIIHFHIIHIHFHIIIIHIIHHHEHFHHHHFHHIHFHHHHHHGHHHHHHIIIHHIIIIIHECHHIIGHHHHHF<DEFEGIGHHHGHIGHHHHIIIIIIHHHHIGIIIIGHGCEHEHHHIIHIGIIIHGHHIIIIGIIIIIHEHIIHGGHHHHHHIIHHG@FFHHHHHIHHEHHHHIIIIHIIIHHHIHDIIIIHIIIIHHIIIIIIIIHHGIHF?ADDB
@HISEQ:969:HM2KJBCX2:2:1102:19743:18372 2:N:0:ACTATGCA
CTGGTGCTGAATCCCAACTATCCCTATTAATCATTACGTCGATCCTAGAAACCAACAAAATAGAATCAAACGTCCTATTTCATTATTCCATGCTAATGTATTCAAGCGCGAGCTTGCTTTAAACACTCTAATTTTTTCAAAGTAACAGTCCTGATTTCCCATGACACCAAATTAATGACATCGTGGTTCGTCAGAAGGGAGAAACCAATAATGCTAGTACGTACAAAGTACGACCGACATATTAGTCCCGAAATTCAACTACGAGCTTTTTAACTGCAACAACTTTAATATACGCTATTGGAGCTGGAATTACCGCGGCTGCTGGCACCAGACTTGCCCTCCAA
+
DDDDDIIIIIIIHIIIIIIIIIIIIIIIIIIIIIIIIIIIIIIIIIIIIIIIIHIIIIIIIIIIIHIIIIIIIIIIIIIIIIIIIIIIIIIIIIIIIIIIIIIHIIIIIIIIIIIIIIIIIIIIIIHHIIIIIIIIIIIIIHIIIIIIIIIIIIIIIIIIHIIIIIIIIIIIIIIIIIIIIIIIIIIIIIIIIIIIIIIIIIIIIIIIIIIIIIIIIIIIHHIIIIIIIHIIIIIIIIIIIIIIIIIIIHIIIIIIIIIIIIIIIIIIIIIIIIIIIIIIIIIIHHIIIIIIIIIIHIIIIIIIIIIIIIIIIIIIIIIIIIIIIIIIIIIIIIIIIIIDDDDD
@HISEQ:969:HM2KJBCX2:2:1102:10774:18778 2:N:0:ACTATGCA
CTGGTGCTGAATCCCAACTATCCCTATTAATCATTACGTCAATCCTAGAAACCAACAAAATAGGATCAACGTCCTATTTCATTATTCCATGCTAATGTATTCAAGCGCGAGCCTGCTTTAAACACTCTAATTTTTTCAAAGTAACAGTCCTGATTCCCCACCACACCAAATTAATGACATGATGGTTCGTCAGAAGGTAGGAATCAGTAACACCAGTACGTACCGAAGGCACGACCAGCGTACTAATCCCGAAATTCAACTACGAGCTTTTTAACTGCAACAACTTTAATATACGCTATTGGAGCTGGAATTACCGCGGCTGCTGGCACCAGACTTGCCCTCCAA
+
DDDDDIIIIGGHHHIIIIIIIIIIIIIIIIIIIIIIIIIIIIIIIIIIIIIIIIIIIIIGHHHIGIIIIIIIHHIIIIIIIIIHIIIIIIIIIIIIIIIIIIHIHIIIIIIIIIIIIIIIIIIIIIIIIHIIIIIIIIIIIIIIIIIIIIIIIIIIIIIHIIHIIIIIIIHIIIIHIIIIIIIIIIIIIIIIIIIIIIIIIIIHIIIIIIIHIIIIIIIIIIIIIIIIIIIIIIIIIIIHIIIIIHHIIIIIIIIIIIIIIIIIIIIIIIIIIIIIIIIIIIIIIIIIIIIIIIIIIIIIIIIIIIIIIIIIIHIIIIIIIIIIIIIIIIIIIIIIIIIIDDDDD
@HISEQ:969:HM2KJBCX2:2:1102:12104:18752 2:N:0:ACTATGCA
CTGGTGCTGAATCCCAACTATCCCTATTAATCATTACGTCGATCCTAGAAACCAACAAAATAGAATCAAACGTCCTATTTCATTATTCCATGCTAATGTATTCAAGCGTAAGCCTGCTTTAAACACTCTAATTTTTTCAAAGTAACAGTCCTGATTCCCCACGACACCAAATTAATGACATCGCGGTTCTTCAGAAGGTAGGAACCGATAATGCCAGTGCGTACCGAAGCACGACCAACAATTCGATCCCGAAATTCAACTACGAGCTTTTTAACTGCAACAACTTTAATATACGCTATTGGAGCTGGAATTACCGCGGCTGCTGGCACCAGACTTGCCCTCCAA
+
DDDDDIIIIIIIHHIIIIIIIIIIIIIIIIIIIIIIIIIIIIIIIIIIIIIIIIIIHIHHIIIIIIIIIIIIIIIIIIIIIIIIIIIIHHHIIIIIIIIIIIIIIIIHIIIHHIIHIIIIIIIIIIIIIIIIIIIIIIIIIIIIIIIIIIIIIIIIIIIIIIIIIIIIIIIIIIIIIIIIIIHIIIIIIIIIIIIIIIIIIIIIIIIIIIIIIIIIIIIIIIIIIIIIIIIIIIIIIIIIIHGDIIIIIIIIIIIIIIIIIIIIIIIIIIIIHGIIIIIIIIIIIIIIIIIIIIIIIIIIIIIIIIIIIIIIIIIIIIIIIIIIIIIIIIIIIIIIIIIIDDDDD
@HISEQ:969:HM2KJBCX2:2:1102:6043:19790 2:N:0:ACTATGCA
CTGGTGCTGAATCCCAACTATCCCTATTAATCATTACGGTGATCCTAGAAACCAACAAAATAGAATCATGCCGTCCTATTTTATTATTCCATGCTAATGTATTCAAGCAAAATGCCTGCTTTAAACACTCTAATTTTTTCAAAGTAAAGGTCCTGGTTCCCCGCGACACCCAATTAAGGGCATCGTGGTTCTCCAGAAGGTGAGAAATTGACTACACCAGTTCATACCCCTTAAGGCACGACCGATGTGTCAATCCCGAAATTCAACTACGAGCTTTTTAACTGCAACAACTTTAATATACGCTATTGGAGCTGGAATTACCGCGGCTGCTGGCACCAGACTTGCCCTCCAA
+
DDDDDEHHHC<11<1<F=G1F<1<FEHHHIIGHEHIHHHIIGIHIIIIIIHE@FHIEHHIHH@HGHG@?@E1/DDH=CHGHI@G?GCHHEHHIIIICFGFCDH@FFHHFG1CHHFHHHHHCHHH?EHHHHGHIIIHEEIHGGDGHIHFHHHIIHHFHH?HDDEHFHIHIHHHHIIIIIHHEHHHHG@HH@HEHHHGCHHFFEHFIIIHG@GHGHEHEIHHIHEFHHIHHHIIIFHHHDDHE@HIHFEHF?GGHE/CCHHF?GHEHHHDHHCHHEGHHFHHIIHG<EIHCIHGHHFFHIIHHHHG@EIIGHIIGIHHGIHHHHCDHHFHIHEHIIIIIHGHIHIIHHF@DBBB
@HISEQ:969:HM2KJBCX2:2:1102:4551:19990 2:N:0:ACTATGCA
CTGGTGCTGAATCCCAACTATCCCTATTAATCATTACGTCGATCCTAGAAACCAACAAAATAGAATCAAACGTCCTATTTCGTTATTCCATGCTAATGTATTCAAGCGTGAGCCTGCTTTAAACACTCTAATTTTTTCAAAGTAACAGTCCTGATTCCCCATGACACCAAATTAATGACATCATGGTTCGTCAGAAGGTAGGAATCAATAATACCAGTACGTACAATAGCACGACCAATAAATTGATCCCGAAATTCAACTACGAGCTTTTTAACTGCAACAACTTTAATATACGCTATTGGAGCTGGAATTACCGCGGCTGCTGGCACCAGACTTGCCCTCCAA
+
DDDDDIIIIIIHIIIIIIIIIIIIIIIIIIIIIIIIIIIIIIIIIIHIIIIIHIIIIIIIIIHIIIIIIIIIIGIIIIIIIIIIIIIHIIIIIIIIIIIIIIIIIIIIIIIHIIHHIIIIIIIIIIIIIIIIIIIIIIIIIIIIIIIIIIIIIIIIIHIIIIIIIIIIIIIIIIIIIIIIIIIIIIIIIIIIIIIIIIIIIHIIIIIIIIIIIIIIIIIIIIIIIIIIIIIIIIIIIIIIIIIIIIIIIIIIIIIIIIIIIIIIIIIIIIIIIIIIIIIIIIIIIHIIIIIIIIIIIIIIIIIIIIIIIIIIIIIIIIIIIIIIIIIIIIIIIIIIIIIIDDDDD
@HISEQ:969:HM2KJBCX2:2:1102:11520:20292 2:N:0:ACTATGCA
CTGGTGCTGAATCCCAACTATCCCTATTAATCATTACGGTGATCCTAGAAACCAACAAAATAGAACCATGCCGTCCTATTCTATTATTCCATGCTAATGTATTCGAGCAAAAATGCCTGCTTTAAACACTCTAATTTTTTTAAGGTAAAGGTCCTGGATCCGCAAGACACCCAATTAAGGACATCAAGTTTCTCCAGAAGGTGAGAAATCAACAGCGACAGTTCATACCCCTTAAGGCATGACCATCACGTCAATCCCGAAATTCAACTACGAGCTTTTTAACTGCAACAACTTTAATATACGCTATTGGAGCTGGAATTACCGCGGCTGCTGGCACCAGACTTGCCCTCCAA
+
BDBDDHHHGHHEHIGHHIHIIIIIHHIIIIHHHIIHHHIHHIIIIGIIIIIICFHHIGHHII?FFGHIIHIICCDHCHCHHCHHHHHIHHHICHHIIGHF@DGIIIIIIHHDIHHHIIHIIIHHIHHHIIIIHHIIIHGIIHIHIIIHHIIIGHIIHHFHHIIIGIIIIIGIIIIHIHIIIHIHGIIIHHHIIIIIIHIIIIIIIIIHHIIIIH=H<IIIIIIIIIIIIHGIIIIIGHIGIIHIIIHGGIHHHIIHIIIIHIIIIIIIIIIIIIIIIIIIHHGIIIIIIIIHIIIIIHHHHHIIIIIIIIIIIIIIIIIIIIHIIIIIIIIIIIIIIIIIIIIIIIIHAD@B@
@HISEQ:969:HM2KJBCX2:2:1102:7176:20576 2:N:0:ACTATGCA
CTGGTGCTGAATCCCAACTATCCCTATTAATCATTACGTCGATCCTAGAAACCAACAAAATAGAATCAAACGTCCTATTTCGTTATTCCATGCTAATGTATTCAAGCGTGAGCCTGCTTTAAACACTCTAATTTTTTCAAAGTAACAGTCCTGATTCCCCATGACACCAAATTAATGACATCATGGTTCGTCAGAAGGTAGGAATCAATAATACCAGTACGTACAATAGCACGACCAATAAATTGATCCCGAAATTCAACTACGAGCTTTTTAACTGCAACAACTTTAATATACGCTATTGGAGCTGGAATTACCGCGGCTGCTGGCACCAGACTTGCCCTCCAA
+
DDDDDIGIIIIIIHIIHIIIIIIIIIIIIIIIIIIIIIHIIHIIIIIIIIIIIIIIIIIFHIHIGHIIIIIIHEHIIHHIIIIIHIHHIIIIHIIHIFHIHCHHI?GHHHHHHHHEHHHHIIGHIFHHIGIIIIIIHHIHHHIHIHHHCHHHHGHHHFGDHCE?EHHHHGHHHIHHGHIIHIIHEDGFHHHHIIHHHHHHHHHGFEHHHIIIIHEIIHGHHIIIHHHGIIHHEHGIHHHHHHGFIHECHG1FIIHECIIIGHHGHIIIIHFFHHIHIIHIIIHHEHIHHIHIIIHHIHHFHHIIIIHHCHHHHHDHIHIHGIIIHIHHIHHHHHGHHHHHBDAAD
@HISEQ:969:HM2KJBCX2:2:1102:17827:20141 2:N:0:ACTATGCA
CTGGTGCTGAATCCCAACTATCCCTATTAATCATTACGTCGATCCTAGAAACCAACAAAATAGAATCAAACGTCCTATTTCATTATTCCATGCTAATGTATTCAAGCGCGAGCTTGCTTTAAACACTCTAATTTTTTCAAAGTAACAGTCCTGATTTCCCGCGACACCAAATTAATGACATCGTGGTTCGTCAGAAGGGAGAAACCAATAATGCTAGTACGTACAAAGTACGACCGACATATTAGTCCCGAAATTCAACTACGAGCTTTTTAACTGCAACAACTTTAATATACGCTATTGGAGCTGGAATTACCGCGGCTGCTGGCACCAGACTTGCCCTCCAA
+
DDDDDIIIIIIIIIIIIIIIIIIIIIIIHHIIIIIIIIIIIIIHIIIIIIIHIIIIHIIIIHIIIIIIIIHIIIIIIIIIIIIIIIIIIIIIGIIIIIIIIHHIIIIIIIIIIHIIIIIIIIIHIHIHIIIHIIIIHHIIIIIIIIIIHIIIIIIIIIIIIIIIIIIIIIIIHIIIIIIIHIIIIIIIIIHIIIIIIHHIIIIIIIIIIIIHIIIIIIIIIHIIIIIIIIIIIIGIIIIHHIIHIIIIIHIIIIIIIIIIIIIIIIIIIIIIIIIIIIIIIIIIIIIIIIIIIIIIIIIIIIIIIIIIIIIIIIIIIIIIIIIIIIIIIIIIIIIIIIIDDDDD
@HISEQ:969:HM2KJBCX2:2:1102:11709:20990 2:N:0:ACTATGCA
CTGGTGCTGAATCCCAACTATCCCTATTAATCATTACGTCGATCCTAGAAACCAACAAAATAGAATCAAACGTCCTATTTCGTTATTCCATGCTAATGTATTCAAGCGTGAGCCTGCTTTAAACACTCTAATTTTTTCAAAGTAACAGTCCTGATTCCCCATGACACCAAATTAATGACATCATGGTTCGTCAGAAGGTAGGAATCAATAATACCAGTACGTACAATAGCACGACCAATAAATTGATCCCGAAATTCAACTACGAGCTTTTTAACTGCAACAACTTTAATATACGCTATTGGAGCTGGAATTACCGCGGCTGCTGGCACCAGACTTGCCCTCCAA
+
DDDDDIGIIIIIIIIIIIIIIIIIIIIIIIIIIIIIIIIIIIIIIIIIIIIIIIIIHIIFHIHIIIIIIIIGIIIIIIIIIHIIIIHHIIIIIIIIHIIIIIIIIIIIIHIHIIIHIIHHIIIIIIIIIIHIIIIIIIIIIIIIIIIIIHIIIIIIIIHIIIIIIIIIIHHHIIIIIIIIIIIIIIIIGIHHIIIIIIIIIIIIIIIIIHIHHGIIIHHHIIIHIIIIIIIIIIIIIIIIHHHIIIIIIHGIIIIIIIIIIIIIIIIIIIHIIIIIIIIIIIHHIIIIIIIIIIIIIIIIIIIIIIIIIIIIIIIIHIIIIHIIIIIIHIIIIIIIIIIIDDDDD
@HISEQ:969:HM2KJBCX2:2:1102:17424:20852 2:N:0:ACTATGCA
CTGGTGCTGAATCCCAACTATCCCTATTAATCATTACGTCAATCCTAGAAACCAACAAAATAGGATCAAACGTCCTATTTCATTATTCCATGCTAATGTATTCAAGCGTTAGCCTGCTTTAAACACTCTAATTTTTTCAAAGTAACAGTCCTGTTTCCCTGCAACACCAAATTAATGGCATTACAGTTCTTCAGAAAGGAGGAATCAGCGAGACCAGTACGTACCAATGGCACGACCAACCTGCTGACCCCGAAATTCAACTACGAGCTTTTTAACTGCAACAACTTTAATATACGCTATTGGAGCTGGAATTACCGCGGCTGCTGGCACCAGACTTGCCCTCCAA
+
DDDDDIIIIHHHGHIIIIIIIIIIIIIIIIIIIIIHIIIIIIIIIIIIIIIIIIIIIIIHIHHHIIIIIIIIHIIIHIHIIIIIIIIHIIIIIHIIIIIIHGIIIIHIIIIIIIIIIIIIIIIIIIIIIIIIIIIIIIHIIIHIIIIIIIIIIIIIIIIIIIIIIIIIIIIIIIIIHIIIIIIIIIIIIIIIIIIIIIIIIIIIIIIIIIIIIIIIIIIIIIIIIIIIIIIIIIIIIIIIIIIHFIIIIIIIIIIIIIIIIIIIIIIIIIIIIIIIIIIIIIIIIIIIIIIIIIIIIIIIIIIIIIIIIIIIIIIIIIIIIIIIIIIIIIIIIIIIIIIIIDDDDD
@HISEQ:969:HM2KJBCX2:2:1102:20659:20097 2:N:0:ACTATGCA
CTGGTGCTGAATCCCAACTATCCCTATTAATCATTACGTCAATCCTAGAAACCAACAAAATAGGATCAAACGTCCTATTTCATTATTCCATGCTAATGTATTCAGACGTTAGCCTGCTTTAAACACTCTAATTTTTTCAAAGTAACAGTCCTGATTTCCCATTACACCAAATAAATGGCATGAAAGTTCCTCAGAAGGTAGAGATTTATCTCACCAGTGCAGACAATTAAGCCTGACCAATGGGTAAACCCCGAAGTTCAACTACGAGCTTTTTAACTGCAACAACTTTAATATACGCTATTGGAGCTGGAATTACCGCGGCTGCTGGCACCAGACTTGCCCTCCAA
+
DDDDDHHIIHHHHHIHIIIIGIIIIIIIIIHHIIIIIGHIIIIIIIGHHIHHIIIIIIIIIH@HIIIHIIGIIIIHHHHHHIIHIHIIIIHHEFFFEGHHFGEG1GHEHIIHFDHECHHHHHGHHHGGHHFHIGHIGCCGHHGFHHHHGIHHHHGHHHCCG@CFFEHHG@F@@CGGIHIIHHHHFC?HHFHIIHHIIIHHIHHHEHHHGIHHGFIIIHEEIIHIIIIIIIIIIIHGIIIII<IHFHHHDGHHHHCHHHC?IGIH=HHHHHIHHFHEGIHIGIIIIHEIIIIHHHCHHHHFIIIIIIIIIIIIHHIIIHDHFIHIIIHIHHHEGHGHIIIIIIDDDBA
@HISEQ:969:HM2KJBCX2:2:1102:9581:21242 2:N:0:ACTATGCA
CTGGTGCTGAATCCCAACTATCCCTATTAATCATTACTCATTTCCCCAAAAACCAACAAAATTCGAGATACGAGTCCTAAATTATTATTCCATGCTAATGTATTCATAACTTTCAGCCTGCTTTAAACACTCTAATTTTTTCAAAGTAAAGGTCCTGGATTGCGAACCCAACCCAGTAAAGGGCAGGAACGTTCTCCAGGAAGATGGTAAGCGCGCATCGGCACTCACACACGATACCGTGGCGGGCCAAGCGCACTATACCAGAAATCCAACTACGAGCTTTTTAACTGCAACAACTTTAATATACGCTATTGGAGCTGGAATTACCGCGGCTGCTGGCACCAGACTTGCCCTCCAA
+
A@@DD?HHIHHIHEFHIIIIIHHIIIIHIIIIHIHIHIIHIHIHHHHIIHHHIHHIII?GCCG@CHFHIEHHIEG<1<<<11DHHHEHH?CHHI?HGHFHIEEFCEHIIHFGHHHHGEGHHHIIHHHFIHIHHIEHHIIHHIIIIHHHHHEHGHGGHHHDHHHGIHIHHIIIHHIIHHIHFEHH8IHEHHCCEIIHHIIIIIHHIIIHHHIHIIIIIIIHIHIIIHHHHGHHEHIIIIIGIIIIIHHIIIIIIIHHDHF1IHIIIIHHIIIIIHHHIHHIHIIIIIIIIIIIIIIHHHHGIIIHHIHHHIHHIIIHHHIIIHIIIIIIHDHHEHIIIIIIIIIHIIIIIIIIHDADDD
@HISEQ:969:HM2KJBCX2:2:1102:2074:21437 2:N:0:ACTATGCA
CTGGTGCTGAATCCCAACTATCCCTATTAATCATTACGTCGATCCTAGAAACCAACAAAATAGAATCAAACGTCCTATTTCATTATTCCATGCTAATGTATTCAAGCGTGCGCCTGCTTTAAACACTCTAATTTTTTCAAAGTAACGGTCCTGATTCCCCACGACACCAAATTAATGACATCGCGATTCTTCAGAAGGTAGGAACCAATAATGCCAGTGCGTACCGAGGCACGACCGACAATCTGATCCCGAAATTCAACTACGAGCTTTTTAACTGCAACAACTTTAATATACGCTATTGGAGCTGGAATTACCGCGGCTGCTGGCACCAGACTTGCCCTCCAA
+
DDDDDIIIIIIIIIIIIIIIIIIIIIIIIIIIIIIIIIHIIIIIIIIIIIIIIIIIIHIIIIIIIIIIIIIIHIIIIIHIIHIIHIIIHIIIIIIIIIIIIHIIIIIIIIIIIIIHIIIHHHIIIHIIHIHHHIIIIIIIIHIIIIHIIIIIIIHIIIIHIHHHIHHGIIGIIIHHIIHIHIHIIIIIIIIIIHHIIIIIHHIIIHIHEIIIIIIIIIIIHIIIIIIIHIIIIIIIIIIIIHGFGIIIIIIIIIIIIIIIHHIIIGIIIIHGIIIIIIIIIIIIIIIIIHIIIGIIIIIIIIIGIIIHIIIIIIIIIIIIIIIIIHIIIIIIIHIIIIIHCDDDD
@HISEQ:969:HM2KJBCX2:2:1102:3068:21520 2:N:0:ACTATGCA
CTGGTGCTGAATCCCAACTATCCCTATTAATCATTACGGTGATCCTAGAAACCAACGAAATAGAATCAGTCCGTCCTATTTCATTATTCCATGCTAATGTATTCAGACGTTAGCCTGCTTTAAACACTCTAATTTTTTCAAAGTAACAGTCCTGATTTCCCATCACACCAAATAAATGGCATGAAAGTTCCTCAGAAGGTAGAGGATTCATCTCACCAGTGCAGACAATTAAGCCTGACCAATGGGTAAACCCCGAAGTTCAACTACGAGCTTTTTAACTGCAACAACTTTAATATACGCTATTGGAGCTGGAATTACCGCGGCTGCTGGCACCAGACTTGCCCTCCAA
+
DDDBDIIIIIIIIIIIIIIIIIIIIIIIIIIIIIIIIIHIIGHIIIIIHIIIIIIIIIIHIGIGHIIIIIHHIIIIIIIIHIIIIIIIIHIIIIIIHIIIIHIIIIIIIIIIIIIIIIIIIIIIIIIIIIIIIIIIIIIHIIIIIIIIIIIIIIIIIIIIIIIIIIIIIIIIIIHIIIIIIIIIIIIIIIHIIIIIIIIIIIIIIIIIIIIIIIIIIIIIIIIIIIIIIIIIIIIIIIIIIIIIHHHHIIIIIIIIIIIIIIIIIIIIIIIIIIIIIIIIIIIIIIIIIIIIIIIIIIIIIIIIIIIIIIIIIIIIIIIIIIIIIIIIIIIIIIIIIIHIIIIIDDDDD
@HISEQ:969:HM2KJBCX2:2:1102:14636:22050 2:N:0:ACTATGCA
CTGGTGCTGAATCCCAACTATCCCTATTAATCATTACGTCGATCCTAGAAACCAACAAAATAGAATCAAACGTCCTATTTCATTATTCCATGCTAATGTATTCAAGCGTAAGCCTGCTTTAAACACTCTAATTTTTTCAAAGTAACAGTCCTGATTCCCCACGACACCAAATTAATGACATCGCGGTTCTTCAGAAGGTAGGAACCGATAATGCCAGTGCGTACCGAAGCACGACCAACAATTCGATCCCGAAATTCAACTACGAGCTTTTTAACTGCAACAACTTTAATATACGCTATTGGAGCTGGAATTACCGCGGCTGCTGGCACCAGACTTGCCCTCCAA
+
DBDDDIIIIIIIIIIIIIIIIIIIIIIIIIIIIIIIIIIIIIIIIIIIIHIIIIIIIIIHIIIIIIIIIIIGIIIIIIIIIIIIIIIIHIIIIIIIIIIIIIIHIIIIIIIIIIIIIIIIIHIIIIIIIIIIIIIIIIIIIIIIIIIIIIIIIIIIIIIIIIIIIIIIIIIIIIIIIIIIIIIIIIIIIIIIIIIIHIIIIIIIIIIIIIIIIIIIIIIIIIIIIIIIIIIIIIIIIIIIIHGDIIHIHIIIIIIIIIIIIIIIIIIIIIIIIIIIIIIIIIIIIIIIIIIIIIIIIIIIIIIIIIIIIIIIIIIIIIIIIIIIIIIIIIIIIIIIIIIIDDDDD
@HISEQ:969:HM2KJBCX2:2:1102:20807:22728 2:N:0:ACTATGCA
CTGGTGCTGAATCCCAACTATCCCTATTAATCATTACGTCAATCCTAGAAACCAACAAAATAGGATCGAACGTCCTATTTCATTATTCCATGCTAATGTATTCAAGCGTTAGCCTGCTTTAAACACTCTAATTTTTTCAAAGTAACAGTCCTGTTTCCCTGCGACACCAAATTAATGGCATTACAGTTCTTCAGAAAGGAGGAATCAGCGAAGCCAGTACATACCAGTGGCACGACCAACCTGCTGACCCCGAAATTCAACTACGAGCTTTTTAACTGCAACAACTTTAATATACGCTATTGGAGCTGGAATTACCGCGGCTGCTGGCACCAGACTTGCCCTCCAA
+
DDDDDIHIIIIIIIIIIIIIHIIIIIIIIIHIHHIIIHFHHIIIIIIIGHHIIIHIIHIIIHHFHIIIHHHHGHHIHHHIIIIHIIGHIHHHHIIHIHHHHHHHHGIIIIIIIIHHHHHHIHIIIIIIIIIIIIIIHHHHIIHIIIIHHHIIIIIIIHIIIH.EIIIHIHIHIIIIIIHHIIIIIIIIIIHHIIGIIIIHIIHGIIIIIIHIIIHIIIIIHIIIIIIIIIIIHIIIIHEIIGIHHIHIIIIIIIIIIIIIIIHIIIIIIIIIIIIIIIIIIIIIIIIIIIIIIIIIIGHHHIIHIIIIIIIIIIIIIIIIIIIIIIIIIIIIIIIIIIIIIDDDBD
@HISEQ:969:HM2KJBCX2:2:1102:19766:22752 2:N:0:ACTATGCA
CTGGTGCTGAATCCCAACTATCCCTATTAATCATTACGTCAATCCTAGAAACCAACAAAATAGGATCGAACGTCCTATTTCATTATTCCATGCTAATGTATTCAAGCGTTAGCTTGCTTTAAACACTCTAATTTTTTCAAAGTAACAGTCCAAATTCCCCGCAACACCAAATTAATGGCATTACGGATCATCAGGAAGGAGGAATCAGTGAAACCAGTACATACCAGAGGCATGACCAATCTACTAACCCCGAAATTCAACTACGAGCTTTTTAACTGCAACAACTTTAATATACGCTATTGGAGCTGGAATTACCGCGGCTGCTGGCACCAGACTTGCCCTCCAA
+
DDDDDIIHHIIICGHHHIIIIIIIIHIIIIIIIHIIIGIHIIIIIIIHGHIIIIIIIHIHHHHIIIIHIEEHHHHHIIIHIIIIIIICFFHCHHIIIIHHHHHHHGIIIIIIIHHHIHHHIHIIIIIHGIIIIIIIHIIHIIIHIIHHEHHHIIHIIGHHHHHDIIIIIIIIIIIIHIIIIIIIIIIIIIHHHHIIIIIHHIIIIIIIIIIIHHIHIIIIIIIIIIIIIIIHIIIIIIIIIHHHHIIHIIIIIIIGIIIIIIIIIIIIIIIIIIIIIIIIIIIIIIIIIIIIIIIIIIIIIIIIIIIHHIIIIIIIIIHIIIIIIIIIIIIIIIIIIIIIHDDDDD
@HISEQ:969:HM2KJBCX2:2:1102:18335:22782 2:N:0:ACTATGCA
CTGGTGCTGAATCCCAACTATCCCTATTAATCATTACGTCGATCCTAGAAACCAACAAAATAGAATCAGTCCGTCCTATTTCATTATTCCATGCTAATGTATTCAGACGATAGTCTGCTTTAAACACTCTAATTTTTTCAAAGTAACAGTCCTGATTTCCCATCACACCAAATAAATGGCATGAAAGTTCCTCAGAAGGTAGAGATCCATCTCACCAGTACAGACAATTAAGCCTGACCAATGGGTAGACCCCGAAGTTCAACTACGAGCTTTTTAACTGCAACAACTTTAATATACGCTATTGGAGCTGGAATTACCGCGGCTGCTGGCACCAGACTTGCCCTCCAA
+
DDDDDIIIIIIIIIIIIIIIIIIIIIIHIIHIIIIIIIIIIHIIIIIIIIIIIIIIIHIIHHIIIIIIIIHIIHIHIIIIIIIIIIIIIIIIHIIIIIIIIIIIIIIHIHIIIIIIIIIIIIIIIHIIIIIIIIIIIIIIIIIIIIIIIIIGIHIHHIIIHHIIIIIIHIIIIIIHIIIIIIIHIIIIIIIIIIIIIIIIHHIIIIIIIIIIIIIIIIIIIIIIIIIHIIIIIIIIIIIIHIHIHGDIIIIIIIIIIIIIIIIIIIIIIIIIIIIIIIIIIIIIIIIHHIIIIIIIIIIIIIH?IIIIIIIIIIIIIIIIIIIIIIIIIIIIIIIIIIIIIIIDDDDD
@HISEQ:969:HM2KJBCX2:2:1102:12603:22829 2:N:0:ACTATGCA
CTGGTGCTGAATCCCAACTATCCCTATTAATCATTACGTCGATCCTAGAAACCAACAAAATAGAACCATGCCGTCCTATTTCATTATTCCATGCTAATATATTCAGACATAAGCCTGCTTTAAACACTCTAATTTTTTCAAGATAACAGTCCTGGTTTCCCAAAACACCAAATAAATGACATTAAGGTTCTCCAGAAGGTAGAAATTCTTAAAATCAGTACGAATCTGTTGATTCAACCGATAAAAAAATTCCGAAATTCAACTACGAGCTTTTTAACTGCAACAACTTTAATATACGCTATTGGAGCTGGAATTACCGCGGCTGCTGGCACCAGACTTGCCCTCCAA
+
<D@0<D?C11CGH?HHHIIIIIIIIIIIIIIIIIIIIIECEEHIIIIIIIIIHIIIIIIIIIIIIIII?1<GHHHIIIIIE@HHIIIIIHIIHHIIIIHHIHIHH1GGH@BHDHG?CHHHHHFHH=I:IFHIIIIIIIGHIHHEHI@EEGFHHEH@@HHHHHHFHHHIHHHH7HHEF@H?C@GD/DFDCF/.GCCDFFFCGEHGC0CC<<HHEGCCD<1C@@GC>C<C@D<D<<CIIIHFFGCECECHE1HC@1IIIIHIIIIIIIIHIIIHIIIIIIIIIIIIIIIIIIIIIIIIIIIIIHHIIIIIIIIIIIIIIIIIHIIIIIIIIIIIIIIIIIIIIIIDDDDD
@HISEQ:969:HM2KJBCX2:2:1102:16593:21921 2:N:0:ACTATGCA
CTGGTGCTGAATCCCAACTATCCCTATTAATCATTACGTCGATCCTAGAAACCAACAAAATAGAATCAAACGTCCTATTTCATTATTCCATGCTAATGTATTCAAGCTCGAGCTTGCTTTAAACACTCTAATTTTTTCAAAGTAACAGTCCTGATTTCCCGCGACACCAAATTAATGACATCGTGGTTCGTCAGAAGGGAGAAACCAATAATGCTAGTACGTACAAAGTACGACCGACATATTAGTCCCGAAATTCAACTACGAGCTTTTTAACTGCAACAACTTTAATATACGCTATTGGAGCTGGAATTACCGCGGCTGCTGGCACCAGACTTGCCCTCCAA
+
DDDDDIHIIIIGIIIIIIIIHIIIIIIIIIIIIIIIIIIIIHIIIIIGIIIIIHIHIGHHHIIHIIIGIIGHHIHIIIIIIIIIIIIIIIIIHIIIIIIIIIIIIHIIIIIIIIIIIIIIIIHHIIIIIIIIIIIHIIIIIIIIIHIHHIIIIIIIIIIIIHIIIIIIIIIIIIIIIIIHHIIIIIIIIIIIIIIIIIIIIIIHGIIIIIIIIIIIIIIIIIIIIIIIIIIIIIHIIIIHIIIHHIHIIIIIIIIIIIIIIIIIIIIIIIIIIIIIIIIIIIIIIIIIIIIHIIIIIIIIIIIIIIIIIIIIIIIIIIIIIIIIIIIIIIIIIIIIIIIDDDDD
@HISEQ:969:HM2KJBCX2:2:1102:13979:23085 2:N:0:ACTATGCA
CTGGTGCTGAATCCCAACTATCCCTATTAATCATTACGTCGATCCTAGAAACCAACAAAATAGAATCAAACGTCCTATTTCATTATTCCATGCTAATGTATTCAAGCGCGAGCTTGCTTTAAACACTCTAATTTTTTCAAAGTAACAGTCCTGATTTCCCATGACACCAAATTAATGACATCGTGGTTCGTCAGAAGGGAGAAACCAATAATGCTAGTACGTACAAAGTACGACCGACATATTAGTCCCGAAATTCAACTACGAGCTTTTTAACTGCAACAACTTTAATATACGCTATTGGAGCTGGAATTACCGCGGCTGCTGGCACCAGACTTGCCCTCCAA
+
DDDDDIIIIIIIHHIIIIIIIIIIIHHIIIHIIIIIIHHIIIIIIIIIIIIIIIIIIIIHHIHIIEHIIIIHGHIIGIIIHHHIIIEHHCHHHHIIHIIIHIHHIHIHGEIGHGHHIHIHIIHHHHHHIIIIIHHIIIIIIIIHIIIHHHHHIHIHIIIIIIIIIIIIIIHHFIIIHIIIHIIIIIIIIIIIIIIIIIHIIIIIHHIIHIHHIIII<IIIIIIIIHIIIHIIIIIIIIIIHIIIIIIGHHHIIIIIIIIIIHIIIIIIIIIIIIIIIIIIHIIIIIIIIIIIIIIIIIIIIIIIIIIIIIIIIIIIIIIIIIIIIIIIIIIIIIIIIIIDDDDD
@HISEQ:969:HM2KJBCX2:2:1102:4556:23064 2:N:0:ACTATGCA
CTGGTGCTGAATCCCAACTATCCCTATTAATCATTACGGTGATCCTAGAAACCAACAAAATAGAACCATGCGTCCTATTTCATTATTCCATGCTAATGTATTCAGGCAATAGCCTGCTTTAAGCACTCTAATTTTTTCAAGGTAACAGTCCTGCTTCCCCAACGCACCAAATTAATGACATGCTGGTTATTCAGAAGGTAGGAATCCATCACGCCAGTACAGACCCAAAAGCCCGACCAACGGATAAACCCCGAAATTCAACTACGAGCTTTTTAACTGCAACAACTTTAATATACGCTATTGGAGCTGGAATTACCGCGGCTGCTGGCACCAGACTTGCCCTCCAA
+
DDDDDIIIIFHHHGHIIIIIIIIIHIIIIIIIIIIIIIIIHHIIGIIIHIIHIIIHIIHIIIHIIIHIIIHIIIIIIIIHHHIHHIIIIIIIIIIGHHIIIHHHHIHHIIIIIIIIIIIIIIIIIIIIIIHIIIIIIIIIGHHIIIIIIIIIIHIIIIIIIIIIIIIIIIIIIIIHIIIIIIIIIHIHHIIIIIIIIHHHIIIIIIIIIHIIIIIIIIIIIIIIIIIIIHIIIIIIIIIIIIIIHEIIIIIIIIIIIIIIIIIIIIIIIIIIIIIIIIIIIIIIIIIIIIIIIIIIIIIIIIIIIIIIIIIIIIIIIIIIIIIIIIIIIIIIIIIIIIIIIIDDDDD
@HISEQ:969:HM2KJBCX2:2:1102:18654:22748 2:N:0:ACTATGCA
CTGGTGCTGAATCCCAACTATCCCTATTAATCATTACGTCGATCCTAGAAACCAACAAAATAGAATCAAACGTCCTATTTCATTATTCCATGCTAATGTATTCAAGCGTGAGCCTGCTTTAAACACTCTAATTTTTTCAAAGTAACAGTCCTGATTCCCCACAACACCAAATAAATGACATCATGGTTCGTCAGAAGGGAGAAACCAACAATGCCAGTACGTACCTAGGCACGACCGACATGATGGTCCCGAAATTCAACTACGAGCTTTTTAACTGCAGCAACTTTAATATACGCTATTGGAGCTGGAATTACCGCGGCTGCTGGCACCAGACTTGCCCTCCAA
+
DDDDDIIIIIIIIIIIIIHIIIIIIIIIHIIIIIIIIIIIICHIIIHHHIIGIIIIGIIEHIHEHIIIIIIIHHIHIIIIHIIIIIIIHIHIGHHIIIIIHIHIIIIIIHIIIIIIIIIIIHIIIIIIIIIIIHIHHIHIIIIIIIIIIIIIIIHGIHIIIIIIIIIIIIIIIIIIIIIIIIIIIIIIIIHIIIIIIIIIIIIIIIIIIIHIIIIIIIIIIIIIIIIIIIIIIIIIIIIIIIHGIIIIIHIIIIIIIIIIHHIIIIIIIIIIIIIIIIIIIIIIIIIIIIIIIIIIIIIIIIIIIIIIIIIIIIIIIIIIIIIIIIIIIIIIIIIIIIIIDDDDD
@HISEQ:969:HM2KJBCX2:2:1102:18916:23877 2:N:0:ACTATGCA
CTGGTGCTGAATCCCAACTATCCCTATTAATCATTACGTCAATCCTAGAAACCAACAAAATAGGATCGAACGTCCTATTTCATTATTCCATGCTAATGTATTCAAGCGTTAGCTTGCTTTAAACACTCTAATTTTTTCAAAGTAACAGTCCAAATTCCCCAAAACACCAAATTAATGGCATTAAGGTTCATCAGGAAGGAGGAATCAGTGAGACCAGTACATACCAGAGGCATGACCAACCTACTAACCCCGAAATTCAACTACGAGCTTTTTAACTGCAACAACTTTAATATACGCTATTGGAGCTGGAATTACCGCGGCTGCTGGCACCAGACTTGCCCTCCAA
+
<DB<<CGHHFCE1CHHHIICHHC<GEHIHIHEGEFHHEHIHEHHHIFEHGEHIGHII?EHFHF@CEHHHI@EHIHFHHEGHHIIHHICFEEGCC<FFHGEHEHHHDHCHHIHEHHFIGIHHHBHACFDGFECGHFHEFHIHHHIHHHHIIHFGCHHHEGEIHHGHHHGCEG@HHHHFHEHHHIIHIIIHHIHHFCIHHHHGIIIIIIHIHHHHIIIIIIIHIHE@CIIIIIHEIIIIIIIIIHHEHHHIIIIHFD1@IHIIHFCEHHIHIHHHIIHHHHGEIIHHH@HIHHIIIIIIHIIHHIIHHIHIIIIHIHDCIIIIIIHIIIIIIIIIIIIIIHIHBDDDD
@HISEQ:969:HM2KJBCX2:2:1102:20889:23883 2:N:0:ACTATGCA
CTGGTGCTGAATCCCAACTATCCCTATTAATCATTACGTCGATTTCCGAAAACCAACAAAATAGAAACGACGTCCTATTCCATTATTCCATGCACGAATATCCAAGCGTGTAAAGCCTGCTTTGAGCACTCTAATTTTTTCAAAGTAAACCTGGCGGCGCCCCAGGACACTCGGTTAAGAGCACCCTGACGCCTCCGCCACACCATTCACGGGCGAATGGGACAGTCGCGCCAAACAGCGGACCGTCCCCTACCCGCCGAGATCCAACTACGAGCTTTTTAACCGCAACAACTTTAATATACGCTATTGGAGCTGGAATTACCGCGGCTGCTGGCACCAGACTTGCCCTCCAA
+
DDDABHIIHHIHHIHIIIFHHIHIIHIIIIIHHHIIIHIHHCHHHGHHGHHHHIIIIHHIIIIHIHIIIIDDHIHEHFCGIIGHIGHHFH?HFGHHIIIHCC1DGEHFG@HGHIIGHGHHGHHEHHHIIIIHHHGIHFHIHGHHHHF?AGHEHDIH?EHDHHGHHGE8.GHHIGHHGHHHIHHHHHGEF?GIIHHDEEGDB@IIIHFHDIIIHEH>HIIIHIIIHDDHCFGEF:C@EGHHHCDDHHH@HCE?CHCHHIHCHHGIIIIHCCEHHHIIIIHG/@IIIHHHGEHIGIIHIGIHEHIHIIIIIHHIIHIIHIHDHIHHHEHHIIIHHHFDCG?HFHIHHHEIDCDDD
@HISEQ:969:HM2KJBCX2:2:1102:14502:23877 2:N:0:ACTATGCA
CTGGTGCTGAATCCCAACTATCCCTATTAATCATTACGTCAATCCTAGAAACCAACAAAATAGGATCGAACGTCCTATTTCATTATTCCATGCTAATGTATTCAAGCGTTAGCTTGCTTTAAACACTCTAATTTTTTCAAAGTAACAGTCCAAATTCCCCGCAACACCAAATTAATGGCATTACGGATCATCAGGAAGGAGGAATCAGTGAGACCAGTACATACCAGAGGCATGACCAACCTACTAACCCCGAAATTCAACTACGAGCTTTTTAACTGCAACAACTTTAATATACGCTATTGGAGCTGGAATTACCGCGGCTGCTGGCACCAGACTTGCCCTCCAA
+
DDDCDIIIIHHHIIIIIIIIIIIIIIIIIIIIIIIIIIIIIIIIIIIIIIIIIIIIIIHHHIHIIIIIIIIIIIIIIIIIIIIIIIIIIIIHIIIIIIIIIIIIIIIIIIIIIIIIIIIIIIIIIIIIIIHIIIIIIIIIIIIIIIIIIIIIHIIIIIIIIIIIIIIIIIIIIIIIIIIIIIIIIIIIIIIIIIIIIIIIIIIIIIIIIIHIIIIIIIIIIIIIIIIIIIIIIIIIIIIIIIIHHIHIIIHIIIIIIIIIHIHIIIIIIIIIIIIIIIIIIIIIIIIIIIIIIIIIIIIIIIIIIIIIIIIIIIIIIIIIIIIIIIIIIIIIIIIIIIIIIDDDDD
@HISEQ:969:HM2KJBCX2:2:1102:11434:23519 2:N:0:ACTCTGCA
CTGGTGCTGAATCCCAACTATCCCTATTAATCATTACGTCAATCCTAGAAACCAACAAAATAGGATCAAACGTCCTATTTCATTATTCCATGCTAATGTATTCAAGCGTTAGCCTGCTTTAAACACTCTAATTTTTTCAAAGTAACAGTCCTGTTTCCCTGCAACACCAAATTAATGACATTACAGTTCTTCAGAAAGGAGGAATCAGCGAAGCCAGTACATACCAAAGGCACGACCAACCTGCTAACCCCGAAATTCAACTACGAGCTTTTTAACTGCAACAACTTTAATATACGCTATTGGAGCTGGAATTACCGCGGCTGCTGGCACCAGACTTGCCCTCCAA
+
DDCDDIIIIHHHHIIIIIIIIIFHHIIIIIIIIIIHIIIHIIIIIIIIIHHHIIIIIHIGHIF@FHHIHIIHGHHIIIIIIHIIIIIIHGHHHHHHIIIIIIIIIIIIIIIHIIHIIIIHIIHIHIHGHIIHGGHIIIIIIIIIIIIIIIIIHIIIIIIIIIIIHIHHIIGHIIIIHIIIIIIIIIIIHIIIIIIIIIIIIIIIIIIIIIIIIIIIIIIIIIHFHIIIIIIIIIIIHIIIIIHHHIIIHHHIIIIIIHIHIIIIIIHIIIIIIIHIIIIIIIIIIIHIIIIIIIIHIIIIIIIIIIIIIIIIIIIIIIIIIIIHIIIIIIIHIIIIIIIIIDDDDD
@HISEQ:969:HM2KJBCX2:2:1102:16079:25401 2:N:0:ACTATGCA
CTGGTGCTGAATCCCAACTATCCCTATTAATCATTACGTCAATCCTAGAAACCAACAAAATAGGATCGAACGTCCTATTTCATTATTCCATGCTAATGTATTCAAGCGTTAGCCTGCTTTAAACACTCTAATTTTTTCAAAGTAACAGTCCTGTTTCCCTGCAACACCAAATTAATGACATTACAGTTCTTCAAGAAGGAGGAACCAGTAAAGCCAGTACATACCGGAGGCACGACCAACCTACTAATCCCGAAATTCAACTACGAGCTTTTTAACTGCAACAACTTTAATATACGCTATTGGAGCTGGAATTACCGCGGCTGCTGGCACCAGACTTGCCCTCCAA
+
DDDCDIHHIIHIIHEHHIIHGHIIIHIIHHIHIIIFEHGHIHHIHHHHCFHHHIIHCHHIHHEIHHIIIIGHHHIIIGHHHCHHHIIIHIIIIIIIIHHIIHIHIHHIIHHHFIHIIHIHHEHIHHHIHIHHHHIHIIIHHHIGHHHHIHHIHHIHGIIHGHIIHHIEHIHHIIHHIIIIHIIIHIHHIHHHIIHHIIIHIIIIHHHIIIHEHIHHHHHIHIIHHHIIHIIHIGIIIHIIIIHGHHHDIHHEHIIHFIIIHHHHHIIIHIHIHIIIIIIIIIIIIIHHIIIIHIIIIIIHHIHIIIIIIIIHIIIIHHHHIIGIIIGIIIIHHHHHHGHIHDDDDD
@HISEQ:969:HM2KJBCX2:2:1102:2015:25541 2:N:0:ACTATGCA
CTGGTGCTGAATCCCAACTATCCCTATTAATCATTACGTCGATCCTAGAAACCAACAAAATAGAATCAAACGTCCTATTTCATTATTCCATGCTAATGTATTCAAGCGTAAGCCTGCTTTAAACACTCTAATTTTTTCAAAGTAACAGTCCTGATTCCCCACGACACCAAATTAATGACATCGCGGTTCTTCAGAAGGTAGGAACCGATAATGCCAGTGCGTACCGAAGCACGACCAACAATTCGATCCCGAAATTCAACTACGAGCTTTTTAACTGCAACAACTTTAATATACGCTATTGGAGCTGGAATTACCGCGGCTGCTGGCACCAGACTTGCCCTCCAA
+
DDDCDIIIIIIIIIIIIIIIIIIIIIIIIIIIIIIIIIIIIIIIIIIIIIIIIIHIIIIIIIHHIHIHIIIIIHIIIIIIIIIIIIIHIIIIIIIIIIIIIIIIIIIIIIIIIIIIIIIIIIIIIIIIIIIIIIIIIIIIIIIIIIIIIIIIIIIIIIIIIIIIIIIIIIIIIIIIIIIIIIIIIIIIIIIIIIIIIIIIIIIIIIIIIIIIIIIIIIIIIIIIIIIIIIIIIIIIIIIIIHGDIIIIIIIIIIIIIIIIIIIIIIIIIIIIIIIIIIIIIIIIIIIIIIIIIIIIIIIIIIIIIIIIIIIIIIIIIIIIIIIIIIIIIIIIIIIIIIIIDDDDD
@HISEQ:969:HM2KJBCX2:2:1102:3844:24790 2:N:0:ACTATGCA
CTGGTGCTGAATCCCAACTATCCCTATTAATCATTACGTCAATCCTAGAAACCAACAAAATAGGATCGAACGTCCTATTTCATTATTCCATGCTAATGTATTCAAGCGTTAGCCTGCTTTAAACACTCTAATTTTTTCAAAGTAACAGTCCTGTTTCCCTGCAACACCAAATTAATGACATTACAGTTCTTCAAGAAGGAGGAATCAGTAAAGCCAGTACATACCATAGGCACGACCAACCTACTGACCCCGAAATTCAACTACGAGCTTTTTAACTGCAACAACTTTAATATACGCTATTGGAGCTGGAATTACCGCGGCTGCTGGCACCAGACTTGCCCTCCAA
+
DDDDDIIIIIIIIHHIIIIIIIIIIIIIIIIIIIIIIIIIIIIIIIIIIIIIIIIIIIIIIIIIHIIIIIIGIIFHIIHIGIHHHIII?HIIIIHIIIIIIIIIIIIIIIIIIIIIIIIIIIHIIIIHHHHHIIIIIIIIIIHIIIIIIIIIIIHIIIIIIIIIIIIIIIHIIIIIIIIIIIIIIIIIGIIIIIIIIIIIIIIIIIIIIHIIIIIIIIIIIIIIIIIIIIIIIIIIIIIIIIHHFIHIIIIIIIIIIIIIIIIIIIIIIIIIIIIIIIIIIIIIIIIIIIIIIIIIIIIIIIIIIIIIIIIIIIIIIIIIIIIIIIIIIIIIIIIIIIIIIDDDDD
@HISEQ:969:HM2KJBCX2:2:1102:8293:26296 2:N:0:ACTATGCA
CTGGTGCTGAATCCCAACTATCCCTATTAATCATTACGTCGATCCTAGAAACCAACAAAATAGAATCAAACGTCCTATTTCATTATTCCATGCTAATGTATTCAAGCGTAAGCCTGCTTTAAACACTCTAATTTTTTCAAAGTAACAGTCCTGATTCCCCACGACACCAAATTAATGACATCGCGGTTCTTCAGAAGGTAGGAACCAATAATGCCAGTGCGTACCGAAGCACGACCAACAATTTGATCCCGAAATTCAACTACGAGCTTTTTAACTGCAACAACTTTAATATACGCTATTGGAGCTGGAATTACCGCGGCTGCTGGCACCAGACTTGCCCTCCAA
+
<DDBDHIIIIIIIHIIIFFFHIIIIIIIIIIHHHCHEEHHHHHHHII1FHHIIIIIIHHIIIHFCHHIIIHEHFGEHIIIHHHHIE@CDHIEHHHFHIHGHHEHHHHIHIIHHGHEHHIIHIHHHEGGHFHIIEHHFHHHHHFHIIHIHFHEFHHHCDHHHHFHHHHGHIHHHIHHHHEIHDGEEHHHHEGHGHHIHEHGHEIIIIIIIHHIIIIHIIHHHIIIIIGIGIHHHIIIIIIIHHGGIIHIIHHHHHCHIFHEHEGGIIHIIFHHHHHGIHHIIHIHH?IHIHIHIIIIIIIIHCIHHHEHIIIHHHGHGIGIHIHIIHHGHHHIIIIIIGIIDDDDD
@HISEQ:969:HM2KJBCX2:2:1102:11040:26777 2:N:0:ACTATGCA
CTGGTGCTGAATCCCAACTATCCCTATTAATCATTACGTCAATCCTAGAAACCAACAAAATAGGATCGAACGTCCTATTTCATTATTCCATGCTAATGTATTCAAGCGTTAGCCTGCTTTAAACACTCTAATTTTTTCAAAGTAACAGTCCTGTTTCCCTGCAACACCAAATTAATGACATTACAGTTCTTCAAGAAGGAGGAATCAGTAAAGCCAGTACACACCATTGGCACGACCAACCTACTGACCCCGAAATTCAACTACGAGCTTTTTGACTGCAACAACTTTAATATACGCTATTGGAGCTGGAATTACCGCGGCTGCTGGCACCAGACTTGCCCTCCAA
+
DDDDCIIIIIIIIIIHHIIIIIIIIIIIIIIIIIIIIIIIIIIIIIIIIIIIIIIIIIIIIIIIIIIIIHIIIIIIIIIIIIIIIIIIHIIIIIHIIIIIIIIHIIIIHIIIIIIHIIHIHIIIIIIIIIHHIIIIIIHIIHHHIIIIIIIIIIHIIHIIIIIIIHIIIIIIIHIIIIIHHIIHIIIIIHIIIIIIIIIIIHIIHIIIIIIIIIIIIHIIIHHIIHHIIIIIIIIIIIHIIIIHGHHIIIIIIIIIIIIIIIIIIIIIIIIIIIIIIIIIIIIIIHGHIIIIIIIIIHIIIIIIIIIIIIHIHIIIIIIIIIGIIIIIIIIIIIIIIIIIIDDDDD
@HISEQ:969:HM2KJBCX2:2:1102:2452:27528 2:N:0:ACTATGCA
CTGGTGCTGAATCCCAACTATCCCTATTAATCATTACGTCAATCCTAGAAACCAACAAAATAGGATCAAACGTCCTATTTCATTATTCCATGCTAATGTATTCAAGCGTTAGCCTGCTTTAAACACTCTAATTTTTTCAAAGTAACAGTCCTGTTTCCCTGCAACACCAAATTAATGACATTACAGTTCTTCAAGAAGGAGGAACCAGTAAAGCCAGTGCATACCAGAGGCACGACCAACCTACTAATCCCGAAATTCAACTACGAGCTTTTTAACTGCAACAACTTTAATATACGCTATTGGAGCTGGAATTACCGCGGCTGCTGGCACCAGACTTGCCCTCCAA
+
DDDDDIIIIIHIIIIIIIIIIIIIIIIIIIIIIIIIIIIIIIIIIIIIIIIIIIIIIIIIHIIIIIIIIIHIIHIIIIIIIIIIIIIHGIIHIIIIIIIIIIIIIIIIIIIIIIIIIIIIIIIIIIIIIIIIIIIIIIIIIIIIIIIIIIIIIIIIIIIIIIIIIIIIIIIHIIIIIIIIIHIIIIIIIIIIIIIIIIIIIIIHIHIIIIIIIIIIIIIIIIIIIIIIIIIIIIIIIIIIIIHHHIIHIIIIIIIIIIIIIIIIIIIIIIIIIIIIIIIIIIIIIIIIIIIIIIIIIIIIIIIIIIIIIIIIIIIIIIIIIIIIIIIIIIIIIIIIIIIIIDDDDD
@HISEQ:969:HM2KJBCX2:2:1102:18623:27812 2:N:0:ACTATGCA
CTGGTGCTGAATCCCAACTATCCCTATTAATCATTACGTCAATCCTAGAAACCAACAAAATAGGATCAACGTCCTATTTCATTATTCCATGCTAATGTATTCAAGCGCGAGCCTGCTTTAAACACTCTAATTTTTTCAAAGTAACAGTCCTGATTCCCCACCACACCAAATTAATGACATGATGGTTCGTCAGAAGGTAGAAATCAGTAACACCAGTACGTACCGAAGGCACGACCAGCGTACTAATCCCGAAATTCAACTACGAGCTTTTTAACTGCAACAACTTTAATATACGCTATTGGAGCTGGAATTACCGCGGCTGCTGGCACCAGACTTGCCCTCCAA
+
DDDDDIIIIHHHHHIIIIIIIIIIIIIIIIIIIIHIIIIHIIIIIIIIIIIIIIIIIIHIIHIEHHIIIIHHFFHHIHIIIIIIIHIIIIHIIIIIIIIIIIIIIIIIIIIIIIIIIIIIIHIIHIIIHIIIIIIIIIIIIIIIIIIIIIIIHHHIIIIHIIIIIIIIIIIIIIIIIIIIIIIIIIIHIIIIIIIIIIIIIIIIIIIIIIIIIIIIIIIIIIIIIIIIIIIIIIIIIIIIIIIHIIIIIIIIIIIIIIIIIIIIIIIIIIIIIIIIIIIIIIIIIIIIIIIIIIIIIIIIIIIIIIIIIIIIIIIIIIIIIIIIIIIIIIIIIIIIIIIIDDDDD
@HISEQ:969:HM2KJBCX2:2:1102:16965:28984 2:N:0:ACTATGCA
CTGGTGCTGAATCCCAACTATCCCTATTAATCATTACGGTGATCCTAGAAACCAACAAAATAGAACCATGCCGTCCTATTCTATTATTCCATGCTAATGTATTCGAGCAAAAATGCCTGCTTTAAACACTCTAATTTTTTCAAGGTAAAGGTCCTGGATCCGCAAGACACCCAATAAAGGACATCAAGTTTCTCCAGAAGGTGAGAAATCAACAGTAACAGTTCATACCCCTTAAGGCATGACCATCACGTCAATCCCGAAATTCAACTACGAGCTTTTTAACTGCAACAACTTTAATATACGCTATTGGAGCTGGAATTACCGCGGCTGCTGGCACCAGACTTGCCCTCCAA
+
D@DADIHHIFHFHHHHHFEFGGG<FHHIHHHC@GFGHEED11FHEHIIGHIIIHHHE@GG1GE@@HHIIHEG<<<CHHHECHFIH1<F@C@D1<<FHH1<FFGHHCHHHHHI6HDGEFHHHHEHHHHHHHHIIHFFHIIHIHHEHEHGHHHHHIIHHH3HHIHHHHECHEGIHHHHHGHEHHIIIHHHHHEFGCIHHHHIII<IIIIIGIH;HG=IIHHEIII=HHGIIIHFIIIH3HGGFHGHIHHCIHHFIHCHIIIHIHIHIHHHEHIIIIIHGIIHIHHHHHHHIIHFHIHHEHHHCIHHIIIIIIIIIIIIHIHHIIIGIIIIIIIIIHIIIIIIIIIIHIIH@@ADD
@HISEQ:969:HM2KJBCX2:2:1102:14338:29361 2:N:0:ACTATGCA
CTGGTGCTGAATCCCAACTATCCCTATTAATCATTACGTCAATCCTAGAAACCAACAAAATAGGATCGAACGTCCTATTTCATTATTCCATGCTAATGTATTCAAGCGTTAGCTTGCTTTAAACACTCTAATTTTTTCAAAGTAACAGTCCAAATTCCCCGCAACACCAAATTAATGGCATTACGGCTCATCAGGAAGGAGGAATCAGTGAGACCAGTACATACCAGAGGCATGACCAACCTACTAACCCCGAAATTCAACTACGAGCTTTTTAACTGCAACAACTTTAATATACGCTATTGGAGCTGGAATTACCGCGGCTGCTGGCACCAGACTTGCCCTCCAA
+
DDDDDIIIIFHHHHIIIIIHIIIIIIIIIIIIIIIHIIIIIIIIIIIIIIIIIIIIIIIIIIHIIIIIIIHHHHHIIIIIIHHHIIIIIHHHHIIIIIIIIHHHHIIIIIIIIIIHIIIIIHHIIIIIIIIIIHHHHIIIIIIIIIIIIIIIIIHIIIIIIGIIIIIIIIIIIIIIIIIIIIIIIIIIIIHIIIIIIIIIIIIIHIIIIIIIIIIIIIIIIIIIIIIIIHIIIIIIIIIIIIIHHIIIIIIIIIIIIIIIIIIIIIIIIIIIIIIIIIIIIIIIIIIIIIIIIIIIIIIIIIIIIIIIIIIIIIIIIIIIIIIIIIIIIIIIIIIIIIIIIDDDDD
@HISEQ:969:HM2KJBCX2:2:1102:18022:29303 2:N:0:ACTATGCA
CTGGTGCTGAATCCCAACTATCCCTATTAATCATTACGGTGATCCTAGAAACCAACAAAATAGAACCATGCCGTCCTATTCTATTATTCCATGCTAATGTATTCGAGCAAAAATGCCTGCTTTAAACACTCTAATTTTTTCAAGGTAAAGGTCCTGGATCCGCAAGACACCCAATAAAGGACATCAAGTTTCTCCAGAAGGTGAGAAATCAACAGTAACAGTTCATACCCCTTAAGGCATGACCATCACGTCAATCCCGAAATTCAACTACGAGCTTTTTAACTGCAACAACTTTAATATACGCTATTGGAGCTGGAATTACCGCGGCTGCTGGCACCAGACTTGCCCTCCAA
+
DDDDDHIIIIHIHIIIIIIIIIIIIIIIHHIIIIIIIIIIIIIIIIIHIIIIIIIIFHHHHIHHIIGHIIIIIIIIIIIIGIIIHIHIHIIIIGIHIIHHIHHGGHHHIIHHHHIIIIIHIHHIIIIHFHIIHHHHHHHHHHIIHHHHIIHHHEHHHHIIHHHHIHIHHHHHHIIIIIIIIIIIIIIHIIIHIIIIHIIHHHIIHIIIHIIIIIHIIIIIIIHIIIIHHHHEGHIHHIHIHHIHIIIIIHHDIIIHIIIIIIIHGIIHEHEHIIIIIIIIIIIIIIIIIIIIHHIIIHHFIIGIIIIIIIIIIIIIIIIIIIHIIIIIIGIIIIIIIIHIIIIIIIIIDDDDD
@HISEQ:969:HM2KJBCX2:2:1102:9969:29556 2:N:0:ACTATGCA
CTGGTGCTGAATCCCAACTATCCCTATTAATCATTACGTCGATCCTAGAAACCAACAAAATAGAATCAAACGTCCTATTTCATTATTCCATGCTAATGTATTCAAGCGTGCGCCTGCTTTAAACACTCTAATTTTTTCAAAGTAACAGTCCTGATTCCCCACGACACCAAATTAATGACATCGCGGTTCTTCAGAAGGTAGGAACCAATAATGCCAGTACGTACCGAAGCACGACCAACAATTCGATCCCGAAATTCAACTACGAGCTTTTTAACTGCAACAACTTTAATATACGCTATTGGAGCTGGAATTACCGCGGCTGCTGGCACCAGACTTGCCCTCCAA
+
DDDCDIIIIIIIIIHIIIHIIIIIIIIIIIIIIIIIIIIIIIIHIIIIIIIIIIIIIIIIIIIIIIIIIIIIIIHIIIIIIIIIIIIIIHIHIHIIIIIIIIIIIIIIIIIIIIIIIHHIIHHIIIIIIHFIHIIIIIIIIHIIIIIIIIIIIIIIIIIIHHGIIIIIIIIHHIIIIIIIIIHIHIIIHIHIIIIIHIIIIIIIIIIIIIIHHGHIIIHHIIIIIIIIIIIIIIIIIIIIIIHGIIIIIIIIIIIIIIIIIIIIIIIIIIIIIIIIIIIIIIIIIIIIIIIIIIIIIIIIIIIIIIIIHIIIIIIIIIIIIIIIIIIIIIIIIIIIIIIIDDDDD
@HISEQ:969:HM2KJBCX2:2:1102:3709:29270 2:N:0:ACTATGCA
CTGGTGCTGAATCCCAACTATCCCTATTAATCATTACGTCGATCCTAGAAACCAACAAAATAGAATCAAACGTCCTATTTCATTATTCCATGCTAATGTATTCAAGCGTGCGCCTGCTTTAAACACTCTAATTTTTTCAAAGTAACAGTCCTGATTCCCCACGACACCAAATTAATGACATCGCGGTTCTTCAGAAGGTAGGAACCAATAATGCCAGTACGTACCGAAGCACGACCAACAATTCGATCCCGAAATTCAACTACGAGCTTTTTAACTGCAACAACTTTAATATACGCTATTGGAGCTGGAATTACCGCGGCTGCTGGCACCAGACTTGCCCTCCAA
+
DD@@<1<DFEEHEC@GG@H?1<F@CHHHHEHCHHC1<1<1CEHHIHHHCEFGH@EE@@HHHHHHGEFHFFC<<EEHHEC1DCG1<C<<DCHECHGC@FFHGHEDEDH=C00DHHEHEH@FHFHHFGGGGDGGHGHIC1GF<6FH?FGHCDHECHEHGCHEEGCHB:?1HHHF@GFC?IIHHHCHIIIHHEHHCC@HHFHFHHIIIHHHHD0FF1EIIHFHECIHDHHHGECEC@HEGGCEHGC<HHHHHGIIIIIIHHHHGCDH?EHHIHHIIIIHHHIIHHF@@HEHHHGEGCEIH@FGCHIGIHGGIHH?CDC?DHFG@HIIHHIIIHEHHIIHHDEHD<0<0
@HISEQ:969:HM2KJBCX2:2:1102:3139:29849 2:N:0:ACTATGCA
CTGGTGCTGAATCCCAACTATCCCTATTAATCATTACGTTGATCCTAGAAACCAACAAAATAGAATCGAACGTCCTATTTCATTATTCCATGCTAATGTATTCAAGCGCGTGCCTGCTTTAAACACTCTAATTTTTTCAAAGTAACAGTCCTGACTCCCCACAACATCAAATTAATGACATCATGATTCATCAGAAGGGAGAAATCAATGACATTAGTACGTACCGAAGGCACGACCGACGTATTGATCCCGAAATTCAACTACGAGCTTTTTAACTGCAACAACTTTAATATACGCTATTGGAGCTGGAATTACCGCGGCTGCTGGCACCAGACTTGCCCTCCAA
+
DDDDDHHIHDDFDFEHHIIIIIHIIIIIIIIIIIIIIIHHIHIHIIIHHIIIHIIIIIIIIIIIIIIHIFHIHHIIIHHIHIIIHHIHIIGHIIIIIIHIIHHIIIHHGIIHIIHIIHIIIHHHIGHIHIHHIIIIIIIIHIIIHHIHHHHHHIIGIIIICHHIIIHHHHHHIIHGGGHHHFHEHEFIIHHHEHIIIIGIHHIIHIIHHHHIHHIIIIIHHIIIIIIHHHHEIHHIHIHIIIHHHIHHIIHCHIIIIIIIIHFHIIIIIIIIIIHIIIIIIIIHIIIIIIIIIIIIIIIIIIIIIIIIIIIGIIIIIIIIIIIIIIIIIIIIIIIIIIIIIDDDDD
@HISEQ:969:HM2KJBCX2:2:1102:17427:30628 2:N:0:ACTATGCA
CTGGTGCTGAATCCCAACTATCCCTATTAATCATTACTTCAGCTCGGAAACCAACAAAATAAAACCGAAGTCATATCTTATTATTCCATGCTAATGTATTCAAGGCAGAAGCCTGCTTGAAACACTCTAATTTCCTCAAAATAAAAAGCCAAACCCTGAGTCGCACAGTGAAGTGCGGTCCAGCGCAAGGCAAAGATTCTGTCACTGCCTGATACAACTGTGAAGTTGACCGGCTGACTGAATCAGAAATCTAACTACGAGCTTTTTAACCGCAGCAACTTTAATATACGCTATTGGAGCTGGAATTACCGCGGCTGCTGGCACCAGACTTGCCCTCCAA
+
DDDDDIIIIIHIHHIIIIIIIIIHHIHIIHIIHHIIIIIIIIIIIIIHHIHHIIHHHHIIHIIIIIHIIIHHIIHHIIIIIIGIIIIIIIIIIIIIIHIIIHIIIIIHIIHHIHHHHHIIIIHIIIHIIIIIIIIHIIHGFHHIHIIIHHHHHIIHIIIIHHHIIIIIIIIIIIIIHHGCIIHIIIIIIIIIHGIHHHIIIIIIIIIIIIIIIIIIIIIIIIIIIIIIIIIHIIIIIIHIIIIIIIHIHHHIHHHGEIHIIIIGIIIIIIIIIIIIIHHCIIIIIIHHIIIIIIIHIIIHHCIIIIIIIHIIIHIIIIIHIHIIIIIIHEIIIIIDDDDD
@HISEQ:969:HM2KJBCX2:2:1102:4787:31544 2:N:0:ACTATGCA
CTGGTGCTGAATCCCAACTATCCCTATTAATCATTACGGTGATCCTAGAAACCAACGAAATAGAATCAGTCCGTCCTATTTCATTATTCCATGCTAATGTATTCAGACGATAGTCTGCTTTAAACACTCTAATTTTTTCAAAGTAACAGTCCTGATTTCCAACCACACCAAATAAATGGCATGAAAGTTCCTCAGAAGGTAGAGATCCTTCTCACCAGTACAGACAATTAAGCCTGACCAATGGGTAGACCCCGAAGTTCAACTACGAGCTTTTTAACTGCAACAACTTTAATATACGCTATTGGAGCTGGAATTACCGCGGCTGCTGGCACCAGACTTGCCCTCCAA
+
BDDABHHEEHHIEHHHHCHHHHCGHHIIIIHIIIHHIHIIHEGHGIHHHIHCCHE=GHGHIHE1CEEHIIIGH@FCHHIIIHIIIHIII@HHGHIHIEHIHEHHGHEIIHIIEFGHHEHHIIFHGHHIEEH?GE@D@HIHAIIHHHIHHHIIHHIHIHII@HFGHFHHHIHGIHIIHHHHIHEIIIIIIIHHGCFHEHHHHFCHHIGD1HF@GHHGHIIIHHHHIHHHIHIIHEIIHFIIHIH9FDGHHDHIHHIHEGCCHHEEIHIIHHIHHHHHHIHHEIHHHHD<HIHHHHIHHIHIIIIIIIHHHHIIIIIIHHIIHIIIIHIIIIIHHHIHHHIHGIIDDDDB
@HISEQ:969:HM2KJBCX2:2:1102:18419:31853 2:N:0:ACTATGCA
CTGGTGCTGAATCCCAACTATCCCTATTAATCATTACGTCAATCCTAGAAACCAACAAAATAGAATCAAACGTCCTATTTCATTATTCCATGCTAATGTATTCAAGCGTGAGCCTGCTTTAAACACTCTAATTTTTTCAAAGTAACAGTCCTGATTCCCCACAACACCAAATAAATGACATCGTGGTTCGTCAGAAGGGAGAAACCAACAATACCAGTACGTACCGAGGCACGACCGACATGATAGTCCCGAAATTCAACTACGAGCTTTTTAACTGCAGCAACTTTAATATACGCTATTGGAGCTGGAATTACCGCGGCTGCTGGCACCAGACTTGCCCTCCAA
+
DDDBDIHIIIIHHHIIIIIIIIIIIIIIIIIIIIIIIIIIIIIIIIIIIIIIHHHIIIIIIIIIHHIIHIIIIIHHGIIIIIIIIIIIGHHIHHIIIIIIIGHIIHIHIIHHHIIIIIIIHEHHHHHHIIIIHHHHIIIIIIIIIIIHIIIHHHHIHHEDEHHIHIIIIIIIIIIIHIIIIIIIIIHHDIHIIIIIIIHHHIIIHIIIIIIGIIIIIIIIIIIIIIHEHIIIIHIIHIGIIIIHIIIIHIFIIIIIIIIIIIIIIIIIIIHHIIIIIIHIIIIIHIIIIIIIIIIIIIIIIIIIIIIHHHHIIIIIIIIIIIIHIIHIIIHHFHHIIHIHDDDDD
@HISEQ:969:HM2KJBCX2:2:1102:12247:31528 2:N:0:ACTATGCA
CTGGTGCTGAATCCCAACTATCCTATTAATCATTACATCGATCCTAGAAACCAACAAAATAGAATCGGATGTCCTATTTCATTATTCCATGCTAATGTATTCAAGCGTAAGCTTGCTTTAAACACTCTAATTTTTTCAAGGTAACAGCCCTAATTCCCCATAACATCAAATAAATGACATTATGGTTCTTTAGAAGGTGAGAACCAATAAAACCAGTACATACCGAGGCATGACCGATTCCTTGATCCCGAAATTCAACTACGAGCTTTTTAACTGCAACAACTTTAATATACGCTATTGGAGCTGGAATTACCGCGGCTGCTGGCACCAGACTTGCCCTCCAA
+
DDDDDIHHIIIIIIIIIIIIIIIIIIIIIIIIIIIIIIIIGIIHIIIIIIIIGHHIIIIIIIIIIIIIIIIIIIIIIHIIIIIHIIIIIIIIIIIIIIIIIHIIIHIIHIIIHIIIIIIIIIHIIIIIIIIIIIIIIIIIIIIIIIHIHIIIIIIIIIIIIIIIIHIIIIHIIIIIIIIIIIIIIIIIIIIIIIIIIHIIIIIIIIIIIIIIIIIIIIIIIIIIIIIIIIIIIIIIIIIIIHHIIIIIIIIIIIIIIIIIHIIIIIIIIIIIHIIIIIIIIIIIIIIIIIIIIIIIIIIIIIIIIIIIIIIIIIIIIIIIIIIIIIIIIIIIIIIIIIIDDDDD
@HISEQ:969:HM2KJBCX2:2:1102:12270:31769 2:N:0:ACTATGCA
CTGGTGCTGAATCCCAACTATCCCTATTAATCATTACTCCAGTTGCTAAAAAACCAACAAAATAGAACCGAAGTCCTACGGTGTTATCCCATGCTAATAGTATTCACGGCGTAAGCCTGCTTTGAACACTCTAATTTTTTCAAAGTAAAGGTGATCAAGAGTCGGATGATCTCCAACCAACCCAGAGTAAACCAGGTGAGCTGAAGGTCCGCAAATGACCACAGAAGCTGACACGCTCTTCAACACTATCATCCCAGAAGAGACGTAGGCCAAGGAGCGTAGTGTCAGGAAATCCAACTACGAGCTTTTTAACTGCAACAACTTTAATATACGCTATTGGAGCTGGAATTACCGCGGCTGCTGGCACCAGACTTGCCCTCCAA
+
DCDDDIIIIHHHHHHIIIIIIIIIIIIIIIIIIIIIGIHIIIIIIIIIIIIIIIIIIIIIIIIHHIHIHIGIIIHHIIIIIHHHIHHIIIIIIHIIIIIIIDGHIIIHGIIIIIIIIHIIIIIIIIIIIHIIIHIIHHHHIIIIIHIIHHIHIIHHIIIIIIIIIIIIIIIIIIIIIIIIHHIHHHIIHHHIIIHIIIIIIIHHIIIHHIIIIIIIIIIHIIIIIIIIIIIIIIIGIIIIIIIIIIIIIIIIIIIIIIIIIIIHIIIIIIIIIIIIIIIIHFIIIIIIHIIIIIIIIIIIIIIIIIIIIIIIIIIIIIIIIIIIIIIIIIIIIIIIHGIIIIIIIIIIIIIIIIIIIIIIIIIIIIIIIIIIIIIIIIDDDDD
@HISEQ:969:HM2KJBCX2:2:1102:4017:32385 2:N:0:ACTATGCA
CTGGTGCTGAATCCCAACTATCCCTATTATCATTACGGTGATCCTAGAAACCAACAAAATAGAATCATGCCGTCCTATTTTATTATTCCATGCTAATGTATTCAAGCAAAATGCCTGCTTTAAACACTCTAATTTTTTCAAAGTAAAGGTCCTGGTTCCCCGTGACACCCAATTAAGGGCATCGCGGTTCTCCAGAAGGTGAGAAATTGACTACACCAGTTCATACCCCTTAAGGCACGACCGATGTGTCAATCCCGAAATTCAACTACGAGCTTTTTAACTGCAACAACTTTAATATACGCTATTGGAGCTGGAATTACCGCGGCTGCTGGCACCAGACTTGCCCTCCAA
+
DBDDDHHIHGEFHEGHIIIGIHHHIIFHIIIIIIHIHEEHIIIIIIHHIHHFHGDHHHIIGEHIIIIHHGHHHDHHHGHHIIIIHHHFGHFHHIHHFHHIHHHIIHHHIIIHIIIHIHIHIIIIHIIIHIIIIIHIIHHIHIHFHIIIHIIIIIIHHIHHIHHIIHIIIIIIIIIIIIHDGIIIHIGIHHHIIIIIIIIIIIGHIIIIIIIHIIIIIIIIIIIIHIIIIIIIIIHIIIHHHGIIIIIIEHIIHIHIIIIIIIIIIIHIIIIHHIIIIIIIIHHFHHEHFIIHIHGIIIHIGIIIIGIIHHHHIIIIIIIIIIIIIIIHIIIHIIIIIIIIIIHIIIDCDDD
@HISEQ:969:HM2KJBCX2:2:1102:1532:33439 2:N:0:ACTATGCA
CTGGTGCTGAATCCCAACTATCCCTATTAATCATTACGTCGATCCTAGAAACCAACAAAATAGAATCAAACGTCCTATTTCGTTATTCCATGCTAATGTATTCAAGCGTGAGCCTGCTTTAAACACTCTAATTTTTTCAAAGTAACAGTCCTGATTCCCCATGACACCAAATTAATGACATCATGGTTCGTCAGAAGGTAGGAATCAATAATACCAGTACGTACAATAGCACGACCAATAAATTGATCCCGAAATTCAACTACGAGCTTTTTAACTGCAACAACTTTAATATACGCTATTGGAGCTGGAATTACCGCGGCTGCTGGCACCAGACTTGCCCTCCAA
+
DDDDDIIIIIIHIHIIIIIIHIIIIIIIIHIIIIHIIIIIIIIIIIIIIIIIIIIIIIHIIIHIIIIHHIIIIIIIIIIIIIIIIIIIIIIIIIIIIIIIIIIHIIIIIIIIIIIIIIIIIIIIIIIIIIIIIIIIHIIIIIIIIIIIIIIIGIIIIIIIIIIIIIIIIIIHIIIIIIIIHHIIIIIIIIHIIIIIIIIIIIIIIIIIIIIIHIIIIIIIIIIIIIIIIIIIIIIIIIIIIIIHIIIIIIIIIIIIIIIIIIIIIIIIIIIIIIIIIIIIIIIIIIIIIIIIIIIIIHIIIIIIIIIIIIIIIIIIIIIIIIIIIIIIIIIIIIIIIIIIDDDDD
@HISEQ:969:HM2KJBCX2:2:1102:4152:33208 2:N:0:ACTATGCA
CTGGTGCTGAATCCCAACTATCCCTATTAATCATTACGTCGATCCTAGAAACCAACAAAATAGAATCAAACGTCCTATTTCATTATTCCATGCTAATGTATTCAAGCGTAAGCCTGCTTTAAACACTCTAATTTTTTCAAAGTAACAGTCCTGATTCCCCACGACACCAAATTAATGACATCGCGGTTCTTCAGAAGGTAGGAACCAATAATGCCAGTGCGTACCGAAGCACGACCAACAATTTGATCCCGAAATTCAACTACGAGCTTTTTAACTGCAACAACTTTAATATACGCTATTGGAGCTGGAATTACCGCGGCTGCTGGCACCAGACTTGCCCTCCAA
+
DDDDDIIIIIIIIIIIIIIIIIIIIIIIIIIIHIIIIIIIIIIIIIIIIIIIIIIIHIIIIIIIIIIIIIIIHIHIIIIIIHIIIIIIIIIIIIIIIIIIIIHIIHHIIIIIIIHIHIIIIIIIIIHIIIIIIIIIIIIIIIIIIIIIIHIIIIIIIIIIIIIIIIIIIIIIIIII;IIIIIIIIIIIIIIIIIIIIIIIIIIIIIIIIIIIIIIIIIIIIIIIIIIIIIIIGIIIIIGIIIHGGIIIIIIIIIIIIIIIIHIIIIIIIIIIIIIIIIIIIIIIIIIIIIIIIIIIIIIIIIIIIIIIIIIIIIIIIIIIIIIIIIIIIIIIIIIIIIIIDDDDD
@HISEQ:969:HM2KJBCX2:2:1102:9888:34541 2:N:0:ACTATGCA
CTGGTGCTGAATCCCAACTATCCCTATTAATCATTACGGTGATCCTAGAAACCAACAAAATAGAACCATGCCGTCCTATTCTATTATTCCATGCTAATGTATTCGAGCAAAAATGCCTGCTTTAAACACTCTAATTTTTTCAAGGTAAAGGTCCTGGATCCGCAAGACACCCAATAAAGGACATCAAGTTTCTCCAGAAGGTGAGAAATCAACAGTAACAGTTCATACCCCTTAAGGCATGACCATCACGTCAATCCCGAAATTCAACTACGAGCTTTTTAACTGCAACAACTTTAATATACGCTATTGGAGCTGGAATTACCGCGGCTGCTGGCACCAGACTTGCCCTCCAA
+
BDAD@@GHEH11FCGHIHIIIIIIEHIIHIIHIE<FC@GHIEHHIIHFIHHIIHHHHIHIIHHHIIHHC@FHD0EH@HEHIH?HIHHH?1EHIHHHHIEH1<<HHHH>HHGHIIHGIIFIIIEHHHHHHHHEHEFCHHCIHHHIIHHFFEHHHHHHHHHFHHICHHFGGHIHIHHHCHG@IIIHHHCHEHEIIGIIIIHGHEHHHHHHGHHHIIHHEHHHIIHIIHHHIHHEIIHFHHHHC<GHHCEEHGD1@DHDDIIIIIHIHFHHCHHIIIIGIIIHHEIIIIHHGHHFD@@HHHIIIIHIIIGIIIHHHHHHFHHHIIHDIIHHIIIIIIHHIIIIIIHIHDIHDDDB@
@HISEQ:969:HM2KJBCX2:2:1102:21199:34557 2:N:0:ACTATGCA
CTGGTGCTGAATCCCAACTATCCCTATTAATCATTACGTCAATCCTAGAAACCAACAAAATAGGATCGAACGTCCTATTTCATTATTCCATGCTAATGTATTCAAGCGTTAGCCTGCTTTAAACACTCTAATTTTTTCAAAGTAACAGTCCTGTTTCCCTGCAACACCAAATTAATGACATTACAGTTCTTCAAGAAGGAGGAATCAGTAAAGCCAGTACATACCATTGGCACGACCAACCTACTGACCCCGAAATTCAACTACGAGCTTTTTAACTGCAACAACTTTAATATACGCTATTGGAGCTGGAATTACCGCGGCTGCTGGCACCAGACTTGCCCTCCAA
+
@DDADHHGHHHCCFHHFHEGHFHCEEGHFHF?@GEHHIDCCGHHFCHHHEHHHHHIIIIHIIGFHFEGHH?H<@00D<<@CHEG@CCE1FDGC?FHEHFGGIHGIHHHCEEHHHHGFHGADCHHHHEFHGBGIIHHHG?FEHHGHGGHGHFCHHHFIIIIIIHFHFHHHHHFHIHHEHEFH5HGDGIIIIHEDHGIIIIIHHII;;IH7HHEEH=HIII<IHHHHIHIIHHE<EGDHGAHHFHF@EHHCGIHFEGHHHEHHHHCHCIIHHIHGGCEIHHEHHHCIHIIHGIIIIHIIIHHIIIHIIIIIHIIIIIHIIIIIIIIIIIHHIHHHGIIIIIIIDDCDA
@HISEQ:969:HM2KJBCX2:2:1102:3916:34681 2:N:0:ACTATGCA
CTGGTGCTGAATCCCAACTATCCCTATTAATCATTACGGTGATCCTAGAAACCAACAAAATAGAACCATGCCGTCCTATTCTATTATTCCATGCTAATGTATTCGAGCAAAAATGCCTGCTTTAAACACTCTAATTTTTTCAAGGTAAAGGTCCTGGATCCGCAAGACACCCAATAAAGGACATCAAGTTTCTCCAGAAGGTGAGAAATCAACAGTAACAGTTCATACCCCTTAAGGCATGACCATCACGTCAATCCCGAAATTCAACTACGAGCTTTTTAACTGCAACAACTTTAATATACGCTATTGGAGCTGGAATTACCGCGGCTGCTGGCACCAGACTTGCCCTCCAA
+
DDDDDIHIIIIIIIIIIIIIIIIIIIIIIIIIIIIIIIIIIIIIIIIIIIIIIIIIIIIIIIIIHIIIIIIIHHDHIIIIGGIIIIHIIIIIHHIIIIIIIHHIIIIIIIIIIIIIIIIIHIIIIIIIHIIIIIIIIIIHIIIIIIIIIIIIIIIIIIHIHIIIIIIIIIGIIIIIIIIIIIIIIHIIIIHIIIIIIIIIIHIIIIIIIIIIIIIIIIIIIIIIIIIIIIIIIIIIIIIIIIIHIIIIIIHHIIIIIIIIIIIIIIIIIIIIIIIIIIIIIIIIIIIIIIIIIIIIIIIIIIIIIIIIIIIIIIIIIIIIIIIIIIIIIIIIIIIIIIIIIIIIIIIIDDDDD
@HISEQ:969:HM2KJBCX2:2:1102:17001:34767 2:N:0:ACTATGCA
CTGGTGCTGAATCCCAACTATCCCTATTAATCATTACGGTGATCCTAGAAACCAACAAAATAGAACCATGCCGTCCTATTCTATTATTCCATGCTAATGTATTCGAGCAAAAATGCCTGCTTTAAACACTCTAATTTTTTCAAGGTAAAGGTCCTGGATCCGCAAGACACCCAATTAAGGACATCGAGTTTCTCCAGAAGGTGAGAAATCAACAGCAACAGTTCATACCCCTTAAGGCACGACCATTACGTCAATCCCGAAATTCAACTACGAGCTTTTTAACTGCAACAACTTTAATATACGCTATTGGAGCTGGAATTACCGCGGCTGCTGGCACCAGACTTGCCCTCCAA
+
DDDDDIIIIFGHHHHIIIIIIIIIIIHIIIHIIHIIIIIIIIHIIIIHIIIIIIIIIHHHIIHIIIIIIIIIIIIIIIHIHHIIIHIIIIHHHHHHHHHFHFFIIIIIIIIHIIIIIIIIHHHHHIIHIIIIIIIIIIIIIIIIHHHIHIIIIIIHHIHIIIIIHHIHHIIHHIFIHIIIIIIIIIIIGIIIIIIIIIIIIIHIIIIHHHIHHHHHIIIIIIIIHHEHIIIIIIIIIHGIIIIIIIIIIIHGIIIIIGHGIIHGHEIIHCIHHIIHIIIIIHIIIIIIIIHGIIIIHHGGDIIIIIIIIIIIIIIIIIIHIIHHHIIIIIHIIIIIIIIIHHIIHHIIDDDDD
@HISEQ:969:HM2KJBCX2:2:1102:7846:34854 2:N:0:ACTATGCA
CTGGTGCTGAATCCCAACTATCCCATTAATCATTACGTCGATCCTAGAAACCAACAAAATAGGATCGAACGTCCTATTTCATTATTCCATGCTAATGTATTCAAGCGTTAGCCTGCTTTAAACACTCTAATTTTTTCAAAGTAACAGTCCTGTTTCCCTGCAACACCAAATTAATGACATTACAGTTCTTCAAGAAGGAGGAATCAGTAAAGCCAGTACATACCATAGGCACGACCAACCTACTGACCCCGAAATTCAACTACGAGCTTTTTAACTGCAACAACTTTAATATACGCTATTGGAGCTGGAATTACCGCGGCTGCTGGCACCAGACTTGCCCTCCA
+
DDDDDIIIIIIIIIIIIIIIIIIIIIIIIIIIIIIIIIIIHIIIGIIIIIIIIIIIIIIIIHHIIIIIIIIIIHHHHIIIIIIIIIIIIIIIIIIIIIIIIIIIIIIIIIIIIIIIIIIIIIIIIIIIIIIIIIIIIHIIIIIIIIIIIIIIIIIIIIIIIIIIIIIIHIIIIIIIIIIIIIIIIIIIIIIIIIIIIIIIIIIIIIIHIIIIIIIIHIIIIIHIIIIIIIIIIIIHHIIHHHGHIIIIIIIIIIIIIIIIIIIIIIIIIIIIIIIIIIIIIGIIIIIIIIIIIHIIIIHHIIIIIIIIHIIIIIIIIIIIIIIIIIIIIIIIIIIIIIIDDDDD
@HISEQ:969:HM2KJBCX2:2:1102:9977:34981 2:N:0:ACTATGCA
CTGGTGCTGAATCCCAACTATCCCTATTAATCATTACGTCAATCCTAGAAACCAACAAAATAGGATCAAACGTCCTATTTCATTATTCCATGCTAATGTATTCAAGCGTTAGCCTGCTTTAAACACTCTAATTTTTTCAAAGTAACAGTCCTGTTTCCCTGCAACACCAAATTAATGACATTACAGTTCTTCAAGAAGGAGGAACCAGTAAAGCCAGTACATACCAGAGGCACGACCAACTTACTAATCCCGAAATTCAACTACGAGCTTTTTAACTGCAACAACTTTAATATACGCTATTGGAGCTGGAATTACCGCGGCTGCTGGCACCAGACTTGCCCTCCA
+
DDDDDIIIIIIIIIIIIIIIIIIIIIIIIIIIIIIIIIIIIIIIIIIIIIIIIIIIIIIIIIIIHIIIHIIHIIHIHIIIIIIIIIIIGHIIHIIIIIIIIIHIIIIIIIIIIIIIIIHIIIIIIIIIIIIIIIIIIIIHIIIIIIIIIHIIIIIIIIIIIIIIIHIIIIIIIIIIIIIIIIIIIIIIIIIIIIIIIIIIHIIIIIIIIIIIIIIIIIIIIIIIIIIIIIIIIIIIIIHIHHHFIIIIIIIIHHIIIIIIIIIIIIIIIIIIIIIIIIIIIIIIIIIIIIIIIIIIIHHHGIIIIIIIIIIIIIIIIIIIIIIIIIIIIIIIIIIIIIIIDDDDD
@HISEQ:969:HM2KJBCX2:2:1102:6428:35442 2:N:0:ACTATGCA
CTGGTGCTGAATCCCAACTATCCCTATTAATCATTACGTCAATCCTAGAAACCAACAAAATAGGATCGAACGTCCTATTTCATTATTCCATGCTAATGTATTCAAGCGTTAGCTTGCTTTAAACACTCTAATTTTTTCAAAGTAACAGTCCAGATTCCTCGCAACACCAAATTAATGGCATTACGGCTCATCAGGAAGGAGGAATCAGTGAGACCAGTACATACCAGTGGCATGACCAACCTACTAACCCCGAAATTCAACTACGAGCTTTTTAACTGCAACAACTTTAATATACGCTATTGGAGCTGGAATTACCGCGGCTGCTGGCACCAGACTTGCCCTCCAA
+
DDDBDIIIIIIIIEHIIIIIIIIIIIIIIHHIIIIIIIIHIIIIHIIIGHHHIIIIFIIIIIHIIIIIIGEHIHIIIHGHIIIIHIIHIIIIIIIIIIIIIHHHIIIHIIIIIIHIIIHHHHHIIIIIIIHIIIFHHHIIIHHIIIIIIIIIIIIIIIIIIIIIIIIIIIIIIIIIIIIIIIIIIIIIHHHIHIIHHIIHHIIIIIIIIIHHHGIIIHIHIIIIIIIII<IIIGIHGIHIHIIHHIHIIIIHIIIIIIHHHHHIIIHIIIIIIIHIIIIIHIIIHHIIIIIIIHIHHIIIIIIIIIIIIIIIIIIIIIIIIIIIIIIIIIIIIIIIIIIIIDDDDD
@HISEQ:969:HM2KJBCX2:2:1102:10336:34814 2:N:0:ACTATGCA
CTGGTGCTGAATCCCAACTATCCCTATTAATCATTACGGCGACTCTAGAAACCAACAAAATAGAACCGCACGTCCTATTTTATTATTCCATGCTAATGTATTCCGGCGTAAGCCTGCTTTGAACACTCTAATTTTCTCAAGGTAAAGGTCCTGGTTCCCCGACACACCCAGTGAAGGGCATGCCAGCTCACCAAGAGGTAAGGCCCGGCCAGACAGTACACACCGTTAGGCGGACCGCCCGGTCAGGTCTGAAGTTCAACTACGAGCTTTTTAACTGCAACAACTTTAATATACGCTATTGGAGCTGGAATTACCGCGGCTGCTGGCACCAGACTTGCCCTCCAA
+
DDDCDIIIIIIGIIIIIIIIIHIIIIIIIIIIIIIIIIIIIIIIIIIIIIIIIIIIHHIIIIIIIIIHIIIHIIIIIIIIIIIIIIIIIIIIGIIIIIIIIHIIIHIIIIIIIIIIIIIIIIIIIIIHIIIHIIIIHIHIIIHHIIIIIIIIIHIIIIHIIIIIIIIIIIIIIIIIIIIIIIIIIIIIIIIIIIIIIIIHIIIIIIIIIIIIIIIIIIIIIIIIIIIIIIIIIIIIIIIIIIIHIIIIIIIIIIIIIIIIIIIIIIIIIIIIIIIIIIIIIIIIIIIIIIIIHIIIIIIIIIIIIIIIIIIIIIIIIIIIIIIIIIIIIIIIIIIIIIIIDDDDD
@HISEQ:969:HM2KJBCX2:2:1102:20766:35423 2:N:0:ACTATGCA
CTGGTGCTGAATCCCAACTATCCCTATTAATCATTACGTCAATCCTAGAAACCAACAAAATAGGATCAAACGTCCTATTTCATTATTCCATGCTAATGTATTCAAGCGTTAGCTTGCTTTAAACACTCTAATTTTTTCAAAGTAACAGTCCTGTTTCCCTGCAACACCAAATTAATGACATTACAGTTCTTCAGAAAGGAGGAATCAGCGAAGCCAGTACATACCAAAGGCACGACCAACCTGCTAACCCCGAAATTCAACTACGAGCTTTTTAACTGCAACAACTTTAATATACGCTATTGGAGCTGGAATTACCGCGGCTGCTGGCACCAGACTTGCCCTCCAA
+
DDDCDHHHHHIIFHHFGHIIIHIICHHIIIIGHHHIIIHIIHHIIIIHIHIHHIHIGHHFH@GEFGHHHHIIIIFHIIIIIIIIIIHHHHIGHICEHHHHHEHGHIHHHHHGE8D@FEHHIIIHHIF6FHIHEECEHHHHEHHGIHEGIHHIHIIIGEHIGIIIHIIHGHFHHHHHHGHHHHHHIIIHHC@FCIIIHFGFCGIHEGIIDIHEHHHEHHCFIHHIHHIHIIHHIHHIHHGIIH7GCEHEDAHEIHHEHGGDHHDCG@IHIIHIIIHEHIIIIIHHEHCIHIIHGIHIHHIIIIHIHHHHHHHHDIIIHCHHHHHIIIHCHHHEHGIHIGHFEDCDDB
@HISEQ:969:HM2KJBCX2:2:1102:12710:35660 2:N:0:ACTATGCA
CTGGTGCTGAATCCCAACTATCCCTATTAATCATTACGTCAATCCTAGAAACCAACAAAATAGGATCGAACGTCCTATTTCATTATTCCATGCTAATGTATTCAAGCGTTAGCTTGCTTTAAACACTCTAATTTTTTCAAAGTAACAGTCCAAATTCCCCGCAACACCAAATTAATGGCATTACGGATCATCAGGAAGGAGGAATCAGTGAGACCAGTACATACCAGAGGCATGACCAATCTACTAACCCCGAAATTCAACTACGAGCTTTTTAACTGCAACAACTTTAATATACGCTATTGGAGCTGGAATTACCGCGGCTGCTGGCACCAGACTTGCCCTCCAA
+
DCDDDIIIIHHHIFHIIIIIIIIIIHIIIIIIIIIIIIIIIIIIIIIIHIIIIIIIIIIIHIHIEHIIIIIIIIIIIIIIIIIIIIIIIIIIIIIIIIIIIHIIIIIIIIIIIIIIIIIIIIIIIIIIIIIIIIIIHIIIIIHIIIIIIIIIIIIIIIIIIIIIIIIIIIIIIIIIIIIIIIIIIIIIIIHIIIIIIIIIIIIIIIIIIIIIIIHHIIIIIIIIIIIIIIIIIIIIIIIIIIIIHIIIIIIIIIIIIIIIIIIIGIIIIIIIIIIIIIIIIIIIIIIIIIHIIIIIIIIIIIIIIIIIIIIIIIIIIIIIIIIIIIIIIIIIIIIIIIIIIDDDDD
@HISEQ:969:HM2KJBCX2:2:1102:14875:35557 2:N:0:ACTATGCA
CTGGTGCTGAATCCCAACTATCCCTATTAATCATTACGTCAATCCTAGAAACCAACAAAATAGGATCAAACGTCCTATTTCATTATTCCATGCTAATGTATTCAAGCGTTAGCTTGCTTTAAACACTCTAATTTTTTCAAAGTAACAGTCCTGTTTCCCTGCAACACCAAATTAATGGCATTACAGTTCTTCAGAAAGGAGGAATCAGCGAAGCCAGTACATACCAGTGGCATGACCAACCTGCTGACCCCGAAATTCAACTACGAGCTTTTTAACTGCAACAACTTTAATATACGCTATTGGAGCTGGAATTACCGCGGCTGCTGGCACCAGACTTGCCCTCCAA
+
AD@@DHIHIHHIHHHEFHIHHHIEHIIIIIIHHIIHHHIHIEHFFHHIHHIHIIIIIGIIHEGEGEHIIIIIHIIIIIIIIIIHHFHHHHIIHIIHIHHIIIHHHIIHHIIIIIIHIHHHIAGHCGHHHHHIIEHCHGFEIIHHGIIIHIHIIIHHFHHHIHIIHEHIIIHHCIIIIIHIIGIIHIHHHHHHIIIIIIIIHGHHHIIIIHHHHIHIIHIIIIIIIHHHHIIHIHHHHHHHIHEFHHIIIHIHHIIIIHIIHIIHIIHHIHGIIIIGIHIHIIIHIIIIIIIIIHIHHHHHHHIIIIIGIIIIIIIIIIIHIIIIHIIGHIHHHHIIIIIHGDDADD
@HISEQ:969:HM2KJBCX2:2:1102:13198:35961 2:N:0:ACTATGCA
CTGGTGCTGAATCCCAACTATCCCTATTAATCATTACGGTGGTCCTAGAAACCAACAAAATAGAACCATGCCGTCCTATTTTATTATTCCATGCTAATGTATTCAAGCAAAAATGCCTGCTTTAAACACTCTAATTTTTTCAAAGTAAAGGTCCTGGTTCCCCGCGGCATCCAATTAAGGACATCGCGGTTCTCCAGAAGGTGAGAAATTGACTGCACCAGTTCATACCCCGTGAGGCACGACCGATGCGCCAATCCCGAAATTCAACTACGAGCTTTTTAACTGCAACAACTTTAATATACGCTATTGGAGCTGGAATTACCGCGGCTGCTGGCACCAGACTTGCCCTCCAA
+
DDDDDIIIIGHHGGHIIIIHIIIIIIIIIIIIIIIIIIIIIHIIIHIHGHIIIIIIHIIGHHHIIIIIIHEGHIIIIIIIIIIIIHIHIIHIGIIIIIIIIHHIHHHHIIIIIIIIIHHHHIIIHIIIIIIIHHHHHIEHIHIIIHIIHIIIIIIIIIIIIHIIIIIIIIIIIIIIIIIIIIIIIIIFHHHIIIIIIIIIIIIIIIIIIIIIIIIHHHIIIIIIIIIIIIIIHIIHHIIIIIIIIIIIIHHGIIHHIIIIIIIIIIIIIHHIIIIGIIIIIIIIIIIIIIIIHHIIIIIIHIIIIIIIIIIIIIIIIIIIIIIIIIIIIIIIIIIIIIIIIIIIIIIIDDDDD
@HISEQ:969:HM2KJBCX2:2:1102:5048:36970 2:N:0:ACTATGCA
CTGGTGCTGAATCCCAACTATCCCTATTAATCATTACGTCGATCCTAGAAACCAACAAAATAGAATCAAACGTCCTATTTCATTATTCCATGCTAATGTATTCAAGCGTACGCCTGCTTTAAACACTCTAATTTTTTCAAAGTAACAGTCCTGATTCCCCACGACACCAAATTAATGACATCGCGGTTCTTCAGAAGGTAGGAACCAATAATGCCAGTACGTACCGAAGCACGACCAACAATTCGATCCCGAAATTCAACTACGAGCTTTTTAACTGCAACAACTTTAATATACGCTATTGGAGCTGGAATTACCGCGGCTGCTGGCACCAGACTTGCCCTCCAA
+
DDDCDHIIIIIIIIIIIIIIIIIIIIIIIIIIIIIHHIIIHIIIIIIIIIIIIIIIIIIIIIIIIIIIIIGHHHIIHIIIIIIHHIIIHIIIGHIIIIIIIIIIIIIHIIIIIIIIIIIIIIIIIIIIIIIIIIIIHIHIIIIIIHIIIHIIIIIHIIHIIIIIIIIIIIIIIIIIIHIIIIIHIIIHIIHGIIIIIIIIIIIIIIIIIIIIHIIIIIIIIHIIIIIIIIIIIIIIIIIIIHHHIIIIIIIIIIIIIIIIIHIIIIIIIIIIIIIIIIIIIHHIIIIIIIIIIIIIIIIIIIIIIIIIIIIIIIIIIIIIIIIIIIIIIIIIIIIIIIIIDDDDD
@HISEQ:969:HM2KJBCX2:2:1102:2526:37023 2:N:0:ACTATGCA
CTGGTGCTGAATCCCAACTATCCCTATTAATCATTACGTCGATCCTAGAAACCAACAAAATAGAATCAAACGTCCTATTTCATTATTCCATGCTAATGTATTCAAGCGTGCGCCTGCTTTAAACACTCTAATTTTTTCAAAGTAACAGTCCTGATTCCCCACGACACCAAATTAATGACATCGTAGTTCTTCAGAAGGTAGGAACCAATAATGCCAGTGTGTACCGAAGCACGACCGACAATTTGATCCCGAAATTCAACTACGAGCTTTTTAACTGCAACAACTTTAATATACGCTATTGGAGCTGGAATTACCGCGGCTGCTGGCACCAGACTTGCCCTCCAA
+
DDDBDHHIIIIIIIIIIIIIHIIIIIIIIIHIIIIIIIIIIHIHHIIIIIIIIIIIIIIIIIIHIIIIIIIIIIIIHIIIIIIIIIIIIGIIIIIIIIIHIHIIIHHHIIHIIIIIIIIIIHIIIIIIIIIIIIIIIIIIIIIIIHIIIIIIHHHIIIIIIIIIIIIIIIHHIIIIIIIHIIIHHIIIIIIIIIIIIIIIIIIIIHIIIIIIIIIIIIIIIIIIHIIIIIIHIIIIIIIIIIHIIIIIIIIIIIHIIIIIIIIIIIIIIIIIIIIIIIIIIIIIIIIIIIIIIIIIIIHHIIIIIIIIIIIIIIIIIIIIIIIIIIIIIIIIIIIIIIIIDDDDD
@HISEQ:969:HM2KJBCX2:2:1102:16650:37079 2:N:0:ACTATGCA
CTGGTGCTGAATCCCAACTATCCCTATTAATCATTACGTCGATCCTAGAAACCAACAAAATAGAATCAAACGTCCTATTTCGTTATTCCATGCTAATGTATTCAAGCGTGAGCCTGCTTTAAACACTCTAATTTTTTCAAAGTAACAGTCCTGATTCCCCATGACACCAAATTAATGACATCATGGTTCGTCAGAAGGTAGGAATCAATAATACCAGTACGTACAATAGCACGACCAATAAATTAATCCCGAAATTCAACTACGAGCTTTTTAACTGCAACAACTTTAATATACGCTATTGGAGCTGGAATTACCGCGGCTGCTGGCACCAGACTTGCCCTCCAA
+
DDDBDEHHIIIGIIIIIHHH?HHHHIIIIIIHGIIIIIIIIIIHIIIIIIIIIIIIIIIIIIIIIHIIIIIHHHHGHHEHEHIIIIHHIIIIIIIIIIIIIGHHIHHIIIIIFIIIGHIIHGHIHIHIIIIIIIIHHGHIHHIHHHIIHIIIHIHIIHHIHGHHHHIHEHHIIGIHGGEHIGIIIIIGIIIIGIIIIIIIIIIIIHIIHIHHGIIHHIIIHIIHHHIIIIIIHII>IIIIHHHHIIIIHIIIIGIGHIIIHHIHHIIIIIIIHHIIIIHHGHHHHIHIIIIHHIHHHIIIIIIIIHIHGIHCIIIIIIIIIIIIIIIIIIIIIIIIIIIIDDDDD
@HISEQ:969:HM2KJBCX2:2:1102:10240:36508 2:N:0:ACTATGCA
CTGGTGCTGAATCCCAACTATTCCTATTAATCATTACGTCAATCCTAGAAACCAACAAAATAGGATCGAACGTCCTATTTCATTATTCCATGCTAATGTATTCAAGCGTTAGCCTGCTTTAAACACTCTAATTTTTTCAAAGTAACAGTCCTGTTTCCCTGCAACACCAAATTAATGACATTACAGTTCTTCAAGAAGGAGGAATCAGTAAAGCCAGTACATACCATTGGCACGACCAACCTACTGACCCCGAAATTCAACTACGAGCTTTTTAACTGCAACAACTTTAATATACGCTATTGGAGCTGGAATTACCGCGGCTGCTGGCACCAGACTTGCCCTCCAA
+
DDDDDIIIIIIIIIIIHIIIIIIIIIIIIIIIIIIIIIIIIIIIIIIIIIIIIIIIHIIIHHGHHIIIHIHIIIIHHIIHIHIIIIIIIIIIIIIIHHHIIIIIIIIIIIIIHIIIIIIIIHHHHIIIIIIIIIIIIIIHIIIIIHIIIIIIHIIIIHIIIHIIIHHIIIIIIIIIIIIIIIIIIIIIIIIIIIIIIIIIIIIHIIIIIHIIIIIIIIIIIIIIIIIIIIIIIHII>IHIIIHIHIIIIHIIHIIIIIIIIIIIIIIIIIIIIIHIIIIIIIIIIIIIIIIIIIIIIIIIIIIIIIIIIIIIIIIIHIIIIIIIIIIIIIIIIIIIIIIIIDDDDD
@HISEQ:969:HM2KJBCX2:2:1102:20962:38204 2:N:0:ACTATGCA
CTGGTGCTGAATCCCAACTATCCCTATTAATCATTACGTCGATCCTAGAAACCAACAAAATAGAATCAAACGTCCTATTTCATTATTCCATGCTAATGTATTCAAGCGTGCGCCTGCTTTAAACACTCTAATTTTTTCAAAGTAACAGTCCTGATTCCCCACGACACCAAATTAATGACATCGTAGTTCTTCAGAAGGTAGGAACCAATAATGCCAGTGTGTACCGAAGCACGACCGACAATTTGATCCCGAAATTCAACTACGAGCTTTTTAACTGCAACAACTTTAATATACGCTATTGGAGCTGGAATTACCGCGGCTGCTGGCACCAGACTTGCCCTCCAA
+
D@DDDHHIHII?C@HFHFIHHHCFHFDGHGHHGEHHGHHHIHFHHEGHHFH@CEG@GHHHGEEEHDEHFEFC<<<=C1DF?HIHED1G<FD1C?<CDEHGGGEGC?<CE2<C?@<@CBC0<DHC8HFFGHEH6A8DCC/CHEGHEAFC@FD?GFHHHHFBCD<EHH:D<<EHFCGCDCE<@@@DEEHEHHGGIHHGCECG0CHCF:FD<GBH@CEHHE@FHCEHHG@HGFHFE?IHHCF1HEF<IHFIHFD1HEEEEHHHGCGCDHIHHHGCD<IHIHHHHF<HHEHGCECDIHHHGDC<FC<@HHGHHHFHHHHHHCFHEEIHH@FDHG<1<IHHFGIIDBD@@
@HISEQ:969:HM2KJBCX2:2:1102:7653:38982 2:N:0:ACTATGCA
CTGGTGCTGAATCCCAACTATCCCTATTAATCATTACAGTGATCCTAGAAACCAACAAAATAGAACCATGCCGTCCTATTCTATTATTCCATGCTAATGTATTCGAGCAAAAAATGCCTGCTTTAAACACTCTAATTTTTTCAAGGTAAAGGTCCTGGATCCGCAAGACACCCAATAAAGGACATCAAGTTTCTCCAGAAGGTGAGAAATCAACAGTAACAGTTCATACCCCTTAAGGCATGACCATCACGTCAATCCCGAAATTCAACTACGAGCTTTTTAACTGCAACAACTTTAATATACGCTATTGGAGCTGGAATTACCGCGGCTGCTGGCACCAGACTTGCCCTCCAA
+
DDDCDIIIIHHIHHIIHIIIIIIIIHIIHHIIIIIHIHIHIIIIHIIIIIIIIGIIHIIIIIHIIIIIIIIHIHIIHIIIIIIIIIIHHIHGHGIIHII@HGGFGHHHHIIIIIIIIHIHIHHHIIHHHHHIHHHIIIIHEHIIGHIIIHIIIHHHHIHIFIIIIIIIIIIIIIIHHHIIIIIIIIIGIIIIIIHIIIIIIIIIIIIIIIIIIIIIIIIIIIHIIIIIIIIIIIIHIIIHIIIIIIIHHHHFDIHGIIIIIIIIIIIIIIIIIIIIIIIIIIHIIIIIIIIIIIGIIIIIIHIIIIIIIIIIIIIIIIIIIIIIIIIIIIIIIIIIIIIIIIIIIIIIIDDDDC
@HISEQ:969:HM2KJBCX2:2:1102:16133:38996 2:N:0:ACTATGCA
CTGGTGCTGAATCCCAACTATCCCTATTAATCATTACGTCAATCCTAGAAACCAACAAAATAGGATCAAACGTCCTATTTCATTATTCCATGCTAATGTATTCAAGCGTTAGCCTGCTTTAAACACTCTAATTTTTTCAAAGTAACAGTCCTGTTTCCCTGCAACACCAAATTAATGACATTACAGTTCTTCAAGAAGGAGGAACCAGTGAAGCCAGTACATACCAGAGGCACGACCAACTTACTAATCCCGAAATTCAACTCCGAGCTTTTAACTGCAACAACTTTAATATACGCTATTGGAGCTGGAATTACCGCGGCTGCTGGCACCAGACTTGCCCTCCAA
+
DDDADIIIIIEHCGGHHIIIHIIIIHHIIIIHIHHECHHIHHIHIHICGHHHHHIIIHEHEFCE?FHHIHEHHEGHIHHIHHHHHIIHGHHHHIIII>GEHGGHHHFIHIIIIFHGHFEHEHIIGFE@F?EHHHHHHHHHHHHIIHHHHF<G?C<;EDHHHHHHGII@CGHCFFEHHHHHIGICHCHEHGEHI?GEHHGE<0D#<CC@D<G@1<7FEHCDFECDF?F?AE0<<@@11<8ED(C6AD@GHEECGF1G1FD0<//0<11@HIHCFDHEFIIIIIHHHDFHIIHCEDHHGGEFCIIIIIIIIIHIIIHHIIIHIHIIIIIIIIIHIHHEHIHFB@@D@
@HISEQ:969:HM2KJBCX2:2:1102:8764:39125 2:N:0:ACTATGCA
CTGGTGCTGAATCCCAACTATCCCTATTAATCATTACATCGATCCTAGAAACCAACAAAATAGAATCGGATGTCCTATTTCATTATTCCATGCTAATGTATTCAAGCGTGAGCCTGCTTTAAACACTCTAATTTTTTCAAGGTAACAGTCCTAATTCCCCGTGACACCAAATTAATGGCATTACGGTTCTTTAGAAGGTGAGAAATCAATAATATCAGTACATACCAACGGCGTGACCGAAACATTGATTCCGAAATTCAACTACGAGCTTTTTAACTGCAACAACTTTAATATACGCTATTGGAGCTGGAATTACCGCGGCTGCTGGCACCAGACTTGCCCTCCAA
+
DDDDDIIIIHGHHHIIIIIIIIIIIIIIIIIIIIIIIIIIIIIIIIIIGIIIIIIIIIIIIIIIIIIIIIIIIIIIHIIIIIIIIIIIHIIIIIIIIIIIIHIIIIIIIIIIIIIIIIIIIHHIIIIIIIIIIIIIIIIIIIIIIIIIIIIIIIIIIGIIHIIIIIIIIIIIIIIIIIIIIHIIIIIIIIIIIIIIIIIIIIIIIIIIIHHIIIIIIIIIIIIIIIIIIIIIIIIIIIIIIIIIIGIIIIIIIIIIIIIIIIIIIIIIIIIIIIHHIIIIIIIIIIIIIIIIHIIIIIIIIIIIIIIIIIIIIIIIIIIIIIIIIIIIIIIIIIIIIIIIIIDDDDD
@HISEQ:969:HM2KJBCX2:2:1102:17089:38852 2:N:0:ACTATGCA
CTGGTGCTGAATCCCAACTATCCCTATTAATCATTACGGTGATCCTAGAAACCAACAAAATAGAACCATGCCGTCCTATTCTATTATTCCATGCTAATGTATTCGAGCAAAAATGCCTGCTTTAAACACTCTAATTTTTTCAAGGTAAAGGTCCTGGATCCGCAAGACACCCAATTAAGGACATCAAGTTTCTCCAGAAGGTGAGAAATCAACAGCAACAGTTCATACCCCTTAAGGCACGACCATTACGTCAATCCCGAAATTCAACTACGAGCTTTTTAACTGCAACAACTTTAATATACGCTATTGGAGCTGGAATTACCGCGGCTGCTGGCACCAGACTTGCCCTCCAA
+
DDDCDHHIIFHFHFHHIIHIFHIIIHHHHIIIIIEHHHEG?HIIEEEHHHHIIIIIHHHEEHHHHHHIHIEHHHHIICG?HCHHEHHHHHECHHHIIHHHHF?IIIIHHHIGIHIIIIHHEGHHGGHHHHHHHHHHIIIHGHIIIHHHHEIIHIIHHHHIHIIIIHHIHHHHHGIIHHHIHHIIIHGFHCHIHIIHIIIIIIIIIIIIIIIIIHHEHHIHHIHHIHHIIIIHIIIIGIIIIHIIIIIIIIHGIIIHHH@HHHHIHHHH@IIIIGIIIIIHHHIIIIIIIIHHEHHHHHHHHIIHHHHIIIIIIIIIIIIIIIIIIHIIHHHIIIIIIIIIIHGIIHIIDACDD
@HISEQ:969:HM2KJBCX2:2:1102:11332:39101 2:N:0:ACTATGCA
CTGGTGCTGAATCCCAACTATCCCTATTAATCATTACGTCGATCCTAGAAACCAACAAAATAGAATCAAACGTCCTATTTCATTATTCCATGCTAATGTATTCAAGCGTGCGCCTGCTTTAAACACTCTAATTTTTTCAAAGTAACAGTCCTGATTCCCCACGACACCAAATTAATGACATCGTAGTTCTTCAGAAGGTAGGAACCAATAATGCCAGTGTGTACCGAAGCACGACCGACAATTTGATCCCGAAATTCAACTACGAGCTTTTTAACTGCAACAACTTTAATATACGCTATTGGAGCTGGAATTACCGCGGCTGCTGGCACCAGACTTGCCCT
+
DDDCDIIIIIIIIIIIIIIIIIIIIIIIIIIIIIIIIIIIIIIIIIIIIIIIIIIIIHIIIHIHHIIIIIIIHIIIIIIIIIIIGIIIIIIIIIIIIIIIIIIIIIIIIHIHIIIIIIIHIIIIIIIIIIIIIIIIIIIIIIIIIIIIIIIIIIIIHIIIIIIIIIIIIIIIIIIIIIIIIIIIIIIIIIIIIIIIIIIIIIIIIIIIIIIHIIIIIIIIIIIIIIIHIIIIIIIIIIHHHIIIIIIIIIIIIHHHIIIIIIIIIIIIIIIIIIIIIIIIIIIIIIIIIIIIIIIHGHDFIIIIIIIIIIIIIIIIIIIIIIIIIIIIIIIIIIIIDDDDD
@HISEQ:969:HM2KJBCX2:2:1102:5703:39682 2:N:0:ACTATGCA
CTGGTGCTGAATCCCAACTATCCCTATTAATCATTACGTCGATCCTAGAAACCAACAAAATAGAATCAAACGTCCTATTTCATTATTCCATGCTAATGTATTCAAGCGTAAGCCTGCTTTAAACACTCTAATTTTTTCAAAGTAACAGTCCTGATTCCCCACGACACCAAATTAATGACATCGCGGTTCTTCAGAAGGTAGGAACCAATAATGCCAGTGCGTACCGAAGCACGACCAACAATTTGATCCCGAAATTCAACTACGAGCTTTTTAACTGCAACAACTTTAATATACGCTATTGGAGCTGGAATTACCGCGGCTGCTGGCACCAGACTTGCCCTCCAA
+
AA@DDHHFEGEC1<@1FHII@HHHHHIIH?EFFHHHHHIHHDH@HIHFCHHHIFHHII?GHH1<<<GHHIIIIEDGH1DCEHHIHIIEHCFHH11<CHIIHEHHEEHHHEHEHEHHHEHHH?HFIIHHHHHHHIFHIIIIHHHIHGFEHHHHHEGHHIHHGHHIIHIHHHEFIIHHHGHFHHHCHEHCHHEIIHIIHHIIIHHHIHIIIHHCCEIIIIIHGIHHHHFEHIIIIHIHHHHIIHHDHHDDGIIIIHHIIIHIIIIHEHHHHEIIIIHHHIIIIIIIIIHEIIHHHIIIHHHFHGIIIIHIIIIIIIHGIIHIIHIIIIIIHHHHIIIIIIIIDDDB@
@HISEQ:969:HM2KJBCX2:2:1102:6311:40234 2:N:0:ACTATGCA
CTGGTGCTGAATCCCAACTATCCCTATTAATCATTACGTCGATCCTAGAAACCAACAAAATAGAATCAAACGTCCTATTTCATTATTCCATGCTAATGTATTCAAGCGTAAGCCTGCTTTAAACACTCTAATTTTTTCAAAGTAACAGTCCTGATTCCCCACGACACCAAATTAATGACATCGCGGTTCTTCAGAAGGTAGGAACCAATAATGCCAGTGCGTACCGAAGCACGACCAACAATTTGATCCCGAAATTCAACTACGAGCTTTTTAACTGCAACAACTTTAATATACGCTATTGGAGCTGGAATTACCGCGGCTGCTGGCACCAGACTTGCCCTCCAA
+
DDDDDIIIIIIIIHHIIIIIIIIIIIIIIIIIIIIIIIIIIIIIIIIIIIIIIIIIIIIIIIHIIIIIIHIIIGIHIHIIIIHIIIHHIIIIIIIIIIIIIIIHHHHIIIIIIIIIIHIIIIIIIIIIIIIIIIIIIIIIIHIIIIIIIIIIIIIIIIIIIIIIIIIIIIIIIIIIIIIIIIIIIHIIHIIIIIIIIIIIIIIIIHIIIIIHIIIIIIIIIIIIIIIIIIIIIIIIIIIIIIHIIIIIIIIIIIIIIIIIIIIIIIIIIIIIIIIIIIIIIIIIIIIIIIIIHIIIIIIIIIIIIIIIIIIIIIIIIIIIIIIIIIIIIIIIIIIIIIIIDDDDD
@HISEQ:969:HM2KJBCX2:2:1102:2727:40253 2:N:0:ACTATGCA
CTGGTGCTGAATCCCAACTATCCCTATTAATCATTACGTCGATCCTAGAAACCAACAAAATAGAATCAAACGTCCTATTTCATTATTCCATGCTAATGTATTCAAGCGTGCGCCTGCTTTAAACACTCTAATTTTTTCAAAGTAACAGTCCTGATTCCCCACGACACCAAATTAATGACATCGCGGTTCTTCAGAAGGTAGGAACCAATAATGCCAGTACGTACCGAAGCACGACCAACAATTCGATCCCGAAATTCAACTACGAGCTTTTTAACTGCAACAACTTTAATATACGCTATTGGAGCTGGAATTACCGCGGCTGCTGGCACCAGACTTGCCCTCCAA
+
DDDBDIIIIIIIIIIIIIIIIIIIIIIIIIIIIIIIIIIIIIIIIIIIIIIIIIIIIIIIIIIHIIIIIIIIIIIIIIIIIIIIIIIHIIIIHIIIIIHIIHIIIIIIIIIIIIIHIIIIIIHIIIIIIIIIIIIIIIIHHIIIIIIIIIIIHIIIIIIIIIIHIIIIIIIHIIIIIIIIIIIIIIIIIIIIIIIIIIHHHIIIIIIHIIIIIIIIIHIIIIIIIIIIIIIIIIIIIIIIIHHHIHHIIIHIIIIIIIIIIIIIIIIIIIIIIIHIIIIIIIIIIIIIIIIIIIIIIIIHIIIIIIIIIIIIIIIIIIIIIIIIIIIIIIIIIIIIIIIIDDDDD
@HISEQ:969:HM2KJBCX2:2:1102:8666:40382 2:N:0:ACTATGCA
CTGGTGCTGAATCCCAACTATCCCTATTAATCATTACGTCGATCCTAGAAACCAACAAAATAGAATCAAACGTCCTATTTCGTTATTCCATGCTAATGTATTCAAGCGTGAGCCTGCTTTAAACACTCTAATTTTTTCAAAGTAACAGTCCTGATTCCCCATGACACCAAATTAATGACATCATGGTTCGTCAGAAGGTAGGAATCAATAATACCAGTTCGTACAATAGCACGACCAATAAATTGATCCCGAAATTCAACTACGAGCTTTTTAACTGCAACAACTTTAATATACGCTATTGGAGCTGGAATTACCGCGGCTGCTGGCACCAGACTTGCCCTCCAA
+
DDDDDIIIIIIHIIIIIIIIHIIIIIIIIIIIIIIIIIIIHIIHIIIIIIIIIIIIHIIIIIIHIIIIIGIHIHIIIIIIIIIIIIIHFHHIIIIIIIIIIIHHHHIIIIHHIIIIIIIIIIIIIIIHIIIIIIIIIIEIIIIIIIHIIIHIIIIIIIHIIIIIIIIIIIHHHIIIIIIIIIIIIIIIIIIIIIIIIIIIIIIIIIIHIIHIHIIIIIIIIIIIIIIIIIIIIIIIIIIIIIIIHHIIHIIIIIIIIIIIIIIIIIIIIIIIIIIIIIIIIIIIIHHIIIIIIIIIIIIIIIIIIIIIIIIIIIIIIIIIIIIIIIIIIIIIIIIIIIIIDDDDD
@HISEQ:969:HM2KJBCX2:2:1102:2637:40811 2:N:0:ACTATGCA
CTGGTGCTGAATCCCAACTATCCCTATTAATCATTACGGTGATCCTAGAAACCAACGAAATAGAATCAGTCCGTCCTATTTCATTATTCCATGCTAATGTATTCAGACGTTAGCCTGCTTTAAACACTCTAATTTTTTCAAAGTAACAGTCCTGATTTCCCATCACACCAAATAAATGGCATGAAAGTTCCTCAGAAGGTAGAGATTTATCTCACCAGTACAGACAATTAAGCCTGACCAATGGGTAAACCCCGAAGTTCAACTACGAGCTTTTTAACTGCAACAACTTTAATATACGCTATTGGAGCTGGAATTACCGCGGCTGCTGGCACCAGACTTGCCCTCCAA
+
DDDADIHHHHHIHEHIIIIHIHIIIIIHIIIIHHIIIIIIIHHIIIIIIIIIIIHIIHIIIHGHIIIHIIIIIIHIIHIIIGIIIIIIIIIIEHIIHIIIIIIHIHIIIIHIEHHHIIIHHHEHHIIIHIIIIIIIIIHIIIIIIIIIIIHIIIHIIHIIIIIIIIIIHHHHIIIIIHIIIHIIIIIIHIIIIIIIIIIHIIIHHHIIIHIIIHEEI=IIIIIIHIHHHIHII=IIIIIIII=IHGDHHIHFIIIIIIIHIIIIIIIIIIIIIIIIHIIHFIIIIIIIIIIHIIIIIIIIIIIIIIIIIIIIIIIIIIIIHIIIIIIIIGIIGIIIIIIIIGIDDDDD
@HISEQ:969:HM2KJBCX2:2:1102:13774:40879 2:N:0:ACTATGCA
CTGGTGCTGAATCCCAACTATCCCTATTAATCATTACGTCGATCCTAGAAACCAACAAAATAGGGTCAAACGTCCTATTTCATTATTCCATGCTAATGTATTCAAGCGTGAGCCTGCTTTAAACACTCTAATTTTTTCAAAGTAACAGTCCTGATTCCCCGCGACACCAAATTAATGACATCACGGATCTTCAGAAGGGAGAAACCAGTGACACCAGTGCATACCAAAGGCATGACCAGCGTACTGATCCCGAAATTCAACTACGAGCTTTTTAACTGCAACAACTTTAATATACGCTATTGGAGCTGGAATTACCGCGGCTGCTGGCACCAGACTTGCCCTCCAA
+
DDDDDGHHIIIHHHIHHIIIIIIIIIIIIIIIIIIHIIIIHIIHHHHIIIIEHFHIHIIIIHIHGIIIIIHIHHHHHHHHHIIIHIHIIEDCECHIHIIIIIIHHIIGIIIIIIIIIHIIIIIIIIIHHHHIIIIIIHIIIIIIHIHIIIIIIGIIIHHIIIIIIHHIIIIIIIIIIIIHIIIIIHIIIIIIIIIIHGIIHIIIIIIIIIIIIIIIIIIIIIIIIIIHIIIIIIIIIIIIIHIHFHIHIHIIIIIIIIIIIIIHIIIIIIIIHHHIIIIIIIIHIIIIIIIIIIIIIIIHHIIIIIIIIIIIIIIIHIIIIIIIIIIIIIIIIIIIIIIIIDDDDD
@HISEQ:969:HM2KJBCX2:2:1102:3310:41472 2:N:0:ACTATGCA
CTGGTGCTGAATCCCAACTATCCCTATTAATCATTACGTCAATCCTAGAAACCAACAAAATAGGATCAACGTCCTATTTCATTATTCCATGCTAATGTATTCAAGCGCGAGCCTGCTTTAAACACTCTAATTTTTTCAAAGTAACAGTCCTGATTCCCCACCACACCAAATTAATGACATGATGGTTCGTCAGAAGGTAGAAATCAGTAACACCAGTACGTACCGAAGGCACGACCAGCGTACTAATCCCGAAATTCAACTACGAGCTTTTTAACTGCAACAACTTTAATATACGCTATTGGAGCTGGAATTACCGCGGCTGCTGGCACCAGACTTGCCCTCCAA
+
DDDDDIIIG<DG<FHHHIIIIHIIHIIIIIIIHIIHCHHIIHHIIIIIHIIIHHIHIECGHIHHHHHIIIHIHIHHHHIHHHHHHIIHIIIEHEGIHIIHHHEHIHGIIIIIIIIIIIIHH@HGHHIGIHIIHIIIHEHHHHHHHHGGHHIHIIIHHI?HHC@EFHCHIHFHHHHIIIIIIIIHIHGIIIHIHIIIIIIHH?IIHIIIIIIIIIGHHIIHIIHIHHIHIIHIIIIIHHGIIIIHHHHHHIHHHIIHIHHIIIIIIIIHIHGIIHIIIIIIIHFGIGIIIIIIIIIIIIIIIIIIIIIIIIIIHGIIIIIIIIIIHIHEEIIIIIIIIIIIDDDDC
@HISEQ:969:HM2KJBCX2:2:1102:17380:41501 2:N:0:ACTATGCA
CTGGTGCTGAATCCCAACTATCCCTATTAATCATTACGGTGATCCTAGAAACCAACAAAATAGAACCATGCCGTCCTATTCTATTATTCCATGCTAATGTATTCGAGCAAAAATGCCTGCTTTAAACACTCTAATTTTTTCAAGGTAAAGGTCCTGGATCCGCAAGACACCCAATAAAGGACATCAAGTTTCTCCAGAAGGTGAGAAATCAACAGTAACAGTTCATACCCCTTAAGGCATGACCATCACGTCAATCCCGAAATTCAACTACGAGCTTTTTAACTGCAACAACTTTAATATACGCTATTGGAGCTGGAATTACCGCGGCTGCTGGCACCAGACTTGCCCTCC
+
DDDDDIIIIIIIIIIIIIIIIIIIIHIIIIIIIIIIIIHIIIIIIIIIGIIIHHIIIHIGIIGHHIIIIHIIIIIIIIIIIIIIIIIHIIIIIIIIIIIGIHIHHHHHIIIIIHIIIIIIHHIIIIIIIIIIIIIIIIIIIIIIHHHIIHHHIIHHHHIIIIHIIIIIIIIIIIIIHIIIIIIIIIIIIIIIIIIIIIIIIIIIIIIIHGIIIHIIHHHIIIIIIIIIIIIIIIIIIIIHIIIIIIIHHFIIIHIIIIIIIIIIIIIIIIIIIIIIIIIIIHIHIHHIIIIIIIIIIIIIIIIIIIIIIIIIIIIIIIIIIIIIIIIIIIIGIIIIIIIIHCIIIIDDDDD
@HISEQ:969:HM2KJBCX2:2:1102:8753:42003 2:N:0:ACTATGCA
CTGGTGCTGAATCCCAACTATCCCTATTAATCATTACGTCAATCCTAGAAACCAACAAAATAGGATCAAACGTCCTATTTCATTATTCCATGCTAATGTATTCAAGCGTTAGCCTGCTTTAAACACTCTAATTTTTTCAAAGTAACAGTCCTGTTTCCCTGCAACACCAAATTAATGACATTACAGTTCTTCAAGAAGGAGGAACCAGTAAAGCCAGTACATACCAGAGGCACGACCAACTTACTAATCCCGAAATTCAACTACGAGCTTTTTAACTGCAACAACTTTAATATACGCTATTGGAGCTGGAATTACCGCGGCTGCTGGCACCAGACTTGCCCTCCAA
+
DDDDDIIIIHHIHHIIIIIIGHIIIHIIIIGHIIGIIIIHIIHIIIGHIHIHHIHIIIHIIIIIIIIIIIIIFEHHHHHIHIIIHIIIEHIHGFHIIIIIIIIIIIIIIIIIIIIIIIIIIIIIIIIIIIIIIIIIIIIIIIIIIIIIIIIIIIIIIHIIIIHIHIIIIIIHHIIIIIIIHIIIIIIIIIIIIIIIIIIIHIGGIIIGIIIIIIIIIIIIIHIHIIIIIIHIIIIIIHHHHHHHGHIIIIIIHGIIHIHHIIHIIIGIIIIIIIIIIIIIIIIIIIIIIIIIHHIIIIIIHIIIIIIIIIIIIIIIIIIIIIIIIIIIIIIIIIIIIIIIIDDDDD
@HISEQ:969:HM2KJBCX2:2:1102:18293:42148 2:N:0:ACTATGCA
CTGGTGCTGAATCCCAACTATCCCTATTAATCATTACGTCAATCCTAGAAACCAACAAAATAGGATCGAACGTCCTATTTCATTATTCCATGCTAATGTATTCAAGCGTTAGCTTGCTTTAAACACTCTAATTTTTTCAAAGTAACAGTCCAAATTCCCCGCAACACCAAATTAATGGCATTACGGATCATCAGGAAGGAGGAATCAGTGAGACCAGTACATACCAGAGGCATGACCAACCTACTAACCCCGAAATTCAACTACGAGCTTTTTAACTGCAACAACTTTAATATACGCTATTGGAGCTGGAATTACCGCGGCTGCTGGCACCAGACTTGCCCTCCAA
+
DDDDDIIIIFFHGFHIIIIIIIIIHIIIHHIHHHHGHHIHIHIIIIIIIIIIIIIIIIIIIGIICHIHIHIIIGIHIIIIHIHIIIIIFHHIIIEHGIIHIGIIIIIIHIIIIIIHIIIIHIHIIIIIHIIHIIIHIIHIIIIIIIIIHHIHGHHIIHHEHIIIHIIIIIIHIIGIHHHHHFHIIHIIIIIIIHIIIIIIIHIIHIIHHIIIHHIIHIIIIIIIIIIIIGIIIIIIHHGIHIIHHIIIIIHGIIIIIIIIIHHIIIIIIIIHIIIIIIIIIIIHHIIIIIIIIIIIIIIIIIIIIIIIIIIIIIIIIIIIIIIIIIIIIIIIIIIIIIIIICDDDD
@HISEQ:969:HM2KJBCX2:2:1102:8221:43864 2:N:0:ACTATGCA
CTGGTGCTGAATCCAACTATCCCTATTAATCATTACGGTGATCCTAGAAACCAACAAAATAGAACCATGCCGTCCTATTCTATTATTCCATGCTAATGTATTCGAGCAAAAATGCCTGCTTTAAACACTCTAATTTTTTCAAGGTAAAGGTCCTGGATCCGCAAGACACCCAATAAAGGACATCAAGTTTCTCCAGAAGGTGAGAAATCAACAGTAACAGTTCATACCCCTTAAGGCATGACCATCACGTCAATCCCGAAATTCAACTACGAGCTTTTTAACTGCAACAACTTTAATATACGCTATTGGAGCTGGAATTACCGCGGCTGCTGGCACCAGACTTGCCCTCCAA
+
DDDCDIIIIIIIIIIIIIIIIIIIIIIIIIIIIIIIIIIIHIIIIHGIIIIIIIHIIIIIIIHIIIIIIGHIIIIIIIIIIIIIIIHIIIIIIIIIIIIHEDHHHIHIIIIHIIIIIIIIIIIIIIIIIHIIIIIIIIIIIIIIIIIIIIIHHIIHIIIIIIIIIHCHIIIIGHIIIIIIIIIIIIIIIHIIIIIIIIIIIIGIIIIIIIIIIIIHHHHHIIIIIHHIIIIIIIIIIHIIIIIIIIIIIHGIIHIIIIIIIIIIIIIHHIIIIIIIIIIIIIIIIIIIIIIIIIIIIHHHGIIIIIIIIIIIIIIIIIHIIIIIIIIIIIIIIIIIIIIIIIIIIIIDDDDD
@HISEQ:969:HM2KJBCX2:2:1102:8262:43422 2:N:0:ACTATGCA
CTGGTGCTGAATCCCAACTATCCCTATTAATCATTACGGTGATCCTAGAAACCAACAAAATAGAACCATGCCGTCCTATTCTATTATTCCATGCTAATGTATTCGAGCAAAAATGCCTGCTTTAAACACTCTAATTTTTTCAAGGTAAAGGTCCTGGATCCGCAAGACACCCAATTAAGGACATCAAGTTTCTCCAGAAGGTGAGAAATCAACAACAACAGTTCATACCCCGTAAGGCACGACCATCACGTCAATCCCGAAATTCAACTACGAGCTTTTTAACTGCAACAACTTTAATATACGCTATTGGAGCTGGAATTACCGCGGCTGCTGGCACCAGACTTGCCCTCCAA
+
DDDDDIIIIHHHHHHIIIIIIIIIIIIIIIHIIHIIIIIIIHIIIIIIIIIIIIIIIIIIIIIIIIIHIIIIIHIIIIIIIIIIIIIIIIIIIHIIIHHHIHHIIIIIIIIIIIIIIIIIIIIIIIIIIIIIIIIIIIIIIIIIIIIIIIIIIIIIIIIIIIIIIIIIIIIIIIIIIIIIIIIIIIIIIIIIIIIIIIIIIIIIIIIIHIIIIIIIIIIIIIIIIIIIIIIIIIIIIIHIIIIIIIIIIIIHIIIIIIIIIIIIIIIIIIIIIIIIIIIIIIIIIIIIIIIIIIIIIIIIIIIIIIIIIIIIIIIIIIIIIIIIIIIIIIIIIIIIIIIIIIIIIIIIDDDDD
@HISEQ:969:HM2KJBCX2:2:1102:17915:43968 2:N:0:ACTATGCA
CTGGTGCTGAATCCCAACTATCCCTATTAATCATTACGGTGATCCTAGAAACCAACGAAATAGAACTAAAGTCCTATTCCATTATTCCATGCTAATATATTCAAGCGTTAGCCTGCTTTAAACACTCTAATTTTTTCAAAGTAACAGTCCTGTTTCCCTGCAACACCAAATTAATGACATTACAGTTCTTCAAGAAGGAGGAACCAGTAAAGCCAGTACATACCAGAGGCACGACCAACCTACTAATCCCGAAATTCAACTACGAGCTTTTTAACTGCAACAACTTTAATATACGCTATTGGAGCTGGAATTACCGCGGCTGCTGGCACCAGACTTGCCCTCCAA
+
DDDDDIIIIIIIHIIIIIIHIIIIIIIIHIIIIIIGIIIIIIIIIIIIIIIHIIIIIIHGHHHIIIIIIIIIIIIIIIIIIIIIIIIGHIIHIHIIIIIIIHIIIIIIHIIIIIHIIHIIIIIIIIHIHIIIIIIIIIIIIIIIIIHIIIIIIIIIIIIIIIIIIIIIIHHIIIIIIIIIHIIIIIIIIIIIIIIIIIIIIIIIIIIIIIIIIIIIIIIIIIIIIIIIIIIIIHIIIIIIHHHGIIHIIIIIIIIIIIIIIHIIIIIIIIIIHGIIIIIIHIIIIIIIIIIIIIIHHGFDIIIIIIIIIIIIIIIH?IIIIIIIIIIIIIIIIIIIIIIIDDDDD
@HISEQ:969:HM2KJBCX2:2:1102:10741:44411 2:N:0:ACTATGCA
CTGGTGCTGAATCCCAACTATCCCTATTAATCATTACGGTGATCCTAGAAACCAACAAAATAGAACCATGCCGTCCTATTCTATTATTCCATGCTAATGTATTCGAGCAAAATGCCTGCTTTAAACACTCTAATTTTTTCAAGGTAAAGGTCCTGGTTCCACATGACACCCAATTAAGGACATCATGCTTCTCCAGAAGGTGAGAAATCAACTGCGACAGTTCATACCCCTTAAGGCACGACCATCACGTCAATCCCGAAATTCAACTACGAGCTTTTTAACTGCAACAACTTTAATATACGCTATTGGAGCTGGAATTACCGCGGCTGCTGGCACCAGACTTGCCCTCCAA
+
DDDDDIIIIIIIIIIIIIIIIIIIIIIIIIIIIIIIIIIIIIIIIIIIIIIIIIIIIIIIIIHHIIIGIHIIIIIHIIIIIIIIIIIIIIIIIIIIHGIHIFIIGIHIIIIIIHIIIHIHHIIGHIIIIHIHIIIIIIIIHIIGIIIIIIIIIIIIIIIIIIIIIHIIHIIIIIIIIIIIIIIIIIIIIIIHIIIIIIIIIIIIIIIIHIIIIIIIIIIIIHIIIIIIIIIIIIIIIIIIIIIIIIIIIIHIIIIIIIIIIIIIIIIIIIIIIIIIIIIIIIIIIIIIIIIIIIIIIIIIIIIIIIIIIIIIIIIIIIIIIIIIIIIIIIIIIIIIIIIIIIIIIIIDDDDD
@HISEQ:969:HM2KJBCX2:2:1102:14057:45283 2:N:0:ACTATGCA
CTGGTGCTGAATCCCAACTATCCCTATTAATCATTACGTCGATCCTAGAAACCAACAAAATAGAATCAAACGTCCTATTTCATTATTCCATGCTAATGTATTCAAGCGTACGCCTGCTTTAAACACTCTAATTTTTTCAAAGTAACAGTCCTGATTCCCCACGACACCAAATTAATGACATCGCGGTTCTTCAGAAGGTAGGAACCAATAATGCCAGTACGTACCGAAGCACGACCAACAATTCGATCCCGAAATTCAACTACGAGCTTTTTAACTGCAACAACTTTAATATACGCTATTAGAGCTGGAATTACCGCAGCTGCTGGCACCAGACTTGCCCTCCTAA
+
DDDDDIIIIIIIIIIIIIIIIIHIIIIIIIIIIIIIIIIIIIIIIIIIIIIIIIIHIIIIIIHGHIIIIIIIIIIIIIIHIGIIIIIIIIIIHIIIIIIIIHIIIIIIIIIHIIIIIIHIIIIIIIIIIIIIIIIIIIIIIIIIIIIHIIIIIIIIIIIIIIIHIIIGIIIHIIIIIIIHIIIIIIIHIIIIIIIIIIIHGIIIHIIIIIIIIIIIIIIIIIIIIIIIIIIHIIIIIIIIIHHHEIIIIIIIIIIIIIIIIIIIIIIIIIIIIIIIIIIIIIHIIIIIIIIIIIIIIIIIIIIIIIIIIIIIIIIIIIIIIIIIIIIIIIIIHIIHIIIIIDDDDD
@HISEQ:969:HM2KJBCX2:2:1102:19943:46349 2:N:0:ACTATGCA
CTGGTGCTGAATCCCAACTATCCCTATTAATCATTACGTCGATCCTAGAAACCAACAAAATAGAATCAAACGTCCTATTTCATTATTCCATGCTAATGTATTCAAGCGTGAGCCTGCTTTAAACACTCTAATTTTTTCAAAGTAACAGTCCTGATTCCCCACAACACCAAATAAATGACATCATGGTTCGTCAGAAGGGAGAAACCAACAATGCCAGTACGTACCTAGGCACGACCGACATGATGGTCCCGAAATTCAACTACGAGCTTTTTAACTGCAGCAACTTTAATATACGCTATTGGAGCTGGAATTACCGCGGCTGCTGGCACCAGACTTGCCCTCCAA
+
DDDDDIIIIIIIIIIIIIIIIIIIIIIHIIIIIIIIIIIIIIIIIIIIIIIIIIIIIIIIIIIIIIIHIIIIHHHHHIHIIIIIIIGHIHEHGHIIIHIIIIHHIIIIIIIIHHIIIIHIIHIIIIHIIIIIIHIIIIIIIIIIIIIIHIIIIIIIIHIIIIIIHIIIIIIIIIIIIIIIIIIIIIIIIIHIIHIIIIIIIIIIHIIIIIIIIIIIIIIIIIIIIIIIIIIIIIIIIIIIIHGDHIIIHIIIIIIIIIIIIHIIIIIIIIIIIIIIIIIIIIIIIIIIIIIIIIIIIIIIIIIIIIIHIIIIIIIIIIIIIIIIIIIIIIIIIIIIIIIHDDDDD
@HISEQ:969:HM2KJBCX2:2:1102:6122:46525 2:N:0:ACTATGCA
CTGGTGCTGAATCCCAACTATCCCTATTAATCATTACGGTGATCCTAGAAACCAACGAAATAGAATCAGTCCGTCCTATTTCATTATTCCATGCTAATGTATTCAGACGATAGTCTGCTTTAAACACTCTAATTTTTTCAAAGTAACAGTCCTGATTTCCCATCACACCAAATAAATGGCATGAAAGTTCCTCAGAAGGTAGAGATCCATCTCACCAGTGCAGACAATTAAGCCTGACCAATGGGTAGACCCCGAAGTTCAACTACGAGCTTTTTAACTGCAACAACTTTAATATACGCTATTGGAGCTGGAATTACCGCGGCTGCTGGCACCAGACTTGCCCTCCAA
+
DDDDDIIIIIHHIIIEHIIIIIIIIIIHIIIIHHIIIIIIIGIIIIIIHIIIIIIIIEHIIIIIIIIIIIIIHIFIIHHIICHIIIHIFHHIIGHEHEHHHEHHGHHHIIIIHIIIIIIHIHGHIIIIHIIIIHHIIHHHDFHIIGIIIIIIIHIIHHIHHHHIIIIIIIIIIHIHIIIHIHHIIHIIIHHGHHHIHIHIIHIGHIIIHHIIIIIIIIHHFHHIIIIIIIIIIHHIIIIIIIHHHEGIIIIIIHIIIIIIIIIIIIIIHIIHIHHHIHHIIHIIIHHHFHIIIIIIIIIHIIIIIIIIIIIIIIIIIIHIIIIHIIIIIHGIHHHCIIIIIIIDDDDD
@HISEQ:969:HM2KJBCX2:2:1102:2831:46695 2:N:0:ACTATGCA
CTGGTGCTGAATCCCAACTATCCCTATTAATCATTACGTCAATCCTAGAAACCAACAAAATAGGATCAACGTCCTATTTCATTATTCCATGCTAATGTATTCAAGCGCGAGCCTGCTTTAAACACTCTAATTTTTTCAAAGTAACAGTCCTGATTCCCCACCACACCAAATTAATGACATGATGGTTCGTCAGAAGGTAGGAATCAGTAACACCAGTACGTACCGAAGGCACGACCAGCGTACTAATCCCGAAATTCAACTACGAGCTTTTTAACTGCAACAACTTTAATATACGCTATTGGAGCTGGAATTACCGCGGCTGCTGGCACCAGACTTGCCCTCCAA
+
DDDDDIIIIDDDDHHIIIIIIIIIIHIIIIIIIIIIIIIIIIIIIGHHIIIIIIIGIHIHIIHIIIIIGIG@GHFHIHHIHIIIIHGHHFFHHIHHHHGIHHCHHHHIGHIIIIIIHHHHHHIHIHIIIHFHHGHHIFHIHHHIFHHHIIHHEGHHGHFEHIIHCCHGHHHIHHEHHIIFIHHIHHHHCE@HIIIIIGIHIIHHHIHCHHHGIHEIIIIIIIIIIIIIHIIIHHHHHIIIIIIIHHHIIIIHHIIHHHHHCIIHHHHGIIHIIHHHGIIIIIIIHEIEHHHCGIIHEHEIIHIHIIIIIIIIIHIIHIIIIIIIIIIIGIIIHCIIIIIIDDDDD
@HISEQ:969:HM2KJBCX2:2:1102:16531:46743 2:N:0:ACTATGCA
CTGGTGCTGAATCCCAACTATCCCTATTAATCATTACGTCGATCCTAGAAACCAACAAAATAGAATCAAACGTCCTATTTCATTATTCCATGCTAATGTATTCAAGCGTAAGCCTGCTTTAAACACTCTAATTTTTTCAAAGTAACAGTCCTGATTCCCCACGACACCAAATTAATGACATCGCGGTTCTTCAGAAGGTAGGAACCGATAATGCCAGTGCGTACCGAAGCACGACCAACAATTCGATCCCGAAATTCAACTACGAGCTTTTTAACTGCAACAACTTTAATATACGCTATTGGAGCTGGAATTACCGCGGCTGCTGGCACCAGACTTGCCCTCCAA
+
DDDDDIIIIIIIIIIIIIIIGIIIIIIIIIIIIHIHIIIIIIIIIIIIIIIIIIIIIIIIIIIIIHIIIIGGGEHHIIHIHIIIHHEHHIHIHIIIIIIIHIGIIIHIIIIIHHHIIIIHHHIIIIHHHIIIIHHHFEHHHIIIHGIIHIIIIHHHIIIHHHGHIIIIIIIIIIIIIIIIIIIHGIIIIIIIIIIIIIIIIIIIHHIIIIHIIIIHDHIIIIIHEIIHIII=IIIIIIIIHFC<IIIIIIIIIIIG?IIHHHHIIIIIIIIIHEIIIIIIHIIIIIIIIIIIIIIIIIIIIIHIIIIIIIIIIIIIHIIIIIIIIIIIIIIIHIIIIIIIDDDDD
@HISEQ:969:HM2KJBCX2:2:1102:5367:46943 2:N:0:ACTATGCA
CTGGTGCTGAATCCCAACTATCCCTATTAATCATTACGTCGATCCTAGAAACCAACAAAATAGAATCAAACGTCCTATTTCATTATTCCATGCTAATGTATTCAAGCGTAAGCCTGCTTTAAACACTCTAATTTTTTCAAAGTAACAGTCCTGATTCCCCACGACACCAAATTAATGACATCGCGGTTCTTCAGAAGGTAGGAACCGATAATGCCAGTGCGTACCGAAGCACGACCAACAATTCGATCCCGAAATTCAACTACGAGCTTTTTAACTGCAACAACTTTAATATACGCTATTGGAGCTGGAATTACCGCGGCTGCTGGCACCAGACTTGCCCTCCAA
+
D@DB@HIHHCFCH?1FH=E@CHHI?1<@@FHIG@CCHIHIDHHH0D11<@FCC@?EHHIFHEF1<1D11D1@GCEE1<GHH@GCCGHIIIEG@GGEEGHFHF@EHHGEG=CFCGFCG<CHFGH<FHEGFFFHECHHIHHGHHFHHGHGEB<@1CCHHHHHGHDHHHHG?HFHHEGEFHHE8?HHHDCIH@HHHHHEHIHG@CGEHHIIHHHEHH;IHHHEGCHCIHHHEECDHG?CHIHHD/0<CC/FGIHGHHHCHFGE@<0IIIHIHHG@HGEH@?HHHFC?HG@F?<HHHCHFHEHHHG@EFHHGIHHCCHHHCIHHHIHIHHHHEIHHHHHHHCHID@DD@
@HISEQ:969:HM2KJBCX2:2:1102:17444:47377 2:N:0:ACTATGCA
CTGGTGCTGAATCCCAACTATCCCTATTAATCATTACGTCAATCCTAGAAACCAACAAAATAGGATCAACGTCCTATTTCATTATTCCATGCTAATGTATTCAAGCGCGAGCCTGCTTTAAACACTCTAATTTTTTCAAAGTAACAGTCCTGATTCCCCACCACACCAAATTAATGACATGATGGTTCGTCAGAAGGTAGAAATCAGTAACACCAGTACGTACCGAAGGCACGACCAGCGTACTAATCCCGAAATTCAACTACGAGCTTTTTAACTGCAACAACTTTAATATACGCTATTGGAGCTGGAATTACCGCGGCTGCTGGCACCAGACTTGCCCTCCAA
+
DDDDDHIHIDDHGGHIIIIIIIIHIIHIIIIIIIIIIIIIIIIIIIIIIIIIIIIIIHIIIIGHHHIHIIIIHHHIGHHIIIIGHHIFFHIIIIIIHIIIIHIIIIIIIIIIIIIIIIIIHHHIIIHIHIIIIIHIIIIIIHIIIHIIIIIIIHIIIIIIFHIIIIIIIHHIIIIIIIIIIHIIIIIIIIIIIIIIIIIIIIIIIIIIIIIIIIIIHIIIIIHIIIIIHIIIIIIIIIIIIIHHIIIIIIIIIIIIIIIIIIIIIIIIIIIIIIIIIIIIIIIIIHHIIIIIIIIIIIHIIIIIIIIIIIIIIIIIIIIIIIIIIIIIIIIIIIIIIIIIDDDDD
@HISEQ:969:HM2KJBCX2:2:1102:14943:46700 2:N:0:ACTATGCA
CTGGTGCTGAATCCCAACTATCCCTATTAATCATTACGTCGATCCTAGAAACCAACAAAATAGAATCAAACGTCCTATTTCGTTATTCCATGCTAATGTATTCAAGCGTGAGCCTGCTTTAAACACTCTAATTTTTTCAAAGTAACAGTCCTGATTCCCCATGACACCAAATTAATGACATCATGGTTCGTCAGAAGGTAGGAATCAATAATACCAGTACGTACAATAGCACGACCAATAAATTGATCCCGAAATTCAACTACGAGCTTTTTAACTGCAACAACTTTAATATACGCTATTGGAGCTGGAATTACCGCGGCTGCTGGCACCAGACTTGCCCTCCAA
+
DDDDDIIIIII1FFHHIIIIIIIIIIIIIIIIIIIIIIIIIHIIIIIIIIIIIIIIIIIIIIIGHIIIIIIIIIIIIIIIIIIIIIIIIIIHIHIIIIIIIIIIIIIIIIIIIIIIIIIIIIIIIIIIIIIIIIIIHIIIIIIHIIIIIIIHIIIIIIIIIIIIIIIIIIIIIIIIIIIIIIHIIIIIIIIIIIIIIIIIIIIIIIIIIIIHFHIIIIIIIIIIIIIIIIIIIIIIIIIIIIHHIIIIIIIIIIIIIIIIIIIIIIIIIIIIIIIIIIIIIIIIIIIIIIIIIIIIIIIIIIIIIIIIIIIIIIIIIIIIIIIIIIIIIIIIIIIIIIIIDDDDD
@HISEQ:969:HM2KJBCX2:2:1102:5818:47097 2:N:0:ACTATGCA
CTGGTGCTGAATCCCAACTATCCCTATTAATCATTACGTCGATCCTAGAAACCAACAAAATAGAATCAAACGTCCTATTTCGTTATTCCATGCTAATGTATTCAAGCGTGAGCCTGCTTTAAACACTCTAATTTTTTCAAAGTAACAGTCCTGATTCCCCATGACACCAAATTAATGACATCATGGTTCGTCAGAAGGTAGGAATCAATAATACCAGTACGTACAATAGCACGACCAATAAATTGATCCCGAAATTCAACTACGAGCTTTTTAACTGCAACAACTTTAATATACGCTATTGGAGCTGGAATTACCGCGGCTGCTGGCACCAGACTTGCCCTCCAA
+
DDDDDIIIIIIIGIIIIIIIIIIIIIIIIIIIIIIHIIIIIIIIIIIIIGHIIHIIIIIIICGHIIIIIIGIIIIIIIIIIIIIHIIIIIIIHGIIIIIIIIIIIIIIIIIIIIIIIIIIIIHIIIIIIIIIIIIIIIIHIIIIIIIIIIIIIIIIIIIIIIIIIIIHIIHHHHIIIIIIIIIIIIIHIIIIIIIIIIIIIIIIIIIIIIIHIIIIIIIIIIIIIIIIIIIIIIIIIIIIIIIIIIIIIIIIIIHIIHIIIIIHHIIIIIIIIIIIIIIIIIHHHGEHIIIIHIIIIIIIIIIIIIIHHHIIIIIIIIIIIIIIIIIIIIIIIIIIIIIIDDDDD
@HISEQ:969:HM2KJBCX2:2:1102:19857:48192 2:N:0:ACTATGCA
CTGGTGCTGAATCCCAACTATCCCTATTAATCATTACATCGATCCTAGAAACCAACAAAATAGAATCGGATGTCCTATTTCATTATTCCATGCTAATGTATTCAAGCGTGAGCCTGCTTTAAACACTCTAATTTTTTCAAGGTAACAGTCCTAATTCCCCGTGACACCAAATTAATGGCATTACGGTTCTTTAGAAGGTGAGAAATCAATAATATCAGTACATACCAACGGCATGACCGAAACATTGATCCCGAAATTCAACTACGAGCTTTTTAACTGCAACAACTTTAATATACGCTATTGGAGCTGGAATTACCGCGGCTGCTGGCACCAGACTTGCCCTCCAA
+
ADDDDIIIIHHHHGHIIIIIIIIIIIIIIIIIIIIIIIIHIIIIIIIIHIIIIIIIIIIIIIIIIIIIHIIIIIIIIIIIHIIIIIIIHIIIHHHIIHIIIHHIIHIIIIIIIIIIIIHIIIIIIIHIIIIIIIIIIIIIIIIIIIIIIIIIIIIIIIHIIIIIIIIIIIIIIIIIIIIIHIIIIIIIIIIIIIIIIIIIIIIIIIIIIHIIIIIIIIIIIIIIIIIIIIIIIIIIIIIIIIIIHHIIIIIIIIIIIIIIIIIIIIIIIIIIIIIIIIIIIIIIIHIIIIIIIIIIIIIIIIIIIIIIIIIIIIIIIIIIIIIIIIIIIIIIIIIIIIIIIIDDDDD
@HISEQ:969:HM2KJBCX2:2:1102:11227:48075 2:N:0:ACTATGCA
CTGGTGCTGAATCCCAACTATCCCTATTAATCATTACATCGATCCTAGAAACCAACAAAATAGAATCGGATGTCCTATTTCATTATTCCATGCTAATGTATTCAAGCGTGAGCCTGCTTTAAACACTCTAATTTTTTCAAGGTAACAGTCCTAATTCCCCGTGACACCAAATTAATGGCATTACGGTTCTTTAGAAGGTGAGAAATCAATAATATCAGTACATACCAACGGCATGACCGAAACATTGATCCCGAAATTCAACTACGAGCTTTTTAACTGCAACAACTTTAATATACGCTATTGGAGCTGGAATTACCGCGGCTGCTGGCACCAGACTTGCCCTCCAA
+
DA@D@HHHHDGEFCE@GHIIIIIEGHHIIIIIIIIIHGHIDGFHEHHEEHHIHHHHHIHCHIIHHEHIHHIIIHIIIIHIIGIIHHIIIIHEHIIIHFHIIIHHHFIHHGEHC1DGHIHHHCGHEHEHHHGGHIHHHHGGHIIHIHIGHGHHHHGHIIHIHHFEEIIHHHHHHFHFIHFGHGEHEHIHHIGIIHHHHIIHHE@IEHIIIHHGEHHGHIIIHHIIHHHHHIGHHHHHHHHHGHEHHGIHIHHEHEIHIHIIHHFIIHIHHGEHHFEDGEHHHHCGHC1HHIHHHHHIHEHEHCHHHGHHEHHHEHIHHHIIGHFCF1IIHGFHGIIIHIIIIIBB@@D
@HISEQ:969:HM2KJBCX2:2:1102:10218:48397 2:N:0:ACTATGCA
CTGGTGCTGAATCCCAACTATCCCTATTAATCATTACATCGATCCTAGAAACCAACAAAATAGAATCGGATGTCCTATTCTATTATTCCATGCTAATCTATTCAAGCAATAGCCCGCTTTAAACACTCTAATTTTTTCAAGGTAATGGTCCTGGCTCCCCAACACACCCAATTAAGGACATACTGGTTCACCAGAAGGAAGACCCGACAACAGGACAGTACTCGCCAAAGACGGACCGCCCGGCCAAGTCTAAAATTCAACTACGAGCTTTTTAACTGCAACAACTTTAATATACGCTATTGGAGCTGGAATTACCGCGGCTGCTGGCACCAGACTTGCCCTCCAA
+
DBDA@HHHHHEFHHHIHEHIHHIIGHHIIIIHHIHHIIIHHHHHIIHIIIGIIIIIIGIIIHEHIIIGIIIIIIIIIEHHHIHHIEHHIIIHIIIIIIGIHEHHIIIIHHIHHHHHHHIIHGGHIHHIHIIHIHHHDIHHIIIIIIIHIIHHHHIHIHHHIHHHIIIIIIIIIGIIIIIIIHHHIIGIIHIIIHFIHHIIIIIHIIIIIIIIIIHIIIIIIIIIHHHIHHHIHHHGIIIIIIIHHIIIGIIIIIIGIIIIHHHIIHIIHIIIHHHIIIIHIIIIIIIIHHHIIIIIIIIIHIHHIIIIIIIIHIIHIIIIHIHHIIIIIIIIIHHHHIIIIDBDDD
@HISEQ:969:HM2KJBCX2:2:1102:20133:48477 2:N:0:ACTATGCA
CTGGTGCTGAATCCCAACTATCCCTATTAATCATTACGTCAATCCTAGAAACCAACAAAATAGGATCGAACGTCCTATTTCATTATTCCATGCTAATGTATTCAAGCGTTAGCCTGCTTTAAACACTCTAATTTTTTCAAAGTAACAGTCCTGTTTCCCTGCAACACCAAATTAATGACATTACAGTTCTTCAAGAAGGAGGAATCAGTAAAGCCAGTACACACCATTGGCACGACCAACCTACTGACCCCGAAATTCAACTACGAGCTTTTTAACTGCAACAACTTTAATATACGCTATTGGAGCTGGAATTACCGCGGCTGCTGGCACCAGACTTGCCCTCCAA
+
DDD@DEHHIIHHHIIHFHEHIHHEGFHHHHHHIHIGIHEFHFHEHHHHHHIE@FHIHHIHCHHHIHH<GHHIIIIHIEHFHHEHHEG?@H?@CHHIIIIIHHFGHHHIHGIIHHHEGHHIIIHEHEGHHHHHIHEIHHIHHHHIHIIHIHHHIGFEIIHHIHHIHHEIIHHGHHIIGGCHHIIHIHEHHGHHHHIHIHHIIHHCHHHHHHHHHHHHIHHHHEFHEHFEG9HDIHHDIHGHFGD%<<EHEHHHHHHHHCHHGEH@IHEIIHHHHGCHHHIHEIHHIIFGHHIHFHHHHHEHHHIIIFHIHEIHIIHCDHIIHHHHHHHHHIHECCEEEHIHCDDADD
@HISEQ:969:HM2KJBCX2:2:1102:20241:47598 2:N:0:ACTATGCA
CTGGTGCTGAATCCCAACTATCCCTATTAATCATTACGTCGATCCTAGAAACCAACAAAATAGGTTCGATCGTCCTATTTCGTTATTCCATGCTAATGTATTCAAGCGCGAGCCTGCTTTAAGCACTCTAATTTTTTCAAAGTAACAGTCCTGTTTCCCCGCAACAACAAATTAATGCCATCACGGTTCTACAAGAAGGAGGGACCAGTGAGGCCAGTGCATACCAGTGGCACGACCAACCTACTGGCCCCGAAATTCAACTACGAGCTTTTTAACTGCAACAACTTTAATATACGCTATTGGAGCTGGAATTACCGCGGCTGCTGGCACCAGACTTG
+
DDDDDIIIIIIIIIIIIIIIIIIIIIIIIIIIIIIIIIIIIIIIIIIIIIIIIIIIIIIIIIHHHFHIIIIIIIIHIIIIIIIIIIIIIIHIGIIIIIIIIIHHIHIIIIIIIIIIIIIIIIIIIHIIIIIIHIIIIIIIHIIIIIIIIIIIIIIIIIIIIHIHHIIIIIIIIIIIIHIIHHHIIIIIIIIIIIIIIIIIIIIHHHIIIIIIIIIIIIIIIIIIIIIIIIIIIIIIHIIIIIHIIIIIIIIIIIIIIIIIIIIIIIIIIIIIIIIIIIIIIIIHIIIIIIIIIHIIIIIIIIIIIIIIIIIIIIIIIIIIIIIIIIIIIIIIIDDDDD
@HISEQ:969:HM2KJBCX2:2:1102:20023:47742 2:N:0:ACTATGCA
CTGGTGCTGAATCCCAACTATCCCTATTAATCATTACGTCAATCCTAGAAACCAACAAAATAGGATCGAACGTCCTATTTCATTATTCCATGCTAATGTATTCAAGCGTTAGCTTGCTTTAAACACTCTAATTTTTTCAAAGTAACAGTCCAGATTCCTCGCAACACCAAATTAATGGCATTACGGCTCATCAGGAAGGAGGAATCAGTGAGACCAGTACATACCAGTGGCATGACCAACCTACTGACCCCGAAATTCAACTACGAGCTTTTTAACTGCAACAACTTTAATATACGCTATTGGAGCTGGAATTACCGCGGCTGCTGGCACCAGACTTGCCCTCCAA
+
DDDDDIIIIHGEGGHIHIIIIIIIIIIIIIIIIIIIIIIHHHIHIIIIHIIIHHIIIIIHIHHIIIIIIHHIHIHGHHIIIIIIIIIIIIIIIIIIHIHIIIIIHHIHIHHHIHIHIIHIIIIIIIIHHIIHIHIIIIIHGIIIIIIHHIIIIIIIIIIIHIHIIIHIIIIIIIIIIIIIIIIIHIIIIHIIIHIIIIIHHIIIHIIIIIIHIIIIIIIIIIIIHHIIIIIIIHIIIIIIIHHDEHHIIHHIHIHHIIHHHHHHIIIIIIIIHIIIIIIIIIIIIIIIIIIIIIIHIHIIIIIIIHIHIIIIIIIIIIHIIIGIIIHIIIIIIIIIIIIIIDCDDD
@HISEQ:969:HM2KJBCX2:2:1102:17803:48696 2:N:0:ACTATGCA
CTGGTGCTGAATCCCAACTATCCCTATTAATCATTACATCGATCCTAGAAACCAACAAAATAGAATCGGATGTCCTATTTCATTATTCCATGCTAATGTATTCAAGCGTGAGCCTGCTTTAAACACTCTAATTTTTTCAAGGTAACAGTCCTAATTCCCCGTGACACCAAATTAATGGCATTACGGTTCTTTAGAAGGTGAGAAATCAATAATATCAGTACATACCAACGGCATGACCGATACATTGATCCCGAAATTCAACTACGAGCTTTTTAACTGCAACAACTTTAATATACGCTATTGGAGCTGGAATTACCGCGGCTGCTGGCACCAGACTTGCCCTCCAA
+
@DD?DHEHFFCFHHFHCGHIHHEHHIF@GHFCGHEEEGHECCCG@GHHHIIIIGIIGHIIIIIEEH?FGEG/C1<DFHHE@GHIIIHIHH<FFHHEHH@HHHIHIHHEHHHIIIHCHHEEHHHHHHHEHHHEGBF@C<DF?FHEHHIHFFHGA@DGCCHGCHEHGCEIHIGEHHIIIGHFHIG<D<HGHHHHHFGEEFEGHHHGHFGIHGGHHGF:CF@IHECHFHH;HHIHHHEEHEFFEHHGCFGCHHCIHHHFCEFHGHEIIIHHHHHHHFHHIIHIHIHHIHGGEHH@GDHCEIHIHHEEHHHHEHHHHHIHHHIHHIHHHHHIIIHIHH@IIHHHGC<@@@<
@HISEQ:969:HM2KJBCX2:2:1102:18766:48961 2:N:0:ACTATGCA
CTGGTGCTGAATCCCAACTATCCCTATTAATCATTACGTCGATCCTAGAAACCAACAAAATAGAATCAAACGTCCTATTTCATTATTCCATGCTAATGTATTCAAGCGTGAGCCTGCTTTAAACACTCTAATTTTTTCAAAGTAACAGTCCTGATTCCCCACGACACCAAATTAATGACATCGCGGTTCTTCAGAAGGTAGGAACCAATAATGCCAGTACGTACCGAAGCACGACCAACAATTCGATCCCGAAATTCAACTACGAGCTTTTTAACTGCAACAACTTTAATATACGCTATTGGAGCTGGAATTACCGCGGCTGCTGGCACCAGACTTGCCCTCCAA
+
BBDDDHHIIIHIIHHIIHHIIIIIIIIIIIIIIIIIIHIEHHHHIIICEHHHHHIIFEHHHHIIIIEHCHHIHGIIIIIIIGHIIHHHEHIIEHIIIHHHIIIHIGHHIHIEHHIIIIHIIHHIHIHFIIIIIIHHIHHHHIIIIHIIIIIIHHHFIIHHIIIHGCDGHIIIIIHHHHHHDHGIHIIIIFIIIIIIIIIIIIIIHHIIIIIIHHHIIHIIHIIIIIIIIIIHHHIIIHHHHHGGIHHHHEHIHIIIIIIIHIHIIIIIIIIHIHIIIIIIIIIIIIIIIIIIHGHFIHHHHIIHHHHHIIIIIIIHIIIIIIIIIIIIIIIIHHGHHIIIDDDDD
@HISEQ:969:HM2KJBCX2:2:1102:19022:49659 2:N:0:ACTATGCA
CTGGTGCTGAATCCCAACTATCCCTATTAATCATTACGTCAATCCTAGAAACCAACAAAATAGGATCAAACGTCCTATTTCATTATTCCATGCTAATGTATTCAAGCGTTAGCCTGCTTTAAACACTCTAATTTTTTCAAAGTAACAGTCCTGTTTCCCTGCAACACCAAATTAATGACATTACAGTTCTTCAAGAAGGAGGAATCAGTAAAGCCAGTACATACCATTGGCACGACCAACCTACTGACCCCGAAATTCAACTACGAGCTTTTTAACTGCAACAACTTTAATATACGCTATTGGAGCTGGAATTACCGCGGCTGCTGGCACCAGACTTGCCCTCCAA
+
DDBDDIIHIHHIHEHIIIHHHIIIIGIIIIIHIIIIIIIIIGIHHIHIIHIFHHGHHHHHIHHHIIIIIIIIIHIIIIIHHHHIIIHCHIIGIIIGIIHHHHHIIHHHHIIHGIIIIIIHHHIFHGHHHHHIIIHHHIIHIIIIIIIIIHHIHHFHHHHIIIIIHIIIIIHHHIIIIIIIIHIHIIIIIIHIIIIHIIIHIHIIHIIIIIIIIHHIIIIIIIIIIHIIIIIIHIHHHHGIIHHHHIIIHIIIIIIHHIIIIIIIIIIIIIIIIIHIIIIIIIIIIIIHIIHIIIIIIHIIIIIIIIIIHIIIIIIIIIIIIIIHHIIIIIIIIIIIIIIIIDDDDD
@HISEQ:969:HM2KJBCX2:2:1102:6969:50418 2:N:0:ACTATGCA
CTGGTGCTGAATCCCAACTATCCCTATTAATCATTACGTCAATCCTAGAAACCAACAAAATAGGATCAACGTCCTATTTCATTATTCCATGCTAATGTATTCAAGCGCGAGCCTGCTTTAAACACTCTAATTTTTTCAAAGTAACAGTCCTGATTCCCCACCACACCAAATTAATGACATGATGGTTCGTCAGAAGGTAGAAATCAGTAACACCAGTACGTACCGAAGGCACGACCAGCGTACTAATCCCGAAATTCAACTACGAGCTTTTTAACTGCAACAACTTTAATATACGCTATTGGAGCTGGAATTACCGCGGCTGCTGGCACCAGACTTGCCCTCCAA
+
DDDDDIHIIFGHHHIIHIIIIIIIIIIIIIIIIIIIIIIIIIIIIIIIIIIIIIIIIIIIIIIIIIIIIIIIIIIHIIIIIIIIIIIIHIIIHIIHIIIIIHIIIIIIIIIIIIIIIIIIIIIIIIIIIIIIIIIIIIIIIIIIIIIHIIIIIIIIIIHHIHIIIHIIIIIIIIIIHIIIIIIIIIIIHIIIIIIIIIIIIIIIIIIIIIIIIIHHIIIIIIIIHIIIIIHIIIIIIIIIIIIIIIIIIIIIIIIIIIIIIHIIHIIIIIIHHHHIIIIIIIIIIIIIIIIIHIIIIIIIIIIIIIIIIIIIIIIIIIIIIHIIIIIIIIIIIIIIIIIIDDDDD
@HISEQ:969:HM2KJBCX2:2:1102:5100:50548 2:N:0:ACTATGCA
CTGGTGCTGAATCCCAACTATCCCTATTAATCATTACGGTGATCCTAGAAACCAACAAAATAGAACCATGCCGTCCTATTCTATTATTCCATGCTAATGTATTCGAGCAAAAATGCCTGCTTTAAACACTCTAATTTTTTCAAGGTAAAGGTCCTGGATCCGCAAGACACCCAATAAAGGACATCAAGTTTCTCCAGAAGGTGAGAAATCAACAGTAACAGTTCATACCCCTTAAGGCATGACCATCACGTCAATCCCGAAATTCAACTACGAGCTTTTTAACTGCAACAACTTTAATATACGCTATTGGAGCTGGAATTACCGCGGCTGCTGGCACCAGACTTGCCCTCCAA
+
DDDDDIIIIHHIGHIIIIIIIGIIIIIIIIIIGIIHHIIIGHHHIIIIIIIIIIIIHIIIIIIIIIIIIHFFHHIHIIHIIIIIIIIIIIIIIGIIIHIHHHHHIIGIIIIIIIIHHHHHIIIIIIIIIIIIIIIHHHHHHIIIHHIIIIIIIIIHIHHIIIHIIIIIIIIIIIIIHIHHIIIHHIIIHIHIIIGIIIIIIIHIIIIIHIIIIIIIIIIIIIIIIIIIIIHIIIIIIIIIHHIIIIIIIIHFIIHGIIIIIIIIIIIIIIIIHIIIIIIIIHIIIIIIIIIIIIIIIIHHHIIIIIIIIIIIIIIIIIIIIIIIIIIIIIIIIIIIIHIIIIIIIIIIDDDDD
@HISEQ:969:HM2KJBCX2:2:1102:13626:50596 2:N:0:ACTATGCA
CTGGTGCTGAATCCCAACTATCCCTATTAATCATTACGTCAATCCTAGAAACCAACAAAATAGGATCAAACGTCCTATTTCATTATTCCATGCTAATGTATTCAAGCGTTAGCCTGCTTTAAACACTCTAATTTTTTCAAAGTAACAGTCCTGTTTCCCTGCAACACCAAATTAATGACATTACAGTTCTTCAAGAAGGAGGAACCAGTAAAGCCAGTACATACCAGAGGCACGACCAACTTACTAATCCCGAAATTCAACTACGAACTTTTTAACTGCAACAACTTTAATATACGCTATTGGAGCTGGAATTACCGCGGCTGCTGGCACCAGACTTGCCCTCCAA
+
DDCDD?HHEHGHHIHHIIHFHHHHHIIIIIIIIIIIICGIHIHHIIIIHIIGIIIIIIIIHHHCEHIIFH@GHHIIIIIHIHIIIIICHIIGEHIHIIIIIHHHIIIIHIIHEGEGHIIHHHIGHI8HIIHIIIHHIIHHIIHIHHHHHIIIHHHHIIHHHFHHHHIIIHEHHHHHHHHHIHHHEHIHIIICGHFEIH:HHEIIIIHEIHHH8GIIIIIIIIIIIIHHIIIIHIIIHHIGHFIHGHIIIIIIIIIIIIIIIIIIIHFIIIIIIIIIIIIIIIIIHIIIIIIIIIIIIIIIIIIIIIIIIIIIIIIIIIIIIIIIIIIIIIIIIIIIIIIIIDDDDD
@HISEQ:969:HM2KJBCX2:2:1102:17496:52521 2:N:0:ACTATGCA
CTGGTGCTGAATCCCAACTATCCCTATTAATCATTACGGTGATCCTAGAAACCAACAAAATAGAACCATGCCGTCCTATTCTATTATTCCATGCTAATGTATTCGAGCAAAATGCCTGCTTTAAACACTCTAATTTTTTCAAGGTAAAGGTCCTGGTTCCACATGACACCCAATTAAGGACATCATGCTTCTCCAGAAGGTGAGAAATCAACTGCGACAGTTCATACCCCTTAAGGCACGACCATCACGTCAATCCCGAAATTCAACTACGAGCTTTTTAACTGCAACAACTTTAATATACGCTATTGGAGCTGGAATTACCGCGGCTGCTGGCACCAGACTTGCCCTCCAA
+
DDDDDIIIIIIEHHIIHHIIIIIIIIIIIIIIIIIIIIDHHHIIIIIIIHIIIIIIIIIGIHIIIIIIIIGIIIIIIIIIIIIIIIIIIIHIIIIIHIIIIIIHIHIIIIIIIIIIIHIIIIIIIIIIIIIIIIHHHHHIIIIIIIIIIIIIIHHGHIIIIIIIHHIIIIIIIIIIIIIIIIIIIIIIIIIHIIIIIIIIIIIIIIIIIIHIIIIIIIIIHGIIIIIIIIHHIIIIIIIIIIIIIIIIIIHIIHIIIIIIIIIIHIIIIIIIIIIIIIIIIIIIIIIIIHIHHIIIIIIHIIIIIIIIIIIIIIIIIIIIIIIIIIIIIIIIIIIIIIIIIIIIIIIDDDDD
@HISEQ:969:HM2KJBCX2:2:1102:14616:52877 2:N:0:ACTATGCA
CTGGTGCTGAATCCCAACTATCCCTATTAATCATTACGTCGATCCTAGAAACCAACAAAATAGGGTCAAACGTCCTATTTCATTATTCCATGCTAATGTATTCAAGCGTGTGCCTGCTTTAAACACTCTAATTTTTTCAAAGTAACAGTCCTGATTCCCCATGACACCAAATTAATGACATCACAGTTCGTCAGAAGGTAGAAATCAATAATACCAGTTCATACCAGAGGCACGACCAATATATTGATCCCGAAATTCAACTACGAGCTTTTTAACTGCAACAACTTTAATATACGCTATTGGAGCTGGAATTACCGCGGCTGCTGGCACCAGACTTGCCCTCCAA
+
BDCDDIIIIIIIIIIIIHIIIIIIIIIIIIIIIIIIIIIIIIIIIIIIIIIIIIIIGIHHHIIIIIIIHIHHHHIIIIIIFHIIHIIIIIIIIIIIIIIIIIHIIIIIIIHIIIIIIIIIIIIIIIIIIIIIIIIIIIIIIIIIIIIIIIIIIIIIIIIIIIIIIIIIIIIHIIIIIIIIIIIIIIIIIIHIIHIIIIIHIIIIIIHIIIHIIHIIIIIIIIIIIIIIIIHIIIHIIIIIIIIHGIIIIIIIIIIIIIIIIIIIIIIIIIIIIIIIIIIIIIIIIIIIIIIIIIGIIHIHGIIIHIIIIIIIIIIIIIIIIIIIIIIIIIIIIIIIIHIIIDDDDD
@HISEQ:969:HM2KJBCX2:2:1102:12169:52896 2:N:0:ACTATGCA
CTGGTGCTGAATCCCAACTATCCCTATTAATCATTACGTCAATCCTAGAAACCAACAAAATAGGATCGAACGTCCTATTTCATTATTCCATGCTAATGTATTCAAGCGTTAGCTTGCTTTAAACACTCTAATTTTTTCAAAGTAACAGTCCAAATTCCCCGCAACACCAAATTAATGGCATTACGGCTCATCAGGAAGGAGGAATCAGTGAGACCAGTACATACCAGAGGCATGACCAACCTACTAACCCCGAAATTCAACTACGAGCTTTTTAACTGCAACAACTTTAATATACGCTATTGGAGCTGGAATTACCGCGGCTGCTGGCACCAGACTTGCCCTCCAA
+
ABBDDFHIIFGHFF@EC<CCFGHHHGHFHHIHIIEDHIHHIHCEGH@HHHCFFEHHHHHHHHHIFHIGEHIDHIICHIHH@HHHGEEGHIIHGHEHIIHHIHCFIIIHIHHGHHHFEGHHHF@DFEHEHH8GEHACHHEE@GHIEHIGGHHIHHFHHFCH@CHDHHHHHIHHHH?EHIHEEHIHFHGHCGCGGFHCHHHHCC?HGHFCEHHFHHIIHEHGHHGEE@HGAIHHHFGHHHHGHHFDCFCEC-GHEH@G@EC<HHHHGCHC@EEGCCDEHCEHHCHD1@C1IIFHIIHHHHIIHHHEIHHHFIHEDHIHGIHIGIHEHF@HEHGHHEHHEECHG@@@D@
@HISEQ:969:HM2KJBCX2:2:1102:2155:54315 2:N:0:ACTATGCA
CTGGTGCTGAATCCCAACTATCCCTATTAATCATTACGTCAATCCTAGAAACCAACAAAATAGGATCGAACGTCCTATTTCATTATTCCATGCTAATGTATTCAAGCGTTAGCTTGCTTTAAACACTCTAATTTTTTCAAAGTAACAGTCCAAATTCCCCGCAACACCAAATTAATGGCATTACGGATCATCAGGAAGGAGGAATCAGTGAGACCAGTACATACCAGAGGCATGACCAATCTACTAACCCCGAAATTCAACTACGAGCTTTTTAACTGCAACAACTTTAATATACGCTATTGGAGCTGGAATTACCGCGGCTGCTGGCACCAGACTTGCCCTCCAA
+
DDDDDIIIIHHIHHIIIIIIIIIIIIIIIIIIIIIIIIIIIIIIIIIIIIIIIIIIIGIIIIIIIIIIIHIIHIIIIIIIIIIIIGIIHHIHGIIIIIIIIIIIIIIIIIIIIIIIIIIIIIIIIHIIIIIIIIIIIIIIHIIIIIIHIHIIIIIIIHIIIIIIIIHIIIIIIIIIHIIIIIIHHIIIIHIIIIIIIIIIIIIIIIIIIIIIIIIIIIIIIIIIIIIIIIIIIIIIIIIIIIIHHIIIIIIIIIIIIIIIIIIIIIIIIIIIIIIIIIIIIIIIIIIHIIIIIIIIIIIIIIIIIIIIIIIIIIIIIIIIIIIIIIIIIIIIIIIIIIIIIDDDDD
@HISEQ:969:HM2KJBCX2:2:1102:18973:54344 2:N:0:ACTATGCA
CTGGTGCTGAATCCCAACTATCCCTATTAATCATTACGTCAATCCTAGAAACCAACAAAATAGGATCAACGTCCTATTTCATTATTCCATGCTAATGTATTCAAGCGCGAGCCTGCTTTAAACACTCTAATTTTTTCAAAGTAACAGTCCTGATTTCCCACCACACCAAATTAATGACATGATGGTTCGTCAGAAGGTAGAAATCAGTAACACCAGTACGTACCGAAGGCACGACCAGCGTACTAATCCCGAAATTCAACTACGAGCTTTTTAACTGCAACAACTTTAATATACGCTATTGGAGCTGGAATTACCGCGGCTGCTGGCACCAGACTTGCCCTCCAA
+
DDDCDIHIIHGGHGHIIHIIIIIIIIIIIIIIHIIIIIIIIHGIIIHIIIIIHIIIHHIIHIIIHIIIIIIHIIGIIIIIIIIIIIIIIIIIIHIIIIIIIIIIIHIHIIIIIIIIIIHHIHIIIHIIIHHIHHIIHIIIIIIIIIIHIIIIIIHHIHIIIIIIHIIIIIHHIIIIHGIIIIIIIIIIIHIIIIIIIIIIIIIIIIIIIIIIIIIIIIIIIIIIIIIIHIHIIIIIIHIHIIIHIIHIIIIIIIIHIIIIIHIIIIIIIIIIIHIIIIIIIIIIIIIIIIIHIIIIIIIHIIIIIIIIIIIIIGIIIIIIIIIIIIIIIIIIIIIIIIIHDDDDD
@HISEQ:969:HM2KJBCX2:2:1102:16094:54352 2:N:0:ACTATGCA
CTGGTGCTGAATCCCAACTATCCCTATTAATCATTACGGTGATCCTAGAAACCAACAAAATAGAATCATGCCGTCCTATTTTATTATTCCATGCTAATGTATTCAAGCAAAATGCCTGCTTTAAACACTCTAATTTTTTCAAAGTAAAGGTCCTGGTTTCCCGCGACACCCAATTAAGGGCATTGCGGTTCTCCAGAAGGTGAGAAATTGACTACACCAGTTCATACCCCTTAAGGCACGACCGATGTGTCAATCCCGAAATTCAACTACGAGCTTTTTAACTGCAACAACTTTAATATACGCTATTGGAGCTGGAATTACCGCGGCTGCTGGCACCAGACTTGCCCTCCAA
+
BA@@DHIIIHHHIHHGHHHIIIIIHHGHIHHHHFFHHHHIHHHGHHEHIGIIHIHIGHCEG@FDHHIIHFHCHHID=CHHHHCGHEHCFH?D@HHHHIIIHFHIHIIGHIHHHHIHIIGHHHGGHHHFH@HHHHHHIIIEEHIIIIIIHGIIHHHHHIHIIIIGIIIHGGIIHIIIIHGHIIIIHDHIIHIIIIHHIIHIHIIIIIIIIIIIIIIIGHHEIIIIIIIIIIHIHIIHIIHIIIIIIIIIHHHIIHIIIHIIIIIIIIIIIIIIIIIIIIIIIIIIIIIHIIHHHIIIIIIIIGIHHIIIIIHIIHHIIHIIIIIIIIIIIIIIIIIIIIIIIHIIIIIDDDDD
@HISEQ:969:HM2KJBCX2:2:1102:11545:54258 2:N:0:ACTATGCA
CTGGTGCTGAATCCCAACTATCCCTATTAATCATTACGTCAATCCTAGAAACCAACAAAATAGGATCGTCGTCCTATTTCATTATTCCATGCTAATGTATTCAAGCGTTAGCCTGCTTTAAACACTCTAATTTTTTCAAAGTAACAGTCCTGTTTCCCCGCAACACCAACTTAATGGCATTACGGTTCTACAAGAAGGAGGAATCAGCAAAGACAGTGCATACCAGTGGCACGACCAACTTGCTGACCCCGAAATTCAACTACGAGCTTTTTAACTGCAACAACTTTAATATACGCTATTGGAGCTGGAATTACCGCGGCTACTGGCACCAGACTTGCCCTCCAA
+
DDDDDHIIIHIHHIIIIIIIIIIIIIIIIIIIIIIIIIIIIIIIIIHIIIIIIIIIIIIIGHHHHHIIHHIHIIIIIIIIIIIIIIIIIIIIHIIIIIIIIHHHHIIIIIIHIIIIIIIIHHIIIIHIIIIIIIIIIIIIIIIIIIIIIIIIIIIIIIIIIIIIIIIIIIIIIIIIIIIIIIIIIHHHIIIIIIIIIIIIIIIIIIIIIIIIIIIIIIIIIIIIIIIIIIIIIIIIIIIHIHGFIIIIIIIIIIIIIIIIIIIIIIIIIIIIIIIIIIIIIIIIIIIIIIIIIIIIIIIHIIIIIIIIIIIIIIIIIIIIIIIIIIIIIIIIIIIIIIIIDDDDD
@HISEQ:969:HM2KJBCX2:2:1102:16579:54505 2:N:0:ACTATGCA
CTGGTGCTGAATCCCAACTATCCCTATTAATCATTACGTCAATCCTAGAAACCAACAAAATAGGATCGAACGTCCTATTTCATTATTCCATGCTAATGTATTCAAGCGCGAGCCTGCTTTAAACACTCTAATTTTTTCAAAGTAACAGTCCTGATTCCCCGCCACACCAAATTAATGACATGACGGTTCGTCAGAAGGGAGGAATCAGAAACACCAGTACATACCAAGGCACGACCAGTGTACTGATCCCGAAATTCAACTACGAGCTTTTTAACTGCAACAACTTTAATATACGCTATTGGAGCTGGAATTACCGCGGCTGCTGGCACTAGACTTGCCCTCCAA
+
DDDDDIIIIHHIHHIIIHIIIIIIIIIIIIIIIIIIIIIIIIIIIIHIIIIIHIIIIIIIIHIGIIIHHHIIIHIIIIIIGHIIIIIHHIHEHIHIIIIIIGHIIIIIIIIIIIIIIIIIIGIIIIIGIIIIIIIIIIIIIHIIIIIIIIIIIIIGIIHIHIIHIHIIIIIIIIIIIIIIIIIIIIIIIIHIIIIIIIIIIHIIIIIIIIIIIIGIHIIIIIHHIIIIIIHIIIIIIIIIIIHHIIIIHIIIIIIHIIIHHHIIIIIIIIIIIHIIIIIIIIIIIIIIIIIIIIIIIIIIIIIIIIIHIIIIIIHHIIIIIIIIIIIHD1IIIIIIIIIIDDDDD
@HISEQ:969:HM2KJBCX2:2:1102:11155:56451 2:N:0:ACTATGCA
CTGGTGCTGAATCCCAACTATCCCTATTAATCATTACATCGATCCTAGAAACCAACAAAATAGAATCTGATGTCCTATTTCATTATTCCATGCTAATGTATTCAAGCGTAAGCTTGCTTTAAACACTCTAATTTTTTCAAGGTAACAGTCCTAATTCCCCATAACATCAAATAAATGACATTATGGTTCTTTAGAAGGTGAGAACCAATAAAACCAGTACATACCAAGGCATGACCGATTCCTTGATCCCGAAATTCAACTACGAGCTTTTTAACTGCAACAACTTTAATATACGCTATTGGAGCTGGAATTACCGCGGCTGCTGGCACCAGACTTGCCCTCCAA
+
DDDDDIIIIGHHHHHIIIIIIIIIIHIIIIIIIIIIIIIIIIIIHIIIIIIIHIIIIIIIIHIHIIIIIIIHIIIIIIIIIIIIIIIGIIIIHIIIIHIIIIIIIIIIIIIIIIIHIIIIIHIIHIIIIIIIIIIIIIIIIIIIIIIIIIIIIIIIIHHIIIIIIIHIIIIIIHIIIIIIIIIIIIIIIIIIIIIIIIHIIIIIIIIIIIIIIIIIIIIIIIIIIIIIIIIIIIIHIIIIIHHHIIIIIIIIIIIIIIIIIHIIHHIIIIIIIIIIIIIIIIIIIIIIIIIIHIIIIIIIIIIIIIIIIIIIIIIIIIIIIIIIIIIIIIIIIIIIIIIIDDDDD
@HISEQ:969:HM2KJBCX2:2:1102:19737:56110 2:N:0:ACTATGCA
CTGGTGCTGAATCCCAACTATCCCTATTAATCATTACATCGATCCTAGAAACCAACAAAATAGAATCGGATGTCCTATTTCATTATTCCATGCTAATGTATTCAAGCGTGAGCCTGCTTTAAACACTCTAATTTTTTCAAGGTAACAGTCCTAATTCCCCGTGACACCAAATTAATGGCATTACGGTTCTTTAGAAGGTGAGAAATCAATAATATCAGTACATACCAACGGCATGACCGAAACATTGATCCCGAAATTCAACTACGAGCTTTTTAACTGCAACAACTTTAATATACGCTATTGGAGCTGGAATTACCGCGGCTGCTGGCACCAGACTTGCCCTCCAA
+
DDDDDIGIID<DDFFHHIIIIIHIIIIIIHIIIIIIIIIHIIIHHHHEFEHEHIIIIIIIIIHIIIIHHFHIIHHHIIFHIIHHHIIIIIHIIIIIIIIIIFHHHHHHHGHIIHHHHHHHHHIIIHIIIIIIHIIIIIHIIIIHIIIIIIIIIHHHHIIHIIIIIIIIIIIIIIHIIIIHGIIHHIIIIHHIIIIIIHIHHHIIIGIIIHHIIHHIIIIIIIIIIIHIIIIIIIIIIIIIHHHHHGIIIIIIIIIIIIIIIIIIIIIIIIIIIIIIIIIIIIIIIIIIHIIHIHIIIIIHHFIIIIIIIIIIIIIIIIIIIIIIIIIIIIIIIIIIIIIIIIDDDDD
@HISEQ:969:HM2KJBCX2:2:1102:4097:55829 2:N:0:ACTATGCA
CTGGTGCTGAATCCCAACTATCCCTATTAATCATTACGTCAATCCTAGAAACCAACAAAATAGGATCAAACGTCCTATTTCATTATTCCATGCTAATGTATTCAAGCGTTAGCCTGCTTTAAACACTCTAATTTTTTCAAAGTAACAGTCCTGTTTCCCTGCAACACCAAATTAATGACATTACAGTTCTTCAAGAAGGAGGAACCAGTAAAGCCAGTGCATACCAGAGGCACGACCAACCTACTAATCCCGAAATTCAACTACGAGCTTTTTAACTGCAACAACTTTAATATACGCTATTGGAGCTGGAATTACCGCGGCTGCTGGCACCAGACTTGCCCTCCAA
+
DDDCDIIIIGHIHHIIIIIIIIIIIIIIIIIIIIIIIIIIIIIIIIIIIIIIIIIIIIHIIIIIIIIIIIIIIIIIIIIIIIIIIIIIIIIIHIIHIIIIIHHIIIIIIIIIIIIIIIIIIIIIIIIIIIIHIIIIIIIIIIIIIIIIIIIIIIIIHIIIIIHIIIIIIIIIIIHIIHHIIIIIIIIIIIIIIIIIIIIIIIIIIHIIIIIIIIIIIIHIIIIIIIIIIHIIIIIIIIIIIHGIFIIHIIIIIIIIHIIIIIIIIIIIIIIIIIIIIIIIIIIIIHIHHIIIIIIIIIIIIIIIIHIIIIIIIIIIIIIIIIIIIIIIIIIIIIIIIIIIIDDDDD
@HISEQ:969:HM2KJBCX2:2:1102:8510:56909 2:N:0:ACTATGCA
CTGGTGCTGAATCCCAACTATCCCTATTAATCATTACGTCAATCCTAGAAACCAACAAAATAGGATCAACGTCCTATCTCATTATTCCATGCTAATGTATTCAAGCGCGAGCCTGCTTTAAACACTCTAATTTTTTCAAAGTAATAGTCCTGATTCCCCGCCACACCAAATTAATGACATGATGGTTCGTCAGAAGGTAGGAATCAGTAACACCAGTACGTACCGAAGGCACGACCAACGTACTAATCCCGAAATTCAACTACGAGCTTTTTAACTGCAACAACTTTAATATACGCTATTGGAGCTGGAATTACCGCGGCTGCTGGCACCAGACTTGCCCTCCAA
+
DDDDDHHIHGFHGHHHIIIIIIIIIIIIIIIIIIIIIIIIIIHIIIIIIIIIIIIIIIHIIIHIIEHIHIIHHIIIIIHIIIHIIIHIHH?EHGGHHHHIHEIIHIHIHIHHHIIGIIIHHHHHHIIIIIIIIHIHIHIIIHIIIIHHHHIIHFHIHIHIIIIIHIIIIIIIHIIIHIIIIIIIIIIIIIIIIIIIIIIIIIIIIIIIIHIII<IIIIIIIIIIIHIIIIIIIIIIIIIHIIIIIIIIIIIIIIIIIIIIIHIIIIIIIIIIHHIIIIIIIIIIIIIIIIIIIIIIIIIIIIIIIIIIIIIIIIHDIIIIIIIIIIIIIIIIIIIIIIIIDDDDD
@HISEQ:969:HM2KJBCX2:2:1102:13169:57070 2:N:0:ACTATGCA
CTGGTGCTGAATCCCAACTATCCCTATTAATCATTACGTCGATCCTAGAAACCAACAAAATAGAATCAAACGTCCTATTTCATTATTCCATGCTAATGTATTCAAGCGCGAGCTTGCTTTAAACACTCTAATTTTTTCAAAGTAACAGTCCTGATTTCCCGCGACACCAAATTAATGACATCGTGGTTCGTCAGAAGGGAGAAACCAATAATGCTAGTACGTACAAAGTACGACCGACATATTAGTCCCGAAATTCAACTACGAGCTTTTTAACTGCAACAACTTTAATATACGCTATTGGAGCTGGAATTACCGCGGCTGCTGGCACCAGACTTGCCCTCCAA
+
BDADDIHHIIIIGHFFHGIHIIIIHIHIIIIIIIIIIIIIIHIEHIIGIIIIHHIIIIIHHIHHHHHHHHEHGFCHIIHG@GHHCGHIHGHHI@HHEHHHHHFGHHEECCEDHCHFHHHHHFIHFHHHHFFGFHHHHHIIGIIIIHHHIIIIHHHHIEHHHHHHIIIIIIIHIHIHIHHEFHHHIIIIIHHHIHHHIIIIGIHHE0HHHIIIIHGIIHHIHHHGHIIIIIIHIIHHIHHGHIIHIIIIIHIIIIIIIIIIIIIIIIIIIIHIIIIIIFIIIIIIIIIHIHGIHIIIIIHIHIHHHHHHGHHIIHIIHHIIIIIIGIHIHGIIIIIIIIHDDDAA
@HISEQ:969:HM2KJBCX2:2:1102:13251:56598 2:N:0:ACTATGCA
CTGGTGCTGAATCCCAACTATCCCTATTAATCATTACCTCGACTCCGAAAGCCAACGAAATAGAACCGAGGTCCTATTCCATTATTCCATGCACTAATGTTCAGGCTGTAGCGCCTGCTTTGAGCACTCCAATTTTTTCAAAGTAAACGTGCTGGCCACTCATGGCACTCGGTTAAGAGAACCATAAACGAACCAGCAAGATCGTCCGGGCAAACAGTAAACGCCGCAAGGCGCACCGCTCGCCCGAAACCGAGATCCAACTACGAGCTTTTTAACCGCAACAACATTAATATACGCTATTGGAGCTGGAATTACCGCGGCTGCTGGCACCAGACTTGCCCTCCAA
+
DDDDDIIIIIIIIIHIIIIIIIIIIIIIIIIIIIIIIIHIIIIIIIIIIIIIIIIIIHIIIHIHIIIIIIIHHIIIIIIIIIIIIIIIGIHHIIIFHHHIIIIIIIIIIIIIIHIIIHIHIIHHHIIIIIIIIIIIIIIIIIIIHIIIIIIIIGIIIIIHIIIIIIIIIIIIHIIIHHHIIIIIIHIHIIHIIIIIIIIIIHIIHIIIHIHIIIIIHHIIHHIHIIIIIIIIIIIIIIIHIIHHIIIHIIIIIIHHIIIIIIIIIIGIIIIIIIIIIGIHIIIIIIIIIIIIIIHIIIIIIIIIIIIIHIIIIIHIIIIIIIIIIIIIIIIIIIIIIIIIIDDDDD
@HISEQ:969:HM2KJBCX2:2:1102:8577:57879 2:N:0:ACTATGCA
CTGGTGCTGAATCCCAACTATCCCTATTAATCATTACGTCAATCCTAGAAACCAACAAAATAGGATCAAACGTCCTATTTCATTATTCCATGCTAATGTATTCAAGCGTTAGCCTGCTTTAAACACTCTAATTTTTTCAAAGTAACAGTCCTGTTTCCCTGCAACACCAAATTAATGACATTACAGTTCTTCAAGAAGGAGGAACCAGTAAAGCCAGTACATACCGGAGGCACGACCAACCTACTAATCCCGAAATTCAACTACGAGCTTTTTAACTGCAACAACTTTAATATACGCTATTGGAGCTGGAATTACCGCGGCTGCTGGCACCAGACTTGCCCTCCAA
+
DDD@DHIIIHHHIHIGHIIIIHIHIIIIIIIIHIIIIIHIIIIIIIIIIIIIIIIIIIIHHHHHIHIIIIIHHHIIIIIIIIIIIIIHHIIIHIIIIIHHIIIHIHHHHIIIIIIIIHIIIHHIIHIHIHIIIHHHIHIIIIIIHHIIHIIIIIIHHIIIIIIIIIIIIHIHIHHHIHIIIIHIIHHHGGIIIIIIIIIIHIHHHHIIIIIIIIIIHIIIIIIIIIHIIIIIIIIIIIIIIIHHHIIHIIIIIIHHGHHEIIHHHGHIIIHEEHHIIHGHHIIIHHHIHHHIIIIIIIIIHIIIIIHEHIIIHIHHIIIHIHFIIIIHIIIIHGIIIIIIH@DDDD
@HISEQ:969:HM2KJBCX2:2:1102:10139:57757 2:N:0:ACTATGCA
CTGGTGCTGAATCCCAACTATCCCTATTAATCATTACGTCGATCCTAGAAACCAACAAAATAGAATCAAACGTCCTATTTCATTATTCCATGCTAATGTATTCAAGCGTGCGCCTGCTTTAAACACTCTAATTTTTTCAAAGTAACAGTCCTGATTCCCCACGACACCAAATTAATGACATCGCGGTTCTTCAGAAGGTAGGAACCAATAATGCCAGTACGTACCGAAGCACGACCAACAATTCGATCCCGAAATTCAACTACGAGCTTTTTAACTGCAACAACTTTAATATACGCTATTGGAGCTGGAATTACCGCGGCTGCTGGCACCAGACTTGCCCTCCAA
+
DDDDDHGIIIIIIIIIIIIIIIIIIIIIIIIHIIIHIHHIIIIIIIIIIIIIIIIIIIIIIIHHIHHIHHHFHHIIIIHIIHIIIIIIIIIIIIIHHHIIIIHIIIIIIGIIIIIIIIIIICFHIIIIIIIIHHHHIHHHIIIHHIIIHIIIHIIHIIHHIIHIIIIIIIIIIIIIIIIIIIHIIIIGIIIIHIIIIIIIIIIIIIIIIHIIHIIIIIIIIIIIIIHGIIIIHHHHHIIIIHEGIIIIIIIIIIIIIIIIIHIIIIIIIIIIIIIIIIIIIIIIIIIIIIIIIIIIIIIIIIIIIIIIIIIIIIIIIIIIIIIIIIIIIIIIIIIIIIIIDDDDD
@HISEQ:969:HM2KJBCX2:2:1102:12828:57907 2:N:0:ACTATGCA
CTGGTGCTGAATCCCAACTATCCCTATTAATCATTACGGTGATCCTAGAAACCAACAAAATAGAACCATGCCGTCCTATTCTATTATTCCATGCTAATGTATTCGAGCAAAAATGCCTGCTTTAAACACTCTAATTTTTTCAAGGTAAAGGTCCTGGATCCGCAAGACACCCAATTAAGGACATCAAGTTTCTCCAGAAGGTGAGAAATCAACAGCGACAGTTCATACCCCTTAAGGCATGACCATCACGTCAATCCCGAAATTCAACTACGAGCTTTTTAACTGCAACAACTTTAATATACGCTATTGGAGCTGGAATTACCGCGGCTGCTGGCACCAGACTTGCCCTCCAA
+
ABDCDIIIIIHIHIIIIIIIIIIIIIIIIIIHIIIIIIIIIIIIIIIIIIIIIIIIIIHIIIHIIIIIIHEHHIIIIIIIIIIIIIIIIIGIIIHIHFHHIEHIIIIIIIIIIIGIIIIIIIIIIIIIIIIIIIIIIHIIIIIIIIIIIIIIIIHIIIIIIIIIIIIIHFEIIHHHHIHIIIIIIIIIHIHIGIIIIIIIHGIIIIIHHIIIIIIIIIIIIIIIIIIIIIIIIIIIIIIIIIIIIIIIIIHGIIIIIIIIIIIIIIIIHIIIIIIIIIIIIIIIIIIIIIIIIIIIIIIIIIIIIIIIIIIIIIIIIIIIIIIIIIIIIIIIIIIIIIIIIIIIIIIIDDDDD
@HISEQ:969:HM2KJBCX2:2:1102:1770:58020 2:N:0:ACTATGCA
CTGGTGCTGAATCCCAACTATCCCTATTAATCATTACTCATTTCCCCAAAAACCAACAAAATTCGAGATACGAGTCCTAACTTATTATTCCATGCTAATGTATTCATAACTTTCAGCCTGCTTTAAACACTCTAATTTTTTCAAAGTAAAGGTCCTGGATTGCGAACCCAACCCAGTAAAGGGCAGGAACGTTCTCCAGGAAGATGGTAAGCGCGCATCGGCACTCACACACGATACCGTGGCGGGCCAAGCGCACTATACCAGAAATCCAACTACGAGCTTTTTAACTGCAACAACTTTAATATACGCTATTGGAGCTGGAATTACCGCGGCTGCTGGCACCAGACTTGCCCTCCAA
+
DDDDDIIIIIIIIIIIIIIIIHHIIIIIIIIIIIIIIIIIIIIIIIIIIIIIIIIIIIIIIIIIHIIIIIIHIIIIIIIIIIIIIIIIIIIIIHHIIIIIIDGHHHHHIIIIIIIIIIIIIIIIIIIHIIIIIIIIIIIIIIIIIHHHIHHIIIIIIIIIIIIIHHIHIIIIIIIIIGIIIIIIIIIIIIIHIIIIIIIIIIIHIIIIHHIIIIIIIIIIIIIIIIIIIIIIIIIIIIIIIIIIIIIIIIIIIHHHHIIIHIIIIIHIIIIIIIIIIIIIIIIIIIIIIIIIIIIIIIIIIIIIIIIIIIIIIIIIIIIIIIIIIIIIIIIIIIIIIIIIIIIIIIIIIIIIIDDDDD
@HISEQ:969:HM2KJBCX2:2:1102:13819:58364 2:N:0:ACTATGCA
CTGGTGCTGAATCCCAACTATCCCTATTAATCATTACATCGATCCTAGAAACCAACAAAATAGAATCGGATGTCCTATTTCATTATTCCATGCTAATGTATTCAAGCGTGAGCCTGCTTTAAACACTCTAATTTTTTCAAGGTAACAGTCCTAATTCCCCGTGACACCAAATTAATGGCATTACGGTTCTTTAGAAGGTGAGAAATCAATAATATCAGTACATACCAACGGCATGACCAATACATTGATCCCGAAATTCAACTACGAGCTTTTTAACTGCAACAACTTTAATATACGCTATTGGAGCTGGAATTACCGCGGCTGCTGGCACCAGACTTGCCCTCCAA
+
DDDDDHIIIDDFGHHIIIIIIIIIIIIIIIIIIIIIIIIIIIIIIIIIIIIIHIIIIIIIHIHIIIIIIGIIIIIIIIIIIIIIIIIIIIIHGIHHIIIIIIIIIIHIIHIHIIIIIIIIHIIIIIIIHHGIIIIIIIIIIIIIIIIIIIHIIIIIIIIIIIIIIIIIIIIIIIIIIIIIIIIIIIIIIIIIIIIIIIIIIIIIIIIIIIIIIIIIIIIIIIIIIIIIIIIIIIIIIIIIIIIHGCIIIIIIIIIIIIIIIIIIIIIIIIIIIIIIIIIIIIIIIIIIIIIIIIIIIIIIIIIIIIIIIIIIIIIIIIIIIIIIIIIIIIIIIIIIIIIIIIDDDDD
@HISEQ:969:HM2KJBCX2:2:1102:9342:58413 2:N:0:ACTATGCA
CTGGTGCTGAATCCCAACTATCCCTATTAATCATTACGTCGATCCTAGAAACCAACAAAATAGAATCAAACGTCCTATTTCATTATTCCATGCTAATGTATTCAAGCGTAAGCCTGCTTTAAACACTCTAATTTTTTCAAAGTAACAGTCCTGATTCCCCACGACACCAAATTAATGACATCGCGGTTCTTCAGAAGGTAGGAACCGATAATGCCAGTGCGTACCGAAGCACGACCAACAATTCGATCCCGAAATTCAACTACGAGCTTTTTAACTGCAACAACTTTAATATACGCTATTGGAGCTGGAATTACCGCGGCTGCTGGCACCAGACTTGCCCTCCAA
+
DDCDDIIIIIIIIIIIIIIIIIIIIIIIIIIIIIIHHIIIIIIHIHIIIIIGHHHIGHHFHHIGIIHIIIIHIIHIHIIIIIHIIIIHHCHIGIHIIIIIIIIIIIIIIIIIIIIIIIIIIIIIHIIIIIIIIIIIIIIII1HHIIIIIIIIIIIIIIIIIIIIIIIIIIIIIIIIIIHIIIIIIIIIIIIIIIIIIIHIIIIIIIIIIIIIIIIIIIIIIIIIIIIIIIIIIIIIIIIIIHIDIIHIIIHIIIIIIIIIIIIIIIIIIIIIIHIIIIIIIIIIIIIIIIIIIIIIIIIIIIIIIIIIIIIIIIIIIIIIIIIIIIIIIIIIIIIIIIIIDDDDD
@HISEQ:969:HM2KJBCX2:2:1102:20536:57491 2:N:0:ACTATGCA
CTGGTGCTGAATCCCAACTATCCCTATTAATCATTACGGTGATCCTAGAAACCAACAAAATAGAACCATGCCGTCCTATTCTATTATTCCATGCTAATGTATTCGAGCAAAAATGCCTGCTTTAAACACTCTAATTTTTTCAAGGTAAAGGTCCTGGATCCGCAAGACACCCAATAAAGGACATCAAGTTTCTCCAGAAGGTGAGAAATCAACAGTAACAGTTCATACCCCTTAAGGCATGACCGTCACGTCAATCCCGAAATTCAACTACGAGCTTTTTAACTGCAACAACTTTAATATACGCTATTGGAGCTGGAATTACCGCGGCTGCTGGCACCAGACTTGCCCTCCAA
+
DDDDDIIIIDFDDDH@HHHIIIIIIIIIIHIIHHHHI1GHHHIIIIIGHHIHHIHHHIIIIIHFHGHIICHHHCEHCFHIHHEIHIHHF?GHHIIHHHHIICCGGHHEHGHHHHHHIIIIIIHHIIHHHIIHHIIHHHHHIHHHHHHHIEFIIHHHEHCGHGIDHHHIHFIHHHIIIIIIIHHHIHEIIHIIHIHIIIIIIHCIIIIGIHHHHCHHHHHEHIIIIHHGGIIIIIHHIIHHECGIIIIIHHHHHE<GGIIIIIIIIIIIHHIIIGIIHGIHHHIIGHIIIIIHHHIIIHIIIHIHIHIHIIIIIIIIHIHHIIHHHIHHHHHIHGIIIIIEHHGGDHIIDDBBD
@HISEQ:969:HM2KJBCX2:2:1102:17601:58297 2:N:0:ACTATGCA
CTGGTGCTGAATCCCAACTATCCCTATTAATCATTACGGTGATCCTAGAAACCAACGAAATAGAATCAGTCCGTCCTATTTCATTATTCCATGCTAATGTATTCAGACGTTAGCCTGCTTTAAACACTCTAATTTTTTCAAAGTAACAGTCCTGATTTCCCATCACACCAAATGAATGGCATGAAAGTTCCTCAGAAGGTAGAGATTCATCTCACCAGTGCAGACAATTAAGCCTGACCAATGGGTAAACCCCGAAGTTCAACTACGAGCTTTTTAACTGCAACAACTTTAATATACGCTATTGGAGCTGGAATTACCGCGGCTGCTGGCACCAGACTTGCCCTCCAA
+
DDD?@EFGFGHFHHIHCHHHGCECHHIHHCEHIE?HIG=GHHHECHFHIIICHHIHHE0EHE?EHGHCECFCHHHHHHHHIICHHIIHHEFG??@FEEHCHFHHIGIIHFEHH?GHGCHHCHHHHHIIIIIIIIIHIHGHGHIIHHHHHF?HHHCG@GHHG?CCHGHHHE@HIHIIIHIIIIIIIHHHHEGFIH7@IHHCHHGGHHHHIHEHEHHIHHIIHHEHDEGEEFIIII>HGFHHHFHGEGDIIGIIIIIIHFHG@HEHHFIIIIGIIIIHG@CIHHFEHGFHEIIHIHIHHGHHHHHIIIHIIIHIIIIHC//HHHEIHIHIHHIHHHHIIIIHGIHADAA@
@HISEQ:969:HM2KJBCX2:2:1102:2640:58690 2:N:0:ACTATGCA
CTGGTGCTGAATCCCAACTATCCCTATTAATCATTACGTCAATCCTAGAAACCAACAAAATAGAATCAAACGTCCTATTTCATTATTCCATGCTAATGTATTCAAGCGTACGCCTGCTTTAAACACTCTAATTTTTTCAAAGTAACAGTCCTGATTCCCCACGACACCAAATTAATGACATCGCGGTTCTTCAGAAGGTAGGAACCAATAATGCCAGTACGTACCGAAGCACGACCAACAATTCGATCCCGAAATTCAACTACGAGCTTTTTAACTGCAACAACTTTAATATACGCTATTGGAGCTGGAATTACCGCGGCTGCTGGCACCAGACTTGC
+
DDDDDIIIIIIIIIIIIIIIIIIIIIIIIIIIIIIHIIIIIIIIIIIIIIIIIIIIIIHIIIIIIIIIIIIHHIIIIIIIIIIIHIIIIIHIHIIIIHIIIHIIIIHIIIIIIIIHIHIIIIIIIIIIIIIIIIIHIIIHIIIIIIIIIIIIIIHHHIIIIIIIIIIIIIIIIIIIIIIIIIIIIIIIIIIIIIIIIIIIIIIIIIIHIIHHIIIIIIIIIIIIIIIIIIIIIIIHFIHIIIHHIIHIIIIIIIIIIIIIIIIIIIIIIIIIIIIIIIIIIIIIIIIIIIIIIIIIIIIIIIIIIIIIIIIIIIIIIIIIIIIIIIIIIIIIIDDDDD
@HISEQ:969:HM2KJBCX2:2:1102:8984:59191 2:N:0:ACTATGCA
CTGGTGCTGAATCCCAACTATCCCTATTAATCATTACGGTGGTCCTAGAAACCAACAAAATAGAACCACAACGTCCTATTCTATTATTCCATGCTAATCTATTCAAGCAATAGCCCGCTTTAAACACTCTAATTTTTTCAAGGTAATGGTCCTGGCTCCCCAATACACCCAATTAAGGACATGCTGGTTCACCAGAAGGAAGACCCGACAACAAGACAGTACTCGCCAAAGACGGACCGCCCGGCCAGGCCTAAAATTCAACTACGAGCTTTTTAACTGCAACAACTTTAATATACGCTATTGGAGCTGGAATTACCGCGGCTGCTGGCACCAGACTTGCCCTCCAA
+
CDDCDHIIIGHHHHIIIIIIIEHIIIIIIIIIIIIHIIIIIIIIHIIIIIIIIIIIIIHIIIEHHIIIHGIIIIIIHIIIIIIHIIHIIHIHIIIIIIHIHIIIIIIIIIIHIIIIIIIIHIIIHIHIIIIIIIIIIIIHIIIIHIIIIIHHIHIIIIIIIIIIIIIIIIIIHIIIIHIIIHIGIIIHIIIGIIIIIIIIIIHIIIIIIIIIIIIIIIIIIIIIIIIIIIIHIIIIIIIIIIIIIHIIIIIIIIIIIIIIIIIIIIIIIIIIIIIIIIIIIIIIIIIIIIIIIIHIIIIIHHIIIIIIIIIIIIIIIIIIIIIIIIIIIIIIIIIIIIIIIIDDDDD
@HISEQ:969:HM2KJBCX2:2:1102:3458:59289 2:N:0:ACTATGCA
CTGGTGCTGAATCCCAACTATCCCTATTAATCATTACGTCGATCCTAGAAACCAACAAAATAGAATCAAACGTCCTATTTCATTATTCCATGCTAATGTATTCAAGCGTAAGCCTGCTTTAAACACTCTAATTTTTTCAAAGTAACAGTCCTGATTCCCCACGACACCAAATTAATGACATCGCGGTTCTTCAGAAGGTAGGAACCGATAATGCCAGTGCGTACCGAGGCACGACCAACAATTCGATCCCGAAATTCAACTACGAGCTTTTTAACTGCAACAACTTTAATATACGCTATTGGAGCTGGAATTACCGCGGCTGCTGGCACCAGACTTGCCCTCCAA
+
DDDDDIIIIIIIIIIIIIIIIIIIIIIIIIIIIIIIIIIIIIIIIIIIIIIIIIIIIIIIIHIIIIIIIHIIIIIIIIIIIIIIIIIIIGHIIIIIIIIIIHIIIIIIIIIIHIIIIIIIIHIIIIIIIIIIIIIIIIIIIIIIIIIIIIIIHIIIIIIIHIIIIIIIIIIIIIIIIIIIIIIIIIIIIIIIIIIIIIIIIIIIIIIIIIIIIIIIIIIIIIIIIIIIIIIIIIIIIIHIIHHDIIIIIIIIIIIIIIIIIIIIIIIIIIIIIIIIIIIIIIIIIIIIIIIIIIIIIIIIIIIIIIIIIIIIIIIIIIIIIIIIIIIIIIIIIIIIIIIIDDDDD
@HISEQ:969:HM2KJBCX2:2:1102:15159:59593 2:N:0:ACTATGCA
CTGGTGCTGAATCCCAACTATCCCTATTAATCATTACGGTGATCCTAGAAACCAACAAAATAGAATCATGCCGTCCTATTTTATTATTCCATGCTAATGTATTCAAGCAAAATGCCTGCTTTAAACACTCTAATTTTTTCAAAGTAAAGGTCCTGGTTCCCCGCGACACCCAATTAAGGGCATCGTGGTTCTCCAGAAGGTGAGAAATTGACTACACCAGTTCATACCCCTTAAGGCACGACCGATGTGTCAATCCCGAAATTCAACTACGAGCTTTTTAACTGCAACAACTTTAATATACGCTATTGGAGCTGGAATTACCGCGGCTGCTGGCACCAGACTTGCCCTCCAA
+
DDDCBHIIIHEHHEHHHIIIIIIIIIIIHHHHIIHHIIHIIHIIIIHGHHIIFIIIIGHIHCGHGHHIIHEHHIIGIHIIGIHHIGHHHHHH1FEGEHHHCDIHHHEHHIGIIIIHHHHHIIHEFHEHHHHFIIIHHIIHHHHIHIIHIIIHHHHHIHIIHIHIHIIIIHHHHHHHEHGHHHHGHHHHHHHHIIHHIIGIHHIIIIIIIIIIIHHIHHGCDEGIHHIIHHHHFHHHIIIGHHIIIHHIHHHHHIIIHHEIHEEHIIHHIIIHIHEHC<1HHIIIHHEHIIIIIHHHHHHHCIIIHIIGIHGHG@FEIIGIIHIHIIIIHIIIIHHCHIHHIIIHHHH@DBDD
@HISEQ:969:HM2KJBCX2:2:1102:5405:60657 2:N:0:ACTATGCA
CTGGTGCTGAATCCCAACTATCCCTATTAATCATTACGGCGGTCCTAGAAACCAACAAAATAGAACCGCGCGTCCTATTCTATTATTCCATGCTAATGTATCCGAGCAAAGGCCTGCTTTGAACACTCTAATTTTCTCAAAGTAAAAGTCCTGGTTCCCCGACACGGCCAGTGAAGGCCATGCGGCTCCCCAGAAGGAAAGGCCCGGCCGGACCAGTGCACGCGGTGAGGCGGACCGGCCAGCCAGGCCCAAGGTTCAACTACGAGCTTTTTAACTGCAACAACTTTAATATACGCTATTGGAGCTGGAATTACCGCGGCTGCTGGCACCAGACTTGCCCTCCAA
+
DDDADIIIIIIIHHHHHIIHIIIIIIIIIIIIIIIIIHFHIIIIIIIHHHIHIIIIIIIIHHGEHIIHHHIIIHHHIHIHIIIIIHICHIHHIIIIHHHHECHIIIIIIIIIIIIHIIIIIIIIHHHIHIIIIHIHIHHHIIIIIIIIIHIIHIHIIIIIIIHHHIIIIIIHIIIIHIIIIIIIIIIGIIIIIIIIIIIIIIIIIIIIIIIIIIIIIIIIIIIIIGIIIIIIIIIIIIIIGHIIIIIIIHIIIIIIIIIIIIIIIIIIIIIIIIIIIIIIIIHIIIIIIIIIIIIIIIIIIIIIIIIIIIIIIIIIIIIIIIIIIIIIIIIIIIIIIIIIDDDDD
@HISEQ:969:HM2KJBCX2:2:1102:9661:60613 2:N:0:ACTATGCA
CTGGTGCTGAATCCCAACTATCCCTATTAATCATTACGTCGATCCTAGAAACCAACAAAATAGAATCAAACGTCCTATTTCGTTATTCCATGCTAATGTATTCAAGCGCGAGCTTGCTTTAAACACTCTAATTTTTTCAAAGTAACAGTCCTGATTTCCCATGACACCAAATTAATGACATCGTGGTTCGTCAGAAGGGAGAAACCAATAATGCTAGTACGTACAAAGTACGACCGACATATTAGTCCCGAAATTCAACTACGAGCTTTTTAACTGCAACAACTTTAATATACGCTATTGGAGCTGGAATTACCGCGGCTGCTGGCACCAGACTTGCCCTCCAA
+
DDD@D1@CHFGGCHFHHI1F<FEC@FG@FEHHIIHIHHCEDHEHHEHHHIHHFEHHIHIIEHHIIIIIHIHHHHHIH@F@FGHHHIE?H@GE1GFHIEG@FGFH>CEIHHGHIIFHHHHEHFHHHHHIHHHHIHHICFHHGBC?GHHIHHCHIEFHIIGHHIIHHH?CHHHHEHFHIHHHGIIHIIHEHHHIIIHHEHHHIHHHGIHGCHH?G?IHHHEIIHHHHGIHHHECEGCEIIIHHIHIHHHDHIHIHEEHFIIHHHHEIIIIHHIIIHIIIIHHEHIHHHHHHHECCHFCGIGIIHHIIIHHHIHIIHIHHGHEHGIHHIIHIHHFHHIHDEHD?BDD
@HISEQ:969:HM2KJBCX2:2:1102:20926:60774 2:N:0:ACTATGCA
CTGGTGCTGAATCCCAACTATCCCTATTAATCATTACGTCAATCCTAGAAACCAACATAATAGGATCGAACGTCCTATTTCATTATTCCATGCTAATGTATTCAAGCGTTAGCCTGCTTTAAACACTCTAATTTTTTCAAAGTAACAGTCCTGTTTCCCTGCAACACCAAATTAATGACATTACAGTTCTTCAAGAAGGAGGAATCAGTAAAGCCAGTACATACCATAGGCACGACCAACCTACTGACCCCGAAATTCAACTACGAGCTTTTTAACTGCAACAACTTTAATATACGCTATTGGAGCTGGAATTACCGCGGCTGCTGGCACCAGACTTGCCCTCCAA
+
DADDDHHIIHIHIIIIIIIIIIIIIIIIIIIIIIIIIIHHIIIIIIIIIHIIIIIIIHIIIIHIIIHHIIIIHHHIIHIIIHIIIHIIIIHHIGHHHHHIIHHHIIIIIIIIIHIIIIIIIIIIIIIIIIHIIIIIIIIIIIIIHHIHIIIIIIIIIGHIIIHIIIIIIIHHHIIIIIIIIIIHHIIHIIIIIIIIHIIIIIIIIIIIIIHIIIIIIIIIIIIIIIIIIIIIIHHIIHH<IIHGCIIIIIIIIIIIIIIIIIIIHHIIIIIIHHGIIIHHIIHHIIIIIIIIIIIIIIHIHIIIIIIIIIIIIIIIIIIIIIIIIIGIIIIIIHIIIIIIIDDDDD
@HISEQ:969:HM2KJBCX2:2:1102:5511:61209 2:N:0:ACTATGCA
CTGGTGCTGAATCCCAACTATCCCTATTAATCATTACGTCGATCCTAGAAACCAACAAAATAGAATCAAACGTCCTATTTCATTATTCCATGCTAATGTATTCAAGCGCGAGCTTGCTTTAAACACTCTAATTTTTTCAAAGTAACAGTCCTGATTTCCCGCGACACCAAATTAATGACATCGTGGTTCGTCAGAAGGGAGAAACCAATAATGCTAGTACGTACAAAGTACGACCGACATATTAGTCCCGAAATTCAACTACGAGCTTTTTAACTGCAACAACTTTAATATACGCTATTGGAGCTGGAATTACCGCGGCTGCTGGCACCAGACTTGCCCTCCAA
+
@@@0DCHC1DHFF<FEC<CHC1<DCGHICCC@FHIHC@FC<CG@CCGG@C<<<DC@C1FEHH1CH@GHGEFGHH0CCHFHCGH1GGE<DHHF@GEHHCHEEHCHH=CEDHHFHIHHHGHHG?HFF1<1HF?CGBDFHHHIIHEHH?E8HCHHFHH@HCDHHCHHHF<?EHCHIIIHGFCGH@CECHHIF<HHIHIHIIHHHGHGCFGFFFD?FHIIIFHHEIHHHEHIIIIIIGHHHHHEIHHIIIHEFHHHIHHIHHIHHHHHHHHIIGIIIIIIIHHIHIHIHIHHIHHGHFIIHIHGCIIHHEHHIIIIHHEC@HHE?HHIHIHIHIHIHIIIHCH@@@DD
@HISEQ:969:HM2KJBCX2:2:1102:11853:61331 2:N:0:ACTATGCA
CTGGTGCTGAATCCCAACTATCCCTATTAATCATTACGTCAATCCTAGAAACCAACAAAATAGGATCAAACGTCCTATTTCATTATTCCATGCTAATGTATTCAAGCGTTAGCCTGCTTTAAACACTCTAATTTTTTCAAAGTAACAGTCCTGTTTCCCTGCAACACCAAATTAATGACATTACAGTTCTTCAAGAAGGAGGAACCAGTAAAGCCAGTACATACCAGAGGCACGACCAACCTACTAATCCCGAAATTCAACTACGAGCTTTTTAACTGCAACAACTTTAATATACGCTATTGGAGCTGGAATTACCGCGGCTGCTGGCACCAGACTTGCCCTCCAA
+
DDDDDIHIIIIIIIIIIIIIIIIIIIIIIIIIIIIIIIIIIIIIIIIIIIIIIHIIIIIIIIHIIIIHIIIHHHIIIIIIIIIIIIIIIHHHEHHHIIIFEGIIIIIIIIIHIIIIIIIHIIIIIIHIIHIIHIIIIIIIIIIIIHIIHIHIIIIIIIIIIIIIIIHIIHHHHIIIIIIIIIIIIIIIIHIIIIIHIIIIIIIIIHHIIIIIIGIIIIIIHIIIIIIIIIIIIIIIIIHIHGHGCII<IIHIIIIIIIIIIIHIIIIIIIIIIIHIIIIIIIIIIIIIIIIIIIIIIIIHHIIIIIIIIIIIIIIIIIIIIIIIIIIIIIIIIIIIIIIIIDDDDD
@HISEQ:969:HM2KJBCX2:2:1102:6580:61965 2:N:0:ACTATGCA
CTGGTGCTGAATCCCAACTATCCCTATTAATCATTACGTCGATCCTAGAAACCAACAAAATAGAATCAAACGTCCTATTTCGTTATTCCATGCTAATGTATTCAAGCGTGAGCCTGCTTTAAACACTCTAATTTTTTCAAAGTAACAGTCCTGATTCCCCAAGACACCAAATTAATGACATCATGGTTCGTCAGAAGGTAGGAATCAATAATACCAGTACGTACAATAGCACGACCAATAAATTGATCCCGAAATTCAACTACGAGCTTTTTAACTGCAACAACTTTAATATACGCTATTGGAGCTGGAATTACCGCGGCTGCTGGCACCAGACTTGCCCTCCAA
+
DDDCDHIIIIIIIIIIIIIIIIHIIIIIIIIHHIIIIIIIIIIIIIIIHIIIIIIIIIIIIIHIIIIIIIHGGHGEHIIIIIHIIHIHHIIIHIIIIIIIIIHIIIIIIIIIHIIIHIIIIIIIHIIIIIIIIIIHIHIIIIIIIIIIIIIIIIIIGIIIIIIIIIIIHHIIIIIIHIIIIHHIIIIIIIIIIIIIIIIHHEIHHIIIIIIIHIGIIIIIHHIIIIIIIIIIIIIIIIIIIIHGIIHIIIIIIIIIIIIIHIIIIIHHIIIHIIIIIIIIIIIIIIHIIIIIIIIIIIIIIIIIIIIHIIIIIGIIIIIIIIIIIIIIIIIIIIIIIIGIDDDDD
@HISEQ:969:HM2KJBCX2:2:1102:5985:62121 2:N:0:ACTATGCA
CTGGTGCTGAATCCCAACTATCCCTATTAATCATTACGTCAATCCTAGAAACCAACAAAATAGGATCGTCGTCCTATTTCATTATTCCATGCTAATGTATTCAAGCGTTAGCCTGCTTTAAACACTCTAATTTTTTCAAAGTAACAGTCCTGTTTCCCCGCAACACCAACTTAATGGCATTACGGTTCTACAAGAAAGAGGAATCAGCAAAGCCAGTGCATACCAGTGGCACGACCAACTTGCTGACCCCGAAATTCAACTACGAGCTTTTTAACTGCAACAACTTTAATATACGCTATTGGAGCTGGAATTACCGCGGCTGCTGGCACCAGACTTGCCCTCCAA
+
0D<00<<11<1<D11<<CCFHHGE1DGECGHGHEHCHH@GEEEHHEFE?1<DF@?@?HE<1FHCH?GHIGCD@0011<11DHH1D?1F@<FHHF?FHIHIGIHHGG@DEGDH@IIHIIIEHEH?GHHIHGHE@CEEHHGGFCHGHGHHEHGHCB<E@GHFHHDIIHFHHHEGFHHEEEE<//E@HHC?HCDCG@DG#FHGHHHHHEFEHGHIIIIHIHHGHHFH6C@CECHHFEIHHGF?ECF<=HHHCHGGCCHHHHGEECHHC@HF@GHCGCGD<@@EFHHHHGIHHGHIHE<E<CCC@HEE@GHFHHHIHHC<HHHFG<?HGHHHIIIGHCHECHHEB@D?D
@HISEQ:969:HM2KJBCX2:2:1102:12890:61764 2:N:0:ACTATGCA
CTGGTGCTGAATCCCAACTATCCCTATTAATCATTACGTCGATCCTAGAAACCAACAAAATAGGGTCAAACGTCCTATTTCATTATTCCATGCTAATGTATTCAAGCGTGAGCCTGCTTTAAACACTCTAAGTAACAGTCCTGATTCCCCGCGACACCAAATTAATGACATCACGGATCTTCAGAAGGGAGAAACCAGTGACACCAGTGCATACCAAAGGCATGACCAGCGTACTGATCCCGAAATTCAACTACGAGCTTTTTAACTGCAACAACTTTAATATACGCTATTGGAGCTGGAATTACCGCGGCTGCTGGCACCAGACTTGCCCTCCAA
+
DDDDDIIIIIIIIIIIIIIIIHIIIIIIIIIIIIIIIHIIIIIIIGIIIIIIIIIIIIIIIIIIIHIHIIIHHIIIIIHIIIIIIIIIIIIIIIIIHIIIIGHIGIHHHHHHIIIHIIHHIHGIHIIIIIHIIHIIIIIIIIIHHIIIIIIIIIIIIIIIIIIIIHIHIIIIHIIHHHIIIIIIIIIIIIIIIIIIIIIIIIIIIIIIIIIIIIIIIIIIIIIIIIIIIIHIIHGIIIIIIIIIIIIIIIIHHHIIIIIIIIIIHIIIIIIIIIIIIIIIIIIIIIIIIIIIIIIIIHIIIIIIIIIIIIIIIIIIIIIIIIIIIIIIHIIDDDDD
@HISEQ:969:HM2KJBCX2:2:1102:13765:62343 2:N:0:ACTATGCA
CTGGTGCTGAATCCCAACTATCCCTATTAATCATTACGTCAATCCTAGAAACCAACAAAATAGGGTCAAACGTCCTATTTCATTATTCCATGCTAATGTATTCAAGCGTGTGCCTGCTTTAAACACTCTAATTTTTTCAAAGTAACAGTCCTGATTCCCCATGACACCAAATTAATGACATCACAGTTCGTCAGAAGGTAGAAATCAATAATACCAGTTCATACCAGAGGCACGACCAATATATTGATCCCGAAATTCAACTACGAGCTTTTTAACTGCAACAACTTTAATATACGCTATTGGAGCTGGAATTACCGCGGCTGCTGGCACCAGACTTGCCCTCCAA
+
ADDDDIIIIFGHHHIIIIIIIHIIIIIIIIIIIIIIIIIIIGIIIIIHHIIIIIIIIIIHIHHIIIIHHIIIHHIIIIIIIIIIIIIHIIHIHHIIIIIIIIIIIHIIIIIIIIIHIIIIIIIIIIIIIIIIIIIIIGIIHIIIHIIHIIIIIIIIIIIHIIIIIIIIIIIIHIHHIHIIIIIIIIIHHHIIHIIIIIHIHIIIIIIIIIIIIIIIIIIIIIIIIHIIIIIIHIIIIIIIIIHHEIHHHHIIIGIIIIIIIIHIIIIIIIIIIIHHGIIIIIIIIIIIIIIIIIIIIHHGFIIHIIIIIIIIIIIIIIIIIIIIIIIIIIIIHGIIIIIIIDDDDD
@HISEQ:969:HM2KJBCX2:2:1102:16770:61676 2:N:0:ACTATGCA
CTGGTGCTGAATCCCAACTATCCCTATTAATCATTACGTCGATCCTAGAAACCAACAAAATAGAATCAAACGTCCTATTTCATTATTCCATGCTAATGTATTCAAGCGTGAGCCTGCTTTAAACACTCTAATTTTTTCAAAGTAACAGTCCTGATTTCCCACAACACCAAATAAATGACATCATGGTTCGTCAGAAGGGAGAAACTAACAATACCAGTACGTACCGAGGCACGACCGACATGATGGTCCCGAAATTCAACTACGAGCTTTTTAACTGCAGCAACTTTAATATACGCTATTGGAGCTGGAATTACCGCGGCTGCTGGCACCAGACTTGCCCTCCAA
+
DDD?DFHHIIIIIIHIIIIIIIIIIIIIIIIIIIIHIIIIIIIIIIIIIIIIIIIIIIIIIIHHHIGIHHIHEHHHII?FHHIGHHHIIIGHGIIIIIHHHHHIIIHIIHHIIIIHIIIHHHFHIIHIHHIIIIIHIHHIIIIHIHIIFHIIIHIIHHHHHIIIIIIHHIIHHHIIIIIIIIIIIIIIIIHIIIIIIIIIIIIIIIIIIIHHFHIIIIHHIHHIIIIIIIHIHHIIIIIIIIHEIIHIIIHIIIIIIIIIIIIIIIIIIIIIIHIIIIHHIIIIIHIHIIIIIIIIIIIIIIIIIIIIIIGIIIHIIIIIIIIIIIIIIIIIIIIIIIIIDDDDD
@HISEQ:969:HM2KJBCX2:2:1102:7686:62748 2:N:0:ACTATGCA
CTGGTGCTGAATCCCAACTATCCCTATTAATCATTACGTCGATCCTAGAAACCAACAAAATAGAATCAAACGTCCTATTTCATTATTCCATGCTAATGTATTCAAGCGTACGCCTGCTTTAAACACTCTAATTTTTTCAAAGTAACAGTCCTGATTCCCCACGACACCAAATTAATGACATCGCGGTTCTTCAGAAGGTAGGAACCAATAATGCCAGTACGTACCGAAGCACGACCAACAATTCGATCCCGAAATTCAACTACGAGCTTTTTAACTGCAACAACTTTAATATACGCTATTGGAGCTGGAATTACCGCGGCTGCTGGCACCAGACTTGCCCTCCAA
+
DDDDDIIIIIIIIIIIIIIIIIIIIIIIIIIIIIIHIIIIIIIIIIIIIIIIIIIIIIIIIIIHIIIIIIIIIIIIIIIIIIIIIIIIIIIIIIIIIIIIIGIIIIIIIIIIIIIIIIHIHHIIHIIIIIIIIIIIHIIIIIIIIIIIIIIIIIIIIIIIIIIIIIIIIIIIIIIIIIIIIIIIIHIIIIIIIIIIIIIIIIIIIIIIIIIIIIIIIIIIIIIIIIIIIIIIIIIIIIIIIHHHIIIIIIIHIIIIIIIIIIIIIIIIIIIIIIIIIIIIIIIIIIIIIIIIIIIIIIIIIIIIIIIIIIIIIIIIIIIIIIIIIIIIIIIIIIIIIIIIDDDDD
@HISEQ:969:HM2KJBCX2:2:1102:16587:62250 2:N:0:ACTATGCA
CTGGTGCTGAATCCCAACTATCCCTATTAATCATTACGTCAATCCTAGAAACCAACAAAATAGGATCGAACGTCCTATTTCATTATTCCATGCTAATGTATTCAAGCGTTAGCCTGCTTTAAACACTCTAATTTTTTCAAAGTAACAGTCCTGTTTCCCTGCAACACCAAATTAATGACATTACAGTTCTTCAAGAAGGAGGAATCAGTAAAGCCAGTACATACCATAGGCACGACCAACCTACTGACCCCGAAATTCAACTACGAGCTTTTTAACTGCAACAACTTTAATATACGCTATTGGAGCTGGAATTACCGCGGCTGCTGGCACCAGACTTGCCCTCCAA
+
DDDDDIIIIIIIFHHHIIIIIIIIIIIIIIIIIIIIIIIIIIIHIIIIHHIIIIIIGIIGGHHIHIIIHHHHHIIIIIIIIIIIIIICEHHIGIIIIGHIIHFHIHHIHHIIHEHHIIIIHHEGHHIIIIHIIIIIIIHIGIHIIIIIHIIIHHHGGHHHIIIIIIEIIIHHIIIIIIHHHIIIIHIIIIEIIIIIIIIIIIIIIIIIIIIIIIIIIIIIIIIHIIIIIIIIIIIIIIIIHHHHHIIIIIIIIIIIIHIIIHIIIIIIHIIIIIIIIIHIIIIIIIIIIIHIIIIIIIIHHIIIIIIIHIIIIIIIIIIIIIIIIIIIIIIIIHIIIIIIIDDDDD
@HISEQ:969:HM2KJBCX2:2:1102:10446:62273 2:N:0:ACTATGCA
CTGGTGCTGAATCCCAACTATCCCTATTAATCATTACGTCGATCCTAGAAACCAACAAAATAGGTTCGATCGTCCTATTTCGTTATTCCATGCTAATGTATTCGAGCGCGAGCCTGCTTTAAGCACTCTAATTTTTTCAAAGTAACAGTCCTGTTTCCCCGCAACAACAAATTAATGCCATCACGGTTCTACAAGAGGGAGGGACCAGTGAGGCCAGTGCATACCAGTGGCACGACCGACCTACTGGCCCCGAAATTCAACTACGAGCTTTTTAACTGCAACAACTTTAATATACGCTATTGGAGCTGGAATTACCGCGGCTGCTGGCACCAGACTTGCCCTCCAA
+
DDDBDIHIIIIIHIIIIIIIIIIHIIIIIIIIIIIHIIIIIHHIIIIIIIGIIIIHIIIIIIIIIIIIIIIIIIIIIIHHIIIIIIIHHGHHGIHIIIIHIHHHIHHHHIIIIIIIHIIIIHIIIIIIIIIIIHIIHHHFHIHHHIIIIIIIIHIHHIHIIIIIIIIHIIIIHHIIIHHHGHHIIIIIGIIHIIIIIHIHHHIIIHHIHHIIHIHIIHIHIIIIHIIIIIIIIIIIIIIIIIIHEHIIIIIIIIIIIIIIIIIIIIIIIIIIIIHIIIIIIIHIIIIIIIIIIHIIIIIIIIIIIIIIIIIIIIHIIIIIIIIIIIIIIIIIIIIIIIIIIDDDDD
@HISEQ:969:HM2KJBCX2:2:1102:14851:63735 2:N:0:ACTATGCA
CTGGTGCTGAATCCCAACTATCCCTATTAATCATTACGGTGATCCTAGAAACCAACAAAATAGAACCATGCCGTCCTATTTTATTATTCCATGCTAATCTATTCAAGCACAAGCCTGCTTTAAGCACTCTAATTTTTTCAAGGTAATAGCTCTGCTTCCCCAACGCACTAACTTAATAGCATGCTGGTTATTCAGAAGGTAGGAATTCATCAGGCCAGTGCGGACAGTGAAGCCCGACCAACCGACAAACTCCGAAATTCAACTACGAGCTTTTTAACTGCAACAACTTTAATATACGCTATTGGAGCTGGAATTACCGCGGCTGCTGGCACCAGACTTGCCCTCCA
+
DDDDDIIIIIIIIIIIIIIIIIIIIIIIIIIIIIIIIIIIIIIIIIIIIHIIIIIIIIIIHIHIIIIIIIIIIIIIIIIIHIIIHIGHIIHHIIIIHHHHIFHIIIIIIIIIIIIIIIIIIIHIHHIIIIHIIIIIIIIIIIIIIIIIIIIIIIIIIIIIIHHIIIIIIIIIIIIIIIIIIIIIIIIIIHIIIIIIIIIIIIHIIHIIHHHIIIIIIIIIIHIIIIIHIIIIIIIIIIIIIIIIHFIIGIHIIIIIIIIIIIIIIIIIIIIIIIIIIIIIIIIIIIIIIIIIIIIHIIIIIHIIIIIIIHIIIIIIIIIIIIIIIIIIIIIIIIIIIIIIIIDDDDD
@HISEQ:969:HM2KJBCX2:2:1102:4684:63004 2:N:0:ACTATGCA
CTGGTGCTGAATCCCAACTATCCCTATTAATCATTACATCGATCCTAGAAACCAACAAAATAGAATCGGATGTCCTATTTCATTATTCCATGCTAATGTATTCAAGCGTGAGCCTGCTTTAAACACTCTAATTTTTTCAAGGTAACAGTCCTAATTCCCCGTGACACCAAATTAATGGCATTACGGTTCTTTAGAAGGTGAGAAATCAATAATAACAGTACATACCAACGGCATGACCGAAACATTGATCCCGAAATTCAACTACGAGCTTTTTAACTGCAACAACTTTAATATACGCTATTGGAGCTGGAATTACCGCGGCTGCTGGCACCAGACTTGCCCTCCAA
+
0<<00<1<F<<1DHIIIIIIIIIIIIIIIIIIIIIIIIIIIIIIIIIIIIIIIIIIIIIGHIIIIIHIGIIIIGHIHIIIIIIIIIIHHIHIGIIIIIIIIHHHHHIIIIIIIIIIIIIIIIIIIIIIIIIIIIHIIIIIIIIIIIIIIIIIIIIHHIHIIH#IIIIIIIIIIIIIIIIIIIIIIIIIIIIIIIIIIIIIIIIIIIIHHHEHHH%IIHHGIIIIIIIIIIIIIIIIIIIIHF1IHDIIHIIIIIIIIIIIIIIIIIIIIIIIIIIIIIIIIIIIIIIIIIIIIIIIIIIIIHIIIIIIIIIIIIIIIIIIIIIIIIIIIIIIIIIIIIIIIIDDDDD
@HISEQ:969:HM2KJBCX2:2:1102:8605:63288 2:N:0:ACTATGCA
CTGGTGCTGAATCCCAACTATCCCTATTAATCATTACGTCGATCCTAGAAACCAACAAAATAGGTTCGATCGTCCTATTTCGTTATTCCATGCTAATGTATTCAAGCGCGAGCCTGCTTTAAGCACTCTAATTTTTTCAAAGTAACAGTCCTGTTTCCCCGCAACAACAAATTAATGCCATCACGGTTCTACAAGAAGGAGGGACCAGTGAGGCCAGTGCATACCAGTGGCACGACCAACCTACTGGCCCCGAAATTCAACTACGAGCTTTTTAACTGCAACAACTTTAATATACGCTATTGGAGCTGGAATTACCGCGGCTGCTGGCACCAGACTTGCCCTCCAA
+
DDDDDHGHEHHHHCFCG=FHHIGIHHHIHHHHHIIIIHIIHHHIHIIHIIIIEHIIIIIIIEFHHHHEGEHDHGHHHHIHIHIHIHIIIIIIGIIHHHIIIHHHIIHIHGHIIIIIIIIHIIIHHIGHHHHHIHHHHHHHIHIIIIEHIGIHHHHIIHIIIIIHIHHHIIHHIHFHHHGIIHHIHHIHHIHHIIHIIIHIIIHHHEIIIIIIGIIIIIIHIIHHHIIIHIIIIIHHHHEIIIIIHIIHIIIHIIIIIHIIIIIIIIIIIIIHIIHIHHHIHHIIHGHHHHCIIHIIIIGIHIIIIIIHFIHIIIIHIIIIHIIIHHHEHGIIIIIIIIIIHDDDDD
@HISEQ:969:HM2KJBCX2:2:1102:4106:63670 2:N:0:ACTATGCA
CTGGTGCTGAATCCCAACTATCCCTATTAATCATTACGTCAATCCTAGAAACCAACAAAATAGGATCAAACGTCCTATTTCATTATTCCATGCTAATGTATTCAAGCGTTAGCCTGCTTTAAACACTCTAATTTTTTCAAAGTAACAGTCCTGTTTCCCTGCAACACCAAGTAAATGACATCACAGTTCTTCAAGAAGGAGGAATCAGTGAGGCCAGTGCATACCAGTGGCACGACCAACCTACTGACCCCGAAATTCAACTACGAGCTTTTTAACTGCAACAACTTTAATATACGCTATTGGAGCTGGAATTACCGCGGCTGCTGGCACCAGACTTGCCCTCCAA
+
DDDDDIIIIFFHHHHIIIIIIIIIIIIIIIIIIIIIIIIIIIIIIIIIIHIIIIIIIIIIIIIHIIIIIIIHIIHIGIIIIHIIIIIIIHHIIIIIIIHIIHIIIIIIIHIIIIHIIIIIIHIIHIIIIIIIIIIIIIHIIIIIIIIIIIIIIIIIIIIIIIIIIIIIIIHIIIIIIIIIIIIIIIIIIIIIIIIIIIIHIIIIIIIIIIIIIIIIIIIIIIIIIIIIIIIIIIIIIIIIIIIHHIIIIIIIIIIIIIIIIIIIIIIIIIIIIIIIIIIIIIIIIIIIIIIIIHIIIIIHHIIIIIIIIIIIIIIIIIIIIIIIIIIIIIIIIIIIIIIIIDDDDD
@HISEQ:969:HM2KJBCX2:2:1102:4389:63807 2:N:0:ACTATGCA
CTGGTGCTGAATCCCAACTATCCCTATTAATCATTACGGTGGTCCTAGAAACCAACAAAATAGAACCACAACGTCCTATTCTATTATTCCATGCTAATCTATTCAAGCAATAGCCCGCTTTAAACACTCTAATTTTTTCAAGGTAATGGTCCTGGCTCCCCAACACACCCAATAAAGGACATGCTGGCTCACCAGAAGGAAGACCCGACAGCAGACAGTACTCGCCAAAGACGGACCGCCCGGCCAGGCCTAAAATTCAACTACGAGCTTTTTAACTGCAACAACTTTAATATACGCTATTGGAGCTGGAATTACCGCGGCTGCTGGCACCAGACTTGCCCTCCAA
+
DDDCDIIIIHHHGHIIIIGIHIIIIIIIIIIIIIIIIICHIIIIIIIIIIIIIIIIIIIIIIIHIIIIIIIIIHIIIIHIIIHIIGIIIIIIIIIIIIIIIIIIIIIIIHIIIHIIIIIIIIHIIIIHIIIIIIIIHGHHIIIIIIIIIIIIIIIIIIIIIIIHIIHIIIIIHIHIIIIIIIIIIIIHIHIIIIIIIIIIIIIIIIHIIHIIIIIHIIIIIIIHIIHGIIHIIIIIIIIIIIIIHIIIIIIIIIIIIIIIIIHIIIIIIIIIIIIIIIIIIIIIIIIIIIIIIHIIIIIHHIIIIIIIIIIIIIIIIIIIIIIIIIIIIIIIIIIIIIIIIDDDDD
@HISEQ:969:HM2KJBCX2:2:1102:11758:64439 2:N:0:ACTATGCA
CTGGTGCTGAATCCCAACTATCCCTATTAATCATTACGTCAATCCTAGAAACCAACAAAATAGGATCGAACGTCCTATTTCATTATTCCATGCTAATGTATTCAAGCGTTAGCCTGCTTTAAACACTCTAATTTTTTCAAAGTAACAGTCCTGTTTCCCCGCAACACCAAATTAATGACATTACAGTTCTTCAAGAAGGAGGAATCAGTAAAGCCAGTACATACCATAGGCACGACCAACCTACTGACCCCGAAATTCAACTACGAGCTTTTTAACTGCAACAACTTTAATATACGCTATTGGAGCTGGAATTACCGCGGCTGCTGGCACCAGACTTGCCCTCCAA
+
DDDDDIIIIGGGHIIIIIIHIIIIIIGIIIHIIIIIIIIIIIGIIIIIIIIIIIIIHIIIIIGHIIIIHIIIIIIIIGIHIIIIIHIIGHHHHIIIIIHHHFHIIIIIIIIIIIIIIIHHIIIIIIIIIIIIIIIIIIIIIIHIIIHIIIIIHHIIIHIIIIIIIIIHIIIIIIIIIIIIHIIIIIIIIIIGHIHIIIIIIIIIIIIIIHIIIIHIIIIIIIIIIIIIIIIIIIIIIHHIIIIHHIIHIHIIIIIIIIIIIIIHHHIIIIIIIIHIIIIIIIIIIIIIIIIIIIIIIIIIIIIIIIIIIIIIIIIIIIIIIIIIIIIIIIIIIIIIIIIIIDDDDD
@HISEQ:969:HM2KJBCX2:2:1102:8119:64506 2:N:0:ACTATGCA
CTGGTGCTGAATCCCAACTATCCCTATTAATCATTACGGTGATCCTAGAAACCAACGAAATAGAACCAATCCGTCCTATTTCATTATTCCATGCTAATGTATTCAGACGTTAGCCTGCTTTAAACACTCTAATTTTTTCAAAGTAACAGTCCTGATTTCCTATCACACCAACTAAATGGCATGAAAGTTCCTCAGAAGGTAGAGATTTATCTCACCAGTACAGACAATTAAGCCTGACCAATGGGTAAACCCCGAAGTTCAACTACGAGCTTTTTAACTGCAACAACTTTAATATACGCTATTGGAGCTGGAATTACCGCGGCTGCTGGCACCAGACTTGCCCTCCAA
+
DDDDDIIIIDDFHHHIIIIIIIIIIIIIIIIIIIIHIIHIIIIIIIIHIIIIHIIIIFHHIIIIIIIIHIIIIIHIIIEEHIIIIIHHHCHIHIHHHHHHIHIIIIIIIIIIHIIHHIIIIIHHHIHIIIIIIIHHIIIIIIIIIIHIIIIIHHIHIIHIIIHIIHIHIIHIIIIIIIIHIIIIIHHHIIIHIIIGIIIIIIIIIIIIIHIIIIIIIIIIIIIIIIIIIIIGHIIIIIIIIIIIHHGFHIGIIIIIIIIIIIIIIIIIIIHIIIIIIIIIIIIIIIHIIIIIIIIIIIIIIIHIIIIIIIIHIIIIIGIIIIIIIIIIIIIIIGIIIIIIIIIDDDDD
@HISEQ:969:HM2KJBCX2:2:1102:18529:65245 2:N:0:ACTATGCA
CTGGTGCTGAATCCCAACTATCCCTATTAATCATTACGTCAATCCTAGAAACCAACAAAATAGGATCGAACGTCCTATTTCATTATTCCATGCTAATGTATTCAAGCGTTAGCCTGCTTTAAACACTCTAATTTTTTCAAAGTAACAGTCCTGTTTCCCTGCAACACCAAATTAATGACATTACAATTCTTCAGAAAGGAGGAATCAGCGAAGCCAGTGCATACCAGTGGCACGACCAACCTGCTGACCCCGAAATTCAACTACGAGCTTTTTAACTGCAACAACTTTAATATACGCTATTGGAGCTGGAATTACCGCGGCTGCTGGCACCAGACTTGCCCTCCAA
+
DDDCDIIIGIIIIIIIIIIIIIIIIIIIIIIIIIIIIIIIIIIIIIIHIIIIIIIIIIIIIIHIIIIHHIIIIGIIIIHHHIIIIIIIHIIIIIHHIIIIIHHHIIIIIIIIIIIIIIIIHIIIIIIIIHHIIIIIIIIIIIHIIIIIIIIIIIHHIIIIIIIIIIIIIIIHHIIIIIIIHIIIIIIHIIIIIIIIIIIIIIIIHIIIIIIIIHIIIIIIIIIIIIIIIIIIIIIIIIIIIHIIIIIIHIIIIIIHIHHHIHHIIIGIIIIIIIHIIIIIIIIIIIIHIIIIIIIIIIIIIIIIIIIIIIIIIIIIIIIIIIIIIIIIIIIIIHIIIIIIIDDDDD
@HISEQ:969:HM2KJBCX2:2:1102:10187:65050 2:N:0:ACTATGCA
CTGGTGCTGAATCCCAACTATCCCTATTAATCATTACGTCAATCCTAGAAACCAACAAAATAGGATCGAACGTCCTATTTCATTATTCCATGCTAATGTATTCAAGCGTTAGCTTGCTTTAAACACTCTAATTTTTTCAAAGTAACAGTCCAAATTCCCCGCAACACCAAATTAATGGCATTACGGCTCATCAGGAAGGAGGAATCAGTGAGACCAGTACATACCAGAGGCATGACCAACCTACTAACCCCGAAATTCAACTACGAGCTTTTTAACTGCAACAACTTTAATATACGCTATTGGAGCTGGAATTACCGCGGCTGCTGGCACCAGACTTGCCCTCCAA
+
DDDDDIIIIHHIHHIIIIIIIIIIIIIIIIIIIIIIIIIIIIIIIIIIIIIIIHIIIIIIIIHFIIIHIIIIIIIIHIIIIIIIIIIIIIIIIIIIHIHIIHIHIHHIIHIIIIIHIIIIIIIIHCHIIICHHIIIHGHHIHIIHIIIIIIIIIHHIHHHIEDIIIIIHHEHIHHICHIGEIHHHFHIHIHIIIHHE@HHHHHH?F@EGCEGHHHEHHHEEHIHHHHHF?HHEEGCGHHIIHHHEG2HDGGIIHEHHE<01D<E?HH@HEGIHHEHHEHED<1E@1HHFHHGCEHG?GHHHEIIHGCEGFHGIHIHIIIHHCHEHIHHHHECIHGED@?D1<0<D<
@HISEQ:969:HM2KJBCX2:2:1102:7644:65639 2:N:0:ACTATGCA
CTGGTGCTGAATCCCAACTATCCCTATTAATCATTACGGTGGTCCTAGAAACCAACAAAATAGAACCACAACGTCCTATTCTATTATTCCATGCTAATCTATTCAAGCAATAGCCCGCTTTAAACACTCTAATTTTTTCAAGGTAATGGTCCTGGCTCCCCAACACACCCAATAAAGGACATGCTGGCTCACCAGAAGGAAGACCCGACAGCAGACAGTACTCGCCAAAGACGGACCGCCCGGCCAGGCCTAAAATTCAACTACGAGCTTTTTAACTGCAACAACTTTAATATACGCTATTGGAGCTGGAATTACCGCGGCTGCTGGCACCAGACTTGCCCTCCAA
+
DDDCDIGIICDFGDHIIGIIIIIIIGIIIIIIIIIIIIIIIGHIIIIHIIIIHHIIIIIHIIIIHIIHIIIIHIIIIIIIIIIIIIIIHIHIIGGHIIIIIHIIHHIHIIIIIIIHIHHHHIHIHHIIIIIIIIIIIIIHHIIIHHHHHHHFHHGIHIHIHHHHIHIIIIIIIHIHHIIIIIIIIIHHIIIIHHIHIHIHIHEIIGIIHIHGIHIIIIIIIIIIHHIIIHGIIIIIIIIIIIIIIIIIHGIIIIIIIIIHIHHHIIIIIIIIIIIIIIIIIIIIIIIIIHIIIIIIIIHIIIIIIIIIIIIIIIIIIIIIIIIHIIIIIHIIIHIIIHIIHDDDDD
@HISEQ:969:HM2KJBCX2:2:1102:19275:66185 2:N:0:ACTATGCA
CTGGTGCTGAATCCCAACTATCCCTATTAATCATTACGTCAATCCTAGAAACCAACAAAATAGGATCGAACGTCCTATTTCATTATTCCATGCTAATGTATTCAAGCGTTAGCCTGCTTTAAACACTCTAATTTTTTCAAAGTAACAGTCCTGTTTCCCTGCAACACCAAATTAATGGCATTACAGTTCTTCAGAAAGGAGGAATCAGCGAAGCCAGTGCATACCAGTGGCACGACCAACCTGCTGACCCCGAAATTCAACTACGAGCTTTTTAACTGCAACAACTTTAATATACGCTATTGGAGCTGGAATTACCGCGGCTGCTGGCACCAGACTTGCCCTCCAA
+
DDDCDIHIHGHHHHHHIIIHIIIGIHHIIHHHIHFHIIHHIGIHIIIGIIIIIIIIICGHHIIHIHIHIHHHFHHHI@GHIIGIHHHHHHHHIHIIHHIIIHHIIIIIIIIHIIIIHHHHIHHIIIIIIIIIIHHFHHHHHHHHHIIIIHIIIHIHIHIIHGIIHIHIHHHGHHHHHHHIIIIIHIIHIHIIIIIHIHIHHIIIHHIIIIIIIIHHIIIIIHIHGHIIIHIIIIIIIIIIIHIGHIIIIHIIHFIIHHHIIIIIIIIIIIIIIIFIIIIIIIIIIHGIIIHIIIIIIIIIIIIIIHIIIIIIIIIIDIIHIIIHIIIHFGIIHHIIIIIIICDDDD
@HISEQ:969:HM2KJBCX2:2:1102:20501:66805 2:N:0:ACTATGCA
CTGGTGCTGAATCCCAACTATCCCTATTAATCATTACGTCGATCCTAGAAACCAACAAAATAGAATCAAACGTCCTATTTCATTATTCCATGCTAATGTATTCAAGCGCGAGCCTGCTTTAAACACTCTAATTTTTTCAAAGTAACAGTCCTGATTTCCCGCGACACCAAGTTAATGACATCGTGGTTCGTCAGAAGGTAGGAATCAATTTGACCAGTACGTACCGAGGCACGACCGATCAACTGATCCCGAAATTCAACTACGAGCTTTTTAACTGCAACAACTTTAATATACGCTATTGGAGCTGGAATTACCGCGGCTGCTGGCACCAGACTTGCCCTCCAA
+
DDDDDIIIIIIIIIIIIIIIIIIIIIIIIIIIIIIIIIIIIIIIIIIIIIIIIIIIIIIIIIIIIIHIIIIIHIIIIIIIIGIIIIIHIIIHIIIIIIIIIDHIIIHHHIIIIHIHIIIIIHIIIHIHIIIHIIIIIHIIIIIIIIIIIIIIIIIIIIIIIHHHIIIIIIIIIIIIIIHIIIIHIIIIIHHIIIIIIIHIIIIHHIIIIIIIHIIIIIIIIIIIIIIIIIIIIIIIIIIIIIHDIIIIIHIIIIIHIIIIIIIIIIIIIIIIIIIIIIIIIHGHHHHIIIIIIIIIIHIIIIIIIIIIIIIIIIIIIIIIGIIIIHIIIIIIIIIIIIIIDDDDD
@HISEQ:969:HM2KJBCX2:2:1102:20437:67024 2:N:0:ACTATGCA
CTGGTGCTGAATCACAACTATCCCTATTAATCATTACGTCAATCCTAGAAACCTACAAAATAGTATCGAACGTCCTATTTCATTATTCCATGCTAATGTATTCAAGCGTTAACCTGCTTTAAACACTCTAATTTTTTCAAAGTAACAGTCCTGTTTCCCTGCAACACCAAATTAATGACATTACAGTTCTTCAGAAAGGAGGAATCAGCGAAGCCAGTGCATACCAGTGGCACGACCAACCTGCTGACCCCGAAATTCAACTACGAGCTTTTTAACTGCAACAACTTTAATATACGCTATTGGAGCTGGAATTACCGCGGCTGCTGGCACCAGACTTGCCCTCCAA
+
@D00D11<11<CG1<CEEHFHH1<@C1@F1FEEC@11<<DC<1FEH<11<CEC1111<11DH?1<1<D<DFDHCEE@1@C@HHHFGHH1DH1DEG1D@DHHGGG@G1<CGH&*<F?@HDBD1FA11EHGEF<2<D1<&<1ECFGGEHE<1<C1DHEGHF?8HHHGDCGHGHDDF0<1G?8CFHGEGD0CFD@CCGFGE@D?FHCHCGA/?@F.CEC1CHE<1<<1?<110DDCEHIHEHG@G?<:0<:A/HFCCIIHHF0CEEG@1CHIIHGF<<G@FG<C@FD11EGFF1EHGC1IIHHHC1IHFHEHIHFIHDHDHD1HHHCGEEHHIHEHHGEE</G?B@@D?
@HISEQ:969:HM2KJBCX2:2:1102:13903:67323 2:N:0:ACTATGCA
CTGGTGCTGAATCCCAACTATCCCTATTAATCATTACGTCGATCCTAGAAACCAACAAAATAGAATCAAACGTCCTATTTCATTATTCCATGCTAATGTATTCAAGCGTAAGCCTGCTTTAAACACTCTAATTTTTTCAAAGTAACAGTCCTGATTCCCCACGACACCAAATTAATGACATCGCGGTTCTTCAGAAGGTAGGAACCGATAATGCCAGTGCGTACCGAAGCACGACCAACAATTCGATCCCGAAATTCAACTACGAGCTTTTTAACTGCAACAACTTTAATATACGCTATTGGAGCTGGAATTACCGCGGCTGCTGGCACCAGACTTGCCCTCCAA
+
DDDDDIIIIIIIIHIIIIIIIIIIIHHIIIGIIIHIIIIIIIHIIIIIHIIIIIIIIIIIGIIGHIIIIIGHGHIIIIIIIIIIIHHIHHEHGHHHIHIIIIIIIHIIIIIIIIIIIIIIIHIIIIIIIIIIIIIIIIIIIIIIIIIIIIIIIIIIIIIIIIIIIIIIIIIIIIIIIIIIIIIIIIIIIIIIIIIIIIIIIIIIIIIIIHIIIIIIIIIIIIIIIIIIIIIIIIIIIIIIIHGEIIHIIIIIIIIIIIIIIHIIIIIIIIIIIHIIIIIIIIIIIIIIIIIIIIIIIIIIIIIIIIIIIIIIIIIIIIIIIIIIIIIIIIIIIIIIIIIIDDDDD
@HISEQ:969:HM2KJBCX2:2:1102:17388:67346 2:N:0:ACTATGCA
CTGGTGCTGAATCCCAACTATCCCTATTAATCATTACGGTGATCCTAGAAACCAACAAAATAGAATCATGCCGTCCTATTTTATTATTCCATGCTAATGTATTCAAGCAAAATGCCTGCTTTAAACACTCTAATTTTTTCAAAGTAAAGGTCCTGGTTCCCCGCGACACCCAATTAAGGGCATTGCGGTTCTCCAGAAGGTGAGAAATTGACTACACCAGTTCATACCCCTTAAGGCACGACCGATGTGTCAATCCCGAAATTCAACTACGAGCTTTTTAACTGCAACAACTTTAATATACGCTATTGGAGCTGGAATTACCGCGGCTGCTGGCACCAGACTTGCCCTCCAA
+
DDDCDIIIIHHHIIIIIIHIIIIIIIIIIIGIIIIIIICHHHIHIIIIIHIIIIIIIHIGIIHHIIIHHFHH<EHDHHHEHHIGIGIHHHIIHHHEHHCHHHIIIIIIIHIHIIIIIIHHIIIHIHIIIIIIIIIIHHIIHHIIIIIIIIIIHIIIIHIIIIIIIIIIHHFHIIIGIIIGIIIIIIIIIIIIIIIIIHIIHIIIIHIHIIIIIIIIIIIIHIIIIIIIHIIIIIIIIIIIIIIIHIIIIHFIIHHIIIIIIIIIIIIIIIIIHGIIIIIIIIIIIIHIHFHIIIIIIIIHIIIIIGIIIIIIIIIIIHIIIIIIIIIIIIIIIIIIIIIIIIIIIIIDDDDD
@HISEQ:969:HM2KJBCX2:2:1102:4336:67415 2:N:0:ACTATGCA
CTGGTGCTGAATCCCAACTATCCCTATTAATCATTACGTCGATCCTAAAAACCAACAAAATAGAATCAAACGTCCTATTTCATTATTCCATGCTAATGTATTCAAGCGTAAGCCTGCTTTAAACACTCTAATTTTTTCAAAGTAACAGTCCTGATTCCCCACGACACCAAATTAATGACATCGCGGTTCTTCAGAAGGTAGGAACCAATAATACCAGTGCGTACCGAGGCACGACCGACAATCTGATCCCGAAATTCAACTACGAGCTTTTTAACTGCAACAACTTTAATATACGCTATTGGAGCTGGAATTACCGCGGCTGCTGGCACCAGACTTGCCCTCCAA
+
DDDDDIIHIIIIIIIIIIIIIIIIIIIIIIIIIIIIIIIIIHIIIIIIIIIIIIIIIIIIIGHIIIIIIIHIIHHIIIIIIIIIIIIIIIIHHHIIIIIIIIHHIIIIIIIIIIIIIIIIIHIIIIIIHIIIIIIIIHIIIIHIIIIIIHIIHIIIIIHHIIIIIIIIIGIIIIIIIIIIIIIIIIIIIIIIIIIIIIIIIIIIIIIIIIIIIIIIIIIIIIIIIIIIIIIIIIIIIIIIIHHHHIIIIIIIHIIIIIIIIIIIIIIIIIIIIIIIIIIIIIIIIIIIIIIIIIIIIIIIIIIIIIIIIIIIIIIIIIIIIIIIIIIIIIIIIIIIIIIIDDDDD
@HISEQ:969:HM2KJBCX2:2:1102:6662:67435 2:N:0:ACTATGCA
CTGGTGCTGAATCCCAACTATCCCTATTAATCATTACGTCAATCCTAGAAACCAACAAAATAGGATCAACGTCCTATTTCATTATTCCATGCTAATGTATTCAAGCGCGAGCCTGCTTTAAACACTCTAATTTTTTCAAAGTAACAGTCCTGATTCCCCGCCACACCAAATTAATGACATGATGGTTCGTCAGAAGGTAGGAATCAGTAACACCAGTACGTACCGAAGGCACGACCAACGTACTAATCCCGAAATTCAACTACGAGCTTTTTAACTGCAACAACTTTAATATACGCTATTGGAGCTGGAATTACCGCGGCTGCGGCACCAGACTTGCCCTCCAA
+
DDDDDIIIIDFDGHIIIIIIIIIIIIIIIIIHIIIIIIIIIIIIIIIIIIIIHIIIHIIIIIHIIIIIIIIIIGIIIIHIIIIHIIIIIIIIHIIIIIIIIIHHHIIIIIIIHIHIIIIIIIIHIIIIIHIIIIIHIIIIIIIIIIHIIIIIHHIIIHIIIIIHIIIIIIIIIIIIIIIIIIIIIIIIIHIIIIIIIIIIIIIIHIIIIIIIIIIIIIIIIIIIIIIIIIIIIIIIIIIIIIHIGIIIIIIIIIIIIIIIIIIIIIIIIIIIIIIIIIIIIIIIIIIIIIIIIIIIIIIIIIIIIIIIIIIIIIIIIIIIIIIIIIIIIIIIIIIIIIIDDDDD
@HISEQ:969:HM2KJBCX2:2:1102:3669:68083 2:N:0:ACTATGCA
CTGGTGCTGAATCCCAACTATCCCTATTAATCATTACGTCAATCCTAGAAACCAACAAAATAGGATCAAACGTCCTATTTCATTATTCCATGCTAATGTATTCAAGCGTTAGCCTGCTTTAAACACTCTAATTTTTTCAAAGTAACAGTCCTGTTTCCCTGCAACACCAAATTAATGACATTACAGTTCTTCAAGAAGGAGGAACCAGTAAAGCCAGTACATACCAGAGGCACGACCAACTTACTAATCCCGAAATTCAACTACGAGCTTTTTAACTGCAACAACTTTAATATACGCTATTGGAGCTGGAATTACCGCGGCTGCTGGCACCAGACTTGCCCTCCAA
+
DDDDDHIIIIIIHGFHHIIIIIIIHIIIIHIIIIIIIIIIIIIIIIIIIIHIGIGHEHHIIIIIIIIIGHHHHHHHHHHHIIIIIIIHIFHIIIIIIIIIIIHHHHGIIIIIHIIHIIIIIIHIIIHIIIIIIIIHIIIIIIIIIIIHIIHIIIHIIIHIIIIIIIIIIIIIIIIIIHIIIIIIIIIIIHIIIIIIIHIHIIIHIIIIIIIIIIIIHIIIIIIIHIIHHGIIIIIIIIIIHIIIHIIHHHHHIIIIIIIIIIIIIIIIIIIIIIHIIIIIIIIIIIIIIIIIIIIIIIIHHIIIIIIIIIIIIIIIIIIIIIIIIIIIIIIIIIIIIIIIIDDDDD
@HISEQ:969:HM2KJBCX2:2:1102:14968:68020 2:N:0:ACTATGCA
CTGGTGCTGAATCCCAACTATCCCTATTAATCATTACGTCAATCCTAGAAACCAACAAAATAGGTTTGAACGTCCTATTTCATTATTCCATGCTAATGTATTCAAGCGTTAGCCTGCTTTAAACACTCTAATTTTTTCAAAGTAACAGTCCTGTTTCCCTGCAACACCAAATTAATGGCATTACAGTTCTTCAGAAAGGAGGAATCAGCGAAACCAGTTCATACCAGTGGCACGACCAACCTGCTGACCCCGAAATTCAACTACGAGCTTTTTAACTGCAACAACTTTAATATACGCTATTGGAGCTGGAATTACCGCGGCTGCTGGCACCAGACTTGCCCTCCAA
+
DDDDDIIIIHGHHIHHIIIIIIIHIHIHHIIIIIIIIIIIIIIIIIIIIIIIIIIIIIIIIIIIHHIIIIIIIIIIIIIIIIIIIIIIIIIIIIIIIIGIIIIHIHIIII0IIHHIIIIIIHIIIHIIIIIIIIIIIIIIIIIIIIIIIIIIIIIIIIIIIIIIIIIIIIIIIIHIIIHIIIIIIIIIHIIIIIIIIIIIIIIIIIIIIIIIIIIIIIIIIIIIIIIIIIIIIIIIIIIIIIIIHIIIIIIIIIIIIIIIIIIIIIIIIIIIIIIIIIIIIIIIIIIIIIIIIIIIIIIIIIIIIIIIIIIIIIIIIIIIIIIIIIIIIIIIIIIIHIIIIDDDDD
@HISEQ:969:HM2KJBCX2:2:1102:4717:68255 2:N:0:ACTATGCA
CTGGTGCTGAATCCCAACTATCCCTATTAATCATTACGGTGATCCTAGAAACCAACAAAATAGAACCATGCCGTCCTATTCTATTATTCCATGCTAATGTATTCGAGCAAAAATGCCTGCTTTAAACACTCTAATTTTTTCAAGGTAAAGGTCCTGGATCCGCAAGACACCCAATAAAGGACATCAAGTTTCTCCAGAAGGTGAGAAATCAACAGTAACAGTTCATACCCCTTAAGGCATGACCATCACGTCAATCCCGAAATTCAACTACGAGCTTTTTAACTGCAACAACTTTAATGTACGCTATTGGAGCTGGAATTACCGCGGCTGCTGGCACCAGACTTGCC
+
DDDDDIIIIGHHHHHIIIIIIIIIIIIIIIIIIIIIIHEHIIIIIIIIHIIIIIIIIIIIIIHIIIIIIIIIHHHIIIIIIIIIIIIIIIGIHIHHIIIHIHIHIIIIIIIIIIIIIHIIIHIIIIIIIHIIIHHHIIGIIIIIIHIIIIIIHIIGHHHIIHHIHIHIHHHIIIIIIIIHIIHIIIIIIIHIIHIIIIIIIIIIIIHIIIHIIIIIIHHIIIIIIIIIIIIIIIIIIIIIIHIIHHIHIIIIIHHIIIIIIIIIIIIIIIIIIIIIIIIIIIIIIIIIIIIIIIIIIIIIHIIIIIIIIIIIHIIIIIIIIIIIIIIIIIIIIIIIIIIIIIDDDDD
@HISEQ:969:HM2KJBCX2:2:1102:9923:68524 2:N:0:ACTATGCA
CTGGTGCTGAATCCCAACTATCCCTATTAATCATTACGTCGATCCTAGAAACCAACAAAATAGAATCAAACGTCCTATTTCATTATTCCATGCTAATGTATTCAAGCGTGCGCCTGCTTTAAACACTCTAATTTTTTCAAAGTAACAGTCCTGATTCCCCACGACACCAAATTAATGACATCGCGGTTCTTCAGAAGGTAGGAACCAATAATGCCAGTGCGTACCGAGGCACGACCGACAATCTGATCCCGAAATTCAACTACGAGCTTTTTAACTGCAACAACTTTAATATACGCTATTGGAGCTGGAATTACCGCGGCTGCTGGCACCAGACTTGCCCTCCAA
+
DDDDDIIIIIIIIIIIIIIIIIIIIIIIIIIIIIIIIHIIIIIIIIIIIIIIIIIIIIIIIIHHIIIIIIIIHHHHIIHHIIIIIIIIIIIIIIIIIIIIIIIIIIIHIIIHIHIIIIIIIIIIIIIIIIIIIIIIIIIIIIIIIIIIIIIIIIIIIIIIIIIIIIIIIIIIIIIIIIIIIIIIIIIIIIIIIIIIIIIIIIIIIIIIIIIIIIIIIIIIIIIIIIIIIIIIIIIIIIIIIHHEIIIIIHIIIIIIIIIIIIIIIIIIIIIIIIIIIIIIIIIIIIIIIIIIIIIIIIIIIIIIIIIIIIIIIIIIIIIIIIIIIIIIIIIIIIIIIIIIDDDDD
@HISEQ:969:HM2KJBCX2:2:1102:1499:68255 2:N:0:ACTATGCA
CTGGTGCTGAATCCCAACTATCCCTATTAATCATTACGTCGATCCTAGAAACCAACAAAATAGGTTCGATCGTCCTATTTCGTTATTCCATGCTAATGTATTCAAGCGCGAGCCTGCTTTAAGCACTCTAATTTTTTCAAAGTAACAGTCCTGTTTCCCCGCAACAACAAATTAATGCCATCACGGTTCTACAAGAAGGAGGGACCAGTGAGGCCAGTGCATACCAGTGGCACGACCAACCTACTGGCCCCGAAATTCAACTACGAGCTTTTTAACTGCAACAACTTTAATATACGCTATTGGAGCTGGAATTACCGCGGCTGCTGGCACCAGACTTGCCCTCCAA
+
DDDDDIIIGHIIHIIIIIHIIIIIHIIIIIIIIIIIIIIIIIIIIIIHIIIIIHGIHHHIIHHHIIIIGIIIHIIHIIIIIGHIIFHIIGHIHEHHIIHIIGHIHIGHHHIGHHIIIHHIIIIIIIIIIIIIHGEHHGGHHHHIIGIIIIIHHIIIIHIIIIDHHHIHIIIHGHIHFHHIHHHIFEGDGFHIIIIIIHEFHGFGGIHEHH?FHGGGHIHCHFGFHHEIGHHHHCHCHHHEGHFCB<CC@GEHIGIHIHEHHD<<11C<@IHHEHHECFD1<C<11HG?HEGC=DHHE?EGHHHEHHHHHIHECHHCCHGHGIHIIHFHHHGGHHC?IIHHGD<@DD
@HISEQ:969:HM2KJBCX2:2:1102:12470:68857 2:N:0:ACTATGCA
CTGGTGCTGAATCCCAACTATCCCTATTAATCATTACGTCAATCCTAGAAACCAACAAAATAGGACGTTCGATCCTATTTCATTATTCCATGCTAATGTATTCAAGCGTTAGCCTGCTTTAAACACTCTAATTTTTTCAAAGTAACAGTCCTGTTTCCCTGCAACACCAAATTAATGGCATTACAGTTCTTCAGAAAGGAGGAATCAGCGAAGCCAGTGCATACCAGTGGCACGACCAACTTGCTGACCCCGAAATTCAACTACGAGCTTTTTAACTGCAACAACTTTAATATACGCTATTGGAGCTGGAATTACCGCGGCTGCTGGCACCAGACTTGCCCTCCAA
+
CDDCDIIIIHHHHHIIIIIIIIHHIIIIHHIIIIIIIIIIHHIIIIIIIIIIIIIIIHHHIIHHHIIHIIIIIIIHHIIIHIIIIIIGFGHHHHHIHIIIHHHHIHHIIIIIIHIIIIIHIIIIIIGHHIIIIIIIIIIHIIIIIHIIIIIIIIIHHGHIIHHGGHHIIHIIHIIIHIIIIIIIIIIIHIIIIIIIIHIIIHHHFHHIIIIIIIIIIHIIIIIIIIIIIIIIHIIIIHHIEIHHHIIIIHIHIIIHGIIIIIIIIIIIIIIIIIIIIIIHIIIIIIHIIIIHHEIIIIIIHHIIIIIIIIIIIIIIIIIIIIIIIIIHHIIIIIIIIIHIIDDDDD
@HISEQ:969:HM2KJBCX2:2:1102:11114:69148 2:N:0:ACTATGCA
CTGGTGCTGAATCCCAACTATCCCTATTAATCATTACGTCAATCCTAGAAACCAACAAAATAGGATCGAACGTCCTATTTCATTATTCCATGCTAATGTATTCAAGCGTTAGCTTGCTTTAAACACTCTAATTTTTTCAAAGTAACAGTCCAGATTCCTCGCAACACCAAATTAATGGCATTACGGCTCATCAGGAAGGAGGAATCAGTGAGACCAGTACATACCAGTGGCATGACCAACCTACTAACCCCGAAATTCAACTACGAGCTTTTTAACTGCAACAACTTTAATATACGCTATTGGAGCTGGAATTACCGCGGCTGCTGGCACCAGACTTGCCCTCCAA
+
DDDCBIIIIFFGFHHIIIIIIIIIIHIIIIIIHIIIIIIIIHIIIIIIIIIHGIEHIIGIHIGHHIEHHIIIIGIIIIGIIIIIIIHHHHHHGHGHIIIIHHIIIIHIHIIHIIIIIHIIIHHIHIIIIIHHIIIIIIIIIIIIIIIIIIIIIIHHIIHHIIIHHIHIIIIIIIIIIIIIIIIIIIIIIIIIIIIIIIIIHIIIIIIIIIIIIHIIIIIIIIIIIIIHIIIIIIIIIIHIIIIHHHHIHIHIIIIIGIHHHHIIHIHIIIIIIIIIIHIIIIIIIIIIIHIIIIIIIIIIIIIIIIIIIIIIIIIIIIIIIIIIIIIIIIIIIIIIIIIHIDDDDD
@HISEQ:969:HM2KJBCX2:2:1102:3691:70105 2:N:0:ACTATGCA
CTGGTGCTGAATCCCAACTATCCTATTAATCATTACGTCGATCCTAGAAACCAACAAAATAGAATCAAACGTCCTATTTCGTTATTCCATGCTAATGTATTCAAGCGTGAGCCTGCTTTAAACACTCTAATTTTTTCAAAGTAACAGTCCTGATTCCCCATGACACCAAATTAATGACATCATGGTTCGTCAGAAGGTAGGAATCAATAATACCAGTACGTACAATAGCACGACCAATAAATTGATCCCGAAATTCAACTACGAGCTTTTTAACTGCAACAACTTTAATATACGCTATTGGAGCTGGAATTACCGCGGCTGCTGGCACCAGACTTGCCCTCCAA
+
DDDDDIIIIIIIIIIIIIIIIIIIIIIIIIIIIIIIIIIIIIIIIIIHHIIIIIIIIIIIIIIIIIIIIIHIIIIIIIIIIIIIIIIIIIIIIIIIIIIIIIHIIIIIIIIHIIIHIIIIIHIHIIIIIIIIIIIIIIIIIIIIIIIIHIIIIIIIIIIIIIIIIIIIIIIIIIIIIIIIIIIIIIIIIIIIIIIIIIIIIIIIIIIIIIIHIIHIIIIIIIIIIIIIIIIIIIIIIIIIIIHIIIIIIIIIIIIIIIIIIIIIIIIIIIIIIIIIIIIIIIIIIIIIIIIIIIIIIIIIIIIIIIIIIIIIIIIIIIIIIIIIIIIIIIIIIIIIIIIDDDDD
@HISEQ:969:HM2KJBCX2:2:1102:4162:69328 2:N:0:ACTATGCA
CTGGTGCTGAATCCCAACTATCCCTATTAATCATTACATCGATCCTAGAAACCAACAAAATAGAATCGGATGTCCTATTTCATTATTCCATGCTAATGTATTCAAGCGTGAGCCTGCTTTAAACACTCTAATTTTTTCAAGGTAACAGTCCTAATTCCCCGTGACACCAAATTAATGGCATTACGGTTCTTTAGAAGGTGAGAAATCAATAATATCAGTACATACCAACGGCATGACCGAAACATTGATCCCGAAATTCAACTACGAGCTTTTTAACTGCAACAACTTTAATATACGCTATTGGAGCTGGAATTACCGCGGCTGCTGGCACCAGACTTGCCCTCCAA
+
D@@DDIIHIGFHHHHEEEHHIIHIIIIII?HCHIIIIGHHHIHGHIHIFHEHEHF@GCGIIIIGEHIGHHEDH1FE@DCCFHGHIIIHCH@CGHHHEHIIIHHEGIIHHHIHHIHEEHHHHHHHHHFFIIHHIIIG?IIIIHHHHHEIIIHIHHHHGIHHIIHIIIHIIIIIHIHIHCIHIIIIIHHHHIIIIIIIIIIIIHHHDGGHIIIIIIIHHIIIHIIHI<HFI<IHHIIIIIIIIIIHHHIIHHIHHIHHHIIIIIGIIIHHIHIIIIIHHIIIIIIIIHHIFH?IIIIIHIIIHIIHIIHIIIIIIIIIIIIIHEGIIIIHHIIIIIIIHIIIIIDDDDD
@HISEQ:969:HM2KJBCX2:2:1102:20844:70180 2:N:0:ACTATGCA
CTGGTGCTGAATCCCAACTATCCCTATTAATCATTACGTTGATCCTAGAAACCAACAAAATAGAATCGAACGTCCTATTTCATTATTCCATGCTAATGTATTCAAGCGCGTGCCTGCTTTAAACACTCTAATTTTTTCAAAGTAACAGTCCTGACTCCCCACAACATCAAATTAATGACATCATGATTCATCAGAAGGGAGAAATCAATGACATTAGTACGTACCGAAGGCACGACCGACGTATTGATCCCGAAATTCAACTACGAGCTTTTTAACTGCAACAACTTTAATATACGCTATTGGAGCTGGAATTACCGCGGCTGCTGGCACCAGACTTGCCCTCCAA
+
ADDBDIIIG<D<DDGHIIIIIIIIGIIIIHIIIIIHIHIIIIIIIIIIIGIIIHIIIIIIIIIIIIHIIHIHIHHHGHHIHIIIHIIIIIHIIIIIHHHIIHIHHHHHGHIHIIIIHHHHIGIHHIGGHHIIHIIIIIIIHIIIIHHGHHIHHHIHIFIHIHIHHIGIHIIIIIIIIIIIIIIIHIIIIHIIIIIIIIHIIIIIIIHHIIIIIIIHIIIIIIIIIIIIIIHEIIIIIIIIIIIHHIIHIIIIIIIIIIHIIHDIHIIIIIIIIIIIIIIIIIHIIIHIIIIIIIIIIIIIHIIIIIIIIIIIIIIIIIIIIIIIIIIIIIIIIIIHIIIIIDDDDD
@HISEQ:969:HM2KJBCX2:2:1102:9633:70340 2:N:0:ACTATGCA
CTGGTGCTGAATCCCAACTATCCCTATTAATCATTACGTCAATCCTAGAAACCAACAAAATAGGATCGAACGTCCTATTTCATTATTCCATGCTAATGTATTCAAGCGTTAGCTTGCTTTAAACACTCTAATTTTTTCAAAGTAACAGTCCAAATTCCCCGCAACACCAAATTAATGGCATTACGGCTCATCAGGAAGGAGGAATCAGTGAGACCAGTACATACCAGAGGCATGACCAACCTACTAACCCCGAAATTCAACTACGAGCTTTTTAACTGCAACAACTTTAATATACGCTATTGGAGCTGGAATTACCGCGGCTGCTGGCACCAGACTTGCCCTCCAA
+
DDDDDIIIIGDGGHIIIIIIIIIIIIIIIIIHIIIIIIHIHIIIIIHHHIIIIIIIHFHHHHGHHHHHIIIIIIHHIIIIHHIIHHIGHIIIEHHIIIIHHFHHHFEHHIIHIEGEHHIIGHIIHIGHHHIEHHGHIEHFHHHEHHHIHHIIIHHHHIHIDDHHDHHCGHGIHHHHG?FHHHIH?//FCFDGH@IHHHHEHHHGHEHGHEFEHFCIHIHHHFEGEHHFHHHHIIIIIHHHHG<C<F<IHDHCC?HHHHEHEEEGHFGHHHHHEEGHIIHHHGC@GEGHF@IHHHHIIIHHHHECIHIHHCGEHHDDHGIHIHHIIHHFHIIHIHHHHHDE<D0?@@
@HISEQ:969:HM2KJBCX2:2:1102:2466:70699 2:N:0:ACTATGCA
CTGGTGCTGAATCCCAACTATCCCTATTAATCATTACGTCGATCCTAGAAACCAACAAAATAGGTTCGATCGTCCTATTTCGTTATTCCATGCTAATGTATTCAAGCGCGAGCCTGCTTTAAGCACTCTAATTTTTTCAAAGTAACAGTCCTGTTTCCCCGCAACAACAAATTAATGCCATCACGGTTCTGCAAGAGGGAGGGACCAGTGAGGCCAGTGCATACCAGTGGCACGACCAACCTACTGGCCCCGAAATTCAACTACGAGCTTTTTAACTGCAACAACTTTAATATACGCTATTGGAGCTGGAATTACCGCGGCTGCTGGCACCAGACTTGCCCTCCAA
+
DDDDDIIIIIIIIIIIIIIIIIIIIIIIIIIIIIIIIIIIIIIIIIIIIIIIIIIIIIIHIIHHIIHIIIIHIIIIIIIIIIHHIIIIIIIIHIIIHIHHIHHHIHIHIIIIHIIIIHIHHHIIIIIIIIIIIIIIIIIHHIIIIIHIIIIHIIHHIIIIIHIIHIIGIIHHHHIIIIIIIIIIIIIIIIIIIIIIIIIHIIIIIIIIIIIIIIIIIIIIIIIIIIIIIIIIIIIIIIIIIIIHHIIIIIIIIIIIIIIIIIIIIIIIIIIIIIIIIIIIIIIIIIIIIIIIIIIIIIIIIIIIIIIIIIIIIIIIIIIIIIIIIIIIIIIIIIIIIIIIIDDDDD
@HISEQ:969:HM2KJBCX2:2:1102:12979:70948 2:N:0:ACTATGCA
CTGGTGCTGAATCCCAACTATCCCTATTAATCATTACGTCGATCCTAGAAACCAACAAAATAGAATCAAACGTCCTATTTCATTATTCCATGCTAATGTATTCAAGCGTGAGCCTGCTTTAAACACTCTAATTTTTTCAAAGTAACAGTCCTGATTCCCCACAACACCAAATAAATGACATCATGGTTCGTCAGAAGGGAGAAACCAACAATACCAGTACGTACCGAGGCACGACCGACATGATGGTCCCGAAATTCAACTACGAGCTTTTTAACTGCAGCAACTTTAATATACGCTATTGGAGCTGGAATTACCGCGGCTGCTGGCACCAGACTTGCCCTCCAA
+
AD?DDHHHHHHHHHGHIIIIIHIIEFHHHHGHEHHGG?DHDHHEGHCEGEEHIHHEHIGIHEGHIHHIFEFDDHEGGHIEFFHHHIE@GHIIHECHHHFGHGH@@FHGHC@GEHEHFH?@GCHHGHHHHHIIIFHHCFGHIHHFHEFFHHEIHHEGDIHHHIIHHHIIIHEHHHEFEHHIHHHHDHDHCFDHGHIHHH:HGHEHCHHHHHIHIIHIHEFHIIIIGIHGIHHIIIIIIIGIFHGEIGGHFHHIHIHHIIIHGHIHHIHGGHH@HFHIHH?IIHIIIIIIHIIIHDHEIGIHHIIGIHHFHHHDIIHHIHHIIIHHIHIIHIIIHGIIHIIGADDDD
@HISEQ:969:HM2KJBCX2:2:1102:8401:70974 2:N:0:ACTATGCA
CTGGTGCTGAATCCCAACTATCCCTATTAATCATTACCTCAAGTTCCGAAAACCAACAAAATAGAACCGAGGTCCTATTCCATTATTCCATGCACCATTATTCAGGCGAATTGCCTGCTTTGAACACTCTAATTTTTTCAAAGTAAACGTTCCGGCCACCCCAGACACTCAGTGAAGAGCACCTAGGGAAAACCGGATGGTAGATCAGGACAAGCAGTAATCACCGCGAGGTGAACCGCAAGCCTGGATCCGAGATCCAACTACGAGCTTTTTAACTGCAACAACTTTAATATACGCTATTGGAGCTGGAATTACCGCGGCTGCTGGCACCAGACTTGCCCTCCAA
+
DDDDDIIIIIIIIIIIIIIIIIIIIIHHIIIIIIIIIIIIIIIHHIIIIIIIIIIIIIGGIIIHIIIIIGHIIIIIIIIGCHHHHIIHHIIHIGHIIIIIIHHHIIIHIIIIIHIIIIIIIIHHHIIIIIIIIIIIIIIIIIIIIHHIHIIIIHIIIIIIIIHIHIIHFHHHIHIIIIHHHHIIIIIIIHEHIIIIIIIIIIIIIIIIIIIIIIIIIHIHIIIIIIIIIIIIIIIIIIIIIIIHHIIIIIIIIIIIIIIIIIIIIIIIIIIIIIIIIIIIIIIHIIIIIIIHHIIIIIIIIIIIIIIIIIIIIIIIIIIIIIIIIIIIIIIIIIIIIIIIIDDDDD
@HISEQ:969:HM2KJBCX2:2:1102:14420:70586 2:N:0:ACTATGCA
CTGGTGCTGAATCCCAACTATCCCTATTAATCATTACGTCGATCCTAGAAACCAACAAAATAGAATCAAACGTCCTATTTCGTTATTCCATGCTAATGTATTCAAGCGTGAGCCTGCTTTAAACACTCTAATTTTTTCAAAGTAACAGTCCTGATTCCCCATGACACCAAATTAATGACATCATGGTTCGTCAGAAGGTAGGAATCAATAATACCAGTACGTACAATAGCACGACCAATAAATTAATCCCGAAATTCAACTACGAGCTTTTTAACTGCAACAACTTTAATATACGCTATTGGAGCTGGAATTACCGCGGCTGCTGGCACCAGACTTGCCCTCCAA
+
DDDDDIIIIIIIHIIIIIIIIIIIIIIIIIIIIIIIIIIIIIIIIIIIIIIIIIIIIIHIIIIIIIIIIIIHHIIIIIIIIIIIIIIIIIGHIHIIIIIIIIIIIHIIIIIIIIIIIIIIIIHIIIIIIIIIIIIIIIHIIIIIIIIIIIIIIIIIIIIHHHIIIIIIIIHIIIHIIIIIIIIIIIIIIIGIIIIIIIIIIIIIIIIIIIIIIIIIIIIIIIIIIIIIIIIIIHIIIIIIIIIIIIIIIIIHIIIIIIIIIHIIIHIIIIIIIIIIIIIIIIIIIIIIIIHIHIIIIIIIIIIIIIIIIIIIIIIIIIIIIIIIIIIIIIIIIIIIIIIIDDDDD
@HISEQ:969:HM2KJBCX2:2:1102:21123:72140 2:N:0:ACTATGCA
CTGGTGCTGAATCCCAACTATCCCTATTAATCATTACTTCAATTCTAGAAACCAACAAAATAGAACCGAAGTCCTAAATTATTATTCCATGCTAATGTATTCAAGGCATAAGCCTGCTTTAAACACTCTAATTTTTTCAAAGTAATAGAGCTAGATGGCGACGACAAGCCCAGTAAAGGGTTGTCGCCGTTCTCAAGCAAGATGGTAGACGCGCGCCAGCACACACACTCGTAACCGAGGCGGGCCAGGTGCGTCAAACCAGAAATCCAACTACGAGCTTTTTAACTGCAGCAACTTTAATATACGCTATTGGAGCTGGAATTACCGCGGCTGCTGGCACCAGACTTGCCCTCCAA
+
D@D@@FHHIGHHHHHHHIIIIFEFEGGHIIFHHGHHIHGHIIEHICCHHIIHH@GFHIHHIIEHIIFHHDDEF?GHHIFHHHHIEHEEHEHHFHHHGHHHH<CGE<CHHIIHFCEGHHDHGHHIHIHHCHEF@FEEHGHHHHGHIHIIIGIHHHHHEHE<HHHHECEIIHEFIIHFHEE?HE<DHEIFHHG@FHHHHEHIHGIHFAFHHHHIIHHHIHIIIHHHFEGIHI=HEGIHHIIIIIIIHIHHCIHIHHGGFCGIHFIHHHHEHGEEFHG?IIIIHHFEEFHHIHHFIIIIHFHEHIGIHEEGDFFIIIHHIHHEHIIIIHGIIIIGGIIIIIHGHHHHIIHHHHIACDDD
@HISEQ:969:HM2KJBCX2:2:1102:7888:72042 2:N:0:ACTATGCA
CTGGTGCTGAATCCCAACTATCCCTATTAATCATTACGTTGATCCTAGAAACCAACAAAATAGAATCGAACGTCCTATTTCATTATTCCATGCTAATGTATTCAAGCGCGTGCCTGCTTTAAACACTCTAATTTTTTCAAAGTAACAGTCCTGATTCCCCACGACACCAAATTAATGACATCATGGCTCCTCAGAAAGGAGAAACCAATAACACCAGTACATACCAGAGGCATGACCGACGTATTGATCCCGAAATTCAACTACGAGCTTTTTAACTGCAACAACTTTAATATACGCTATTGGAGCTGGAATTACCGCGGCTGCTGGCACCAGACTTGCCCTCCAA
+
DDD<DFCHEDFDGH@EHHIIIIHHHHIHIIIIIHHIIHGHIIIIHIIE?CCHIIHHGFGIIIIHHHIIHIGDFHHHIIIGECHHHEEEHHGHIHIIHIIHIEHHH<<HIIIHHIHHIIHIHCHHEHGHIIFHHIHHHIHEFIIHHIHHHHH?GHIIIIEGHIIIHHHIHHHHIIIIIIIIHFCGGFHHHIHCHHHIHHIIHIIH@IIHHEHGDHFEIGHHHFHEIHHFIIGHHE?IHGHHEEIHFHIIE<HHGEHHEHHHIIIIIHIIIIHIHHIIHEHHG@IIHHHIIIIHFIHHHCGEHIIIHFIIHHIGIIIHIIIIHHHEIHIIIIIHHFHIIIHHG?@AD@
@HISEQ:969:HM2KJBCX2:2:1102:21153:72644 2:N:0:ACTATGCA
CTGGTGCTGAATCCCAACTATCCCTATTAATCATTACGGTGGTCCTAGAAACCAACAAAATAGAACCACAACGTCCTATTCTATTATTCCATGCTAATCTATTCAAGCAATAGCCCGCTTTAAACACTCTAATTTTTTCAAGGTAATGGTCCTGGCTCCCCAACACACCCAATTAAGGACATGCTGGTTCACCAGAAGGAAGACCCGACAACAAGACAGTACTCGCCAAAGACGGACCGCCCGGCCAGGCCTAAAATTCAACTACGAGCTTTTTAACTGCAACAACTTTAATATACGCTATTGGAGCTGGAATTACCGCGGCTGCTGGCACCAGACTTGCCCTCCAA
+
B<DB@GCHHGH<F?@FHHHHHHHIHIIIIIEHHCHHIGIHHH@GHGHIHHIGHHHCHHHHHIIIH@GHEHEHH1<@EGCCH?FHHCGHHGIHHHHGH@?DGHHHIIHHIFGGIHHHHHHHFHHHCHEGFCGCCHEHHFGHHHFGHGCFGHHHG@HHCIGIHFGHIHHIHHHHHEHHIHFHEIHIIHEHIIIIIHHIHIHGHCHHIHHHFHHHEGHHIHIFHIIGHHHHEFHFIHHDIFHIIGHGHHGFHFGHHHGEIIIIIIHHHG@HHIIHHHHCIIIIHIHHFIHHGHHHHIIIIIHHIHIIHIIIIIHIIHIIIIIIIIIIIIIIHHIHHHHIIIIIIIDDDDD
@HISEQ:969:HM2KJBCX2:2:1102:7587:72882 2:N:0:ACTATGCA
CTGGTGCTGAATCCCAACTATCCCTATTAATCTTTACGTCGATCCTAGAAACCAACAAAATAGAATCAAACGTCCTATTTCATTATTCCATGCTAATGTATTCAAGCGTGAGCCTGCTTTAAACACTCTAATTTTTTCAAAGTAACAGTCCTGATTCCCCACAACACCAAATAAATGACATCATGATTCGTCAGAAGGGAGAAACCAACAATGCCAGTACGTACCTAGGCACGACCGACATGACGGTCCCGAAATTCAACTACGAGCTTTTTAACTGCAGCAACTTTAATATACGCTATTGGAGCTGGAATTACCGCGGCTGCTGGCACCAGACTTGCCCTCC
+
DDDBDIIIIIIIHIIIIIIIHIIIIIIIIIII1GHHIIIIIIIIIIIII?HIIIIIIIIIIIIIIHIIIIIIIIIIIIIIIIHIIIIIIIIIIIIIIIIIIGHIIIIHIIIHHIIIIHIIIEHHIIIIIIHIIIHHHIIIIIIIIIIHHHIIIIHIIHHIIIHIIHIIHHHHHIHHHIIHHIIIIIIIIIIIIIIHHHIIHHFHHIHHIIHHIIIHHIIIIIHIIIIIHIIGGIIGIHHHGFHHIIGI<IIIIIIHIHIIHHIHHHIHIIIIIHIIIIIHHHIIIIIIIIIIIIIIHHHHIIIIIIIIIIIIIIIIIIIHIIIIIIIIIIHIHIIIIIDDDDD
@HISEQ:969:HM2KJBCX2:2:1102:9007:72975 2:N:0:ACTATGCA
CTGGTGCTGAATCCCAACTATCCCTATTAATCATTACGTTGATCCTAGAAACCAACAAAATAGAATCGAACGTCCTATTTCATTATTCCATGCTAATGTATTCAAGCGCGTGCCTGCTTTAAACACTCTAATTTTTTCAAAGTAACAGTCCTGACTCCCCACAACATCAAATTAATGACATCATGATTCATCAGAAGGGAGAAATCAATGACATTAGTACGTACCGAAGGCACGACCGACGTATTGATCCCGAAATTCAACTACGAGCTTTTTAACTGCAACAACTTTAATATACGCTATTGGAGCTGGAATTACCGCGGCTGCTGGCACCAGACTTGCCCTCCAA
+
DDDDDIIIIFDHHGHIIIIIIIIIIIIIIIIIIIIIIIIIIIIIIIIIIIIIIIIIIIIIIIIIIIIIIIIIIIIIIIIIIIIIIIIHIIIIIIIIIIIIIHHIIIIIIIIIIIIIIIIIIIIIIIIIIIIHIIIIIIIIIIIIIIIHIIIIIIIIIIIHIIIIIIIIIIIIIIIIIIIIIIIIIIIIIIIIIIIIIIIIIIIIIIIIIIIIIHIIIIIHIIIIHIIIHIIIIIIIIIHIHHHIIIIIIIIHIIIIIIIIIIIIIIIIIIIIIHIIIIIIIIIIHIIIIIIIIIIIIIIIIIIIIIIIIIIIIIIIIIIIIIIIIIIIIIIIIIIIIIIIIDDDDD
@HISEQ:969:HM2KJBCX2:2:1102:7732:73986 2:N:0:ACTATGCA
CTGGTGCTGAATCCCAACTATCCCTATTAATCATTACGTCAATCCTAGAAACCAACAAAATAGGATCGAACGTCCTATTTCATTATTCCATGCTAATGTATTCAAGCGTTAGCCTGCTTTAAACACTCTAATTTTTTCAAAGTAACAGTCCTGTTTCCCTGCATCACCAAATTAATGACATTACAGTTCTTCAAGAAGGAGGAATCAGTAAAGCCAGTACATACCATTGGCACGACCAACCTACTGACCCCGAAATTCAACTACGAGCTTTTTAACTGCAACAACTTTAATATACGCTATTGGAGCTGGAATTACCGCGGCTGCTGGCACCAGACTTGCCCTCCAA
+
@DDBBCEGHGGCHHIHHHIHHHIGHHEHHFIF?GHHIIIIHIIIFH?HHIIHIEHEH<FHHHIEGIIGDCHD@EEHHHGE@@GHHHIIIIE@E1GHIIHFHHHHHHHHHGHCEHHHGHEHIIIHHIHHFEFHHGIIHHHHHEHHHIIHHIIHIIIHGHCFHFH1HGEHHIHGHIHIHIGHHHHECHGGCHIIHGHIIIHHHCIHGHIHGIIHHEHIHHHIIHHHGHHFHIHIIHIDHEFHFGHHEIIHIIGIIIHECIIHIIIHIIIHCGIIHHHIHEEEHHHHIIIHHHIIHIIIIIHIIIHHEHEHHIHFHHHIHIIHHIIHEGIHEFHIHFGIIGGHC@@@DD
@HISEQ:969:HM2KJBCX2:2:1102:7862:73983 2:N:0:ACTATGCA
CTGGTGCTGAATCCCAACTATCCCTATTAATCATTACGGTGATCCTAGAAACCAACGAAATAGAATCAGTCCGTCCTATTTCATTATTCCATGCTAATGTATTCAGACGATAGTCTGCTTTAAACACTCTAATTTTTTCAAAGTAACAGTCCTGATTTCCAATCACACCAAATAAATGGCATGAAAGTTCCTCAGAAGGTAGAGATCCATCTCACCAGTGCAGACACCTAAGCCTGACCAATGAGTAAACCCCGAAGTTCAACTACGAGCTTTTTAACTGCAACAACTTTAATATACGCTATTGGAGCTGGAATTACCGCGGCTGCTGGCACCAGACTTGCCCTCCAA
+
BDDDDIIIIIIIIIIIIIIIIIIIIIIIHIIIIIHIIIIIIIIIIIIIIIIIIIIIIIIIIIIGIIIHIIIIIIHIIIIIIIGIIIIIHHHIIGIIGIHIIIIIIIIIIIIIIIIIIIIIIIIIIIHHIIIHIIIIHIIIIIHIIIIIIIIIIIIIIIIIIHHHIIIIHIIHIHHFIIIIIIIIIIIIIHIIIIIIIIIIIIIIIIIIIIIIIIIIIIIIIIIIIHIIIIIIIIIIIIIIIIIIIHHIIIIIHIIIIIIIIIIIIIIIIIIIIIIHHIIIIIIIIIIIIIIIIIIIIIIIIIIIIIIIIIIIIIIIIIIIIIIIIIIIIIIIIIIIIIIIIIIDDDDD
@HISEQ:969:HM2KJBCX2:2:1102:8852:74431 2:N:0:ACTATGCA
[truncated: 33,200,011 more chars]
