# Supplementary material for: Response of arbuscular mycorrhizal fungal community in soil and roots to grazing differs in a wetland on the Qinghai-Tibet plateau
Source: PeerJ. 2020 Jun 19;8:e9375. doi: 10.7717/peerj.9375 (PMC7307571; doi:10.7717/peerj.9375)
Supplement: Supplemental Information 27 [file peerj-08-9375-s027.zip › Root grazing 11-15/74.fastq]

@HISEQ:969:HM2KJBCX2:2:1101:9805:2594 2:N:0:ACTATGCA
GACAGAGGTGCACCCAACTATCCCTATTAATCATTACGTCGATCCTAGAAACCAACAAAATAAGATCAAACGTCCTATTTCATTATTCCATGCTAATGTATTCAAGCGTGTGCCTGCTTTAAACACTCTAATTTTTTCAAAGTAACAGTCCTGATTCCCCATAACACCAAATTAATGACATCATAGTTCGTCAGAAGGGAGAAATCAATAATACCAGTACATACCGAAGTACGACCGATATATTGATCCCGAAATTCAACTACGAGCTTTTTAACTGCAACAACTTTAATATACGCTATTGGAGCTGGAATTACCGCGGCTGCTGGCACCAGACTTGCCCCCAA
+
DCDDDIIIIGIIIIIHIIIIIIHIIIHIHIIIIHIIIIIIIIIIIIIIIIIIIIIIIIIHIHIHHHHHGIIHHIHIIIIHHIIIIIIIIIIEHHIIIIHHIIHHIHIHHIHHIIHIHIIIIIIIIIIIIIIIIIIIIIIIIHHIIIIHIIIIIIIIIIFHHHIIIHIIIIIHGIIHIIIIIIIIIIIIIHHHIIIIIIHIIIIIHIIIIIIHIIIIIIIIIIIIIIIIIIIIIIIHIIIIIHHIIIIIIIIIIHIIIIIIIIIIIIIIIIIIIIIIIIIIIIIIIIIIIIIHHIIIIIIIIIIIIIIIIIIIIIIIIIIIIIIIIIIIIIIIHIIIIIIDDDDD
@HISEQ:969:HM2KJBCX2:2:1101:6491:2972 2:N:0:ACTATGCA
GACAGAGGTGCACCCAACTATCCCTATTAATCATTACGTCGATCCTAGAAACCAACAAAATAGAATCAAACGTCCTATTTCGTTATTCCATGCTAATGTATTCAAGCGTGAGCCTGCTTTAAACACTCTAATTTTTTCAAAGTAACAGTCCTGATTCCCCATGACACCAAATTAATGACATCATGGTTCGTCAGAAGGTAGGAATCAATAATACCAGTACGTACAATAGCACGACCAATAAATTGATCCCGAAATTCAACTACGAGCTTTTTAACTGCAACAACTTTAATATACGCTATTGGAGCTGGAATTACCGCGGCTGCTGGCACCAGACTTGCCCTCCAA
+
@DDD@HIHEH@EEEHIIEGHHHGIIIIHIGH?GHGHIIIIGHHFHHIIIHIHEHHHHIIIHHHGHIIHHGIIHHHH?FEGHIIGHIEHHHHIIHIHFFHEIHHHHHGHHHHIIGHGHHHHHIHIHFHHHIIIHHEHHFICHIHIIHHEDHHIHHHHHGHIIIIIHHEEIHHGHHHHHIHIHIIIIIHHHEIGIIIIIIIIHHIIHHHIHGEHHGHIHH@FHHHFHIHHHHHCGHHHIIHHEHHHHHIIIHIIIHCGIIIHIHHEHHIIIIIHHEFIHHHIIIIIHGHHIHIGHHHFIIIIHHGIHIIIIIHIHGIIGIIIIIIIIIIIHIHIIIIIIHHHB@@DB
@HISEQ:969:HM2KJBCX2:2:1101:12650:2818 2:N:0:ACTATGCA
GACAGAGGTGCACCCAACTATCCCTATTAATCATTGCCTCGGTCCTCAAACCAACGAATAAGACCGCGGTCCTATTGCATTATTCCATGCTGGCGTATCCAGGCGCGAGCCTGCCTTGAACACTCTAATTTCTTCACAGTAAGCGCGGTTCCCTGTCCACTGCTGGACAGCTCCCCGCGGCGGGGCGCAGCCGCCCAGTCCAGCCTGACGGCCGACCGCGCGGCCTTGCCCAAGGTCCGACTACGAGCTTTTTAACTGCAACAACTTTAATATACGCTATTGGAGCTGGAATTACCGCGGCTGCTGGCACCAGACTTGCCCTCCAA
+
DDDDDIIIIIIIIIIIIHIIIIIIIIIIIIIIIIIIIIIIIIIIIIIIIIIIIIIIIIIIIIGIIIIHHHIIIIIIIIIHIIHIIIIIIIIIIIIIIIIIIIHIIIIIIIIIIIIIIIIIIIIIIIIIIIIIIIIIIIIIIHIIIIIIHHHIIIIHIIIIIIIIIIIIIIHHIIIIIIIIIIHIIIIIIIIIIIHHIHHIIIIIIIIIIIIIIIIIIIIIIHIHHIIIIIIIIIIIIIIIIIIIIIIIIIIIIIIIIIIIIIIIHIIIIIHIIHIIIHIIIIIIIIIIIIIIIIIIIIIIIIIIIIIIIIIIIIIIIIIIIDDDDD
@HISEQ:969:HM2KJBCX2:2:1101:16529:3751 2:N:0:ACTATGCA
GACAGAGGTGCACCCAACTATCCCTATTAATCATTACGTCAATCCTAGAAACCAACAAAATAGGATCGAACGTCCTATTTCATTATTCCATGCTAATGTATTCAAGCGTTAGCTTGCTTTAAACACTCTAATTTTTTCAAAGTAACAGTCCAAATTCCCCGCAACACCAAATTAATGGCATTACGGATCATCAGGAAGGAGGAATCAGTGAGACCAGTACATACCAGAGGCATGACCAATCTACTAACCCCGAAATTCAACTACGAGCTTTTTAACTGCAACAACTTTAATATACGCTATTGGAGCTGGAATTACCGCGGCTGCTGGCACCAGACTTGCCCTCCA
+
DDADDHHHEFHIIIIGHHIGH?GFHHIIIHHHIIIHIHHHHHHHIGHHGHIIFIHIIIIGHHGHIFIHGH?EEHFH?EFEHIIIHICCCGHHIIIIHHHHHFFHHIIHIIHHCCIHHHGHHHHIHHIHHIIHIHFHCIIIIHIIIHIHHHHHFGHFHHDHIHHIIHIIIHIHHIIHIHIIIIIIIIIHIIIIIIIHGFHHHIIIIIHF:IHGFHHHIIIHHHHFGHIHHIIIIHIHHHIIIHF<HHCHGHGHIIIIIIIIHHHHHEIIIHEIIHGHHIIIIIIHGHHHIIIIHHHIIIIIIIIIGIIIIIIIIIIIHIIHIIIIIIIIIIHHIHHHHFIHADDDD
@HISEQ:969:HM2KJBCX2:2:1101:20117:6751 2:N:0:ACTATGCA
GACAGAGGTGCACCCAACTATCCCTATTAATCATTACGGTGATCCTAGAAACCAACAAAATAGAATCATGCCGTCCTATTTTATTATTCCATGCTAATGTATTCAAGCAAAATGCCTGCTTTAAACACTCTAATTTTTTCAAAGTAAAGGTCCTGGTTCCCCGCGACACCCAATTAAGGGCATTGCGGTTCTCCAGAAGGTGAGAAATTGACTACACCAGTTCATACCCCTTAAGGCACGACCGATGTGTCAATCCCGAAATTCAACTACGAGCTTTTTAACTGCAACAACTTTAATATACGCTATTGGAGCTGGAATTACCGCGGCTGCCGGCACCAGACTTGCCCTCCAA
+
@DDD@HE?H@@<CCEHFEHCHEFHEHFG@EHEGHIGGHHH?EGCGHFCEHH?FFH0DFGHIHIHHEDFCC11<</<<GHDFH?HHHHH1CFFG?GHHH@H1<E@GH@GHEHHFGFCG@GHHEHIHH@IHIIHIDGHHHGEHIHHHEG?BHEEHF?HHFGHHHHHGHIIIHHIIGIIIIHHHHDCGHIIIIIHHIIGIHIHG@GDHEHHEHIIIIIIIGIHHIIIIIHEIHEHHHCIIIFHHHIHHHGFHFGIIIIHE@IHHGIIIHGGHEHEHHHIIIIGIIHIIIIIIIIHHHIIIHEIHHHHHHIIIIHHIIIIHHIIIIIIHEHHCC/IIIIIIIHHIIIIIIIDBADD
@HISEQ:969:HM2KJBCX2:2:1101:17155:6888 2:N:0:ACTATGCA
GACAGAGGTGCACCCAACTATCCCTATTAATCATTACGGTGATCCTAGAAACCAACGAAATAGAATCAGTCCGTCCTATTTCATTATTCCATGCTAATGTATTCAGACGATAGTCTGCTTTAAACACTCTAATTTTTTCAAAGTAACAGTCCTGATTTCCCATCACACCAAATAAATGGCATGAAAGTTCCTCAGAAGGTAGAGATCCATCTCACCAGTGCAGACATTTAAGCCTGACCAATGGGTAGACCCCGAGGTTCAACTACGAGCTTTTTAACTGCAACAACTTTAATATACGCTATTGGAGCTGGAATTACCGCGGCTGCTGGCACCAGACTTGCCCTCCAA
+
DDDDCIIHIIHIIIIIIIIIGHIIIIIIIIIIIHGHIFHIHHHHIHFIIHIIIIGIIHHHIIHFHHIIIIHHHHIIHIIGHHIIIHHHIIIIIHHHIIIIIHHHIIIIIHIIIHHHHCIIHHHIIIIIIIIIIHIIHHIIIHIIIIIIIHGHHIIIIIIIIGIIIHHIIHIIIIIHIIIIIIIIIIIIIIIIIHHHIHIIHIHHIHIIIIIIIIIIIIIIIIIIIIIIIIIIHHIIIIIIIIHHIHGHHHGIIIIIHIIIIIIIIIIHIIIIIIIIIIIIIIIIIIIIIIIIIIIIIIIIIIIIIIIIIHIIIIHHIIIIIIIIIIIIIIIIIIIIIIIIIIHDDDDD
@HISEQ:969:HM2KJBCX2:2:1101:8322:7804 2:N:0:ACTATGCA
GACAGAGGTGCACCCAACTATCCCTATTAATCATTACGTCGATCCTAGAAACCAACAAAATAGGGTCAAACGTCCTATTTCATTATTCCATGCTAATGTATTCAAGCGTGTGCCTGCTTTAAACACTCTAATTTTTTCAAAGTAACAGTCCTGATTCCCCATGACACCAAATTAATGACATCACAGTTCGTCAGAAGGTAGAAATCAATAATACCAGTGCATACCAGAGGCACGACCAATATATTGATCCCGAAATTCAACTACGAGCTTTTTAACTGCAACAACTTTAATATACGCTATTGGAGCTGGAATTACCGCGGCTGCTGGCACCAGACTTGCCCTCCAA
+
DDDDDIIIIIIIIIIIIHIHIIIIHIIIIIIIIIIIIIIIIHIIIIIIIIIIIIIGIIHHIIHIIIIIHIIGIGHHHHIIIIIIIIIHIIIIHIIIIIIIIHHIIIHIIIIIHIIIIIIIIIIIIIIIIIIIIIIIIIIHIIIIIIIIIIIIIIIIIIIIIIIIIIIIIIIHHIIIIIIIIIIIIIIIIIIIIIIIIIIIIIIIIIIIIIIIIIIIIIIIIIIIIIIIIIIIIIIIIIIIIIIIHIIIIIIIIIIIIIIIIIIIIIIIIIIIIIIIIIIIIIIIIHIIIIIIIIIIIIIIIIIIIIIIIIIIIIIIIIIIIIHIIIIIIIIIIIIIIIIIIDDDDD
@HISEQ:969:HM2KJBCX2:2:1101:1254:8254 2:N:0:ACTATGCA
GACAGAGGTGCACCGAACTATCCCTATTAATCAGTACGTCAATCCTAGAAACCAACAAAATAGGATCAAACGTCCTATCTCATTATTCCATTCTAATGTATTCAAGCGTTAGCCTGCTTTAAACACTCTAATTTTTTCAAAGTAACAGTCCTGTTTCCCTGCAACACCAAATTAATGACATTACAGTTCTTCAAGAAGGAGGAACCAGTAAAGCCAGTACATACCAGAGGCACGACCAACTTACTAATCCCGAAATTCAACTACGAGCTTTTTAACTGCAACAACTTTAATATACGCTATTGGAGCTGGAATTACCGCGGCTGCTGGCACCAGACTTGCCCTCCAA
+
<@D@0DHIFHIHIH/<<<FEHH@H@CFG11CEH1<@E0FHHC1DF11<1<FHHEHC1D<FHHH1DCHCH<G<11<0<111111<D11<DH<111<1DFD1GHCGH<1<DGHHHFCA1B<8FHHC8HHEBDCD8HF@A@FHEHGFGGH1C1<<CC<EG?HIHHCCE0DGF0HDHIHI9F/G?,HGHEGEFD<FCFEEHE5F<HHEHHGDDHHC@1@HGEHGG@HHFFHHIGFHHHHC@C<HIHF@FHDBHCC1111EEHGGIHHEF@IIHHHIHEFHG@HGHCHHFFCFCHGCDHDHHHGFFHIHEGCHFD<@E?HCDGHF1HGCGCIHHGHGF<HHHG/GHD@@AD
@HISEQ:969:HM2KJBCX2:2:1101:15402:8771 2:N:0:ACTATGCA
GACAGAGGTGCACCCAACTATCCCTATTAATCATTACGTCGATCCTAGAAACCAACAAAATAGGTTCGATCGTCCTATTTCGTTATTCCATGCTAATGTATTCAAGCGCGAGCCTGCTTTAAGCACTCTAATTTTTTCAAAGTAACAGTCCTGTTTCCCCGCAACAACAAATTAATGCCATCACGGTTCTACAAGAAGGAGGGACCAGTGAGGCCAGTGCATACCAGTGGCACGACCAACCTACTGGCCCCGAAATTCAACTACGAGCTTTTTAACTGCAACAACTTTAATATACGCTATTGGAGCTGGAATTACCGCGGCTGCTGGCACCAGACTTGCCCTCCAA
+
BDDB?HI1DEEHEFHGHHIEHHIEHIHIIEHIHIIIIHHHHHIG=G?CG?FHIHHCHHHHFHFCHGHHIHHH??CHHHHHHCGEH11GHFCH?D1GHHHFH?H@HHFGHEHIHHHEHHHFHHE?GEHHGGHIHGB<ECHHIIHHHIHHGHGHHGH@HHFHIHEFIHHHEGF@IHHF@FFCFHHEEEG?HHGEHIHGHGG?HIIHEHHIGIHHHEHHD1?EHEHGHGFFHFFE?FEIHIIIIHHHEHHHCGHHEIIIIIHIHHIHHGCIIHHHHE@@CHGDDD1GF1GG@EHHCHHIHIHHHCCCIHEEIIHHHIIIHIIHIGIIH@EEEHGCHHHHHCHHHD??D@
@HISEQ:969:HM2KJBCX2:2:1101:7004:9986 2:N:0:ACTATGCA
GACAGAGGTGCACCCAACTATCCCTATTAATCATTACATCGATCCTAGAAACCAACAAAATAGAATCGGATGTCCTATTTCATTATTCCATGCTAATGTATTCAAGCGTGAGCCTGCTTTAAACACTCTAATTTTTTCAAGGTAACAGTCCTAATTCCCCGTGACACCAAATTAATGGCATTACGGTTCTTTAGAAGGTGAGAAATCAATAATATCAGTACATACCAACGGCATGACCGATACATTGATCCCGAAATTCAACTACGAGCTTTTTAACTGCAACAACTTTAATATACGCTATTGGAGCTGGAATTACCGCGGCTGCTGGCACCAGACTTGCCCTCCAA
+
DDDDDIIIIIIHIIIIIIIIHHIIIIIIHIIIIIIIIIIIIIIIIIIIIIIIIIIIHIIIIIIIIIIIIGIIIIIIIIIIIHIIIHIIIIIFHIIIIIIIIIIHIIGIHHIIIIIIIIIIIIIIIIIIIIIIIIIIIIIIIIIIIIIIIIIIIIIIIIIIIIIIIIIIIIIHHIGIIIIIHIIIIIIIIIIIIIIIIIIIIIIIIIIIIIIIIIIIIIIIIIIIIIIIIIIIIIIIIIIIIIIIHHIIIIHIIIIIIIIIIIIIIIIIIIIIIIIIIIIIIIIIIIIIIIIIIIIIIIIIIIIIIIIIIIIIIIIIIIIIIIIIIIIIIIIIIIIIIIIIIIDDDDD
@HISEQ:969:HM2KJBCX2:2:1101:5271:10382 2:N:0:ACTATGCA
GACAGAGGTGCACCCAACTATCCCTATTAATCATTACGTCAATCCTAGAAACCAACAAAATAGGATCAAACGTCCTATTTCATTATTCCATGCTAATGTATTCAAGCGTTAGCCTGCTTTAAACACTCTAATTTTTTCAAAGTAACAGTCCTGTTTCCCTGCAACACCAAATTAATGACATTACAGTTCTTCAAGAAGGAGGAACCAGTAAAGCCAGTACATACCAGAGGCACGACCAACTTACTAATCCCGAAATTCAACTACGAGCTTTTTAACTGCAACAACTTTAATATACGCTATTGGAGCTGGAATTACCGCGGCTGCTGGCACCAGACTTGCCCTCCAA
+
DDCDDIIIICEHIIIIIIIIIIIIIIIIIHIIIIIIIIIIIIIIIIIIIIIIIIIIIIIIIIIIHIIIIIIIIHIIIIIIIIIIIIIIHIIIIIHHIIIIHFHIIIIIHIIIIIIIIIIIIIIIIIIHIIIIIIIIIIIIIIHIIIIHHIIHIHIHIIIIIIIIHIIIIIIIIIIIIHHIGIIIIIIIIFIIIIHIIIIIIIIHIIIIIIIIIIIIIIIIIIIIIIIIIIIIIIIIIIH<IIIHFIIHIIIIIIIIIIIHIIHIIIIIIIIIIIHIIIIIIIIIIIIIIIIIIIIIIIIIIIIIIIIIIIIIIIIIIIIIIIIIIIIIIIIIIIIIIIIIIDDDDD
@HISEQ:969:HM2KJBCX2:2:1101:9610:10487 2:N:0:ACTATGCA
GACAGAGGTGCACCCAACTATCCCTATTAATCATTACGTCAATCCTAGAAACCAACAAAATAGGATCGAACGTCCTATTTCATTATTCCATGCTAATGTATTCAAGCGTTAGCTTGCTTTAAACACTCTAATTTTTTCAAAGTAACAGTCCAAATTCCCCGCAACACCAAATTAATGGCATTACGGATCATCAGGAAGGAGGAATCAGTGAGACCAGTACATACCAGAGGCATGACCAATCTACTAACCCCGAAATTCAACTACGAGCTTTTTAACTGCAACAACTTTAATATACGCTATTGGAGCTGGAATTACCGCGGCTGCTGGCACCAGACTTGCCCTCCAA
+
DDDDCIIIIIHIIIIIIIIIIIIIIIIIIIIIIIIIIIIIIIIIIIIIIHHIHIIIIIIIIHIIHIIIIIIIIIIIIIIIIIIIIIIIHHIIIIIHIIIIIIIIIIIIIIIIIIIIIIIIIIIIIIHIIIIIIIHIIIIIIIIIIIIIHIIIIHIIIIIHIIIIIIIIIIIIIIIIIIIIIIIIIIIIIIIIIIIIIIIIIIIIIIIIIIIIIIIIIIIIIIIIIIIIIIIIIIIHIIIIIIIHGIIIIIIIIIIIIIIIIIIIIIIIIIIIIIIIIIIIIIIIIIIIIIIIIIIIIIIIIIIIIIIIIIIIIIIIIIIIIIIIIIIIIIIIIIIIIIIIIDDDDD
@HISEQ:969:HM2KJBCX2:2:1101:9322:10572 2:N:0:ACTATGCA
GACAGAGGTGCACCCAACTATCCCTATTAATCATTACGTCAATCCTAGAAACCAACAAAATAGGACCGAACGTCCTATTTCATTATTCCATGCTAATGTATTCAAGCGTTAGCTTGCTTTAAACACTCTAATTTTTTCAAAGTAACAGTCCAAATTCCCCGCAACACCAAATTAATGGCATTACGGATCATCAGGAAGGAGGAATCAGTGAGACCAGTACATACCAGAGGCATGACCAATCTACTAACCCCGAAATTCAACTACGAGCTTTTTAACTGCAACAACTTTAATATACGCTATTGGAGCTGGAATTACCGCGGCTGCTGGCACCAGACTTGCCCTCCAA
+
DDCDDIIIIHHIIIIIHIIIIIIIIIIIIIIIHIIIIGIIIIIIHHHHHHIIIHHIHIIIIIIIEHHIIIIIIHIGIIIHIIIIIIIHHIIIIHIIIHHHHIIIIIIIIIHIIIIIIIIIIIIIIIIIIIIIIIHHIIIIIIHIIHHGIHHIIGHIIIHIIIIIHHEHIIIIIIIIHIHHIIIIIIHIIIIIIIIIIIIIIIIIIIIIIHIIIIIIIHIIHHIHIIIHHIHIIHIIIIIHIHIHHHHHDDHIIIIIHIIIHHHIHHIIIIIIIHHIHIIHIIIIGIIIIIIHHHHIHIIIHGIIIIIIIIIIIIIIHIIIIIIIIIIIIIIIIIIIIIIHHADDD@
@HISEQ:969:HM2KJBCX2:2:1101:9266:11357 2:N:0:ACTATGCA
GACAGAGGTGCACCCAACTATCCCTATTAATCATTACGTCGATCCTAGAAACCAACAAAATAGAATCAAACGTCCTATTTCATTATTCCATGCTAATGTATTCAAGCGTGAGCCTGCTTTAAACACTCTAATTTTTTCAAAGTAACAGTCCTGATTCCCCACGACACCAAATAAATGACATCATGGTTCGTCAGAAGGGAGAAACCGACGATGCCAGTACGTACCGAGGCACGACCGACATGATGGTCCCGAAATTCAACTACGAGCTTTTTAACTGCAGCAACTTTAATATACGCTATTGGAGCTGGAATTACCGCGGCTGCTGGCACCAGACTTGCCCTCCAA
+
DDDDDIHHHHIIHHIIIIIIIIIIIIIIIIIIIIIIHHIIIHIIIIGIIIIGIHIIGHIIIIHIIIIIHFHHFHHIIIHIIIIIIIIIEHIIIIIIIIIIICIHIHIIHIIIIIIIIIIIHGHIIIIIHHIIIIIIIIIIIIHIIIHHIIIIIIHHIIIHIIIIIIIIIHIIIIHHHHHIIIHIIIIIIIIIIIIIHIIIIIHHIIIIIIIIHIIIIIIIIGIHIIIIIIIIIIIIIIIIHHHHIIIIHIIIIIIIGIIIIIIIIIIIIIIIIIIIIIIIIIIIIIIIIIIIIIIIIIIIIIIIIIIIIIIHIIHIIIIIIIIIIIIIIIIIIIIIIIIIDDDDD
@HISEQ:969:HM2KJBCX2:2:1101:16051:11648 2:N:0:ACTATGCA
GACAGAGGTGCACCCAACTATCCCTATTAATCATTACGGTGATCCTAGAAACCAACAAAATAGAACCATGCCGTCCTATTCTATTATTCCATGCTAATGTATTCGAGCAAAAATGCCTGCTTTAAACACTCTAATTTTTTCAAGGTAAAGGTCCTGGATCCGCAAGACACCCAATTAAGGACATCAAGTTTCTCCAGAAGGTGAGAAATCAACAGTAACAGTTCATACCCCTTAAGGCACGACCATTACGTCAATCCCGAAATTCAACTACGAGCTTTTTAACTGCAACAACTTTAATATACGCTATTGGAGCTGGAATTACCGCGGCTGCTGGCACCAGACTTGCCCTCCAA
+
DABDDHH@HHHII@@HHHEHIGHHHHGHGH1GHHHEHH=FGCHCEHHHHHH11DFCCEHHEE@@HEE@@G1D/</CG?C11<<CGE@ED1<DE1<DFHCHHCFHHHEIHGIIHHH3DHHFHHHIIIIIIIHHGHHHIHHHGHHFHFHFHHHHHGEEHHEHDEGIIIHHH8HFHGGHIHHEIIHI:HHHGHHGEIHHHIIIHHHHHIHHGIIII<GHIIIHGHHHECIIII<HHHHHHHHH<HIIHHIIIHHFHHHIIIHIIIIIIIHIIHIIIGIIHEEHIIIHGIIIHIHHCEIIIIHIIHEHHHHIIIIIHHHGIIIIIIHIIIIIIIIHIIHIIHHHHIHIIIIIDBDDD
@HISEQ:969:HM2KJBCX2:2:1101:17778:11519 2:N:0:ACTATGCA
GACAGAGGTGCACCCAACTATCCCTATTAATCATTACGTCAATCCTAGAAACCAACAAAATAGGATCAAACGTCCTATTTCATTATTCCATGCTAATGTATTCAAGCGTTAGCCTGCTTTAAACACTCTAATTTTTTCAAAGTAACAGTCCTGTTTCCCTGCAACACCAAATTAATGACATTACAGTTCTTCAAGAAGGAGGAACCAGTAAAGCCAGTGCATACCAGAGGCACGACCAACCTACTAATCCCGAAATTCAACTACGAGCTTTTTAACTGCAACAACTTTAATATACGCTATTGGAGCTGGAATTACCGCGGCTGCTGGCACCAGACTTGCCCTCCAA
+
DDDDDIIHIIIIIIIGIIIIIIIIIIIIIIHIIIIIIIIIIIHFHIIIIIIHIIIIGGHIIIHHHIIIIIIIHHHIIIHHHCHIIIIIIIIHIGHHIIIHIGIHIHIIHHEGHIIIIIHHIIIIIHIIIIIIIIHHFIIIHIIIHIIIHIIIIIIIIIIHIIIIHIIIIIHHHHIIIIIIIIIIIIIHIIIIIIIIIIIIIIIHHHHIIIIHIIIIIHIIIIIIIIIIIIIIIIIIIIIIHIHGCIIIIIIIIIIHIIIIHIIIIIIIIIIIIIIIIIIIIIIIIIIIIIIIIIHIIGHIIIIIIIIIIIIIIIIIHIIIIIIIIIIIIIIIIIIIIIIIIDDDDD
@HISEQ:969:HM2KJBCX2:2:1101:21043:11880 2:N:0:ACTATGCA
GACAGAGGTGCACCCAACTATCCCTATTAATCATTACGTCGATCCTAGAAACCAACAAAATAGGGTCAAACGTCCTATTTCATTATTCCATGCTAATGTATTCAAGCGTGAGCCTGCTTTAAACACTCTAATTTTTTCAAAGTAACAGTCCTGATTCCCCGCGACACCAAATTAATGACATCACGGATCTTCAGAAGGGAGAAACCAGTGACACCAGTGCATACCAAAGGCATGACCAGCGTACTGATCCCGAAATTCAACTACGAGCTTTTTAACTGCAACAACTTTAATATACGCTATTGGAGCTGGAATTACCGCGGCTGCTGGCACCAGACTTGCCCTCCAA
+
DDDDDIHHEHIHCEHHIIFHEHIIGHFIIHCFHHGGHHGEHHIIHIIIIHIHHEHHHHHIHIHCFEGGHHEE<C@EGCE1CGHHIEFHEHHECFGHHHHHHIHHHHHIGHIIIIHHIHHHHHIIHIHHIHHHIHHHHHHIHHHGHIHHHEHIHHGHIIIIIIIHIIIIIIIIIIIIIIIIIIIIIIIIIIIIIIIHIIIIIIIIIIIIIHIIIIIIIIIIIIIIIIIHIIIIIIIIIIIIIIIHGIIIIIIIIIIIIIIIIIIIIHIIIIIIIHHIIIIIIIIIIIIIIIIHIHIIIIIIIIIIIIIIIIIIIIIIIIIIIIIIIIIIIIIIIIIIIIIIIDDDCD
@HISEQ:969:HM2KJBCX2:2:1101:3202:13535 2:N:0:ACTATGCA
GACAGAGGTGCACCCAACTATCCCTATTAATCATTACGTCAATCCTAGAAACCAACAAAATAGGATCAACGTCCTATTTCATTATTCCATGCTAATGTATTCAAGCGCGAGCCTGCTTTAAACACTCTAATTTTTTCAAAGTAACAGTCCTGATTCCCCACCACACCAAATAAATGACATGATGGTTCGTCAGAAGGTAGGAATCAGTAACACCAGTACGTACCGAAGGCACGACCAGCGTACTAATCCCGAAATTCAACTACGAGCTTTTTAACTGCAACAACTTTAATATACGCTATTGGAGCTGGAATTACCGCGGCTGCTGGCACCAGACTTGCCCTCCAA
+
DDDDDIIIIIIIIHIHIIIIHIGIIIHIIIIHIIIIIIIHHHHGHHHIIIIIIIIIIIIIHEHIHFHHIGHHIIIIIIHIIIIIHHIGHHHGIIIHHHIHIHHIHIHHIIHHHHHGIGHHIIHHHFHIFHIIIIIIIIIIGIIHHGIHHHHIHBHHIHHHGIHIHIHHEIIIHHHHIIIHHHGIIIIHHIIIIIHHHHHH3HHHIIHHIIIIHHHHHIIIIIIIHHIIIHEIIIIIIHHHHHHHIHHIIHHHIIHHIIHHHEHIHIIIIHIHHHHHIIIIIIHGCHIIIIIIHIHIHIIIIIIIIIIIIHIHIIIIIIIIIIIIIIIIIIIIHIIIIIHIDDDDD
@HISEQ:969:HM2KJBCX2:2:1101:10805:13577 2:N:0:ACTATGCA
GACAGAGGTGCACCCAACTATCCCTATTAATCATTACGTCAATCCTAGAAACCAACAAAATAGGATCAAACGTCCTATTTCATTATTCCATGCTAATGTATTCAAGCGTTAGCCTGCTTTAAACACTCTAATTTTTTCAAAGTAACAGTCCTGTTTCCCTGCAACACCAAATTAATGACATTACAGTTCTTCAAGAAGGAGGAACCAGTAAAGCCAGTGCATACCAGAGGCACGACCAACCTACTAATCCCGAAATTCAACTACGAGCTTTTTAACTGCAACAACTTTAATATACGCTATTGGAGCTGGAATTACCGCGGCTGCTGGCACCAGACTTGCCCTCCAA
+
DDDDDIIIICHIIHIIIIIHIIIIIHIIIIIIGIIHIIHIHIIIIIIHIIHIIEHHHHEHIIHHIIIIGFHHEE=HFHIHIIIIHGHFHHIIIIIIIIIIHHGHIIHIIIIGIIIIIHHIIIHHHIIHIHIIHHHGHIIHIHHHHEHIHHEHHFHEIIHIIIIIHGFHIIIHHIHIIIHHIIIIIHIHHHIEEFGHHHHHHIIHHIHIIIIIIHIIIIIIIIIIIIIIHIIIIIIH.HHIIHHHGIHHDEGIIIIHIIIIHEHIIIIIIIIIIIHIIIIIIIIIIHIIIIIIIIIIIIIHIIIIIIIIIIIIIIIHGIIIIIIIIIIIIIIIIIIHHIIIIDDDDD
@HISEQ:969:HM2KJBCX2:2:1101:16660:14934 2:N:0:ACTATGCA
GACAGAGGTGCACCCAACTATCCCTATTAATCATTACGGTGATCCTAGAAACCAACAAAATAGAACCATGCCGTCCTATTCTATTATTCCATGCTAATGTATTCGAGCAAAAATGCCTGCTTTAAACACTCTAATTTTTTCAAGGTAAAGGTCCTGGATCCGCAAGACACCCAATTAAGGACATCAAGTTTCTCCAGAAGGTGAGAAATCAACAGCGACAGTTCATACCCCTTAAGGCACGACCATCACGTCAATCCCGAAATTCAACTACGAGCTTTTTAACTGCAACAACTTTAATATACGCTATTGGAGCTGGAATTACCGCGGCTGCTGGCACCAGACTGCCCTCCAA
+
<DDD?HGEFHFHGFHIFIIIIHF@FHIHIHCHHIHIFGHHHIH?HGHHGIIIHIIIIIFHHH@@HHHIIGHEHHCEHIHGEHHHHHIIHFEHFHEHHHIEHCGIIIHIIIHIHHIIIHGFHEGHEHHHHHIIIIHFGGGHHHHHEHEHHHHIIIIIIHEHHH?IIHDCIHIIIIHIIHHGHHIIIGIIHHEHHGIHHEHHIHHHHIIIHHIIIIIIHHIHIIIIIIHIIHIIGIIIHHHIIIIIIIHHHHHEHIHHCIIIIIIIIIIHFIHIHIIIIIIIIIIIIIIIIIIIIIHHHHIHHIIIIIIIIHEIIHHIIIIHIIIIIIIIIIIIIIIIIIIIIIIHIIIDDDBD
@HISEQ:969:HM2KJBCX2:2:1101:8079:14538 2:N:0:ACTATGCA
GACAGAGGTGCACCCAACTATCCCTATTAATCATTACGTCAATCCTAGAAACCAACAAAATAGGATCGAACGTCCTATTTCATTATTCCATGCTAATGTATTCAAGCGTTAGCTTGCTTTAAACACTCTAATTTTTTCAAAGTAACAGTCCAAATTCCCCGCAACACCAAATTAATGGCATTACGGATCATCAGGAAGGAGGAATCAGTGAGAGCAGTACATACCAGAGGCATGACCAATCTACTAACCCCGAAATTCAACTACGAGCTTTTTAACTGCAACAACTTTAATATACGCTATTGGAGCTGGAATTACCGCGGCTGCTGGCACCAGACTTGCCCTCCAA
+
DCDDDIIIIIIIIIIHIGIIIIIIIHIIIHIIIIIIIIIIIIIIIIIIHHIIIIIIIIIIIIHIIGIIIIIIIIIIIIIIIIIIIGICHHHHHIIIIIIIIHHHIIIIIIIIIHHIHIIIIHGHHIIHIIIIIHHHIIIIIIIIIIIIHIIIIIIIIIIIIIIIIIHHIIIIIIIHIIIIIIIHIIHIIHHHIHIIIIIIIIIIIIIIIIIIIIIIIIIIIIHIIIIIIIIIIIIIGIIIHIIHFHHHGIIIIIIIIIIHIIIIIIIIIIIHIIIIIIIIIIIIIIIIIIIIIIIIIIIIIIIIIIIIIIIIIIIIIIIIIIIIIIIIIIIIIIIIIIIIIDDDDD
@HISEQ:969:HM2KJBCX2:2:1101:11441:15724 2:N:0:ACTATGCA
GACAGAGGTGCACCCAACTATCCCTATTAATCATTACGTCAATCCTAGAAACCAACAAAATAGGATCGAACGTCCTATTTCATTATTCCATGCTAATGTATTCAAGCGTTAGCCTGCTTTAAACACTCTAATTTTTTCAAAGTAACAGTCCTGTTTCCCTGCAACACCAAATTAATGACATTACAGTTCTTCAAGAAGGAGGAATCAGTAAAGCCAGTACATACCATAGGCACGACCAACCTACTGACCCCGAAATTCAACTACGAGCTTTTTAACTGCAACAACTTTAATATACGCTATTGGAGCTGGAATTACCGCGGCTGCTGGCACCAGACTTGCCCTCCAA
+
DDDDDIIIIIIIIHIHIIIIIIIHIIIIIIIIIIIIIIHIIIHIIIIIHIIHIIIIIHIHIIIIHIHIIIIGHGIIIIIIIIIIIIIIIIIGGIIIIIIIIIIHIHIIHHIIIIIIIIIIIIIIIIIHIIIIIIIHIIIIIIIIIIIIIIHIIIIIIIIIHIIIHHIIIIIIIIIIIIHIIIIIIIIIIIIHHIIIIIIIIIIIIIIIIIIIIIIIIIIIIIIIIIIIIIIII<IIIIHIIIIHGIIIIIIIIIIIIIIIHIIIIIIIIIIIIIHIIIIHIIIIIIIIIIIIIIIIIIIIIHIIIIIIIIIIIIIIIIIIIIIIIIIIIIIIIIIIIIIIIDDDDD
@HISEQ:969:HM2KJBCX2:2:1101:8477:15593 2:N:0:ACTATGCA
GACAGAGGTGCACCCAACTATCCCTATTAATCATTACGTCGATCCTAGAAACCAACAAAATAGAATCAAACGTCCTATTTCATTATTCCATGCTAATGTATTCAAGCGTAAGCCTGCTTTAAACACTCTAATTTTTTCAAAGTAACAGTCCTGATTCCCCACGACACCAAATTAATGACATCGCGGTTCTTCAGAAGGTAGGAACCGATAATGCCAGTGCGTACCGAGGCACGACCAACAATTCGATCCCGAAATTCAACTACGAGCTTTTTAACTGCAACAACTTTAATATACGCTATTGGAGCTGGAATTACCGCGGCTGCTGGCACCAGACTTGCCCTCA
+
DDDDDIIGIHIIIIIIIIHIIIIHIIIIIHIIIIIIIIIIIIIIIIIIGIIIIIIIIHIIIIIIHHIEHIEHHIIGHHIEHIIIIIIHIIGHIIIIIIIHHIIIIIHIIIIIIHHIIIHIHHHIHIIIHHGHHIIIIIIIIIIIIIHGIIIIIIIIIIIIIIIIIIIIIIIIIHIIIIIHIIHIIIIIIIIIIIIIIIIIIIIIIHIIIIHIIIIIIIIIIIIIHIIIII==IIIIIIIIIHIIIIIIIIIIIIIIIIIHHEIIIIIIIIIIIIIIIIIIIIHIIIIIIIIIIIIIIIIIIIIIIIIIIIIIIIIIIIIIIIIIIIIIIIIIH?IIIIDDDDD
@HISEQ:969:HM2KJBCX2:2:1101:7790:16148 2:N:0:ACTATGCA
GACAGAGGTGCACCCAACTATCCCTATTAATCATTACGGTGATCCTAGAAACCAACAAAATAGAACCATGCCGTCCTATTCTATTATTCCATGCTAATGTATTCGAGCAAAAATGCCTGCTTTAAACACTCTAATTTTTTCAAGGTAAAGGTCCTGGATCCGCAAGACACCCAAAATTAAGGACATCCAAGTTTCTCCAGAAGGTGAGAAATCAACAGCAACAGTTCATACCCCCTCCTTAAGGCACACGACCATCACACGTCAATCCCGAAATTCAACTACGAGCTTTTTAACTGCAACAACTTTAATATACGCTATTGGAGCTGGAATTACCGCGGCTGCTGGCACCAGACTTGCCCTCCAA
+
DCDDDIIIIHIHIIIIIIIIIIIIIIIIIIIIIIIIIIIIIGIIIIIIIIIIHIIIIHIIIIHIIIIIIHHIIIIHHEHIIIIIIIIIIIIIIHIIIIGHIEHIHIFHIIHIGHIIIIHIIIHHHIIIIIIIHIIIIIIIIIHHFHHHHIIHHIIHEHHHIHHIIHHIIIIIIIIIIIIIHHHGHHIIIIIIHHIIIHFIIHIIIIIHHIIIHIIIHHFIIIIIIIIHHHIIIIGHIIIIIGIHIIIIIHEIIIHHEHHIIHFIIIIIIHIIIIIIIIIIIIIIIIIIIIIIIIIIIIHIIHIIIIIIIIIHIHIIIIIIIIIIIIIIIIIIIIIIIIIIIIIIIIIIIIHFHIIHIGIDDDDD
@HISEQ:969:HM2KJBCX2:2:1101:19232:16392 2:N:0:ACTATGCA
GACAGAGGTGCACCCAACTATCCCTATTAATCATTACGTCAATCCTAGAAACCAACAAAATAGGATCGAACGTCCTATTTCATTATTCCATGCTAATGTATTCAAGCGTTAGCCTGCTTTAAACACTCTAATTTTTTCAAAGTAACAGTCCTGTTTCCCTGCAACACCAAATTAATGACATTACAGTTCTTCAGAAAGGAGGAATCAGCGAAGCCAGTGCATACCAGTGGCACGACCAACCTGCTGACCCCGAAATTCAACTACGAGCTTTTTAACTGCAACAACTTTAATATACGCTATTGGAGCTGGAATTACCGCGGCTGCTGGCACCAGACTTGCCCTCCAA
+
ABDBDIIIIIIIGIIIGIIGHGHIIIIIHIHIIHHIIIIIIIIIIIHIIIIHHIIIIIIGHHHHHIIIGCDCCEHHHHIHHIIIHIHHHGH1DEHIIHHIIHIHHHIIIIHIHHIIIIIIHHHHHGHIIIIIIHIIFHHHFHHIIIIIIIIIIHHHIIIIIIIIGIHIIIIHHIIIIIIIIIIIIIIIIGIIIIIIIIIIIIIIHIIIIIIIIIIIIIIIIIIIIIIIIIIIIIIIIIIIIIIHHIIIHIIIIIIIHIIIIIIIIIIIIIIIIIIIIIIIIIIIIIIIIIIIIIIIIIIIIIIIIIIIHIIIIIIIIIIIIIIIIIIIIIIIHIIIIIIIIDDDDD
@HISEQ:969:HM2KJBCX2:2:1101:16968:17780 2:N:0:ACTATGCA
GACAGAGGTGCACCCAACTATCCCTATTAATCATTACGTCAATCCTAGAAACCAACAAAATAGGATCAACGTCCTATTTCATTATTCCATGCTAATGTATTCAAGCGCGAGCCTGCTTTAAACACTCTAATTTTTTCAAAGTAACAGTCCTGATTCCCCACCACACCAAATTAATGACATGATGGTTCGTCAGAAGGTAGAAATCAGTAACACCAGTACGTACCGAAGGCACGACCAGCGTACTAATCCCGAAATTCAACTACGAGCTTTTTAACTGCAACAACTTTAATATACGCTATTGGAGCTGGAATTACCGCGGCTGCTGGCACCAGACTTGCCCTCCAA
+
DDDDDIHFEHHIIIIIIGHIIHIIIIIIIHHIIIIIIHHHIIIIIIIIGIIIIIIIHHHHIIHHIHIHHIIHIHIIIHIIHHHEHHIIIIGFHHEHHIIHHEHHHHHIHIIIIIHIHHHIIIHHIHHHIIIHHHHHHIIIHHIHHIIHHIIIHIIHHHIIIHFEHIHIHGIIHHHHHIHHIIIHIHIIIIIIIHIIIGIHHFGIIIGIHHHHHHHI=IIIHHHIHHIIIHHHHGDIHIIIHG@FHHIIIIIHGIIHHHHIHFIIHIHHIGIHHHIIIIIIIIIHIIIHHHDHHIHHIIIIIIIHIIIIHIIHIIHHHIIIIIIIIIIIIIIIIIIIIIIIDCDDD
@HISEQ:969:HM2KJBCX2:2:1101:18884:16580 2:N:0:ACTATGCA
GACAGAGGTGCACCCAACTATCCCTATTAATCATTACGTCAATCCTAGAAACCAACAAAATAGGATCAAACGTCCTATTTCATTATTCCATGCTAATGTATTCAAGCGTTAGCCTGCTTTAAACACTCTAATTTTTTCAAAGTAACAGTCCTGTTTCCCTGCAACACCAAATTAATGACATTACAGTTCTTCAAGAAGGAGGAACCAGTAAAGCCAGTACATACCAGAGGCACGACCAACCTACTAATCCCGAAATTCAACTACGAGCTTTTTAACTGCAACAACTTTAATATACGCTATTGGAGCTGGAATTACCGCGGCTGCTGGCACCAGACTTGCCCTC
+
DDDDCEHHIHIIGHDE@GHHIGIIIFHHHHEHHIIIIIIE=HHF@GEGGFHGGHHIIG?CDC@EHFEHIHGCCHGHI@FHGEEH?HEHHHIEHIHHHHHHHGHHHHHIEHHIIIHHHHFHHIIHHHFHHIIIGHHGGHHHIIHHIIHGIIIIIIHGHIIIIIIIHHHFCHEHFHIIFCIIIIIIHHGIIHGHHFIIIIIHHHHHIHHHIGIHIIIIIHIHHHHHHHIIHHHIIIIIGIIHGHIHHHDCHHHFCHIHHHIHHGHIIIIIHIIHHFHIHHFHHHIIHHHIIHGIHGHEG1HCFHHHHHHIIIIIIIIIIIIIGIIIIIIIIIHIIIHGIIDDDDD
@HISEQ:969:HM2KJBCX2:2:1101:17344:18801 2:N:0:ACTATGCA
GACAGAGGTGCACCCAACTATCCCTATTAATCATTACGTCAATCCTAGAAACCAACAAAATAGGATCAACGTCCTATTTCATTATTCCATGCTAATGTATTCAAGCGCGAGCCTGCTTTAAACACTCTAATTTTTTCAAAGTAACAGTCCTGATTCCCCACCACACCAAATTAATGACATGATAGTTCGTCAGAAGGTAGGAATCAGTAACACCAGTACGTACCGAAGGCACGACCAGCGTACTAATCCCGAAATTCAACTACGAGCTTTTTAACTGCAACAACTTTAATATACGCTATTGGAGCTGGAATTACCGCGGCTGCTGGCACCAGACTTGCCCTCCAA
+
DDDDDIEECHIICCECHHEFHIGIHIIIHGFEHGHIIHHIHHIIIFIIIIHIHIIIIIIIFHC@CHHIIGHGHGEHIGHIIIHIHFHIHEG@GHIHHHHIHHEHIIIIIHHICHFHCHHHFHIHHHHFHHIFHHHCHGIHHIIIIHIIIIIHGHHIIIIHIIHEHEIIIIIIIIHHHIIIIIIIHHHIIIHIIIIIIHIIIIIIIIIIIEHHIHHIIHHIIIIHIIIIIIIIIIIIIIIIIIHHIIIHIGIGIIIIHIIIHDIIIHIIIIIIHEIIIHIIHHHIIIIHHIHHEIIHIIHIIIIIIIIIIIIIIIIHIIIIIIHIIIIIIIHIIGIIIIIIBDDDD
@HISEQ:969:HM2KJBCX2:2:1101:13918:19230 2:N:0:ACTATGCA
GACAGAGGTGCACCCAACTATCCCTATTAATCATTACGGTGGTCCTAGAAACCAACAAAATAGAACCACAACGTCCTATTCTATTATTCCATGCTAATCTATTCAAGCAATAGCCCGCTTTAAACACTCTAATTTTTTCAAGGTAATGGTCCTGGCTCCCCAACACACCCAATAAAGGACATGCTGGCTCACCAGAAGGAAGACCCGACAGCAGACAGTACTCGCCAAAGACGGACCGCCCGGCCAGGCCTAAAATTCAACTACGAGCTTTTTAACTGCAACAACTTTAATATACGCTATTGGAGCTGGAATTACCGCGGCTGCTGGCACCAGACTTGCCCTCCAA
+
ADDDDIFHHHIIIIIIHHIIIIEHHFIIIHHHIIHHIIIIIGIGHHHFHGIHHHHHHIIHIIFHHHHIIHIGHHFHIIHHIIIHHIHIIIHIHEEEHIHHFDGIHHHIHIHHIIIIHGIIHHIHHGEHHHIFIHFHHHHIHHIIIIIIIIHIHHHHIIIHIIIIIHIHEIIIHHHIIHHIIIHHIIIIIIIIIIHHIIIIIIIIIIIIIIIIIIIIIIIIIIIIIIIIIIHIIIIIIIIIIIIIHIHHGHHGIIIIHIHIIIHIIIIIIIIIIIIIIIHIIIIHIHHIIIIHHEIIIIIIIIIIHIIIIIIIIIIIIIIIIIIIIIIIIIIIIHIIIIIIIDDDDD
@HISEQ:969:HM2KJBCX2:2:1101:19413:19325 2:N:0:ACTATGCA
GACAGAGGTGCACCCAACTATCCCTATTAATCATTACGTCAATCCTAGAAACCAACAAAATAGGTTCGAACGTCCTATTTCATTATTCCATGCTAATGTATTCAGGCGCTAGCCTGCTTTAAACACTCTAATTTTTTCAAAGTAACAGTCCTGTTTCCCCGCAACACCAAATTAATGGCATTACGGTTCTACAAGAAGGAGGAGTCAGCGAGCCAGTGCATACCATTGGCACGACCGACCTGCTAACCCCGAAATTCAACTACGAGCTTTTTAACTGCAACAACTTTAATATACGCTATTGGAGCTGGAATTACCGCGGCTGCTGGCACCAGACTTGCCCTCCAA
+
DDDDDIIIIIIIIIHIIIIIIIIIIIIIHIIIIIIIIIIIIIIIIIIIIIIGIIIIIIIIIIHIIHIIIIIIIIIIIIIIIIIIIIIGIIIIIIIIIIIIIIIIIIIIIIIHGIIIIIIIIIIIIIIIIIIIIIIIIIIIIIIIIIIIIIIIIIIIIIIIIIIIIIIIIIIIIIIIIIIHIIIIIIIIIIIIIIIIIIIIIIIIIIIIIIIIIIIIIIIIIIIIIIIIIIIIIIIIIIIIIIIHIIIIIIIIIIIIIIIIIIIIIIIIIIIIIIIIIIIIIIIIIIIIIIIIIIIIIIIIIIIIIIIIIIIIIIIIIIIIIIIIIIIIIIIIIIIIIIIIDDDDD
@HISEQ:969:HM2KJBCX2:2:1101:2950:19250 2:N:0:ACTATGCA
GACAGAGGTGCACCCAACTATCCCTATTAATCATTACGGTGATCCTAGAAACCAACGAAATAGAATCAAGCCGTCCTATTTCATTATTCCATGCTAATGTATTCAGACGTTAGCCTGCTTTAAACACTCTAATTTTTTCAAAGTAACAGTCCTGATTTCCAATCACACCAAATTAATGACATGAAAGTTCCTCAGAAGGTAGAGATTTATCTCACCAGTACAGACAATTAAGCCTGACCAATGGGTAAACCCCGAAGTTCAACTACGAGCTTTTTAACTGCAACAACTTTAATATACGCTATTGGAGCTGGAATTACCGCGGCTGCTGGCACCAGACTTGCCCTCCAA
+
DDDADIIIIIIIIIIIIIIIIIIIIIEHIIIIHIHHIIIIIIIIIIIIIIIIIIIHHHHIIIGIIIICGEIHHIIIIIIIIHIIHHIIIHHIGHHHHHHIIHHIIIIIHIIHHIHIIHHIIHIHIIIHHIIIIIIHHHIHHHIIIIIIHHIIIHHIIIGIHHIIIIIHHIIIIIIIHIIIIIIIIHIIIIIIHHFIIIIIIIIHIIHIHIIIIIHHIIIIIIIIIIIHIIHIIIIIIIIIHIIHHHGHHIIHIIIIIIIIIIIIIIIIIIIIIIIIIIIIIIIIIIIIIIIIIIIIIIIIIIIIIIIIIIIIIIIIIIIIIIIIIIIIIIIIIIIIIIIIIIIDDDDD
@HISEQ:969:HM2KJBCX2:2:1101:16844:21434 2:N:0:ACTATGCA
GACAGAGGTGCACCCAATATCCCTATTAATCATTACGGTGATTCAGAAACCAACAAAACAGGACCACCGTCCTATTCTATTATTCCATGCTAATGTATTCAGACGTAAGCCTGCTTTGAACACTCTAATTTTTTCAAGGTAAAGGTCCTGGTTTCCCACCACGCTAAATTAATAACATGATAGTTCCCCAGAAGGTAGAAATTCTACACACCAGTACAGACTTGTTAGCCCGACCAACGGTAGAATCCCGAAATTCAACTACGAGCTTTTTAACTGCAACAACTTTAATATACGCTATTGGAGCTGGAATTACCGCGGCTGCTGGCACCAGACTTGCCCTCCAA
+
DDDDDIEHHIIIIIIIIIIHIIIIIHHIIGIIHIIIIHGHIIIIIIIIIGIIIIIIIIHIHFCGHIIIHHIIIIIHIHHHHEEFHEF<DGHHHHIIIIIIIIIIIHHIIIHIIIIIIIHHHIIIIIIIIIIIIIIIIIIIHIIIIIIIIIIIIIIIIIIIIIIIIIIHHIIIIIIIIIIIIIIIIHIHIIIIIIIIIIIIIIIIIIIIIIIIHIIIIIIIIIIIIIIIIIIIIIIIIIIIIHDIIIIIIIIIIIIIIIIIIIIIIIIIIIIIIIIIIIIIIIIIIIIIIIIHIIIIIIIIIIIIIIIIIIIIIIIIIIIIIIIIIIIIIIIIIIIIIIIDDDDD
@HISEQ:969:HM2KJBCX2:2:1101:8801:21676 2:N:0:ACTATGCA
GACAGAGGTGCACCCAACTATCCCTATTAATCATTACGTCAATCCTAGAAACCAACAAAATAGGATCGAACGTCCTATTTCATTATTCCATGCTAATGTATTCAAGCGTTAGCCTGCTTTAAACACTCTAATTTTTTCAAAGTAACAGTCCTGTTTCCCTGCAACACCAAATTAATGACATTACAGTTCTTCAGAAAGGAGGAATCAGCGAAGCCAGTGCATACCAGTGGCACGACCAACCTGCTGACCCCGAAATTCAACTACGAGCTTTTTAACTGCAACAACTTTAATATACGCTATTGGAGCTGGAATTACCGCGGCTGCTGGCACCAGACTTGCCCTCCAA
+
DDDDCIIIIIIIIHIIIIIHIIGIIIIIIIIIIIIIIIIIHIIIIIIIIHIIIIIIIIIHHHFHFHIIIHHIIIIIIIIIIIIIIIIIHIIIIIHEIIIIIHIIHIIIIIIIIIIIIIIIIIIIIIIIIIIHIIIIIIIIIIIIIIIIIIIIIIIIIIIIIIIIIIIIIIHHIIIIIIIIIHIIIIIIIHHIIIIIIIIIIIIIHIIIIIIIIIIIIIIIIIIIIIIIIIIIIIIIIIHIIIIIGIIIIIIIIIIIHIIIIIIIIIIIIIIIIIIIIIIIIIIIIHHIHIIIIIIIIIIIIIIIIIIIIIIIIIIIIIIIIIIIIIIIIIIIIIIIIIIIIDDDDD
@HISEQ:969:HM2KJBCX2:2:1101:18865:21310 2:N:0:ACTATGCA
GACAGAGGTGCACCCAACTATCCCTATTAATCATTACGTCGATCCTAGAAACCAACAAAATAGAATCAAACGTCCTATTTCATTATTCCATGCTAATGTATTCAAGCGTGCGCCTGCTTTAAACACTCTAATTTTTTCAAAGTAACAGTCCTGATTCCCCACGACACCAAATTAATGACATCGCGGTTCTTCAGAAGGTAGGAACCAATAATGCCAGTGCATACCGAAGCACGACCGACAATCTGATCCCGAAATTCAACTACGAGCTTTTTAACTGCAACAACTTTAATATACGCTATTGGAGCTGGAATTACCGCGGCTGCTGGCACCAGACTTGCCCTCCAA
+
BDBBBHHHHIEHIIIIIIIIIIIIIIIIIIIIIIIIHIIIIIIHIIIIHIIIGIIIIHIIIGIEHIIHIHIIHIHHIIIIIIIIIIIHHIHIIIIIHIIHHHIIIIIDHIIHIIIIIIIIIIIIHIIIIIGIIIIIIFIIIIIIIIHIIIIIIHHIIIHIIIHIHIIIIFIIHIIIIIIIIIIIHIIIIHIIIIHIIIIIIIIIIIIIIIIHIHIIIIIIIIIIHIIIIIIIIIIIIIIIIIHHIIHIIIIIIIIIIIIIIHIIIIIIIIIIIIIIIIIIIIIIIIIIIIIIIIIIIIIIIIIIIIIIIIIIIIIIIIIIIIIIIIIIIIIIIIIIIIIIDCDDD
@HISEQ:969:HM2KJBCX2:2:1101:10874:22293 2:N:0:ACTATGCA
GACAGAGGTGCACCCAACTATCCCTATTAATCATTACGTCGATCCTAGAAACCAACAAAATAGGGTCAAACGTCCTATTTCATTATTCCATGCTAATGTATTCAAGCTAATGCCTGCTTTAAACACTCTAATTTTTTCAAAGTAACAGTCCTAACTCCCCATAACACCAAATTAATGACATCATGGTTCGTCAGAAGGGAGAAATCAATGATACCAGTACGTACCAGAGGCACGACCGATATATTGATCCCGAAATTCAACTACGAGCTTTTTAACTGCAACAACTTTAATATACGCTATTGGAGCTGGAATTACCGCGGCTGCTGGCACCAGACTTGCCCTCCAA
+
<D@B<@@ECEFHCEFDEG11<1<<CEF1@EHH?HGH1CHCCDHH=<CC11<<HHH@1<C@HDC1D<FEH1<CFGHHHHHE1CHICHHH11DCF?C1GHHHGF@CEG@@DIIHFFCEEHFHEGHHHFHHHGAD1<HHEHIHHEHGGHGFEEFCHBC@HHEGHFHEGD:DGCCCDCFG@<?GEGCD<HCDFH@GH;FHGF<GECGHHGHHGGC:HEFIH2GD6EGGHECHHHHCDE<<HEF<CEHEGHHHIGHGHIFHGHHHHGCE@HEE<GC<EHGD1IHHHHHFHF<<HHHHGCE?EFCCFGHEED@1CIHEHEDDIIHHHG?FFEHFEHHG@HE@C@IHFDDD?D
@HISEQ:969:HM2KJBCX2:2:1101:2857:22527 2:N:0:ACTATGCA
GACAGAGGTGCACCCAACTATCCCTATTAATCATTACTTCAGTCCTAGAAACCAACAAAATAGAACTAAAGTCCTATTCCATTATTCCATGCTAATATATTCAAGCAAACATGCCTGCTTTAAACACTCTAATTTTTTCAAAGTAAAAGTCTTGGATCCCTAGCGCACTCAATTAAGAGCACACTAGTTCCCCAAAAGGAAAAGCCCAAAGTTGCAGTACAAACCTTTCGGTTGACGGCAACTATAAGCCCAAAATTCAACTACGAGCTTTTTAACTGCAACAACTTTAATATACGCTATTGGAGCTGGAATTACCGCGGCTGCTGGCACCAGACTTGCCCTCCAA
+
DBDCDIIIIFIHIIIIIIIIIIIIIIIIIIIIIIIGIIIHIIIIIIIIIEHIGFIHEHHIIIGHIIIHIIHHCEEHHEHEEHHIIGHIIIHHHIIIIIIIHHHHHHIIIIIIIIIHIIIHHHIIHIIIIIIHHHIHHIIIIIIHGIIIIHHIIIHIHIHIIIIIHIIIIHIIIIIIGIIHIIIIIIIIIHIHIGIIIIIIIIIIIIIHIIIIIIIGIIIIIIIIIIIIIIGIIIIGIIGIIIHFGHIIIHIIIIIIIIIHIIHIIIHIIIIIIIIIIIIIIIIIIIIIIIIIIHIIIIIIIIIIIIIIIIIIIIIIIIIIIIIIIIIIIIIIIIIIIIIIIDDDDD
@HISEQ:969:HM2KJBCX2:2:1101:1318:24059 2:N:0:ACTATGCA
GACAGAGGTGCACCCAACTATCCCTATTAATCATTACATCGATCCTAGAAACCAACAAAATAGAATGCGATGTCCTATTTCTTTATTCCATGCTAATGTATTCAAGCGTGAGCCTGCTTTAAACACTCTAATTTTTTCAAGGTAACAGTCCTAATTCCCTATAACATCAAATAAATGACATTATAGTTCTTTAGAAGGTGAGAACCAATAAAATCAGTACATACCAAGGCATGACCAACTAATTGATCCCGAAGTTCAACTACGAGCTTTTTAACTGCAACAACTTTAATATACGCTATTGGAGCTGGAATTACCGCGGCTGCTGGCACCAGACT
+
DDDDDIIIIIIIIIGIHIIHHIIIIIIIIIIIIIIIIHIIIIIIIIIIIIIIIIIIIIHIIIIIIIIIHIIIIIIIIIIII1<GHIHIIIIHHIIIIIIIIIIIIIIIIIIIIIIIIIIIIHIIIIIIIIIIHIIIIIIHIIIHIIIIIIIIIIHIIIIIIIIIIIHIIIIIIIIIIIIIIIIIIIIIIIIIIIIIIIIIIIIIIIIIIIIIIIIIIIIIIIHI<IIIIIIIHHIIIIIHIIIIIIIIIIIIIIIIIIIIIIIIIIIIIIIIIIIIIIIIIIIIIIIIIIIIIIIIIIIIIIIIIIIIIIIIIIIIIIIIIIIIIIIIIIDDDDD
@HISEQ:969:HM2KJBCX2:2:1101:2651:24683 2:N:0:ACTATGCA
GACAGAGGTGCACCCAACTATCCCTATTAATCATTACGGTGGTCCTAGACCAACAAAATAGAACCAACGTCCTATTCTATTATTCCATGCTAATCTATTCAAGCAAAAGCCCGCTTTAAACACTCTAATTTTTTCAAGGTAATGGTCCTGGTTCCCCGACACACCCAATAAAGGGCATACCGGCTCACCAGAAGGATAGACCCGACAACAGACAGTACTCGCCAGAGACGGACCGCCCGGTCAGGCCTAAAATTCAACTACGAGCTTTTTAACTGCAACAACTTTAATATACGCTATTGGAGCTGGAATTACCGCGGCTGCTGGCACCAGACTTGCCCTCCAA
+
DDDDDIIIIIHIIIIIIIIHIIIIIIIIIIIIIIIIIIIIIIIIIIHIIIIIIIIGIIIFHIIIIIIIIHIHIIIIIIHIIIIIIHHIIHI?HIIIIHIIIHHIIIIIHIIIIIHIIIIIIIIIIIIIIIHIIIIIHIHHIIIHIIIHHHHHEIIIIIIIIIHIIIIHIIIHIIIIIIIIIHIIIIIHIIIIIIIIIIIIIIIIIIIIIIIIIIIIIIIIIIIIIIIIIIIIIIIIIIIIIHIIIIIIIIIIIIIIIIIIIIIIIIIIIIIIIIIIIIIIIIIIIIIIIIIIHIIIIHIIIIIIIIIIIIIIIIIIIIIIIIIIIIIIIIIIIIIIIIDDDDD
@HISEQ:969:HM2KJBCX2:2:1101:8640:25644 2:N:0:ACTATGCA
GACAGAGGTGCACCCAACTATCCCTATTAATCATTACGGTGATCCTAGAAACCAACAAAATAGAACCATGCCGTCCTATTCTATTATTCCATGCTAATGTATTCGAGCAAAAATGCCTTCTTTAAACACTCTAATTTTTTCAGGGTAAAGGTCCTGGATCCGCAAGACACCCAATTAAGGACATCAAGTTTCTCCAGAAGGTGAGAAATCAACAGCGACAGTTCATACCCCTTAAGGCATGACCATCACGTCAATCCCGAAATTCAACTACGAGCTTTTTAACTGCAACAACTTTAATATACGCTATTGGAGCTGGAATTACCGCGGCTGCTGGCACCAGACTTGCCCTCCAA
+
<0B0011111<D<10D<<1<<1<1D<CGH1<GH?<G11GG1G1<<F111D111<GCCGHFHI@@H@?1<F1</<//0FHIC?1<DFC11<<1D11111<1<11@@D10H8?EG@E@CEGG@CHHHH1C@HEHFECGF<B<DGCA?GHHFAC<1EFHIIHDGH@HF.CHHFIHEGHIHGHHHIHG5CD@GHG</?GHAHHFH=HIHHHD0EGGFHDEHHFHFEHFGHC<GCEE@GD11CFC?HG@F10CGCFHHCHCCFHIIH?HHGHGE<C1HEEEC1GGFCGFCCHIHHCEIHHC<?G<<CHHHF@CHIIIIIIHIHHEHDCHIHEGHEGCGHHHEGG<CE@GEC@D0?BDD
@HISEQ:969:HM2KJBCX2:2:1101:18612:25823 2:N:0:ACTATGCA
GACAGAGGTGCACCCAACTATCCCTATTAATCATTACGTCGATCCTAGAAACCAACAAAATAGAATCAAACGTCCTATTTCGTTATTCCATGCTAATGTATTCAAGCGTGAGCCTGCTTTAAACACTCTAATTTTTTCAAAGTAACAGTCCTGATTCCCCAAGACACCAAATTAATGACATCATGGTTCGTCAGAAGGTAGGAATCAATAATACCAGTACGTACAATAGCACGACCAATAAATTGATCCCGAAATTCAACTACGAGCTTTTTAACTGCAACAACTTTAATATACGCTATTGGAGCTGGAATTACCGCGGCTGCTGGCACCAGACTTGCCCTCCAA
+
DDDDDIIIIIIGIHHFHIIIIHHHIIHIHHEHHHIIHHIICEHHHHHHEHIIIIHHF@@HFHIHHIIIIHHEF1EHHHIIIIIIHHHHHICHIFHHHHHHEGFHHHIHHHEDHHHHIIIHGF@HIIIHHHEIHHHHHHGFIIIIIIHFHIHIIHHHIHGIIIIIIHHCHGEHIHHIIIIHHIIIIIIHIIHIIIIIIIIIHHHHGHIIIHHHGIHIIHIIIIIEIIIIIIIIHHHIIIIIIIIHGIIGHIHHHIIHHIHIIIIIIIIIIIIIIIIGIIIIHIIIHGIIIIIIIIIIIIIIIHIIIIIHHIIIIIIIIIIIIIIIIIIIHIHIIIIIIIIIDADDD
@HISEQ:969:HM2KJBCX2:2:1101:3596:26866 2:N:0:ACTATGCA
GACAGAGGTGCACCCAACTATCCCTATTAATCATTACGGTGATCCTAGAAACCAACGAAATAGAACCAATCCGTCCTATTTCATTATTCCATGCTAATGTATTCAGACGTTAGCCTGCTTTAAACACTCTAATTTTTTCAAAGTAACAGTCCTGATTTCCTATCACACCAACTAAATGGCATGAAAGTTCCTCAGAAGGTAGAGATTTATCTCACCAGTACAGACAATTAAGCCTGACCAATGGGTAAACCCCGAAGTTCAACTACGAGCTTTTTAACTGCAACAACTTTAATATACGCTATTGGAGCTGGAATTACCGCGGCTGCTGGCACCAGACTTGCCCTCCAA
+
DDDDDIIIIIIEHHIIIIIIIIIIIIIIIIIIIIIIIIHIIIIIIHIIIIIIHIIIIIIIIIHIIIIIIIIIIHIIHIGIIIIIIIHIIIHIHEHHHHHHIGIIIIHIIIIIIIIHIIHHHHIIIIIIIIIIIIIIHIIIHGIIIIIIIIIIIIHHIIIIIIIIIIIIIIIIIIHHIIIIIIIIIIIIIIGIIIIHIIIIIIIIIIIIIIIIIIIIIIIIHIIHHHHIIHIHIIIIIIIIIIIIHHHIIIIIIIHFIHIIIIIIIIIIIIIIIIIIHIIIIIIHIIIIIIIIIIIIIIHIIIIHIIIIIIIIIIIIIIHIIIIIIIIIIHIIIIIIIIHIIIIDDDDD
@HISEQ:969:HM2KJBCX2:2:1101:4253:27585 2:N:0:ACTATGCA
GACAGAGGTGCACCCAACTATCCCTATTAATCATTACGTCAATCCTAGAAACCAACAAAATAGGATCGAACGTCCTATTTCATTATTCCATGCTAATGTATTCAAGCGTTAGCTTGCTTTAAACACTCTAATTTTTTCAAAGTAACAGTCCAAATTCCCCGCAACACCAAATTAATGGCATTACGGCTCATCAGGAAGGAGGAATCAGTGAGACCAGTACATACCAGAGGCATGACCAACCTACTAACCCCGAAATTCAACTACGAGCTTTTTAACTGCAACAACTTTAATATACGCTATTGGAGCTGGAATTACCGCGGCTGCTGGCACCAGACTTGCCCTCCAA
+
@?DD@1<<DHIHFHEGHIIIHIHHHIHIIIIIIIIIHHCEH=HCHIHHIIIIHEHHIIIIIIHEHHIDHHIIIIIGIIGCHGHE?E@GHHHHFFHGHHHHEFIHHDHIHIHGHIIHIIEHHIHHHFGIIIHHIHHHIIIIIIIHIIIIIIIIIIGHHIIIIIIIIHHHHIHHHHIHHIIHEFIHHIHHIHFIGIIIIIIIIIIIHIIHIIHHHHIIIIIIHIIHIIIIIIIIIHHIIHHIIHHGHIIIHHHIHIIIIIIIHHHIIHGHHIIIIIIGIIIIIIIIIIIIIIIIIIIIIIIIIIIIIHIIIHHHIIIIIIIIIIIIIIHIIIIIHHIIIIHIIDDDBD
@HISEQ:969:HM2KJBCX2:2:1101:4421:28926 2:N:0:ACTATGCA
GACAGAGGTGCACCCAACTATCCCTATTAATCATTACGGTGATCCTAGAAACCAACGAAATAGAATCAGTCCGTCCTATTTCATTATTCCATGCTAATGTATTCAGACGATAGTCTGCTTTAAACACTCTAATTTTTTCAAAGTAACAGTCCTGATTTCCCATCACACCAAATAAATGGCATGAAAGTTCTTCAGAAGGTAGAGATCCATCTCACCAGTGCAGACAATTAAGCCTGACCAATGGGTAGACCCCGAGGTTCAACTACGAGCTTTTTAACTGCAACAACTTTAATATACGCTATTGGAGCTGGAATTACCGCGGCTGCTGGCACCAGACTTGCCCTCCAA
+
BDDDDIIIIIHIIIIIIIIIIIIIIIIIIIIHHHII1EEHHIIIIIIHIIIIIGHHIHHIHIGIIIIIFHIHCEHGHHIIHFHIIIIHIHIIHIFCHHIIIIIIHHHHIIIIIHIIIIIIIIIIHIIHIIHHHIIHHHIIIIIIIIIIIHIHIIIIIIIHIIIIIIIIIIIIHIIIIIIIIIIIIIIIHG.IIIIIIIIIIIIIIIIIIIIIIIIIIIIIIIIIIIIIIIIIIIIGIIIIIIIHHGDIIIIIIIIIIIIIIIIIIIIIIIIIIIIIIIIIIIIIIIIIIIIIIIIIIIIIIIIIIIIIIIIIIIIIIIIIIIIIIIIIIIIIIIIIIIIIIIIDDDDD
@HISEQ:969:HM2KJBCX2:2:1101:8922:28597 2:N:0:ACTATGCA
GACAGAGGTGCACCCAACTATCCCTATTAATCATTACGTCGATCCTAGAAACCAACAAAATAGGGTCAAACGTCCTATTTCATTATTCCATGCTAATGTATTCAAGCGTGAGCCTGCTTTAAACACTCTAATTTTTTCAAAGTAACAGTCCTGATTCCCCGCGACACCAAATTAATGACATCACGGATCTTCAGAAGGGAGAAACCAGTGACACCAGTGCATACCAAAGGCATGACCAGCGTACTGATCCCGAAATTCAACTACGAGCTTTTTAACTGCAACAACTTTAATATACGCTATTGGAGCTGGAATTACCGCGGCTGCTGGCACCAGACTTGCCCTCCAA
+
BD@@BHIIHHHIIFHHEHHF1@FEHHIIIIIFHGIHHGIHIIHGEHFGHHI?CGHIHHFHIHH?1CCHHHHHGIHHHHIHFHIIIIH1<1FHHGHHIHHIHIHHIGIIIIIHHHIHFHHIHIHHHHIHIIIIIHHIIIIIIIIIIIIIIHHHHHGHIII8IIHHIIIIIHFIHIIIHHHHIGHHIIHIHIIIIIHIHHIIIIIIIIIIIIIIIIIIHII=IHIIIIIIIIIIIIII<IIIHGHHHIIIIIIHIIIIHGIIIIIIIHHIIIIIIIIIIIHHHHIHHHGIHIIIIIIIIIIHHIIIIIIIIIIIIIIHIIIIIIIIIIIIIIIIIIIIIIIIIDDDCD
@HISEQ:969:HM2KJBCX2:2:1101:12713:28596 2:N:0:ACTATGCA
GACAGAGGTGCACCCAACTATCCCTATTAATCATTACGTCGATCCTAGAAACCAACAAAATAGAATCAAACGTCCTATTTCATTATTCCATGCTAATGTATTCAAGCGTAAGCCTGCTTTAAACACTCTAATTTTTTCAAAGTAACAGTCCTGATTCCCCACGACACCAAATTAATGACATCGCGGTTCTTCAGAAGGTAGGAACCAATAATGCCAGTGCGTACCGAAGCACGACCAACAATTTGATCCCGAAATTCAACTACGAGCTTTTTAACTGCAACAACTTTAATATACGCTATTGGAGCTGGAATTACCGCGGCTGCTGGCACCAGACTTGCCCTCCAA
+
DDDDDIIIIIIIIIIIIIIIIIIIIIIIIIIIIIIHIIIIIIIIIIIIHHIIHIIIIIIIIIIIIIIIIIIIIIIHIIIIIIHIHIIHIIIIIIIIIIIIIIIIIIIIIIIIIIIIIHIIIHHIIGIIIIIIIIHHIIIIIIHIIHHIIIIIIIIIIIIIIIIIIIIIIIIIIIIIHHIGHIIIIIIIIIIIIIIIIIIIIIIIIIIIIIIIIIIIIIIIIHIIIIIHIIIIIIIIIIIIIIIHIIIIIIIIIIIIIIIIIIIIIIIIIIIIIIIIIIIIIIIIIIIIIIIIIIIIIIIIIIIIIIIIIIIIIIIIIIIIIIIIIIIIIIIIIIIIIIIIDDDDD
@HISEQ:969:HM2KJBCX2:2:1101:6069:29161 2:N:0:ACTATGCA
GACAGAGGTGCACCCAACTATCCCTATTAATCATTACGTCGATCCTAGAAACCAACAAAATAGAATCAAACGTCCTATTTCATTATTCCATGCTAATGTATTCAAGCTCGAGCTTGCTTTAAACACTCTAATTTTTTCAAAGTAACAGTCCTGATTTCCCGCGACACCAAATTAATGACATCGTGGTTCGTCAGAAGGGAGAAACCAATAATGCTAGTACGTACAAAGTACGACCGACATATTAGTCCCGAAATTCAACTACGAGCTTTTTAACTGCAACAACTTTAATATACGCTATTGGAGCTGGAATTACCGCGGCTGCTGGCACCAGACTTGC
+
DDDDDIIIIIGIIIIIIIIIIHIIIIIIIIIIIIIIIIHHIIHGHIHIIIIIIIHIIIIIIIIGIIIIIIIIHFHIIHHIIIIIIIIIIIHHIIIIIIIIIIIIIIIIIIIIIIIIIIIHHIIIIIIHIIIIIIIIIIIHIIIHIIIIIIIIIHIIIIIIIIIIHIHIIHIIIIIIIIIIIIIIIIIIIIIIIIIIIIIIIIIIIIIHIIIIIIIII<IIIIIIIIIIIIIIIIIHIIIIIIIIIIIIIIIIIIIIIIIIIIIIIIIIIIIIIIIIIIIIIIIIIIIIIIIHIIIIIIIIIIIIIIIIIIIIIIIIIHIIIIIIHIIIIIIIDDDDD
@HISEQ:969:HM2KJBCX2:2:1101:21101:28438 2:N:0:ACTATGCA
GACAGAGGTGCACCCAACTATCCCTATTAATCATTACGTCAATCCTAGAAACCAACAAAATAGGATCGAACGTCCTATTTCATTATTCCATGCTAATGTATTCAAGCGTTAGCCTGCTTTAAACACTCTAATTTTTTCAAAGTAACAGTCCTGTTTCCCTGCAACACCAAATTAATGGCATTACAGTTCTTCAGAAAGGAGGAATCAGCGAAGCCAGTGCATACCAGTGGCACGACCAACCTGCTGACCCCGAAATTCAACTACGAGCTTTTTAACTGCAACAACTTTAATATACGCTATTGGAGCTGGAATTACCGCGGCTGCTGGCACCAGACTTGCCCTCCAA
+
@DDABHHIIGHHHIIGIIHIIIIF@E@FHH?F@?FGEE11CGCCGEHEGHECFEHHHIHHHIHCH@?EEH@/1<0<D<<1<DD1FF1D1GFCF1DECH@DCDECFGCE@EHGEGFCG1G@CGHBFIHHFHGIGEHHHBDGHHHIIHIFFGHEHHEHIHHIIHDH8@9HEGHIGIHHHF:FHFH5DCIIIIHHHIIHHIIHHHIHIIIHCFEHIFHHHHGGIHIIFCHHHHHHHFHIHGCGGHD<<GCFIHIGIHHGIHHHGHHHFCCHHHIHGD<HIIHFHHIHHEHHHHIHGIIIIIHIIIIHHIHHIIIIHIIIIIIHIIIIIIIIHIHIHGIIIHHHIDCDCD
@HISEQ:969:HM2KJBCX2:2:1101:17689:29471 2:N:0:ACTATGCA
GACAGAGGTGCACCCAACTATCCTATTAATCATTACGGTGATCCTAGAAACCAACGAAATAGAATCAATCCGTCCTATTTCATTATTCCATGCTAATGTATTCAGACGTTAGCCTGCTTTAAACACTCTAATTTTTTCAAAGTAACAGTCCTGATTTCCCATCACACCAAATAAATGGCATGAAAGTTCCTCAGAAGGTAGAGATTCATCTCACCAGTACAGACAATTAAGCCTGACCAATGGGTAAACCCCGAAGTTCAACTACGAGCTTTTTAACTGCAACAACTTTAATATACGCTATTGGAGCTGGAATTACCGCGGCTGCTGGCACCAGACTTGCCCTCCAA
+
DDDDDIIIIIIIIIIIIIIIIIIIIIIIIIIIHIIIIIIIIIIIIHIIIIIHGHIIIIIIIHHHIIIIIIIIHIIIIIIIIIIIIIHIIIIIIIIGHIIIIIIIIIIIIIIIIIIIHHFHIIIIIIIIIIIIIIIIIIIIIIIIIIIIIIIIIIIIIIIHIIIIIIIIIIIIIIIIIIIIIIIIIIIIIIIIIHIIIIIIIIIIIIIIIIIIIHIIIIIIIIIIIIIIIIIIIIIIIIHIIIIIHFIIIIIIIIIIIIIIIIIIIIIIIIIIIIIIIIIIIIHIIIHHHIIIIIIIIIIIIIIIIIIIIIIIIIIIIIIIIIIIIIIIIIIIIIIIIIIIIIDDDDD
@HISEQ:969:HM2KJBCX2:2:1101:9796:28964 2:N:0:ACTATGCA
GACAGAGGTGCACCCAACTATCCCTATTAATCATTACGTCGATCCTAGAAACCAACAAAATAGAATCAAACGTCCTATTTCGTTATTCCATGCTAATGTATTCAAGCGTGAGCCTGCTTTAAACACTCTAATTTTTTCAAAGTAACAGTCCTGATTCCCCATGACACCAAATTAATGACATCATGGTTCGTCAGAAGGTAGGAATCAATAATACCAGTACGTACAATAGCACGACCAATAAATTGATCCCGAAATTCAACTACGAGCTTTTTAACTGCAACAACTTTAATATACGCTATTGGAGCTGGAATTACCGCGGCTGCTGGCACCAGACTTGCCCTCCAA
+
DDDDDIIIIHIIIIIIIIIIIIIIIIIIIIHIIIIIIIHIIIHIIIIIIIHIIIIIIIIIIIIIIHIHIIIIIGIHIGEHHHIHIIIIHFIFHHEIIIHIIHHIIIIIIHHHIIIIIHIIIIIIHIIIIIIIIHIIIGIIIIHIIHIIHIIIIIIIHHIIHIIIIIIIIIIIIIIIIIIIIIIIIIGIIIIIIIIIIIIIIIHIIHIIIIIIHIIIIHIIIIIIIIII<IIIIIIIIIIIIIIIIIIIGHIIIIIIIIIIIHIIIIIIIIIIIIIIIIIIIIIIIIIIIIIIHIIIIIIIIIIIIIIIIIIIIIIIIIIIIIIIIIIIIIIIHIIIIIIIDDDDD
@HISEQ:969:HM2KJBCX2:2:1101:17839:29772 2:N:0:ACTATGCA
GACAGAGGTGCACCCAACTATCCCTATTAATCATTACGGTGGTCCTAGACCAACAAAATAGAACCAACGTCCTATTCTATTATTCCATGCTAATCTATTCAAGCAAAAGCCCGCTTTAAACACTCTAATTTTTTCAAGGTAATGGTCCTGGTTCCCCGGCACACCCAGTTAAGGACATACCGGCTCACCAGAAGGATAGACCCGACAACAGACAGTACTCGCCAGAGACGGACCGCCCGGTCAGGCCTAAAATTCAACTACGAGCTTTTTAACTGCAACAACTTTAATATACGCTATTGGAGCTGGAATTACCGCGGCTGCTGGCACCAGACTTGCCCTCCAA
+
DDDDDHHHIIIHIHCHIIHIIIIIIIIIIIIIHIIHHIHIIHIHIHGHFGEHHIIHIIIHHHFEHHHHIIIHIGFHIIHIIHIIIHHHIIIIIFHHIIIHIHHIIHGHHHIIIIIGHHGHHHIIIHIIHIHHHHIHHHIIGIIIIIIIHHHHHIIIIIIIIIIHIIIHHHIIIIHIGIIIIIIIIIIIIIHIIIIIHHIIIHHIIIHIIIIIIIHIIIIIIIIIIIIIIIIIIIIHIIHIIIIIIIIII*IIHGIIIIHHIIIHIIIHHEIIIIHIIIIIIIIIHIIIIHIIHIIIHHIIIIIIHIIIIIIIIIHIIIIIIIIIIIIHIIIIIIIIIIDDDDD
@HISEQ:969:HM2KJBCX2:2:1101:10600:30095 2:N:0:ACTATGCA
GACAGAGGTGCACCCAACTATCCCTATTAATCATTACGTCGATCCTAGAAACCAACAAAATAGAATCAAACGTCCTATTTCATTATTCCATGCTAATGTATTCAAGCGTGAGCCTGCTTTAAACACTCTAATTTTTTCAAAGTAACAGTCCTGATTCCCCACGACACCAAATAAATGACATCATGGTTCGTCAGAAGGGAGAAACCGACGATGCCAGTACGTACCGAGGCACGACCGACATGATGGTCCCGAAATTCAACTACGAGCTTTTTAACTGCAGCAACTTTAATATACGCTATTGGAGCTGGAATTACCGCGGCTGCTGGCACCAGACTTGCCCTCCAA
+
DCBDDEEEHIIEHIEHHIDG@HHHEGHIIIIGIIIHIIIHCHHECHHHFHIHHHHIIHHEH@C@EHIHHHIICDHCHHHHIEHEHHIHHIIIIGIIIIHGCHFHHFHHIHHHHIIIHGCIHIHHHHHIHIIHHIHHEF@DIIIHHHIIIIIHFHHHHHIHIHIIHIGIIHHIIIIIIIIIIHHHHHHHHCGHHIHGGCHIHEHFHIIIIIIECHHGIIIIHHIHHGHHEHIIIIHIIHHIHH@CHIIIIHIIHHHHHHECEEIHGIHIIIGIIIHHIIIIIIIIHHHGIIIIIIHHIIIIIHHHHIIIIIIHHGHHCHEIIIIIIIIIIIIHIIIIHHIIDDDD@
@HISEQ:969:HM2KJBCX2:2:1101:5462:29973 2:N:0:ACTATGCA
GACAGAGGTGCACCCAACTATCCCTATTAATCATTACGGCGGTCCTAGAAACCAACAAAATAGAACCGCACGTCCTATTCTATTATTCCATGCTGTAATATTCGAGCAAAGGCCTGCTTTGAACACTCTAATTTTTTCAAAGTAAAAGTCCTGGTCCCCAACACACCCAATGAAGGGCATGCGGTTCTCCAGAAGAAAAGGCCCGGCCGGACAAGTGCACGCGGTGAGGCGGACCTGCCAGCCAGGCCAAAGGTTCAACTACGAGCTTTTTAACTGCAACAACTTTAATATACGCTATTGGAGCTGGAATTACCGCGGCTGCTGGCACCAGACTTGCCCTCCAA
+
@DDDDIIHECGHFEECHIEH1CFEHEHI?GHGHC1D1<0<</EHH?<1FEH1<1<0C11<D11<DFH<<C?C<D@GHGH?<F?GG1F<C@<11CFHHIHHHHCHHHGCHI=FC@@FHFGHEGC<CG?GCC<DCFHBEHEHEA<GDC@HEHGBD<H6HGHHGH?E8FHHG#:HG@@@EGACC-/FC@C/CIHDC/;///0/<BFCC<<0@HHHHEEEHCCFE>EC>HE@H<HFHC<1EEEFG<1HHHD<?EHFGHHEHHHHEG1G@DHHE?HFCHHCHCGHD<CHFE11HGD</E@HIIIIHHGC?HCHHE?C//CCHG@EEFCD<1DC@EHH@C<<D@EBD@0D
@HISEQ:969:HM2KJBCX2:2:1101:5520:30462 2:N:0:ACTATGCA
GACAGAGGTGCACCCAACTATCCCTATTAATCATTACGTCAATCCTAGAAACCAACAAAATAGGATCAACGTCCTATTTCATTATTCCATGCTAATGTATTCAAGCGCGAGCCTGCTTTAAACACTCTAATTTTTTCAAAGTAACAGTCCTGATTCCCCACCACACCAAATTAATGACATGATGGTTCGTCAGAAGGTAGAAATCAGTAACACCAGTACGTACCGAAGGCACGACCAGCGTACTAATCCCGAAATTCAACTACGAGCTTTTTAACTGCAACAACTTTAATATACGCTATTGGAGCTGGAATTACCGCGGCTGCTGGCACCAGACTTGCCCTCCAA
+
DCDDDIIIIGIIIIIIIIIIIIHIIIIIIIIIIIIIIIIIIIIIIIIIIIIIIIIIIIIHIIHHIIIIIHHHHHIHIIIIIIIIIHIIIIHHHIIIIIIIIIHIIIIIIIIIIIIIIIIIIIIIIIIIIIIIIIIIIIHHIIIIIIIIIIIIIIIIIIHIIIIIIIIIIIIIIIIIHIIIIIIIIIIIIIIIIIIIIIIIIIIIIIIIIIIIIIIIIIIIIIIIIIIIIIIIIIIIIIIIIIHFIIIIIIIIIIIIIIIIIHIIIIIIIIIIIIIIIIIIIIIIIIIIIIIIIIIIIIIIIIIIIIIIIIIIIIIIIIIIIIIIIIIIIIIIIIIIIIIIDDDDD
@HISEQ:969:HM2KJBCX2:2:1101:18046:32116 2:N:0:ACTATGCA
GACAGAGGTGCACCCAACTATCCCTATTAATCATTACGTCAATCCTAGAAACCAACAAAATAGGATCAAACGTCCTATTTCATTATTCCATGCTAATGTATTCAAGCGTTAGCCTGCTTTAAACACTCTAATTTTTTCAAAGTAACAGTCCTATTTCCCTGCAACACCAAATTAATGACATTACAGTTCTTCAAGAAGGAGGAACCAGTAAAGCCAGTACATACCAGAGGCACGACCAACCTACTAATCCCGAAATTCAACTACGAGCTTTTTAACTGCAACAACTTTAATATACGCTATTGGAGCTGGAATTACAGCGGCTGCTGGCACCAGACTTGCCCTCCAA
+
<0<<01<<<1<@HHI11D11DC1<C<<1CFH@1D111D@?@EC1<GC1FGHEH1<01<<<1<F1111CF?C0<<0<<GCH1DH?H?H1<FCHH<11<DGFC<@@D<GE;HF=8<F1CGCFHBCD@A1CC@CD?G6BCGHG@HECDGEDFCDD1<D<1<-<17<C1F00HGEFCFGHCD#<<D?C000>EF00<<11<11<111<1A<1<HFC/F1<1HC1F1<@<<<11>E/E:G?<GD1AF<111C//<<1<<11H?GCD0<<<1HGCF<<1<@DG@D1CC<C<1CDFD<<0@H@GCCEHHG<11D1<<D1<<//<DIIGIIIHF11<@C@HD<1CD<01??D0B
@HISEQ:969:HM2KJBCX2:2:1101:6606:31233 2:N:0:ACTATGCA
GACAGAGGTGCACCCAACTATCCCTATTAATCATTACGTCGATCCTAGAAACCAACAAAATAGGTTCGATCGTCCTATTTCGTTATTCCATGCTAATGTATTCAAGCGCGAGCCTGCTTTAAGCACTCTAATTTTTTCAAAGTAACAGTCCTGTTTCCCCGCAACAACAAATTAATGCCATCACGGTTCTACAAGAGGGAGGGACCAGTGAGGCCAGTGCATACCAGTGGCACGACCAACCTACTGGCCCCGAAATTCAACTACGAGCTTTTTAACTGCAACAACTTTAATATACGCTATTGGAGCTGGAATTACCGCGGCTGCTGGCACCAGACTTGCCCTCCAA
+
DDDDDIGEHHIIIIIIIIIIIIIIIIIIIHIIIIIIIHIIIIIIHHHIIIIIIHGIHHGHIIIIIIIGGIIHIIIHHHHFHHHHHHHIIIIIGIIIHIIIIHIIIIIIIIIIHIIIHIIIHHIIIHIIHIHIIIIIHHHIIIIIIIIHGHHGHIIIIIHIIHIIHIIIIIHHIIIIIHIIHIIHIIIIHHIIIIIHIIIIIIIIIIIHEIHHHHIIHHGFIHIIIIIIHIIIIIIHIIIII?IIHHIIIIIHIIHGIHHHHDHIHHIIIIIIHIIIIHIIIIIIIIIHIIIIIIIIIIIIIIIIIIIIIGIIIIIIIIIIIIIIIIIIIIIIIIIIIIIIIDADDD
@HISEQ:969:HM2KJBCX2:2:1101:13295:32196 2:N:0:ACTATGCA
GACAGAGGTGCACCCAACTATCCCTATTAATCATTACGGTGGTCCTAGAAACCAACAAAATAGAACCACAACGTCCTATTCTATTATTCCATGCTAATCTATTCAAGCAATAGCCCGCTTTAAACACTCTAATTTTTTCAAGGTAATGGTCCTGGCTCCCCAACACACCCAATTAAGGACATACTGGTTCACCAGAAGGAAGACCCGACAACAGGACAGTACTCGCCAAAGACGGACCGCCCGGCCAAGTCTAAAATTCAACTACGAGCTTTTTAACTGCAACAACTTTAATATACGCTATTGGAGCTGGAATTACCGCGGCTGCTGGCACCAGACTTGCCCTCCAA
+
DDDDCIIIIHIIIHIIHIIHIIIIIHIIIIIIGHHIIIIIIIIIIIIHHIIHIIIIII@DGHHIIIIIIHIHIGHHIIIIGIHIIIIIHHHHHGHHIIIIIHGHHHIIHHHHIIIIIIHHHHHHHIHHHHHIHIHHHIEHHHIIHHIHCIHIHHHIHGIHIIIIIHHIGIIHHIIIIIIIIHIHHHEHHHFHHHIIIIHHHHHHIGI>IIIIIIHHIIHIIIHHIIIIIIIHIIHIIIIIIIIII5IIIIIIIIHHGFHHIIIIIIIIIIIIHIIIIIHIIIIHIIHHGIIIGIIIHGHHGIIHIIIIIHIIHIIIIIIIIIIIIIIIIIIIIIIIIIIHHHDCDDB
@HISEQ:969:HM2KJBCX2:2:1101:4937:31496 2:N:0:ACTATGCA
GACAGAGGTGCACCCAACTATCCCTATTAATCATTACGGTGGTCCTAGACCAACAAAATAGATCCAACGTCCTATTCTATTATTCCATGCTAATCTATTCAAGCAAAAGCCCGCTTTAAACACTCTAATTTTTTCAAGGTAATGGTCCTGGTTCCCCGGCACACCCAGTTAAGGACATACCGGCTCACCAGAAGGATAGACCCGACAACAGACAGTACTCGCCAGAGACGGACCGCCCGGTCAGGCCTAAAATTCAACTACGAGCTTTTTAACTGCAACAACTTTAATATACGCTATTGGAGCTGGAATTACCGCGGCTGCTGGCACCAGACTTGCCCTCCAA
+
DDDCDIIIIIIIIIIIIIIIIIIIIIIIIIIIIIIIIIGIIIIIHIIIIIHIIIGHIHHIIHCEHGHIIIIIHHFHIIIIHHHIHIIHHHHHIIIIHHIIIHHHIHIIIIHIIIHHHIHIIIIIIIIIIIHIHIIHIIIIIIIIIIIIIGHHGIHIHIIHHHIIIHIIIIHIIIIIIIIIIIIIHHHIIIIIIIHHHIHIIIIIIHIIIHIIIIIIIIIIIIIIIIIIIIIHIIIII?IIIHHIIHCGHIIHHHIIIIIIIIIIIIIIIIIIIIIIIIIIIIIHHIIIIIIIIIIIIIIIIIIIIIIIIIIIIIIIIIIIIIIIIIIIIIIIIIIIIIDDDDD
@HISEQ:969:HM2KJBCX2:2:1101:9135:32811 2:N:0:ACTATGCA
GACAGAGGTGCACCCAACTATCCCTATTAATCATTACGTCGATCCTAGAAACCAACAAAATAGAATCAAACGTCCTATTTCGTTATTCCATGCTAATGTATTCAAGCGTGAGCCTGCTTTAAACACTCTAATTTTTTCAAAGTAACAGTCCTGATTCCCCATGACACCAAATTAATGACATCATGGTTCGTCAGAAGGTAGGAATCAATAATACCAGTACGTACAATAGCACGACCAATAAATTGATCCCGAAATTCAACTACGAGCTTTTTAACTGCAACAACTTTAATATACGCTATTGGAGCTGGAATTACCGCGGCTGCTGGCACCAGACTTGCCCTCCAA
+
DDDDDIIIIIIIIIIIIIIIIIIIIIIIIIIIIIIIIIIIIIIIIIIIIIIIIIIIIIIIIIIIIIIIIIIHIIIIIIIIIIIIIIIIHIIIIIIIIIIIIGIIIIIIIIIIHIIIIIIIIIIIIIIIIIIIIIIIIIIIIIIIIIIIIIIIIIIIIIIIIHIIIIIIIIIIHIIIIIIIIIIIIIIHIHIIIIIIIIIIIIIIIIIIIIIIIIIIIIIIIIIIIIIIIIIIIIIIIIIIIIIIIIIIIIIIIIIIIIIIIIIIIIIIIIIIIIIIIIIIIIIIIIIIIIIIIIIIIIIIIIIIIIIIIIIIIIIIIIIIIIIIIIIIIIIIIIIIIIIIDDDDD
@HISEQ:969:HM2KJBCX2:2:1101:5644:33328 2:N:0:ACTATGCA
GACAGAGGTGCACCCAACTATCCCTATTAATCATTACGGTGATCCTAGAAACCAACGAAATAGAATCAGTCCGTCCTATTTCATTATTCCATGCTAATGTATTCAGACGATAGTCTGCTTTAAACACTCTAATTTTTTCAAAGTAACAGTCCTGATTTCCCATCACACCAAATAAATGGCATGAAAGTTCCTCAGAAGGTAGAGATCCATCTCACCAGTGCAGACAATTAAGCCTGACCAATGGGTAGACCCCGAAGTTCAACTACGAGCTTTTTAACTGCAACAACTTTAATATACGCTATTGGAGCTGGAATTACCGCGGCTGCTGGCACCAGACTTGCCCTCCAA
+
DCDDDIIIIIIHIHHIHIIGHHIIIIIIIIIIIIHGIIIIIIIIIIIIIIIIHIHIIIIIIIIIIIIIHIIIIIIHIIIIIIIHIIIIIHIIIIIIIHIIHIIIIHIIIIIIIIIIIIIIIIIIIIIHIIIHIIIIIIIIIHHIIIIIIIHIHIIIIIHIIIIIIIIIIIIHIHGIHIIIIIIIIIIIIIIIIIIIIIIIIIIIIIIIIHIHIIIIIIIIIIIIIIIIIIIIIIIIIIIIIIIIHHGIIIIIIIIIIIIIIIIIIIIIIIIIIIIIIIIIIIIIIIHGHHIIIIIIIIIIIIIIIIIIIIIIIIIIIIIIIIIIIIIIIIIIIIIIIIIIIIIDDDDD
@HISEQ:969:HM2KJBCX2:2:1101:8986:33330 2:N:0:ACTATGCA
GACAGAGGTGCACCCAACTATCCCTATTAATCATTACGTCAATCCTAGAAACCAACAAAATAGGATCGAACGTCCTATTTCATTATTCCATGCTAATGTATTCAAGCGTTAGCCTGCTTTAAACACTCTAATTTTTTCAAAGTAACAGTCCTGTTTCCCTGCAACACCAAATTAATGACATTACAGTTCTTCAGAAAGGAGGAATCAGCGAAGCCAGTGCATACCAGTGGCACGACCAACCTGCTGACCCCGAAATTCAACTACGAGCTTTTTAACTGCAACAACTTTAATATACGCTATTGGAGCTGGAATTACCGCGGCTGCTGGCACCAGACTTGCCCTCCAA
+
DDCDDIIIIIGIIIIIIIIIIIGIIGIIIIIIIIIIIIIIIIIIIIIIIIIIIIIIIIHHIHHIIIHIIIIIIIHIIIHIIHIIIIIIIIHIHIHIIIIIIIIIHIIIIIHIIIIIIHHIIHHHIIIIIIHIIIIIIIIIIIIIIIIIHIIIIIIIIIIHHHHIIHIIIIHIHIIIIIHIIHIHIIIIIIIIIIIIIIIIHIIIHIIIIHIHIIIIHHHIIIIIIIIIHIIIIIIIIIIIHHHGEIHIIGGIIIIHHIIIIIIIIIIIIIIIIIHIIIIIIIIIIIIIIIIIIIIIIIIIIIIIIIIIIIIIIIIIIIIIIIIIIIIIIIIIIIIIIIIIIDDDDD
@HISEQ:969:HM2KJBCX2:2:1101:13301:33617 2:N:0:ACTATGCA
GACAGAGGTGCACCCAACTATCCCTATTAATCATTACGTCGATCCTAGAAACCAACAAAATAGAATCAAACGTCCTATTTCATTATTCCATGCTAATGTATTCAAGCGCGAGCTTGCTTTAAACACTCTAATTTTTTCAAAGTAACAGTCCTGATTTCCCGCGACACCAAATTAATGACATCGTGGTTCGTCAGAAGGGAGAAACCAATAATGCTAGTACGTACAAAGTACGACCGACATATTAGTCCCGAAATTCAACTACGAGCTTTTTAACTGCAACAACTTTAATATACGCTATTGGAGCTGGAATTACCGCGGCTGCTGGCACCAGACTTGCCCTCCAA
+
@0DDAIHEC11CCE@@FH@FFHEHHHHHHHH@GHHFCEHCCCH@<<<1FGH?<FHICHHIHICCH@GFEH1CFH0CCEEF@1<<CGH1FG@11<HHGFCHHEEDHHDCEGHHGEHH@HCGEGIHHH?HIIHCHEHDHGIHHHIHHB<F@?H@F<AED<CCHHHHEGGIHHIHHIIHIIHHHIIEHDHE=IHIHEIHG@CIIIIIHIIHHGE66<1ECIHGEEIIIHEHHEE=ECCCHFHGHHHFF/DDGFIIIIHHHGHHIHFHEIIHHIHHEIHFEHHHHEF<FHHGCHIHCEG@HHHHFHHFCGCHGCIIIHGIIFHHIHHIGIIGIHGIIIHHC<1?ADD@
@HISEQ:969:HM2KJBCX2:2:1101:2302:34354 2:N:0:ACTATGCA
GACAGAGGTGCACCCAACTATCCCTATTAATCATTACCTCAATGCTCTACAAAACCAACAAAATAGAACCGAGGTCCTATTCTATTATTCCATGCAACAGTATTCAGGCGTAAGGCCTGCTTTAAGCACTCTAATTTTCTCAAAGTAAACGTGTCGGCTACTGAAAACACCCAATAAAGGGCATCAACAGCCAACCGACGAATTAGGACCAGACACGCAGTAACAGCAATCAAGCGTACCACGTGCTAGTACCCGAGATCCAACTACGAGCTTTTTAACTGCAACAACTTTAATATACGCTATTGGAGCTGGAATTACCGCGGCTGCTGGCACCAGACTTGCCCTCCAA
+
DD@D@HIEHCEH@FHHHIGIEHEHHIIIGIHIHHIHHHIIIIIIIIGHHIIIIHIHIIHE@HHIHIHIIHIH?<E11FCGHHEHI?1F@FEEHHGHHIIIIIHIHGIHHHIIHHHHGEHFHFHEGHHIHHIIHHHIIHHHHGHHIHHIIIHIHFHIIIIIIIHHHHHGHFHGHHHHIHEHIHIIIHHHHIGIIIIIIIIIIIIIIIIIIIIIIIIIIIIHHHIHEGHHFHHCHIIIHIIIIIIIHGHFIIHHCHGIIIHHIIHIIHIHFIIIIIIHHGIHHIIIHIHIIIIIIHIIIHIIIIHIIIIHIIIIIIIIIHIIIHIIIIIIIIIHIIIIIIIIIHIIDDDDD
@HISEQ:969:HM2KJBCX2:2:1101:12232:34831 2:N:0:ACTATGCA
GACAGAGGTGCACCCAACTATCCCTATTAATCATTACGTCGATCCTAGAAACCAACAAAATAGGTTCGATCGTCCTATTTCGTTATTCCATGCTAATGTATTCAAGCGCGAGCCTGCTTTAAGCACTCTAATTTTTTCAAAGTAACAGTCCTGTTTCCCCGCAACAACAAATTAATGCCATCACGGTTCTACAAGAAGGAGGGACCAGTGAGGCCAGTGCATACCAGTGGCACGACCAACCTACTGGCCCCGAAATTCAACTACGAGCTTTTTAACTGCAACAACTTTAATATACGCTATTGGAGCTGGAATTACCGCGGCTGCTGGCACCAGACTTGCCCTCCAA
+
BDDDDIIIIIIIIIIIIIIIIIIIIIIIIIIIIIIHIIIIIIIIIIHIIIIHIIIIIIHIHIIIIIIIIIHIIIIIIIIIIIIIIIIIIIIIIIIIIIIIIHIIIIIIIIIIIIIIIHIIHIIIIIIIIIGHIIHIIIHIIIIIIIIGIIIIIIIIIIIIHHIIIIIIIIIIIIHIIIHIIHHIIIIIIIIIIIIIIIIIIHHHHIIIIGIHIIHIIIIIIIIIIIIHIIIHIIIIHHIHHHEHHHHHIHHIIIHHFIHHGHHIHIIIIHIIIIIHIIIIHHIIIHIIIIIHHHIIIIIIHHFIIIHHIIIIIHGIIIIIIIIIIIIIIIIIIIIIIIIHHDDDDD
@HISEQ:969:HM2KJBCX2:2:1101:12222:34997 2:N:0:ACTATGCA
GACAGAGGTGCACCCAACTATCCCTATTAATCATTACGGTGATCCTAGAAACCAACGAAATAGAATCAGTCCGTCCTATTTCATTATTCCATGCTAATGTATTCAGACGTTAGCCTGCTTTAAACACTCTAATTTTTTCAAAGTAACAGTCCTGATTTCCCATCACACCAAATAAATGGCATGAAAGTTCCTCAGAAGGTAGAGATTCATCTCACCAGTGCAGACAATTAAGCCTGACCAATGGGTAAACCCCGAAGTTCAACTACGAGCTTTTTAACTGCAACAACTTTAATATACGCTATTGGAGCTGGAATTACCGCGGCTGCTGGCACCAGACTTGCCCTCCAA
+
DDDDDIIIIIIIIIIHHIIIIIIIIHIIHFHIIIIIIIIIGGHHHHIIHIIHFHIIHEHHIHHIIIIIHHIIIHIGHHIIIIIIIIIIIEHHGHIIIIIIIIIIIIHIIIHIHIIIIGIIIHHHIIIIIIIIHIHHIIIHIHHIIIIIIIIIIIIIIIIIIIIIIIIIIIIIIIIGIIIIIIIIIIIIIIHIIIIIIIIIIIIIIIIHGIIIIIIIIIIIIIIIIIIIIIIIIIIIIIIIIIIIIHFIIIIIIIIIIIIIIIIIIIIIIIIIIIIIIIIIIIIIIIIIIIIIIIIIIIIIIIIIIIIIIIIIIIIIIIIIIIIIHIIIIIIIIIIIIIIIIIIDDDDD
@HISEQ:969:HM2KJBCX2:2:1101:3857:34751 2:N:0:ACTATGCA
GACAGAGGTGCACCCAACTATCCCTATTAATCATTACGTCAATCCTAGAAACCAACAAAATAGGATCAAACGTCCTATTTCATTATTCCATGCTAATGTATTCAAGCGTTAGCCTGCTTTAAACACTCTAATTTTTTCAAAGTAACAGTCCTGTTTCCCTGCAACACCAAATTAATGGCATTACAGTTCTTCAGAAAGGAGGAATCAGCGAGACCAGTACGTACCAATGGCACGACCAACCTGCTGACCCCGAAATTCAACTACGAGCTTTTTAACTGCAACAACTTTAATATACGCTATTGGAGCTGGAATTACCGCGGCTGCTGGCACCAGACTTGCCCTCCAA
+
DDDDDIIIH?GHE1GCHIIIEHIHHH@GHHFFGHHIFHECHHHIEEGHEHGIEHIHHH?FHI1DHEHE1F@CD@0CEHH?@GHHIIHC111<FGF1C@FFEHHEDCH?DFHC@@GGHF<FHEFEGHHHHHHEHEGHHHHG@HFGB6@IHFCHC<CGH?0EHGEC@HHHGDIFHFFHEG@DIHGHFFHGCCEHC/CGCFIHECCHHHHEEHHHIHEHEHCC@GDAHHHEGG0HDHG<1EEHCCCCDHHC<<EIHHFC1?HGCHCCEHGCIIIHIFHIHHGEFEFCCIHFHHCHDHHHCIHHECCFHHGCFFCHEF??GHHG<EHCEIHEHFHGEFIHHHHHHDDBBB
@HISEQ:969:HM2KJBCX2:2:1101:14165:34788 2:N:0:ACTATGCA
GACAGAGGTGCACCCAACTATCCCTATTAATCATTACGTCAATCCTAGAAACCAACAAAATAGGATCGAACGTCCTATTTCATTATTCCATGCTAATGTATTCAAGCGTTAGCTTGCTTTAAACACTCTAATTTTTTCAAAGTAACAGTCCAAATTCCCCGCAACACCAAATTAATGGCATTACGGATCATCAGGAAGGAGGAATCAGTGAGACCAGTACATACCAGAGGCATGACCAATCTACTAACCCCGAAATTCAACTACGAGCTTTTTAACTGCAACAACTTTAATATACGCTATTGGAGCTGGAATTACCGCGGCTGCTGGCACCAGACTTGCCCTCCAA
+
DDDDDIIGIIIHIGIIIIIIIIIIIIIIIIIIIIIIIIIIIIIGIIIIIHIIIIIIIIIIIHIIIIIIIIHIIIGIIIIIIIIIIIIIIIIIIIIIIIHIIIIIIIIIIIIIIIIIIIIIIIIIIIIIIIIIIIIIIIIIIIIIIHIIIIIHHHHIIIIIIHIHIHIHHHIIIIIIIIIIHIIIIIIIIHIIIIIIIIIIIIIIIIHIIIHIIIIIIIHIIIIIIIIIIIIIIIHHIHIIIHHIGIHIIIIIIIIIIIIIIHHIIIIIIIIIIIIIIHIIIIHIIIIIIIIIIIIIIIIIIIIIIIIIIIIIIIIIIIIIIIIIIIIIIIIIIIIIIIIIIDDDDD
@HISEQ:969:HM2KJBCX2:2:1101:12631:34608 2:N:0:ACTATGCA
GACAGAGGTGCACCCAACTATCCCTATTAATCATTACGTCAATCCTAGAAACCAACAAAATAGGATCGAACGTCCTATTTCATTATTCCATGCTAATGTATTCAAGCGTTAGCCTGCTTTAAACACTCTAATTTTTTCAAAGTAACAGTCCTGTTTCCCTGCAACACCAAATTAATGACATTACAGTTCTTCAAGAAGGAGGAATCAGTAAAGCCAGTACACACCATTGGCACGACCAACCTACTGACCCCGAAATTCAACTACGAGCTTTTTAACTGCAACAACTTTAATATACGCTATTGGAGCTGGAATTACCGCGGCTGCTGGCACCAGACTTGCCCTCCAA
+
DDDDDIIIIIIIIIIIIIIIIIIIIIIIIIIIIIHIHIIIIIIIIIIIIIIIIIIIIIIIIHHIIIIIIIIIHIIIIIIIIIIIIIIIIIIIHIIIIIIIHIIIIIIIIIIIIIIIIIIIIIIIIIIHIIIIIIIIIIIIIIHIIIIIIIIIIIIIIIIIHIIIIIGIIIHIIHIIIIIIIIIIIIIIIIIIIIIIIIIIIIIIIIIIIIIIIIIIIIIIIIIIIIIIIIIIIIIIIIIIIIHHHIIIIIIIIIIIIIIIIIIIIIIIIIIIIIIIIIIIIIIIIIHIIIIIIIIIIHIIIIIIIIIIIIIIIIIIIIIIIIIIIIIIIIIIIIIIIIIIIDDDDD
@HISEQ:969:HM2KJBCX2:2:1101:2128:36267 2:N:0:ACTATGCA
GACAGAGGTGCACCCAACTATCCCTATTAATCATTACGTCGATCCTAGAAACCAACAAAATAGAATCAAACGTCCTATTTCGTTATTCCATGCTAATGTATTCAAGCGTGAGCCTGCTTTAAACACTCTAATTTTTTCAAAGTAACAGTCCTGATTCCCCATGACACCACATTAATGACATCATGGTTCGTCAGAAGGTAGGAATCAATAATACCAGTACGTACAATAGCACGACCAATAAATTGATCCCGAAATTCAACTACGAGCTTTTTAACTGCAACAACTTTAATATACGCTATTGGAGCTGGAATTACCGCGGCTGCTGGCACCAGACTTGCCCTCCAA
+
BAD0<1GH@EHH1<<<CHHE11<CGHHHEEH1C@G1GHE@EHHHFHHHH<GGE@EIH1<CHECHIH@H1DCEGHC@1FFFHFCH1<F1<F@G1C1FCGCGHEGHHHEH@CEHHG?FHHFA?FHBFHHIIEEEFHHEHIH?HGHHFHEHHHGEGHHFHFIHHHHIHHHFC#<@GHHHHHHHGIHHHDDHHHGIHIHIIHIIIFIH;FHGHEG?HIHHHGEHHHGFHHIIIIHHHFHHHEHHHGHGGDHGIHGECHEIIHHIHIIIIIHHIIHGHIHGEIIIIHHHC<EIIIIIHHHFFHIIHIHHHIIIIHHHIIHGIIIIIIHIIIIIIIIIIIIIIIIIDDDDB
@HISEQ:969:HM2KJBCX2:2:1101:6132:36481 2:N:0:ACTATGCA
GACAGAGGTGCACCCAACTATCCCTATTAATCATTACGTCAATCCTAGAAACCAACAAAATAGGATCAACGTCCTATTTCATTATTCCATGCTAATGTATTCAAGCGCGAGCCTGCTTTAAACACTCTAATTTTTTCAAAGTAACAGTCCTGATTCCCCACCACACCAAATTAATGACATGATGGTTCGTCAGAAGGTAGAAATCAGTAACACCAGTACGTACCGAAGGCACGACCAGCGTACTAATCCCGAAATTCAACTACGAGCTTTTTAACTGCAACAACTTTAATATACGCTATTGGAGCTGGAATTACCGCGGCTGCTGGCACCAGACTTGCCCTCCAA
+
DBDADHIIIIHIIIIIIIIIHIIIIIIIIIIIIIIHHHHHIIIHIIIIIIIIHIHIGIIGIHIIIIHIIHIHHIHFHIIIIIIIIIIIIIIIIGHIIHIHIIIIIIIIIIIIHIHHHHHIIIIIHIIIIIIIIIHIIIIIIHIIIIIHIIHHIIIIIHHHIHHIHIIIIIIIIIHIHHIIIIIIIHIIIIIIIIIHHHHIIIHHIHHIIFIIIIIIHIIIIIIIIIIIIIIIHIIIIHIHIHHHHHHIIIIIIIHHIHDGHIIIHIIIIIIIIHIIIIIIHIIIIIIIIIIHIIIIIIIIIIIIIIIIIIIIIIIIIIIIIIIIIIIIIIIIIIIIIIIIDDDDD
@HISEQ:969:HM2KJBCX2:2:1101:18492:36442 2:N:0:ACTATGCA
GACAGAGGTGCACCCAACTATCCCTATTAATCATTACGTCAATCCTAGAAACCAACAAAATAGGATCGTCGTCCTATTTCATTATTCCATGCTAATGTATTCAAGCGTTAGCCTGCTTTAAACACTCTAATTTTTTCAAAGTAACAGTCCTGTTTCCCCGCAACACCAACTTAATGGCATTACGGTTCTACAAGAAGGAGGAATCAGCAAAGCCAGTGCATACCAGTGGCACGACCAACTTGCTGACCCCGAAATTCAACTACGAGCTTTTTAACTGCAACAACTTTAATATACGCTATTGGAGCTGGAATTACCGCGGCTGCTGGCACCAGACTTGCCCTCCAA
+
DDDDDIHIIIIIIIIIIIIHIHIIIIIIIIIIIIIIIIIIIIIIIIGIGHIIHIIIIIIIIIGHIIIIIGIHHHHIIHIIIIIIFHIHIIIHIIIIIIIIIIIIIIIIIIHHIIIIHIHHIIIIIIIIIIIIIIIIIIIIIIIIIIIGIIIIIIIIIIIIIIIIIIHHHIIIIIHIIIIIIIIIIIIGIIGIIIIIIIIIIIIIIIIIIIHIIIIIIIIIIIIIIIHIIIIIIIIIIIIIIIIHIIIIIIIIIIIIIIIIIIIIIIIIIIIIIIHIIIIIIIIIIIIIIIIIIIIIIIIIIIIIIIIIIIIIIIIIIIIIIIIIIIIIIIIIIIIIIIIIDDDDD
@HISEQ:969:HM2KJBCX2:2:1101:17482:37454 2:N:0:ACTATGCA
GACAGAGGTGCACCCAACTATCCCTATTAATCATTACGTCAATCCTAGAAACCAACAAAATAGGATCGAACGTCCTATTTCATTATTCCATGCTAATGTATTCAAGCGTTAGCCTGCTTTAAACACTCTAATTTTTTCAAAGTAACAGTCCTGTTTCCCTGCAACACCAAATTAATGGCATTACAGTTCTTCAGAAAGGAGGAATCAGCGAAGCCAGTGCATACCAGTGGCACGACCAACCTGCTGACCCCGAAATTCAACTACGAGCTTTTTAACTGCAACAACTTTAATATACGCTATTGGAGCTGGAATTACCGCGGCTGCTGGCACCAGACTTGCCCTCCAA
+
@DDDDIIIIIGII1CE@HIHIHIHHHGHFHHHIIHEHIIIHHIHGHHHHHII?EHHHHGEF<GH?GHHEHIHHCGHHIHHHIHIHHGGHGHHEHHIHIIHHGHIIIIIIIIIIHICHIHIIHHGHHGHHIGDHHEGGIIIIHHFHEHIHHHHHHHHHHIIHFHHIIIIHH?EGIIIIIIIIHHEHHHDEGIHGHHEGGIHG?HHCIHGHIIHIHIIGIHFHEHHIIIHHFIIHEI<HHHG<4EHEIIIHHHHIIIIIHGHIIIHIIIIHIIIIIHHHIIIIIIFIHHIIIIIIIIIIHIIHIIIHIGIHHIHIIIIIIIHIIIIIIIIIHIIIIIIHHHCIDADDA
@HISEQ:969:HM2KJBCX2:2:1101:10634:37288 2:N:0:ACTATGCA
GACAGAGGTGCACCCAACTATCCCTATTAATCATTACGTCAATCCTAGAAACCAACAAAATAGGATCAACGTCCTATTTCATTATTCCATGCTAATGTATTCAAGCGCGAGCCTGCTTTAAACACTCTAATTTTTTCAAAGTAACAGTCCTGATTCCCCGCCACACCAAATTAATGACATGATGGTTCGTCAGAAGGTAGGAACCAGTAACACCAGTACGTACCTAAGGCACGACCAACGTACTGATCCCGAAATTCAACTACGAGCTTTTTAACTGCAACAACTTTAATATACGCTATTGGAGCTGGAATTACCGCGGCTGCTGGCACCAGACTTGCCCTCCAA
+
DDDDDIIIIIIIHIIIIIIIIIIIIIIIHHIIIIIIHIIHIHIHEHHHIIIHHHIIIIIHIIGHHIIHEHHHIIIIHHIHHHHIIIHIIIGFHIIIIHHIHFIIHIIIIIHIIIIIHIHHHIHHHHIHHIIIHIIIIIIHHHIIIIHHIIIIHHGHIIHGHHIHIGIIIIIIIIIIIIIIIIIIIIIHIHHIIIIHIIIHIIIIIIIIIIIHIIIIIIIIIIHIIIIIIIIIIIIIIIIIIIHHIIIIIIIIIIIIIIIIHHHIIIIIIIHIIIIIIIIIIIIIIIIIHIHIHIIIIIHHIHIIIIIIIIIIIIIIIIIIIIIIIIIIIIIIIIIIIIIIDDDDD
@HISEQ:969:HM2KJBCX2:2:1101:4257:38369 2:N:0:ACTATGCA
GACAGAGGTGCACCCAACTATCCCTATTAATCATTACGTCAATCCTAGAAACCAACAAAATAGGATCGAACGTCCTATTTCATTATTCCATGCTAATGTATTCAAGCGTTAGCTTGCTTTAAACACTCTAATTTTTTCAAAGTAACAGTCCAGATTCCTCGCAACACCAAATTAATGGCATTACGGCTCATCAGGAAGGAGGAATCAGTGAGACCAGTACATACCAGTGGCATGACCAACCTACTGACCCCGAAATTCAACTACGAGCTTTTTAACTGCAACAACTTTAATATACTCTATTGGAGCTGGAATTACCGCGGCTGCTGGCACCAGACTTGCCCTCCAA
+
DDDDDIIGIIIIIIIIIIIIIIIIIIIIIIIIIHIHIFIIIIHHIHIIIIIHHIIIIIIIIIIHHIIIHHHDHHHIIIIHHIIIGHIIIIIHHIHHIIIHIHGIIIHIIIIHIIIHIHIIHIIEHIIIHHHIIEHIIIIIIIIIIGIIHIIHHIIHIIHIIIHIIHHIIIIIIIIIHHCFIIIIIIIIIHIIIIIIIIIIIHIIIIIIIIHIIIIIIIIIIIIIIIIIIIIIIIIIIIHIIIHHFIIHIIIIIIIIIIIIIIIIIIIIIIIIIIIIIIIIIIIIIIIIIIIIIIIIIIIIIIIIIIIIIIIIIIIIIIIIIIIIIIIIIIIIIIIIIGIIIDDDDD
@HISEQ:969:HM2KJBCX2:2:1101:16857:39245 2:N:0:ACTATGCA
GACAGAGGTGCACCCAACTATCCCTATTAATCATTACGGTGATCCTAGAAACCAACAAAATAGAACCATGCCGTCCTATTCTATTATTCCATGCTAATGTATTCGAGCAAAAATGCCTGCTTTAAACACTCTAATTTTTTCAAGGTAAAGGTCCTGGATCCGCAAGACACCCAATTAAGGACATCAAGTTTCTCCAGAAGGTGAGAAATCAACAGCGACAGTTCATACCCCTTAAGGCATGACCATCACGTCAATCCCGAAATTCAACTACGAGCTTTTTAACTGCAACAACTTTAATATACGCTATTGGAGCTGGAATTACCGCGGCTGCTGGCACCAGACTTGCCCTCCAA
+
DDDDDIIHIIIIIIIIIIIIIIIIIIIIIIIIIIIIIHIIIIIIIIIIIIIIIIIIIIHHIIHHIIIIIHHIHIIHIIIHIIIIIHIIGIHGHFEGHHGHHHHIIIIIIIIIIIIIIIIIGHHHIHIIIIIIIIIIIIIHIIIIIIIIIIIIIHIIIIIIIIHIIIIIIIIIIIIIIIIHIIIIIIIIIIIIIIIIIIHIIIIIIIHIIIIIIIIIIIIIIIIIIIIIIIIIIIIIIIIIIHIIIHIIIIHGIIIIIIIIIIIIIIIIIHIHIIIIIIIIIHIIIIIIIIIIIIIIIIIHHIIIIIIIIIIIIIIIIIIIIIIIIIIIIIIIIIIIIIIIIIIIIIIIDDDDD
@HISEQ:969:HM2KJBCX2:2:1101:2362:39340 2:N:0:ACTATGCA
GACAGAGGTGCACCCAACTATCCCTATTAATCATTACGGTGATCCTAGAAACCAACAAAATAGAACCATGCCGTCCTATTCTATTATTCCATGCTAATGTATTCGAGCAAAAATGCCTGCTTTAAACACTCTAATTTTTTCAAGGTAAAGGTCCTGGATCCGCAAGACACCCAATTAAGGACATCAAGTTTCTCCAGAAGGTGAGAAATCAACAGCGACAGTTCATACCCCTTAAGGCACGACCATCACGTCAATCCCGAAATTCAACTACGAGCTTTTTAACTGCAACAACTTTAATATACGCTATTGGAGCTGGAATTACCGCGGCTGCTGGCACCAGACTTGCCCTCCAA
+
DDDDDHIGHIHGHIIIHIIIIHIGIHIIIIIIIIIIIIIHIIIIIIIIIHIIGIIHHHIHIIEFHIIHEHIIIEDHHIHHIIIHIGHGHIIIIIHIIIHHFHCIHHHHHHHIHIIHIIIHHFHIHIIGIHEIIIIIIIIIHIIIHIIHIIIHIHHHHHHIHIIHIIIIIIIIIIIIHII:IIIIIIIHIHHHHIIIIHHIIIIIIIIIIIIIIIIIIIIIIIHIIIIIIIIIIIIIIIIIIIIIIHHHHIIHIIIIIIIIIIIIIIIIHHHIHIIIIIIIIIIIIIIIIIIIHIIIIIGIIIIIIIIIIIIIIIIIIIIIIIIHIIIIIIIIIIIIIIIIIIIIIIIIDDDDD
@HISEQ:969:HM2KJBCX2:2:1101:18289:39836 2:N:0:ACTATGCA
GACAGAGGTGCACCCAACTATCCCTATTAATCATTACGTCAATCCTAGAAACCAACAAAATAGGATCGAACGTCCTATTTCATTATTCCATGCTAATGTATTCAAGCGTTAGCCTGCTTTAAACACTCTAATTTTTTCAAAGTAACAGTCCTGTTTCCCTGCAACACCAAATTAATGACATTACAGTTCTTCAAGAAGGAGGAATCAGTAAAGCCAGTACACACCATTGGCACGACCAACCTACTGACCCCGAAATTCAACTACGAGCTTTTTAACTGCAACAACTTTAATATACGCTATTGGAGCTGGAATTACCGCGGCTGCTGGCACCAGACTTGCCCTCCAA
+
DDDADIIIIIIIIIIIIHHIIIIIIIIHFGHIIIIIIIIIIIIIHIIIIIIIIIHIIHIFHHIIHHHIIIIIIIIIIIIIGHIIIIIIIIIIHIIIIIIIIHHIIIIIIIIHIIIHIIIIIHGHIIIIIIIHIIIIIHIIIIIIIIIIIIIIIIIIIIIIIIIIIIIIIIIIIIHIIIIIIIIIIIIIIIIIIIIIIIIIHIIIHIIIIIIIIIIIIIIIIIIIIHIIIIIIIIIIIIHIIIHHFIIIHIIIIIIIIIIIIIIIIIIIIIIGIIIIIIIIIIIIIIIIIIIIIIIIIIIHIIIIIIIIIIIIIIIIIIIIHIIIIIIIIIIIIIIIIIIIIDDDDD
@HISEQ:969:HM2KJBCX2:2:1101:17256:41110 2:N:0:ACTATGCA
GACAGAGGTGCACCCAACTATCCCTATTAATCATTACGGTGGTCCTAGACCAACAAAATAGAACCAACGTCCTATTCTATTATTCCATGCTAATCTATTCAAGCAAAAGCCCGCTTTAAACACTCTAATTTTTTCAAGGTAATGGTCCTGGTTCCCCGACACACCCAATAAAGGGCATACCGGCTCACCAGAAGGATAGACCCGACAACAGAACAGTACTCGCCAGAGACGGACCGTCCGGTCAGGCCTAAAATTCAACTACGAGCTTTTTAACTGCAACAACTTTAATATACGCTATTGGAGCTGGAATTACCGCGGCTGCTGGCACCAGACTT
+
@DDDDIIIIIIIIIIHIIIIIIIIIHHHIIIIIIIIIIHIIIIIIIIIICHHHHIIHHHGHHII?GHHIIIHIHIIIF?HHICEHIIIIIIHIIIIHHHHIDHHHHIIIHIIIHIIIIIIIIIIIIHIIIHHFIHHIIHHIHHHHEIHIHHHHH?IHHHHIIGGIIIHHGFHIIIIHHEGHIHIHFIIHHHHIIIHHIHHIIIIIHIIHHIHFIIIIIIIIIIIIIIIIIIIIIIIIIIIIIIIIIHHGIIIIIIIIIHHEIIIIIHEHHIIIIIIIIIIHHHHIIIIIIHEIIHFCFDIIIIIIIIIIIIIIIIGIIIIIIIIHFIIIHDDDDD
@HISEQ:969:HM2KJBCX2:2:1101:8382:41815 2:N:0:ACTAAGCA
GACAGAGGTGCACCCAACTATCCCTATTAATCATTACGTCGATCCTAGAAACCAACAAAATAGAATCAAACGTCCTATTTCGTTATTCCATGCTAATGTATTCAAGCGTGAGCCTGCTTTAAACACTCTAATTTTTTCAAAGTAACAGTCCTGATTCCCCATGACACCAAATTAATGACATCATGGTTCGTCAGAAGGTAGGAATCAATAATACCAGTACGTACAATAGCACGACCAATAAATTGATCCCGAAATTCAACTACGAGCTTTTTAACTGCAACAACTTTAATATACGCTATTGGAGCTGGAATTACCGCGGCTGCTGGCACCAGACTTGCCCTCCAA
+
DDDDCIIIIIHIIIIIIIIIIIIIIIIIIIIIIIIIIIIHIIIHIIIIIIIIIHIIIIIIIIIGIIIIIIIIIIHHIHIIHIIIHIIIIIIIIIIIIIHHIHHIIIIIIIIIIIIIIIIIIIIIIIIIIIIIIIIIIIIIIIHHIIHIIIIIIIIIIIIIIIIIIIIIIIIIIIIIHHIIIIIIIIIIHIHIIIIIIIIIIIIIHHIHHIIHHIIIIIHIIIIIIIIIIIIHIIHIIIIIIIIHIIIIIIIIHIIIIIIIIIIIIIIIIIIIIIIIGIIIIIIIIIIIIIIIIIIIIIIIIIIIIIIIIIIIIIIIIIIIIIIIIIIIIIIIIIIIIIIIDDDDD
@HISEQ:969:HM2KJBCX2:2:1101:17924:42773 2:N:0:ACTATGCA
GACAGAGGTGCACCCAACTATCCCTATTAATCATTACGTCAATCCTAGAAACCAACAAAATAGGATCAAACGTCCTATTTCATTATTCCATGCTAATGTATTCAAGCGTTAGCCTGCTTTAAACACTCTAATTTTTTCAAAGTAACAGTCCTGTTTCCCTGCAACACCAAATTAATGACATTACAGTTCTTCAAGAAGGAGGAACCAGTAAAGCCAGTACATACCAGAGGCACGACCAACTTACTAATCCCGAAATTCAACTACGAGCTTTTTAACTGCAACAACTTTAATATACGCTATTGGAGCTGGAATTACCGCGGCTGCTGGCACCAGACTTGCCCTCCAA
+
DDDCDIIIIIIIIIIGIIIIIHIIIIIIIIIIIIIIIIIHIIIIIIIIIIIIIGIIIIIIIHGGHHIIHIIGIIIIIHIIIIIIIIIIIIIIHHHHIIIIHHHHIHHIIIIIGHIIIIIIHHIIIIIIIIIIIIIIIIIIIIIIHIIIIIIIIIIIIIIIIHHIIIIIIIIIIIIIIIIIIIIIIIIIIIIIIIIIIIIIIIHHIIIIIIIIIIIIIIIIIIIIIIIIIIIIIIIIIIIIIIIHHIIIIIIIIIIIIIIIIIIIIIIIIIIIIIIIIIIIIIIIIIIIIIIIIHIIIIIHHIIIIIIIIIIIIIIIIIIIIIIIIIIIIIIIIIIIIIIIIDDDDD
@HISEQ:969:HM2KJBCX2:2:1101:3677:43165 2:N:0:ACTATGCA
GACAGAGGTGCACCCAACTATCCCTATTAATCATTACGTCAATCCTAGAAACCAACAAAATAGGATCGAACGTCCTATTTCATTATTCCATGCTAATGTATTCAAGCGTTAGCCTGCTTTAAACACTCTAATTTTTTTAAAGTAACAGTCCTGTTTCCCTGCAACACCAAATTAATGACATTACAGTTCTTCAAGAAGGAGGAATCAGTAAAGCCAGTACACACCATTGGCATGACCAACCTACTGACCCCGAAATTCAACTACGAGCTTTTTAACTGCAACAACTTTAATATACGCTATTGGAGCTGGAATTACCGCGGCTGCTGGCACCAGACTTGCCCTCCAA
+
DDDDBIIIIIHIIIIIIGIIIHIGIHHHHIGHIIIIIIIIHIFFHHHHIHIHGHIGIIIGIIGIHIIIII?EGCHHHHIIIIHIIEHCGHHHEHHIHIHGIGIHHHHHGHHIIIHIHIIHCHIFHIIIIIIIIHHHIHIHIIHIIHIIIGIIIIIIHHHIIIIHGIIIHHHFIHIIIHIIIIIIHIIIIIIIIIIIIIIIIIIIIIGIIIHGHIIII=III=IIIIIIIIIIHIIIHHHFHHF;FIHIIIIIIIIHIIIIIIIIIIIIIIIIIIIIIIIHHIIIIIIIHIIIIIIIIIIIIIIIIIIIIIIIIIIIIIIIIIIIIIIIIIIIIIIIIIIIIDDDDB
@HISEQ:969:HM2KJBCX2:2:1101:10298:43386 2:N:0:ACTATGCA
GACAGAGGTGCACCCAACTATCCCTATTAATCATTACGTCAATCCTAGAAACCAACAAAATAGGATCGAACGTCCTATTTCATTATTCCATGCTAATGTATTCAAGCGTTAGCCTGCTTTAAACACTCTAATTTTTTCAAAGTAACAGTCCTGTTTCCCTGCAACACCAAATTAATGACATTACAGTTCTTCAAGAAGGAGGAATCAGTAAAGCCAGTACATACCATTGGCACGACCAACCTACTGACCCCGAAATTCAACTACGAGCTTTTTAACTGCAACAACTTTAATATACGCTATTGGAGCTGGAATTACCGCGGCTGCTGGCACCAGACTTGCCCTCCAA
+
DDDDDIHHHEFHECE?EGHHI1FFEEHEHHIHIIIFGCFHHHHGC@@1<FHF?F@EHGECHHIGI@CGEC1?110<DCG?CC@CCCC?1<FEH?DGIHFHHHHHIHEEEHFHHHIGG?FHHHHHHHEDHFHGHHGGFHGHHHHIIIIHHGEHGIHFHGHHHHHGIHGHHHHEGGHHIHHIHHHHFEHEIHFIIIIHIIIHHHGHEIHHEHIIHEIEHEHHIIIHHGHHDIIHHIHIH@HHHHF1@HHHCHHEHIHHDCEGEHIIIIIHIHEHIIIIIIIIIHIHHHEHIIGIIIIIIHHEHIIIHHHHCEIIIHIHHIIIIIIHGFIHHHHIHIIHHIIHIDDDD@
@HISEQ:969:HM2KJBCX2:2:1101:20971:43540 2:N:0:ACTATGCA
GACAGAGGTGCACCCAACTATCCCTATTAATCATTACGTCGATCCTAGAAACCAACAAAATAGAATCAAACGTCCTATTTCGTTATTCCATGCTAATGTATTCAAGCGTGAGCCTGCTTTAAACACTCTAATTTTTTCAAAGTAACAGTCCTGATTCCCCATGACACCAAATTAATGACATCATGGTTCGTCAGAAGGTAGGAATCAATAATACCAGTACGTACAATAGCACGACCAATAAATTGATCCCGAAATTCAACTACGAGCTTTTTAACTGCAACAACTTTAATATACGCTATTGGAGCTGGAATTACCGCGGCTGCTGGCACCAGACTTGCCCTCCAA
+
@DDDDHEHHIIIIIIIIIHHEHHIIHHIIIHHHHGHIIHHDHFIIHHHIIIHIIHIIIIIHIHIIHHHIIIHCGHHHHHHHIIIHIIIIIEGHHIIHHIIIHHHIIHHHHHEHGHHHIHHHIIIIIIIIIIGHIIIHHHIIIIIHHIHIIHHHDHHGHHGIHGFIIIIIIGIIIHIIIIIIHHIHIIIIIIIIIIIIIIIIIIIIHIIIIHHHIIIIIHIIIIIIIIIIIIIIIIIIGIIHGHFGIIIIIIIIIIIIIIIIIIHGHHIIIIHIHIIIIIIIIHIIIIIIHHHHHIIIHIIIIIIIIIIIIIIIIIIIIIIIIIIIIIIIIIIIIIIIIIIDDDDD
@HISEQ:969:HM2KJBCX2:2:1101:8144:44253 2:N:0:ACTATGCA
GACAGAGGTGCACCCAACTATCCCTATTAATCATTACGTCAATCCTAGAAACCAACAAAATAGGATCAAACGTCCTATTTCATTATTCCATGCTAATGTATTCAAGCGTTAGCCTGCTTTAAACACTCTAATTTTTTCAAAGTAACAGTCCTGTTTCCCTGCAACACCAAATTAATGACATTACAGTTCTTCAAGAAGGAGGAACCAGTAAAGCCAGTACATACCAGAGGCACGACCAACCTACTAATCCCGAAATTCAACTACGAGCTTTTTAACTGCAACAACTTTAATATACGCTATTGGAGCTGGAATTACCGCGGCTGCTGGCACCAGACTTGCCCTCCAA
+
DDDDCIHHHIIIIHHHIIIIIIIIIIIIIIIHIIIIIHHFHIHIHIIIIIIIGIIIFHIIIIHIGHHHHIGHHFIHIIGIHIEGHIIIHIIIHHIEIIIIIIIIIIIIIIIHHIIIIIIIIHIIIIIHHIIIIIIIIIIHHIIIIHIIIIIIIHHHIIIIIIIIIIIIIHHHIIIIIIIIIIIIIIIIIIIIIIIIIHIHIIIHIHHIIIHIIIIIIIIIHIIIIIIIIIIIIIHIIIIIHIHHHIHGHIIIIIIHHIHHHHHIIIIIIIIIIIIIIIIIIIIIIIIIIIIIIIIHIIIIIIIIIIIIIIIIIIIIIIIIIIIIIIIIIIIIIIIIIIIIIDDDDD
@HISEQ:969:HM2KJBCX2:2:1101:13254:46425 2:N:0:ACTATGCA
GACAGAGGTGCACCCAACTATCCCTATTAATCATTACGTCGATCCTAGAAACCAACAAAATAGAATCAAACGTCCTATTTCATTATTCCATGCTAATGTATTCAAGCGCGAGCCTGCTTTAAACACTCTAATTTTTTCAAAGTAACAGTCCTGATTTCCCACGACACCAAATTAATGACATCGTGGTTCGTCAGAAGGTAGGAATCAATTTGACCAGTACGTACCGAGGCACGACCGATCAACTGATCCCGAAATTCAACTACGAGCTTTTTAACTGCAACAACTTTAATATACGCTATTGGAGCTGGAATTACCGCGGCTGCTGGCACCAGACTTGCCCTCCAA
+
DDDDDIIIIIIIIIIIIIIIIIIIIIIIIHIIIIIIIIIIIIIHIIIIIIIIIIIIIIIIIIIIIHIIIIGHHHIIIIIIIIIIIIIHIIIIIIIIIHIIIGIIIIHIIIIIIIIIHIIIIHHIIIIIIIIIIIIIIIIHHIIIIIIIIIIIIIIIIIIIIIIIIIIIIIIHIIIIIHIIIIIHHIIHIHHIIIIIIIIIIIIIIIIIIIIIHHIIIIIIIIIIIIIIIIIIIIIIIIIIIIHHIIIIIIIIIIHHIIIIIIIIIIIIIIIIIIIIIIIIIIIIIIIIIIIIIIIIIIIIIIIIIIIIIIIIIIIIIIIIIIIIIIIIIIIIIIIIIIIIDDDDD
@HISEQ:969:HM2KJBCX2:2:1101:19074:46890 2:N:0:ACTATGCA
GACAGAGGTGCACCCAACTATCCCTATTAATCATTACGTCAATCCTAGAAACCAACAAAATAGGATCGAACGTCCTATTTCATTATTCCATGCTAATGTATTCAAGCGTTAGCCTGCTTTAAACACTCTAATTTTTTCAAAGTAACAGTCCTGTTTCCCTGCAACACCAAATTAATGACATTACAGTTCTTCAGAAAGGAGGAATCAGCGAAGCCAGTGCATACCAGTGGCACGACCAACCTGCTGACCCCGAAATTCAACTACGAGCTTTTTAACTGCAACAACTTTAATATACGCTATTGGAGCTGGAATTACCGCGGCTGCTGGCACCAGACTTGCCCTCCAA
+
CDDDDHGHHIIHIIIGIIIIHIIIIIIIIIIIIGIHIIIIIIIHIIHIIIIIIGIGGFHHIGHHEHHIEHIIIIHIGHHIIIIIHIIIHIIGHHCHIIIIIIIIIIHIIIIIIIIIIIIIIHIIIIIIIIHHHHIIIIIIIIIIIHIIIIIIHHIIIIIIIIIIIIHIIIIHIIIIIIIIIIIIIIIIIIIIIIIIIIIIIIIIIIIIIIIIIIIIIIIIIIIIIIIIIIIIIIIIIIIIIIIHGIIIIIIIIIIIIIIIIIIIIIIIIIIIIIIIIIIIIIIIIIIIIIIIIIIIIIIIIIIIIIIIIIIIIIIIIIIIIIIIIIIIIIIIIIIIIIIIIDDDDD
@HISEQ:969:HM2KJBCX2:2:1101:15770:47628 2:N:0:ACTATGCA
GACAGAGGTGCACCCAACTATCCCTATTAATCATTACGTCAATCCTAGAAACCAACAAAATAGGATCGAACGTCCTATTTCATTATTCCATGCTAATGTATTCAAGCGTTAGCCTGCTTTAAACACTCTAATTTTTTCAAAGTAACAGTCCTGTTTCCCTGCAACACCAAATTAATGACATTACAGTTCTTCAGAAAGGAGGAATCAGCGAAGCCAGTACATACCAGTGGCACGACCAACCTGCTGACCCCGAAATTCAACTACGAGCTTTTTAACTGCAACAACTTTAATATACGCTATTGGAGCTGGAATTACCGCGGCTGCTGGCACCAGACTTGCCCTCCAA
+
DDDD@HHHIHCGHIIIIDHHHHIHHIIIIIIIHIIIIHGHIIIHIGHHEHHHHHIIEHHHHHFHHIHIGICHCHHHIHHIIIIIHIIIIIIEEHHHIIIHHHIIIIIIIHIHHIIIIFGHIHIHIIIHIIHIIIIIIIIIIIHIIIIHHHHHHHHHIHGIIIHIHIIIIIIHIIIIGHIIIGIIHHIHHIHHHHHIIHIIIIHIIIIHIIIIHGIIIIHHIIHHHIIHIIIIIIIHGHHIHHCGDIHIHHIIIIIIIIIIHIIHIIIIHHIIHG@IIIIIIIIIHHHIIIIIIIIIHHIHIIIIIIIHHIIIHIIIIIIIHIHIIIHIIGIIIIIIIIIIIDDDDD
@HISEQ:969:HM2KJBCX2:2:1101:4192:48199 2:N:0:ACTATGCA
GACAGAGGTGCACCCAACTATCCCTATTAATCATTACGTCAATCCTAGAAACCAACAAAATAGGATCGAACGTCCTATTTCATTATTCCATGCTAATGTATTCAAGCGTTAGCCTGCTTTAAACACTCTAATTTTTTCAAAGTAACAGTCCTGTTTCCCTGCAACACCAAATTAATGGCATTACAGTTCTTCAGAAAGGAGGAATCAGCGAAGCCAGTGCATACCAGTGGCACGACCAACCTGCTGACCCCGAAATTCAACTACGAGCTTTTTAACTGCAACAACTTTAATATACGCTATTGGAGCTGGAATTACCGCGGCTGCTGGCACCAGACTTGCCCTCCAA
+
DDDDDIIIIIIIIIIIIIIIIIIIIIIIIIIIIIIIIHHIIIIIIIIIIIIIIIIIIHIHIIIIGIHIIHGIHIIIIIIIIIIIIIIIIIIIIIIHIIIIIHGIIIIIIIIIIIIIIIIIIIHIIIIIIIHHIHIIIIIHIIIIIIHIIIIIIIIIIHIIIIIIIIIIIIIIIIIIIIIIIIIIIIIIIIIIIIIIIIIIIIIIIIIIIIIIIIIIIIIIIIIIIIIIIIIIIIIIIIIIIIIHFIHGIIIIIIIIIIIIIIIIIIIIIIIIIIIIIIIIIIIIIIIIIIIIIIIIIIIIIIIIIIIIIIIIIIIIIIIIIIIIIIIIIIIIIIIIIIIIIDDDDD
@HISEQ:969:HM2KJBCX2:2:1101:8404:48690 2:N:0:ACTATGCA
GACAGAGGTGCACCCAACTATCCCTATTAATCATTACGGTGATCCTAGAAACCAACAAAATAGAACCATGCCGTCCTATTCTATTATTCCATGCTAATGTATTCGAGCAAAAATGCCTGCTTTAAACACTCTAATTTTTTCAAGGTAAAGGTCCTGGATCCGCAAGACACCCAATTAAGGACATCAAGTTTCTCCAGAAGGTGAGAAATCAACAGCGACAGTTCATACCCCTTAAGGCACGACCATCACGTCAATCCCGAAATTCAACTACGAGCTTTTTAACTGCAACAACTTTAATATACGCTATTGGAGCTGGAATTACCGCGGCTGCTGGCACCAGACTTGCCCTCCAA
+
DDDDDIIIHIIIHIIIIIIIIIIIIIIIIIIIIIIHIIIIIIIIIIIHIIIIIIIIHIIIIIIIIIIIIIGHHIIIIIIIIIIHIIIHIHIIGIIIIIIIHHHHIIHHIIIIIIIGIHIGGIHHHIHHGEHHEHIIHIIHHHIIHIHIHEGCGHHHHHIIHHHHHFCGHHIHFHIHHIHHHEHHEHHHHHHHEFGHHCHHIH?HHHHGEFEHEECC@C<DCCCBCHHHIIGAHFHEHEC<<DCIIIIIIIHHIIIIIIIIIIIIIIIIIIIIIIIIIIIIIIIIIIIIIIIIIIIIIIIIIIIIIIIIIIIIIIIIIIIIIIIIIIIIIIIIIIIIIIIIIIIIIIIIDDDDD
@HISEQ:969:HM2KJBCX2:2:1101:3503:49426 2:N:0:ACTATGCA
GACAGAGGTGCACCCAACTATCCCTATTAATCATTACGTCGATCCTAGAAACCAACAAAATAGAATCAAACGTCCTATTTCATTATTCCATGCTAATGTATTCAAGCGTAAGCCTGCTTTAAACACTCTAATTTTTTCAAAGTAACAGTCCTGATTCCCCACGACACCAAATTAATGACATCGCGGTTCTTCAGAAGGTAGGAACCGATAATGCCAGTGCGTACCGAAGCACGACCAACAATTCGATCCCGAAATTCAACTACGAGCTTTTTAACTGCAACAACTTTAATATACGCTATTGGAGCTGGAATTACCGCGGCTGCTGGCACCAGACTTGCCCTCCAA
+
DDDDDIIIIIIIIIIIIIIIIIIIIIIIIIIIIIIIIIIIIIIIIIIIIIIIIIIIIIIIIIIIIIIIIIHIIIIIIIIIIIIIIIIHIIIIIIIIIIIIIHIIIIIIIIIIIIIIHHIIIIIIIIIIIIIIIIIIIIIIIIIIIIIIIIIIIIIIIIIIIIIIIIIIIHHIHIIIHHIIHIIIIIIHIIIIIIIIIIIIHIIIIIIIIIHIIHIIIIIIIIIIIIIIIIIIIIIIIIIIIHEHIIIIIIIIIIIIIIIIIIIIIIIIIIIIIIIIIIIIIIIIIIIIIIIIIIIIIIIIIIIIIIIIIIIIIIIIIIIIIIIIIIIIIIIIIIIIIIIIDDDDD
@HISEQ:969:HM2KJBCX2:2:1101:20636:48805 2:N:0:ACTATGCA
GACAGAGGTGCACCCAACTATCCCTATTAATCATTACGTCGATCCTAGAAACCAACAAAATAGGGTCAAACGTCCTATTTCATTATTCCATGCTAATGTATTCAAGCGTGTGCCTGCTTTAAACACTCTAATTTTTTCAAAGTAACAGTCCTGATTCCCCATGACACCAAATTAATGACATCATAGTTCGTCAGAAGGTAGAAATCAATAATACCAGTGCATACCGGAGGCACGACCAATATATTGATCCCGAAATTCAACTACGAGCTTTTTAACTGCAACAACTTTAATATACGCTATTGGAGCTGGAATTACCGCGGCTGCTGGCACCAGACTTGACCTCCAA
+
DDDDDIIIIIIIIIIIIIIIIIHIIIIIIIIIIIIIIIIIIIIIHIIIIIHHIIIIIIIIIIIIHIIHHHHHIIIIIIIIIHIIHIIIIIIIIIHIIIIIIHHIIIIIIHIIHIIIIIHIHIIHIIIHIIIIIIIIIIHIIIIHIHHHIIIIIHHHHIIIIIHIHIIHIIHHHIHIIIIIIIIGIIIHIIHIIIIIIIIIIIIIHFIIIIIIIIIIIIIIIIIIIIIIIIIIIIIIIIIIIIIHFIIIIIHIIIIIIIIIIHIIIIIIIIIIIIIIIHIIIIIIIIIIIIIIIIIIIIHHGIIIIIIIIIIIIIIIIIIIIIIIIIIIIIIIIIIIIIIIIDDDDD
@HISEQ:969:HM2KJBCX2:2:1101:2664:50974 2:N:0:ACTATGCA
GACAGAGGTGCACCCAACTATCCCTATTAATCATTACGTCGATCCTAGAAACCAACAAAATAGAATCAAACGTCCTATTTCATTATTCCATGCTAATGTATTCAAGCGTAAGCCTGCTTTAAACACTCTAATTTTTTCAAAGTAACAGTCCTGATTCCCCACGACACCAAATTAATGACATCGCGGTTCTTCAGAAGGTAGGAACCAATAATGCCAGTGCGTACCGAAGCACGACCAACAATTTGATCCCGAAATTCAACTACGAGCTTTTTAACTGCAACAACTTTAATATACGCTATTGGAGCTGGAATTACCGCGGCTGCTGGCACCAGACTTGCCCTCCAA
+
DDDDDIIIIIHIIGIIIIIIIIIIIIIIIIHIIIIIIIIIIIHIIIIIIIIIHIIIHIIIIIIIIIIIGIHIHIIIIIIIIIIHIIIIIIIIIIIIIIIIIIIIIIIIIIIIHHIIIHIIIIIIIIIIIIIHHIIIIIIIIIIIIIIIIIIIIIIHIIIIIIIIIIHHIIIIIIIIIHHIIIIHIIIIIIIIIIIIIIIIIHIIIIIHIHIIIIIIIIIIIIIIIIIIII=IIIIIIIIIIIIHIIIIIIIIIIHHIIIHIIIHIIIHIIIIIIIIIIIIIIHHIIIIHIIIIIIIHIIIIIIIIIGIIIIIIIIIIIIIHIIIIIIIIIIIIIIIIIIIDDDDD
@HISEQ:969:HM2KJBCX2:2:1101:19927:51689 2:N:0:ACTATGCA
GACAGAGGTGCACCCAACTATCCCTATTAATCATTACGTCAATCCTAGAAACCAACAAAATAGGATCGAACGTCCTATTTCATTATTCCATACTAATGTATTCAAGCGTTAGCTTGCTTTAAACACTCTAATTTTTTCAAAGCAACAGTCCAAATTCCCCGCAACACCAAATTAATGGCATTACGGATCATCAGGAAGGAGGAATCAGTGAGACCAGTACATACCAGAGGCATGACCAATCTACTAACCCCGAAATTCAACTACGAGCTTTTTAACTGCAACAACTTTAATATACGCTATTGGAGCTGGAATTACCGCGGCTGCTGGCACCAGACTTGCCCTCCAA
+
DDDDCIIIHHHIIHHFHEHHI?GHHHGHICHD1DHGHIIHHHHGHHGHHIIDC<CEEHGHEHHHEHIGHIICE1CEEGGHC?FFEHHFEHHHIIECHHFCD@FHGFHEEHHGFFHHIIHHEHHGHBHEIIIIHFHHIIGHIHHHHHHIHHHHIHGGGHHHHHHHHIIHIIIHHHIIHIIHGHIIHHHGIGIHIIIHHFIIGIGHHIIIIHHHHHHIHIHIIIIIIIIIIHIHEIIIIIIIHHIHHIIIIGIIIIIHHHIHGIIIIIIIIIIIIIIIGHIIIHIIIIIIIIIIIIIIIHIIIIIIIIIIIIIIHIIIHIIIIIIIIIIIIIIIIIHHHIIIIDDDDB
@HISEQ:969:HM2KJBCX2:2:1101:6481:51550 2:N:0:ACTATGCA
GACAGAGGTGCACCCAACTATCCCTATTAATCATTACGTCAATCCTAGAAACCAACAAAATAGGTTTGAACGTCCTATTTCATTATTCCATGCTAATGTATTCAAGCGTTAGCCTGCTTTAAACACTCTAATTTTTTCAAAGTAACAGTCCTGTTTCCCTGCAACACCAAATTAATGGCATTACAGTTCTTCAGAAAGGAGGAATCAGCGAAACCAGTTCATACCAGTGGCACGACCAACCTGCTGACCCCGAAATTCAACTACGAGCTTTTTAACTGCAACAACTTTAATATACGCTATTGGAGCTGGAATTACCGCGGCTGCTGGCACCAGACTTGCCCTCCAA
+
B?DB@G1<DC@C1<EGCCHHG<CECCHIIGHHHHFHH@DGECHFHHCFEHHHHFHHFHFHIH1@GEH<1FEHG?EHIHEECFHFHFHCCHIEHEHHHEGFIHHGHDFHFGHIHHEGGH@HFFHHCFHIHHHHHHHHEIHGHHGGHGGHFHCIIHHCHHIIIIHHHHIIHHC<CCHHCGHIHHHIIHFDCCHCHG/IIIIIIHHFGCHHGIHHIH@HEGEGC@C?HHIIIIHFH;HGHGCEEHG@DHHHEGIHHIIHIHEEHDIIIIIHHIIHHGCIHH?GIHHHCEIIIIHHFHGHCIHHIHG@HFHHIIIHCIHCHHIHIHGGCHFCHHG@G<<1HHHDGD<B@D
@HISEQ:969:HM2KJBCX2:2:1101:10747:52219 2:N:0:ACTATGCA
GACAGAGGTGCACCCAACTTCCCTATTAATCATTACGTCAATCCTAGAAACCAACAAAATAGGATCAAACGTCCTATTTCATTATTCCATGCTAATGTATTCAAGCGTTAGCCTGCTTTAAACACTCTAATTTTTTCAAAGTAACAGTCCTGTTTCCCTGCAACACCAAATTAATGACATTACAGTTCTTCAAGAAGGAGGAACCAGTAAAGCCAGTACATACCAGAGGCACGACCAACTTACTAATCCCGAAATTCAACTACGAGCTTTTTAACTGCAACAACTTTAATATACGCTATTGGAGCTGGAATTACCGCGGCTGCTGGCACCAGACTTGCCCTCCAA
+
DDDDDHHGIIGIEEHHHHIIHIGHHIIEFIIIIIHIIIIHHIIFHFHIGHFEH@HHIHIIIHCHIIFHFHHHECGHHHI1FHHHHIIHHIH?GHGIIIHHGIHHIHIIIIIHGHHHIFIHHHHIIHHIHHHHHHHHIIHHHHHEHIIIHHIIIHGHIIHIIHHIIHEHHHHHHHHGHIIIIIIIIIIIIIHHIIIIHHHHHHHIIHHIIIIIHHHGIIIIIIHHHIIHFIIHIIHHHHIHEFHHIHHIIIIIHHIHIIHHGEHHHEFIHFHHHHGIIIIIIIIIIIIHFIIIIIIIHHHHIHHFHIIIIIIIIIIGIIIHHHIIHHIIIIIHHHEIIIIIDDDDD
@HISEQ:969:HM2KJBCX2:2:1101:3377:52402 2:N:0:ACTATGCA
GACAGAGGTGCACCCAACTATCCCTATTAATCATTACGGTGATCCTAGAAACCAACGAAATAGAATCAGTCCGTCCTATTTCATTATTCCATGCTAATGTATTCAGACGATAGTCTGCTTTAAACACTCTAATTTTTTCAAAGTAACAGTCCTGATTTCCCATCACACCAAATAAATGGCATGAAAGTTCCTCAGAAGGTAGAGATCCATCCTACCAGTGCAGACAATTAAGCCTGACCAATGGGTAGACCCCGAAGTTCAACTACGAGCTTTTTAACTGCAACAACTTTAATATACGCTATTGGAGCTGGAATTACCGCGGCTGCTGGCACCAGACTTGCCCTCCAA
+
DDDDDIIIIIIIIIIIIIIIIIIHIIGHIHIIIIEHHIIIIHHIIIGHIHHHHHHIIIIGIIIIIHHIIIFGHHIIIIHFHFCHIIIIIIIIHGIHIIIHHHHGHHGHHHIIIIIIIHHHHHGIIIIIIIIHIHIHHHIHHHIHIIHIGHIIHIIIIIIGHIHIIHHIIIIIIIHIHIIIIIIIIIIIIIIHHIIIIIHGIIIIHIIHIHIIIIHIIIIIIIIIIIIHIIIIIIIHIIHGIIII<HGIIIIIIIIIIIIIIIIIIIIIIIIIIIIIIIIIIIIIIIIIHIIIIIIIIIIIIIGIIIIIIIIIIIIIIIIIIIIIIIIIIIIIHIIHIGIIIIIDDDDD
@HISEQ:969:HM2KJBCX2:2:1101:3622:52950 2:N:0:ACTATGCA
GACAGAGGTGCACCCAACTATCCCTATTAATCATTACGGTGATCCTAGAAACCAACGAAATAGAATCAGTCCGTCCTATTTCATTATTCCATGCTAATGTATTCAGACGATAGTCTGCTTTAAACACTCTAATTTTTTCAAAGTAACAGTCCTGATTTCCAACCACACCAAATAAATGGCATGAAAGTTCCTCAGAAGGTAGAGATCCATCTCACCAGTGCAGACAATTAAGCCTGACCAATGGGTAGACCCCGAAGTTCAACTACGAGCTTTTTAACTGCAACAACTTTAATATACGCTATTGGAGCTGGAATTACCGCGGCTGCTGGCACCAGACTTGCCCTCCAA
+
DDDDDIIIIIHHHHIIIIIIIHIHHIIIIIHHIFHIIIIIIIIIIIIIIIIHHHIIIIIIIIHIIIFHHHHFCHHDHHHHGFHGHHIIHGEHEHIIHDHHHGIHHHIHIIIIIFHHIHIIHIIIHIHIIIIIIIHHIIIIIIIIIHIIHHIHHHHHIHIIIIIIIHIHHIIIHHGIIIIIHIIHIHIIHIIIIIIIIIIIHIIIIIIIIIIIIIIIIIIIIIIIIIIIIIIIHIIIIHIIHIIHGHIIIIHIIIIIIIIIIIIIIIIIHHIIIIIIHIIGIIIIIIIIIIIIIIIIIIIIIHIIIIIIIIIIIIHIIIIIIIIIIIIIIIIGIIIIIIIIIIIDDDCD
@HISEQ:969:HM2KJBCX2:2:1101:4855:52582 2:N:0:ACTATGCA
GACAGAGGTGCACCCAACTATCCCTATTAATCATTACGTTGATCCTAGAAACCAACAAAATAGGTTCGAACGTCCTATTTCATTATTCCATGCTAATGTATTCAAGCTAAAGCCTGCTTTAAACACTCTAATTTTTTCAAAGTAACAGTCCTAACTCCCCATAACACCAAATTAATGACATCATGGTTCGTCAGAAAGGAGAGACCAATGATACCAGTACGTACCGAAGGCACGACCGACATATTGATCCCGAAATTCAACTACGAGCTTTTTAACTGCAACAACTTTAATATACGCTATTGGAGCTGGAATTACCGCGGCTGCTGGCACCAGACTTGCCCTCCAA
+
DDDADHCHFHHHHIIHHIHIIIIIIGIIIFHFHHHCHIIHIGEECHGGHIIIEHHHGHEEHHHIIGIH11F<FEHHIIEHHEHIGHHHGHE?CCHHIIIHHHHEHIEGHHHFCHHHHEFHHHIGHIIIHFHHIHIGHGHHHH@FHHEHHHHIIHFHHHIGIIIHHHHIHHHGHHHHHEHIIIIIHHHCGIHEIGIHIIIHIIIIIHIIIIIIIIIIIHHGIHHIHHHHHIIHHHHDHHHHHIHFHHHHHIGIHFIIIGIIIIIIIHHGIIIIHHHIIIHIIIHEIHIHIHIIIHHH?HIHHIIIIGIIIIIIIIIIIIIIIIHIGIIHIIHIHIIHIIIIIDADDA
@HISEQ:969:HM2KJBCX2:2:1101:20874:53038 2:N:0:ACTATGCA
GACAGAGGTGCACCCAACTATCCCTATTAATCATTACGTCAATCCTAGAAACCAACAAAATAGGATCGAACGTCCTATTTCATTATTCCATGCTAATGTATTCAAGCGTTAGCTTGCTTTAAACACTCTAATTTTTTCAAAGTAACAGTCCAAATTCCCCGCAACACCAAATTAATGGCATTACGGCTCATCAGGAAGGAGGAATCAGTGAGACCAGTACATACCAGAGGCATGACCAACCTACTAACCCCGAAATTCAACTACGAGCTTTTTAACTGCAACAACTTTAATATACGCTATTGGAGCTGGAATTACCGCGGCTGCTGGCACCAGACTTGCCCTCCAA
+
DDDCDHIIIIIIIHIIIIIIIIIIIIGHIIHIIIIHIIIHGHIHGIIGHHHIIIIIIIIIGHHHFHIIIIIIHCGHHIIIHIIHHIIIIHIH?HHHGIIHEHHIIHIIHHIHHHIHGHHIHHIHHHIHHIIIIIHIHIHHHHEHHHHHIIIIHFFCIIIHHFIHIHIIGIHHHIHHFIIIIIIIHIIIHIIIHHIIIIIIIIIIIIIIIIIIII<IIIHIHIIIIIIIIIIIIIIIIIIIIIHGFIHII)HIIIIIIIIIIIHIIHIIIIIIIIHIIIIIIIIHIIHIIIIIIIIIIIIIIIIIIIIIIIIIIIIIIIIIIIIIIIIIIIIIIIIIIIIIIDDDDD
@HISEQ:969:HM2KJBCX2:2:1101:16416:53397 2:N:0:ACTATGCA
GACAGAGGTGCACCCAACTATCCCTATTAATCATTACGTCAATCCTAGAAACCAACAAAATAGGATCGAACGTCCTATTTCATTATTCCATGCTAATGTATTCAAGCGTTAGCCTGCTTTAAACACTCTAATTTTTTCAAAGTAACAGTCCTGTTCCCCTGCAACACCAAATTAATGACATTACAGTTCTTCAGAAAGGAGGAATCAGCGAAGCCAGTGCATACCAGTGGCACGACCAACCTGCTGACCCCGAAATTCAACTACGAGCTTTTTAACTGCAACAACTTTAATATACGCTATTGGAGCTGGAATTACCGCGGCTGCTGGCACCAGACTTGCCCTC
+
DCDDDIIHIIHHIGIIIIIIIHIIHIIIHHIGHIIHIHIHIIHHHGHIIIIHHIIIIIIIHHHIHHIIIIHHIIIHIIIIHIHHHIIHHHIIGIIIIHHHHIIIIHIGIIIHGIIIIIIHHHIIHIIIIIHHHIHHIHIIIIHIIIIIIIIIIIHHIIHHHIIIIIHIIIIHHIHIIIIIHIIIIIIIIIHIIIIIIIIIIIIIHIIIGIIIIIIIIIIIIIIHFIIIHHIHIIIIIIIIHHGIIIIIIIIHIIIIHIIHIIIIIIIIHIIIIIIIIIIIIIIIIIHIIHGHIIIIIHIIIIIIIIIIHIIIIIIIIIIIIIIIHIIIIIIIIIIIIIDDDDD
@HISEQ:969:HM2KJBCX2:2:1101:10016:53567 2:N:0:ACTATGCA
GACAGAGGTGCACCCAACTATCCCTATTAATCATTACTTCAGTCCTAGAAACCAACAAAATAGAACCAAAGTCCTATTCCATTATTCCATGCTAATATATTCAAGCAAACATGCCTGCTTTAAACACTCTAATTTTTTCAAAGTAAAAGTCTTGGATCCCTAGCGCACTCAATTAAGAGCACACTAGTTCCCCAAAAGGAAAAGCCCAAAGTTGCAGTACAAACCTTACGGTTGACGGCAACTATAAGCCCAAAATTCAACTACGAGCTTTTTAACTGCAACAACTTTAATATACGCTATTGGAGCTGGAATTACCGCGGCTGCTGGCACCAGACTTGCCCTCCAA
+
DDDDDIIIIIIIIIGIIIIIIIHIIIIIIIIIIIIIIIIIIIIIIIIIIHIIIIIIIIGIIIIIIIIIIIIIIHIIIIGHIIIIIIIHIIIGIIHIIIIIIIIIIIIIIIIIIIIHIIIHHIIIIIIIHHIIIIIIIIIIIIIIIIHIIIIIIIHIIIIIIIIIIIIIIIIIHHIIIIIIIIIIIIIHIIHIIIIIIIIIIIIIIIIIIIIIIIIIIIIIIIIIIIIIIIIIIIIIIIIIIHGHHIIIIIIIIIIIIIIIIIHIIIIIIIIIIIIIIIIIIIIIIIIIIIIIIIIIIIIIIIIIIIIIIIIIIIIIIIIIIIIIIIIIIIIIIHIIIIIIIDDDDD
@HISEQ:969:HM2KJBCX2:2:1101:16149:54387 2:N:0:ACTATGCA
GACAGAGGTGCACCCAACTATCCCTATTAATCATTACGGTGGTCCTAGAAACCAACAAAATAGAACCACAACGTCCTATTCTATTATTCCATGCTAATCTATTCAAGCAAATGCCTGCTTTAAACACTCTAATTTTTTCAAGGTAATGGTCCTGGCTCCCCGGCACACCCAATAAAGGACATACTGGTTCACCAGAAGGTGGACCCGACACAGGACAGTACTCGCCAAAGACGGACCGCCCGGTCAGGCCTAAAATTCAACTACGAGCTTTTTAACTGCAACAACTTTAATATACGCTATTGGAGCTGGAATTACCGCGGCTGCTGGCACCAGACTTGCCCTCCAA
+
DDDDDIIIIHHIHIIIIIIIIHIHGHIIHIIIIIIIIIIIIIIHIHHHH?HEHHHIIIIIIHIIGIIIGIIHGHHHHHHIHIHHIGIHHCHHHEHIHHIIHHGHHHIIIIIIHHIIIIHIIIIIIIIIIIIIIIHIHHIIIHHHHIIHIIIIHIHHHIHHHHIIIHGIIHHIIIIIHHGHFHIIHHHIIIHIIHIIIHHIHHEIHIIIIIIIHHIIIIIIIIIIHIHIIHIIIIIIIIIIIII?HIIIHIIIIIIHIIHIHGIIIIIIIIIIIIIIIIIIIHIIIIIIIIIIIIIIIHIHHIIIIIIHHIIIIIIHIIIIHIIIIIIIIIIIIIIIIIIIIDDDDD
@HISEQ:969:HM2KJBCX2:2:1101:19301:54191 2:N:0:ACTATGCA
GACAGAGGTGCACCCAACTATCCCTATTAATCATTACGTCGATCCTAGAAACCAACAAAATAGGTTCGATCGTCCTATTTCGTTATTCCATGCTAATGTATTCAAGCGCGAGCCTGCTTTAAGCACTCTAATTTTTTCAAAGTAACAGTCCTGTTTCCCCGCAACAACAAATTAATGCCATCACGGTTCTACAAGAAGGAGGGACCAGTGAGGCCAGTGCATACCAGTGGCACGACCAACCTACTGGCCCCGAAATTCAACTACGAGCTTTTTAACTGCAACAACTTTAATATACGCTATTGGAGCTGGAATTACCGCGGCTGCTGGCACCAGACTTGCCCTCCAA
+
DCDBDHIIIGHHHHIFHFIIIIIHIHHEHHIHIIHIIHHIH?@GHIIE?HHIIHEHIIIIIII@HEHDHIIHHHEHHHEHHF<GHEHIIIFHIHHGIIIHHDGEHHEHHGHHHHHHHHIHIFHHIHHHHHCHHHHGHHHHHHEGIHIIHHHHIHHIHIIIIIIIIIIHHHHGHIIIIGIHIIIIHIIIHIIIIHGHHGIIIHHHFHIHHHH<HEDHHHGHHFHIEIHHEHHFHHGDHIHHGECHDHHHHCIIHHHIIHEHIIHIGIHIIIIIIHHIIHIIIHIIIHIHHIHIIIIIIHHEIGIIHHIIHEIIIIIIIIHFHHHHHEIIHIHHIIHHHIIIHDDDDD
@HISEQ:969:HM2KJBCX2:2:1101:16737:54041 2:N:0:ACTATGCA
GACAGAGGTGCACCCAACTATCCCTATTAATCATTACGTCAATCCTAGAAACCAACAAAATAGGATCGAACGTCCTATTTCATTATTCCATGCTAATGTATTCAAGCGTTAGCCTGCTTTAAACACTCTAATTTTTTCAAAGTAACGGTCCTGTTTCCCTGCAACACCAAATTAATGACATTACAGTTCTTCAGAAAGGAGGAATCAGCGAAGCCAGTGCATACCAGTGGCACGACCAACCTGCTGACCCCGAAATTCAACTACGAGCTTTTTAACTGCAACAACTTTAATATACGCTATTGGAGCTGGAATTACCGCGGCTGCTGGCACCAGACTTGCCCTCCAA
+
BDDDDIIIIIIIIIIHIIIHIIIIIIIIHIIIIIIIIHIIIIIHIHIIIIIGHHIIIIHHIIHIIIICGHHGHFHEHHIHIIIGIIIIFHHHHHIIIHIIIIHIIIIHHHGIHIIIIIIIIIIIIIIIIIIIIIIHIIHHEIIIIIIIIIIIIIIIIIHIIIIIIIIIIIIIIIIIIIIIIIIIIIIIIIIIIIIIIIIIIIIIIIIIIIIIIIIIIIIIIIIIIIIIIIIIIIIHIIIIIIIHFIIIIIIIIIIIIIIIIIIIIIIIIIIIHHHIIIIIIIIHHF1IIIIIIIIIIIIIIIIIIIIIIIIIIIIIIIIIIIIIIIIIIIIIIIIIIIIIIDDDDD
@HISEQ:969:HM2KJBCX2:2:1101:15332:54657 2:N:0:ACTATGCA
GACAGAGGTGCACCCAACTATCCCTATTAATCATTACGTCAATCCTAGAAACCAACAAAATAGGATCGAACGTCCTATTTCATTATTCCATGCTAATGTATTCAAGCGTTAGCCTGCTTTAAACACTCTAATTTTTTCAAAGTAACAGTCCTGTTTCCCTGCAACACCAAATTAATGGCATTACAGTTCTTCAGAAAGGAGGAATCAGCGAAGCCAGTACATACCAGTGGCACGACCAACCTGCTGACCCCGAAATTCAACTACGAGCTTTTTAACTGCAACAACTTTAATATACGCTATTGGAGCTGGAATTACCGCGGCTGCTGGCACCAGACTTGCCCTCCAA
+
DDDDDIIIIIIIIIIIEHHHHIHIIHIIIIIIHIIIIIIIIIIGHIIIHIIIIIIIFHIGHHGHGHHIIIIIGHIGIIIIIIIIIIIHHHIHFIIIIHIIIIIIIIHGHIIIIIIIIIIHHHFHHIIIIIIHHIIHHHHIIIIIIIIIIIHGEGHIIIIIIIIIIIIIIIHFHIHIIHHHHHIIIIIHIIIIIHHIIIIIIIIIIIIIIIIIIIHIIIIIIIIIIIIII=IIIIIIIHHIIIIHGIIIIIIIIIIIIIIIIIIIIIIIIIIGIIIIIIIIIIIHHIIIIIIIIIIIIHHHHIIIIIIIIIIIIIIIIIIIIIIIIIIIIIIIIIIIIIIIIDDDDD
@HISEQ:969:HM2KJBCX2:2:1101:9023:55549 2:N:0:ACTATGCA
GACAGAGGTGCACCCAACTATCCCTATTAATCATTACGTCGATCCTAGAAACCAACAAAATAGAATCAAACGTCCTATTTCATTATTCCATGCTAATGTATTCAAGCGCGAGCTTGCTTTAAACACTCTAATTTTTTCAAAGTAACAGTCCTGATTTCCCGCGACACCAAATTAATGACATCGTGGTTCGTCAGAAGGGAGAAACCAATAATGCTAGTACGTACAAAGTACGACCGACATATTAGTCCCGAAATTCAACTACGAGCTTTTTAACTGCAACAACTTTAATATACGCTATTGGAGCTGGAATTACCGCGGCTGCTGGCACCAGACTTGCCCTCCAA
+
DDDDDIIIIIIIIIIIIIIIIIIGIIIIIIIIIIIIIIIIIHIIIIIIIIIIHIIIIIIHIIIIIIIIIHHIIIIIIIIIIIIIHIIIHHIHIIIIIIIIHGIIIIIIIHHIGIIIHIIHIIIHGHHIIIIIIIIIIIIHIIIIIIIIIIIHIIIIIIIIIIHIIIHIIHHHIIIIIIIHHIIIIIIIIIHHIIIIHIHIIIIIIIIIIIHIIIIIHIIIIIIIIIIIGIIIIIIIIIIIIIIIIIIIIIIIIIIIIIIIIIIIIIIIIIIIIIIIIIIIIIIHHIIIIIIIIIIHIIIIIIIIIIIIIIIIIIIIIIIIIIIIIIIIIIIIIHHIIIIDDDDD
@HISEQ:969:HM2KJBCX2:2:1101:4640:54020 2:N:0:ACTATGCA
GACAGAGGTGCACCCAACTATCCCTATTAATCATTACATCGATCCTAGAAACCAACAAAATAGAATCGGATGTCCTATTTCATTATTCCATGCTAATGTATTCAAGCGTGAGCCTGCTTTAAACACTCTAATTTTTTCAAGGTAACAGTCCTAATTCCCCGTGACACCAAATTAATGGCATTACGGTTCTTTAGAAGGTGAGAAATCAATAATATCAGTACATACCAACGGCATGACCGAAACATTGATCCCGAAATTCAACTACGAGCTTTTTAACTGCAACAACTTTAATATACGCTATTGGAGCTGGAATTACCGCGGCTGCTGGCACCAGACTTGCCCTCCAA
+
AADDCIIIIIIHEHFHIIIIIIIIIIIIIIIIIIIIIIIIIIIHIIIIHHIIIIIIHIIIIIIICHIIIIIIIIIIIIIHIIIIHIIGHIIIGIIIIIIIHIHHIFHIIIIHHIIHHIIIIIIIIIIIIIHIIIIHIHIIHIIIIIIHHHIIIIHHIIIIIIIIIIGIIIIHIIIIIIIIIIIIIIHHIIIIIHIIIIHIIIIIIIIIIIIIIIIIIIIIIIIIIIIIHIIIIIHIIIIIIIIIIFIIHIIIHIIIIIIIIIIIIIIIIIIIIIIHIIIIIIIIIIIIIIIIIIIIIHIIHHIIIIIIIIIIIIIIIIIIIIIIIIIIIIIIIIIIIIIIIIDDDDD
@HISEQ:969:HM2KJBCX2:2:1101:14635:56505 2:N:0:ACTATGCA
GACAGAGGTGCACCCAACTATCCCTATTAATCATTACGTCAATCCTAGAAACCAACAAAATAGAATCAAACGTCCTATTTCATTATTCCATGCTAATGTATTCAAGCGTAAGCCTGCTTTAAACACTCTAATTTTTTCAAAGTAACAGTCCTGATTCCCCACGACACCAAATTAATGACATCGCGGTTCTTCAGAAGGTAGGAACCAATAATACCAGTGCGTACCGAGGCACGACCGACACTCTGATCCCGAAATTCAACTACGAGCTTTTTAACTGCAACAACTTTAATATACGCTATTGGAGCTGGAATTACCGCGGCTGCTGGCACCAGACTTGCCCTCCAA
+
DDBB0<11<C@1CHIIIGHIHHIHIIIIHIIHHIIIIG@<D@GHIEHIIHIHFHIIIIIIIIHII1GE1D?DCFGC11FHEC<DF1G1D@1<C@1@/G@<<<EHFCGBCCH?5<CCGE1C1<<<F@H@B<<D1<DH7EHHHB<GG:DB1<C<@GCEE?=HE.CAFIHEHF?:0<FD/C:/8DCF<<<</<FEHCCHC?/F<77HF<@CFG<6ACCHCG<D01<=CIIIIIIIIIIGHF11G@D?EIHIIIIIIIIIIIIIIIIIIIIIIIIIIIIIIIIIIIIIIIIIIIIIIIIIIIIIIIIIIIIIIIIIIIIIIIIIIIIIIIIIIIIIIIIIIIIIDDDDD
@HISEQ:969:HM2KJBCX2:2:1101:6830:55991 2:N:0:ACTATGCA
GACAGAGGTGCACCCAACTATCCCTATTAATCATTACGTCAATCCTAGAAACCAACAAAATAGAATCAAACGTCCTATTTCATTATTCCATGCTAATGTATTCAAGCGTAAGCCTGCTTTAAACACTCTAATTTTTTCAAAGTAACAGTCCTGATTCCCCACGACACCAAATTAATGACATCGTGGTTCTTCAGAAGGTAGGAACCAATAATGCCAGTGCGTACCGAGGCACGACCGACAATCTGATCCCGAAATTCAACTACGAGCTTTTTAACTGCAACAACTTTAATATACGCTATTGGAGCTGGAATTACCGCGGCTGCTGGCACCAGACTTGCCCTCCAA
+
DAADDHHEGFHHHCCHCEHIIGGGGEHIIIEFHIIFEHFCECHHI?EEHCCHHHHGHHHHIFH?F@GHHHCCEF@CGEHCECECGHHC<F@?FHHIHHGHGIHIHFHHEFHHGHHGHHGHHHHFHHIHHHHIIG?GHHHHHHHHGGHHFHHHIHHGIIIIIHHFHFHHHFG<CGHIHHIIIIIHHHIHEHEEFHGCFGHGEG<<<@IIIIGIIHHIHE<HEHIHGHIIHHE?HIHCHGHHHGDFEC@?DHHHIIHHGHHHGHEEHEGHHH@HGCHEHIIHIIHHEIIHHG=EHHHFIIIIIIIIIIHG@FHHHHE<HFHHHIIIIHHHHHHCFIHHHHHHD?@D@
@HISEQ:969:HM2KJBCX2:2:1101:5843:57139 2:N:0:ACTATGCA
GACAGAGGTGCACCCAACTATCCCTATTAATCATTACGTCAATCCTAGAAACCAACAAAATAGGATCGAACGTCCTATTTCATTATTCCATGCTAATGTATTCAAGCGTTAGCCTGCTTTAAACACTCTAATTTTTTCAAAGTAACAGTCCTGTTTCCCTGCAACACCAAATTAATGACATTACAGTTCTTCAGAAAGGAGGAATCAGCGAAGCCAGTACATACCAGTGGCACGACCAACCTGCTGACCCCGAAATTCAACTACGAGCTTTTTAACTGCAACAACTTTAATATACGCTATTGGAGCTGGAATTACCGCGGCTGCTGGCACCAGACTTGCCCTCCAA
+
DCDDDIIIIHGIIIIIIHHHIHIIIIFHIIIIIIIIIIIIIIIFHIIIIIIIHIIIIHIHIIIHIHIFHHIIHIIHIIIIIHIIIIHHIIIIHIIIIIIIIHHHIIIIHIIIIIIHHHIIIIIIHIIIIIIHIIHIHHIHIHIIIIIIIIIIIIIIIHHFIIIIIIIIIIIIHIIIIIIIIIIIIIIHIIHIIIIIIIIIIIIHHGIIIIHIIIIHIIIIGHIHIIIIGIIIIIIIIIIHIGIHHDHIIIIIIIIIIIIIIIIIIIGIIIIIIIHIIIIIIIIIHGIIIIIIIIIIIIIIIIIIIIIIIIIIIIIIIIIIIIGIIIIHIIIIIIIIIIIIIDDDDD
@HISEQ:969:HM2KJBCX2:2:1101:1397:57344 2:N:0:ACTATGCA
GACAGAGGTGCACCCAACTATCCCTATTAATCATTACGTCAATCCTAGAAACCAACAAAATAGTATCAAACGTCCTATTTCATTATTCCATGCGAATGTATTCAAGCGTTAGCCTGCTTTAAACACTCTAATTTTTTCAAAGTAACAGTCCTGTTTCCCTGCAACACCAAATTAATGACATTACAGTTCTTCAAGAAGGAGGAACCAGTAAAGCCAGTACATACCAGAGGCACGACCAACCTACTAATCCCGAAATTCAACTACGAGCTTTTTAACTGCAACAACTTTAATATACGCTATTGGAGCTGGAATTACCGCGGCTGCTGGCACCAGACTTGCCCTCCAA
+
@?@0DEHI1<<FEGH11<D?HE111<C<<1F1@11<D<1DH0<F<FH11<<DH?GH<11CCFH1DCGH?1C@1<<<C1<<CCCGF1<1DE111/0<CG@CE@D1D<<<G@B<CHFF?FH6<9120B8B8,1C@H6EFHCC4CH??G1EHBC<:11EE0GHCFC1HGHEFCD8IHHC<<:D<#HGD5F?D<FF@9HD0CCF>IHEHGGHG<D1@<?FGHGCD1F1C1GHHHEACFG<<<<HHIHD<CCFF/DD11CD1D<0<0<HHC?G1<1HG?HHG?G?HGDGFD1@1HE=FIIIIHGHHGCG1HEHHFCC/EHCIHIHFIHFCFHHGIIHHCHHGCHE@@?@@D
@HISEQ:969:HM2KJBCX2:2:1101:14257:58432 2:N:0:ACTATGCA
GACAGAGGTGCACCCAACTATCCCTATTAATCATTACGTCAATCCTAGAAACCAACAAAATAGGATCAAACGTCCTATTTCATTATTCCATGCTAATGTATTCAAGCGTTAGCCTGCTTTAAACACTCTAATTTTTTCAAAGTAACAGTCCTGTTTCCCTGCAACACCAAATTAATGACATTACAGTTCTTCAAGAAGGAGGAACCAGTAAAGCCAGTACATACCAGAGGCACGACCAACCTACTAATCCCGAAATTCAACTACGAGCTTTTTAACTGCAACAACTTTAATATACGCTATTGGAGCTGGAATTACCGCGGCTGCTGGCACCAGACTTGCCCTCCAA
+
DDDDDIIIIIIIIIIIIIIIIIIHIIIIIIIIIIIIIHIIHHIIIIIIIIIIIIIIIGIIIIHGHIIIGHHHIIIIIHIIIIIIIHIIEHIHHHIIIIIHIHHIIIIIHHIIIHIIIIIIHIHIIIIHHIIIIIIIIIIIHHHIIIIIIIIIIIIIIIHIIIIIIIIIIIIIIIIIIIIIIIIIIIIIIIHIIIIIIIIIIHIHIIIIIIIIIIIIIIIIIIIIIIII<IIIIIIIIIIIIIIHGIIHIIIIIIIIIIHHIIHIIIIIIIIIIIIIIIIIIIIIIIIIIIIIIIIIIIIIIIIIIIIIIIIIIIIIIIIIIIIIIIIIIIIIIIIIIIIIIDDDDD
@HISEQ:969:HM2KJBCX2:2:1101:13019:58468 2:N:0:ACTATGCA
GACAGAGGTGCACCCAACTATCCCTATTAATCATTACGTCAATCCTAGAAACCAACAAAATAGGATCAAACGTCCTATTTCATTATTCCATGCTAATGTATTCAAGCGTTAGCCTGCTTTAAACACTCTAATTTTTTCAAAGTAACAGTCCTGTTTCCCTGCAACACCAAATTAATGACATTACAGTTCTTCAAGAAGGAGGAACCAGTAAAGCCAGTACATACCAGAGGCACGACCAACCTACTAATCCCGAAATTCAACTACGAGCTTTTTAACTGCAACAACTTTAATATACGCTATTGGAGCTGGAATTACCGCGGCTGCTGGCACCAGACTTGCCCTCCAA
+
CDDDAIIIIGIIIEHIIIIIIIGIIIIIIIIIIIIIIIIIIIIIIIIIIIIIFHIHIIIHHHHIHIHIIIIIIEHIIIIIHIIIIIIHHIIIIGIIIIIIIIIIIIIIIIIIIHIIIIIIHIHIIIIIHIIIIIIIIIIIIIIIIHIIIIIIIIIIIIIIHIIIIIHIHHHIHIIIIIIIIIIIIHIHIIIIIIIIIIIHHHIHHHIIIIIIIIIIIIIIIIIIIIIIIHIIIIIIHIHHHEHHGIHGIIHIIIIIHIIIIHHIIIIIIIIIIIIIIIIIIIIIIIIIIIIIHIIIIIIHHIIIIIIIIIIIIIIIIIIIIIIIIIIIIIIIIIIGIIIIIDDDDD
@HISEQ:969:HM2KJBCX2:2:1101:20384:58386 2:N:0:ACTATGCA
GACAGAGGTGCACCCAACTATCCCTATTAATCATTACATCGATCCTAGAAACCAACAAAATAGAATCGGATGTCCTATTTCATTATTCCATGCTAATGTATTCAAGCGTGAGCCTGCTTTAAACACTCTAATTTTTTCAAGGTAACAGTCCTAATTCCCCGTGACACCAAATTAATGGCATTACGGTTCTTTAGAAGGTGAGAAATCAATAATATCAGTACATACCAACGGCATGACCGAAACATTGATCCCGAAATTCAACTACGAGCTTTTTAACTGCAAGAACTTTAATATACGCTATTGGAGCTGGAATTACCGCGGCTGCTGGCACCAGACTTGCCCTCCAA
+
@BDDCHGIHHIGHHHIHHIIIFHHIIHHIIIHHIHHHIGHHGIHIH@EHIHHIIIIHHHHHHGGHHIIIHIIICHHHHGIH@GHFFHFC@GEFGEGHHCHHGHIIHHHEEHHHEGHIIIIHIHGCHHHHIHHHCIIIHIHHIIIIIIIHIGHIHHHDGIIHHHHIIGHIIIIIIIFHHHHHIHHIHIHGHHHHIIHHIIHHIIIIIGIIIIHGIIIIIIIIIIIIIIIHIIIIIHHIIIIIIIIHFIIIIHIIIHGIIHIIIIIIIHIIIIIIIHIIHHHHF1IIIIIIIIIIIIIIIIIIIIIIIIIIIIIIIIIIIIIIIIIIIIIIIIIIIIIIIIHIIDDDDD
@HISEQ:969:HM2KJBCX2:2:1101:18094:58271 2:N:0:ACTATGCA
GACAGAGGTGCACCCAACTATCCCTATTAATCATTACGGTGGTCCTAGAAACCAACAAAATAGAACCACAACGTCCTATTCTATTATTCCATGCTAATCTATTCAAGCAATAGCCCGCTTTAAACACTCTAATTTTTTCAAGGTAATGGTCCTGGCTCCCCAACACACCCAACAAAGGACATGCTGGTTCACCAGAAGGAAGACCCGACAGCAGACAGTACTCGCCAAAGACGGACCGCCCGGCCAGGCCTAAAATTCAACTACGAGCTTTTTAACTGCAACAACTTTAATATACGCTATTGGAGCTGGAATTACCGCGGCTGCTGGCACCAGACTTGCCCTCCAA
+
DCDDDIIIIIIIIIIGIIIIIIHHHHIIIIIGGHIIIHHHIHIIIIIIIIIIEHIIIIHHIIGHHIHIIIIIIEHGIIIIIIIIIGIIIEHIIIIIIIIIIHGHIIGIIIIIIIIIIIIIIIIHHHIHIIIHHHHHHHGIIHIHIIIIIIIIIHHHIIHIHIIHHHHIIHIIIIIHIIIIIIIIIIHIHEHGHIIIIIIIIIIIHHIIIIIIIIIIIIIIIIIIIHIIIIIIIIIIIIIIIGIIHIIIIGIIIIIIIIIIIIIIIIIIIIIIIIIIIIHIIIIIIIIIIIIIIHIIIIIIIIHIIHIIIHIIIIIIIIIIIIIIIIIIIIIIIIIIIIHIIDDDDD
@HISEQ:969:HM2KJBCX2:2:1101:14853:58804 2:N:0:ACTATGCA
GACAGAGGTGCACCCAACTATCCCTATTAATCATTACGTCAATCCTAGAAACCAACAAAATAGGTTTGAACGTCCTATTTCATTATTCCATGCTAATGTATTCAAGCGTTAGCCTGCTTTAAACACTCTAATTTTTTCAAAGTAACAGTCCTGTTTCCCTGCAACACCAAATTAATGGCATTACAGTTCTTCAGAAAGGAGGAATCAGCGAAACCAGTTCATACCAGTGGCACGACCAACCTGCTGACCCCGAAATTCAACTACGAGCTTTTTAACTGCAACAACTTTAATATACGCTATTGGAGCTGGAATTACCGCGGCTGCTGGCACCAGACTTGCCCTC
+
BDDDDIIIIIIIIIIIIHIIIIIIIIIIIIIIIIHIIIIIIIIIIIIHIIIIIIIIIIIIIHGHFHHFHHIGIIIIIIIIIIIHIIIGIIIIEIGIIHIIIHIIIIHIIIIIHIHGIIIIIIIIIIHHHHIIIIHIIIIIIIIIIIIIIIIIIHIIIIHHIIIIIIIIIIHHHIHIIIIIIIIIIIIHIIHIIIIIIIIIIIIIIIIIIIIIIIIIIIIIIIIIIIIIIIIIIIIIIIIIHIIIIIIIIHIIIIIIIIIIIIIIIIIIIIIIIIIIIIIIIIHIIIIIIIIIIIIIIIIIIIIIIIIIIIIIIIIIIIIIIIIIIIIIIIIIIIIIIIDDDDD
@HISEQ:969:HM2KJBCX2:2:1101:10277:59451 2:N:0:ACTATGCA
GACAGAGGTGCACCCAACTATCCCTATTAATCATTACGTCGATCCTAGAAACCAACAAAATAGGATCGAACGTCCTATTTCATTATTCCATGCTAATGTATTCAAGCGTTAGCCTGCTTTAAACACTCTAATTTTTTCAAAGTAACAGTCCTGTTTCCCTGCAACACCAAATTAATGACATTACAGTTCTTCAGAAAGGAGGAATCAGCGAAGCCAGTGCATACCAGTGGCACGACCAACCTGCTGACCCCGAAATTCAACTACGAGCTTTTTAACTGCAACAACTTTAATATACGCTATTGGAGCTGGAATTACCGCGGCTGCTGGCACCAGACTTGCCCTCCAA
+
DDDDDIIIIIIIIGIIIIIIIIIIIIIHIHIIIIHIIIHHIIIIHIIIGIHHHHIIGIIFHIHEHHIHIHIICGHHIIHIIIIIIIIIFHHIIIIIIIIIIIIIIIHEHGHCHHIHIIIIHIHIIIHIHIIIIIIIIIHHIIIIIIIIIIIIIIIGIIIIHIIIIIIIIHHHFIIIIIIIIIIIIIIHGIIIIIIIIIIHIIIHHIIIIIIIIIIIIIIIIIIIIIIIIIIIIIIIIIIIIIHHGIIIIIIIIIIIIIIIIIIIIIIIIIIIIIIIIIIIIIIIIIIIIIIIHIIIIIIIIIIIIIIIIIIIIIIIIIIIIIIIIIIIIIIIIHIGIIIIIDCDDD
@HISEQ:969:HM2KJBCX2:2:1101:4904:60411 2:N:0:ACTATGCA
GACAGAGGTGCACCCAAACTATCCCTATTAATCATTACATCGATCCTAGAAACCAACAAAATAGAATCGGATGTCCTATTTCATTATTCCATGCTAATGTATTCAAGCGTGAGCCTGCTTTAAACACTCTAATTTTTTCAAGGTAACAGTCCTAATTCCCCGTGACACCAAATTAATGGCATTACGGTTCTTTAGAAGGTGAGAAATCAATAATATCAGTACATACCAACGGCATGACCGAAACATTGATCCCGAAATTCAACTACGAGCTTTTTAACTGCAACAACTTTAATATACGCTATTGGAGCTGGAATTACCGCGGCTGCTGGCACCAGACTTGCCCTCCAA
+
DDDDDIIIIIIIIIIIIIIIIIIIIIIIIIIIIIIIIIIIIIIIIIIIIIIIIIIIIIIIIIIIIIIIIIIIIIIIIIIIIIHIIHHIIIIIIHIIIIIIIIIIIIIIIHIIHHIIIIIIIIIIIIHHHHIHHIIIIIIIIIIIIIIIIIIIIIHIIIIHHIIIIIIIIIIIHHIIIIHIIIHHIIIIIIIIIIIIIIIIIIIIIIIIIIIIIIIIIHIIIIIIIIIIIIIIIIIIIIIIIIIIIHGIIIIIIIIIIIIIIIIIIIIIIIIIIIIIIIIIIIIIIIIIIIIIIIIIIIIIIIIIIIIIIIIIIIIIIIIIIIIIIIIIIIIIIIIIIIIIIIIDDDDD
@HISEQ:969:HM2KJBCX2:2:1101:17682:60281 2:N:0:ACTATGCA
GACAGAGGTGCACCCAACTATCCCTATTAATCATTACGTCGATCCTAGAAACCAACAAAATAGAATCAAACGTCCTATTTCATTATTCCATGCTAATGTATTCAAGCGTAAGCCTGCTTTAAACACTCTAATTTTTTCAAAGTAACAGTCCTGATTCCCCACGACACCAAATTAATGACATCGCGGTTCTTCAGAAGGTAGGAACCGATAATGCCAGTGCGTACCGAAGCACGACCAACAATTCGATCCCGAAATTCAACTACGAGCTTTTTAACTGCAACAACTTTAATATACGCTATTGGAGCTGGAATTACCGCGGCTGCTGGCACCAGACTTGCCCTCCAA
+
BDDDDIIGHHIIIHHIIIHIIIIIIIIIHIHIIIIIIIIIIIHIIHIIIIIEHHIIHIIIIHFHIIIIIIHIHHHIIIHIIHIHIIIIIIHIIIIHHIIHIHHHIIHIIHFCIIIIIIIIHIIIIIIIHIIIIIIIIIIIIIIIIIIIIIIIIIHIIIGIIIIIIIIIIIIIIIIIIIIIIIIIIIIIIIIHIIIHIIIIIIIIIHIIIIIIIIIIIIIIIIIIIIIIIIIIIIHHIIIIIHHEHIIIIIIHIIIIHIIIIIIIIIIIIIIIIHHIIIIIIIIIIIHIIIIIHIIIIIIIIIIIIIIIHIIIIHIIIIIIIIIIIIIIIIIIIIIIIIIIDDDDD
@HISEQ:969:HM2KJBCX2:2:1101:15174:61221 2:N:0:ACTATGCA
GACAGAGGTGCACCCAACTATCCCTATTAATCATTACGGTGGTCCTAGAAACCAACAAAATAGAACCACAACGTCCTATTCTATTATTCCATGCTAATCTATTCAAGCAATAGCCCGCTTTAAACACTCTAATTTTTTCAAGGTAATGGTCCTGGCTCCCCAACACACCCAATAAAGGACATGCTGGCTCACCAGAAGGAAGACCCGACAGCAGACAGTACTCGCCAAAGACGGACCGCCCGGCCAGGCCTAAAATTCAACTACGAGCTTTTTAACTGCAACAACTTTAATATACGCTATTGGAGCTGGAATTACCGCGGCTGCTGGCACCAGACTTGCCCTCCAA
+
BDDDAHIIHIIIIIIIIHHIIIIIIIIIIHHHIHIIIHIHIIIIHIIIIIIGIIIIIEHIIIIIIIHIIHIHDEHHIIHHIHHIIIIIGIIIHGFIHIIHIEHFHIIIIIIIGDHHIIIIIIHHIIIIIGIIIIIIHHIGIIHHIHHIIIIIIHHHHIIIIIIHHIIHHIIIIHIIHIIIIIIIIIIIIIIIIIIIIIIIIIHHIHIIIIIIIIIIIIIIIIIIIHIIIIHIIIIIIIHIIIIIHIIIHIIIIIIIIIIIIIIIIIIIIIIIIIIIIIIIIIIIIIIIIIIIIIIIIIIHHIIIIIIIIIIIIIIIIIIIIIIIIIGIIIIHIIIIIIIIIDDDDD
@HISEQ:969:HM2KJBCX2:2:1101:19597:60905 2:N:0:ACTATGCA
GACAGAGGTGCACCCAACTATCCCTATTAATCATTACATCGATCCTAGAAACCAACAAAATAGAATCGGATGTCCTATTTCATTATTCCATGCTAATGTATTCAAGCGTGAGCCTGCTTTAAACACTCTAATTTTTTCAAGGTAACAGTCCTAATTCCCCGTGACACCAAATTAATGGCATTACGGTTCTTTAGAAGGTGAGAAATCAATAATATCAGTACATACCAACGGCATGACCGAAACATTGATCCCGAAATTCAACTACGAGCTTTTTAACTGCAACAACTTTAATATACGCTATTGGAGCTGGAATTACCGCGGCTGCTGGCACCAGACTTGCCCTCCAA
+
DBDDAHIIIGHIIIIIIIIIIFHHIIIIIIIIIIIHIIIEEHIIIIHIHHIGHHHIGHHIIIHIIHIIIHHIIHIIHHIHIIHIFHHFHIIHFHIHIIIIHHIIIIIHHHHHIIIIIIHHHIHHHIIIHIIIHHHHHHIIIIIIIIHIHHIIIHIIIIIHCHHIIIIHIIHIIIIIIIIIHIIHGIIIIHIIIIIIIIIIIIIIIHIIIIIIIIIIIIIIIIHIHIIHHHIIIIHIIIIIIIHIHHIHHIIIIIIIIIIIIIIIIIIHIIIIHIIIIIIIIIIIIIIHIIIIIIIIIIIIIIIIIIIIIIIIIIIIIHIIIIIIIIIIIIIIIIIIIIIIIIDDDDD
@HISEQ:969:HM2KJBCX2:2:1101:16988:61437 2:N:0:ACTATGCA
GACAGAGGTGCACCCAACTATCCCTATTAATCATTACGTCAATCCTAGAAACCAACAAAATAGGATCGAACGTCCTATTTCATTATTCCATGCTAATGTATTCAAGCGTTAGCCTGCTTTAAACACTCTAATTTTTTCAAAGTAACAGTCCTGTTTCCCTGCAACACCAAATTAATGACATTACAGTTCTTCAGAAAGGAGGAATCAGCGAAGCCAGTACATACCAGTGGCACGACCAACCTGCTGACCCCGAAATTCAACTACGAGCTTTTTAACTGCAACAACTTTAATATACGCTATTGGAGCTGGAATTACCGCGGCTGCTGGCACCAGACTTGCCCTCCAA
+
DDDDDIIHIHIIIIIIIIHHHIIIIIHIIIIIIIIIIHGHHIIIIIHIGIIHIHIIIIHHIGHIIIIIIIHIIIHIIIIIIIIIHEHIIIHHFHIIIIIHHHHHIIIIHHIHIIIIIIIIIIIIIIIHIIIIIIIIIIIHIIIIIIIIHHIIIIIIHHHIIIIIIIIIIIIIIHIIIHHHIIIIIIIHHIIIIHHIIIIIIIIIIIIIHIIIIIIHIIIIIIIIIHIIIHIIHHIIIIIIIIIHFHIIIIGIIIIIIIIIIIIIIIIIIIIIIHHIIIIIIIIIIIIIIIIIIIIIIIIIIIIIIIIIIIIIIIIIIIIIHIIIIIIIIIIIIIIIIIIIIDDDDD
@HISEQ:969:HM2KJBCX2:2:1101:12900:62749 2:N:0:ACTATGCA
GACAGAGGTGCACCCAACTATCCCTATTAATCATTACGGTGGTCCTAGACCAACAAAATAGAACCAACGTCCTGTTCTATTATTCCATGCTAATCTATTCAAGCAAAAGCCCGCTTTAAACACTCTAATTTTTTCAAGGTAATGGTCCTGGTTCCCCGGCACACCCAGTTAAGGACATACCGGCTCACCAGAAGGATAGACCCGACAACAGACAGTACTCGCCAGAGACGGACCGCCCGGTCAGGCCTAAAATTCAACTACGAGCTTTTTAACTGCAACAACTTTAATATACGCTATTGGAGCTGGAATTACCGCGGCTGCTGGCACCAGACTTGC
+
DDCDDIIIIIIIHHIHIIHIIIIHIHHIHIIGHHIIIIIIIIIIIIIIHHHCHIHE?HIHHIIHIIIIIHHHI1DFHIIIIIIIHIIIIHIHHIHIIIIFHCDEGHEHHIHHHHHHHIHFHIHFBCF@GIHHHHFF8HHFHHEBFEEB?EECDHGHE7FCEHHEHGB@HHHFGHF:EDHCHHHHHIEHEGGIIHIHHFCC/DECFC@IHHGFCC@AECCC<1G@C<EGEDHEDFCGIIHHHEECG?HHHIHHEHD1E<0DEHCHE?IIIHEF<@EFFD1EHCHIIIHIIHEIIIHGFHIIIIIIIHIIIIIIIIIIIIIIIIIIIHGIIIIDDDDD
@HISEQ:969:HM2KJBCX2:2:1101:16800:62795 2:N:0:ACTATGCA
GACAGAGGTGCACCCAACTATCCCTATTAATCATTACGGTGGTCCTTGAACCAACAAAATAGAACCACGACGTCCTATTCTATTATTCCATGCTAATCTATTCAAGCAAAAGCCTGCTTTAAACACTCTAATTTTTTCAAGGTAATGGTCCTGGCTCCCCGGCACGCCCAATTAAGAACATACCGATTCACCAGAAAGATAGACCCGACGACAGAACAGTACTCGCCAGAGACGGACCGTCCGGCCAGGCCTAAAATTCAACTACGAGCTTTTTAACTGCAACAACTTTAATATACGCTATTGGAGCTGGAATTACCGCGGCTGCTGGCACCAGACTTGCCCTCCAA
+
DDDDDIIHIFHHFHDGEHHIIIF@GHEGHHEHIIGHHHEHHHIIIHIHHII?CCEHFHHF1CGHGIIIIIHHHHHIIFGHHHIFCG11DHHHEHHICHHHHHHGEDHFHEEHFEHHFEEGGFHHGHHHGHHGIHHEHFHHIHHHHIHEHEHIIIHDDHHHEGC;IIHHEHIIIIIIIHGCGCGIHGHHGHGEHIHHHIIIHHIIH6HDIIIHEIHHHHIII=IHHHHGIGIHHIIIIIHGHDIIHHIIHHFHIIHHIIHHIHHEHHHHHHIIIHHFIIHIIHHIHHHHGHIHEGDHHEHGHHIIIIIHHGCHEHHDHHDIHIIIHIIIIIIIHGHHIHIIHH@BBB0
@HISEQ:969:HM2KJBCX2:2:1101:5140:62901 2:N:0:ACTATGCA
GACAGAGGTGCACCCAACTATCCCTATTAATCATTACGTCAATCCTAGAAACCAACAAAATAGGATCGAACGTCCTATTTCATTATTCCATGCTAATGTATTCAAGCGTTAGCCTGCTTTAAACACTCTAATTTTTTCAAAGTAACAGTCCTGTTTCCCTGCAACACCAAATTAATGACATTACAGTTCTTCAAGAAGGAGGAATCAGTAAAGCCAGTACACACCATTGGCACGACCAACCTACTGACCCCGAAATTCAACTACGAGCTTTTTAACTGCAACAACTTTAATATACGCTATTGGAGCTGGAATTACCGCGGCTGCTGGCACCAGACTTGCCCTCCAA
+
DDDDDIIIIIIIIIIIIIIIIIIIIIIIIIIIIIIIIIIIIIIIIIIIHIIIIIIIIIIIIIIIIIIIIIHIIIHIIIIIIIIHIIIIIIIIIHIIIIIIIHHIIIIIIIIIIIIIIIIIIIIHIIIIIIIHHIIIIIIIIIIIIHIIIIIIIIIIIIIIIIIIIIIIIIHHHIIIIIIIIIIIIIIIIIIHIIIIIIIIIIIIIIIIIIIIII<IIIIIIIIIIIIIIIIIIIIIIIIIIIIHHIIIIIIIIIIIIIIIIIIIIIIIIIIIIIIIIIIIIIIIIIIIIIIIIIIIIIIIIIIIIIIIIIIIIIIIIIIIIIIIIIIIIIIIIIIIIIIIIDDDDD
@HISEQ:969:HM2KJBCX2:2:1101:5030:63218 2:N:0:ACTATGCA
GACAGAGGTGCACCCAACTATCCCTATTAATCATTACCTCGGGATTCCGAAGACCAACAAAATAGAACCGAGGTCCTATTCCATTATTCCATGCAACATTATTCGGGCGTACACCAATGAAAGCAACGCCTGCTTTGAGCACTCTAATTTTTTCAAAGTAAACGTATCGATCGCCCATGACACCCGGTGAAGAGCACCATGGGACCTTACGAGTGTCCCCTCTCGGGAAACACTAATCGATAAGCTGTCCGGCAACTGTCAGTGGCCGCCTTTCAGAGACGGACCGACAGGCACGAACTGAGATCCAACTACGAGCTTTTTAACCGCAACAACTTTAATATACGCTATTGGAGCTGGAATTACCGCGGCTGCTGGCACCAGACTTGCCCTCCAA
+
DDDDDIIIIIIIIIIIIIIIIHIIIIIIIIIII1DHHIIIIIIIHIIHIIIIIIIIIIIIHIIIIHIIHIGIIIIHIIIHIHHHIIIIIIIIIIIIIIHGHDCGEHHHIIIIIIIIIIIIIIHGHIIHDHHHHIIIIHIIIEHGHIIHHHIIIIIHIHHHIHIIHHGHIHHHIIIGIIHHIIGIIIHIIIHEIIIIHIIIIHIIIIIIIIIHHGHDIIIHIIHIIIIIIIIIIIIIIIIIIIIIIIHDIIIIHIIIIIIIIIIIIHIHHCIIIIIIIIIIIIIIIIIIIIIHGIIIIIIIIIIIIIIHIIHIIIIIIIIIIIIIIIIIIIIIIHIIIIIIIIIIIIIIIIIIIIIIIIIIIIIIIIIIIIIIIIIIIIIIIIIIIIIIIDDDDD
@HISEQ:969:HM2KJBCX2:2:1101:12607:63442 2:N:0:ACTATGCA
GACAGAGGTGCACCCAACTATCCCTATTAATCATTACGTCGATCCTAGAAACCAACAAAATAGAATCAAACGTCCTATTTCGTTATTCCATGCTAATGTATTCAAGCGTGAGCCTGCTTTGAACACTCTAATTTTTTCAAAGTAACAGTCCTGATTCCCCATGACACCAAATTAATGACATCATGGTTCGTCAGAAGGTAGGAATCAATAATACCAGTACGTACAATAGCACGACCAATAAATTGATCCCGAAATTCAACTACGAGCTTTTTAACTGCAACAACTTTAATATACGCTATTGGAGCTGGAATTACCGCGGCTGCTGGCACCAGACTTGCCCTCCAA
+
DD@@0<<1<DFEHIEE?01<GG?GEDG?G11<DG?ECHEEDHIIHGHHHEHHHIIFHGGHH?@HCHEEHFHHI?@CCHHIH1FDHHGIIH<1DHHHIHHEHGIHHHHEIHHF?HIGHHFGEGA?EGIHHIIHHHIIHHEHHEHHGIIIHHHIIHEFH?GIIIIHHIGHIIHF?GIHHGHIIIIIIIIIHICHIIIIHGHIHHIIHIIHHHHHFIIIHHIIHIIHIIHIIIHHIIIIIIIIIIHGHH?GHEGIIIHHEIHIHIIIIIIIIIIIIIIIIHHHHGFHHEEHIIHHEIIIIIHIIIHIHIHIIIIIIIIIIHIIIIIIHHIIIIIHHHIIIIIIDCDDD
@HISEQ:969:HM2KJBCX2:2:1101:16472:63309 2:N:0:ACTATGCA
GACAGAGGTGCACCCAACTATCCCTATTAATCATTACGTCAATCCTAGAAACCAACAAAATAGGATCAAACGTCCTATTTCATTATTCCATGCTAATGTATTCAAGCGTTAGCCTGCTTTAAACACTCTAATTTTTTCAAAGTAACAGTCCTGTTTCCCTGCAACACCAAATTAATGACATTACAGTTCTTCAAGAAGGAGGAACCAGTAAAGCCAGTACATACCAGAGGCACGACCAACCTACTAATCCCGAAATTCAACTACGAGCTTTTTAACTGCAACAACTTTAATATACGCTATTGGAGCTGGAATTACCGCGGCTGCTGGCACCAGACTTGCCCTCCAA
+
D@DD0CEGGC@CD1<GHIHEEHHIHEHIHIIGIIE1FHG1CG?CHEHHFHHH@FHCCGHIIHHIIH@CGHGHHCHHHHIGHHHG@GHI1FFH1<FGHFHHHEFHHIHHGHEHHHHHHGHGHCHHGGHHHHFHHIHEDEHHH@FHHEEHGIGIIGIHIIHHHHHHHHHHCHIIGIHHHDEHHHHHHHIHHHGIIHEHIHHIHHHHHIHHIHHHHHIHHHIIHIIIHEGEGEHHHHHDHEHHHGFDCGCDFGHIIIIIHIHHG@F=HHHIHEEHHHIIIIHFIIHHHGIGHHHHIIHHHIHHHHGHIHIHH?HGIIIIIIHGEIHHHG@1HHHIIHEHHHC@G@@B@D
@HISEQ:969:HM2KJBCX2:2:1101:1504:63895 2:N:0:ACTATGCA
GACAGAGGTGCACCCAACTATCCCTATTAATCATTACGTCAATCCTAGAAACCAACAAAATAGGATCGAACGTCCTATTTCATTATTCCATGCTAATGTATTCAAGCGTTAGCTTGCTTTAAACACTCTAATTTTTTCAAAGTAACAGTCCAAATTCCCCAAAACACCAAATTAATGGCATTAAGATTCATCAGGAAGGAGGAATCAGTGAGACCAGTACATACCAGAGGCATGACCAACCTACTAACCCCGAAATTCAACTACGAGCTTTTTAACTGCAACAACTTTAATATACGCTATTGGAGCTGGAATTACCGCGGCTGCTGGCACCAGACCTGCCCTCCAA
+
DDDDDIIIIGIIIIIIIIIIIIIIIIIIIIIIIIIIIIIIIIIIIIIIIHIIIIHIIHIGIGHFHHIDHIIIHHIHIIHHHFHIIIIIIGIHFHIHIIHIIIHIIIHHIIIIHIIIIIIIIIIIIHHIIIFIIIIIIIIIHIHIIIHHIIIIIIHGFHIHIIHHIIIIHIHHIIIIIIIIIIIIIIIHIIIIIIIIIIIIIIIIIIIIIIIIIIIIHHIIIIIIIIIIIIIIIIIIIIIIIIIHHIIIIIIIIIIIIIIIHIHIIIIIHIIIIIIIIIIIIIIIIIIIIIIIIIIIIIIIIIIIIIIIIIIIIIIIIIIIIIIIIIIIIIIIIIIIIIIIIDDDDD
@HISEQ:969:HM2KJBCX2:2:1101:17164:64870 2:N:0:ACTATGCA
GACAGAGGTGCACCCAACTATCCCTATTAATCATTACGTCAATCCTAGAAACCAACAAAATAGGATCAAACGTCCTATTTCATTATTCCATGCTAATGTATTCAAGCGTTAGCCTGCTTTAAACACTCTAATTTTTTCAAAGTAACAGTCCTGTTTCCCTGCAACACCAAGTAAATGACATCACAGTTCTTCAAGAAGGAGGAATCAGTAAGGCCAGTACACACCAATGGCACGACCAACCTACTGACCCCGAAATTCAACTACGAGCTTTTTAACTGCAACAACTTTAATATACGCTATTGGAGCTGGAATTACCGCGGCTGCTGGCACCAGACTTGCCCTCCAA
+
DDDCBCHGHEHHHHIHIEHEEHHIHHFHIIIIIIIGIIHEHHHIIGIIIIIHIIFHGH1DECCEHHIIGHIIEGHIIHIIIIIHICEFEGHHHHH?HIIIIIIHIIIHHEIHHHHIHHIHHGFHHIIHHHHGHIIIGHHHIHIIHHHIIIIIIIHHIIIIIIIIHHHIIHIHIIGIIIIIIIHIHHIIIHIIIIIHHIHHIIIIIHIIGIIIIGIIIIIIIIIIIIIGGIHHIHIHIHIIHFFEDIHHIIIIIHIIIIIIIIIIIIHHHHHHHE@IIIIIIIIIIHHHHIHCIIIIIIIIIIIIIIIIIIIIIIIIIIIIIIIIIIIIIIIIIIIIIIIIIDDDDD
@HISEQ:969:HM2KJBCX2:2:1101:13736:65166 2:N:0:ACTATGCA
GACAGAGGTGCACCCAACTATCCCTATTAATCATTACGTCGATCCTAGAAACCAACAAAATAGAATCAAACGTCCTATTTCATTATTCCATGCTAATGTATTCAAGCGTGAGCCTGCTTTAAACACTCTAATTTTTTCAAAGTAACAGTCCTGATTCCCCACAACACCAAATAAATGACATCATGATTCGTCAGAAGGGAGAAACCAACAATGCCAGTACGTACCTAGGCACGACCGACATGACGGTCCCGAAATTCAACTACGAGCTTTTTAACTGCAGCAACTTTAATATACGCTATTGGAGCTGGAATTACCGCGGCTGCTGGCACCAGACTTGCCCTCCAA
+
<DB@DEHHIIFHIIHIHIIIH?CHHHFHIHIEEHIIIHIFHCHHHHHIIIIIIHIIICHFHHGEHHE?GHIIH?HHIIIIHIHHHIGEGEG@HHEHIIHIIIHHEHIIIIIHHHHHEHHHH@HEHIHEFAGHGFHHCGHIIHGHHIHGHHIIIHEGHIIIIHHHGHIHHHIHIIHHHHHHHF?HHHEGGHHFHIIIIHGCHIHFHHHHHHHIHHHHHHIIIHHH@CHHHHHHGCHHGDGIIHHEIHIHIIHEFIEHEHHHHIHHGHEHIHFHEGIIIIIIIIIHHHHHIIIIIIHHFHHIIIHIIIIIIIIIIIHIIIIIIIHHHHGIIHHIIIIIIIIHDB@@@
@HISEQ:969:HM2KJBCX2:2:1101:4109:64375 2:N:0:ACTATGCA
GACAGAGGTGCACCCAACTATCCCTATTAATCATTACATCGATCCTAGAAACCAACAAAATAGAATCGGATGTCCTATTTCATTATTCCATGCTAATGTATTCAAGCGTGAGCCTGCTTTAAACACTCTAATTTTTTCAAGGTAACAGTCCTAATTCCCCGTGACACCAAATTAATGGCATTACGGTTCTTTAGAAGGTGAGAAATCAATAATATCAGTACATACCAACGGCATGACCGAAACATTGATCCCGAAATTCAACTACGAGCTTTTTAACTGCAACAACTTTAATATACGCTATTGGAGCTGGAATTACCGCGGCTGCTGGCACCAGACTTG
+
CADDDIIIIIHIIIIIHIIFHIGIEHIIIIIHIIIIIIIIIIIIIIIHIIIHIHIIIIIHHHGHHIIIHIIIIGGIIHIIHHIIIHICGIHIIIIIIIHIIIHIIIIHIHHIIIIIIIHHHIIHHIIGIIHHHIIIIIIIIIIIIIIIIIIIHIIHIIGIIIIIHIIIIHHGHIIIIIGIIIIIIIGIIIIHHIIIIIHIIHHIIHIIIIIIIIIIIIIIIIIIIIHIIIIIIIIIIIIIIIIIIIIIIIIIIIIIIIIIIIIIIIIIIIGIIIIIIIIHIIIIIIIIIIIIIIIIIIIIIIIIIIIIIHIIHIIIIIIIIIIIHIIIIIIIIIDDDDD
@HISEQ:969:HM2KJBCX2:2:1101:7964:65711 2:N:0:ACTATGCA
GACAGAGGTGCACCCAACTATCCCTATTAATCATTACATCGATCCTAGAAACCAACAAAATAGAATCGGATGTCCTATTTCATTATTCCATGCTAATGTATTCAAGCGTGAGCCTGCTTTAAACACTCTAATTTTTTCAAGGTAACAGTCCTAATTCCCCGTGACACCAAATTAATGGCATTACGGTTCTTTAGAAGGTGAGAAATCAATAATATCAGTACATACCAACGGCATGACCAATACATTGATCCCGAAATTCAACTACGAGCTTTTTAACTGCAACAACTTTAATATACGCTATTGGAGCTGGAATTACCGCGGCTGCTGGCACCAGACTTGCCCTCCAA
+
@DDD@IHHHIIIHIGIIIHHHIIIIIIIIIIHIIIIGHIIIIIIIIIHIIIIIIIIIIIIIIIIIIIIHIIIIIIIIIIGHIIIHIIIIGHIHFHHHCHIIHHHHIHHHHHHHIIFHHHIHIIIHIGIHHIHGHHHIIIIHIIIIIHHCHHIIIIHHEGEHGFHHHHHHHFIIIIIIHHCHHHCFHFEIIHHIIHIIHG?HHHHHHIHHIHHEHHHH@HGHHHHGIIIIIIIHIHHFGIIIIHHHDHIIIHHIIIIIHCGIIFIHIIIIIIIIHHFIIIHIIIIIIHIIIIIHHEHGIIIIIIIIIHHHIIIIIIIIIIIIIIIIIHIIIIIIHHHDHHHHHDDDDD
@HISEQ:969:HM2KJBCX2:2:1101:18721:66213 2:N:0:ACTATGCA
GACAGAGGTGCACCCAACTATCCCTATTAATCATTACGTCGATCCTAGAAACCAACAAAATAGAATCAAACGTCCTATTTCGTTATTCCATGCTAATGTATTCAAGCGTGAGCCTGCTTTAAACACTCTAATTTTTTCAAAGTAACAGTCCTGATTCCCCATGACACCAAATTAATGACATCATGGTTCGTCAGAAGGTAGGAATCAATAATACCAGTACGTACAATAGCACGACCAATAAATTAATCCCGAAATTCAACTACGAGCTTTTTAACTGCAACAACTTTAATATACGCTATTGGAGCTGGAATTACCGCGGCTGCTGGCACCAGACTTGCCCTCCAA
+
ADDDDIIICHIIIIIIIIIIIIIIIIIIIIIIIIIIIIIIIIIIIIIIIIIIHIGIIHIIIIHIGHHIHIHIIIIIIIIIIHIIIIIHIIIIIIIIIGHHIHHIHEHIIHHHIIIIHIHHHHIIIIIIIIIGIHIIIIIIIHIIIIIIIIIIHHHIIHIIIHHHHIHIIIHIIIIIHG/IGIIIIIHIIIHHIIIIHIIIIHIHHHIIIIIHHHIIIIHHHIIIIIIIIHIIIIGIIIIIIIIIIHHIIIIIIIIIIIIIIIIIIIIIIIIIIIIIIIIIIIIIIIIIIIIIIIIIIIIIIIIIIIIIIIIIIIIIIIIIIIIIIIIIIIIIIIIIIIIIDDDDD
@HISEQ:969:HM2KJBCX2:2:1101:15377:66410 2:N:0:ACTATGCA
GACAGAGGTGCACCCAACTATCCCTATTAATCATTACGTCAATCCTAGAAACCAACAAAATAGAATCAAACGTCCTATTTCATTATTCCATGCTAATGTATTCAAGCGTGAGCCTGCTTTAAACACTCTAATTTTTTCAAAGTAACAGTCCTGATTCCCCACAACACCAAATAAATGACATCGTGGTTCGTCAGAAGGGAGAAACCAACAATACCAGTACGTACCGAGGCACGACCGACATGATAGTCCCGAAATTCAACTACGAGCTTTTTAACTGCAGCAACTTTAATATACGCTATTGGAGCTGGAATTACCGCGGCTGCTGGCACCAGACTTGCCCTCCAA
+
DDDDDGIGIIIIIHIIIIIHGHEHHIIIIIIIIIIIIIIIIIIIIIIIIIIHHIIGIHHHHFHHIIGEHHIIIGHIIIIIIIIIIIHIHEGHHIIIIIHHHFFHIIHIIIIIHHIHHHHIIIHIIIIIIIIHIIIIIIIIIIIIIIIIIIIIIHHGIHIIIHIIHHIIIIIIIIHIIHIIIIIIIIIHIIHIIIIIIIIIIIIIIIIIIIIIIIIIIIIIIIIIIIIIHIIIIIIIIIIIIIHHIHIIIIIIIIIIIIIIIHIIIIIIIIIIIIIIIIIIIIIIIIIIIIIIIIIHHIHHIIIIIIIIIIIIIIIIIIIIIIIIIIIIIIIIIIIIIIIIDDDDD
@HISEQ:969:HM2KJBCX2:2:1101:15832:66323 2:N:0:ACTATGCA
GACAGAGGTGCACCCAACTATCACTATTAATCATTACGTCAATCCTAGAAACCAACAAAATAGGACCGAACGTCCTATTTCATTATTCCATGCAAATGTATTCAATCGTTATCCTGCTTTAAACACTCTAATTTTTTCAAAGTAACAGTCCTGTTTCCCTGCAACACCAAATTAATGACATTACAGTTCTTCAAGAAGGAGGAATCAGTAAAACCAGTACATACCATAGGCACGACCAACCTACTGACCCCGAAATTCAACTACGAGCTTTTTAACTGCAACAACTTTAATATACGCTATTGGAGCTGGAATTACCGCGGCTGCTGGCACCAGACTTGCCCTCCAA
+
<<D<<<11<<<D110<1<GF1G1111<FE<G1<C11<11<0<CF1CG11<<111<G<1DGH11<11<<<C</<<CC111<C1CD@1GHG111<11<<1<<11<CG/<<<<1/1<1111@8<AD@6<<DHH@5GCH6<F?<GGC;7<<?HFG9;41HF0DGEFG7D<0<HCGDAD</<//@<<<<<<D/FDCB/0>G?ED@E0D0GC:<0HHCCH>GC/D:1/1F/?HH>GCF</D/C@<FA<<D1;IIHFGG<D1<1<CD<EC@GC<01<1CGEHG<D1CCF1<1HFC1EIHE<<F1C<HC@@D1@C1HIIIHIHHDHHCHE?HGE?HHEHHHCHFIIHED00DD<
@HISEQ:969:HM2KJBCX2:2:1101:5997:67296 2:N:0:ACTATGCA
GACAGAGGTGCACCCAACTATCCCTATTAATCATTACGTCGATCCTAGAAACCAACAAAATAGAATCAAACGTCCTATTTCATTATTCCATGCTAATGTATTCAAGCGCGAGCTTGCTTTAAACACTCTAATTTTTTCAAAGTAACAGTCCTGATTCCCCATGACACCAAATTAATGACATCGTGGTTCGTCAGAAGGGAGAAACCAATAATGCTAGTACGTACAAAGTACGACCGACATATTAGTCCCGAAATTCAACTACGAGCTTTTTAACTGCAACAACTTTAATATACGCTATTGGAGCTGGAATTACCGCGGCTGCTGGCACCAGACTTGCCCTCCAA
+
DCDDDIIIIIIIIIIIIIIIIHIIIIIIIIIIIIIIIIIIIIIIHIIIIIIGHHIIIHIIIIIHIIIHIIIIIIIIIIIIHIIIIIIIIIIIIIIIIIIIEGIIIIIIIIIIIIIIIHIIIIIIIIIHIIIIIIIIIIIIIIIIIIIIIIIIIIIIIIIIIIIIIIIIIIIIIIIIIIIIIIIIIIIIIIIIIIIIIHIIIIIIIIIIIHIIIIIIIIIIIIIIIIIIIIIIIIIIIIIIIIHIIIIIIHIIIIIIIIIIIIIIIIIIIIIIIIIIIIIIIHIIIIIIIIIIIIIIIIIIIIIIIIIIIIIIIIIIIIIIIIIIIIIIIIIIIIIIIIIDDDDD
@HISEQ:969:HM2KJBCX2:2:1101:5342:68557 2:N:0:ACTTTGCA
GACAGAGGTGCACCCAATTATCCCTATTAATCATTACGTCGATCCTAGAAACCAACAAAATAGAATCAAACGTCCTATTTCATTATTCCATGCTAATGTATTCAAGCGCGAGCCTGCTTTAAACACTCTAATTTTTTCAAAGTAACAGTCCTGATTTCCCACGACACCAAATTAATGACATCGTGGTTCGTCAGAAGGTAGGAATCAATTTGACCAGTACGTACCGAGGCACGACCGATCAACTGATCCCGAAATTCAACTACGAGCTTTTTAACTGCAACAACTTTAATATACGCTATTGGAGCTGGAATTACCGCGGCTGCTGGCACCAGACTTGCCCTCCAA
+
DDDDAIHHGGFIHHHIIIIHIIHIIIIIIIIIIIIIIIIIHHHIIIIIIIIEGHIIIIIIIIHIIIHIGIIEHHHIIHGHIHIHIIIHIIIIEHHIHHHIIGIIIIIHHII?EIIIGHIGIIIIIIIHIHFHHHEGHHIIIIHHIHIIHIIHIIIHHHFHHIIIHIIIIIIHIHIHIIIIHIIHIIHGGHIIIIHGFHIIIIHHFHHHHGIIHHIIIIIIIIIHHIIIIIIIIHHIIIIIIHHHIIHIIHIIIHGIHHIIIIIIIHIIIIHIIIIIIIIIIIHIIIIIIHIIIHGHIIIIIIIIIIIIIIHIIHIHIIHIIIIIIIIIIIIIIIIIIIIIDDDDD
@HISEQ:969:HM2KJBCX2:2:1101:1622:69182 2:N:0:ACTATGCA
GACAGAGGTGCACCCAACTATCCCTATTAATCATTACGTCAATCCTAGAAACCAACAAAATAGGATCGAACGTCCTATTTCATTATTCCATGCTAATGTATTCAAGCGTTAGCTTGCTTTAAACACTCTAATTTTTTCAAAGTAACAGTCCAAATTCCCCGCAACACCAAATTAATGGCATTACGGCTCATCAGGAAGGAGGAATCAGTGAGACCAGTACATACCAGAGGCATGACCAACCTACTAACCCCGAAATTCAACTACGAGCTTTTTAACTGCAACAACTTTAATATACGCTATTGGAGCTGGAATTACCGCGGCTGCTGGCACCAGACTTGCCCTCCAA
+
B@DBDHH?DG?ECCHHHIFEFHH?HHHHIGHHIIIHIHHFHEHIHIHIHHIHHEHH?FEHHE?GEHHG=G@FHIHIHIE1CGHEEEECHECHE??FHFHEEHGEHHBEHEF@HIHEHEFCFHHHHHH@HCHHEEHBEHEGHIHIIIIHH@CE@@9CIHHHHHE?GFHEHHFEFHDGHGHHHGHFH?HHIHFHHCCFCHDGC<HHHHCEC<11HHGGFHIIHHHEE?HHHHHCEGHDFHFHEHGFDC<H<HHHEIIHHIIIIHIIIHIIHIIIIIHHHCIIIGIIIIIHHIIHH@GHIHHHHIHIGIIIIIIIIIHHIIIIHHGHIIIIHIHF?HHHIGIIICDDCD
@HISEQ:969:HM2KJBCX2:2:1101:14281:70005 2:N:0:ACTATGCA
GACAGAGGTGCACCCAACTATCCCTATTAATCATTACGTCAATCCTAGAAACCAACAAAATAGGATCGAACGTCCTATTTCATTATTCCATGCTAATGTATTCAAGCGTTAGCTTGCTTTAAACACTCTAATTTTTTCAAAGTAACAGTCCAAATTCCCCAAAACACCAAATTAATGGCATTAAGGTTCATCAGGAAGGAGGAATCAGTGAGACCAGTACATACCAGAGGCATGACCAACCTACTAACCCCGAAATTCAACTACGAGCTTTTTAACTGCAACAACTTTAATATACGCTATTGGAGCTGGAATTACCGCGGCTGCTGGCACCAGACTTGCCCTCCAA
+
DDDDDIIIIIIIIIIHIIIIIIIIIIIIIIIIIIIIIIIIIIIIIIIIIIIIIIIH@HIIIIHHIIIHHIHHHIIIIIIIIIIIIIIIIIIHIIIIIHIIIIIIIIIGIIIIIIIIIIIIIIIIIIIIIIIIIIIHHIIGIHHHIIIIHIIIHIHHIIIIIIIIIHIHHIIIIHHIIIIHIHIIIHHIHHIIIIHIIIIIIIIIIHIIIIHHIIIIIIIIIIIIIIHIIIIIIHHIIIHIHHGGGHFIIHIIIHIIIIIIHHHIIHIIGIIIIIIIIIIIIIIIIIIIIIHIHHIIIIIIIIIIIIIIIIIIIIIIIIIIIIIIIIIIIIIIIIIIIIIIIDDDDD
@HISEQ:969:HM2KJBCX2:2:1101:16721:69905 2:N:0:ACTATGCA
GACAGAGGTGCACCCAACTATCCCTATTAATCATTACATCGATCCTAGAAACCAACAAAATAGAATCGGATGTCCTATTTCATTATTCCATGCTAATGTATTCAAGCGTGAGCCTGCTTTAAACACTCTAATTTTTTCAAGGTAACAGTCCTAATTCCCCGTGACACCAAATTAATGGCATTACGGTTCTTTAGAAGGTGAGAAATCAATAATATCAGTACATACCAACGGCATGACCGAAACATTGATCCCGAAATTCAACTACGAGCTTTTTAACTGCAACAACTTTAATATACGCTATTGGAGCTGGAATTACCGCGGCTGCTGGCACCAGACTTGCCCTCCAA
+
@BDDDIHGHIIIHHHHHHHGHHHIIHIGIIEHIHHIIIIG@HE@EC@HHEHHHHIHIIIEHHHHIIIIIIDCHGHIHEEHEHHEHHHFHHIGGHCHHHHHHHHHHHHHGEHHH?GHHHHIHHIHHGEEGFIIHHIICGFHHHHCGFIHIIHIHHIHGHGHHHGHHHEHHEHC@IIIIHIIHHHHEIHHHEHEHIIIHGE;HEFFHGHFIIIHHHGIIIIIHHHHHHHEHEIGHHGHIIIIIHHHHIGCGEIIIHEHIHHGIIGIIIHGIIHHHHEHHIHHGIHHIIHHEEHHHIIIIIGIIHHIHIHIIHHEHHHHHHHIIIHHIHIIHGHFHHHHEEIGIIBD@BD
@HISEQ:969:HM2KJBCX2:2:1101:10962:70104 2:N:0:ACTATGCA
GACAGAGGTGCACCCAACTATCCCTATTAATCATTACGTAAATCCTAGAAAACAACAAAATAGGATCAACGTCCTATTTCATTATTCCATGCTATTGTATTCAAGCGCGAACCTGCTTTAAACACACTAATTTTTTTAAAGTAACAGTCCTGATTGCCCGCCACACCAAATGAATGACATGATGGTTCGTCAGAAGGTAGGAACCAGTAACACCAGTACGTACCTAAGGCACGACCAACGTACTGATCCCGAAATTCAACTACGAGCTTTTTAACTGCAACAACTTTAATATACGCTATTGGAGCTGGAATTACCGCGGCTGCTGGCACCAGACTTGCCCTCCAA
+
0<<D<G11111<1<<D@E1<1<11<<<<F1D<GH1<<1<1<<11<<GG1CF11DG@<<1DHEE1<D1D1<0<CC<F?G@1DHHE<11<<G111D1F@/H?@<<D4><D55$HHHF<<DHHFBBDB%@<655BDGHD#HHGADFGCB81?HEHB90$00?E?ECED@@HFC/HHCG/@FD//D/?GHHD/HHGC@D0:0C.<CC?HHEFHGC<GHFC@GC1GAEC@HH?FEHCHE@EEEGCHGB<EHHCHD1HGG<CHCGEC<C1C1C1@C?FIIHIHEHHHEHF?H?ECIHCCHHCGF<<1CEHHHCCEFECHHECC<C@HHIIHC@HGHEEGEEH@E@C0@D@@
@HISEQ:969:HM2KJBCX2:2:1101:12980:71680 2:N:0:ACTATGCA
GACAGAGGTGCACCCAACTATCCCTATTAATCATTACGTCGATCCTAGAAACCAACAAAATAGAATCAAACGTCCTATTTCATTATTCCATGCTAATGTATTCAAGCGCGAGCTTGCTTTAAACACTCTAATTTTTTCAAAGTAACAGTCCTGATTTCCCATGACACCAAATTAATGACATCGTGGTTCGTCAGAAGGGAGAAACCAATAATGCTAGTACGTACAAAGTACGACCGACATATTAGTCCCGAAATTCAACTACGAGCTTTTTAACTGCAACAACTTTAATATACGCTATTGGAGCTGGAATTACCGCGGCTGCTGGCACCAGACTTGCCCTCCAA
+
DDDDDIIIIIIIIHIIIIHIIIIIIIHHGHHIIIIIIIIIIIIIIIIIIHIIIHIIIIIIHGHGHIIIIIHIIIIIIIIIIHIIIIIHIIIIIIIIIIIIIIIIIIIIIIIIIHIIGIIIIIIIIIIHHIIIHIIIIIIIIIIIIIIIHIIHIIIIIIIIIIIIHIIIIIHHIIIIIIIIIIIIIIIIIIIIIIIIIHHHIIIIHIIIIIIIIIIIIIIIIIIIIIIIIIIIIIIIIIIIIIHIIIIIIIIIIIIIIIIIIIIIIIIIIIIIIIIIIIIIIHIHHHHIIHIHHIIIIIIIIIIHIIIIIIIIIIIIIIIIIIIIHIIIIIIIIIIIIIIDDDDD
@HISEQ:969:HM2KJBCX2:2:1101:14585:71677 2:N:0:ACTATGCA
GACAGAGGTGCACCCAACTATCCCTATTAATCATTACGTCGATCCTAGAAACCAACAAAATAGGTTCGATCGTCCTATTTCGTTATTCCATGCTAATGTATTCAAGCGCGAGCCTGCTTTAAGCACTCTAATTTTTTCAAAGTAACAGTCCTGTTTCCCCGCAACAACAAATTAATGCCATCACGGTTCTACAAGAAGGAGGGACCAGTGAGGCCAGTGCATACCAGTGGCACGACCAACCTACTGGCCCCGAAATTCAACTACGAGCTTTTTAACTGCAACAACTTTAATATACGCTATTGGAGCTGGAATTACCGCGGCTGCTGGCACCAGACTTGCCCTCCAA
+
DDDDAHIIHHIIIIHHIHIIHIHIIHIIIHHHIHHIIIHHHHEHIIHIIIIGHHHIIIHIHIHIHIIIIIIHIHHIIIHGEHIIHIIIGHHHGIIIHHHIHHGHIHHHIHHHHIIHIIHIIIHIIHHIIHGHHHHHGGHIHIIIIGHHGIHIHHHHHIHHHHIHHHHHIIIHIHHHIIHIIIIIIIIIHIIIIIIHHIIIIIIIHIIIIIIHHHII=GIIIIIIIIHIIIIIHIIIIHHIIIIHHIHFHHHIIIIIHIIIHIHHGHIIHIIIIIIIIIIHIIHFIIGIIIIIHEIIIHIIIIIIIIIIIIIIIIIIIIIIIIIIIIHHIIIIIIIIIIIIGDDDDD
@HISEQ:969:HM2KJBCX2:2:1101:17089:71592 2:N:0:ACTATGCA
GACAGAGGTGCACCCAACTATCCCTATTAATCATTGCTCACAAATCCAAAAACCAACAAAATACGATAAACGAGCCCTAACTTATTATTCCATGCTAATGTATTCATAACTAACCGCCTGCTTTAAACACTCTAATTTTTTCAAAGTAAAGGTCCTGGATTGCGAACCCAACCCAGCAAAGGGCAGGAACGTTCTCCAGGAAGATGGTAAGCGCGCATCGGCACTCACACACGAAACCGTGGCGGGCCAAGCGCACTATACCAGAAATCCAACTACGAGCTTTTTAACTGCAACAACTTTAATATACGCTATTGGAGCTGGAATTACCGCGGCTGCTGGCACCAGACTTGCCCTCCAA
+
@DDDDHHIHHHIGIIIIIHIHIEHHHHHIIEHIIIIHH@GHHIIHHHHHIEHFHIIIIGHEGHHHGHFHIFEHCDHHHEHH1<FCH?GHHHH1GHHH@1CF<DC@G@GHG=DHHHHEFHIIHIIIIIHHIHFIIIHHHIGHHHIIIIHHHIHHIIIIIIHIIIIHIHIIIHIIIIIIHIIIIIHIHIIIIIIHIHI'IHIHIHIIIIIIIIIGIIHIGHIIHIHIGGEFIFGGIIIIIIGIIIIIIIIIGIIIIIHGIIIIIIIIIIHIIIIIHHIIIIIIIIIIIIIIHGIIHGHIIIIIIIIIIIIIIIIIIIIIIHHIIIIIIIIIIIIIIIIIIIGIGIIIIIIIIIIIDCDDC
@HISEQ:969:HM2KJBCX2:2:1101:19599:71710 2:N:0:ACTATGCA
GACAGAGGTGCACCCAACTATCCCTATTAATCATTACGGCGGTCCTAGAAACCAACAAAATAGGACCGCACGTCCTATTCTATTATTCCATGCTAACGTATTCGAGCAAAGGCCTGCTTTGAACACTCTAATTTTTTCAAAGTAAAAGTCCTGGTCCCCAACACACCCAGTGAAGGGCATGCGGTTCTCCAGAAGAGAAGGCCCGGCCGGACAAGTGCACGCGGTGAGGCGGACCTGCCAGCCAGGCCAAAGGTTCAACCACGAGCTTTTTAACTGCAACAACTTTAATATACGCTATTGGAGCTGGAATTACCGCGGCTGCTGGCACCAGACTTGCCCTCCAA
+
DDDDDHIIIIIIHHHHIIIIIHHIIHIHHGHHHHIHIIIIIIIIIHHHFHHCFHHHIIIGHIGHIHHIIGHCG?GHIIIHHHGHD@HEHFHIIIIIGHHIED@CHIHHIIHIHGHHHHHIGIIGHHIHHIHGGHHHDHHIIHHIIIIIIHHGHHGIIIIHCIHHEIHGIHIIHHIHHGHIIIIIIHIIIIIHIIIIIIIIHIIIIII>HIHGHHHEDIIIIIIIIIIIIIIIIIIIIIIHHHHIIHHEIIHIHHHIIIIIIIIIHIIIIIIIIIIHIIIHIIIIIIIIIIHHHIIIIIIIIIIIIIIIIIIIIIIIIHIIIIIIIIIIIIIIIIIIIIIDDDDD
@HISEQ:969:HM2KJBCX2:2:1101:10927:71778 2:N:0:ACTATGCA
GACAGAGGTGCACCCAACTATCCCTATTAATCATTACGTCGATCCTAGAAACCAACAAAATAGAATCAAACGTCCTATTTCGTTATTCCATGCTAATGTATTCAAGCGTGAGCCTGCTTTAAACACTCTAATTTTTTCAAAGTAACAGTCCTGATTCCCCATGACACCAAATTAATGACATCATGGTTCGTCAGAAGGTAGGAATCAATAATACCAGTACGTACAATAGCACGACCAATAAATTGATCCCGAAATTCAACTACGAGCTTTTTAACTGCAACAACTTTAATATACGCTATTGGAGCTGGAATTACCGCGGCTGCTGGCACCAGACTTGCCCTCCAA
+
BDDDDIIHIIIIIIIIHHIIHIIIIIIIIIIHIIIIIIIIIIIHIIHIIIIHHHIIIHIIIIHGIIIHHIIHIIIIIIHHEHIHIIIHHHIIIIIIIIIIHHIHIHHIIIHIHIIIIIIGHHIIGHIIIIIHIIIIIIHIIIIIIIIIGIIIIIIIIHIIIIIIIIHHIIIIHIIIIIIIIIIIIIIIIIIIIIIIIIIIIIIIHGIIIIIHIIIIIIIIIIIIIIIIIIIIIIIIIIIHGHHHIIIIIIIIIIIIIIIIIIIIIIIIIIIIIIIIIIIIIIHHIHIIIIIIIIIIIIIIIIIIIIIIIIIIIIIIIIIIIIIIIIIIIIIIIIIIIHIIDDDDD
@HISEQ:969:HM2KJBCX2:2:1101:13160:71272 2:N:0:ACTATGCA
GACAGAGGTGCACCCAACTATCCCTATTAATCATTACGGTGATCCTAGAAACCAACAAAATAGAACCATGCCGTCCTATTCTATTATTCCATGCTAATGTATTCGAGCAAAATGCCTGCTTTAAACACTCTAATTTTTTCAAGGTAAAGGTCCTGGTTCCACATGACACCCAATTAAGGACATCATGCTTCTCCAGAAGGTGAGAAATCAACTGCGACAGTTCATACCCCTTAAGGCACGACCATCACGTCAATCCCGAAATTCAACTACGAGCTTTTTAACTGCAACAACTTTAATATACGCTATTGGAGCTGGAATTACCGCGGCTGCTGGCACCAGACTTGCCCTCCAA
+
DDDDDIIIIIIIIIIIIIIIIIIIIIHIIIIIIIIIIIIIIIIHIIIHGHIIHIHIIIIIHGHHHIIIIIIIIIIIHGFIIIIHIIIIIGFHIIIIIHIIIFIIIIIIIIIIIIIHIIHIIIIIIIIIIIIIIIIIIIIIIIIHHIIHIIIIIHIIIIHIHIIIIIIIIIIIIIIIIIIIIIIIIIIIHIIHIIIIIIIHHHIIIIIIIIHHGIIIIIIIIHIIIIIIGIIIIIIHDIIHHIIIIIIIIHHIHHIIIIIIIIIIIIIIHIIIIIIIIIIIIIIIIIIIIHHIIIIIIIIHIIIIIIIIIIIIIIIIIIIIIIHIIIIIIIIIIIIIIIIIIIIIIIIDDDDD
@HISEQ:969:HM2KJBCX2:2:1101:10588:72789 2:N:0:ACTATGCA
GACAGAGGTGCACCCAACTATCCCTATTAATCATTACGGTGATCCTAGAAACCAACGAAATAGAATCAGTCCGTCCTATTTCATTATTCCATGCTAATGTATTCAGACGTTAGCCTGCTTTAAACACTCTAATTTTTTCAAAGTAACAGTCCTGATTTCCCATCACACCAAATAAATGGCATGAAAGTTCCTCAGAAGGTAGAGATTCATCTCACCAGTGCAGACAATTAAGCCTGACCAATGGGTAAACCCCGAAGTTCAACTACGAGCTTTTTAACTGCAACAACTTTAATATACGCTATTGGAGCTGGAATTACCGCGGCTGCTGGCACCAGACTTGCCCTCCAA
+
DDDDDIIIIIIIIIIIIIIIIIIIIIIIIIIIIIIIHIHIIIIIIIIIIIIIIIIIIIIHIIHIIIIIIIIIGIIIIIIIIIIIIGIIIIIIIIIIIIIIHIIIIIIIIIIIIIIIIIIIIIIIIIIIIIIIIIIIIIIIIIIIIIIIIIIIIHIIIIIIIIIIIIIIIIIIIIIIIIIIIIIIIIIIIIIIIIIIIIIIIIIIIIIIIIIIIIIIIIIIIIIIIIIIIIIIIIIIIIIIIIIIHHEIIIIIIIIIIIIIIIIIIIIIIIIIIIIIIIIIIIIIIIIIIIIIIIIIIIIIIIIIIIIIIIIIIIIIIIIIIIIIIIIIIIIIIIIIIIIIIIIDDDDD
@HISEQ:969:HM2KJBCX2:2:1101:12962:72557 2:N:0:ACTATGCA
GACAGAGGTGCACCCAACTATCCCTATTAATCATTACGTCAATCCTAGAAACCAACAAAATAGGATCGAACGTCCTATTTCATTATTCCATGCTAATGTATTCAAGCGTTAGCTTGCTTTAAACACTCTAATTTTTTCAAAGTAACAGTCCAAATTCCCCGCAACACCAAATTAATGGCATTACGGATCATCAGGAAGGAGGAATCAGTGAGACCAGTACATACCAGAGGCATGACCAACCTACTAGCCCCGAAATTCAACTACGAGCTTTTTAACTGCAACAACTTTAATATACGCTATTGGAGCTGGAATTACCGCGGCTGCTGGCACCAGACTTGCCCTCCAA
+
D0<@0?FHE1<@HHEE@0DGGHIFH1GC1FE111<<D<FCH@1<1D<C1<1FEC101<CGEG1F1CGE0DE/<<0<C1CG@CCG1CHEHI111<C1D1FGH111D1HHFH@5@1DE?CEBF6G?EE6GDH@CB@1<ECGHIHFHCHHF<C;CC7:<EEGHHFHGD<CEH?/<HGD<<H@ECDDFH/</FFHDH0GF00E?EGGEHFAC1=</<?IHF<<EC1<CHB<1@EHCCC@E?EG1A1<1<C-C/<<1?HD11FCE<0HD<1<D1F<<<<1HCHG@CC<<111<1<10@D/HCHCHC11<@<<1F<<</F/<<<1<GCEHHG<?DF<11CE<<0/0D0<0<0
@HISEQ:969:HM2KJBCX2:2:1101:3871:72400 2:N:0:ACTATGCA
GACAGAGGTGCACCCAACTATCCCTATTAATCATTACGTCAATCCTAGAAACCAACAAAATAGAATCAAACGTCCTATTTCATTATTCCATGCTAATGTATTCAAGCGTAAGCCTGCTTTAAACACTCTAATTTTTTCAAAGTAACAGTCCTGATTCCCCACGACACCAAATTAATGACATCGTGGTTCTTCAGAAGGTAGGAACCAATAATGCCAGTGCGTACCGAGGCACGACCGACAATCTGATCCCGAAATTCAACTACGAGCTTTTTAACTGCAACAACTTTAATATACGCTATTGGAGCTGGAATTACCGCGGCTGCTGGCACCAGACTTGCCCT
+
DDDDDIHIIIIIHIIIIIIIIIIIIIIIIIIIIIIIIIIIIIHIIIIIIIIHIIIIIIIIIIIIHIIIIIIIIIIIIHIIIIIIIIIHIIIIIIIIIIIIIIHIIHHIIIIIIHIIIIIIIIIIIIIIIIHHFIIIIIIIIIIIIIIIIIIIIIIIIIIIIIIIIIIIIIIIIIIIIIIIIIIIIIIIIIIIIIIIIIIIIIIIIIIIIIIIIIIIIIIIIIIIIIIIIIIIIIIIIIHHIIIIIIIIIIIIIIIIIIIIIIIIIIIIIIIIIIIIIIIIIIIIIIIIIIIIIIIIIIIIIIIIIIIIIIIIIIIHIIIIIIIIIIIIIIIIIIIIDDDDD
@HISEQ:969:HM2KJBCX2:2:1101:21221:72852 2:N:0:ACTATGCA
GACAGAGGTGCACCCAACTATACCTATTAATCAGTACGTAAATCCTAGAAACCAACAAAAAAGGATCGAACGTCCTACTTCATTATTCCACGCAAATGTATTCAAGAGTTAGCATGCTTCAAACACTCTAATATTTTCAAAGAAACAGACCAAATTCCCCAAAACACCAAATTAATGGCATTAAGATTCATCAGGAAGGAGGAATCAGTGAGACCAGTACATACCAGAGGCATGACCAACCTACTAACCCCGAAATTCAACTACGAGCTTTTTAACTGCAACAGCTTTAATATACGCTATTGGAGCTGGAATTACCGCGGCTGCTGGCACCAGACTTGCCCTCCAA
+
0B000111<111<E@EH0<D<1<1<C11<11<1111<0<11111<D1111<1<1101<1<1/0011CE<DF/11<0<1<11<<@111<1110///<D@<D@@@<81%8&<18F$1@?68$1<D&$08<?1DC$A(B(6<F<9$;1C<<$'D@H...:,E</<</<<G:<//<///E/>A</</C<<:0D<00?D<0<00C0D>GB11G=?HF<FHGIHHFHFFC<1C@GCD11<0<D<<?</<::</AFDHEEC1<D1101D<CC<CIHEHGC<1@?HHCD<1?CHF?EHHGE<?E@C@GHHFCED11IHEHDEHDC/CEHHHF1?HHHHD1HFEHHHHCHDD@<<
@HISEQ:969:HM2KJBCX2:2:1101:9735:72422 2:N:0:ACTATGCA
GACAGAGGTGCACCCAACTATCCCTATTAATCATTACATCGATCCTAGAAACCAACAAAATAGAATCGGATGTCCTATTTCATTATTCCATGCTAATGTATTCAAGCGTAAGCCTGCTTTAAACACTCTAATTTTTTCAAGGTAACAGTCCTAATTCCCCGTGACACCAAATTAATGGCATTACGGTTCTTTAGAAGGTGAGAAATCAATAATATCAGTACATACCAACGGCATGACCGAAACATTGATCCCGAAATTCAACTACGAGCTTTTTAACTGCAACAACTTTAATATACGCTATTGGAGCTGGAATTACCGCGGCTGCTGGCACCAGACTTGCCCTCCAA
+
DCDDDIIIIIIIIIIIIIIIIIIIIIIIIIIIIIIIIIIIIIIIIIIIIIIIIIIIIHIIIIHIHHHHIHIIIIIIIIIHHHIIIIIIFHIIIHHIIHHIIIIIIIIIIIIIIIIIIIIIIIIIIIIHIHIIIIIIIIIIIIIIIIHIIIIIIHIIHIIIIIIIIIIIIIIIIIIIHIIIIIIIIIIIIIIIIIIIIIIIIIIIIIIIIIIIIIIIIIIIIIIIIIIIIIIIIIIIIIIIIIIHHGIIIIHIIIIIIIIIIIIIIIIIIIIIIIIIIIIIIIIIIIIIIIIIIIHIIIIIIIIIIIIIIIIIIIIIIIIIIIIIIIIIIIIIIIIIIIIIIIDDDDD
@HISEQ:969:HM2KJBCX2:2:1101:7128:73671 2:N:0:ACTATGCA
GACAGAGGTGCACCCAACTATCCCTATTAATCATTACGTCAATCCTAGAAACCAACAAAATAGGATCGAACGTCCTATTTCATTATTCCATGCTAATGTATTCAAGCGTTAGCTTGCTTTAAACACTCTAATTTTTTCAAAGTAACAGTCCAAATTCCCCGCAACACCAAATTAATGGCATTACGGCTCATCAGGAAGGAGGAATCAGTGAGACCAGTACATACCAGAGGCATGACCAACCTACTAACCCCGAAATTCAACTACGAGCTTTTTAACTGCAACAACTTTAATATACGCTATTGGAGCTGGAATTACCGCGGCTGCTGGCACCAGACTTGCCCTCCAA
+
DDDDDIIIIIIIIIIIIIIIIHIIIIIIIIIIIIIIIIIIIIIHHIIIIIIIIIHIIIIIIIIIIIIIIIIIIIIIIGHHIFGIHIIIGHIIIIIIIIIIIIIIIIIHIIHIIIIHIIIIIIHIIHHIIIHIIIIIIIIIIIIIIIIIHIIIIHIIIIIIHIIIIIIIIIIIIIHIIIIIIGIIIIHIIIIIIIIIIIIHIHIIHIIIIIIIIIIIIIIIIIIIIIIIIIIIIIIIIIIIIIHIHHHIIIHIIIIIIIIIIHIIIIIIIIIIIIIIIIIIIHIIIHIIIIIIIIIIIIIIIIIIIIIIIIIIIIIIIIIIIIIIIIIIIIIIIIIIIIIIIDDDDD
@HISEQ:969:HM2KJBCX2:2:1101:18498:74184 2:N:0:ACTATGCA
GACAGAGGTGCACCCAACTATCCCTATTAATCATTACGGTGATTCAGAAACCAACAAAACAGGACCACCGTCCTATTCTATTATTCCATGCTAATGTATTCAGACGTAAGCCTGCTTTGAACACTCTAATTTTTTCAAGGTAAAGGTCCTGGTTTCCCACCACGCTAAATTAATAACATGATAGTTCCCCAGAAGGTAGAAATTCTACACACCAGTACAGACTTGTTAGCCCGACCAACGGTAGAATCCCGAAATTCAACTACGAGCTTTTTAACTGCAACAACTTTAATATACGCTATTGGAGCTGGAATTACCGCGGCTGCTGGCACCAGACTTGCCCTCCAA
+
DDAADIIIIIIIIIIIIHIIIIIIIIIIIIIIIIIIIIIIIIIIIIIIGIHIIIIIHCHIIEEGGHIIHIHHIIIIIIIEEHHIGIIIGHHIEHIHIIIHHFGGHIIIHHIIIIHIIIIIIIIIHIIIHIIIHHIIHHHHHHIIIIIIIIHIFGIIIIIIIIIIIIIIIHHIIIIIIIIIIIIGIIGIIGIIIIIIIIIIIHHHIIIIIIIHHGIHIIIIIIIIIIIIIIHIIIIIIIIIHGGHIIIIIIIIIIHGIIIIIIIIIIIIIIIIIIIIIIIIIIIIIIIIIIIHHIIIIIIIIIIIIIIIIIIIIIIIIIIHIIIIIIIIIIIIIIIIIIGIDDDDD
@HISEQ:969:HM2KJBCX2:2:1101:20514:74519 2:N:0:ACTATGCA
GACAGAGGTGCACCCAACTATCCCTATTAATCATTACGTCAATCCTAGAAACCAACAAAATAGGATCAACGTCCTATTTCATTATTCCATGCTAATGTATTCAAGCGCGAGCCTGCTTTAAACACTCTAATTTTTTCAAAGTAACAGTCCTGATTCCCCGCCACACCAAATTAATGACATGATGGTTCGTCAGAAGGTAGGAACCAGTAACACCAGTACGTACCTAAGGCACGACCAACGTACTGATCCCGAAATTCAACTACGAGCTTTTTAACTGCAACAACTTTAATATACGCTATTGGAGCTGGAATTACCGCGGCTGCTGGCACCAGACTTGCCCTCCAA
+
DDDDDHIIIHIIIIIIHHIIIIIIIIIIIIIIIIIIIIIIIHHHHIIHIIIIIIHIIHHHIIGHHHIIHIHHHHIIIIIIIIIIIIHHIIHHHIIIIHHHHDGHHHHHHHHHIIHIIFHHHIIHIIIIH<HGHHFHCCHHIIHIIIHHHIIHEHHIIIIIFIIIIIIIIIIIHIIIIIHIIIHIIIHHIHFIIIIIIIHIIIIIIIIIIIIIIIIIIIIIIIIIIIIHHI=IIIIIIIIIIIHGIIIIIIIIIIHHIIIIHHIIIIIIIIIIIIHIIIIIIIIIIIIIIIIIIIIIIIIIIIIIIIIIIIIIIIIIIIIIIIIIIIIIIIIIIIIIIIIIDDDDD
@HISEQ:969:HM2KJBCX2:2:1101:20985:74602 2:N:0:ACTATGCA
GACAGAGGTGCACCCAACTATCCCTATTAATCATTACATCGATCCTAGAAACCAACAAAATAGAATCAAAACGTCCTATTTCATTATTCCATGCTAATGTATTCAAGCGTAAGCCTGCTTTAAACACTCTAATTTTTTCAAAGTAACAGTCCTGATTCCCCATGACACCAAATTAATGACATCATGGTTCGTCAGAAGGGAGAAATCAATAAGCTAGTACGTACCAAAGGCACGACCAACATATTGATCCCGAAATTCAACTACGAGCTTTTTAACTGCAGCAACTTTAATATACGCTATTGGAGCTGGAATTACCGCGGCTGCTGGCACCAGACTTGCCCTCCAA
+
<BDBBDHCHIHIHCGHHH?GCGH?1D1DGHCHHHHGHF<CCG11<CGFFHHH1FFG?GHH@G1DE1DGHHHHH<F00D1FCGG@GH@?FHI<C?GHIHHEFHGHHIE?BCEHCEHHEGEEFFHGFE@C1DGHHHHHHHGHCHFHCHIHGHGHGIHHGIGHEIHHCEGEFGDGHHCHHHFGHHHHIIIIHGII:IIIHIHHEHHHHHHHIIHIIIIHIHHE:IHIHGEHIIHHHHEGEHFEHHEGDEDHGFIHIIIIIIIIIIHIIHIIIIIIIHHIIIIFHIIHIIIIIIIIIIIGIIIIIIIIIIIIIIIIHIIIIIIIIHIIIIIIIIIGIIIIIIIIIDDDDD
@HISEQ:969:HM2KJBCX2:2:1101:8207:74827 2:N:0:ACTATGCA
GACAGAGGTGCACCCCACTATCCCTATTAATCATTACGTCGATCCTAGAAAACAACAAAATAGAATCAAACGTCCTATTTCATTATTTCAAGCTAATGTATTCAAGCGCGAGCTTGCTTTAAACACTCTAATTTTTTCAAAGTAACAGTCCTGATTCCCCATGACACCAAATTAATGACATCGTGGTTCGTCAGAAGGGAGAAACCAATAATGCTAGTACGTACAAAGTACGACCGACATATTAGTCCCGAAATTCAACTACGAGCTTTTTAACTGCAACAACTTTAATATACGCTATTGGAGCTGGAATTACCGCGGCTGCTGGCACCAGACTTGCCCTCCAA
+
<<<00<1<1D111DG/0/1<11<D11<D1D111<D@1<<<</<CH1<C1<G1<1D1<DGE111<G11<<G1011<011FG1<<F11<1DE11<1HHHIII9HHGH9IIHIHIIIIIIIII9IIHHH9GIIIHIGHIIIIII9IIIIG8HHI:IIHHHHHIGIGIIIIIHHFFEIIIGIIIIIIIIIIIIIIIIIIIIIIIIIIIGIIIIIHFGIIIIIIIGIIGIIIGIIIIIGIIIFIGIIHIGIIIHGHHIIIIIIIHHIIIIIIIIIIIIIIIIIIIHHIHGIIIIIIIIIIIIIIIIIIIIIIIIIIIIIIIIIIIIIIIIIIIIIIIIIIIIIIDDDDC
@HISEQ:969:HM2KJBCX2:2:1101:14684:75373 2:N:0:ACTATGCA
GACAGAGGTGCACCCAACTATCCCTATTAATCATTACGTCGATCCTAGAAACCAACAAAATAGAATCAAACGTCCTATTTCGTTATTCCATGCTAATGTATTCAAGCGTGAGCCTGCTTTAAACACTCTAATTTTTTCAAAGTAACAGTCCTGATTCCCCATGACACCAAATTAATGACATCATGGTTCGTCAGAAGGTAGGAATCAATAATACCAGTACGTACAATAGCACGACCAATAAATTGATCCCGAAATTCAACTACGAGCTTTTTAACTGCAACAACTTTAATATACGCTATTGGAGCTGGAATTACCGCGGCTGCTGGCACCAGACTTGCCCTCCAA
+
ADDDDIIIIIIIIIIIIIIIIIIIIIIIIIIIHIIIIHHIIIIIIIIHIHIIHGIIIIIIIIHIIIIIIIIIIIIHHHIIIHIHFHIFGHIIIIIHIHHIIGGIIIIIIIIIFIIIIIIIIIIIIIIIIIIIHHIIHIIIIIIIIHHIIHIIIIIIIHGIHIIIHIIIHHIHHIIIIIIIIIIIIIIIIIHIIIIIIIHIIIIIIIIIIIIIHIIIIIHIIIIIIIIIIIIIIIIIIIIIIIIIIIIIFIIIIIIHIIIIIIIIIIIIIIIIIIIIIIIIIIIIIHHHIIGIIIIIIIIIIIIIIIIIIIIIIIIIIIIHFIIIIIIIIIHIIIIIIIIIDDDDD
@HISEQ:969:HM2KJBCX2:2:1101:2241:75317 2:N:0:ACTATGCA
GACAGAGGTGCACCCAACTATCCCTATTAATCATTACATCGGTCCGTAAACCATCAAAATAGAACCAATGTCCTATTTCATTATCCCATGCTAATGTATTCAAGGCAAAAACGCCTGCTTTGAACACTCTATTTTTCTCAAAGTAAACTATCGGAATCCCATGAGCACTTAGTGAAAAGTACCAAAACATGTTCCTCCGAAGTACATGGCCAACATTCTCGCATGCGCATGACCGTGAGGCCACGGACGCTCGAATATCAACCAAGACTCAGACTACGAGCTTTTTAACTGCAACAACTTTAATATACGCTATTGGAGCTGGAATTACCGCGGCTGCTGGCACCAGACTTGCCCTCCGA
+
DCDDDIIIHIGHIFHHIHIIIIIIHIHIIIIEHHIHHHHIIFGFIHIIGIHIGHHIIFIIIHEEHIIIIHHHIIIIIIHHHEHIHEHHHIIIHHIIHIGEHDHCE1FHHHHHHFHHHGHHIHIIIGIHIIHHHIIEHHIGIIIIIIHEHHHHHIHHHIIHIIIIHIIIIIIIHHHHHHIHIIIHE@GHIIHHCHHHIIIIIIHHHHIHHIHIIIIIHIHIGIIHGIIIHHHHHIIIHGIIGIIIIIIIHGIIIIIHGDIIHHGIHHCHGHIHGIIHHGCGIIIIIIIIIHIIIIHHIGIIIHHIHEEIIIIIIHIIIIIIHIIIIIIIIIIIIIHIIIIIIIIIIIIIIIIIIIDDDDD
@HISEQ:969:HM2KJBCX2:2:1101:6478:75514 2:N:0:ACTATGCA
GACAGAGGTGCACCCAACTATCCCTATTAATCATTACGGTGGTCCTAGACCAACAAAATAGAACCAACGTCCTATTCTATTATTCCATGCTAATCTATTCAAGCAAAAGCCCGCTTTAAACACTCTAATTTTTTCAAGGTAATGGTCCTGGTTCCCCGGCACACCCAGTTAAGGACATACCGGCTCACCAGAAGGATAGACCCGACAACAGACAGTACTCGCCAGAGACGGACCGCCCGGTCAGGCCTAAAATTCAACTACGAGCTTTTTAACTGCAACAACTTTAATATACGCTATTGGAGCTGGAATTACCGCGGCTGCTGGCACCAGACTTGCCCTCCAA
+
DDCDDIIIIIIIIIIIIIIIIHIIIIIIIIIIIIIIIIHIIIIIIIIIIIIIHIIIIIIGGHIIIHHIIHIIIIHIHIHIHHFHIIHIIIIIHHHIIIIIIHIIIHHHGHIIIIIHIIHHIIIIHIIIIIIIHIIHIIIIIIHIIHIIIHHHHIIIIIIIIIIIHIIIIHIIIIIIIIIIIIIIIIIIIIIIIIIIGHHIIHHIIIIIIIIIIIIIIIHIIGIIIIIIIIIIHIIIIIIIIIIIIIIIIIIIIIIIIIIIIIHIIIIIIIIIIHIIIIHIIIIIIIIIIIIIIIIHHGIIIIIIIIIIIIIIIIIIIIIIIIIHIIIIIIIIIIIIIIDDDDD
@HISEQ:969:HM2KJBCX2:2:1101:7910:76812 2:N:0:ACTATGCA
GACAGAGGTGCACCCAACTATCCCTATTAATCATTACGTGGTCCTAAAACCAACAAAATAGAACCATCGTCCTATTTTATTATTCCATGCTAATGTATTCAGGCAAAAATGCCCGCTTTAAACACTCTAATTTTTTCAAAGTAAAGGTCCTGATTCATCGAAACACCCAAGAGCATCCCGACTCACCAGAAGGTGAGAAATTGGCTACACACCGTTTCATGCCCCTAAAGGCACGATCGATATATCCCAATCCCGAAATTCAACTACGAGCTTTTTAACCGCAACAACACTAATATACGCTATTGGAGCTGGAATTACCGCGGCTGCTAATACCAGACTTGCCCTCCAA
+
DDDDDIIIHIIIIIIIIIIIIIIIIHIIIIIIIIHIIIIIIIIIIHHIIIIHHIGHHHIHIIIIIIIHIGHHIIIIIIHIIIIHHHHIHIHHHFFEHIEGHHGHIHIIIIIIIHHHHIIIIHHIHIHHHGIIHIHHHHIIIIIIIIIIIIIHIIHHHHIIIIIIIHFHHIIIIIHHIHIIIHHHHEIIIIIIIIIIIIIIIIIIIIIIIIIIIIII=IIIIIIIHIIIIIIIIIIIIIIIIIIHIIH;IIHIIIIIIIIIIIIIIIIIIIIIIIIIHIIIIIIIIIIIHIIIIIIIHIIIIIIIIIIIIIHIIIIIIIIIIIIIIIIIIIIIIIIIIIIIIIIIDDDDD
@HISEQ:969:HM2KJBCX2:2:1101:5314:76784 2:N:0:ACTATGCA
GACAGAGGTGCACCCAACTATCCCTATTAATCATTACGTCAATCCTAGAAACCAACAAAATAGGATCGAACGTCCTATTTCATTATTCCATGCTAATGTATTCAAGCGTTAGCTTGCTTTAAACACTCTAATTTTTTCAAAGTAACAGTCCAAATTCCCCGCAACACCAAATTAATGGCATTACGGCTCATCAGGAAGGAGGAATCAGTGAGACCAGTGCATACCGATGGCATGACCAATCTACTAACCCCGAAATTCAACTACGAGCTTTTTAACTGCAACAACTTTAATATACGCTATTGGAGCTGGAATTACCGCGGCTGCTGGCACCAGACTTGCCCTCCAA
+
@DBDDIHHHCFHIHH11CFHHEGHHIIIIIHHIGHIIHIEHIII@HHHIHIFHIIGHHGHHHFFEE100DFHHGHGHEEGGEGHIIIHHHHI?GE?IHHHIIIIIIIHHHIIHHIHIIHHEFHHHHIIIIIIIHIHHHIIIIIIIIHIIHHIHHG@IIIIIIHEHHGIIIIHIHHGHIIIHIHHIIIIIIIIIIIIIIIIIIIIHHIIIIIIIIIIIIIIIIIIIIIIIIHHIHHI<IIIIIHHGHEIIIHHHHIIIIIIIIHIHHIIIIIIIIIIIIIIIIIHIIIHHIHIHHIIIIIIHIIIIIHIHIIIHHIIIIIIIHIIIIIIIIIIHIIIIIIIIDDDDD
@HISEQ:969:HM2KJBCX2:2:1101:2751:76752 2:N:0:ACTATGCA
GACAGAGGTGCACCCAACTATCCCTATTAATCATTACGGTGATTTAGAAACCAACAAAACAGGACCACCGTCCTATTTTATTATTCCATGTTAATGTATTCAAACGTAAGCCTGCTTTGAACACTCTAATTTTTTCAAGGTAAAGGTCCTGGTTTCCCACTACGCTAAATTAATAACATGATGGTTCCCCAGAAGGTAGAAATTCCACACGCCAGTACAGACAATTGCCCGACCAGCGGTAGAACCCCGAAATTCAACTACGAGCTTTTTAACTGCAACAACTTTAATATACGCTATTGGAGCTGGAATTACCACGGCTGCTGGCACCAGACTTGCCCTCCAA
+
DDDDDIHHIIHIIIIIIIIIIEHIIIIIIIIIIIHHIIIHIHGGHHIIGIHHEHHIIHIIIIIGIIIIHII0CHHIHHIHHIIIIHHIHIFEHIIIIIIHHDFHHHIIIIIIIHHHIIIIIGIHIHIIIIIIIIIIIFHHHHEHIIHIIHGGIHGHIHEHHIIHHHHCHHEHHIHHIIHIIIIHIHIEGIIIIIHHHIIHHEF<HCIHHGIHGHIIIIIIIIH<IIIIHIIIHIIIHHEHFDGHIIIIIIIIIIHHHIHHIIHIIIIIIIIIIIIIIIIIIHEIIIIGIIHIIIIIHIIIIIIIIIIIHHIIHIIIIIIIIIIIIIIIIIIIIIIIHIDADDD
@HISEQ:969:HM2KJBCX2:2:1101:2143:77839 2:N:0:ACTATGCA
GACAGAGGTGCACCCAACTATCCCTATTAATCATTACGTCGATCCTAGAAACCAACAAAATAAGATCAAACGTCCTATTTCATTATTCCATGCTAATGTATTCAAGCGCGAGCCTGCTTTAAACACTCTAATTTTTTCAAAGTAACAGTCCTGATTTCCCGCCACACCAAATAAATGGCATAACGGTTCTTCAGAAGGGAGGAATCAGTGACACCAGTACATACCAAAGGCACGACCAGCGTACTGATCCCGAAATTCAACTACGAGCTTTTTAACTGCAACAACTTTAATATACGCTATTGGAGCTGGAATTACCGCGGCTGCTGGCACCAGACTTGCCCTCCAA
+
DCDDDIIIIIIIIHIHIIIIIIIIIIIIIHIIIIIIIIIIIIGHIIIIIIIIIHIIIIIIIIGGHIIIIIHHHHIHIIGHHIIIGIIIIIIIHIIHIIIGHDHIIHHHIHHIHHIIIIIIIIIB@HHHIIIHIIIIEIHIIHIIHIIIIIIIIIIHHIIGIIIIIIHIIIIIIHIHIIIIIIIII;IIIIGIIIIIIIIIIIIIIIIII4IIIIIIIHIIIIIIIIIGIGGIIIIIIIGIIIHHGGIIIIIIIIIIIIIIIIHIIIIIIIIIIIIIIIIIIIIIHIHIIIIIHHHIIIIHIIIIIIIIIIIIIIIIIIIIIIIIIIIIIIIIIIIIIIIIIDDDDD
@HISEQ:969:HM2KJBCX2:2:1101:10228:78078 2:N:0:ACTATGCA
GACAGAGGTGCACCCAACTATCCCTATTAATCATTACGGTGGTCCTAGAAACCAACAAAATAGAACCACAACGTCCTATTCTATTATTCCATGCTAATCTATTCAAGCAATAGCCCGCTTTAAACACTCTAATTTTTTCAAGGTAATGGTCCTGGCTCCCCAACACACCCAATTAAGGACATACTGGTTCACCAGAAGGAAGACCCGACAACAGGACAGTACTCGCCAAAGACGGACCGCCCGGCCAAGTCTAAAATTCAACTACGAGCTTTTTAACTGCAACAACTTTAATATACGCTATTGGAGCTGGAATTACCGCGGCTGCTGGCACCAGACTTGCCCTCCAA
+
DDDDDIIIIIIIIIIIIIIIIHIIIIIIIIIIHIIIIHHIHHHHHIIIIHIHECHIIIIEHIGFHIHIIIIH?GHHHH?EHIIIIIIHIIGGEHHHGIIIIHIIIIIIIIHIIHHIIIHIHIIIIIIGIIHIIIIIIIIIIIIIIIIIIIHIIIHIIIIIIIIIIIIIIIIIIIIHIIIIIIIIIHIIIIHIHIIIIIIIIHHHIIIIIIIIHIIIIIIIIIIIIIIIIHIHIGIIIIIIIIFFHCIIIGIIIIIIIIIIIIIIIIIIIIIIIIIHHIIIIIIIIIIIIIIIIIIIIHHHHHIIIIIIIIIIIIIIIIIIIIIIIIIIIIIIIIHIIIIIIIDDDDD
@HISEQ:969:HM2KJBCX2:2:1101:11759:78919 2:N:0:ACTATGCA
GACAGAGGTGCACCCAACTATCCCTATTAATCATTACGTCAATCCTAGAAACCAACAAAATAGGATCGAACGTCCTATTTCATTATTCCATGCTAATGTATTCAAGCGTTAGCCTGCTTTAAACACTCTAATTTTTTCAAAGTAACAGTCCTGTTTCCCTGCAACACCAAATTAATGACATTACAGTTCTTCAAGAAGGAGGAATCAGTAAAGCCAGTACATACCATTGGCACGGCCAACCTACTGACCCCGAAATTCAACTACGAGCTTTTTAACTGCAACAACTTTAATATACGCTATTGGAGCTGGAATTACCGCGGCTGCTGGCACCAGACTTGCCCTCCAA
+
BDDDAHIIIIIIIHIIIIIIHIIIIIIIIIHIIIIIIHIIIIIHIIHIIIIIIIIIIIIIIIHHFIIHHIIHFHIHIIHIIHIHIIIIGIIHHHHHIHHIIIIIIIIIIIIIIIIIHHHIHIIIIHIHIIIIIIHIIHIIHIIIIIIIIHIIIIIIIIIIIIHIIIIIIIHFHIIIHIIHIIIHEIIIIHIIHIIIIIIIHIIIIIIIHIHHIIIIIIIIIIIIIIIIIIIIIIIIIIIIIIHHHIGIHIHIIIIIIIIIIIIIIIIHIHIIIIHIIIIIIIIIIIIIIIIIIIIIHIIIHIIIIIIIIIIIGIIIIIIIIIIIIIIIIIIIIIIIIIIIIDDDDD
@HISEQ:969:HM2KJBCX2:2:1101:6034:79064 2:N:0:ACTATGCA
GACAGAGGTGCACCCAACTATCCCTATTAATCATTACGTCAATCCTAGAAACCAACAAAATAGGTTCGAACGTCCTATTTCATTATTCCATGCTAATGTATTCAAGCGTTAGCCTGCTTTAAACACTCTAATTTTTTCAAAGTAACAGTCCTGTTTCCCTGCAACACCAAATTAATGACATTACAGTTCTTCAGAAAGGAGGAATCAGCGAAGCCAGTACATACCAGTGGCACGACCAACCTGCTGACCCCGAAATTCAACTACGAGCTTTTTAACTGCAACAACTTTAATATACGCTATTGGAGCTGGAATTACCGCGGCTGCTGGCACCAGACTTGCCCTCCAA
+
DDDC@HIIIIIIIIIIIIIIHHIGHIHHIIIIIIHIHHHIIIIIIIIIIIIIIIHIGIGEHHHHHIIIIIIDFHHHHHHEHHIIIIIIIICGHHHIIIIIHGHIIHHHHIIIIIIHIIIIHIHIIIIIIIIIHGGHDIIIIIIIIIIIIIIIIIIHHIIIHHIIIIIIIIIHIIIIIIIIIIIIIIIIIHIHIIIIIHIHIIHIHIIIIIIIIHIIIIIIIIIIIIIIIIIIIIIIIIIIIIIHHIHIIIIIIIIIIIIIIIIHIIIIIIIIHHGIGIIIIIIIIIHHIIIIIIIIIIIIIIHIIIIIIIIIIIIIIIIIIIIIIIIIHIHGIHIIIIIIHBDDDD
@HISEQ:969:HM2KJBCX2:2:1101:9213:79334 2:N:0:ACTATGCA
GACAGAGGTGCACCCAACTATCCCTATTAATCATTACGTCGATCCTAGAAACCAACAAAATAAGATCAAACGTCCTATTTCATTATTCCATGCTAATGTATTCAAGCGTGTGCCTGCTTTAAACACTCTAATTTTTTCAAAGTAACAGTCCTGATTCCCCATAACACCAAATTAATGACATCATAGTTCGTCAGAAGGGAGAAATCAATAATACCAGTACATACCGAAGTACGACCGATATATTGATCCCGAAATTCAACTACGAGCTTTTTAACTGCAACAACTTTAATATACGCTATTGGAGCTGGAATTACCGCGGCTGCTGGCACCAGACTTGCCCTCCAA
+
BDDDDIIIIHIIIIIIIIIIIIIIIIIIIHIIIIIIIIIIIIIIIIIIIIIHHIIIIIIIIIIIIIIIIIHIIIIIIIIIGIIIIIIHGIIIIGIIIIIIIIIIHIHIIHIIIIIIIIIIHIIIHIIIIIIIIIIIIIIIIIIIIIIIIIIHIHIIIIIIIIIIIIIIIIIIIIIIIIIIIIIIIIIIIIIIIIIIIIIIIIIIIIIIIIIIIIIIIIIIIIIIIIIIIIIIIIIIIIIIIIIIIIIIIIIIIIIIIIIIIIIIIIIIIIIIIIIIIIIIIIIIIIIIIIIIIIIIIIIIIIIIIIIIIIIIIIIIIIIIIIIIIIIIIIIIIIIIIIIIDDDDD
@HISEQ:969:HM2KJBCX2:2:1101:16363:79332 2:N:0:ACTATGCA
GACAGAGGTGCACCCAACTATCCCTATTAATCATTACGTCAATCCTAGAAACCAACAAAATAGGATCAAACGTCCTATTTCATTATTCCATGCTAATGTATTCAAGCGTTAGCCTGCTTTAAACACTCTAATTTTTTCAAAGTAACAGTCCTGTTTCCCTGCAACACCAAATTAATGACATTACAGTTCTTCAAGAAGGAGGAACCAGTAAAGCCAGTACATACCAGAGGCACGACCAACTTACTAATCCCGAAATTCAACTACGAGCTTTTTAACTGCAACAACTTTAATATACGCTATTGGAGCTGGAATTACCGCGGCTGCTGGCACCAGACTTGCCCTCCAA
+
CDDDDIIIIIHHHHIIIHIIIIIIIIIIIIIHIIIIIHIHIIIGHIFHHIHIHIIGHHHIHHHI@FHIIHIGIIIHHIIIHIHIIIIIHHIHHHIHHIIFHFHHHIIIIHHIHIIIIIIIIHIHIIIHHGIHIIHIIIIIHHHIHIIIIIHHHGHHDFHHIEIIIIIIHHIHIHHIHIHHIHIIHHHHHFHHIHGHHHHGHHIHHHHIIIIIHHHHHHHHHGIIIHHIIHIIIHIIIIHHGHIHHHFCHFGHIIHFFIIHHHHHHHFHHIHHGIIHHGIIIIIHHHGHIHFHHIIHHGHHHHFHHHHFFIHIIIIHHHHHHIIIIIHHIIIIIIIIIIIIIDDDDD
@HISEQ:969:HM2KJBCX2:2:1101:6756:79734 2:N:0:ACTATGCA
GACAGAGGTGCACCCAACTATCCCTATTAATCATTACGTCGATCCTAGAAACCAACAAAATAGAATCAAACGTCCTATTTCATTATTCCATGCTAATGTATTCAAGCGCGAGCTTGCTTTAAACACTCTAATTTTTTCAAAGTAACAGTCCTGATTTCCCGCGACACCAAATTAATGACATCGTGGTTCGTCAGAAGGGAGAAACCAATAATGCTAGTACGTACAAAGTACGACCGACATATTAGTCCCGAAATTCAACTACGAGCTTTTTAACTGCAACAACTTTAATATACGCTATTGGAGCTGGAATTACCGCGGCTGCTGGCACCAGACTTGCCCTCCAA
+
D@DDAHII<<1FHFH1C0GHII@?1DE<DCG111FEHDCG</<GHHF<EH<FHEHC?11<1FHC11FHEEH0<CGHHHHC11<F@<<FFHH@1CGFH@HGC1GED1C7G@FEHGH@CFIHHHCF@IH@HHFCF3HGEFHHEB@F1D@@E?CG<:<??FG?EA@;<9CEGHHHIGFEFHHFC/@;?HHIIHIHHFHGC0GFFGEC6HCGEHHHEEEFACCHFCIIHEFHHHHGCC1<<CG?HHHHEF</1FIHGG@H@G?IHHECGIHF@F1CCFCHHEHDCHG<1EGCHEDIIIIIHCGHEH@HHHHHGCCHHCCHHEHHHIHF@@<HGCHCHEHHDGE@@@D<
@HISEQ:969:HM2KJBCX2:2:1101:19499:80030 2:N:0:ACTATGCA
GACAGAGGTGCACCCAACTATCCCTATTAATCATTACGTCAATCCTAGAAACCAACAAAATAGGATCAAACGTCCTATTTCATTATTCCATGCTAATGTATTCAAGCGTTAGCCTGCTTTAAACACTCTAATTTTTTCAAAGTAACAGTCCTGTTTCCCTGCAACACCAAATTAATGACATTACAGTTCTTCAAGAAGGAGGAACCAGTAAAGCCAGTACATACCAGAGGCACGACCAACTTACTAATCCCGAAATTCAACTACGAGCTTTTTAACTGCAACAACTTTAATATACGCTATTGGAGCTGGAATTACCGCGGCTGCTGGCACCAGACTTGCCCTCCAA
+
DDDDDIIIIGIIIIIIIIIIIIIIIIHIIIIIIIIIIIIIIIIHIIIHIIIIIIIIIHIIIIEHHIIIIIIIHIHHEHIIIIIIIIIIIHHHHIIIIIHIHHHIIIIIIIIIIHIIIHIHHHIIHIIIIIIIIIIIIIIHHIIIIIIIHIHHIIIIIIHIIIIIIIHIIIHHHIIIIIIIIIIIIIIIIIIIIIIIIIIIIIIIIIIIIIIIIIHIHIIIIIIIIIIIIIIIIIIIIIIIIIIHHIIHIIIIIIIIIIIIIIIIIIIIIIIIIIIIIIIIIIIIIIIIIIIIIIIIIHIHHIIIIIIIIIIIIIIIIIIIIIIIIIIIIIIIIIIIIHIIIDDDDD
@HISEQ:969:HM2KJBCX2:2:1101:11064:80062 2:N:0:ACTATGCA
GACAGAGGTGCACCCAACTCCCTATTAATCATTACGTCAATCCTAGAAACCAACAAAATAGGATCGAACGTCCTATTTCATTATTCCATGCTAATGTATTCAAGCGTTAGCCTGCTTTAAACACTCTAATTTTTTCAAAGTAACAGTCCTGTTTCCCTGCAACACCAAATTAATGACATTACAGTTCTTCAGAAAGGAGGAATCAGCGAAGCCAGTACATACCAGTGGCACGACCAACCTGCTGACCCCGAAATTCAACTACGAGCTTTTTAACTGCAACAACTTTAATATACGCTATTGGAGCTGGAATTACCGCGGCTGCTGGCACCAGACTTGCCCTCCAA
+
@DDDAIIHIIIIIHIHIIIIIIIIIIIIIIIIIIIIIIIIHIIIIIIHIIFGHHIIIIIIIIHIIIIIGIIIIIHIIHIIIHIIHHIIIGIIIIIIHIIIIIHIIHHIIIIIIIIIIIIIIIIIIIIIIIIIIIHIIIIIIIIIIHHHIIIIIIIIIIIIIIIIIIIIIIIIIIIIIIIIIIIIIIIHIIIIIIIIIIIIIIIIIIIIIIIIIIHIIIIIIIIIIIIIIIIIIIIIIIIIIHHIHI<IIIIIIIIIIIIIIIIIIIIIIIIIIIIIIIIIIIIIIIIIIIIIIIIIIIIIIIIIIIIIIIHIIIIIIIIIIIIIIIIIIIIIIIIIIIIDDDDD
@HISEQ:969:HM2KJBCX2:2:1101:13002:80700 2:N:0:ACTATGCA
GACAGAGGTGCACCCAACTATCCCTATTAATCATTACGGTGATCCTAGAAACCAACAAAATAGAACCATGCCGTCCTATTTCATTATTCCATGCTAATGTATTCAAGCGTAAGCTTGCTTTAAACACTCTAATTTTTTCAAGGTAACAGTCCTAATTCCCCATAACATCAAATAAATGACATTATGGTTCTTTAGAAGGTGAGAACCAATAAAACCAGTACATACCAAGGCATGACCGATTCCTTGATCCCGAAATTCAACTACGAGCTTTTTAACTGCAACAACTTTAATATACGCTATTGGAGCTGGAATTACCGCGGCTGCTGGCACCAGACTTGCCCTCCAA
+
CCDDDIIHIIIIIIIHHIIIIIIIIIIIIGHIIIIIIIIIIIIIIIIIIIIIFHHIHHIIHIIIHIIIIIHCHIIIIIIIIIIIIIIIIIEHIGHHHHHHIIIIIIIIIIIIIIIIIHIIIIHIIIIIIHIHIHIIIIIIIHIIIIIHHIIHIIHIIIIGIHIIHHGHIIIIIIIIIHIIIIIHHHIIIIIHIHIIIHIIHIIIIIHIHHHIIIIIIIIIIIIIIIIIGIIIIIIIHIIIIIHHHIIIIIIIIIIIIIIIHHEHIIIIIIIHIIIIIIIIIIIIHHIIHIIHHHHIIIIIIIIIIIIHIIIIIIIHIIIGIIIIIIIIIIIIHIIIIHIIIDDDDD
@HISEQ:969:HM2KJBCX2:2:1101:2024:81287 2:N:0:ACTATGCA
GACAGAGGTGCACCCAACTATCCCTATTAATCATTACGTCGATCCTAGAAACCAACAAAATAGAATCAAACGTCCTATTTCATTATTCCATGCTAATGTATTCAAGCGCGAGCCTGCTTTAAACACTCTAATTTTTTCAAAGTAACAGTCCTGATTTCCCACGACACCAAATTAATGACATCGTGGTTCGTCAGAAGGTAGGAATCAATTTGACCAGTACGTACCGAGGCACGACCGATCAACTGATCCCGAAATTCAACTACGAGCTTTTTAACTGCAACAACTTTAATATACGCTATTGGAGCTGGAATTACCGCGGCTGCTGGCACCAGACTTGCCCTCCAA
+
@BDDDIIIIIHIIIIIIIHIIIIIIIIIIIIIIIIIHHHIIIIHHIIHEHHHHIIIGHHHIIHIICHCEHIHHIFHHHIIIIIIIGFHHIIIHHEIIIIHHHIIIIIIHIIIIIIIIHIIIIIHHHIIIIIIIGHIIHHHIIHIHIHIIIIIIIIHIIFIIHIIIIIIIIIIIHIIIHIHIIIIIIIIHIIIIIIIIIIIIIIIIHHHHHHHHIIIIIHIIIIIIHIHIHHGIHGIIIIIIIHFIIIIIIIIIIIIIHIIIIIIIIHHHIIIIIIIIIIIIIIHIIHIIIIIIIIIIIIIIIIIIIIHHIIIIIIIIIIIIIIIIIIIIIIIIHIIIIIIDCDCD
@HISEQ:969:HM2KJBCX2:2:1101:3339:81816 2:N:0:ACTATGCA
GACAGAGGTGCACCCAACTATCCCTATTAATCATTACGGTGGTCCTAGAAACCAACAAAATAGAACCACAACGTCCTATTCTATTATTCCATGCTAATCTATTCAAGCAATAGCCCGCTTTAAACACTCTAATTTTTTCAAGGTAATGGTCCTGGCTCCCCAACACACCCAATAAAGGACATGCTGGCTCACCAGAAGGAAGACCCGACAGCAGACAGTACTCGCCAAAGACGGACCGCCCGGCCAGGCCTAAAATTCAACTACGAGCTTTTTAACTGCAACAACTTTAATATACGCTATTGGAGCTGGAATTACCGCGGCTGCTGGCACCAGACTTGCCCTCCAA
+
DCDDDIIIIIIIIIIIHIIIIIIIIIIIIIIIIIIIIIIIIIIIIIIIIIIGIIIIHIIGIHHIHHHHIIHDHHIIHIIIIIIIIHIIIIIIHIIIIIIFHGHHIIIIIIHIIIIIIIIIIIIHIHIIIIIIIIIIIIIIIIIIIIIIIIIIIIGIIIIIIIIIIIIIHIIHIIIIIIIIIIIIIIIIIIIIIIIIIIIIIHIIIIIIIIIIIHIIIIIIHHIIIIIIIIHIIIIIIIIIIIIIHIIIIHIIIIIIIIIIIIIIIIIIIIIIIIIIIIIIIIIIIIIIIIIIIIIIIIIHHIIIIIIIIIIIIIIIIIIIIIIIIIIIIIIIIIIIIIIIIDDDDD
@HISEQ:969:HM2KJBCX2:2:1101:8955:82135 2:N:0:ACTATGCA
GACAGAGGTGCACCCAACTATCCCTATTAATCATTACGTCAATCCTAGAAACCAACAAAATAGGATCGAACGTCCTATTTCATTATTCCATGCTAATGTATTCAAGCGTTAGCTTGCTTTAAACACTCTAATTTTTTCAAAGTAACAGTCCAAATTCCCCGCAACACCAAATTAATGGCATTACGGATCATCAGGAAGGAGGAATCAGTGAGACCAGTACATACCAGAGGCATGACCAATCTACTAACCCCGAAATTCAACTACGAGCTTTTTAACTGCAACAACTTTAATATACGCTATTGGAGCTGGAATTACCGCGGCTGCTGGCACCAGACTTGCCCTCCAA
+
DDCDDHHHHEHEGHHHIGIIEHIIFEHIIHHIIIIHEH@HIIHIIIHHIIIIIIGIIHHIFIHHHHIIHHEHEHEHHHHHEEHG?FHHHEEHIIIIHIIHIHIIIIIIIIIHIIIHHHIIIHHIIIIIIIHHIEHHHHHHHIIIIIIIGIHHCHCFHIGIGIHGHHHHIIIIIIIIGIIHGHHHGHGIIHHIIIIIIIIIIFIIIIIIIIHHIHIIIHIIHIIIIIIIIIIIIIIHIIIHIIHGHHHIIIHHIHHHHIIIIIIIIIIHIIIIHIIIIIIIIIIHGHHIIIIIHIIGIIIIIIIIIIIIIIIIIIIIIIIIHGIIIIIIIIIIIIIIIIIIICDDDD
@HISEQ:969:HM2KJBCX2:2:1101:1976:82347 2:N:0:ACTATGCA
GACAGAGGTGCACCCAACTATCCCTATTAATCATTACGTCGATCCTAGAAACCAACAAAATAGAATCAAACGTCCTATTTCATTATTCCATGCTAATGTATTCAAGCGCGAGCCTGCTTTAAACACTCTAATTTTTTCAAAGTAACAGTCCTGATTCCCCATGACACCAAATTAATGACATCATGGTTCTTCAGAAGGGAGAAATCAAAATTGCCAGTACGTACCGAGGCACGACCAACAAATTGATCTCGAAATTCAACTACGAGCTTTTTAACTGCAACAACTTTAATATACGCTATTGGAGCTGGAATTACCGCGGCTGCTGGCACCAGACTTGCCCTC
+
BDDDDIIIIIIIIIIIIIIIIIIIIIIIIIIIIIIIIIIIIIIHIIIIIIIIIHIIIIIIIIIIIIIIIIIIHHHIIIIIIIIIIIIIFHHIIIIIIIIIIHIIIIIIIIIIIIIIIIIIIIIIIIIIIHHIIIIIIIHHIIIIIIIIIIIIIIIIIIIIIHIHIIIIIIIHIIIIIIIIIIIIIIIIIIIIIIIIIIIIIIIIIIIIIIIIIIIIIIIIIIIIIIIIIIIIIIIIIIIIIIHIIIIIIIIIIIIIIIIIIIIIIIIIIIIIIIIIIIIIIIIIIIIIIIIIIIIIIIIIIIIIIIIIIIIIIIIIIIIIIIIIIIIIIIIIHIIIIDDDDD
@HISEQ:969:HM2KJBCX2:2:1101:12908:82012 2:N:0:ACTATGCA
GACAGAGGTGCACCAACTATCCCTATTAATCATTACATCGATCCTAGAAACCAACAAAATAGAATCGGATGTCCTATTTCATTATTCCATGCTAATGTATTCAAGCGTGAGCCTGCTTTAAACACTCTAATTTTTTCAAGGTAACAGTCCTAATTCCCCGTGACACCAAATTAATGGCATTACGGTTCTTTAGAAGGTGAGAAATCAATAATATCAGTACATACCAACGGCATGACCGAAACATTGATCCCGAAATTCAACTACGAGCTTTTTAACTGCAACAACTTTAATATACGCTATTGGAGCTGGAATTACCGCGGCTGCTGGCACCAGACTTGCCCTCCAA
+
DDDDDIIIIHIIHIHHIIHGIFHIHHIGGHIIHIIIIGIHHHHDHIIIFHIHIIHHHIIIIHHGHEG0D@DHIIHGHHHIHIIIHIIH1FHHIIIGIIHIIHIIHIIIIIIHIIIIIHIIIIHIIIHIIIHIIHIGEGIHHHHIIIIIIIGIIIHIHIIHGIIHHEIIHIIIIIIIIHIIIIIHIHIHHHIIIIIIIIIHIIIIIIIIIIIHHHIIIIIHIIIIIIIIIIIIIIIIIIII>6HGCIIHIDIIIIIIIIIIIIIIIIIIIIIIIIIIIIIIIHIIHIIIIIIIIIIIIIIIIHIIIIIIIIIIIIHGIIIIIIIIIIIHIIIIIHHHIIIIIDDDDD
@HISEQ:969:HM2KJBCX2:2:1101:3208:83717 2:N:0:ACTATGCA
GACAGAGGTGCACCCAACTATCCCTATTAATCATTACGTCAATCCTAGAAACCAACAAAATAGGATCAAACGTCCTATTTCATTATTCCATGCTAATGTATTCAAGCGTTAGCCTGCTTTAAACACTCTAATTTTTTCAAAGTAACAGTCCTGTTTCCCTGCAACACCAAATTAATGACATTACAGTTCTTCAAGAAGGAGGAACCAGTAAAGCCAGTGCATACCAGAGGCACGACCAACCTACTAATCCCGAAATTCAACTACGAGCTTTTTAACTGCAACAACTTTAATATACGCTATTGGAGCTGGAATTACCGCGGCTGCTGGCACCAGACTTGCCCT
+
DDDDDIIHIIIIIIIIIIIIIIIGIIIIIHIIIIIIIIIIIIIIIIIIIIIIHHIIIIIHHHFEFHHIIIHIHIIIIIIIIIIIHIIIHIIIIIIIIIHHIIIIIIIHIIIIHIHIIIHIIHIIHIHHHIIIIIIIIIIIHIIIHIIIIIIIIIIIIIHIEIIIIIIIIIIHHHIIIIIIHIIIIIIHIGIIIIIIIIIIHIIIIIIHIIIIIIIIIIIIIIIIIIIIIIIIIIIHIHGHHIHHIIHEIIIIIIIIHIIIIHFHIIGIIIIIIIIIIIIIIIIIIIIIIIIIIIIHIIIIIIIIIIIIIIIIIIIIIIIIIIIIIIIIIIIIIIIIIDDDDD
@HISEQ:969:HM2KJBCX2:2:1101:19425:83785 2:N:0:ACTATGCA
GACAGAGGTGCACCCAACTATCCCTATTAATCATTACAGTGATTCAGAAACCAACAAAACAAAACCACCGTCCTATTTTATTATTCCATGCTAATGTATTCAGACGTAAGTCTGCTTTGAACACTCTAATTTTTTCAAGGTAAAGGTCCTGGTTTTCCACCACACTAAATAAATAACATGATGGTTCCCCAGAAGGTAGAAATTCCACACGCCAGTACAGACTATTGCCTGACCAACGGTAGAACCCTGAAATTCAACTACGAGCTTTTTAACTGCAACAACTTTAATATACGCTATTGGAGCTGGAATTACCACGGCTGCTGGCACCAGACTTGCCCTCCAA
+
BDDDDIIIIIIIIIIIIIIIIIIIIIIHIIIGIIIIIIIIIHHHIHIIHHIHIIIIIHHIIGHHIIIIHHHHIIIIIIIIIIIIHEHHIHIIIIIHIIIIIIHHIHIIIIIHIIIIIIIHHIIIIIIIIIIIIIIIIHIIIIIIIIIIIIIIIIIIIIIIIIIIIIIIIIIIIIIIHIIHIHIIIIIIIIIIIIHHHIIIIIHIIIIIIIIIIIIIIIIIIIIHIIIHIIIIIIIIIIHHHGIIIHIIIIIIIIIIIIIIIIIIIIIIIIIIIIGIIIIIIIIIIIIIIIIIIIIIIIIIIIIIIIIIIIIIIIIIIIIIIIIIIIIIIIIIIIIIIIDDDDD
@HISEQ:969:HM2KJBCX2:2:1101:2030:84192 2:N:0:ACTATGCA
GACAGAGGTGCACCCAACTATCCCTATTAATCATTACGTCGATCCTAGAAACCAACAAAATAGGATCGAACGTCCTATTTCATTATTCCATGCTAATGTATTCAAGCGTTAGCTTGCTTTAAACACTCTAATTTTTTCAAAGTAACAGTCCAAATTCCCCGCAACACCAAATTAATGGCATTACGGATCATCAGGAAGGAGGAATCAGTAAGACCAGTACATACCAGAGGCATGACCAATCTACTAACCCCGAAATTCAACTACGAGCTTTTTAACTGCAACAACTTTAATATACGCTATTGGAGCTGGAATTACCGCGGCTGCTGGCACCAGACTTGCCCTCCAA
+
@D@DDEHCF@DEFFHHFHIHHHI1GHFHCFH1GHHHIHHC/CGHGF<FHHI@1<GHE?GHHIHHHC1GHEHHII=E?FE@FHIH?GH1@?@G?@1CGCGHHHHHHGIHHHHIHHHEHHHII@B<1CCGIHFEHHG@?HHEHHGHIIHH@HCEBA?CGHHIHIHIHHECHG@FEHHGEIIHGFHIHHHGHHHHIIIIIHHEIIHHHCHIHEEHHFEHFHHHG1IIIIIIHHGG?GHHHFIHEAHDHHEC3CIHHEHEEHHHHFHHHIIHHEHHIHHFIHHEIIHHHHGIIHF0IHHEIHIIIIIHIHGIHFGEDHH<HDFHIHEIIHGHHIIHHEIIHECGEADABA
@HISEQ:969:HM2KJBCX2:2:1101:9585:83919 2:N:0:ACTATGCA
GACAGAGGTGCACCCAACTATCCCTATTAATCATTACGGTGATTCAGAAACCAACAAAACAGGACCACCGTCCTATTTTATTATTCCATGCTAATGTATTCAGACATAAGCCTGCTTTGAACACTCTAATTTTTTCAAGGTAAAGGTCCTGGTTTCCTACCACGCTAAATTAATAACATGATAGTTCCCCAGAAGGTAGAAATTCTACACGCCAGTACAGACAATAGCCCGACCAACGATAGAACCCCGAAATTCAACTACGAGCTTTTTAACTGCAACAACTTTAATATACGCTATTGGAGCTGGAATTACCGCGGCTGCTGGCACCAGACTTGCCCTCCAA
+
BDDDDIIIIHHIIIIIIIIIIIIIIIIIIHIIIIIIIIIIIIIIIIIIIIIHFHIIIFHIIIGIIIIIIIIIIIHIIHHIIIIIIGIIIIIIIIIIIIIIIHGIIIIIIIIIHIIIIIIIIIIIIIIIIIIIIIIIIIHHEHIIIHIIIIIIHHIIIIIHIIIIIIIIIIHIIIIIIIIIIIIHIIIIIIIIIIIIIIHIIIIIIIIIIIIIIIIIIIIIIIIIIIIIIIIIIIIIIIIIHFIIIIIIIIIIIIIIIIIIIIIIIIIIIIIIIIIIIIIIHIIIIIIIIHHIIIIIIIIIIIIIIIIIIIIIIIIIIIIIIIIIIIIIIIIIIIIIIIDCDDD
@HISEQ:969:HM2KJBCX2:2:1101:19460:84279 2:N:0:ACTATGCA
GACAGAGGTGCACCCAACTATCCCTATTAATCATTACGTCAATCCTAGAAACCAACAAAATAGGATCAAACGTCCTATTTCATTATTCCATGCTAATGTATTCAAGCGTTAGCCTGCTTTAAACACTCTAATTTTTTCAAAGTAACAGTCCTGTTTCCCTGCAACACCAAGTAAATGACATCACAGTTCTTCAAGAAGGAGGAATCAGTAAGGCCAGTACACACCAATGGCACGACCAACCTACTGACCCCGAAATTCAACTACGAGCTTTTTAACTGCAACAACTTTAATATACGCTATTGGAGCTGGAATTACCGCGGCTGCTGGCACCAGACTTGCCCTCCAA
+
DDDDDIIIIIIIIIHIIIIIIIIIIIIIIIIIIIIIIIIIIIIIIIIIIIIHIIIIIIIIIIHEHIIIIIIIIIIIIIIIIHIIIIIHIIIHIIIIIIIIIIIIHGIHIIIIIHIIIIIIIIIIIIIIIHIIIHIHIIIIIIIIIIIIIIIIIIIHIIIIIIIIIIIIIIIIIIHIIIIIIIIIIIIIIHHIIIIIIIIIIIIIIIIIIIIHIIIIIIIIIIIIIIIIIIIIIIIIIIIIIIIHGIHIIHIIIIIIIIIIIIIIIIIIIIIIIIIIIIIIIIIIIHIIIIIIIIIIIIIIIIIIIIIIIIIIIIIIIIIIIIIIIIIIIIIIIIIIIIIIIDDDDD
@HISEQ:969:HM2KJBCX2:2:1101:12491:85118 2:N:0:ACTATGCA
GACAGAGGTGCACCCAACTATCCCTATTAATCATTACGGTGATCCTAGAAACCAACAAAATAGAACCATGCCGTCCTATTCTATTATTCCATGCTAATGTATTCGAGCAAAAATGCCTGCTTTAAACACTCTAATTTTTTCAAGGTAAAGGTCCTGGATCCGCAAGACACCCAATTAAGGACATCAAGTTTCTCCAGAAGGTGAGAAATCAACAGCGACAGTTCATACCCCTTAAGGCATGACCATCACGTCAATCCCGAAATTCAACTACGAGCTTTTTAACTGCAACAACTTTAATATACGCTATTGGAGCTGGAATTACCGCGGCTGCTGGCACCAGACTTGCCCTCCAA
+
DDDDDIIIIIIIIHIIHIIIIIIIIIIIHHIIHIIIIIIIIIIIIIIIIHIIIIIIIIIIIHIIIIIIIIHGIHIIIIIIIIIIIIHIIIIIIHIIIIHHICHIIHHIIIIIIIIIIHIIIIIIIIIIIIIIIIIIIIIIIIIIIIIIIIIIIIIIIIIIIIIIIIHHIIIIIIIIIIIIIIHHIIIIIIIIHIIIHIIIIIIIIIIIIIIIIIIIIHFIIIIIIIHHIIIIIIIIIIIIIIHIIIIIIIHEIIIIIIIIIIIIIIIIIHHIIIIIIIIIIIIIIIIIIIHGIIIIIIIIHIIIIIIIIIIIIIIIIIIIIIIIIIIIIIIIIIIIIIIIIIIIIIIIDDDDD
@HISEQ:969:HM2KJBCX2:2:1101:10862:84786 2:N:0:ACTATGCA
GACAGAGGTGCACCTAACTATCCCTATTAATCATTACGTCAATCCTAGAAACCAACAAAATAGGATCAACGTCCTATTTCATTATTCCATGCTAATGTATTCAAGCGCGAGCCTGCTTTAAACACTCTAATTTTTTCAAAGTAACAGTCCTGATTCCCCGCCACACCAAATGAATGACATGATGGTTCGTCAGAAGGTAGGAACCAGTAACACCAGTACGTACCTAAGGCACGACCAACGTACTGATCCCGAAATTCAACTACGAGCTTTTTAACTGCAACAACTTTAATATACGCTATTGGAGCTGGAATTACCGCGGCTGCTGGCACCAGACTTGCCCTCCAA
+
DCDDDIIIIIIIIIIIIIIIIIIIIIIIIHIIIIIIIIIIIIIIIIIHIIIIHIIIIIIGIIIIGIIIIIHIIIIIIIIIIIIIHIIHHIIIIIIHEHHHHGIIHIIIIIIIIIIIIIIIIIIIIIIIIIIIIIIIIIIIIIIIIIHIIIIIIIIIIIIIIIIIIIIIIIIHIIIIIIIIIIIIIHIIIIIIIIIIIIIIIIIIIIIIIIIIIIIIIIIIIIIIIIIIIIIIIIIIIIIIIIHHIIIIIIIIIIIIIIIIIIIIIIIIIIIIIIIIIIIIIIIIIIIIIIIIIIIIIIIIIIIIIIIIIIIIIIIIIIIIIIIIIIIIIIIIIIIIIIIIDDDDD
@HISEQ:969:HM2KJBCX2:2:1101:17713:85489 2:N:0:ACTATGCA
GACAGAGGTGCACCCAACTATCCCTATTAATCATTACGTCAATCCTAGAAACCAACAAAATAGGATCGAACGTCCTATTTCATTATTCCATGCTAATGTATTCAAGGCGTTAGCCTGCTTTAAACACTCTAATTTTTTCAAAGTAACAGTCCTGTTTCCCTGCAACACCAAATTAATGACATTACAGTTCTTCAGAAAGGAGGAATCAGCGAAGCCAGTGCATACCAGTGGCACGACCAACTTACTAACCCCGAAATTCAACTACGAGCTTTTTAACTGCAACAACTTTAATATACGCTATTGGAGCTGGAATTACCGCGGCTGCTGGCACCAGACTTGCCCTCCAA
+
DDADDIGIIIIHIIIICGHHEHHIIHIIIHIHHIHHHHHHIIIHHHIHHHEGHGIIHHGHIIFCGHGCGH@HHCEHIFIHIIIIHHII?GE?1FEHHHHIHIIHIGIIHHHHIIEHHHHHIIIIIHHHFHIIIIIHHIHGHHIHHIIHIIIIIIHIHHCIIIIHHHIHFHEHHEIIIIIHHIIIIIIHIIIHIIIHIIHIIIIIIIHIIHII>HGGIIIIIIIIHHHIIIIIIIIIHIIIIIHHHHHHGIIIIIIIIIIIIIIIIHHHHIIIIIIHHIIIIIIIIIIIIIHGIIIHIIGHGGIIHIIIIIIIHDIIHIIIIIIIIGIFIIIIIIIIIIGIIHDDDDD
@HISEQ:969:HM2KJBCX2:2:1101:3866:86438 2:N:0:ACTATGCA
GACAGAGGTGCACCCAACTATCCCTATTAATCATTACGTCAATCCTAGAAACCAACAAAATAGGATCAAACGTCCTATTTCATTATTCCATGCTAATGTATTCAAGCGTTAGCCTGCTTTAAACACTCTAATTTTTTCAAAGTAACAGTCCTGTTTCCCTGCAACACCAAATTAATGACATTACAGTTCTTCAAGAAGGAGGAACCAGTAAAGCCAGTGCATACCAGAGGCACGACCAACCTACTAATCCCGAAATTCAACTACGAGCTTTTTAACTGCAACAACTTTAATATACGCTATTGGAGCTGGAATTACCGCGGCTGCTGGCACCAGACTTGCCCTCCAA
+
00<<0DH1CGE@C1@C10<<D111<GHHIH1<CGF@<GH1<D1DHHE1<<DCHEHHF@EGH?HH1<<D<1<EGG0<CCCH1<CG<DF@11<<1<CE@@H@@?FHHDHHF@FC1<<<<11CA1F8<C@GEAA<C?CD<FHGCHIGGGHA@FHHFEGG@CCEG?HHEFD<C0<@<EF<<DGIIHHHHHHHHEHHFEHHG<FDDHEH@IHGCHCHHH?HEFCHGHGFHH>IFHHEF?HCGIHF11HD:@FC:F?@@HEIIHC@ECHEHHEFHG@C<1FH@HHEHHCIIHHEEHFHHHDHGEEHHHG?EF@HCEEHDIIHIHEHHGFEHFIHFG@ECHC1IHHHEDBDDD
@HISEQ:969:HM2KJBCX2:2:1101:20101:86293 2:N:0:ACTATGCA
GACAGAGGTGCACCCAACTATCCCTATTAATCATTACATCGATCCTAGAAACCAACAAAATAGAATCGGATGTCCTATTTCATTATTCCATGCTAATGTATTCAAGCGTGAGCCTGCTTTAAACACTCTAATTTTTTCAAGGTAACAGTCCTAATTCCCCGTGACACCAAATTAATGGCATTACGGTTCTTTAGAAGGTGAGAAATCAATAATATCAGTACATACCAACGGCATGACCGAAACATTGATCCCGAAATTCAACTACGAGCTTTTTAACTGCAACAACTTTAATATACGCTATTGGAGCTGGAATTACCGCGGCTGCTGGCACCAGACTTGCCCTCCAA
+
DDDDDIIIIHIIIIIIIIIIIIIIIIIIIIIIIIIIIIIIIIIIIIIIIIIIIIIIGIIIIIIIIIIIIIIIIHHIIIIIIHHIIIIHHIIIIIIIIIIIIIIIIIIIIIIIIIIIIHIIHHHIIIIIIIIIIIIHIIIIIIIIIIIIIIIIIIIIIIIIHIGIIIIIIIIIIIHH?IIIIIIIIIIIIIIIIIIIIIIIIIIIIIIIIIIIIIIIIIIIIIIIIIIIIIIIIIIIIIIIIIIIHHIIIIIIIIIIIIIIIIIIIIHIIIIIIIIIIIIIIIIIIIIIIIIIIIIIIIIIIIIIIIIIIIIIIIIIIIIIIIIIIIIIIIIIIIIIIIIIIIDDDDD
@HISEQ:969:HM2KJBCX2:2:1101:7319:86358 2:N:0:ACTATGCA
GACAGAGGTGCACCCAATATCCCTATTAATCATTACGTCAATCCTAGAAACCAACAAAATAGGATCAAACGTCCTATTTCATTATTCCATGCTAATGTATTCAAGCGTTAGCCTGCTTTAAACACTCTAATTTTTTCAAAGTAACAGTCCTGTTTCCCTGCAACACCAAATTAATGACATTACAGTTCTTCAAGAAGGAGGAACCAGTAAAGCCAGTACATACCAGAGGCACGACCAACTTACTAATCCCGAAATTCAACTACGAGCTTTTTAACTGCAACAACTTTAATATACGCTATTGGAGCTGGAATTACCGCGGCTGCTGGCACCAGACTTGCCCTCCAA
+
DDDDDIIIIIHIIIIIIIIIIIIHHIIIIIIIIIIIIHIIIIIIIIIIIIHHHHIIIIIIIIIIIIIIIIHGHIIIIIIIIGIIIGHHEHIIIIIIIIHIHIIIIIIIIIIIIIIIHIIIIIIHIIHIIIIIIIIIIIIIIIIIHIIIHIIIIIIIIIIIIHIIIIHIIIHHIIIIHIIHHIIIIIIHIIIHIIIIIIIIIIIIIIIHIIIIIIIIIIIIHIIIIIIIIIIIIIIIIIIIIIHHIIHIIIIIIIIIIIIHHHIIIIIIIIIIIIIIIIIIIIIIHHHIIIIIIIIIIIHIIIIIIIIIIIIIIIIIIIIIIIIIIIIIIIIIIIIIIIIIDDDDD
@HISEQ:969:HM2KJBCX2:2:1101:20867:86104 2:N:0:ACTATGCA
GACAGAGGTGCACCCAACTATCCCTATTAATCATTACGGTGATCCTAGAAACCAACAAAATAGAACCATGCCGTCCTATTCTATTATTCCATGCTAATGTATTCGAGCAAAATGCCTGCTTTAAACACTCTAATTTTTTCAAGGTAAAGGTCCTGGTTCCACATGACACCCAATTAAGGACATCATGCTTCTCCAGAAGGTGAGAAATCAACTGCGACAGTTCATACCCCTTAAGGCACGACCATCACGTCAATCCCGAAATTCAACTACGAGCTTTTTAACTGCAACAACTTTAATATACGCTATTGGAGCTGGAATTACCGCGGCTGCTGGCACCAGACTTGCCCTCCAA
+
DDDDDIIIIIIIIIIGHHIHIIIIIIIIIIIIIIIIIIIIIIIEHIHHIIIHGHIIHIIIIIIIIIIIIHHEHEHIIGGHHHIIIHIII?HHGGIIIIIIFFCHHIIIHHIIIHHEHHHHHHIIHHIHHHGHIIIIGIGHIIHEHHEIHHHHIHHHHIIIIIHHHIHHCHIIIIIHIIHIIIHIIHHHHHIIIIHIIIIIIIIHIHHIIHHIIIIIIIIIHIIIIIIIIIHIIIIIIIIIIIIIIIIIIHGIIIIIIIIIIIIIIIIIHIIHHIIIIIIIIIIIIIIIIIIIIIIIIIIHIIIIIIIIIIIIIIIIIIIIIIIIIIIIIIIIIIIIIIIIIIIIIIIDDDDD
@HISEQ:969:HM2KJBCX2:2:1101:18953:87812 2:N:0:ACTATGCA
GACAGAGGTGCACCCAACTATCCCTATTAATCATTACGTCGATCCTAGAAACCAACAAAATAGAATCAAACGTCCTATTTCGTTATTCCATGCTAATGTATTCAAGCGTGAGCCTGCTTTAAACACTCTAATTTTTTCAAAGTAACAGTCCTGATTCCCCATGACACCAAATTAATGACATCATGGTTCGTCAGAAGGTAGGAATCAATAATACCAGTACGTACAATAGCACGACCAATAAATTGATCCCGAAATTCAACTACGAGCTTTTTAACTGCAACAACTTTAATATACGCTATTGGAGCTGGAATTACCGCGGCTGCTGGCACCAGACTTGCCCTCCAA
+
BDDDDIIGHHHHIGIIIHHIIHIIIIIIIGHIIIIHEHIIIIIHIIIIHIIIIGIHEHHHIIIIIHHIIIEHHHHIFCHICHHIIII?1CHGHHHCHHHHGHHHGIIIIIHHHHHG@EIIHGBCGEHIHHHDHHHHHHHFHHIIIHIHHIIIIHHHIIIIHHIIIIIIIHHFGHHHIHHHHIIIIHHHIIIIIIIIIIIHHHIIIHIIIIIIHIIIHIIIIIIIHHEIIGIIIIIIIIHIIIHGHIHHIIIIIIIIIIIHHHIIIIHHGIIIGIIIIIIIIHHIHHHIIHIIIIIIIIIHIIIIIIIIIIIIIIIIIIIIIIIIIHIIIIIIIIIIIIIIDDDDD
@HISEQ:969:HM2KJBCX2:2:1101:18076:91011 2:N:0:ACTATGCA
GACAGAGGTGCACCCAACTATCCCTATTAATCATTACGTCAACCCTAGAAACCAACAAAATAGGATCAAACGTCCTATTTTATTATTCCATGCTAATGTATTCAAGCGTTAGCCTGCTTTAAACACTCTAATTTTTTCAAAGTAACAGTCCTGTTTCCCCGCAACACCAAATTAATGGCATCACGGTTCTTCAAGAAGGAGGAATCAGCGAGGCCAGTGCATACCATTGGCACGACCAACCTGCTGACCCCGAAATTCAACTACGAGCTTTTTAACTGCAACAACTTTAATATACGCTATTGGAGCTGGAATTACCGCGGCTGCTGGCACCAGACTTG
+
DDDDDIIIIGIIIIIIIIIIIHIIIIIIIIIIIIIIIIIIIIIIHIIIHIGHIHFIHIIHHHHHHIIIIIFFHHHHHIIIIIIIHIIFIIIIIHHIHIIICIIIIHIIHIIIIHIIHIIIIIIIIIIIIIIHIIIHIIIIIIIIIHIHHIIIIIIHIIIIHIHIIIIIIIIIIIIIIIIIIIHIIIIIIIIIIIIIIIIIIIIHHIIIIIIIIIIIIIIIIIIIIHHIIIIIIIIHFIIHIHIIIIIIIIHIIIIIIIIIIIIIIIIIHIIIIIHHIIIIIIIIHIHHIIIIIIIIIIIIIIHIIIIIHIIIIIIIIIIHIIIIIIIIIIIIIDDDDD
@HISEQ:969:HM2KJBCX2:2:1101:16822:91701 2:N:0:ACTATGCA
GACAGAGGTGCACCCAACTATCCCTATTAATCATTACGTCAATCCTAGAAACCAACAAAATGGGATCGAACGTCCTATTTCATTATTCCATGCTAATGTATTCAAGCGTTAGCTTGCTTTAAACACTCTAATTTTTTCAAAGTAACAGTCCAAATTCCCCGCAACACCAAATTAATGGCATTACGGTTCATCAGGAAGGAGGAATCAGTGAGATCAGTACATACCAGAGGCATGACCAACCTACTAACCCCGAAATTCAACTACGAGCTTTTTAACTGCAACAACTTTAATATACGCTATTGGAGCTGGAATTACCGCGGCTGCTGGCACCAGACTTGCCCTCCAA
+
DDDDDIIGIIIIIIIIIIHIHIIIIIIHIIIIIIIIIIIIIIIIIFHIIIIHIIIIIIGGIHHHHHH0DHHHHHHHHIHIIIIIIIGIIIIHIIIGHGIIIIIHIHIIHIIIIIIIIGHHHHHIIIIIIIIIIIHHHHIHHIHHHIIIEHHIHHHHIIIIIIIIIIIIIIIIIIIIIIIIIIIIIIIIIIIIIIIIIIIIIIIIHIIIIIIHIIIHIIHIIIIIIIIIIIIIIIH<IIIIIIHHFHHIHIIIIIIIIIHHIIHIIHIIIIIIIIHIIIIIIHIIIIIIIIIIHHIIIIIIIIIIIIIIIIIIIIIIIIIIIIIIIIIIIIIIIIIIIIIIIDDDDD
@HISEQ:969:HM2KJBCX2:2:1101:14770:91834 2:N:0:ACTATGCA
GACAGAGGTGCACCCAACTATCCCTATTAATCATTACGTCGATCCTAGAAACCAACAAAATAGAATCAAACGTCCTATTCTATTATTCCATGCTAATCTATTCAAGCAAATGCCCGCTTTAAACACTCTAATTTTTTCAAGGTAATGGTCCTGGCTCCCCAACACACCCAATTAAGGACATACTGGTTCACCAGAAGGAAGACCCGACAACAGGACAGTACTCGCCAAAGACGGACCGCCCGGCCAAGTCTAAAATTCAACTACGAGCTTTTTAACTGCAACAACTTTAATATACGCTATTGGAGCTGGAATTACCGCGGCTGCTGGCACCAGACTTGCCCTCCAA
+
ABDCDIHHIIIIGHHIIIHHIIIIIIIIHIIIIIIIIIIIIIIIEHIIIIIIIIIIIHIHHIHHHHIHIHIIHHIGGEHHHIIIHHFHCHEHGHCHHIIIHCIIHHHHIHIHHIIIHIIHIIIHHHIIIHGIIIHIIIHIHIIGIIHHFFIHHHIHHIHHHIHHIIIIHIIIHHHHIIIIHIIIIIIHHHHIIIHIIIHHEGHHHHIHHIIIHFFHIIIHHHHIIIIIIIIHHDCHHHHHGIIHGHHHHFIIIIIIIIIIHHEE@IIIIIIIIHHHIIIIIIIIIIIIIIIIIHIIIIIIIIIIIIIIIIIIIIIIIIIIIIIIIIIIIIIIIIIIIIIIIDDDDD
@HISEQ:969:HM2KJBCX2:2:1101:14010:91260 2:N:0:ACTATGCA
GACAGAGGTGCACCCAACTATCCCTATTAATCATTACGTCGATCCTAGAAACCAACAAAATAGAATCAAACGTCCTATTTCATTATTCCATGCTAATGTATTCAAGCGCGAGCCTGCTTTAAACACTCTAATTTTTTCAAAGTAACAGTCCTGATTTCCCACGACACCAAATTAATGACATCGTGGTTCGTCAGAAGGGAGAAACCAATAATGCTAGTACGTACAAAGTACGACCGACATATTAGTCCCGAAATTCAACTACGAGCTTTTTAACTGCAACAACTTTAATATACGCTATTGGAGCTGGAATTACCGCGGCTGCTGGCACCAGACTTGCCCTCCAA
+
DDDDAIIIIIIIIIIIIIIIIIIIIIIIHIIIIIIIIIIIIGIIIIIHIIIIHHIIIIIHIHHHIHIIIIIIGHIIIIIIIIIIIHIIIHIGHIIIIIIHHHHHIIIIIIIIIIIIIIIIIIHIIIIIIIIIIHIIIIIIIIIIIIHIIIIIIIIIIIIIIIHIIIIIIIIHIIIIIIIIHIIIHIIIHIIIIIIIIIHIIIIIIIIIIHIIIIIIIIIIIIIHIIIIIIIIIIIIIIIIIIHIIIIIIIIIIIIIIIIIIIIIIIIIIIIIHIIIIIIIIIIIIIIIIIIIIIHIHIIIIIIIIIIIIIIIIIIIIIIIIIIIIIIIIIIIIIIIIIIDDDDD
@HISEQ:969:HM2KJBCX2:2:1101:18047:91706 2:N:0:ACTATGCA
GACAGAGGTGCACCCAACTATCCCTATTAATCATTACGTCAATCCTAGAAACCAACAAAATAGGATCGAACGTCCTATTTCATTATTCCATGCTAATGTATTCAAGCGTTAGCCTGCTTTAAACACTCTAATTTTTTCAAAGTAACAGTCCTGTTTCCCTGCAACACCAAATTAATGACATTACAGTTCTTCAAGAAGGAGGAATCAGTAAAGCCAGTACACACCATTGGCACGACCAACCTACTGACCCCGAAATTCAACTACGAGCTTTTTAACTGCAACAACTTTAATATACGCTATTGGAGCTGGAATTACCGCGGCTGCTGGCACCAGACTTGCCCTCCAA
+
BB@DDIIIIIIIHGGHIG@FHHIIIIHIIFIHHIIIIHIIHIIGHIIHHFHGFHHHHHHEHGHHHGIEHIHHHIHHHHIHIIIHHIIIEHIHHHFHHIHIHHHHIHIGIIIIIIIHHIHCHEFHIGHHIIIIHIHIHHIHIEHIIHFHFIIIIIGHHHHIIIIIIIIHIHGCHHHGIIIHHHIIHHHHHIIHIIIIIIHHHHHHGIHHHIIHGHIHHHHHHIIIIIIIIIIIIIIIIHHHIIIHHGIIIIIIIHIIIIIIIIIIIIIIIGIIIHFHHIIIIIIIHFHHHHFHIHIHHHIIIHIHHHCEHIHHIHIHHIIIIHIIIIHIIIIIIIIIHHHHHBDDDD
@HISEQ:969:HM2KJBCX2:2:1101:20243:90782 2:N:0:ACTATGCA
GACAGAGGTGCACCCAACTATCCCTATTAATCATTACATCGATCCTAGAAACCAACAAAATAGAATCGGATGTCCTATTTCATTATTCCATGCTAATGTATTCAAGCGTGAGCCTGCTTTAAACACTCTAATTTTTTCAAGGTAACAGTCCTAATTCCCCGTGACACCAAATTAATGGCATTACGGTTCTTTAGAAGGTGAGAAATCAATAATATCAGTACATACCAACGGCATGACCGAAACATTGATCCCGAAATTCAACTACGAGCTTTTTAACTGCAACAACTTTAATATACGCTATTGGAGCTGGAATTACCG
+
@DDD@GE1DEHHGIIIIIIHIIEHIEHCGHHHHHIIIGIIHHIEHHIIHFHEEFH=GHHHIIIIIHIHG0FAEF@GGCHHEHHHHICHEEH8HHGEFHC6EEDHG1D?GE=>CCCHIH@GHIDE<FE@?G@HHHECHDCHHHEHF1C?FFFFFHIIHH<C<D<F<C<<<@CCECEEC@1ECDCHFHHEEGCEEFGHHHH?H2HC<11HGEIHIHGDDA<@@G@IHFCECHAG<CEHHEEHCEFEIGIIHBHHHHFEHEEFHHGCCIHIIFHHHH@FHHGHEIHFGHHEIHCEHHEIHFHIHHHHEHCEEIIHIDDDDD
@HISEQ:969:HM2KJBCX2:2:1101:3346:92264 2:N:0:ACTATGCA
GACAGAGGTGCACCCAACTATCCCTATTAATCATTACGGTGATCCTAGAAACCAACAAAATAGAACCATGCCGTCCTATGCTATTATTCCATGCTAATGTATTCGAGCAAAAATGCCTGCTTTAAACACTCTAATTTTTTCAAGGTAAAGGTCCTGGATCCGCAAGACACCCAATAAAGGACATCAAGTTTCTCCAGAAGGTGAGAAATCAACAGTAACAGTTCATACCCCTTAAGGCATGACCATCACGTCAATCCCGAAATTCAACTACGAGCTTTTTAACTGCAACAACTTTAATATACGCTATTGGAGCTGGAATTACCGCGGCTGCTGGCACCAGACTTGCCCTCCAA
+
<BB00<F?<<GHCGHHCHEHHC?CHCFFG@GDEHIGIEHCD1D@<FEH?1F<CHHHCDH1C<<GHHH1CE1FHG/<CC@11DC1<F1<11DDF11<1CC1DD@@DHHHHGG@HEDFHGEHHHIHGDHI8HF@AB/GFHHCEFHIHFGHA8GAHGHHE?<1D?G@H@DHG0?IHHGE7HHIIHHHHHIIIHGHEIHHEGHFHHGII<IHHGIIHHHIIHIIIHHHIIH;HIIIIHIGIFGGIIFIIHFIHHE<IHHHDHHIHIHIHIIIHHGIIHIIHHCEHIHHHIIIIIIHGHIHIIHHHHIIIIIHIIIHHIIIIIIIIHHIHHIHCIIIIIIHIIHIIHEHHIIIBCDDD
@HISEQ:969:HM2KJBCX2:2:1101:15987:92046 2:N:0:ACTATGCA
GACAGAGGTGCACCCAACTATCCCTATTAATCATTACGGTGGTCCTAGAAACCAACAAAATAGAACCATGCCGTCCTATTTTATTATTCCATGCTAATGTATTCAAGCAAAAATGCCTGCTTTAAACACTCTAATTTTTTCAAAGTAAAGGTCCTGGTTCCCCGCGGCATCCAATTAAGGACATCGCGGTTCTCCAGAAGGTGAGAAATTGACTACACCAGTTCATACCCCGTGAGGCACGACCGATGCGCCAATCCCGAAATTCAACTACGAGCTTTTTAACTGCAACAACTTTAATATACGCTATTGGAGCTGGAATTACCGCGGCTGCTGGCACCAGACTTGCCCTCCAA
+
DCDDDIIIIIIIIIIIIIIIIIIIIIIIIIIIIIIIIIIIIIIIIIHIIIHIIIIIIHIGHIIIIIIIGIIIIIIIIIHHIHIIIIIIIIIIIIIIIIHGHHIHHIIIIIIIIIIIIIIIIHIIIIIIIIIIHIIIIIIHIHHIIIIIHIIIIIIIIIIIIHIIIIIIIIIIIIIIIIIIIIIIIIIIIIHIIIIIIIIIIIIIIIIIIIIIIIIIIIIIIIIIIIHIIIIIIIIIIIIIIHIIIIIIIIHFIIIIIIIIIIIIIIIIIHIIIIIIIIIIIIIIIIIIIIIIIHIIIIIIHIIIIIIIIIIIIIIIIIIIIIIIIIIIIIIIIIIIIIIIIIIIIIIIDDDDD
@HISEQ:969:HM2KJBCX2:2:1101:18619:92708 2:N:0:ACTATGCA
GACAGAGGTGCACCCAACTATCCCTATTAATCATTACGTCGATCCTAGAAACCAACAAAATAGAATCAAACGTCCTATTTCATTATTCCATGCTAATGTATTCAAGCGTAAGCCTGCTTTAAACACTCTAATTTTTTCAAAGTAACAGTCCTGATTCCCCACGACACCAAATTAATGACATCGCGGTTCTTCAGAAGGTAGGAACCGATAATGCCAGTGCGTACCGAGGCACGACCAACAATTCGATCCCGAAATTCAACTACGAGCTTTTTAACTGCAACAACTTTAATATACGCTATTGGAGCTGGAATTACCGCGGCTGCTGGCACCAGACTTGCCCTCCAA
+
DDDDDIIIIIIIIIIIIIIIIIIIIIIIIIIIIIIIHIIIIIIIIIIIIIIIIIIIIIHHIIGHIIIIIHHIIIIIIIIIIIIIIIIIIIGHHIIIIIIIIIHIIIIIIIGIIIHIIIIHIIIIHIIIIIIIIIIIIIIIHIIIIIIIHHIIIIIIIHIHIIIIIIIIIIHIIIIIIIIIIIIIIIIIIIIIIIIIIIIIIIIIIIIIIIIIIIIIIIIIIIIIIIIHIIIIIIIIIIIIIHHGIIIIIIIIIIIIIIIIIHIIIIIIIIIIIIIIIIIIIIIIIIIIIIIIIIIIIIIIIIIIIIIIIIIIIIIIIIIIIIIIIIIIIIIIIIIIIIIIDDDDD
@HISEQ:969:HM2KJBCX2:2:1101:7378:92617 2:N:0:ACTATGCA
GACAGAGGTGCACCCAACTATCCCTATTAATCATTACGTCGATCCTAGAAACCAACAAAATAGAATCAAACGTCCTATTCCGTTATTCCATGCTAATGTATTCAAGCGTGAGCCTGCTTTAAACACTCTAATTTTTTCAAAGTAACAGTCCTGATTCCCTAAAACACCAAATTAATGGCATTATAGTTCGTCAGAAAGGAGAAACCGATTATACCAGTACGTACAATAGCACGACCAGTAAGCCGATCTCGAAATTCAACTACGAGCTTTTTAACTGCAACAACTTTAATATACGCTATTGGAGCTGGAATTACCGCGGCTGCTGGCACCAGACTTGCCCTCCAA
+
ABDDBIIHIIIIIIHIIIIIIIIIIIIIHIIIIIIIIIIIIIIIIIIHIIIIHIIIIIIIHIIHIIIGIIHHHIHIIIIIIIIIIIIHIIIIIIIIIIIIIIIHIIIIIIIIIIIIIHHIHIIIHIIIIIGIHHIIIHIIIIIIIIIIIIIIIIIIIHHIIIIHIIIIIIIIIIIIIIIIIIIHIIHIIIIIIIIIIIIIIIIIIHIIIIIIIIIIIIIIIIIIIHIIIIIIIIIIIIIIIHIHIIIIIIIIIIIIIIIIIHIIIIIIIIIIIIIIIIIIIIIIIIIIIIIIIIIIIHIIIIIIIIIIIIIIIIIIIIIIIIIIIIIIIIIIIIIIIIIIDDDDD
@HISEQ:969:HM2KJBCX2:2:1101:16887:92714 2:N:0:ACTATGCA
GACAGAGGTGCACCCAACTATCCCTATTAATCATTACTTCAGTCCTAGAAACCAACAAAATAGAACCAAAGTCCTATTCCATTATTCCATGCTAATATATTCAAGCAAACATGCCTGCTTTAAACACTCTAATTTTTTCAAAGTAAAAGTCTTGGATCCCTAGCGCACTCAATTAAGAGCACACTAGTTCCCCAAAAGGAAAAGCCCAAAGTTGCAGTACAAACCTTACGGTTGACGGCAACTATAAGCCCAAATAACTCAGACTACGAGCTTTTTAACTGCAACAACTTTAATATACGCTATTGGAGCTGGAATTACCGCGGCTGCTGGCACCAGACTTGCCCTCCAA
+
DDDDCIIIIGHIIIIIIIIIIIIIHIHGEHHHIIIHIIHIIHHHIHHIHGHIIIIIIIIIIIHIIIGHIIGGHGHIHHHGIIIHIHHHGHHHGHIHFHHIIHFHIIIIIIIIIIHIHIIIHFHHIIIHEHHHIIHIIIIHHHIHIIHIIIIIHHIIIIIIIIIIIIIIGIIIIIIIIHIIIHHIIIIIHGIIIIIIHIIIIIIIIIIHHIIIIIIIIIIHIIHIIIIIIIIIIHIIIIIHHIIIHIHFIIIIIIIHFHIHIIHIIIIIIIIIIIIIIIIIIIIIIIIIIHIIIIIIIIIIIIIIIIIIIIIIIIIIIIIIIIIIIIIIIHIIIIIIHIIIIIIIDDDDD
@HISEQ:969:HM2KJBCX2:2:1101:9361:93183 2:N:0:ACTATGCA
GACAGAGGTGCACCCAACTATCCCTATTAATCATTACGGTGATCCTAGAAACCAACAAAATAGAATCATGCCGTCCTATTTTATTATTCCATGCTAATGTATTCAAGCAAAATGCCTGCTTTAAACACTCTAATTTTTTCAAAGTAAAGGTCCTGGTTCCCCGCGACACCCAATTAAGGGCATCGTGGTTCTCCAGAAGGTGAGAAATTGACTACACCAGTTCATACCCCTTAAGGCACGACCGATGTGTCAATCCCGAAATTCAACTACGAGCTTTTTAACTGCAACAACTTTAATATACGCTATTGGAGCTGGAATTACCGCGGCTGCTGGCACCAGACTTGCCCTCCAA
+
D@DBDIIIIHHIIII@CCHHHHEFHHHIIGIFFHHGEGHIF?F@HGHIFHHHHHHEGHIIIICFFHHCH@11/<<EHHIIGHIIHHHIC?EGHHHHH@FHF<DCEHC?HHIEEH9HIHIGHHEH6FBCG@HGHHIHGHHHHH<CFEH;HHHC5AECH@C1CEACDHHD#/</CCG@??HHGGHHEG?HEHC:HIHGHHHH@D@HFHEFFAEHEC:<0CD<11FCBGCCIHHHFF1H@<F0<=CHEHD1>F<1CCEC1D<11CE?GCCC<H@@HE<C@HF<<CD<1<1<D<111<C<1@EE?@CGD1@CHHGHECFHHHC?GEC/F?G@HHGF11CGHHHIHEH@/=@D@<@<
@HISEQ:969:HM2KJBCX2:2:1101:5254:93582 2:N:0:ACTATGCA
GACAGAGGTGCACCCAACTATCCCTATTAATCATTACGTCAATCCTAGAAACCAACAAAATAGGATCGAACGTCCTATTTCATTATTCCATGCTAATGTATTCAAGCGTTAGCCTGCTTTAAACACTCTAATTTTTTCAAAGTAACAGTCCTGTTTCCCTGCAACACCAAATTAATGACATTACAGTTCTTCAGAAAGGAGGAATCAGCGAAGCCAGTACATACCAGTGGCACGACCAACCTGCTGACCCCGAAATTCAACTACGAGCTTTTTAACTGCAACAACTTTAATATACGCTATTGGAGCTGGAATTACCGCGGCTGCTGGCACCAGACTTGCCCTCCA
+
BDDDDIIIIIIHIHIIIIIHIIIIIIIIIIIIIIIIIIIIIIIEHHIIIIIIHHIIIIHIIIIIIIIIIIIIHHHIGIHHHHIIIIIHIIIIGGHIIIIIIIIIIIIIIHIHIIIIIIIIHIIIHIIIIIIIIHIIHIIIIIIIIIIIIIIIIIIIIIHHIIIIHIIIIHHIHIIIIIIIIIIIIIIHGIIIIIIHIIIIIIIIIIIIIIIIIIIIGIIIIIIIIIIIIIIIII?IIIIIIIHFIIIIIIIIIIIIIIIIIIIIIIIIIIIIIIIIIIIIIIIIIIIIIIIIIIIIHIIIIIIIIIIIIIIIHIIIIIIIIIIIIIIIIIIIIIIIIIIIDDDDD
@HISEQ:969:HM2KJBCX2:2:1101:4500:94745 2:N:0:ACTATGCA
GACAGAGGTGCACCCAACTATCCCTATTAATCATTACGGTGGTCCTAGAAACCAACAAAATAGAACCACAACGTCCTATTCTATTATTCCATGCTAATCTATTCAAGCAAATGCCTGCTTTAAACACTCTAATTTTTTCAAGGTAATGGTCCTGGCTCCCCGGCACACCCAATAAAGGACATACTGGTTCACCAGAAGGTGGACCCGACACAGGACAGTACTCGCCAAAGACGGACCGCCCGGCCAGGCCTAAAATTCAACTACGAGCTTTTTAACTGCAACAACTTTAATATACGCTATTGGAGCTGGAATTACCGCGGCTGCTGGCACCAGACTTGCCCTCCAA
+
DCDDDIIHIIIIIIIIIIIIHIIIIIIIIIIIIIIIIIIIIIIIIIIIIIIIHIIIHEHHIIHHIIIIIIIIIHHHIIHHIIIIIIFHIIIIHIIFIIIIIGIIIHHIIIIIIIIIIIIHHGHIGHIIIHIIHIIHHHIHHIIIHHHIIHHIIHGIIHIIIIHIIGIIIHIIIIIIIHIHIIIIIHHHHIIIIIIIIIIHHHIIIIIIIHEIIIIIHIHIIIIIIHIIHHHHIHHIIIGIHIHHEIIIHHIIIIIIHIIIHHHHIHIIIIIIIIIIIIIIIIIIIHIIIIIHIHIIIIHHGHHIIIHIIIIIIIIIIIIIIIIIIIIIIIIHIIIIIIIIIDDDDD
@HISEQ:969:HM2KJBCX2:2:1101:3901:95198 2:N:0:ACTATGCA
GACAGAGGTGCACCCAACTATCCCTATTAATCATTACGGCGGTCCTAGAAACCAACAAAATAGAACCGCACGTCCTATTCTATTATTCCATGCTAATGTATCCGAGCAAAGGCCTGCTTTGAACACTCTAATTTTTTCAAAGTAAAAGTCCTGGTTCCCCGACACGGCCAGTGAAGGCCATGCGGCTCCCCAGAAGGAAAGGCCCGGCCGGACCAGTGCACGCGGTGAGGCGGACCGGCCAGCCAGGCCCAAGGTTCAACTACGAGCTTTTTAACTGCAACAACTTTAATATACGCTATTGGAGCTGGAATTACCGCGGCTGCTGGCACCAGACTTGCCCTCCAA
+
BDDDAIIIIIIIIIIIIIIIIIIIIIIIIIIIIIIHIIIHIIIIIIIIIIIIGGIIGFHIIIHIHIIGIHHHHIIIIHIIIIIIIIIIIIIIIIIIIIIIHHHIIIIIIIHHIIIIIHIHHHIIIIIIIIIIIHIIIIIIIIIIHIHIHIIIHIHHIHIIIIIIIIIIIIIIIIIIIIIHIIIIIIIIGIGIIIIIIIIFIIIIIIIIIIIIIIIIIIIIIIIIIIIIIIIIIIIHIIIIIIIHIIIIHIIIIIIIIIIIIIIIIIIIIIIIIIIIIIIIIIIIIIIIIIIIIIIIIIIIIIIIIIIIIIIIIIIIIIIIIIIIIIIIIIIIIIIIIIIIDDDDD
@HISEQ:969:HM2KJBCX2:2:1101:17240:96248 2:N:0:ACTATGCA
GACAGAGGTGCACCCAACTATCCCTATTAATCATTACGTCAATCCTAGAAACCAACAAAATAGAATCAAACGTCCTATTTCGTTATTCCATGCTAATGTATTCAAGCGTGAGCCTGCTTTAAACACTCTAATTTTTTCAAAGTAACAGTCCTGATTCCCCATGACACCAAATTAATGACATCATGGTTCGTCAGAAGGTAGGAATCAATAATACCAGTACGTACAATAGCACGACCAATAAATTGATCCCGAAATTCAACTACGAGCTTTTTAACTGCAACAACTTTAATATACGCTATTGGAGCTGGAATTACCGCGGCTGCTGGCACCAGACTTGCCCTCCAA
+
DDDDAHHGIHIIIHHIIIIIIIIIIIIIHIIIIIIIIIIIIIIHIIIIIIIIIIIIIIGHIIIIIIIIIIIIHIHIIIHIIIIHIIGFHIIIGHIIIIIIIIIIIIIIIIIIHIIIIIIIIIIHIIIIIIIIIIIIIIIIIIIIIIIIIIIHIIIIIIFIHIIIIIIIIIIIHIIIIIIIIIIIIIIHIIIIIIIIIIIIIIIIIIIIIIIIHIIIIHIIIIIIIIIIIIIIIIIIIIIIIIIHIIIIIIIIIIIIIIIIIIIIIIIIIIIIIIIIIIIIIIIIIHIIIIIIIIIIIIIIIIIIIIIIIIIIIIIIIIIIIIIIIIIIIIIHIIIIIIIIDDDDD
@HISEQ:969:HM2KJBCX2:2:1101:20738:96399 2:N:0:ACTATGCA
GACAGAGGTGCACCCAACTATCCCTATTAATCATTACGTCGATCCTAGAAACCAACAAAATAGGTTCGATCGTCCTATTTCGTTATTCCATGCTAATGTATTCAAGCGCGAGCCTGCTTTAAGCACTCTAATTTTTTCAAAGTAACAGTCCTGTTTCCCCGCAACAACAAATTAATGCCATCACGGTTCTACAAGAGGGAGGGACCAGTGAGGCCAGTGCATACCAGTGGCACGACCAACCTACTGGCCCCGAAATTCAACTACGAGCTTTTTAACTGCAACAACTTTAATATACGCTATTGGAGCTGGAATTACCGCGGCTGCTGGCACCAGACTTGCCCTCCAA
+
DBDDDIIIIIIIIIHIIIIIIIIIIIIIIIIGHIIIIIEHHIIIIIIIIIIHHHIIIIIIIIIIIGIIIIIIIIIIIIIGIIIIIIIIGIIIHIIIHIIHIHHHIIIIIIIIIIIIIIIIHHIIHIHIIIIIIIIHHHHIIIIIIIIIIIIIIIHIIIIIHEHIIIIIIIIHIIIHIHIIHIIIIIIIIIHIIIIIIIIIIIIIIIIHHIHGIIIIIIIIIIIIIIIIIIIIIIIIIIIIIHGIHIIIHIIIIIIHIIIIGIIIIIIIIIIIIIIIIIIIIIIIIIIIIIIIIHIIIIIIHIIIIIIIIIIIIIIIIIIIIIIIIIIIIIIIIIIIIIIIIDDDDD
@HISEQ:969:HM2KJBCX2:2:1101:15572:96685 2:N:0:ACTATGCA
GACAGAGGTGCACCCAACTATCCCTATTAATCATTACATCGATCCTAGAAACCAACAAAATAGAATCGGATGTCCTATTTCATTATTCCATGCTAATGTATTCAAGCGTGAGCCTGCTTTAAACACTCTAATTTTTTCAAGGTAACAGTCCTAATTCCCCGTGACACCAAATTAATGGCATTACGGTTCTTTAGAAGGTGAGAAATCAATAATATCAGTACATACCAACGGCATGACCGAAACATTGATCCCGAAATTCAACTACGAGCTTTTTAACTGCAACAACTTTAATATACGCTATTGGAGCTGGAATTACCGCGGCTGCTGGCACCAGACTTGCCCTCCAA
+
DDDDDIIIIIIIIIIIIIIIIIIIIIIIIIIIIIIIIIIIIIIIIHIIHIIIIIIIIIIIIIIIIIIIIIIIIIIIIHIIIIIIIIIIIIHFHHHIIIIIIIIHIHEIIIIHIIIIIIIIIIIIIIIIHIIIIIIIIIHIIIIIIIHIIIIIIIIIIIIIIIIIIIIIIIIIIIIIIIIHIIIIIIIIIIIIIIIIIIIIIIIIIIIIIIIIIIIIIIIIIIIIIIIHIIIIIIIIIIIIIIIIHGIIIIIIIIIIIIIIIIIIIIIIIIIIIIIIIIIIIIIIIIIIIIIIIIIIIIIIIIIIIIIIIIIIIIIIIIIIIIIIIIIIIIIIIIIIIIIIIIDDDDD
@HISEQ:969:HM2KJBCX2:2:1101:9327:97257 2:N:0:ACTATGCA
GACAGAGGTGCACCCAACTATCCCTATTAATCATTACGTCGATCCTAGAAACCAACAAAATAGAATCAAACGTCCTATTTCATTATTCCATGCTAATGTATTCAAGCGTAAGCCTGCTTTAAACACTCTAATTTTTTCAAAGTAACAGTCCTGATTCCCCACGACACCAAATTAATGACATCGCGGTTCTTCAGAAGGTAGGAACCGATAATGCCAGTGCGTACCGAGGCACGACCAACAATTCGATCCCGAAATTCAACTACGAGCTTTTTAACTGCAACAACTTTAATATACGCTATTGGAGCTGGAATTACCGCGGCTGCTGGCACCAGACTTGCCCTCCAA
+
DDDDDIIIIIIHIIIIIIIIIIIIIIIIIIIIIIIIIIIGIIIIIIIIIIIHIIIIIHIIIIGIIIIIIIIIIHIIGIIIHIHIIIIIIIIIGIHIIIIIIFHII=IIIIIIIIIIGGIICGHH=IEDGHIHIIIIIIIIHHHHIII9IIIIIIIHIHHHIIIIIIIIIIIIIIIIIII;HIIIIHIIHIIIIIIII<IIIIIIIIIIIIIIIIIIII==2IIIIIIIIIIIIIIIIIIIIIHDIIIIIIIIIIIIIIIIIIIIIIIIIIIIIHIHIIIIIIIIIIIIIIIIHIIIIIIIIIIIIIIIIIIIIIIIIIIIIIIIIIIIIIIIIIIIIIIIDDDDD
@HISEQ:969:HM2KJBCX2:2:1101:15780:97534 2:N:0:ACTATGCA
GACAGAGGTGCACCCAACTATCCCTATTAATCATTACGGTGATCCTAGAAACCAACAAAATAGAACCATGCCGTCCTATTCTATTATTCCATGCTAATGTATTCGAGCAAAAATGCCTGCTTTAAACACTCTAATTTTTTCAAGGTAAAGGTCCTGGATCCGCAAGACACCCAATTAAGGACATCGAGTTTCTCCAGAAGGTGAGAAATCAACAGCAACAGTTCATACCCCTTAAGGCACGACCATTACGTCAATCCCGAAATTCAACTACGAGCTTTTTAACTGCAACAACTTTAATATACGCTATTGGAGCTGGAATTACCGCGGCTGCTGGCACCAGACTTGCCCTCCAA
+
DDDDDIIIIIIIIIIIIIIIIIIIIIIIIIIIGIIIIIIIIIIIGIIIIIIIIIHIIEEHHIHHHIIIIIIIIIIIIIIHIIIIIIIIIIIIIIIIIGGHIHHIIHHIIIIIIIGIIIIIIIIIGHHIIIIIIIIIIIIIIIIIIIHIIIIIHHIHIIGIIHIIIIIIIIIHIIIIIIIIIIIIIIIIIIIHHIIIIIIIIHIIIIHIHHHIIIIIIIIIIIIIIIHIIIIIIIHIIIIIIIIIIIIIIIIHIIIIHIIIIIIIIHIIIHHHGIIIIIIIIIIIIIIIIIIIIIIIHIIIIIIIIIIIIIIIIIIIIIIIIIIIIIIIIIIIIIIIIIIIIIIIIIIIDDDDD
@HISEQ:969:HM2KJBCX2:2:1101:2661:97762 2:N:0:ACTATGCA
GACAGAGGTGCACCCAACTATCCCTATTAATCATTACGTCAATCCTAGAAACCAACAAAATAGGATCGAACGTCCTATTTCATTATTCCATGCTAATGTATTCAAGCGTTAGCTTGCTTTAAACACTCTAATTTTTTCAAAGTAACAGTCCAGATTCCTCGCAACACCAAATTAATGGCATTACGGCTCATCAGGAAGGAGGAATCAGTGAGACCAGTACATACCAGTAGCATGACCAACCTACTGACCCCGAAATTCAACTACGAGCTTTTTAACTGCAACAACTTTAATATACGCTATTGGAGCTGGAATTACCGCGGCTGCTGGCACCAGACTTGCCCTCCAA
+
DDDDDHIIIIHHHHHHIGIIHHHIIIIIIIIIGIGIHII?GGH1FHHIIIIHHIIIGHIHHIHHGEHFIHHEGCGHHIIIHIHIIIIHEHFHHIIIIIIIIHIHHIIIHHHGIIIHHHHIIIIIIGFHIIIIIHGHIHIIHHIIIHIHHIHIHHF@HFFHIIIHEHHIIIIIIIIHIIIHHIIIIIIIIIIIHHIIIIIIIIIIIIIIIIIHIIIHIIIIIIIIIIIIIIIIIHIIHHHHEHHFFGHIIHIIIIIHHIIIHHHHIIIIIIIIIIHIIIIIIIIIIIIIIIIIIIIIHHIIHIHIIIIIIIIIIIIIIIIIIIIIIIIIIIIIHIIIIIIIIDDDDD
@HISEQ:969:HM2KJBCX2:2:1101:12926:97775 2:N:0:ACTATGCA
GACAGAGGTGCACCCAACTATCCCTATTAATCATTACGTCAATCCTAGAAACCAACAAAATAGGATCGAACGTCCTATTTCATTATTCCATGCTAATGTATTCAAGCGTTAGCTTGCTTTAAACACTCTAATTTTTTCAAAGTAACAGTCCAAATTCCCCGCAACACCAAATTAATGGCATTACGGATCATCAGGAAGGAGGAATCAGTGAGACCAGTACATACCAGAGGCATGACCAATCTACTAACCCCGAAATTCAACTACGAGCTTTTTAACTGCAACAACTTTAATATACGCTATTGGAGCTGGAATTACCGCGGCTGCTGGCACCAGACTTGCCCTCCAA
+
CCDCCIIGIIIIIIIHIIIIIIIIHIIIIIIIIIHIIIIIIHIFHIGIIIIEHHIIIHHGHHHHHIIIIIHGHHIHHIHIGGHIHHHHHHIHGIIHIIIIIIIIIIHIIIIIIIIIIIIIIHIIIHIIIIHIIIIIIIIIIHIIHHIIHIIIIIHHHIHHGHHIIIIIIIHHHIIIHIHIHHIIIIIHIIHIIIIIIIIIIHIIIIIIIIHIIIIIIIIIIIIIIIIIIIIIIIIIIIIHIIHGIIIIIIIIIIIIIIIIIIIIIIIIIIIIIIIIIIIIIIIIIIIIIIIIIIH?IIIIIIIIIIIIIIIIIIIIIIIIIIIIIIIIIIIIIIIIIIIIIDDDDD
@HISEQ:969:HM2KJBCX2:2:1101:18288:98065 2:N:0:ACTATGCA
GACAGAGGTGCACCCAACTATCCCTATTAATCATTACGGTGGTCCTAGACCAACAAAATAGAACCAACGTCCTATTCTATTATTCCATGCTAATCTATTCAAGCAAAAGCCCGCTTTAAACACTCTAATTTTTTCAAGGTAATGGTCCTGGTTCCCCGGCACACCCAGTTAAGGACATACCGGCTCACCAGAAGGATAGACCCGACAACAGACAGTACTCGCCAGAGACGGACCGCCCGGTCAGGCCTAAAATTCAACTACGAGCTTTTTAACTGCAACAACTTTAATATACGCTATTGGAGCTGGAATTACCGCGGCTGCTGGCACCAGACTTGCCCT
+
D@DDDIIIIHHIIEHIIIHHHHHHIIHIEHHIIIIIIIHIHGHIHIIIIIIIIIIIIIHIIHFHIGHIIIIIIHIHIIEGHGHIHIHHHHIIIIHIHHHHIIIIIIHIIHIHHIIIHHEHHIHHIHIFHHIIHHIIIHHIHHIHIIHHHHHHIIIHIHHIIIIHHIHHCHIIIIIIGDIHIIGGIIIIIIIGIHHHIHIHHIIHIIIIHIIIIIIIIIHIIGIIIIIIIIIIIIIIHHIIIIIIIHIHHIIIHHIIIIIHIIIHIIIIIIIIIIIIIIIIIIIHIIIIIIIIIIHIHIIIIIIIIIIIIIIIIIIIIIIIIIIIIIIIIIIIIIDCDDD
@HISEQ:969:HM2KJBCX2:2:1101:20314:98238 2:N:0:ACTATGCA
GACAGAGGTGCACCCAACTATCCCTATTAATCATTACGTCGATCCTAGAAACCAACAAAATAGAATCAAACGTCCTATTTCGTTATTCCATGCTAATGTATTCAAGCGTGAGCCTGCTTTAAACACTCTAATTTTTTCAAAGTAACAGTCCTGATTCCCCATGACACCAAATTAATGACATCATGGTTCGTCAGAAGGTAGGAATCAATAATACCAGTACGTACAATAGCACGACCAATAAATTGATCCCGAAATTCAACTACGAGCTTTTTAACTGCAACAACTTTAATATACGCTATTGGAGCTGGAATTACCGCGGCTGCTGGCACCAGACTTGCCCTCCAA
+
DDDDDIIIIIHIIIIIIIIIIIIIIIIIIIIHIIIIIIIIIIIIIIIIIHIHHIIIIIIIIIIIIIIIIIHHIIIIIGHHIHIHIIIIIIIIIIIIIIIHHIIIIIIHIHIIIIIIIIIIHIIIIIIIIIIIIIIIIIIIIIIIIIIIIIIIIIIIIIIIIIIIIIIIIIIIIIIIIIIIIIIIIIIIIIIIIIIIIIIIIIIIIIIIIIIIHIIIIIIIIIIIIIIIIIIIIIIIIIIIIIIHIIIIIIIIIIIIIIIIIIIIIIIIIIIIIIIIIIIIIIIIIHIIIIIIIIIIIIIIIIIIIIIIIIIIIIIIIIIIIIIIIIIIIIIIIIIIIIIIDDDDD
@HISEQ:969:HM2KJBCX2:2:1101:7269:98962 2:N:0:ACTATGCA
GACAGAGGTGCACCCAACTATCCCTATTAATCATTACATCGATCCTAGAAACCAACAAAATAGAATCGGATGTCCTATTTCATTATTCCATGCTAATGTATTCAAGCGTGAGCCTGCTTTAAACACTCTAATTTTTTCAAGGTAACAGTCCTAATTCCCCGTGACACCAAATTAATGGCATTACGGTTCTTTAGAAGGTGAGAAATCAATAATATCAGTACATACCAACGGCATGACCGAAACATTGATCCCGAAATTCAACTACGAGCTTTTTAACTGCAACAACTTTAATATACGCTATTGGAGCTGGAATTACCGCGGCTGCTGGCACCAGACTTGCCCTCCAA
+
BDD??GHGH1CFHHCEHHHHEFHFH@HHEHHHHIIIIHHHHEGCGHHHH@HCGHGHEHCFHEHIHH<FHIHHHH?GEHIHHIHI1CFCHHHHGEHIIHHH@@FHHCIHHHGCHHHEHHHIHHFCIHEHHHHIHHGFH@FHEEIIHIHHGEIHIHGHHHHGCDC;<HHHHHEHGHGFHFC@HGF/EHIHFEFECHHGHIHGIGIIHHHHHHIHIIHHEIHHHHGHIIHIIIIHHIIIHHHHG@CFCCHGHBHEFHIIHIHHIHHIIIIIHEHHIHIHHEEHHHEHHEEIHEHFHHECHHIIIHHHHHHGEHHD1DHHDHIHHGIGHHHIIIIIHHGGC@@CCCDD?@@
@HISEQ:969:HM2KJBCX2:2:1101:18000:98993 2:N:0:ACTATGCA
GACAGAGGTGCACCCAACTATCCCTATTAATCATTACGTCAATCCTAGAAACCAACAAAATAGGATCGAACGTCCTATTTCATTATTCCATGCTAATGTATTCAAGCGTTAGCCTGCTTTAAACACTCTAATTTTTTCAAAGTAACAGTCCTGTTTCCCTGCAACACCAAATTAATGACATTACAGTTCTTCAAGAAGGAGGAATCAGTAAAGCCAGTACACACCATTGGCACGACCAACCTACTGACCCCGAAATTCAACTACGAGCTTTTTAACTGCAACAACTTTAATATACGCTATTGGAGCTGGAATTACCGCGGCTGCTGGCACCAGACTTGCCCTCCAA
+
DDDDDIIIIHIIIIIIIIIIIIIIIIIIGIIHIIICHIIIIIIIIIIIGIIIHIIIIIIIHHGHGHHHHIHIIHIHIIIIIIIIIIIIIIIIGIIIIIIIIIIIIIIIIIIIIHIIIIIIIIIIIIIIIIIIIIIIHIIIHIIIIIIIIHIIIIIIHIIIIIIIIIIIIIIHIIIIIIIIIIIIIIIHIIIIIIIIIIIIIIIIIIIIIIIIIIIIIIIIIIIIIIIIIIIIIIIIIHGIIIIHHIHHIIIIIIIIIIIIGIIIIHIIIIIIHIIIIIIIIIIIIIIIIIIIIIIIIIIIIIIIIIIIIIIIIIIIIIHIIIIIIIIIIIIHEHIIIIIIIDDDDD
@HISEQ:969:HM2KJBCX2:2:1101:5461:99479 2:N:0:ACTATGCA
GACAGAGGTGCACCCAACTATCCCTATTAATCATTACGTCAATCCTAGAAACCAACAAAATAGGATCGAACGTCCTATTTCATTATTCCATGCTAATGTATTCAAGCGTTAGCCTGCTTTAAACACTCTAATTTTTTCAAAGTAACAGTCCCGTTTCCCTGCAACACCAAATTAATGACATTACAGTTCTTCAGAAAGGAGGAATCAGCGAAGCCAGTACATACCAGTGGCACGACCAACCTGCTGACCCCGAAATTCAACTACGAGCTTTTTAACTGCAACAACTTTAATATACGCTATTGGAGCTGGAATTACCGCGGCTGCTGGCACCAGACTTGCCCTCCAA
+
DDDDDIIIIIIIIIIIIIIIIIIIIIIIHIIIIIIIIIIIIIIIIIIIIIIIIIIIHIIIIIIIIIIIIIIIIIIIIIIIIIIIIHIFIIIIIIIIIIIIIHIIIIIIIIHIIIIIIIIIIHIIIIIIIIIIIIIIIIIIIIIIIIIIIIIIIIIIIIIIIIIIIIIIIIIIIIIHIIIIIIIIIIIIIIIIIIIIIIIIIIIIIIIIIIIIIIIIIIIIIIIIIIIIIIIIIIIIIIIIIHIHHIHIIIIIIIIIIIIIIIIIIIIIIIIIIIIIIIIIIIIIIIIIIIIIIIIIIIIIIIIIIIIIIIIIIIIIIIIHIIIIIIIIIIIIIIIIIIIIIDDDDD
@HISEQ:969:HM2KJBCX2:2:1101:6682:99141 2:N:0:ACTATGCA
GACAGAGGTGCACCCAACTATCCCTATTAATCATTACGTCAATCCTAGAAACCAACAAAATAGGATCGAACGTCCTATTTCATTATTCCATGCTAATGTATTCAAGCGTTAGCTTGCTTTAAACACTCTAATTTTTTCAAAGTAACAGTCCAGATTCCTCGCAACACCAAATTAATGGCATTACGGCTCATCAGGAAGGAGGAATCAGTGAGACCAGTACATACCAGTGGCATGACCAACCTACTGACCCCGAAATTCAACTACGAGCTTTTTAACTGCAACAACTTTAATATACGCTATTGGAGCTGGAATTACCGCGGCTGCTGGCACCAGACTTGCCCTCCAA
+
D@DADIGIIIIGIIGCHIHIIIIIIIIIHHIIIIHECEHHIIIIIHHIGHEFHGIIHHHGCHHEHHIHIIIIHIHIHIII1<GHFHHHHIIIIIIEIIIHIHHHHIHGHHIIIIHHIIHFHIHHIIHIIIIHIIHHIIHHHGIHHGIHHIIIIIIHIIIIHHHHIHIIIIIIIIIIIIIIIIIIIIIIIIIIIIIIIIIIIIIIIIIIIHIIHFEIIIIIH=IHIHIIIIIIIIIIIIHIIG:GCHDGIHGIHIIIIIIHEG?HHHIIIIIIIIIIIIIHIIIIIIHIIIIIHIIIIIIIIIIIIIIIIIIIIIIGIIIIIIIIIIIIIIIIIIHIIIIHHB@DDA
@HISEQ:969:HM2KJBCX2:2:1101:7009:99314 2:N:0:ACTATGCA
GACAGAGGTGCACCCAACTATCCCTATTAATCATTACGTCGATCCTAGAAACCAACAAAATAGAATCAAACGTCCTATTTCATTATTCCATGCTAATGTATTCAAGCGTAAGCCTGCTTTAAACACTCTAATTTTTTCAAAGTAACAGTCCTGATTCCCCACGACACCAAATTAATGACATCGCGGTTCTTCAGAAGGTAGGAACCAATAATGCCAGTGCGTACCGAAGCACGACCAACAATTTGATCCCGAAATTCAACTACGAGCTTTTTAACTGCAACAACTTTAATATACGCTATTGGAGCTGGAATTACCGCGGCTGCTGGCACCAGACTTGCCCTCCAA
+
@00D<@HEH1@G??CC1DGHF1C1<<GC?EHHHHCHFCCFC/E@CCC<@HCEGCGHC@1FG1C111<@<GHHIHIIHFHC11D@?<<111<1<D@HHG@EHHHEEHHHGGG1GHEH52CHFHIIHG?GBFHHHFA28GBCA@?HHDGDACHDHH=EDHFHEC8BB<?HGCHGE7FFGHEHGHHIHCIGIIIIIIIIHHHHG:IHHHIHIHGEIIIIHHGIIIHIGIIIIFEDHG@CHIHH@GCIIIHDGHCIIHHHCHHECCHHGG@EFIHHGFEHHG?EHHIHHHIHIIHGGDHFHHCHGEH@?EEFEHHHDGHIHHEIHHHHEE<CGIIIIIIIHCIEB?DD@
@HISEQ:969:HM2KJBCX2:2:1101:15434:100096 2:N:0:ACTATGCA
GACAGAGGTGCACCCAACTATCCCTATTAATCATTACGGTGGTTCTAGAAACCAACAAAATAGAACCATGCCGTCCTATGTTATTATTCTATGCTAATGTATTCAAGCAAAAATGCCTGCTTTAAACACTCTAATTTTTTCAAAGTAAAGGTCCTGGTTCCCCGCGGCATCCAATTAAGGACATCGCGGTTCTCCAGAAGGTGAGAAATTGACTGCACCAGTTCATACCCCGTGAGGCACGACCGATGCGCCAATCCCGAAATTCAACTACGAGCTTTTTAACTGCAACAACTTTAATATACGCTATTGGAGCTGGAATTACCGCGGCTGCTGGCACCAGACTTGCCCTCCAA
+
D@@D@@GC<<GH1C<1CE11<1<1<1C<@F@C<CGHHI=<1DG11DCGFHI111DHH1C1F@CHHCFC11<DEHD/<1<1<1<<F1@1<1<<@G@1<111<<DH@GG=@@@1F1878FHHH@FCGEH7B80BDE@ED@F81<II8HCGA1EEHFFGGHHI<EC/EC9#GCHGG@DHGIIIH,HHHHE.FEIHG/CHHGHCGDIIIIGIIIHGHHF@HCIHGHHGG</<?G?IIIHE@GCHHCFECHHGC1<<HC<H?HGFF<@GFECCEHEHCHGGIHGCEHHFHEEIHHEFEGFCGGCEE?@EHHFHFHEIHIIHFHHCHCC?DIIIIGHHHHHIIIGFCECHEIHC@DD<0
@HISEQ:969:HM2KJBCX2:2:1101:6924:100267 2:N:0:ACTATGCA
GACAGAGGTGCACCCAACTATCCCTATTAATCATTACGTCAATCCTAGAAACCAACAAAATAGGATCGAACGACCTATTTCATTATTCCATGCTAATGTATTCAAGCGTTAGCCTGCTTTAAACACTCTAATTTTTTCAAAGTAACAGTCCTGTTTCCCTGCAACACCAAATTAATGACATTACAGTTCTTCAGAAAGGAGGAATCAGCGAAGCCAGTGCGTACCAGTGGCACGACCAACCTACTGACCCCGAAATTCAACTACGAGCTTTTTAACTGCAACAACTTTAATATACGCTATTGGAGCTGGAATTACCGCGGCTGCTGGCACCAGACTTGCCCTCCAA
+
B?0B@@11<1<<C?CEHEEH111<CGHHEHH@GCGHEG@?C0FH1CCG?<C<<DGH11<FD@F@E@CEEHF<0<C0<FH111<<<D<111<C?G@FHEHHH@@<FGHHHHHHEEFG?G@GF?IH8IHFHHHHFGFHHHHHHIIHF<1G@FHHFHHIHGHHG1HC?HE?HHHHHF:CHFFHEIFIII;IHHIHIIIHHHHEHGIIHFHCDIIIHHGGIIIHHHHGIIFHHGEEECEHFHHECHHHHIHDDHIIIGIIIHHGHHHEHHHIHIIIIHIIIIHIHGIIHG?GCEEHHHHHHIHHCEIHHHIIIIIIIIHHHHEIHFHHIIHHIIIIHIIIHIIHHABAAB
@HISEQ:969:HM2KJBCX2:2:1102:3834:2251 2:N:0:ACTATGCA
GACAGAGGTGCACCCAACTATCCCTATTAATCATTACGTCAATCCTAGAAACCAACAAAATAGGATCGAACGTCCTATTTCATTATTCCATGCTAATGTATTCAAGCGTTAGCCTGCTTTAAACACTCTAATTTTTTCAAAGTAACAGTCCTGTTCCCCTGCAACACCAAATTAATGACATTACAGTTCTTCAGAAAGGAGGAATCAGCGAAGCCAGTGCATACCAGTGGCACGACCAACCTGCTGACCCCGAAATTCAACTACGAGCTTTTTAACTGCAACAACTTTAATATACGCTATTGGAGCTGGAATTACCGCGGCTGCTGGCACCAGACTTGCCCTCCAA
+
DDDDDIIIIIIIIIIIIIIIIIIIIIIIIIIIIIIIIIIIIIIHIIIIIIIIIIIIIIIIIIHHIIIIGHIIHIHIIIIIIIIIIIIIIIIIIIIIIHIIIIIIIIIIIIIIIIIIIIIIIHHIIIIIIIIIIIIIIIIHIIIIIIIIIIIIIHIIIIIIIIIIIIIIIIIIIIIIIIIIIIIIIIIIIIIIIIIIIIIIIIIIIIIIIIIIIIIIIIIIIIIIIIIIIIIIIIIIIIIIIIIHFIIIIIIIIIIIIIIIIIIIIIIIIIIIIIIIIIIIIIIIIIIIIIIIIIIIIIIHHIIIIIIIIIIIIIIIIIIIIIHIIIIIIIIIIIIIIIIIIDDDDD
@HISEQ:969:HM2KJBCX2:2:1101:3380:101270 2:N:0:ACTATGCA
GACAGAGGTGCACCCAACTATCCCTATTAATCATTACGTCGATCCTAGAAACCAACAAAATAGAATCAAACGTCCTATTTCATTATTCCATGCTAATGTATTCAAGCGTGAGCCTGCTTTAAACACTCTAATTTTTTCAAAGTAACAGTCCTGATTCCTCACAACACCAAATAAATGACATCATGGTTCGTCAGAAGGGAGAAACCGACGATGCCAGTACGTACCGAGGCACGACCAACATGATGGTCCCGAAATTCAACTACGAGCTTTTTAACTGCAGCAACTTTAATATACGCTATTGGAGCTGGAATTACCGCGGCTGCTGGCACCAGACTTGCCCTCCAA
+
DDDDDIIGIEGHICHIHEHHIIIHIIIHIIIHHEHHIIHHHDHEEHHIHIIEIHIHCHIHHIGIHGHHHIIHHIIIIFEEHGHIHHEIHIGIIIHIHIIIIGIIHGIHHHHHGHIHHHHHIIHIIIIHIIHHHHEHIIIIIIHGHHHGHIEHHIHHHIHIIHIHHIIHIIIGIHHHGGHIHIIIIIIIHIIIHHIIIIIIIIIHIIIIIIIIIIIIIIIIIIIIIIIIHIHHHHIIIIHIIHGGHHDHHHHHHEHHIHHHIHIIIHGIIHIIHHIHIHIIIIIHIIIIIIIHHIIIHHGEHIIIIGIIIIIIIIIIIIIIHHIIIIIIHHIIIIIIHIIHBDDDD
@HISEQ:969:HM2KJBCX2:2:1102:15514:2774 2:N:0:ACTATGCA
GACAGAGGTGCACCCAACTATCCCTATTAATCATTACGTGATCCTAGAAACCAACAAAACGGAACCACTGTCCTATTTCATTATTCCATGCTAATGTATTCAAGCAAATTAATGCCTGCTTTAAACACTCTAATTTTTTCAAAGTAAAAATTCTAGTTCATTGAGACACCCATTAAGAACATCAACAATTCACCAGAAGATGAGAAATTGGCTACACCAGTTCATGCCCCTTAAGGCACGACCGATGCATCAATTCCGAAATTCAACTACGAGCTTTTTAACCGCAGCAACTTTAATATACGCTATTGGAGCTGGAATTACCGCAATGGCTGCTAACACCAGACTTGCCCTCCAA
+
D@@DBHC1DHHIE1<C1<<<CHE1<CECCHIIHHIHIHEFHHFEHHC@<F@CFHIIC1CG/EDG/<F?HFHCGHIIEC1DGHCCF<1<@@HHHEGE<GFH?1<<<FFF6ACFGFH81DEF<<GDHCH?DC@EEEG<FHIHHIHH?FFAGCEB<<E@EDFC<@CG1HEC4CEHHHF@CEH/HF<CCHHD<F<<D5?HIHFCGEDC<HGCEFHEHIHHHHE1C1@FDCFFHFEED</.;CDE0FE1CHC?C@GED1CC@1GEG@CHHHIIHEGC?HHF1?HF<??HFC1<1<<1CEHC@@EEC<C1IHF<<@EEEC1@HE?EH=EH?CHEGHHHIHEFD<?C@@GIIGEDCG@B@D0
@HISEQ:969:HM2KJBCX2:2:1102:19627:3157 2:N:0:ACTATGCA
GACAGAGGTGCACCCAACTATCCCTATTAATCATTACGTCGATCCTAGAAACCAACAAAATAGAATCAAACGTCCTATTTCGTTATTCCATGCTAATGTATTCAAGCGTGAGCCTGCTTTAAACACTCTAATTTTTTCAAAGTAACAGTCCTGATTCCCCATGACACCAAATTAATGACATCATGGTTCGTCAGAAGGTAGGAATCAATAATACCAGTACGTACAATAGCACGACCAATAAATTGATCCCGAAATTCAACTACGAGCTTTTTAACTGCAACAGCTTTAATATACGCTATTGGAGCTGGAATTACCGCGGCTGCTGGCACCAGACTTGCCCTCCAA
+
DCDDDIIGIIIIHHIGHIIHIIHGIIHHIHHIIIIIIIIIIHIIHIIGHIIHIIHHIIHGIIIHHIIIIHHHHHGHIIHHIIHIHIIHHHIIEHIHIIGIIFFHHIFFGGHIGGHIHHIHGHHHHGIIDGGHIGIIFHHHHEHIIIHIIFHHFHIGDHEHGHFIHHI0EHIECH?EF?FEHHHCG<DHHCHFH0FHGGDCGCHHCCGHHEHHHHAF@DGC1<FGGF8IGHHCEE;<DFGAHE<A<<A2HG?G@D@<C@E<0<0<1HD<1GCFF@F1@F<1<<1<1D<<1<CEEDHGCC1GG?HFGC1@EGG?EC<?<HHC@ECE@1EEHEGHHEH@HF<1<0BDD
@HISEQ:969:HM2KJBCX2:2:1102:8121:3868 2:N:0:ACTATGCA
GACAGAGGTGCACCCAACTATCCCTATTAATCATTACATCGATCCTAGAAACCAACAAAATAGAATCGGATGTCCTATTTCATTATTCCATGCTAATGTATTCAAGCGTGAGCCTGCTTTAAACACTCTAATTTTTTCAAGGTAACAGTCCTAATTCCCCGTGACACCAAATTAATGGCATTACGGTTCTTTAGAAGGTGAGAAATCAATAATATCAGTACATACCAACGGCATGACCGAAACATTGATCCCGAAATTCAACTACGAGCTTTTTAACTGCAACAACTTTAATATACGCTATTGGAGCTGGAATTACCGCGGCTGCTGGCACCAGACTTGCCCTCCAA
+
DDDDDHIIHIIIIHGHHGIIIIIIIIIIIHHIHIIIIIIIIIHIIIIGIIIHIHHHIHHIIIHIIHIHIIHHHHCHHHIIHGHHGIIHIGEHIIIFHIIIIHIIIIIIIIIIIIIHIIIIIIIIHIIIIIIIIIIIHIIHIIIIIIIIIIIIIIIHIIIIIIIIIIIIIIHIIIIIIHIIIIIIIIIHIIIIIIIIIIIIIIIIIIIIIIIIIIIHIIIIIIIII<IIIIIIIIIIHIIIIIIIHGIIIIIIIHIIIHIIIIIIIIIIIHIIIIIHIIIIIIIHIIIIIHIIIIIIIIIIIIIIIIIHIIIIIIIIIIIIIIIIIIIIIIIIIIIIIIIIIIDDDDD
@HISEQ:969:HM2KJBCX2:2:1102:10819:4229 2:N:0:ACTATGCA
GACAGAGGTGCACCCAACTATCCCTATTAATCATTACGTCAATCCTAGAAACCAACAAAATAGGATCAAACGTCCTATTTCATTATTCCATGCTAATGTATTCAAGCGTTAGCTTGCTTTAAACACTCTAATTTTTTCAAAGTAACAGTCCTGTTTCCCTGCAACATCAAATTAATGACATTACAGTTCTTCAAGAAGGAGGAACCAGTAAAGCCAGTACGTACCAGAGGCACGACCAACTTGCTGATCCCGAAATTCAACTACGAGCTTTTTAACTGCAACAACTTTAATATACGCTATTGGAGCTGGAATTACCGCGGCTGCTGGCACCAGACTTGCCCTCCAA
+
DDDDAHIIIIIIEHIIHIEEHFHIIHHI?@FHHHIEHIHEHEHHEHHIHHIIIIIIIIIIHHHHIHIHIIHIIHHIHEHHIHHHHHHHHGHEHIIHHHIIIHHIIIIIIIIIIHIIHHIHHFHHHIEGHIIIHHHIHIIIIIIIIIHIIIIIIHIIIIIIIIIIIIIIIIHHHHHHIIIIIIIIIHIHHIGIIIHIIIIHIIIIHGHIIIIIIIIIIIIIIIIIIIIHFHIIIIIHHHIIIHHHGHHIHHIHIIIHHHHHHGIIIIIIIIIIHIHIIIIIIIIIIHHIIIIIIIHHIIIIIIIIIIIIIIIIIIHIIIIIIIIGHIIIIIIIIHIHIHIIIDCDDD
@HISEQ:969:HM2KJBCX2:2:1102:6759:4342 2:N:0:ACTATGCA
GACAGAGGTGCACCAACTATCCCTATTAATCATTACGTCAATCCTAGAAACCAACAAAATAGGATCAAACGTCCTATTTCATTATTCCATGCTAATGTATTCAAGCGTTAGCCTGCTTTAAACACTCTAATTTTTTCAAAGTAACAGTCCTGTTTCCCTGCAACACCAAATTAATGACATTACAGTTCTTCAAGAAGGAGGAACCAGTAAAGCCAGTGCATACCAGAGGCACGACCAACCTACTAATCCCGAAATTCAACTACGAGCTTTTTAACTGCAACAACTTTAATATACGCTATTGGAGCTGGAATTACCGCGGCTGCTGGCACCAGACTTGCCCTCCAA
+
DDDDDIHIIHIIIIIIHIIIIIIIHIIIIIIEHIIIHIIHHIIIIHIHIIIIIIIIGIIIIHIHHIIIIIHHIIIIIIIIIIIIIIIGHIHIIIIIIIIIIHFHIHIIHHIIIIIIIIIIIIIIIIIIIIIIIIHHIIIHIIIIIIIIIIIIIIIIIIIIIIIIIIIIIIHIIIIIIIIIIIIHIIIIIHIIIIIIIIIIIHHIIIIIIIIIHIIIIIIIIIIIIIIIIIIIIIIIHHIIIIIIIIIIIIHIIIIIIIIIIIIIIIIIIIIIHHIIIIIIIIIIIIIIIIIIIIIIIIHHIIIIIIIIIIIIIGIIIIIIIIIIIIIIIIIIIIIIIIIIDDDDD
@HISEQ:969:HM2KJBCX2:2:1102:8533:4270 2:N:0:ACTATGCA
GACAGAGGTGCACCCAACTATCCCTATTAATCATTACGTCAATCCTAGAAACCAACAAAATAGGATCGAACGTCCTATTTCATTATTCCATGCTAATGTATTCAAGCGTTAGCTTGCTTTAAACACTCTAATTTTTTCAAAGTAACAGTCCAAATTCCCCAAAACACCAAATTAATGGCATTAAGGTTCATCAGGAAGGAGGAATCAGTGAGACCAGTACATACCAGAGGCATGACCAACCTACTAACCCCGAAATTCAACTACGAGCTTTTTAACTGCAACAACTTTAATATACGCTATTGGAGCTGGAATTACCGCGGCTGCTGGCACCAGACTTGCCCTCCAA
+
DDDDDIIIIIIIIIIIIGIIHIIIIIIIIIIIIIIIIIIIIIIIIIIIIIIIIIIIIIIHIIIIIIIIIIIIIIIIIIIIIHIIIIIIGIHHIIIIIIIIIGHIIIIIIIIIHIIIIIIIIIIIIIIIIHHIIIIIIIIIIIIIIIIIHIIIIHGHIIIHIIHHIIIIIIIIIIIIIIIIIIIIIIIIHIIIIIIIIIIIIIIIIIIIIIIIIIIIIIIIIIIIIIIIIIIIIIIIIIIIIIIHIIIIIIIIIIIIIIIIIIHIIIIIIIIIIIIIIIIIIIIIIIHHIIIIIIIIIIIIIIIIIIIIIIIIIIIIIIIIIIHIIIIIIIIIIIIIIIIIIDDDDD
@HISEQ:969:HM2KJBCX2:2:1102:7055:5682 2:N:0:ACTATGCA
GACAGAGGTGCACCCAACTATCCCTATTAATCATTACGGTGATCCTAGAAACCAACAAAATAGAACCATGCCGTCCTATTCTATTATTCCATGCTAATGTATTCGAGCAAAATGCCTGCTTTAAACACTCTAATTTTTTCAAGGTAAAGGTCCTGGTTCCACATGACACCCAATTAAGGACATCATGCTTCTCCAGAAGGTGAGAAATCAACTGCGACAGTTCATACCCCTTAAGGCACGACCATCACGTCAATCCCGAAATTCAACTACGAGCTTTTTAACTGCAACAACTTTAATATACGCTATTGGAGCTGGAATTACCGCGGCTGCTGGCACCAGACTTGCCCTCCAA
+
DDDDDIIIIIIIIIIIIIIIIIIIIIIIIIHHIIIIGHIIIIGIIIIIIIIIIIIIIIIIIIDHHHCHIHHH/CEDHHIHIIIIIIIIIHIIHIIHCE?HHGIIIIHHHHIIIIIIGIIIHHHHIIHIIHIIHHIIIIHHIIIHIIIIIIIIIIIIIIIIIHIIIIIIHIIIIIIIIIIIIHIIHIGIIHIIIIIIIIIIIIHHIHIIIIIIIIIIIIIIIIIIIIIIIIIIIIIIIIIIIIIIIIHIIHGIIIIHIIIIIIIIIIIIIIIIHIIIIIIIHIIHIIIIIIIIIIIIIIHHIIIIIIIIIIIIIIIIIIIIIIIIIIIIIIIIIIIIIIIIIIIIIIIDDDDD
@HISEQ:969:HM2KJBCX2:2:1102:5355:5885 2:N:0:ACTATGCA
GACAGAGGTGCACCCAACTATCCCTATTAATCATTACGGTGATCCTAGAAACCAACAAAATAGAATCATGCCGTCCTATTTTATTATTCCATGCTAATGTATTCAAGCAAAATGCCTGCTTTAAACACTCTAATTTTTTCAAAGTAAAGGTCCTGGTTCCCCGCGACACCCAATTAAGGGCATTGCGGTTCTCCAGAAGGTGAGAAATTGACTACACCAGTTCATACCCCTTAAGGCACGACCGATGTGTCAATCCCGAAATTCAACTACGAGCTTTTTAACTGCAACAACTTTAATATACGCTATTGGAGCTGGAATTACCGCGGCTGCTGGCACCAGACTTGCCCTCCAA
+
DDDDDIIHIIIIIIIHIIIIIIIIIIIIIIIIIIIIIIIIIIIIGIHHHIIIIIIIIIIHIIIIIIIIIIGIIHHIIIIIIIIIIIIHIIIIIIIIIIIEHFHHIIIIIIIIIIIIIIIIIIHIIIIIIIIIIIIHIIIIIIIIIHIIIIIIIIHIHHHIHIGIIHIIIIIIIIIIIIIIIIIIIIHIIIIIIIIIIIIIHIIIHHIIIIIIIIIIIIIIIIIIIIIIIIIIIIIIIIIIIIIIIIIIIHHIIIIIIIIIIIIIIIIIIIIIIIIIIIIIIIIIIIIIIIIIIIIIIIIIIIIIIIIIIIIIIIIIIIIIIIIIIIIIIIIIIIIIIIIIIIIIIIIDDDDD
@HISEQ:969:HM2KJBCX2:2:1102:12930:4936 2:N:0:ACTATGCA
GACAGAGGTGCACCCAACTATCCCTATTAATCATTACGTCAATCCTAGAAACCAACAAAATAGGATCGAACGTCCTATTTCATTATTCCATGCTAATGTATTCAAGCGTTAGCTTGCTTTAAACACTCTAATTTTTTCAAAGTAACAGTCCAAATTCCCCGCAACACCAAATTAATGGCATTACGGCTCATCAGGAAGGAGGAATCAGTGAGACCAGTACATACCAGAGGCATGACCAACCTACTAACCCCGAAATTCAACTACGAGCTTTTTAACTGCAACAACTTTAATATACGCTATTGGAGCTGGAATTACCGCGGCTGCTGGCACCAGACTTGCCCTCCAA
+
DDDDAHIIIGHIIHIHHIIHIIHEGEHIFHIGHHIIIHHHHHICHIIIIIIIGIIIIIIIIHHIHHEHHFIHIIDEEHIGIIIIIIHHHHIFFHIHIHGHHHHHIIIIHHIIIIIIGIIIIGIIIIIIIFIHGHEHHHIHIIIIGHHHFIGHHHHIIGHIHHHEHHHHHIIHFHHHHIHIHGHIIIIIHIHHHCEFIIHEHEIHHIHIHHHHIHHHIIIHGIIIIIHIIIIII=IHIIIIHIIHHIHHIIHHIIIHHIIIHHHHGHHIHIHHIIHIIGIHHIIIIIGIIIIIIIIIIIIIIIIIGIIIIIIIIIIIIIIIIIIIIIIIIIIHIIIIIIIIIDDDDD
@HISEQ:969:HM2KJBCX2:2:1102:7738:5196 2:N:0:ACTATGCA
GACAGAGGTGCACCCAACTATCCCTATTAATCATTACATCGATCCTAGAAACCAACAAAATAGAATCTGATGTCCTATTTCATTATTCCATGCTAATGTATTCAAGCGTAAGCTTGCTTTAAACACTCTAATTTTTTCAAGGTAACAGTCCTAATTCCCCATAACATCAAATAAATGACATTATGGTTCTTTAGAAGGTGAGAACCAATAAAACCAGTACATACCAAGGCATGACCGATTCCTTGATCCCGAAATTCAACTACGAGCTTTTTAACTGCAACAACTTTAATATACGCTATTGGAGCTGGAATTACCGCGGCTGCTGGCACCAGACTTGCCCTCCAA
+
DDDDDIIIIIIIIIIIIIIIIIIIIIIIIIIIIHIIIIIIIGIIIIIIIIIHIIIIIIIHHHCHEHHIIIHHIIHIIHIIIIIIHIIIIIIIIIIIIIIIIIIIIIHIIIIIIIIIIIHIIIIIIIIIIIIIIIIIIIIIIIIIIIIIIIIIIIHHIHIHIHHIIIIIHHIIIIIIIIIIIIIIIIIIIHHIIIIIIIHIIIIIIIIIIIIIIIIIIIIIIIIIIIIIIIIIIIIIIIIIIIHGIIIIIIIIIIIHIIIIIIIIIIIIIIIIIIIIIIIIIIIIIIIIIIIIIHIIIIIIIIIIIIIIIIIIIIIIIIIHIHIIIIIIIIIIIIIIIIIIDDDDD
@HISEQ:969:HM2KJBCX2:2:1102:9841:6581 2:N:0:ACTATGCA
GACAGAGGTGCACCCAACTATCCCTATTAATCATTACGGTGATCCTAGAAACCAACGAAATAGAATCAGTCCGTCCTATTTCATTATTCCATGCTAATGTATTCAGACGTTAGCCTGCTTTAAACACTCTAATTTTTTCAAAGTAACAGTCCTGATTTCCCATCACACCAAATGAATGGCATGAAAGTTCCTCAGAAGGTAGAGATTCATCTCACCAGTGCAGACAATTAAGCCTGACCAATGGGTAAACCCCGAAGTTCAACTACGAGCTTTTTAACTGCAACAACTTTAATATACGCTATTGGAGCTGGAATTACCGCGGCTGCTGGCACCAGACTTGCCCTCCAA
+
DD@DB@C?<CCG?GHEGEHIF@1<FHHHC<@?GHHHHG=GCCFCHHF1FHIHCHEHEEHH1G<1DG1CGEHF@GHHHH?CFCHEF?@CFFHH?E1D@EIIIIIHHCHEHIIHCHEHIIIIIIGHHHIHIHHHIHHIIH2<AAHIHHHEHHGDHHFIHIFGHCGEH?HGHFHCIIIIIHIHEHGEDIHHHHGHIIIIIHHHE@FEIIIHHIIHEIIIIIIIIHIIHGGIIHHHFIHHEIHIIIHHHGDHHCHHIHHHHEIHHIHHHHF1ECIIIIIHHIIIIIHHHHIIIHHEIIHHDHHHIIIHEIIIIHHIIIHIHHHIHIHHIIIIIIIIIGIIIIHHDHH@@@@@
@HISEQ:969:HM2KJBCX2:2:1102:14657:6322 2:N:0:ACTATGCA
GACAGAGGTGCACCCAACTATCCCTATTAATCATTACGGTGGTCCTAGACCAACAAAATAGAACCAACGTCCTATTCTATTATTCCATGCTAATCTATTCAAGCAAAAGCCCGCTTTAAACACTCTAATTTTTTCAAGGTAATGGTCCTGGTTCCCCGACACACCCAATAAAGGGCATACCGGCTCACCAGAAGGATAGACCCGACAACAGACAGTACTCGCCAGAGACGGACCGCCCGGTCAGGTCTAAAATTCAACTACGAGCTTTTTAACTGCAACAACTTTAATATACGCTATTGGAGCTGGAATTACCGCGGCTGCTGGCACCAGACTTGCCCTCCAA
+
@DDDDIIIIIIIHIIIIIIIIICHIIHIIIIIIIIIIIIIHHIIIIIIIHIHIIIEHFHFHHHGIHIIIIIFHIHHEHIIIHHGHHHIIHFHIIIIIIHIIEGHIIHIHHHHHHHHIIHHIHGHIIIIIIHHHIIIIIIIIHHIIHIIIIIIHIIHEEHHIIIIIHHHIHIHIIHHIHIIHIIIIIIIHIIIIIIIHIIIIIIIIIIIIIHHHIIIIIIIIIIIIIIIIIIIIHIIIIIIIIIIIIHIIIIIIIIIIIIHIIIIIIIIIIIIIIHIIIHIIIIHIIIIIIIIIIIIHHIIIIIIIIIIIIIIIHIIIHIIIIIIIIHIIHHIIIIIIHDDDDD
@HISEQ:969:HM2KJBCX2:2:1102:9363:6907 2:N:0:ACTATGCA
GACAGAGGTGCACCCAACTATCCCTATTAATCATTACATCGATCCTAGAAACCAACAAAATAGAATCGGATGTCCTATTTCATTATTCCATGCTAATGTATTCAAGCGTGAGCCTGCTTTAAACACTCTAATTTTTTCAAGGTAACAGTCCTAATTCCCCGTGACACCAAATTAATGGCATTACGGTTCTTTAGAAGGTGAGAAATCAATAATATCAGTACATACCAACGGCATGACCGAAACATTGATCCCGAAATTCAACTACGAGCTTTTTAACTGCAACAACTTTAATATACGCTATTGGAGCTGGAATTACCGCGGCTGCTGGCACCAGACTTGCCCTCCAA
+
BDDADHHGE<FEHEHHHHHHIIIHHHHHGGHIIHFHIIIHH@GIF@F?HEGFHIHGHHIIIHIIHHHEHCEHHI?GEHHIHHEHHEHC<F?FHHHF@IIHGIIHFHHEIGIIIIIHGHGHIIHHIIIHHGHDHHIIIHIIIGIIIIIIHGIIIHHHIIIIHHHHEHHII:IHHIIIIIIIIIIIIIIIIIIIIIIIHIIIIIIIIHEIIIIIHIIIIIIIIIIIIIIIIIIIIIIIIIIIIIIIHGIIIIIIIIHEHIHIIIIIIIIIIIIIIIIIIIIIIIIIIIIIIIIIIHIIIIIIIIIHIIIIIIHHIIIIIIIIIIIIIIIIHIIIIIIIIIIIIIDDDDB
@HISEQ:969:HM2KJBCX2:2:1102:1722:6861 2:N:0:ACTATGCA
GACAGAGGTGCACCCAACTATCCCTATTAATCATTACTTCAGTCCTAGAAACCAACAAAATAGAACCAAAGTCCTATTCCATTATTCCATGCTAATATATTCAAGCAAACATGCCTGCTTTAAACACTCTAATTTTTTCAAAGTAAAAGTCTTGGATCCCTAGCGCACTCAATTAAGCGCACTATACCAGAAATCCAACTACGAGCTTTTTAACTGCAACAACTTTAATATACGCTATTGGAGCTGGAATTACCGCGGCTGCTGGCACCAGACTTGCCCTCCAA
+
DDDDDEHHIIIIGIHIIIIIIIIIIIHIIIIIIIIIIIIIIIHIFEEHHIIIIIHIEFHHHIGHHIIGHHEHIIIGIIIHIIHIHHIHIGHIIHEHIHIHIHHIIHHIIIIHDGHHEHEHIEHIHHIIHIHIIIIHGHHGHHIHIIIIHIIHIHGCGFFGHH9HHEHGHHHHIHFHCCCCHHGIGFEEGHIHFHGHHEHHIH:CIHHGHHHIHIHHHEGDE1HHHHG@GGCGHHHGD@FHH?G?IIHEHHCE/E<IIHGHG?GHECCIIHGDGEHHHHE@D@@@
@HISEQ:969:HM2KJBCX2:2:1102:1681:8117 2:N:0:ACTATGCA
GACAGAGGTGCACCCAACTATCCCTATTAATCATTACGTCAATCCTAGAAACCAACAAAATAGGATCGAACGTCCTATTTCATTATTCCATGCTAATGTATTCAAGCGTTAGCCTGCTTTAAACACTCTAATTTTTTCAAAGTAACAGTCCTGTTTCCCTGCAACACCAAATTAATGACATTACAGTTCTTCAAGAAGGAGGAATCAGTAAAGCCAGTACATACCATAGGCACGACCAACCTACTGACCCCGAAATTCAACTACGAGCTTTTTAACTGCAACAACTTTAATATACGCTATTGGAGCTGGAATTACCGCGGCTGCTGGCACCAGACTTGCCCTCCAA
+
DDDDDIIIIIIIIIIIIIIIIIIIIIIIIIHIIIIIIIHIIIIIIIIIIIIIIIIIIHIHIIIGHHIIIIIIIIIIIIIIIIIIIIIIIIIIHIIIIIIIIIIIIIIIIIIIHHIIIIHIIIIIHIIIIIIIIIIIIIIHIIIIIIIIIIIIIHIIIIIIIIIIIIIIIIIIIIIIIIIIIIIIIIIIIIIIIIIIIIIIIHIIHIIIIIIIIIIIIIIIIIIIHIIIIIIIIIIIIIIIIIIHHIIIIIIIIIIIIIIIIIIIIIIIIIIIIIIIIIIIIIIIIIIIIIIIIIIIIIIIIIIIIIIIIIIIIIIIIIIIIIIIIIIIIIIIIIIIIIIIIDDDDD
@HISEQ:969:HM2KJBCX2:2:1102:13776:8775 2:N:0:ACTATGCA
GACAGAGGTGCACCCAACTATCCCTATTAATCATTACATCGATCCTAGAAACCAACAAAATAGAATTGGATGTCCTATTTTATTATTCTATGCTAATGTATTCAAGCGTGAGCCTGCTTTAAACACTCTAATTTTTACAAAGTAACAGTCCTAATTCCCTGTGACACCAAATTAATGGCATTACGGTTCTTTAGAAGATGAGAAATCAATAATATCAGTACATACCAACGGCATGACCGAAACATTGATTCCGAAATTCAACTATGAGCTTTTTAACTGCAACAACTTTAATATACGCTATTGGAGCTAGAATTACTGTGGCTGCTAGCACCAGACTTGCCCTCCAA
+
CDCCDIIHIIIIIIIGHIIIIIIHIIIIIHIIIHHIIIIIIIIIIIIIIIIIIIHIIIIHIHHHHHIHIGIGHIHIIIIIHHIIHHHHIGHHHHHIEHHIIHIIIHHIHHIIIIIIHIHIIIIIIIIIIIIIIIIIIHHHHHHHHIHIIIIIIIIIIHHHIIIIGIIIHHIHGIIIIIHHIIIIIIIIIIHHHHIIIIHIIIIIHIIIIIIIIIIIIIIIHHHIIIIIIIIIIIIIIIIIIIIIIGIIIIIIIIIIIHIIIIIIIIIIIIIIHIHHIIIIIIIIIHIIHIIHIHIIIIIIIIIIIIIIIIIIIIIIIHIIIIIIIIIIIIIIIIIIIIIIIIDDDDD
@HISEQ:969:HM2KJBCX2:2:1102:7871:9370 2:N:0:ACTATGCA
GACAGAGGTGCACCCAACTATCCCTATTAATCATTACGTCGATCCTAGAAACCAACAAAATAGAATCAAACGTCCTATTTCATTATTCCATGCTAATGTATTCAAGCGCGAGCTTGCTTTAAACACTCTAATTTTTTCAAAGTAACAGTCCTGATTTCCCACGACACCAAATTAATGACATCGTGGTTCGTCAGAAGGGAGAAACCAATAATACTAGTACGTACAAAGTACGACCGACATATTAGTCCCGAAATTCAACTACGAGCTTTTTAACTGCAACAACTTTAATATACGCTATTGGAGCTGGAATTACAGCGGCTGCTGGCACCAGACTTGCCCTCCAA
+
DDDDDHIIIIIIIIIIIIIIIIIIIIIHIHIIIIIIIIIIIIIIHIIIIIIIGHIIIHHHIIIGIHIIIIIHIIHIIIIIHGIHIIIIIIIGHIIIIIIIIIIIIIIIIIHIIIIIIIIIHIIIIHIIIIIIIIIIHIIIIIIIIIIIIIIIIIIIIIHHIIIIIIGIIIIIIIIIIHHHIIIIIHHIIIIIIIIIIIIIIIIIIHIIIIHIIIIIIIIIIIIIHIIIIIIIIIIIIIIIIIHIIIIIIIIIIIIIIIIIIIIIIIIIIIIIIIIIIIIIIIIIIIIIIIIIIIIIIHIIIIIIIIIIIIIIIIIIIIIIIIIIIIIIIIIIIIIIIIIDDDDD
@HISEQ:969:HM2KJBCX2:2:1102:3312:8885 2:N:0:ACTATGCA
GACAGAGGTGCACCCAACTATCCCTATTAATCATTACGGTGGTCCTAGACCAACAAAATAGAACCAACGTCCTATTCTATTATTCCATGCTAATGTATTCCGGCATATGCCTGCTTTAAACACTCTAATTTTTTCAAGGTAAAGGTCCTGACTACCCGCAACACCCAATAATGCCAGTACGTACCGAAGCACGACCAACAATTCGATCCCGAAATTCAACTACGAGCTTTTTAACTGCAACAACTTTAATATACGCTATTGGAGCTGGAATTACCGCGGCTGCTGGCACCAGACTTGCCCTCCAA
+
DDDDDIIIIIIIIIIIIIIIIIIIIIIIIIIIHIIIIIIIIIIIHIIIIIIIIIIIHIIIIIIIIIIIIHIIIIIIHHIIIIIHIIIIIIIIIIIIIIIIIHHIIIIIIIIIIIIIIIIIIIIIIIIIIIIIIIIIIIHIIHIIIIIIIIIIIIIIIIIIIIHIIIIIIIIHIIIIIIIIIIIIIIIIIIIIIIIIIIIIHGEHIIIIIIIIIIIIIIIIIIIIIIIIIIIIIIIIIIIIIIIIIIIIIIIIIIIIIHIIIIIIIIIIIIIIIIIIIIIIIIIIIIIIIIIIIIIIIIIIDDDDD
@HISEQ:969:HM2KJBCX2:2:1102:11082:8878 2:N:0:ACTATGCA
GACAGAGGTGCACCCAACTATCCCTATTAATCATTACGTCAATCCTAGAAACCAACAAAATAGGATCGAACGTCCTATTTCATTATTCCATGCTAATGTATTCAAGCGTTAGCCTGCTTTAAACACTCTAATTTTTTCAAAGTAACAGTCCTGTTTCCCTGCAACACCAAATTAATGACATTACAGTTCTTCAAGAAGGAGGAATCAGTAAAGCCAGTACATACCATTGGCACGACCAACCTACTGACCCCGAAATTCAACTACGAGCTTTTTAACTGCAACAACTTTAATATACGCTATTGGAGCTGGAATTACCGCGGCTGCTGGCACCAGACTTGCCCTCCAA
+
DDDDDHIHHHHIIHIIIIIIIIIIIIIIIIIGFHFIIIIIIIIHIIIIIIHHHHHIIGHHIIIIHIIIIIFHDGHHIIIIIIHIIIHIHGHHEHHGIIIIIGHIHIIIIIIIIHIHIIIIIIIIIIIHIIIHHHIIIIIIIIIIIIIHHIIHGIIHIIHHIHIIIHGHIIHIIHIIIIHHHIIHIIIHIIIIIIIIIIIIHHHHIIIIIIIGIHGHHHIIIIIIIIIIHIIII=IIIHIHHHHHIIIIIIIHIIIHHIHHIIIIIIIIHIIIIIIHIIIIIIIHHHGHHIHIIIIIHHHIIIIIIIIIIIIIIIHHIIIIIIIIIIIIIIIIIIIIIIGIIDDDDD
@HISEQ:969:HM2KJBCX2:2:1102:3711:9856 2:N:0:ACTATGCA
GACAGAGGTGCACCCAACTATCCCTATTAATCATTACGTCAATCCTAGAAACCAACAAAATAGGATCAACGTCCTATTTCATTATTCCATGCTAATGTATTCAAGCGCGAGCCTGCTTTAAACACTCTAATTTTTTCAAAGTAACAGTCCTGACTCCCCACGACACCAAATTAATGACATCATGGTTCATCAGAAGGGAGGAATCAACGACCCCAGTGCGTACCGAAGGCACGACCGACGTATTGATCCCGAAATTCAACTACGAGCTTTTTAACTGCAACAACTTTAATATACGCTATTGGAGCTGGAATTACCGCGGCTGCTGGCACCAGACTTGCCCTCCAA
+
CDDCDIHHIHHIHEHHFHIIIIIIIIIIIIIHHIIHIIFHHFIFFHGIIIIIIIHHIGHHIIHGIGEHEGCC<EHHIHHIIIIHIFFHIHCGFHHHHIIHIIIHHHHCDHGGHHIIHEHHHHIIIIIHHIIIHIHHIIHIHHIIIIHEHHGEHHHIIIHIIHEIHIIIIIIHHIIIHIIIHIGIIIIIIHHHHHGHIIIHIIIIIHDIIHHHGHHHHDIIIHHHHGIIIIIIIIIHIHHIIHFFHHHHIIIIIIHHHFHIIHIIHIIIIGHHHHIIIIFIIHHIIIIHIHIHGHIIIIIIIIIIIIIIIIIIIHIIIIIIHIIIIIIIIIIIIIIIIIHID@ADD
@HISEQ:969:HM2KJBCX2:2:1102:8366:10086 2:N:0:ACTATGCA
GACAGAGGTGCACCCAACTATCCCTATTAATCATTACGGTGGTCCTAGACCAACAAAATAGAACCAACGTCCTATTCTATTATTCCATGCTAATCTATTCAAGCAAAAGCCCGCTTTAAACACTCTAATTTTTTCAAGGTAATGGTCCTGGTTCCCCGACACACCCAATAAAGGGCATACCGGCTCACCAGAAGGATAGACCCGACAACAGACAGTACTCGCCAGAGACGGACCGCCCGGTCAGGCCTAAAATTCAACTACGAGCTTTTTAACTGCAACAACTTTAATATACGCTATTGGAGCTGGAATTACCGCGGCTGCTGGCACCAGACTTGCCCTCCAA
+
DADDDHIIHIIIIIIIIIIHIIHIIIIHIIIIIIIIIIGIIIIIGIEHIIHEHIIFHHIIHIIIHHIHHIIIIHHIIIHIIIIIIIHIII?GHIIHIIHIIHHIIIHIHIHHIHHHHHHIIIIIIIIIIIIIHHHIHIIIIIIIIIIIIIHHIIIIIHIIHIIIGIIIHIIIIHIIHIIIIIIHIHIIIIIIIIIIHHIIHIIIIHIIHIIHIIIIHHHIIIIIIIIHIIIIIIHHHIIHIIIIIHIIIIIIIIIIIHIIIIGIIIIIIIIIIIIIIIIIHIIIIIIIIIIIIIIHHGIIIIIIIIGIIIIIIIIIIIIIIIIIIIIIIIIIIIIIIIDDDDD
@HISEQ:969:HM2KJBCX2:2:1102:13533:10080 2:N:0:ACTATGCA
GACAGAGGTGCACCCAACTATCCCTATTAATCATTACGTCAATCCTAGAAACCAACAAAATAGGATCGAACGTCCTATTTCATTATTCCATGCTAATGTATTCAAGCGTTAGCCTGCTTTAAACACTCTAATTTTTTCAAAGTAACAGTCCTGTTTCCCTGCAACACCAAATTAATGACATTACAGTTCTTCAAGAAGGAGGAATCAGTAAAGCCAATACATACCATTGGCACGACCAACCTACTGACCCCGAAATTCAACTACGAGCTTTTTAACTGCAACAACTTTAATATACGCTATTGGAGCTGGAATTACCGCGGCTGCTGGCACCAGACTTGCCCTCCAA
+
@@DB@1GEHHIGIGC<FHHHHH1DGGHEHFFHHHHHHI@FHEH?FHHE?HHHHEEHHFH@CHHHICHHI1<<D1CE1<FGH?GHFHHIIIHCGHGHHHH@<DHHIIIIEHHDHH@HHGHHCHHGEHHCFHHHIHH@EHIHIHHHHHIHHHGFEGCEIIHEFHEH@G?C0HC<FGDHHHHHFFHGHHHHGEHIIIIIHGIIHIHHHIHECH@EHGCC:IHHHHHIIIIIHEIIHFHHHEHH=@<CFHEHCHGEEHHFIIIIHHHHIHGIIHHFHHHHEIHGIIHGHHEIHEHHHHCHFHHHIIIHIIIIIHIIIIIHHHGHIHGIHIIIIIHIGHHHHFIIIDCCDD
@HISEQ:969:HM2KJBCX2:2:1102:14227:10895 2:N:0:ACTATGCA
GACAGAGGTGCACCCAACTATCCCTATTAATCATTACATCGATCCTAGAAACCAACAAAATAGAATCGGATGTCCTATTTCATTATTCCATGCTAATGTATTCAAGCGTGAGCCTGCTTTAAACACTCTAATTTTTTCAAGGTAACAGTCCTAATTCCCCGTAACACCAAATTAATGGCATTACGGTTCTTTAGAAGGTGAGAAATCAATGATAACAGTGCATACCAACGGCATGACCGAAATATTGATCCCGAAATTCAACTACGAGCTTTTTAACTGCAACAACTTTAATATACGCTATTGGAGCTGGAATTACCGCGGCTGCTGGCACCAGACTTGCCCTCCAA
+
DDDDBIHHIIIIIIIIIIIIIIIIIIIIIIHIHIIIIIIIIIIIIIIIIIIHHIIIIGHHIIHIIIIHIIIHIIIIIIIHIIIIIIIHHIIIIIIIIIIIIIIIIIIIIHIHIIIIIHIHIIIIIIIIIIIIIIIIIIIIIIIIHHIIIIIIIIIIIIIIIIIIIIIIIIIIIIIIIIIIIIIIIIIIHIIIIIIIIIIIIIIIIIIIIIIIIIIIIIHIIIIIIIIIIIIIIIIIIIIIIIIHHGIIHHIHIIIIIIIHIIIIIIIIIGIIIIIIIIIIIIIIIIIIIIIIIIIIIIIIIIIIIIIIIIIIIIIIIIIIIIIIIIIIIIIIIIHIIIIIIIDDDDD
@HISEQ:969:HM2KJBCX2:2:1102:9958:11242 2:N:0:ACTATGCA
GACAGAGGTGCACCCAACTATCCCTATTAATCATTACATCGATCCTAGAAACCAACAAAATAGAATCGGATGTCCTATTTCATTATTCCATGCTAATGTATTCAAGCGTGAGCCTGCTTTAAACACTCTAATTTTTTCAAGGTAACAGTCCTAATTCCCCGTGACACCAAATTAATGGCATTACGGTTCTTTAGAAGGTGAGAAATCAATAATATCAGTACATACCAACGGCATGACCGAAACATTGATCCCGAAATTCAACTACGAGCTTTTTAACTGCAACAACTTTAATATACGCTATTGGAGCTGGAATTACCGCGGCTGCTGGCACCAGACTTGCCCTCCAA
+
0BDA@H@@GEHEH1EHHEHIE@EEECFEEGGFHEFHIIII@CEFGHHCHHCFH?CHHHHEEHHCHHH?EH0<DHH1<1C1<CG@1FE?FEHHHEEHHIHIHFIHHDHFF@HEGHF?EFCGCEGFHIIHHIIHIHEGEFGGHHHGFHHHHHFIIHIHHHGHIIIIIIIIHHHIIIIIHHHHIHHHGE1IIIIIHHGHGHFHHFHHHHIIHHEHHHHIIIIHFHHIHHHHHHHIHIHHIHIIHHHHH<HCGFGIIHHIIIHGIIIIIIIIIIIHIHHGGIIIHHEHHGCHHHIIIHHIIIHFHHIIIHHHIIIHEHIIHIIIIHIIHIIIIHIIIHHHCIIIIIDAAD@
@HISEQ:969:HM2KJBCX2:2:1102:13216:11081 2:N:0:ACTATCCA
GACAGAGGTGCACCCAACTATCCCTATTAATCATTACGGTGATCCTAGAAACCAACAAAATAGAACCATGCCGTCCTATTTTATTATTCCATGCTAATGTATTCAGGCATAGGCCTGCTTTGAGCACTCTAATTTTTTCAAGGTAATGGTTCTGCTTCCCCGGCACATCAAATTAATGGCATACCGGTTATTCAGAAGATAGGAATCCATCACACCAGTGCGGACCGTGAGGCCCGACCGACGGATAGATCCCGAAATTCAACTACGAGCTTTTTAACTGCAACAACTTTAATATACGCTATTGGAGCTGGAATTACCGCGGCTGCTGGCACCAGACTTGCCCTCCAA
+
DDDDCIIIIHHIIHIEHHIIIHIIIIIIIIHIIIHIIHIIIHIHIIIIIIHHHHIHIIIGHIHIIICHHIIIIEHDIIHHICHIIIIIIIIIIHIIIHIIIHHHHIHIIIIHHHHIIIIIHHHHHIIIIIIHHIHHIIHHHIHIIIIIHHHIIIIHIIIIHIHHIIIIHIIIIHIIHIHHHIIIIIIHIIIGIIIIIIIIIIIIHHIHIHIIIIIIIIIIIIIIIIIIIIIIIIIIIIHIIIIIIHDIIHGHHIIIHHIIIHIHHHIHGHHGIIHHHHHGIIIIIHHHHHIHIIHHHIIIIHIIIIIIIIIIIHHHIHIIIIIIIIIIHHIIIIIIHHIIIIIDDDDD
@HISEQ:969:HM2KJBCX2:2:1102:13131:11099 2:N:0:ACTATGCA
GACAGAGGTGCACCCAACTATCCCTATTAATCATTACGTCAATCCTAGAAACCAACAAAATAGGATCGAACGTCCTATTTCATTATTCCATGCTAATGTATTCAAGCGTTAGCTTGCTTTAAACACTCTAATTTTTTCAAAGTAACAGTCCAAATTCCCCGCAACACCAAATTAATGGCATTACGGATCATCAGGAAGGAGGAATCAGTGAGACCAGTACATACCAGAGGCATGACCAACCTACTAACCCCGAAATTCAACTACGAGCTTTTTAACTGCAACAACTTTAATATACGCTATTGGAGCTGGAATTACCGCGGCTGCTGGCACCAGACTTGCCCTCCAA
+
AADDDIHGIHIICHHEHEHHHHHHIIIIIIIIIIIIIFHHHHICGHGHIIII1FHHIIIIHHHHHHHDHHHIIHCHIIIIGIIIFCH@HIIIGFHHHIHIHIIIIIIIHIIIIHIHHIIIGIIHIIIHIIIIIIHIGHGIIHIIIIHHHIIIHIIIHIHIIHIIIIGIIIIIHIHHIIIIIIIIIIIIIIIHIIIIIIIIIIIIIIIIIIIIIIIIIIIIIIIIIIIIIIIIIIIIIIIIIHHHFDCHHHIGIHIIIIHIIIIIHIIIIIIIIIIIIIIIIIIIIIIIHIIGIIIIIIIIHIIIIHIHHIIIIIIHIIIIIIIIIIIIIIIIHIIIIHIIIDDDDD
@HISEQ:969:HM2KJBCX2:2:1102:15481:10630 2:N:0:ACTATGCA
GACAGAGGTGCACCCAACTATCCCTATTAATCATTACGTCGATCCTAGAAACCAACAAAATAGAATCAAACGTCCTATTTCGTTATTCCATGCTAATGTATTCAAGCGTGAGCCTGCTTTAAACACTCTAATTTTTTCAAAGTAACAGTCCTGATTCCCCATGACACCAAATTAATGACATCATGGTTCGTCAGAAGGTAGGAATCAATAATACCAGTACGTACAATAGCACGACCAATAAATTGATCCCGAAATTCAACTACGAGCTTTTTAACTGCAACAACTTTAATATACGCTATTGGAGCTGGAATTACCGCGGCTGCTGGCACCAGACTTGCCCTCCAA
+
DDDD?HIHIIIIIIIIIIIIIIIIIIIIIIIIIIIIIIIIIIIEHIIIIIIIGHIIIIGEHIHIIIIIIGIIIIDHIIIIIGIIIIIIIIIIHHHIFGIGHCG:GHGHFGGIIHFIHIHIIIHIIIIIIIIIIIHHHHHEIIIIIIHHHHIHHHHGIIIH9IIIIIHHEHIHIIIIGIIIHIIIGGHHIIFIIIIIIHCHHHIIIIIHIIIIHIIIIIHHHIIIIIIIIIIIIIIGIIIHIIHHGIGIIIIIIIHHIIIIIIIIIIIIIIIIIIIIIIIIIIIIIIIIIIIGIIIIIIIIIIIIIIIIHHIIIIIIIIIHIIIIIIIIIIIIIIIIIIIIDDDDD
@HISEQ:969:HM2KJBCX2:2:1102:10119:11233 2:N:0:ACTATGCA
GACAGAGGTGCACCCAACTATCCCTATTAATCATTACGTCGATCCTAGAAACCAACAAAATAGGTTCGATCGTCCTATTTCGTTATTCCATGCTAATGTATTCAAGCGCGAGCCTGCTTTAAGCACTCTAATTTTTTCAAAGTAACAGTCCTGTTTCCCCGCAACAACAAATTAATGCCATCACGGTTCTACAAGAAGGAGGGACCAGTGAGGCCAGTGCATACCAGTGGCACGACCAACCTACTGGCCCCGAAATTCAACTACGAGCTTTTTAACTGCAACAACTTTAATATACGCTATTGGAGCTGGAATTACCGCGGCTGCTGGCACCAGACTTGCCCTCCAA
+
DDDDDIIIIIHIHHIIIIIHHIIIIIIIIIIIIIIIIIIIIIIIIIHIIIHHIHIIEHIIIHHHFHIHIIIIIIICHIIIIIIIHIICHIIIHIIIIGIIIHHIIIIIIIIIHIIIIIIIIIIIIHIIIHHHHHHIIIIIIIIIIIIIIIIIIIIIIIIIIIIIIIIIIIIIIIIIIIIHIIIIIIHHIIIIHIIIIIIIIIIIIIIIIIIIIHHIIIIIIIIIIIIIIIIIIIIIIIIIIHHHIIIIIIIIIIIIIIIIIIIIIIIIIIIIIIIIIIIIIIIIIHIIIIIIHHIIIIIIIIIIIIIIIIIIIIIIIIIIIIIIIIIIIIIIIIIIIIIIIDDDDD
@HISEQ:969:HM2KJBCX2:2:1102:20724:11353 2:N:0:ACTATGCA
GACAGAGGTGCACCCAACTATCCCTATTAATCATTACGTCAATCCTAGAAACCAACAAAATAGGATCGAACGTCCTATTTCATTATTCCATGCTAATGTATTCAAGCGTTAGCCTGCTTTAAACACTCTAATTTTTTCAAAGTAACAGTCCTGTTTCCCTGCAACACCAAATTAATGACATTACAGTTCTTCAGAAAGGAGGAATCAGCGAAGCCAGTACATACCAGTGGCACGACCAACCTGCTGACCCCGAAATTCAACTACGAGCTTTTTAACTGCAACAACTTTAATATACGCTATTGGAGCTGGAATTACCGCGGCTGCTGGCACCAGACTTGCCCTCCAA
+
DDDDCIIIIIIIIIHIIIIIIIIIIIIIHHHHIIIIIIIIIGIHHIHHIIIHIIIIIIIIIIHGIIHIIIEHHIIIIEHIHIIIEGFHIIHIIHIIIIIIIGHHHHHIHIIIIIIIHHIHHHHHIIHHHHIIHHHIIIIHHIIIIHHHIIIIIIIIIIHIIIHIIIHHIIIIIIIIIHIHHHIIIIIIHIIIIHIIIIIIIIIIIII<IIIIIIHIIHHIIIIIIIIIIIII=IIIIIHIIIHHBFIIIIIIIIIIIIIIIIIIIIIIIIIIIIHIIIIIIIIHIIIIIIIIIIIIIIIIIIIIIIIIIIIIIIIIIIIIIIIIIIIIIIIIIIIIIIIIIDDDDD
@HISEQ:969:HM2KJBCX2:2:1102:4177:10971 2:N:0:ACTATGCA
GACAGAGGTGCACCCAACTATCCCTATTAATCATTACGTCGATCCTAGAAACCAACAAAATAGGATTAACGTCCTATTTCATTATTCCATGCTAATGTATTCAAGCGTTAGCCTGCTTTAAACACTCTAATTTTTTCAAAGTAACAGTCCTGATTTCCCGCAACACCAAATTAATGACATCACGGTTCGTCAAGAAGGAGGAATCAGTAAAGCCAGTACATACCGAAGGCATGACCAACTTACTAACCCCGAAATTCAACTACGAGCTTTTTAACTGCAACAACTTTAATATACGCTATTGGAGCTGGAATTACCGCGGCTGCTGGCACCAGACTTGCCCTCCAA
+
DDDCDIIIIIHIIIIIIIIIHIHIIHIIIIIIIIIIIIIIIIIIIIIIIIIIIHIIIIHIIIHIEHIEHHHHHIIIIIIIIIHHIIHIGIIIIIIIIIIIIIIIIHIIIIIHIIIHHIIIIIHHIIIIIIIIIIIIIIIIIIIIIHIIIIIIIIHIHIIIIIHHIIHIHIIIIIIIIIIIIIIIIIIIIIIIIIIIIIIIIIIIIIIIIIIIIIIIIIIIIIHIIIIIIIIIIIIIIIIIIIHHIIIIIIIIIIIIIIIIIHIIIIIIIIIIIIIIIIIIIIIIHHIIIIIIIIIIIIHGIIIIIIIIIIHIIIIIIIIIIIIIIIIIIIIIHIIIIIIIDDDDD
@HISEQ:969:HM2KJBCX2:2:1102:10732:11857 2:N:0:ACTATGCA
GACAGAGGTGCACCCAACTATCCCTATTAATCATTACGGTGGTCCTAGAAACCAACAAAATAGAACCACAACGTCCTATTCTATTATTCCATGCTAATCTATTCAAGCAATAGCCCGCTTTAAACACTCTAATTTTTTCAAGGTAATGGTCCTGGCTCCCCAACACACCCAACAAAGGACATGCTGGTTCACCAGAAGGAAGACCCGACAGCAGACAGTACTCGCCAAAGACGGACCGCCCGGCCAGGCCTAAAATTCAACTACGAGCTTTTTAACTGCAACAACTTTAATATACGCTATTGGAGCTGGAATTACCGCGGCTGCTGGCACCAGACTTGCCCTCCAA
+
BDDDDHIGHIHHIIIIHIIIIIIIIIIIIHIIIIIIIICHIIHIIIIHIIIIIIIIIFEHIIHIIIIIIIIIHHHHIIIHIIIIIHIIIIIIHIIHHHIIIHHIIHHIIIIIIGIIIIIIIIIIIIIHGHIIIHIHFHCHHHHHHGCGIGHIIIHIIIGGHHHHHHIIIHHIIIIHCGIHFHIIIHHHHFHHGHHHHGHIHIEHEEHIIHHCHFGHHEIIIIIHIIIHIIHIIIIHDHGHGIHHGHHIIIIIIIIIHHHIIIHFHEIIHGIHIIIIIHFHHIIHHIHIH?IIIIHIIIIIHIHIIIGIIIIGIIIIIIHHHHIIIIGHIIIIIHIIIHHCHDDDDB
@HISEQ:969:HM2KJBCX2:2:1102:15060:12229 2:N:0:ACTATGCA
GACAGAGGTGCACCCAACTATCCCTATTAATCATTACGTCGATCCTAGAAACCAACAAAATAGAATCAAACGTCCTATTTCGTTATTCCATGCTAATGTATTCAAGCGTGAGCCTGCTTTAAACACTCTAATTTTTTCAAAGTAACAGTCCTGATTCCCCATGACACCAAATTAATGACATCATGGTTCGTCAGAAGGTAGGAATCAATAATACCAGTACGTACAATAGCACGACCAATAAATTGATCCCGAAATTCAACTACGAGCTTTTTAACTGCAACAACTTTAATATACGCTATTGGAGCTGGAATTACCGCGGCTGCTGGCACCAGACTTGCCCTCCAA
+
DDDDDIIIIIIIIIIIIIIIIIIIIIIIIIIIIIIIIIIIIIIHHIIIIIIIIIIIIIIIIIIIIHIIIIIHIIIIIIHIHHIIIIIIIIIIHIIIIIIIIIIIIIIIIIIIHIIHIIIIIHIIIIIIIIIHHIIIIIIHHIIIIIIIHHIIIIHIIHIIIHIIIIIIIIIIIIIIIIIIIIIIIIIIIIIIIIIIIIIIIIIIIIIIIIIIIIIIIIIIIIIIIIIIIIIIIIIIIIIIIIHHIIIIIIIIIIIIIIIIIIIIIIIIIIIIIIIIIIIIIIHIIIIIIIIIIIIIIIIHIIIIIIIIIIIIIIIIIIIIIIIIIIIIIIIIIIIIIIIIDDDDD
@HISEQ:969:HM2KJBCX2:2:1102:20651:12265 2:N:0:ACTATGCA
GACAGAGGTGCACCCAACTATCCCTATTAATCATTACGTTGATCCTAGAAACCAACAAAATAGAATCGAACGTCCTATTTCATTATTCCATGCTAATGTATTCAAGCGCGTGCCTGCTTTAAACACTCTAATTTTTTCAAAGTAACAGTCCTGACTCCCCACAACATCAAATTAATGACATCATGATTCATCAGAAGGGAGAAATCAATGACATTAGTACGTACCGAAGGCACGACCGACGTATTGATCCCGAAATTCAACTACGAGCTTTTTAACTGCAACAACTTTAATATACGCTATTGGAGCTGGAATTACCGCGGCTGCTGGCACCAGACTTGCCCTCCAA
+
BDDDDIIIIGIIIIIIIIIIIHIIHIIIIIIIIIIIIHIIIIIIIIIHIIIIIGIIGIHIIIGHHHIIGIIGHCHHIIGIIIIIIICFHIIHHIHIIIIIIGIIIGIIGIHHHHIIIIHIHHIIIIIIHHHHIIIIIHIHHHIHHEHHHHHIIIIIIIIGIHIHIIHIIIIHIIIIIHHIHGIIIHIIIIHHIIIIIIIIIIIIIIIIIIIIIIIIIIII<IIIIIIIIIIIIIIHIIIIIGIHFIIIHGIIIIIIIHIIIIHIIIIIIIIHIHHIIHIIIIHGG?IIIIIIHGIIIIIIIIIIIIIIIIIIIIIIIIIIIIIIIIIIIIIIIIIIIIIIIDDDDD
@HISEQ:969:HM2KJBCX2:2:1102:19521:12284 2:N:0:ACTATGCA
GACAGAGGTGCACCCAACTATCCCTATTAATCATTACGTCGATCCTAGAAACCAACAAAATAAGTTCGATCGTCCTATTTCGTTATTCCATGTTAATGTATTCAAGCGCGAGCCTGCTTTAAGCACTCTAATTTTTTCAAAGTAACAGTCCTGTTTCCACGCAACAACAAATTAATGCCATCACGGTTCTACAAGAGGGAGGGACCAGTGAGGCCAGTGCATACCAGTGACACGACCGACCTACTGGCCCCGAAATTCAACTACGAGCTTTTTAACTGCAACAACTTTAATATACGCTATTGGAGCTGGAATTACCGCGGCTGCTGGCACCAGACTTGCCCTCCAA
+
@@<DD1<GHEEHFGHHHI?C1C<CDGHHIE1FEE?FHEG?HHI10C@1DCCH11C0EEE11C11<DGCCE1CG1DC?@H11<<1D1<1<1<G<1D@HGHHG@@DE?=CC/@7/@<181<<C@@C1BC8<EIHFGAF(?FAF?@EFHAFH?D7<?<<0<$70C?B<:C;#C<;DF@@D/8F?8<C<1C77DC@<CHDG;9G<<BEFDDD96D.CHHF0>@<<C<111<1</<E:0/<A<1EGC<<</C?-C<?IHIIIECGD0C=G@D0FHF1FD<EC1EHG?HHF<<1F1FCC<DF@HHHC1FHHCEC<1<C/C/H?/HHGIIHHHC1DCD1<<?<10/<1<0B0@
@HISEQ:969:HM2KJBCX2:2:1102:17074:12544 2:N:0:ACTATGCA
GACAGAGGTGCACCCAACTATCCCTATTAATCATTACGTCGATCCTAGAAACCAACAAAATAGAATCAAACGTCCTATTTCGTTATTCCATGCTAATGTATTCAAGCGTGAGCCTGCTTTAAACACTCTAATTTTTATAAAGTAACAGTCCTGATTCCCCATGACACCAAATTAATGACATCATGGTTCGTCAGAAGGTAGGAATCAATAATACCAGTACGTACAATAGCACGACCAATAAATTGATCCCGAAATTCAACTACGAGCTTTTTAACTGCAACAACTTTAATATACGCTATTGGAGCTGGAATTACCGCGGCTGCTGGCACCAGACTTGCCCTCCAA
+
BDDD@HHIIIGIIIIIIGHHGHHHHHHHIIHIIHIIIHGHHIIIIHIIEHIEHIIIIGHIHIHHHFEHIIIIHHHEHHIIHHEHHHFHHIIIHHHGFHGHIIIHIIIIIHHIHIIHHIHHIIIIHIIIHIIIHHIIIIIIIIIIHIIIHHIIHIIIIIIIIHHHHIHGIIHHIIIIHIIIIIIHIIHHIIIIIIIIIIIIGIIHHIIHHIHHHIIIIIIIIHIHIIHIIIHHIHIIIIIHHIHHIIHIIIIIIIIIIIIIIIIIIIIIGIIIIIIIIIIIIIIIIIIIIIIIIIIIIIIIIIIIIIIIHIIIIIIIIIIIIIIIIIIIIIIIIIIIIIIIDDDDD
@HISEQ:969:HM2KJBCX2:2:1102:4153:13365 2:N:0:ACTATGCA
GACAGAGGTGCACCCAACTATCCCTATTAATCATTACGTCAATCCTAGAAACCAACAAAATAGGATCGTCGTCCTATTTCATTATTCCATGCTAATGTATTCAAGCGTTAGCCTGCTTTAAACACTCTAATTTTTTCAAAGTAACAGTCCTGTTTCCCCGTAACACCAACTTAATGGCATTACGGTTCTACAAGAAGGAGGAATCAGCAAAGCCAGTGCATACCAGTGGCACGACCAACTTGCTGACCCCGAAATTCAACTACGAGCTTTTTAACTGCAACAACTTTAATATACGCTATTGGAGCTGGAATTACCGCGGCTGCTGGCACCAGACTTGCCCTCC
+
DDDDBIIIIGIIIIIHGIIIIIIIIIIIIIIIHIIIIIIIIIIIIIIIIHIIIIIIIIIIIIHHHGHIIIIIIIIIIIIHIIIIIGHHHHHHIIIHHIHIIGHHIHIIIIIIHIHIIHHIHIIIIIIIIIIIIIHHIIIIHHHHIIIGHHIIHHHHHIHIIIIIIIIIIHIIIIIIIIIIHHIIIHHIIIHIIIIIIIIHHIIIIIGIIIIIHIIIIHIIIIIHIIIIIIIIIIHIHIIIIHIIHIHIIIIIIIIIIIHIHHIIIIIIIIIIIIIIIHIIIIIIIIIIIHIIIIIHHHCGIIIIIIIIIIIIIIIIIIIIIIIIIIIIIIIIIIIIIIDDDDD
@HISEQ:969:HM2KJBCX2:2:1102:4372:13407 2:N:0:ACTATGCA
GACAGAGGTGCACCCAACTATCCCTATTAATCATTACGTCAATCCTAGAAACCAACAAAATAGGATCAAACGTCCTATTTCATTATTCCATGCTAATGTATTCAAGCGTTAGCCTGCTTTAAACACTCTAATTTTTTCAAAGTAACAGTCCTGTTTCCCTGCAACACCAAATTAATGACATTACAGTTCTTCAAGAAGGAGGAACCAGTAAAGCCAGTACATACCAGAGGCACGACCAACTTACTAATCCCGAAATTCAACTACGAGCTTTTTAACTGCAACAACTTTAATATACGCTATTGGAGCTGGAATTACCGCGGCTGCTGGCACCAGACTTGCCCTCCAA
+
DDDD@HIIIIIIIIIHIIHIHIIIHHHIIIHIIIHIGHIIIGIHGHIIIIHIHIHHIIIHIIHGGHIH@HHHHIIIIIIIIIHIHIIEHGHGHHHHIHHHIFHFEIIHHFHHIGIIHIIIIIIIIIIIHIIIHHHIHHIIIIIIIIIIIIIIHIIHHHIHHIHHHFIHHGHHHIHHHEIIIHIIIHFIHIIIHIIIIIIHIIHEGIIIIIIHHFHIHIIIGHIIIIII:IIIIHHIIIIIIIHHCIIIIIIIIHHIIIIIIIIIIIIIHIIIIIIIHIIHHHIHHIHGHGIIIIIIIIIIIIIIHHIIIIIIIIIIIIIIIIIIIIIIIIIIIHIIIIIIIDDDDD
@HISEQ:969:HM2KJBCX2:2:1102:20864:12926 2:N:0:ACTATGCA
GACAGAGGTGCACCCAACTATCCCTATTAATCATTACGGTGATTCAGAAACCAACAAAACAGGACCACCGTCCTATTTTATTATTCCATGCTAATGTATTCAGACATAAGCCTGCTTTGAACACTCTAATTTTTTCAAGGTAAAGGTCCTGGTTTCCTACCACGTTAAATTAATAACATGATAGTTCCCCAGAAGGTAGAAATTCTACACGCCAGTACAGACAATAGCCCGACCAACGATAGAACCCCGAAATTCAACTACGAGCTTTTTAACTGCAACAACTTTAATATACGCTATTGGAGCTGGAATTACCGCGGCTGCTGGCACCAGACTTGCCCTCCAA
+
DDDDDIIIHIIIIIIIIHIIIIIIIIGHHIIIIIIIIIIHHIHHIIIIIIHGHIIHHHIIIHHFGHIIGIHHHHHHIIIIEHHHIFFHHHG?FHHHHIIIHHHHFHIIHEHCFEHEHHGHIF@@HHHHIGIGHIIHHHHCIHHHEHHHHHECHHIHHFHHHFHHIHHIIHHHHHHHHIHEHHHHGHIHIIIHIHHHFHHHHHHFIIHIIIII>IIHIIIIIIIIIHIIIIHIIIIIIIIHHEIIIIIIIIIIIIIIIIIIIIIIIIIIIIHGIIIIIIIHHIIIIIIIHHHIIIIIIIIIIHIIIIIIIIIIIIIIIIIIIIIIIIIIIIHIIIIIIIDDDDC
@HISEQ:969:HM2KJBCX2:2:1102:7627:14005 2:N:0:ACTATGCA
GACAGAGGTGCACCCAACTATCCCTATTAATCATTACGTCAATCCTAGAAACCAACAAAATAGGATCAAACGTCCTATTTCATTATTCCATGCTAATGTATTCAAGCGTTAGCCTGCTTTAAACACTCTAATTTTTTCAAAGTAACAGTCCTGTTTCCCTGCAACACCAAATTAATGACATTACAGTTCTTCAGAAAGGAGGAATCAGCGAAGCCAGTGCATACCAAAGGCACGACCAACCTGCTAACCCCGAAATTCAACTATGAGCTTTTTAACTGCAACAACTTTAATATACGCTATTGGAGCTGGAATTACCGCGGCTGCTGGCACCAGACTTGCCCTCCAA
+
DDDDAHIIIIIIIIIIIIIIIHIIIIIIIIIIIIIIIHIIIIIIIIHIHIIHIIIIIHIGIIIGIIIIIIIIGEHIIIIIIIIHIIIIIIIIIGHHHHIIIIIIIIIIIIIIIIIIIHIIIIIIIIIIIIIHIHIIHIIHIIIIIIIIIIIHIIHIIHIIIIIIIIIIIHIHIIIIIHIIIIIIIIIHHHIHIIIIIIIIIIIIIIIIIIIIIIIIIIIIIIIIIIIIIIIIIIIIIIHIHIIIHIIHIIIGIIIIIIIIIHF1IIIIIIIIIIIIIIIIIIIHIIIIIIIIIIIIIIIIHIIIIIIIIIIIIIIIIIIIHIIIIIIIIIIIIIIIIIIIIDDDDD
@HISEQ:969:HM2KJBCX2:2:1102:11790:14474 2:N:0:ACTATGCA
GACAGAGGTGCACCCAACTATCCCTATTAATCATTACGGTGGTCCTAGAAACCAACAAAATAGAATCATCCGTCCTATTTTATTATTCCATGCTAATGTATTCAAGCAAAATGCCTGCTTTAAACACTCTAATTTTTTCAAAGTAAAGGTCCTGGTTCCCCGCGGCACCCAATTAAGGACATCGCGGTTCTCCAGAAGGTGAGAAATTGACTACACCAGTTCATACCCCTTAAGGCACGACCGATGTGTCAATCCCGAAATTCAACTACGAGCTTTTTAACTGCAACAACTTTAATATACGCTATTGGAGCTGGAATTACCGCGGCTGCTGGCACCAGACTTGCCCTCCAA
+
BBDDAIHIIIIIIIIIIIIIIIIIIIIIIIIIGHIHIH@FHIHIIIIIIIIIIIII?HIIHHHHHEHFFHHHEHHHHHFCFEEHE@FHIIEHHGHEGHHHIHEHIHIIIIHHIHHIHHIIIHIIIIIHHHIHHIIHHHHHIGHHHIIIIIIIIIIIIIIIIIIGIIHHHHIIIIIIIHHHIHIIIIIIIHIIIIIIIIIIIIIIIIIIIIIIIHHHIIIIIIHIIIIIIIIIIIIHCIIIIIIIIIIHEHIIIGCHIIIIIIIIIIHIIIIIIIIIIIIIIIIIGHHHHHHIIIIHIIIIIIHIIIIIIIIIIIIIIIIIIIIIIHIIIIIIIIIIIIIIIIIIIIDDDDD
@HISEQ:969:HM2KJBCX2:2:1102:6983:14909 2:N:0:ACTATGCA
GACAGAGGTGCACCCAACTATCCCTATTAATCATTACTTCAGTCCTAGAAACCAACAAAATAGAACTAAAGTCCTATTCCATTATTCCATGCTAATATATTCAAGCAAACATGCCTGCTTTAAACACTCTAATTTTTTCAAAGTAAAAGTCTTGGATCCCTAGCGCACTCAATTAAGAGCACACTAGTTCCCCAAAAGGAAAAGCCCAAAGTTGCAGTACAAACCTTTCGGTTGACGGCAACTATAAGCCCAAAATTCAACTACGAGCTTTTTAACTGCAACAACTTTAATATACGCTATTGGAGCTGGAATTACCGCGGCTGCTGGCACCAGACTTGCCCTCCAA
+
DDDDDIIIIIGIIIIIIIHIHIGHIIIIHIIIIIIIHHIFHIIIIIGIIGHGHIIIIIIIIHEHHIIHHIHHHFHHHHIHHIIIHIHHHHHHEHHIIIIIIIIIHIIIIIIIIHHIHHHIIIIIIIIIIIIHIHHHHHIIIIIHIHIIIIIIIIIHIIIIIIIIIIIIIIIIIIIIIIIIIIIIIIIIIHIIIIIIIIIIIIIIIIIIIIIIIIIIIIIIIHIIIIIIIIIIIIIIIIIIIHHHHIIIIIIIIIIIIIIIIIIIIIIIIIIIIIIIIIIIIIIIIIHIHIIHIIIIIIIIIIIIIIIIIIIIIIIIIHHIIIIIIIIIIIIIIIIIIIIIIDDDDD
@HISEQ:969:HM2KJBCX2:2:1102:7904:14831 2:N:0:ACTATGCA
GACAGAGGTGCACCCAACTATCCCTATTAATCATTACGTCAATCCTAGAAACCAACAAAATAGGTTCGAACGTCCTATTTCATTATTCCATGCTAATGTATTCAGGCGCTAGCCTGCTTTAAACACTCTAATTTTTTCAAAGTAACAGTCCTGTTTCCCCGCAACACCAAATTAATGGCATTACGGTTCTACAAGAAGGAGGAGTCAGCGAGCCAGTGCATACCATTGGCACGACCGACCTGCTAACCCCGAAATTCAACTACGAGCTTTTTAACTGCAACAACTTTAATATACGCTATTGGAGCTGGAATTACCGCGGCTGCTGGCACCAGACTTGCCCTCCAA
+
DDDDCIIIIIIIIIIIIIGIIIIHHHFIIHHGHHHIIIIIIIIIIIIHIIIIIIIHIGHHIIGIEHHHIIHHCHHGIIIHIHIIIIIHHI?FEHHIIIIIHGGIIHHHIIIDFHFHHHIIIHHIHHHHHHHHHIIHHHIIIIIIIIIIHHIGHIHIIIEIIIIIHHIIIIHHHHHIIIIIIIIIIIIIIIIIIIIIIIIIIIIIIIIHIIIIIIIIIIIIIIIIIIIIIIIIIIIIIIHHIIIHII=IIHIIIIIIIHIIIIIIIIIIIHGHGGIIIIIIIIIHIHIIIIIHHIIIIIIIIIIIIIIIIIIIIIIIIIIIIIIIIIIIIIIIIHIIIIIIDDDDD
@HISEQ:969:HM2KJBCX2:2:1102:10945:15917 2:N:0:ACTATGCA
GACAGAGGTGCACCCAACTATCCCTATTAATCATTACGGTGATCCTAGAAACCAACAAAATAGAATCATGCCGTCCTATTTTATTATTCCATGCTAATGTATTCAAGCAAAATGCCTGCTTTAAACACTCTAATTTTTTCAAAGTAAAGGTCCTGGTTCCCCGCGACACCCAATTAAGGGCATCGCGGTTCTCCAGAAGGTGAGAAATTGACTACACCAGTTCATACCCCTTAAGGCACGACCGATGTGTCAATCCCGAAATTCAACTACGAGCTTTTTAACTGCAACAACTTTAATATACGCTATTGGAGCTGGAATTACCGCGGCTGCTGGCACCAGACTTGCCCTCCAA
+
DDDDDIIHHFHIIIIIIIIIIHIIIIIHIIIIIIHIII=HHDGHIIIIIHIIIHFHFH?FHHHHIIIIIHFHIGHHCGHHHHIHIIIIIIHIGHHHHFHEHEIIIIHGIIIIIGHIIIIIIIIHIHIIIIIIIIIIHHIIIIIIIIHGHHIIIIHHHDIIIIIIIIIIIHHHEHHIIIIGIIIIIHHIHHHIIIIHHIIIHIIIIIHHIHIIIIIIHIIIIIIIHIIIIHHHIIIIIIIIIIGIIIIIIHHIIIIIIIIIIHGIIIIIIIIIIIIIIIIIIHIIIIIHIHHHHHIIIIHIIHIIIIIIIIIIIIIIIIIIIIIIIIIIIIIIIIIIIIIIHIIIIIHDDDDD
@HISEQ:969:HM2KJBCX2:2:1102:20811:15948 2:N:0:ACTATGCA
GACAGAGGTGCACCCAACTATCCCTATTAATCATTACGTCAATCCTAGAAACCAACAAAATAGGATCAACGTCCTATTTCATTATTCCATGCTAATGTATTCAAGCGCGAGCCTGCTTTAAACACTCTAATTTTTTCAAAGTAACAGTCCTGATTCCCCACCACACCAAATTAATGACATGATGGTTCGTCAGAAGGTAGAAATCAGTAACACCAGTACGTACCGAAGGCACGACCAGCGTACTAATCCCGAAATTCAACTACGAGCTTTTTAACTGCAACAACTTTAATATACGCTATTGGAGCTGGAATTACCGCGGCTGCTGGCACCAGACTTGCCCTCCAA
+
DDDDDIIHIIIIIIIIIIIIIIIIHIIIIIHIIHHIIIIIIIHIIHHHIIIHIIIIHIIIIIGCHHIIIIIEEHIHIHHHIHHIGFHIIIHHIHIIIHHHEGGHEHHHHCHIIHHIIIIIFHIGHHIIIGIGHIHIIEHIHHIIIHHGIHIIIHEHHEHHIHGHICECFEHHHHIIHIIIGIHHDHHHHGIIIIHIIIHHFHHEIIIIHHIIIHIHHGHGHIIIIIIHIIIIIIIIIIIIIIHDFIHIIIIIIGIHGHHHIHHGHHHIIIHHHEHHIIHIHFHIGHHHHHDHHIIHHHHGIIIIHIIIHIIIIIIIIIIIIIIIHIIIIIIIIIIIIIIIDDDB@
@HISEQ:969:HM2KJBCX2:2:1102:21202:16726 2:N:0:ACTATGCA
GACAGAGGTGCACCCAACTATCCCTATTAATCATTACGGTGATCCTAGAAACCAACAAAATAGAATCAAACGTCCTATTTCATTATTCCATGCTAATGTATTCAAGCGCGAGCTTGCTTTAAACACTCTAATTTTTTCAAAGTAACAGTCCTGATTTCCCGCGACACCAAATTAATGACATCGTGGTTCGTCAGAAGGGAGAAACCAATAATGCTAGTACGTACAAAGTACGACCGACATATTAGTCCCGAAATTCAACTACGAGCTTTTTAACTGCAACAACTTTAATATACGCTATTGGAGCTGGAATTACCGCGGCTGCTGGCACCAGACTTGCCC
+
@@DDDIHGHHHHHHIHHGHHEHIIIHCGHH@EH1DGHHG@GHEFHCFEEFHECEGHHHHHHHHIIGHHEHEE<<00D1<11FF?FGE?EHFHHGDGFFCGCGHGGIHHEDHCHHHEIHGEFHFHIIHGHHIHHHFHHHHHHHHFFHECHHHCEGHDGIIIHGHHEDGHEHGHEIGHGEGDIIIHIHIIIIIIIIIIIIIIIHEDGIGIHHHIIIHGIIHIIIIIIHHIIIIHGIIHHFIIIHIHHHIHHFHHHIIIHHIIIIHHIIIIGIIHIIIHIIHHHGHIIIIIHHHHIIIIIIIIIHIIIHIIHIIIIIIIIIIIIIIIIIIIIIHGIIDDDDD
@HISEQ:969:HM2KJBCX2:2:1102:21017:17516 2:N:0:ACTATGCA
GACAGAGGTGCACCCAACTATCCCTATTAATCATTACGTCAATCCTAGAAACCAACAAAATAGGATCGAACGTCCTATTTCATTATTCCATGCTAATGTATTCAAGCGTTAGCTTGCTTTAAACACTCTAATTTTTTCAAAGTAACAGTCCAAATTCCCCGCAACACCAAATTAATGGCATTACGGCTCATCAGGAAGGAGGAATCAGTGAGACCAGTACATACCAGAGGCATGACCAACCTACTAACCCCGAAATTCAACTACGAGCTTTTTAACTGCAACAACTTTAATATACGCTATTGGAGCTGGAATTACCGCGGCTGCTGGCACCAGACTTGCCCTCCAA
+
CDDDDIIHHHIIEEHHIIHICCHFEHFHIIHGHGHGHIHIHHHGFCGHHFHEEHHHIHIHIIH?HHGEHIEHF?H0GFC?GGHEHH1DCHECC?EH@FHHEHEHFFEHHHHEHHHHHEGCGHHHHHHCFCGHHGHHHHGHIHHGHFHCHHGDGHIHIIHIHIHHHFHHHIIHHHHHHIFHIHHIHIHIHHIIGIHIIHIIHIIIIIIIIIHHIIIHIGIIIHHIIHIIHIIIHHIIIIIIIHFGDHDIGIHIHIHIIHHIIGIIHHIIIIIHHHGIIIIIIIIIIIIHHGIIIIIHIHIIIIIIIIIIIIIIIIIIIIIIIIHIIIHIIIIIIIIIIIIIIDDDDD
@HISEQ:969:HM2KJBCX2:2:1102:2021:19858 2:N:0:ACTATGCA
GACAGAGGTGCACCCAACTATCCCTATTAATCATTACATCGATCCTAGAAACCAACAAAATAGAATCGGATGTCCTATTTCATTATTCCATGCTAATGTATTCAAGCGTAAGCTTGCTTTAAACACTCTAATTTTTTCAAGGTAACAGTCCTAATTCCCCATAACATCAAATAAATGACATTATGGTTCTTTAGAAGGTGAGAACCAATAAAACCAGTACATACCAAGGCATGACCGATTCCTTGATCCCGAAATTCAACTACGAGCTTTTTAACTGCAACAACTTTAATATACGCTATTGGAGCTGGAATTACCGCGGCTGCTGGCACCAGACTTGCCCT
+
DDDDDIIIIHIIIHIIIIIIIIIIIIIIIIIIHIHIIIIIIIIIIIHIIIIHIIIIIIIIIIIIIIHHHIIIIIIIIIIGHIIIIIIIIIIIIIIHIIHIIIIIIIIIIHIIIIIIIIIIIIHIIIIIIHIIIIHIIIIIIIIIIIIIIIIIIHIHIHIIIIIIIIHIIIIIIIIIHIIIIIIIIIIIIIIIIIIIIIIIIIIIIIIIIIIIIIIIHIIIIIIIIIIIIIIIIIIIIIIHIIIIIIIIIIIIIIIIIIIIIHIIHHIIIIIIIHIIIIIIHIIIIIIIIIIIHIIIIIIIIIIIIIIIIIIIIIIIIIIIIIIIIIIIIIIIHIIIDDDDD
@HISEQ:969:HM2KJBCX2:2:1102:16151:19772 2:N:0:ACTATGCA
GACAGAGGTGCACCCAACTATCCCTATTAATCATTACGTCAATCCTAGAAACCAACAAAATAGGATCGAACGTCCTATTTCATTATTCCATGCTAATGTATTCAAGCGTTAGCCTGCTTTAAACACTCTAATTTTTTCAAAGTAACAGTCCTGTTTCCCTGCAACACCAAATTAATGACATTACAGTTCTTCAAGAAGGAGGAATCAGTAAAGCCAGTACATACCATTGGCACGACCAACCTACTGACCCCGAAATTCAACTACGAGCTTTTTAACTGCAACAACTTTAATATACGCTATTGGAGCTGGAATTACCGCGGCTGCTGGCACCAGACTTGCCCTCCAA
+
DDDCDIIHIIIIHIIIIIIIIIIIIIIIIIIIFHIHHIHIIHHHIIHIIIIIIIHIGIIGIHIIIIIHHIIHIHHGFHIIIEHGFIIIIHIIHHIHHIHIIIHGIIIIIHIIIIIIHHHHIIIIIIIIIIIIIIIIIIGHHIIIIIHIIIIIIIIIIIIIIIIIIIIIIIIIHIIIIIIIIIIIIHGHIIIIIIIIIIIIIIIIHIHIIIIIIIIIIIIIIIIIIIIIIIIIIIIIHHHIHIHGHIHIGIIIIIIIIIIIIIIIIIIIIIIIIIFIIIIIIHIIIHIIIIIIIIIIIHIHIIIIIIIIIIIIIIIHIIIIIIIIIIIIIIIIIIIIIIIIIDDDDD
@HISEQ:969:HM2KJBCX2:2:1102:18606:20254 2:N:0:ACTATGCA
GACAGAGGTGCACCCAACTATCCCTATTAATCATTACGTCGATCCTAGAAACCAACAAAATAGAATCAAACGTCCTATTTCATTATTCCATGCTAATGTATTCAAGCGTAAGCCTGCTTTAAACACTCTAATTTTTTCAAAGTAACAGTCCTGATTCCCCACGACACCAAATTAATGACATCGCGGTTCTTCAGAAGGTAGGAACCGATAATGCCAGTGCGTACCGAGGCACGACCAACAATTCGATCCCGAAATTCAACTACGAGCTTTTTAACTGCAACAACTTTAATATACGCTATTGGAGCTGGAATTACCGCGGCTGCTGGCACCAGACTTGCCCTCCAA
+
BDDDDII?FHIIHHHHGIHIHIIIIIIIIIIIIIHIIIHECHHGHIHHHHIHEHHIGHH@CHEHHHHHHHEHFHIIIGIHIIIHIIHCCHGEH@GHIIIIHF@HIHHIHIIIIIIIHHHIHHHHIHIIIIHIIHHHHIIIHIHHIIIIIIHIHIIHIIHHIIHIIIIIHIIIIIIIIIIIHIIIIIIIIIIHIIIIIIIIHHIIIIIIIIIHHHIIII=IIIIIIIIIIIIIIIIIIIIIIIHGIIIIHIIIIIIIIIIIIHIIIIIHIIIIIIIIIIIIIIIIIIIIIIIIIIHIIIIIIIIIIIIIIIIIIIIIIIIIIIIIIIIIIIIIIIHIIIIIDDDDD
@HISEQ:969:HM2KJBCX2:2:1102:9153:20051 2:N:0:ACTATGCA
GACAGAGGTGCACCCAACTATCCCTATTAATCATTACGTCGATCCTAGAAACCAACAAAATAGAATCAAACGTCCTATTTCATTATTCCATGATAATGTATTCAAGCGTACGCCTGCTTTAAACACTCTAATTTTTTCAAAGTAACAGTCCTGATTCCCCACGACACCAAATTAATGACATCGCGGTTCTTCAGAAGGTAGGAACCAATAATGCCAGTACGTACCGAAGCACGACCAACAATTCGATCCCGAAATTCAACTACGAGCTTTTTAACTGCAACAACTTTAATATACGCTATTGGAGCTGGAATTACCGCGGCTGCTGGCACCAGACTTGCCCTCCAA
+
D@DD@1<GCF@@CGH1C01<FEGHHHIIE@CCC1<CC@FC</1DEHH<@1DH@FGCH11D1<DFCCGE11101DCC1D1<1<CCC1FCCEE11<<<?FHHG?F=HHDCIHDHFGHEHGH@1?HIIHIHCHEHGCHGHFCA?HG@@HHE@EHEFEHH@CH6EEHACEECC?DCGHG@G:@HEDHCHGIHEHEHHHCCGEH;HFDG?IIIII;FG6CHEHIIIIHIHIHHECIHEEHIIIFFG<EDHE<HE?HEEHHIHHIIHHGHEHIIHEIIIIHHIHHHFHFF<1HC1HHGGHFEHHHHGGHHEHIHFIIGIHHDHEHHIHIIIIFHHIGHHGHCHDECDD@BD
@HISEQ:969:HM2KJBCX2:2:1102:5322:21220 2:N:0:ACTATGCA
GACAGAGGTGCACCCAACTATCCCTATTAATCATTACCTCGGGTCCGAAAACCAACGAAATAGAACCGAGGTCCTATTCCATTATTCCATGCACCACTATTCAGGCTTACGCCTGCTTTAAGCACTCTAATTTTTTCAAAGTAAATTTTCCAGCCACCCAAGACACTCAGTAAAGAGCACCAAGGGCGAACCGGATATTTTCGGTCAGAAAAAGCAGTAACCACCCGTTAGGGGGACCGCAATTCTGGACCGAGATCCAACTACGAGCTTTTTAAACGCAACAATTTTAATATACGCTATTGGAGCTGGAATTACCGCGGCTGCTGGCACCAGACTTGCCCTCCAA
+
DDDDDIIIIIIHIHIIIIIIIIIIIIIIIIIIIIIIIIIIHIIIIIIIIIIIIIIIIGHIIIIIIIIHHIHIIHIIIIIHGHHIIIIIIHHHGIIHIIIIIIIHHIIIIIIIIIIIIIIIIIHIIIIHHCHIIIIIIIIIIIIIIIIIIIHHIIIIIIIIIIIIIIHIIIIIIIIIIIIIIIIIIIIHIIIIIIIIHHHGHIIIIIIHIIIIIIIIIIIIIIIIHIIIIIIIIIIIIIIIIIHGDIIIIIIIIIIIIIIIIIHIIIGIHHHIIIIIIIIIIIHIIIIIIIIIIIIIIIIIIIIIIIIIIIIIIIIIIIIIIIIIIIIIIIIIIIIIIIIIIDDDDD
@HISEQ:969:HM2KJBCX2:2:1102:2022:22432 2:N:0:ACTATGCA
GACAGAGGTGCACCCAACTATCCCTATTAATCATTACGTCAATCCTAGAAACCAACAAAATAGGATCGAACGTCCTATTTCATTATTCCATGCTAATGTATTCAAGCGTTAGCCTGCTTTAAACACTCTAATTTTTTCAAAGTAACAGTCCTGTTTCCCTGCAACACCAAATTAATGACATTACAGTTCTTCAGAAAGGAGGAATCAGCGAAGCCAGTGCATACCAGTGGCACGACCAACCTGCTGACCCCGAAATTCAACTACGAGCTTTTTAACTGCAACAACTTTAATATACGCTATTGGAGCTGGAATTACCGCGGCTGCTGGCACCAGACTTGCCCTCCAA
+
@B@D@?EEHIHFICHHHHCHCHHHIHIGIHHIHIIIGI@CGECHEC@H@FHHIE1EC1<DG?F<FFGHEH@E1<EHEH1C@@DG11<D1CCCCG1DHHF@GFHHHHIIHIHCEIIHHHHHHGHHHHHEF@GHHCHC@GEEHHEFHHHHIIHIIIHHHGDHIIHHEIIIHHHHHGGIIHHHHIIHHGI;IIIIIIIIIIIIIIIHEIHHCIIIIFIHIIIIIHHHIIH<HHIIIIHIIHIIIIHHDHEHGCGIIIIIHHIIIHHHIHIIHIIHIHHIIIIIHEGCEHIIIIGIGIHHHHHEHHIGHIHHIHHHIIIIIIIIIIIIIIIHIIIIIHIIIIIIIDDDAD
@HISEQ:969:HM2KJBCX2:2:1102:12339:22426 2:N:0:ACTATGCA
GACAGAGGTGCACCCAACTATCCCTATTAATCATTACGTCAATCCTAGAAACCAACAAAATAGGATCGAACGTCCTATTTCATTATTCCATGCTAATGTATTCAAGCGTTAGCTTGCTTTAAACACTCTAATTTTTTCAAAGTAACAGTCCAAATTCCCCAAAACACCAAATTAATGGCATTAAGATTCATCAGGAAGGAGGAATCAGTGAGACCAGTACATACCAGAGGCATGACCAACCTACTAACCCCGAAATTCAACTACGAGCTTTTTAACTGCAACAACTTTAATATACGCTATTGGAGCTGGAATTACCGCGGCTGCTGGCACCAGACTTGCCCTCCAA
+
DCDDDIIHIIIHIHIIIIIIIIIIIIIIIIIIIIIIIIIIIIIGIIIIIIIIIIIIIIIIIIIIIIIIIIGHHIIIIIIIIHHIIIIIGHIIHHHHIGIIHHHFFGIIIIIIHIHHGIIIGIHGFCIIIIIIHIIIHIHHIIIIIIIIIIIIIHHHHIHHIIHGIIIHIHHIIHHEHIIIHIIIIIGIIHGIIIHHHFIIHGIIIIIGHIIIIIIHIIIHIIIIGIGIIIIIIIIIGIIIIIIHIHHIIIIIIIIIIIHIIIIIIIIIIIIIIIIIIIIIIIIIIIIIIIIIIIIIIIIIIIIIIIIHIIIIIIIIIIIIIIIIIIIIIIHIIIIIIIIIIDDDDD
@HISEQ:969:HM2KJBCX2:2:1102:14354:22330 2:N:0:ACTATGCA
GACAGAGGTGCACCCAACTATCCCTATTAATCATTACGGTGATCCTAGAAACCAACGAAATAGAATCAGTCCGTCCTATTTCATTATTCCATGCTAATGTATTCAGACGTTAGCCTGCTTTAAACACTCTAATTTTTTCAAAGTAACAGTCCTGATTTCCAATCACACCAAATTAATGACATGAAAGTTCCTCAGAAGGTAGAGATTTATCTCACCAGTACAGACAATTAAGCCTGACCAATGGGTAAACCCCGAAGTTCAACTACGAGCTTTTTAACTGCAACAACTTTAATATACGCTATTGGAGCTGGAATTACCGCGGCTGCTGGCACCAGACTTGCCCTCCAA
+
DDDDDIIIIIIIIIIIIIIIIIIIIIIIIIIIIIIIIIIIIIIIIIHHIIIIIIIIIIIGHIFIIHIIIIIIIIIIIIIIIIGIIIIIIIIIIIIIHHIHIIIIIIIIIIIIHIIIIIIIIIIIIIIIIIIHIIIIIIIIIIIIIIIIIIIIIIIIIIIIHHHIIIIIIIIIIIIIHIIIIIIIIIIIIIIIIIIIIIIIIIIIIHIIIIIIIIIIIIIIIIIIIIIIIIIIIIIIIIIIIIIIIHEIIIIIIIIIIIIIIIIIIIIIIIIIIIIIIIIIIIIIIIIIIIIIIIIIIIIIIIIIIIIIIIIIIIIIIIIIIIIIIIIIIIIIIIIIIIIIIIIDDDDD
@HISEQ:969:HM2KJBCX2:2:1102:2474:22228 2:N:0:ACTATGCA
GACAGAGGTGCACCCAACTATCCCTATTAATCATTACATCGATCCTAGAAACCAACAAAATAGAATTGGATGTCCTATTTTATTATTCTATGCTAATGTATTCAAGCGTGAGCCTGCTTTAAACACTCTAATTTTTACAAAGTAACAGTCCTAATTCCCCGTGACACCAAATTAATGGCATTACGGTTCTTTAAAAGATGAGAAATTAATAATATCAGTACATACCAACGGCATGACCAAAACATTGATTTCGAAATTCAACTACGAGCTTTTTAACTGCAACAACTTTAATATACGCTATTGGAGCTAGAATTACTGTGGCTGCTAGCACCAGACTTGCCCTCCAA
+
DDDDDIIIIIIHIIIIIIIIIIIIIIIIIIIIHIIIHIIIIHHEHIIIIIIIIIIIIIIIHIIIHIIIIFIHIGIIIIIIIIIIIIIIIIIIIIIIIHIHIGHHIHHGIIICHIIHIIIHIIHIHHIIIIHHHIIIIIIIIIIIIIIIIHIIIIIIIHHIIIIIIIIIIIIIIIIIIIIIIIIIIIHHIIIHIIIHIHIIIHIIIIIIIIHIIIIHIIIIIII0IHGIIIIIIIHEDFHHIHHGIHIIIIIIHIIIIIIIIIIIHIHIIIIHIIIIIIIHIIHIIIIIIIHIIIIIIIIIIIIIIIIIIIIIIHIIIIIIIIIIIIIIIIIIHIIIIIIIIIDDDDD
@HISEQ:969:HM2KJBCX2:2:1102:1364:23040 2:N:0:ACTATGCA
GACAGAGGTGCACCCAACTATCCCTATTAATCATTACGTCAATCCTAGAAACCAACAAAATAGGATCGAACGTCCTATTTCATTATTCCATGCTAATGTATTCAAGCGTTAGCCTGCTTTAAACACTCTAATTTTTTCAAAGTAACAGTCCTGTTTCCCTGCAACACCAAATTAATGACATTACAGTTCTTCAAGAAGGAGGAATCAGTAAAGCCAGTACACACCATTGGCACGACCAACCTACTGACCCCGAAATTCAACTACGAGCTTTTTAACTGCAACAACTTTAATATACGCTATTGGAGCTGGAATTACCGCGGCTGCTGGCACCAGACTTGCCCTCCAA
+
DDDDDIHHHC@H@@HIHHHIHIEHHHHIHIHIIHEHHCGHIIIIHIIIIIIIIHIFHIIIIIIHHIIIIGHIHHHHIIHIIIIHIHHFHI?GCE1@HHHECHHHHIHIIIHEHIIHIIHIHIHHIIIIHHIIIIHHGHHIIIIHIHHIGGHFHHHHIIIIIIIHHIIIHHIHIIIIIIHIHHIIIIIIIIIIIIIHIIHIIIIIHIIHIIIIIIHIIIIIIHGHFHIIIHHIHIIIIIHIIHIHFHHHIIIIIIIIIGIIIIHHHIIIIIIHHE@HHIIIIIIIIIIHHEHIIIIIIIIIIIIIIIIIIIIIIIIIDHHIIIIIIIIIHIIIIHHEHHHDIDDCDD
@HISEQ:969:HM2KJBCX2:2:1102:8720:22839 2:N:0:ACTATGCA
GACAGAGGTGCACCCAACTATCCCTTTAATCATTACGTCAATCCTAGAAACCAACAAAATAGGATCAAACGTCCTATTTCATTATTCCATGCTAATGTATTCAAGCGTTAGCCTGCTTTAAACACTCTAATTTTTTCAAAGTAACAGTCCTGTTTCCCTGCAACACCAAATTAATGACATTACAGTTCTTCAAGAAGGAGGAACCAGTAAAGCCAGTACATACCAGAGGCACGACCAACTTACTAATCCCGAAATTCAACTACGAGCTTTTTAACTGCAACAACTTTAATATACGCTATTGGAGCTGGAATTACCGCGGCTGCTGGCACCAGACTTGCCCTCCAA
+
DDDDDIIIIIHIGHHHIIIIIIIIIIIIIIIIIIIHHHHIIIIIIIHIIIGHIGHHHIIIIIGHIIIHHIHIIIIEHIHGIHIIIIGIIIIHIIIHHHHHIHIIIIIIIIIIIIIIHHIIGIIIIIIIIIIIHIIDIIIIIIIIIIIIIIIIIIIIIIHHIIIIIIHIIIHIIIIIIIIIIIIIIIIIIHIIIIIIIIIIIIIIIIIIIIIIIIIIIIIIIIIIIIIIIIIIIIIIIHIIIIHHIIHIIIIIIIIIIIIIIHIIIIIIIIIIIHIIIIIIIIIIIIIIIIIIIIIIIIIIIIIIIIIIIIIIIIIIIIIIIIIIIIIIIIIIIIIIIIIIDDDDD
@HISEQ:969:HM2KJBCX2:2:1102:16993:21948 2:N:0:ACTATGCA
GACAGAGGTGCACCCAACTATCCCTATTAATCATTACGGTGATCCTAGAAACCAACAAAATAGAACCATGCGTCCTATTTCATTATTCCATGCTAATGTATTCAGGCAATAGCCTGCTTTAAGCACTCTAATTTTTTCAAGGTAACAGTCCTGCTTCCCCAACGCACCAAATTAATGACATGCTGGTTATTCAGAAGGTAGGAATCCATCACGCCAGTACAGACCCAAAAGCCCGACCAACGGATAAACCCCGAAATTCAACTACGAGCTTTTTAACTGCAACAACTTTAATATACGCTATTGGAGCTGGAATTACCGCGGCTGCTGGCACCAGACTTGCCCTCCAA
+
DDDBBHIHIIIIIIIIIIIIIIHIIHHIIIIIIIHIIIIIIIIIHHHIIGIIIIIIIIIEHIHIHIIIIHIIEHHHHHIIHHHHHHIIIIIGHHHHHIIIIIIIIIIIIIIIIIIIIHIIIIIIIIIIIIIIIIIIIIIIIHHIIIIIIIIIHIIHHIIIIHIIIIIIIIIIIIIIIIIIIIIIIIIIIIIIIIIIIIIIIIIIIIIHIIHIIIIIIIIIIIIIIIIHGHIHIIIHIIIIIIIIHHIIIIIIIIIIIIIIIIIIIIHIIIIIIIIIIIIIIIIIIIIIIIIIIIIIIIIIIIIIIIIIIIIIIIIIIIIIIIIIIIIIIIIIIIIIIIIIIIDDDDD
@HISEQ:969:HM2KJBCX2:2:1102:12806:23145 2:N:0:ACTATGCA
GACAGAGGTGCACCCAACTATCCCTATTAATCATTACGTCAATCCTAGAAACCAACAAAATAGGATCGAACGTCCTATTTCATTATTCCATGCTAATGTATTCAAGCGTTAGCTTGCTTTAAACACTCTAATTTTTTCAAAGTAACAGTCCAAATTCCCCGCAACACCAAATTAATGGCATTACGGATCATCAGGAAGGAGGAATCAGTGAGACCAGTACATACCAGAGGCATGACCAACCTACTAACCCCGAAATTCAACTACGAGCTTTTTAACTGCAACAACTTTAATATACGCTATTGGAGCTGGAATTACCGCGGCTGCTGGCACCAGACTTGCCCTCCAA
+
DDCDAIIIHIIIIIIIIIIIIIIIIHIIIIIIIIIHIIIHIHHIHIIIIIIIIIIIIHIIHGFHHIHHHHHGHIIIGHIIHHIIHIIIIIIICHIIIIIIIGIIIIIIIIIIHIIIIIIIIIIIIIIIHIIIIIIIIIIIIIIHIIIHHHEIIHHIIIIGIIIIIIIIIIIHIIIIHHIIIGIIIIIIIIIIIIIIIIIIIIIIIIIIIIIIIIHIIIIIIIIHHIIIIIIIIIIIIIIIIIHHDHHIIIIIIIIIIIIIIHEIIHIIIIIIIIHIIIIIIIIIIIIIIIIIIIIIIIIIHIIHIIIIIIIIIIIIIIIIIIIIIIIIIIIIIIIIIIIIIDDDDD
@HISEQ:969:HM2KJBCX2:2:1102:7191:23940 2:N:0:ACTATGCA
GACAGAGGTGCACCCAACTATCCCTATTAATCATTACGGTGGTCCTAGACCAACAAAATAGAACCAACGTCCTATTCTATTATTCCATGCTAATCTATTCAAGCAAAAGCCCGCTTTAAACACTCCAATTTTTTCAAGGTAATGGTCCTGGTTCCCCGGCACACCCAGTTAAGGACATACCGGCTCACCAGAAGGATAGACCCGACAACAGACAGTACTCGCCAGAGACGGACCGCCCGGTCAGGCCTAAAATTCAACTACGAGCTTTTTAACTGCAACAACTTTAATATACGCTATTGGAGCTGGAATTACCGCGGCTGCTGGCACCAGACTTGCCCTCCAA
+
CDDDAIIIIIIIIIIIIIIIIIIIIIIIIIIIIIHIIHHIIIIIIIIHIHIHHIIIIHGIHGIIIICHHHIIHHHHIIIIHHGHIIIIECHEHIHHIIIIIIIHIIIIIIIIGIIHIHIIIIIIIIHIIIIHIHIIHIHHIIIIIIIIIHIHHIHIIIIIIIIHHIIIIIIIIHIIIIIIIIIIIIIIIIHIIIIIHIIIIIHIIIIIIIIHIIIIIIIIIIIIIIIIIIIIIIIIIIIIHIIIIIIIIIIIIIIIIIIIIIIIIIIIHIIIIIIIIIIHHGIHIHIIIIIIIIIHHHIIHIIIIIIIIHIIHIIIIIIIIIIIIIIIIIIIIIIIIIDDDDD
@HISEQ:969:HM2KJBCX2:2:1102:11289:24553 2:N:0:ACTATGCA
GACAGAGGTGCACCCAACTATCCCTATTAATCATTACGGTGATCCTAGAAACCAACAAAATAGAACCATGCCGTCCTATTTTATTATTCCATGCTAATGTATTCAGGCACTAGCCTGCTTTGAGCACTCTAATTTTTTCAAGGTAATAGTCCTGCTTCCCCAACGCACCAAATGAATGGCATGCTGGTTATTCAGAAGGTAAGAACCCACCACACCAGTACGGACAGTGAAGCCCGACCGATGGACAGATTCCGAAATTCAACTACGAGCTTTTTAACTGCAACAACTTTAATATACGCTATTGGAGCTGGAATTACCGCGGCTGCTGGCACCAGACTTGCCCTCCAA
+
DDDDDIIIIIIHIIIHHIIIIIIIIIIIIHIIHIIGIIIHIHHHIIIIIIIHIIIIIHICHHCHHHIHI1GHDGDHHIHHIHFHI?FHGHHGHIHIIFIIIHIIIIIGIIHIIIHIIIIIIIIIIHHIHIIIIIIIIIIIIIIIIHIIIHIIIIIIIIHIIIIIIIIIIIIIIIHIIIIIIIIIIIIIIIIIIIIIIIHIIIIIIIIHHIIIHHIIIIIIIIIIIIIIIIIIIIIIIIIIIIIIIIHIIIHIIIIIIIIIIIIIIIIIIIIIIIIIIIIIIIIIIIIIIIIIIIIIIIIIIIIIIIIIIIIIIIIIIIIIIIIIIIIIIIIIIIIIIIIIIIIDDDDD
@HISEQ:969:HM2KJBCX2:2:1102:10971:24982 2:N:0:ACTATGCA
GACAGAGGTGCACCCAACTATCCCTATTAATCATTGCTCACAAATCCAAAAACCAACAAAATACGATAAACGAGCCCTAACTTATTATTCCATGCTAATGTATTCATAACTAACCGCCTGCTTTAAACACTCTAATTTTTTCAAAGTAAAGGTCCTGGATTGCGAACCCAACCCAGCAAAGGGCAGGAACGTTCTCCAGGAAGATGGTAAGCGCGCATCGGCACTCACACACGAAACCGTGGCGGGCCAAGCGCACTATACCAGAAATCCAACTACGAGCTTTTTAACTGCAACAACTTTAATATACGCTATTGGAGCTGGAATTACCGCGGCTGCTGGCACCAGACTTGCCCTCCAA
+
DDDADIIGIHIIIIHHHIIFIGHIGIIIIIIIIHHIEEHHII1CFHHCHIHIIHIIIIIGFHFHGIIHFHHEICDHHIIIH@HEHIIGEHIIHEHIIIHHCDC1EHFIHHHGGHDCDHEHFHHEHFHHHHHIG@FHHHHGHIIHHIIEGIIIHIHIIIHHGHIIIIIHHEHIIIIIHHHGIIIIIIIIIHIHBHIHIHHIIHHHEIHIIIIIHHEHHHHIGIIHCHHHHIHICEHHHHHHHIHHEHHECHHHHIIIHIHHFIHHHHHHIHHHIHHIIIIHEGIHIIIIIIHEHIIHGFC?GIIIIIHGHEHHIIIIIIIIHHHIDIIIIIIIIIGIHFHHHIHGCHGEHIIIHACDD@
@HISEQ:969:HM2KJBCX2:2:1102:3941:25026 2:N:0:ACTATGCA
GACAGAGGTGCACCCAACTATCCCTATTAATCATTACGTCAATCCTAGAAACCAACAAAATAGGATCGAACGTCCTATTTCATTATTCCATGCTAATGTATTCAAGCGTTAGCTTGCTTTAAACACTCTAATTTTTTCAAAGTAACAGTCCAAATTCCCCAAAACACCAAATTAATGGCATTAAGGTTCATCAGGAAGGAGGAATCAGTGAGACCAGTACATACCAGAGGCATGACCAACCTACTAACCCCGAAATTCAACTACGAGCTTTTTAACTGCAACAACTTTAATATACGCTATTGGAGCTGGAATTACCGCGGCTGCTGGCACCAGACTTGCCCTCCAA
+
DDDDCIIIIIIIIIIIHIHHGHIIIIIIIIIIIIIIIIIIIIIHIIIIIIHIIIIIIHHEHHHIHIIIHIIIIIIHIIIIIIIIHHHHIHHHIIIGIIHIIHIHHIIIIIHHHIHIIHIIIIIIIIIIIIIIIIIHHIIIIIIIIHHHIIIHHHHIIIIHIHIIIIHIIIIIIIIIIIIIHIIIIIIIHIIIIIIIIIIIIIIIIIIIIIIIIHIIIIIIIIIHIIIIIIIIIIIIIIIIIIHHHIIIIIIIIIIIIHHIIIHIIHIIGIIIIIIIIIIIIIIIIIIIIIIGIIIIIIIIIIIIIHIIIIIIIIIIIIIIIHIIIIIIIIIIIIIIIIIIIDCCDD
@HISEQ:969:HM2KJBCX2:2:1102:5161:25549 2:N:0:ACTATGCA
GACAGAGGTGCACCCAACTATCCCTATTAATCATTACGTCAATCCTAGAAACCAACAAAATAGGTTCGAACGTCCTATTTCATTATTCCATGCTAATGTATTCAGGCGCTAGCCTGCTTTAAACACTCTAATTTTTTCAAAGTAACAGTCCTGTTTCCCCGCAACACCAAATTAATGGCATTACGGTTCTACAAGAAGGAGGAATCAGCAAGCTAGTACATACCAGTGGCAAGACCAACCTGCTGATCCCGAAATTCAACTACGAGCTTTTTAACTGCAACAACTTTAATATACGCTATTGGAGCTGGAATTACCGCGGCTGCTGGCACCAGACTTGCCCTCCAA
+
DDDDDIIIIIIIIIIIIIGIIIHIHHIIIIIHIIIIGIIIIIIIIIHIIIIGHIIHIIIIHIHHHIIIHHIIHEHIIIIGEHIIIIIIIGIHIHIIHIHIIIIIHHHIIIIIHIIIIIIIIIIIHIIHHHIIIIIIIIIIHHIIIIIIIIIIIIIIIIIHHIIIIIIIIIIIIIIIIIIIIIIIIHIIIIIIIIIIIIIIIIIIIIIIIIIIIIIHIIIIIIIIIIHIIIIIIIIIIIIIIHHHIIIIIIIIIIIIIIHIHIIIIIIIIIIIIIIIIIIIIIIIIHHIIIIIIIIIIIIIIIIIIIIIIIIIIIIIIIIIIIIIIIIIIIIIIIIIIIIIDDDDD
@HISEQ:969:HM2KJBCX2:2:1102:18113:26306 2:N:0:ACTATGCA
GACAGAGGTGCACCCAACTATCCCTATTAATCATTACCTCAATGCTCTACAAAACCAACAAAATAGAACCGAGGTCCTATTCTATTATTCCATGCAACATTATTCAGGCGTAGGCCTGCTTTAAGCACTCTAATTTTCTCAAAGTAAACGCATCGGCCACCGAAAACACCCAATAAAGGGCATCAACGGCCAACCGATAGATTAGGACCGGACGTGTAGTGACAGCAATCAAGCGCACCACACGCCAGTACCCGAGATCCAACTACGAGCTTTTTAACTGCAACAACTTTAATATACGCTATTGGAGCTGGAATTACCGCGGCTGCTGGCACCAGACTTGCCCTCCAA
+
DDDDDIIGIIIIIHIIIIIHIIIIHIIIIIIIIIGIIIIIIHIIIIIIIIIIIIIIGHIIIIIIIIIIIIHDFHIIHIIIIIHHIIIIIIIIIHIIIIHIIHHHIIHHHHHIHHIIIIIHIIIIIIIIHIIIIIIIIIIIHHIHIIHHHHIIGIHHIIIIIIHIGHIIIHHIIIIHHIIIIHIGHIIIIIIIIIIIIIIIIHHHIIIHIIIIIIIIIIIIIIIIIIIIHIIIIIIIIIIIIIIIHHFIIIIIIIIIIIIIIIIIIIIIIIIIHIIIIIIIIIIIIIIHIGIIIHHEIIIIIIIIIIIIIIIIIIIIIIIIIIIIIIIIIIIHHHIHIIIIIIIDDDDD
@HISEQ:969:HM2KJBCX2:2:1102:9397:26802 2:N:0:ACTATGCA
GACAGAGGTGCACCCAACTATCCCTATTAATCATTACGGTGGTCCTAGACCAACAAAATAGAACCAACGTCCTATTCTATTATTCCATGCTAATCTATTCAAGCAAAAGCCCGCTTTAAACACTCTAATTTTTTCAAGGTAATGGTCCTGGTTCCCCGGCACACCCAGTTAAGGACATACCGGCTCACCAGAAGGATAGACCCGACAACAGACAGTACTCGCCAGAGACGGACCGCCCGGTCAGGCCTAAAATTCAACTACGAGCTTTTTAACTGCAACAACTTTAATATACGCTATTGGAGCTGGAATTACCGCGGCTGCTGGCACCAGACTTGCCCTCCAA
+
DADDDIIIIHIIHGHIIIIIIIIIIIIIHIHIIIIIIH=GHHIIIIHIHIHHHIIFHIII1ECCFHHHIH?CHHIIIHIHHHIIHIHGIIHIIIIIIHIGIHEHHIHHIHHGIIHHHIIHIHHHHHHGIIIIIIIIIIIIIIIIIIIIHHHGDHHDHHEIIHHEHIIIIIIIIIIIIIIHIIHHHEGFIIIIIGIIIHDHIHIIIIIIIIIHHEIIHHDGHHIIIIIIIIHIIHIIIHGIIIIIIHIIIIIIHIIHHHHEIHIHIIIIIIHIIHIIIHIIIIIIHIHHHIHIHIIHFFIIIIHHIHIIHHIIIIIIIIHIHIIHIHGIIHHIHHHHIIDDD@@
@HISEQ:969:HM2KJBCX2:2:1102:20646:26297 2:N:0:ACTATGCA
GACAGAGGTGCACCCAACTATCCCTATTAATCATTACGTTGTACCTAGAAACCAACAAAATAGGATCAAACGTCCTATTTCATTATTCCATGCTAATGTATTCAAGCGTTAGCCTGCTTTAAACACTCTAATTTTTTCAAAGTAACAGTCCTGTTTCCCTGCAACACCAAATTAATGACATTACAGTTCTTCAAGAAGGAGGAACCAGTAAAGCCAGTACATACCAGAGGCACGACCAACCTACTAATCCCGAAATTCAACTACGAGCTTTTTAACTGCAACAACTTTAATATACGCTATTGGAGCTGGAATTACCGCGGCTGCTGGCACCAGACTTGCCCTCCAA
+
@D@@BHIC<@GHCHIIEHG1<@F@EGC@EHCHHEHIHC<<<EFGCHIEHCE@11DHE@HHCGHHHC<FHHF=<C0DC@@FGHIHHIC1CF@11<F@IHIHIHIHHHIHG@IHFH@ADHHHGGEGHHHHHIHCG1EDIIHIIIIIHHHHFHHFHHGEHHHHIHHIHHFEHGHGIHIIHHFEHIHHHEGCHCEEIHHHHHHGIIIHIIHIGIIHHGHEIIIIIHHHFEIHHHIIIHECHHFFGFGGHIHFFIHIHHHIIHGIHFHHHGHHIIIIHGHIHIIIIIHFIIGHHIIIHIIIHIHGIHIHGIIIIIIIIIIIHIIIIIHIHIIIIIIHGCIIIIIIIDDBCD
@HISEQ:969:HM2KJBCX2:2:1102:7627:26685 2:N:0:ACTATGCA
GACAGAGGTGCACCCAACTATCCCTATTAATCATTACGTCAATCCTAGAAACCAACAAAATAGGTTTGAACGTCCTATTTCATTATTCCATGCTAATGTATTCAAGCGTTAGCCTGCTTTAAACACTCTAATTTTTTCAAAGTAACAGTCCTGTTTCCCTGCAACACCAAATTAATGACATTACAGTTCTTCAGAAAGGAGGAATCAGCGAAACCAGTTCATACCAGTGGCACGACCAACCTGCTGACCCCGAAATTCAACTACGAGCTTTTTAACTGCAACAACTTTAATATACGCTATTGGAGCTGGAATTACCGCGGCTGCTGGCACCAGACTTGCCCTCCAA
+
DDDDDIIIIIIIIHIIIIIIIIIIIHIIIIIIIIIIIIIIIIIIIIHIIIHIIIHIIHIIHIHIFHHHHHHHHIIIIHIIIIIIHIIIIIIIIIIIIIIIIIIIIIIIIIIIIIIIHIHIIIIIIIHIIIIIIHIIHIIHIIIIIHIIIIIHIIIIIIIIIIIIIIIIIIIIIIIIIIIIIIIIIIIIIIIIIIIIIIIIIIIIIIIIIIIIHIIIIIIIIGIIIIIIIIIIIIIIIIIIIIIHFIIHIIIIIIIIIIIIIIIIIIIIIIIIIIIIIIIIIIIIIIIIIIIIIIIIIIIIHIIIIIIIIIIIIIIIIIIIIIIIIIIIIIIIIIIIIIIIIDDDDD
@HISEQ:969:HM2KJBCX2:2:1102:1891:27579 2:N:0:ACTATGCA
GACAGAGGTGCACCCAACTATCCCTATTAATCATTACGGTGGTCCTAGAAACCAACAAAATAGAACCACAACGTCCTATTCTATTATTCCATGCTAATCTATTCAAGCAAATGCCTGCTTTAAACACTCTAATTTTTTCAAGGTAATGGTCCTGGCTCCCCGGCACACCCAATAAAGGACATACTGGTTCACCAGAAGGTGGACCCGACACAGGACAGTACTCGCCAAAGACGGACCGCCCGGCCAGGCCTAAAATTCAACTACGAGCTTTTTAACTGCAACAACTTTAATATACGCTATTGGAGCTGGAATTACCGCGGCTGCTGGCACCAGACTTGCCCTCCAA
+
DDDDDIHIIGIIIIIIIIIIIIIIIIIIHIIIIIIIIIIIIIIIIIIIIIIIIIIIIIHIIIIIIIHIIIIIGHIHIHIIHGIIIIIIIHIIIGHHHIHIIHIIIIIIIIIIIIIIIIIHHIIIIIIHIIIIIIIIIIIIIIIHIGIHHHIIIIIIHIIIIIIIIIIIIHIIIIIIIIIIIIIIIIIIHFIIIIIIIIIIHIIIIIIIIIIIIIIIIIIIIIHIIIGIIIHIIIIIIIIIIIIIHIIIIHIIIIIHIIIIIIHIIIIIIIIIIIIIIIIIIIIIIIIIIIIIIIIIIIIIIIIIIIIIIIIIIIIIIIIIIIIIIIIIIIIIIIIIIIIIIDDDDD
@HISEQ:969:HM2KJBCX2:2:1102:3942:27814 2:N:0:ACTATGCA
GACAGAGGTGCACCCAACTATCCCTATTAATCATTACATCGATCCTAGAAACCAACAAAATAGAATCGGATGTCCTATTTCATTATTCCATGCTAATGTATTCAAGCGTGAGCCTGCTTTAAACACTCTAATTTTTTCAAGGTAACAGTCCTAATTCCCCGTGACACCAAATTAATGGCATTACGGTTCTTTAGAAGGTGAGAAATCAATAATATCAGTACATACCAACGGCATGACCGAAACATTGATCCCGAAATTCAACTACGAGCTTTTTAACTGCAACAACTTTAATATACGCTATTGGAGCTGGAATTACCGCGGCTGCTGGCACCAGACTTGCCCTCCAA
+
DDDDDIIIIIIIHIIGIIIIIIIIIIIIIIIIIIHIIIIIIIIIIIIIIIIIGIIHIIIGIIHHIIIIIIIIIIHIIIHIIHIIIIIIIIIIGIHHHIIIIIIIIIIIIHIHIIIIIIIIIIIHHIIIIIIIIIIIIIIIIIIHIHHHIIIIIGHHIIHIIIFIIIHIIIIIIIIIIIIIIIIIIIIIIIIIIIIIIIIIIHIIIHIIIIIIIIIIIHIIIIIHIIIIIIIIII=HIIIIIIIIHGIIIIIHIIIIIIIIIIHIHIIIIIIIIIIIIIIIIIIIIIIIIIIIIIIIIIIIIIIIIIIIIIIIIIIIIIIIIIIIIIIIIIIIIIIIIIIIIIDDDDD
@HISEQ:969:HM2KJBCX2:2:1102:12813:27288 2:N:0:ACTATGCA
GACAGAGGTGCACCCAACTATCCCTATTAATCATTACGTCAATCCTAGAAACCAACAAAATAGGATCAACGTCCTATCTCATTATTCCATGCTAATGTATTCAAGCGCGAGCCTGCTTTAAACACTCTAATTTTTTCAAAGTAACAGTCCTGATTCCCCGCCACACCAAATTAATGACATGATGGTTCGTCAGAAGGTAGGAATCAGTAACACCAGTACGTACCGAAGGCACGACCAGCGTACTAATCCCGAAATTCAACTACGAGCTTTTTAACTGCAACAACTTTAATATACGCTATTGGAGCTGGAATTACCGCGGCTGCTGGCACCAGACTTGCCCTCCAA
+
DDDDDIIIIIIIIIHIIIIIIIIHIIIIIIIIIIIIIIIIIIIIIIIIHIIHHIIHIIGIIIHGHIIIIIIHIHIIIIIIIIGGIHIIHHHIHHHIGHHHIGHHHIIIIIHIIIIIIIHIIIIIIIIIIHIIIIIIHHIIHHIIHIHHIIHIHIHHHIIIIIIHHHIIIIIIIIHIIIIIIIHIIIIIHIIIIHIIIIIIIIIHIIHIHIIHIHIIIIIIIHHIIIIIIIHIIIIIIIIHIHIHIIIIIIIHIIIIIIIIIHIIIIIIIIIIIHIIIIIIIIIIIIIIIIIIIIIIIIIIIIIIIIIIIIIIIIIIIIIIIIIIIIIIIIIIIIIIIIIIDDDDD
@HISEQ:969:HM2KJBCX2:2:1102:2724:28406 2:N:0:ACTATGCA
GACAGAGGTGCACCCAACTATCCCTATTAATCATTACGTCAATCCTAGAAACCAACAAAATAGGATCAACGTCCTATTTCATTATTCCATGCTAATGTATTCAAGCGCGAGCCTGCTTTAAACACTCTAATTTTTTCAAAGTAACAGTCCTGATTCCCCACCACACCAAATTAATGACATGATGGTTCGTCAGAAGGTAGAAATCAGTAACACCAGTACGTACCGAAGGCACGACCAGCGTACTAATCCCGAAATTCAACTACGAGCTTTTTAACTGCAACAACTTTAATATACGCTATTGGAGCTGGAATTACCGCGGCTGCTGGCACCAGACTTGCCCTCCAA
+
DDDDDIIIIIHIIIIIIHIIIIIIIIIIIIIIGIIIIIIIIIIIHHIHHIIIIIIIIIIHHGHIHIIIIHIIIIIIHIIIIHIIIIIIIIIGIIIIIIHIIIIIHHIIIHIHIIIIIIIIHIIIIGIIIIIIIIIIIIIIIIIIIIIHIIIIIIIIIIHHIIIIIIIIIIHHIIIHIIIIIIIIIIIHIIIIIIIIIIIIIIHHIIIIIIIIIIIIIIIIIIIIIIIIIIIIIIIIIIIIIIHHIIIIIIIIIIIIIIIIIIIIIIIIIIIIIIIHIIIIIIIIIIIIIIIIIIIIIIIIIIIIIIIIIIIIIIIIIIIIIIIIIIIIIIIIIIIIIIIIDDDDD
@HISEQ:969:HM2KJBCX2:2:1102:7879:28525 2:N:0:ACTATGCA
GACAGAGGTGCACCCAACTATCCCTATTAATCATTACGTCGATCCTAGAAACCAACAAAATAGAATCAAACGTCCTATTTCATTATTCCATGCTAATGTATTCAAGCGTGCGCCTGCTTTAAACACTCTAATTTTTTCAAAGTAACAGTCCTGATTCCCCACGACACCAAATTAATGACATCGCGATTCTTCAGAAGGTAGGAACCAATAATGCCAGTGCGTACCGAGGCACGACCGACAATCTGATCCCGAAATTCAACTACGAGCTTTTTAACTGCAACAACTTTAATATACGCTATTGGAGCTGGAATTACCGCGGCTGCTGGCACCAGACTTGCCCTCCAA
+
DDDDDIIIIIIIIIIIIIIIIIIIIIIIIIIIIIIIIIIHIIIIIIIIIHIIIHIIGHIHIIIHIIHHHIIIHHHHIIIIHIIIIHIHHIIIHIIHHIHIIIIIIIIIIIHIIIIIHIIIIIIIIIIIIIIIIIHIHIIIIIIIIIIIIIIIIIIIIIIIIIIHIIIIIIIIIIIIIIIIIIIIIIIIIIIIIIIIIIIIIIIIIHHHIIIIIIIIIIIIIIIIIIIIIIIIIIIIIIIIIIIHIIIIIIIHIIIIIIIIIIIIIIIIIIIIIHIIIIIIIIIIIIIIIIIIIIIIIIIIIIIIIIIIIIIIIIIIIIIIIIIIIIIIIIIIIIIIIIIIDDDDD
@HISEQ:969:HM2KJBCX2:2:1102:10205:29183 2:N:0:ACTATGCA
GACAGAGGTGCACCCAACTATCCCTATTAATCATTACGGTGATCCTAGAAACCAACGAAATAGAATCAGTCCGTCCTATTTCATTATTCCATGCTAATGTATTCAGACGATAGTCTGCTTTAAACACTCTAATTTTTTCAAAGTAACAGTCCTGATTTCCCATCACACCAAATAAATGGCATGAAAGTTCCTCAGAAGGTAGAGATCCATCTCACCAGTGCAGACAATTAAGCCTGACCAATGGGTAGACCCCGAGGTTCAACTACGAGCTTTTTAACTGCAACAACTTTAATATACGCTATTGGAGCTGGAATTACCGCGGCTGCTGGCACCAGACTTGCCCTCCAA
+
CDDDDHHGHHIIIIIIIIIIIIIIIGHIHHHHIHFHIIHIIHIIIIIIIIIIIIIIGIIIGHIGHIIIIIGGDHHHIIIHGFHIIIIIIHIIHGIIIIIIIHIHHHHHIIIIIIHIIHHHIIIHIIIIHIHIIIHHIIIHIIIIIIIIIHIIIIHIIIIIIHIHIIHEIIIIIHHHIIIIIIIIHHIIIHEIHIIIIIIIIIIIIIIIIIIIIIIIIIIHHHIIIIIIIIIHIIIIIIIIIIIIHGHIIIIHHIIIIIIIIIHIIIIIIHIIIIIIIHIIIIIFHIIIIIIIIIIIIIIIIIIIIIIIIIIIIIIIIIGIIIIIIIIIIIHHIIIIIIIIIIIDDDDD
@HISEQ:969:HM2KJBCX2:2:1102:11444:29034 2:N:0:ACTATGCA
GACAGAGGTGCACCCAACTATCCCTATTAATCATTACGTCAATCCTAGAAACCAACAAAATAGGATCGAACGTCCTATTTCATTATTCCATGCTAATGTATTCAAGCGTTAGCTTGCTTTAAACACTCTAATTTTTTCAAAGTAACAGTCCAAATTCCCCGCAACACCAAATTAATGGCATTACGGATCATCAGGAAGGAGGAATCAGTGAGACCAGTACATACCAGAGGCATGACCAATCTACTAACCCCGAAATTCAACTACGAGCTTTTTAACTGCAACAACTTTAATATACGCTATTGGAGCTGGAATTACCGCGGCTGCTGGCACCAGACTTGCCCTCCAA
+
DDDDDIIIIHIIIIIIIIIIIIIIIIIIIIIIIIIIIIIIIIIIIIIIIIIIIIIIIIHCHIHIIIIGIIIDIIGIHIIIIIIIIIIIIIIIHIIIIIIIIIIIIIHHIIIIIIIIIIIIIIIIHIIIIIIIIIIIIIIIIIIIHIIIIIIIIHIIFHHIIIIIIIIIIIHIIIIIHIIHHIIIIIHIIIIIIIIIIIIIIIIIIIIIIIIIIIIIHIIIIIIIIIIIIIIIIIIIIIIHIIIHHIIIIIIIIIIIIIIIIHHIIIIIIIIIIIHIHIIHIIIIIIIIIIIIIHIIIIIIIIIIIIIIIIIIIIIIIIIIIIIIIIIIIIIIIIIIIIIIIDDDDD
@HISEQ:969:HM2KJBCX2:2:1102:12554:28657 2:N:0:ACTATGCA
GACAGAGGTGCACCCAACTATCCCTATTAATCATTACGTCAATCCTAGAAACCAACAAAATAGGATCGTCGTCCTATTTCATTATTCCATGCTAATGTATTCAAGCGTTAGCCTGCTTTAAACACTCTAATTTTTTCAAAGTAACAGTCCTGTTTCCCCGCAACACCAACTTAATGGCATTACGGTTCTACAAGAAGGAGGAATCAGCAAAGCCAGTGCATACCAGTGGCACGACCAACTTGCTGACCCCGAAATTCAACTACGAGCTTTTTAACTGCAACAACTTTAATATACGCTATTGGAGCTGGAATTACCGCGGCTGCTGGCACCAGACTTGCCCTCCAA
+
DBDDDIIEHHGHIIIIIHIIIIEHIHIIIIIIHIIIIIHHHIIHHIIIIHHHHHIIIIHHHHHIFHIEHGIDHHHGIIIGIIIIIIIIIIEHFHHIIIIIGFHIIIIIIIHIHHIIIIIHEHHHHHHHIHHHHHHIHHHIHIHIIIIIIIIIIIHHHIHHHEHHHIIHIHIHIIIHIIIIIIIIIIIIIHIIIIIHIIIIIIIIIIIIIHEIIIHIIIIIHIGIIIIIIIIIIIIIIIIIIHHCHHHHIIIIIIIIIHIIHIIIIIIIIIHGIIIIIIIIIIIIIHIIIIIIIHIGIIIIIIIIIIIIIIIIIIIIIIIIIIIIIIIIIIIIIIIIIIIIDDDDD
@HISEQ:969:HM2KJBCX2:2:1102:12134:30544 2:N:0:ACTATGCA
GACAGAGGTGCACCCAACTATCCCTATTAATCATTACGTCGATCCTAGAAACCAACAAAATAGAATCAAACGTCCTATTTCATTATTCCATGCTAATGTATTCAAGCGTAAGCCTGCTTTAAACACTCTAATTTTTTCAAAGTAACAGTCCTGATTCCCCACGACACCAAATTAATGACATCGCGGTTCTTCAGAAGGTAGGAACCGATAATGCCAGTGCGTACCGAAGCACGACCAACAATTCGATCCCGAAATTCAACTACGAGATTTTTAACTGCAACAACTTTAATATACGCTATTGGAGCTGGAATTACCGCGGCTGCTGGCACCAGACTTGCCCTCCAA
+
DDDDDHFHIIIIIIIIIIIIIIIIIIIIIIIIIIIIHHIIIIIIIIIIIIIIIIIIIIIIIIHHIIIIIIIHHHIIIIIIIIIIIIIIHIIIGHHIIIIIIGIHIIIIIIIIGIIIIIIIIIIIIIIIIIIIIIHIHIIIIIIIIIIIIIIIIIIIIHHIIIIIIIIIHIIIIIIIIIIIIIIIIIIIIIIIIIIIIIIIIIIIIIIIIIIIIIIIIIIIIIIIIIIIIIIIIIIIHIIIIIHEIIIIIIIIIIIIIIIIIHIIIIIIIIIIIIIIIIIIIIIIIIIIIIIIIIIIIIIIIIIIIIIIIIIIIIIIIIIIIHIIIIIIIIIIIIIIIIIIDDDDD
@HISEQ:969:HM2KJBCX2:2:1102:13390:31389 2:N:0:ACTATGCA
GACAGAGGTGCACCCAACTATCCCTATTAATCATTACGTCGATCCTAGAAACCAAAAAAATAGAATCAAACGTCCTATTTCATTATTCCACGCTAATGTATTCAAGCGTGCGCCTACTTTAAACACTCTAATTTTTTCAAAGTAACAGTCCTGATTCCCCACGACACCAAATTAATGACATCGTGGTTCTTCAGAAGGTAGGAACCAATAATGCCAGTGCGTACCGAAGCATGACCGACAATTTGATCCCGAAATTCAACTACGAACTTTTTAACTGCAACAACTTTAATATACGCTATTAGAGCTGGAATTACCGCAGCTGCTGGCACCAGACTTGCCCTCCAA
+
DADA@HIIIGEHEHIHHIHGCHHHIIIIIIIIHHIHHGHHIDHHHHHIIIII1DFHIHIHIHHHHHHEHIHIIHHIIIIIGIHIIIIHHIIIHIHIIIIIIHIIHIIIIIIIIIIHHHIHHGIHHIIIIIIIIIIHHIIIIIHIIIHIIHIHFHIHIHIIIHIHIIHIIIHIIIIIIIIHHIHIHIIIIIIIIIIIIIHIIIIIHIIIIIIHHGIIIIIIHHHGIIIIIIIIGIIIIIIIHFIIIIHIIIIIHIHHIIIHIIIIIHHIIIIIIIIIIIHHHHHHIHIIIIHGIHIIIGIHIIIIHIIHHHIGIIIIIIIIIHIIIIIIIIIIIIIIIIIIDDDDD
@HISEQ:969:HM2KJBCX2:2:1102:15711:31167 2:N:0:ACTATGCA
GACAGAGGTGCACCCAACTATCCCTATTAATCATTACGGTGATCCTAGAAACCAACAAAATAGAATCATGCCGTCCTATTTTATTATTCCATGCTAATGTATTCAAGCAAAATGCCTGCTTTAAACACTCTAATTTTTTCAAAGTAAAGGTCCTGGTTCCCCGTGACACCCAATTAAGGGCATCGCGGTTCTCCAGAAGGTGAGAAATTGACTACACCAGTTCATACCCCTTAAGGCACGACCGATGTGTCAATCCCGAAATTCAACTACGAGCTTTTTAACTGCAACAACTTTAATATACGCTATTGGAGCTGGAATTACCGCGGCTGCTGGCACCAGACTTGCCCTCCAA
+
DDDDDIIIHFHIIIIIIIIIIIIIIIIIIIHIIHIIIIIIIIIIIIIIIIIIIIIIIIIIIIIIIHHIIHIIIIIIIIHHIIIIIIIIHIIHIIIIIIIIIIGHIIIIIIIIIIIIFHIIIIIIIHIIIIIIIIIIHIIIIIHIHIIHIHIHIIIIIIIIIIIIIIIIHIIIIIIIIIIIIIIIIIIIHIIIIIIIIIIIIIIIIIIIIIIIIIIHIIIIIIIIIIIIIIIIIIIIIIIIIIIIIIIIIIHIIHIIIIIIHIIIIIIIIIIIIIIIIIIIIIIIIIIIIIIIIIIIIIIIIIIIIIIIIIIIIIIIIIIIIIIIIIIIIIIIIIIIIIIIIIIIIIIDDDDD
@HISEQ:969:HM2KJBCX2:2:1102:4013:31344 2:N:0:ACTATGCA
GACAGAGGTGCACCCAACTATCCCTATTAATCATTACGTCGATCCTAGAAACCAACAAAATAGAATCAAACGTCCTATTTCGTTATTCCATGCTAATGTATTCAAGCGTGAGCCTGCTTTAAACACTCTAATTTTTTCAAAGTAACAGTCCTGATTCCCCATGACACCAAATTAATGACATCATGGTTCGTCAGAAGGTAGGAATCAATAATACCAGTTCGTACAATAGCACGACCAATAAATTGATCCCGAAATTCAACTACGAGCTTTTTAACTGCAACAACTTTAATATACGCTATTGGAGCTGGAATTACCGCGGCTGCTGGCACCAGACTTGCCCTCCAA
+
@@D@D@HIFHHIIGGCFHCHHH1CEFHHHHIIGHHHIIIHHDHCHHIGEGHHIHIHIHFHIHHIIHHHGHHH@FH=FG1CFCGHCGHG?E1<CHEHIIIIHHHIIIIIIIIHHGCCHHHFGHHEFEH@HHIHHHHFHHHIHHGEEGEIHEGGGHHIIHHHHHHHGEGCGHIHIIIHHEFHHEIIGIHIIHHIIIIIIIHGHEIIHGHHFHC<<EFEIHHHG@HGFGHHHHDIHHIHIIIIIIHGHHDCIIHHHIIIGHHHHIIHFHIIIIIIIHIHHG@HIHEHCEEHIHIIIIIIIGHIIIHHCIIIHIIIHIHHHIHHHIHIHGGCIHHHEHHIIIIHDBAAA
@HISEQ:969:HM2KJBCX2:2:1102:4277:31776 2:N:0:ACTATGCA
GACAGAGGTGCACCCAACTATCCCTATTAATCATTACGTCGATCCTAGACACCAACAAAATAGAATCAAACGTCCAATTTCATTATTACATGCTAATGTATTCAAACGCGAGCCTGCTTTAAACACTCTAATTTTTTCAATGTAACAGTCCTGATTCCCCATGATACCAAATTAATGACATCATGGTTCTTCAGAAGGGAGAAATCAAAATTGCCAGTACGTACCGAGGCACGACCAACAAATTGATCTCGAAATTCAACTACGAGCTTTTTAACTGCAACAACTTTAATATACGCTATTGGAGCTGGAATTACCGCGGCTGCTGGCACCAGACTTGCCCTCCAA
+
000<01<CD?1<D1C<<<D1DE111<C1D11FH11D11<C//1F@F11111<D11<1<1<D111DCE1<C10<C00<F1F1DFHCHH111DC111CH@CHF@1<D&CD<B<=AB<<CFG@B1D8D1GCEHHE6<F:C<C@$HHBBHHHEHFG7F8:C<DCHF9<#EE?G<CFFGDDC>HEA@C?EFFF@D0?AEHF0><?GGCC0FHEHF1F>/>F1HF@C?HAHHECDCCHHE>@A<>?ED1CEFGC1F1FHHEFHGD1@IFHHGEHHEHCGIHHCEFHHHEFG@@HHCEIHDGCC@DC1FHHHEHEGGHHEC<<DGC?HC?HIHFIIHHG@HHEEDHH@DD?D
@HISEQ:969:HM2KJBCX2:2:1102:1734:32024 2:N:0:ACTATGCA
GACAGAGGTGCACCCAACTATCCCTATTAATCATTACGGTGATCCTAGAAACCAACAAAATAGAACCATGCCGTCCTATTCTATTATTCCATGCTAATGTATTCGAGCAAAAATGCCTGCTTTAAACACTCTAATTTTTTCAAGGTAAAGGTCCTGGATCCGCAAGACACCCAATAAAGGACATCAAGTTTCTCCAGAAGGTGAGAAATCAACAGTAACAGTTCATACCCCTTAAGGCATGACCATCACGTCAATCCCGAAATTCAACTACGAGCTTTTTAACTGCAACAACTTTAATATACGCTTTTGGAGCTGGAATTACCGCGGCTGCTGGCACCAGACTTGCCCTCCAA
+
B@DD@CHHIHEFHEHEHIIIEFH?EGHIHHGEHHHHHHGFF1FG<C1DEEHFFEHIIHHHIIH?GEHHHHHIICCH@FEHHHIGHHHHHHHIHHEGFHEGHHHHFHHHHHIIIIIHHHGHGH@EGGHHIIIIIIIIHIIGIIIHFHIIIHIIHHIIIHHCHHIHIIHIIFCHHHGHHHHIIHHHHHHHH@IGHIIIIIIIIHHHIIIIIIIIIIIIHGIIIIIIIIHHGIIIIIHIIHIIIIIIIHHGIHFD@DHIIIIH@HIHHHHHGCEHEIIIIHHGIIIHIIIIIIIHIHHEIHEEIIHHHIIIIIIIIIIIIIIHHHHIIIIIIIHIIIHIGIIIHIHHIIIGDDDDD
@HISEQ:969:HM2KJBCX2:2:1102:15384:32111 2:N:0:ACTATGCA
GACAGAGGTGCACCCAACTATCCCTATAATCATTACGTCAATCCTAGAAACCAACAAAATAGGATCGAACGTCCTATTTCATTATTCCATGCTAATGTATTCAAGCGTTAGCTTGCTTTAAACACTCTAATTTTTTCAAAGTAACAGTCCAAATTCCCCGCAACACCAAATTAATGGCATTACGGATCATCAGGAAGGAGGAATCAGTGAGACCAGTACATACCAGAGGCATGACCAATCTACTAACCCCGAAATTCAACTACGAGCTTTTTAACTGCAACAACTTTAATATACGCTATTGGAGCTGGAATTACCGCGGCTGCTGGCACCAGACTTGCCCTCCAA
+
A@DDBGHIIGFHHHIIIHIIIIIIIIIIIIIIIIH?GHEHHIIIIIIIIIIIIHFHHHGHHIIIHHIIIEHIIIIHIIIIIII?FHCHHHIHGHHHHHHHHHHHHIIIIIIGIIIIIIIHIEHHHIIHIIHEHHHIEHHIIHHIIIHHIIIHHHHHEHEHHIIHGHCCEHHHHIIHIHGHIIIIIHGIIIHIHIIIHIIIIIIIIIII<HGGIHIIIIIIIIHIIHIIH=IIIIIHIIIIIIHHIIHIHHHEIIIIHIIIIHHHIHIIIIIIIIIIIHIIIHIIHHIIIIHIIIIIIIIIIIIHIIIIIIHIIIIIHHIHGHIIIHEIIIIIIIIIGHIIDDDDD
@HISEQ:969:HM2KJBCX2:2:1102:10053:31738 2:N:0:ACTATGCA
GACAGAGGTGCACCCAACTATCCCTATTAATCATTACGTTGTACCTAGAAACCAACAAAATAGGTTCGAACGTCCTATTTCATTATTCCATGCTAATGTATTCAAGCGTTTGCCTGCTTTAAACACTCCAATTTTTTCAAAGTAACAGTCCTAACTCCCCACGACACCAAATTAATGACATCATGGTTCATCAGAAGGGAGGAATCAACGACCCCAGTGCGTACCGAAGGCACGACCGACGTATTGATCCCGAAATTCAACTACGAGCTTTTTAACTGCAACAACTTTAATATACGCTATTGGAGCTGGAATTACCGCGGCTGCTGGCACCAGACTTGCCCTCCAA
+
DDDDDIIIIGIIIIIIIIIIIIIIIIIIIIIIIIIIIIIIIIIIIIIIIIIHHIIIIIHIIIIHIHIHHHIIHIIIIIIIIIIIIIIIIIHHHIIIIIIIIHIIIHIIIIIHIIIIIIIIHHIIIIIIIIIHIIIIIIIIHIIIIIIIHIIHIIIIIIIIIIIIIIIIIIIIIIIIIHIGHIIIIIIIIHFIIIIIIIIIHIIIIIIIIIHIIIIIIIIIIIIIIIIIIIIIIIIIIIIIIIHHFIIIIIIIIIHIIIIIIIHIIIIIIIIIIHHIIIIIIIIIIIIIIIIIIIIIIIIIIIIIIIIIIIIIIIIIIIIIIIIIIIIIIIIIIIIIIIIIIDDDDD
@HISEQ:969:HM2KJBCX2:2:1102:20966:32965 2:N:0:ACTATGCA
GACAGAGGTGCACCCAACTATCCCTATTAATCATTACGTCAATCCTAGAAACCAACAAAATAGGATCAAACGTCCTATTTCATTATTCCATGCTAATGTATTCAAGCGTTAGCCTGCTTTAAACACTCTAATTTTTTCAAAGTAACAGTCCTGTTTCCCTGCAACACCAAATTAATGGCATTACAGTTCTTCAGAAAGGAGGAATCAGCGAAGCCAGTGCATACCAGTGGCACGACCAACCTGCTGACCCCGAAATTCAACTACGAGCTTTTTAACTGCAACAACTTTAATATACGCTATTGGAGCTGGAATTACCGCGGCTGCTGGCACCAGACTTGCCCTCCAA
+
DDDDDIHHHIIIIHIIIIHIHHHHHHHHGHFHHHFHHHFHHHFHHHIIIGIIHHFHHGHHIIEHIHFHIIIIEHHDHHHHIHIH?GHEHH@FCGHHHHHHHHHHIHHHHDEIHHHHIHIHHIHIIIHHHHEIGHHHIHHHIIIIIIIIIIIGHIIIIHHIIIIIIIIHHHIIIIHIIIIHHIIIIIIIIIIIIIIHHIHIIIGIHIIIIIIGIIIIIIIIIIIIIIIIIIIIIIIIIHHIIIIHDHHIIIIIIHHHIIIIIIIHHGIIIIIIIHIIIIIIIIHFHIIIIIIIIIIIIIIIIIIIIIIIIIIIHIHIIIIIIIHIIIIIHIIIIHIIIIIIIDDDDD
@HISEQ:969:HM2KJBCX2:2:1102:11054:34121 2:N:0:ACTATGCA
GACAGAGGTGCACCCACTATCCCTATTAATCATTACGTCGATCCTAGAAACCAACAAAATAGAATCAAACGTCCTATTTCATTATTCCATGCTAATGTATTCAAGCGTGCGCCTGCTTTAAACACTCTAATTTTTTCAAAGTAACAGTCCTGATTCCCCACGACACCAAATTAATGACATCGCGGTTCTTCAGAAGGTAGGAACCAATAATGCCAGAGCGTACCGAGGCACGACCGACAATCTGATCCCGAAATTCAACTACGAGCTTTTTAACTGCAACAACTTTAATATACGCTATTGGAGCTGGAATTACCGCGGCTGCTGGCACCAGACTTGCCCTCCAA
+
DDDDDHIIHEHIIHIIIIIIIIIIIIHIIHIIIIIHHGHHIIHIIIHHHIIIIIIHHHIIIICHIIIHIHHIHIIIHHHIIIIIIGIHIEEHHGIIIIIIIHIIHHHHHIIIIIIIIIIHIIIIIIIIIIIIIIHHHIIIIIIIHIIIHIIIIIIIIIHHHIIHHIIIIIIIIIHHGHIIIIIIIIIIIHIIIIIIIIIIIIIIIIIIIIIHIIIIIIIIIIIIIIIIIIIHHIIIIIIIIHGIIIIHIIHIIIIIIIHHIIIIIIIIIIIIHIIIIIIHCHIIHIIIIIIIIIIIIIHIIIIIIIIIIIIIIIIIIIIIIIIIIIIIIIIIIIIIIIHDDDDD
@HISEQ:969:HM2KJBCX2:2:1102:9425:35060 2:N:0:ACTATGCA
GACAGAGGTGCACCCAACTATCCCTATTAATCATTACGTCAATCCTAGAAACCAACAAAATAGGATCGAACGTCCTATTTCATTATTCCATGCTAATGTATTCAAGCGTTAGCTTGCTTTAAACACTCTAATTTTTTCAAAGTAACAGTCCAAATTCCCCGCAACACCAAATTAATGGCATTACGGATCATCAGGAAGGAGGAATCAGTGAGACCAGTACATACCAGAGGCATGACCAACCTACTAACCCCGAAATTCAACTACGAGCTTTTTAACTGCAACAACTTTAATATACGCTATTGGAGCTGGAATTACCGCGGCTGCTGGCACCAGACTTGCCCTCCAA
+
@B@@BCH?DFHHHH0CGHHC1<D1CFHEHG1<<FH@E@1<CEHC@FGEC@HHE?GEE@H?F?1<C<<EEE@CEEH@@<DGHH?FFHHC@C<<CCD<HHIHGEHHHCDHFHHECEHH@HFEHCGFFDGFHGGHHE?FH?EEHEHHHHFHIEHHHI?1ECDEEDDCD<EF@C@HFHEFEHEECCD<CCHFCHHEHEEIIIHHFHHHGIIIHECFHHHHHIHIHHHHHHHHFEHFHHCHFGC1@IHGDHIHCCD1HHHFH?GHG=HHFHFEEIIHEIHFIHHFHEGG@?CCIIIHCIHHHIHHHIHHIHHIHGHHDIDHHIIIIHEEHG@@FIIHG<EEIHIHHDADD@
@HISEQ:969:HM2KJBCX2:2:1102:20612:35442 2:N:0:ACTATGCA
GACAGAGGTGCACCCAACTATCCCTATTAATCATTACGTCAATCCTAGAAACCAACAAAATAGGATCAAACGTCCTATTTCATTATTCCATGCTAATGTATTCAAGCGTTAGCTTGCTTTAAACACTCTAATTTTTTCAAAGTAACAGTCCTGTTTCCCTGCAACACCAAATTAATGGCATTACAGTTCTTCAGAAAGGAGGAATCAGCGAAGCCAGTACATACCAGTGGCATGACCAACCTGCTGACCCCGAAATTCAACTACGAGCTTTTTAACTGCAACAACTTTAATATACGCTATTGGAGCTGGAATTACCGCGGCTGCTGGCACCAGACTTGCCCTCCAA
+
DDDDDIIIIIIIIIIIHIIIIIIIIIIIIHIIIIIIIIIIIIIIIIIIIIIIIIIIIIIIIIHHIIIIGIIIHIIIIIIIIIHIIHIFHIIHIIIIIIIGHHHIIHIIIHIIHIIIIIIIIIIIIIIIHHFHHHIIIIIGHHIIIHIIIIIIIIIIIIHIIIIIIHHIIIIIIIIIIIIIIIIIIIIIIIIIIIIIIIIIIIIIHIIIHIHEIHIIIIIIIIIIIIIIIIIHIIIIIIHIIIIHGIIIIHIIIIIIIIIIIIIIIIIIIIIIIIIIIIIIIIIIIIIIIIIHHIIIIIIIIIIHIIIIIIIIIIIIIIIIIIIIIIIHIIIIIIIIIIIIIDDDDD
@HISEQ:969:HM2KJBCX2:2:1102:15039:35841 2:N:0:ACTATGCA
GACAGAGGTGCACCCAACTATCCCTATTAATCATTACGGTGGTCCTAGACCAACAAAATAGAACCAACGTCCTATTCTATTATTCCATGCTAATCTATTCAAGCAAAAGCCCGCTTTAAACACTCTAATTTTTTCAAGGTAATGGTCCTGGTTCCCCGGCACACCCAGTTAAGGACATACCGGCTCACCAGAAGGATAGACCCGACAACAGACAGTACTCGCCAGAGACGGACCGCCCGGTCAGGCCTAAAATTCAACTACGAGCTTTTTAACTGCAACAACTTTAATATACGCTATTGGAGCTGGAATTACCGCGGCTGCTGGCACCAGACTTGCCCTCCAA
+
@BDDDIIIIGHHHHEEHIIIHIIHHHIIIIIHHHHHHE0DHHH?GHIIIFHHEEHHCHHIHGFDGHIGDEHH@HG<<DHHIIHHHIIIEHHEHIIIIIHIIHHHHIIIHCHIIIGGHHIIHIHH?HGFHIHIHIHIIIHIIHIHIIHHHEEEHHHHEHGHIIIIIHIIHFIHIFHIIIHHHHIIHEHHGCFCHHIIHHHHHIIIHHIIHHIIIIIIHHDIIHIHIIHHHHHHDIHE4HHHGIHHHHHHHHHHCHFHIHHIHHFHHHIHHHHCEHFIIHFHHIHCHHHHEC@IIHGHCGIIIIHIIIIIIIIIIIIIIIIIIFIHEHHCF?HIIHHIIH@BBDD
@HISEQ:969:HM2KJBCX2:2:1102:11375:35842 2:N:0:ACTATGCA
GACAGAGGTGCACCCAACTATCCCTATTAATCATTACGTCAATCCTAGAAACCAACAAAATAGGATCAACGTCCTATTTCATTATTCCATGCTAATGTATTCAAGCGCGAGCCTGCTTTAAACACTCTAATTTTTTCAAAGTAACAGTCCTGATTCCCCGCCACACCAAATGAATGACATGATGGTTCGTCAGAAGGTAGGAACCAGTAACACCAGTACGTACCTAAGGCACGACCAACGTACTGATCCCGAAATTCAACTACGAGCTTTTTAACTGCAACAACTTTAATATACGCTATTGGAGCTGGAATTACCGCGGCTGCTGGCACCAGACTTGCCCTCCAA
+
DDDDDIIIIIIIIIIIIIIIIIIIIIIIIIIIIIIIIIIIIIHIIIIHIHIIIIIIIHIGHFGHHHIIIIDHHIIIGIIIIIIGIIIHIIIIIHHHIHHHHHHHIIIIIIHIIIIIHIIIHIIIIIIIIIIIIIIIIIIIIIHHHHHHIIIIIIHIIIIIIIIIIIIIIIIIIIIIIIIIIIIIIIIIIIIIIIIIIIIIIIIIIIIIIIIIIIIIIIIIIIIIIIIIIIIIIIHIIIIIIHIHIIIIIIIIIIIIIIIIIHIIIIIIIIIIIIIIIIIIIIIIIIIIIIIIHIIIIIIIIIIIIIIIIIIIIIIIIIIIIIIIIIIIIIIIIIIIIIIIDDDDD
@HISEQ:969:HM2KJBCX2:2:1102:2205:36658 2:N:0:ACTATGCA
GACAGAGGTGCACCCAACTATCCCTATTAATCATTACGGTGATTCAGAAACCAACAAAACAGGACCACCGTCCTATTTTATTATTCCATGCTAATGTATTCAGACGTAAGCCTGCTTTGAACACTCTAATTTTTTCAAGGTAAAGGTCCTGGTTTCCCACCACGCTAAATTAATAACATGATGGTTCCCCAGAAGGTAGAAATTCCACACGCCAGTACAGACAATTGCCCGACCAACGGTAGAACCCCGAAATTCAACTACGAGCTTTTTAACTGCAACAACTTTAATATACGCTATTGGAGCTGGAATTACCGCGGCTGCTGGCACCAGACTTGCCCTCCAA
+
DDDDDIIIHIIIHIIIIIIGEHHHEHIIHIIIFIIIIIHHHIIIIHIIIIHGHIIIIHIIIHHHIIIHHHHGII?EEHIIIIIIIIIHIIIIIFHHIIIHHHEHIHIIIHHHGIIGHIIIHIIIIIIIHIHGHIIIIIHHHIIIIIHHGIHHHIIIGHIIHHGIHIIIIHHIIIIIHIHIIIHHGHEHHIIIIIIIIIIIIIHHIHIIHIII5IIIIIIIIIIIIIIIIIIIIIIIIIHHHFIIIIIHIIHIIIIIIIIHIIIHIIIIIIHEIIIIIIIIHIIIIIIIIIIIIFIIIIIIHIIIIGIIIIHIIIHIIIIIIIIIIIIIIIIIIIIIIIDDDDD
@HISEQ:969:HM2KJBCX2:2:1102:19777:36994 2:N:0:ACTATGCA
GACAGAGGTGCACCCAACTATCCCTATTAATCATTACGTCGATCCTAGAAACCAACAAAATAGAATCAAACGTCCTATTTCGTTATTCCATGCTAATGTATTCAAGCGTGAGCCTGCTTTAAACACTCTAATTTTTTCAAAGTAACAGTCCTGATTCCCCATGACACCAAATTAATGACATCATGGTTCGTCAGAAGGTAGGAATCAATAATACCAGTACGTACAATAGCACGACCAATAAATTGATCCCGAAATTCAACTACGAGCTTTTTAACTGCAACAACTTTAATATACGCTATTGGAGCTGGAATTACCGCGGCTGCTGGCACCAGACTTGCCCTCCAA
+
DDDDDIIIIIIIIIIIIIHIIIIIIIIIIIIIIIIIIIIIIIIIIGIIIIIHIIIIIHIIIIIIIIIIIIIHHHIIIIIIIIIIIIIIIIIGIIHIHHIIIHIHIIIIIIIIIIIIIIIIIIIIIIHIIIIIIIIIIIHIIIIIIIIIIIIIIIIIIIIIIIIIIIIIIIIHHIIHIIIIIIIIIIIIIIIIIIIIHIIHFIIHHIIIIIIHIIIIHIIIIIIHIIIIIIIIIIIIIHIIIHHHIIHIIIIIIIIIIIIIIIIIIIIIIIIIIIIIIIIIIIIIIIIIIIIIIIIIIIIIIIIIIIIIIIIIIIIIIIIIIIIIIIIIIIIIIIIIIIIIDDDDD
@HISEQ:969:HM2KJBCX2:2:1102:17085:37015 2:N:0:ACTATGCA
GACAGAGGTGCACCCAACTATCCCTATTAATCATTACGTGATCCTAAAACCAACAAAATAGAACCATCGTCCTATTTTATTATTCCATGCTAATGTATTCAAGCAAAAATGCCCGCTTTAAACACTCTAATTTTTTCAAAGTAAAGGTCCTGATTCATCGAAACACCCAAGAGCATCCCGAATCACCAGAAGGTGAGAAATTGGCTACACACCGTTTCATGCCCCTAAAGGCACAATCGATATATCCCAATTCCGAAATTCAACTACGAGCTTTTTAACCGCAACAACACTAATATACGCTATTGGAGCTGGAATTACCGCGGCTGCTAATACCAGACTTGCCCTCCAA
+
BDCDDIGIHHHIHIHHHIHHHHIIIIIIGI@GHHHHHHCHHHIIIHIIIIHIIII@HHHIIHIIIEHEHE?GHFECHHHGHHGEHFHHHFFHHEHHHHGHIGHIIGHHIIIHHHHDIIIHFHHHHGIIIIIHHHIHIGGGHHHHHHHGHIIHGIHIHIIHHEHGHIIIIIHGHHHHHGGHEHHIHHHHIIHHIIFHGHIHIIIIIHHHHHEHIIIIIIIIIHHHHHIFIIHHIIIIIIIIIHIHGHCDIIIIIIIIHIIIHIHIHHIIIIIIIHIHIIIIIIHIIIIHHIIIIIHIIIIIIIIHIIIIIIHIIIIHIGIIIIIIIIIIIIHHHIIHIIIIIIIIDDDDD
@HISEQ:969:HM2KJBCX2:2:1102:18186:37519 2:N:0:ACTATGCA
GACAGAGGTGCACCCAACTATCCCTATTAATCATTACGTCAATCCTAGAAACCAACAAAATAGGATCGAACGTCCTATTTCATTATTCCATGCTAATGTATTCAAGCGTTAGCCTGCTTTAAACACTCTAATTTTTTCAAAGTAACAGTCCTGTTTCCCTGCAACACCAAATTAATGACATTACAGTTCTTCAGAAAGGAGGAATCAGCGAAACCAGTTCATACCAGTGGCACGACCAACCTGCTGACCCCGAAATTCAACTACGAGCTTTTTAACTGCAACAACTTTAATATACGCTATTGGAGCTGGAATTACCGCGGCTGCTGGCACCAGACTTGCCCTCCAA
+
DDCDCIIIIHIIIHIIIIIIIIIIIIIIGIIHIIIIIIIIIHIIIIIIIHHIIIHI?GHGHIIHHIIIHHIIHIIIIIIIIIIIIIIGHIIHGIHIIIIIIIIIIIHIIIIIIIHHFHIIIIHHHHIIIIIIIIHHIHIIGIHIIIIIHIIIIIIIIIHIHIIIHHIIIIIIIIIIIIIHIIIIIIIHGHIHHIIHIIIIIIIIIIIIIIIIIHHIHHIIIIIIIIIIIIIIIIIIIIIIIIHHHIIIIIHIIIIIIIIIIIIIIIIIIIIHIIHIIIIIIIIHHEHIIHIIIIIIIIIIHIIIIIIIIIIIIIIIHIIIIIIIIIHHHIIIIIIHIIIHIDDDDD
@HISEQ:969:HM2KJBCX2:2:1102:13878:37316 2:N:0:ACTATGCA
GACAGAGGTGCACCCAACTATCCCTATTAATCATTACGTCGATCCTAGAAACCAACAAAATAGAATCAAACGTCCTATTTCGTTATTCCATGCTAATGTATTCAAGCGTGAGCCTGCTTTAAACACTCTAATTTTTTCAAAGTAACAGTCCTGATTCCCCATGACACCAAATTAATGACATCATGGTTCGTCAGAAGGTAGGAATCAATAATACCAGTACGTACAATAGCACGACCAATAAATTGATCCCGAAATTCAACTACGAGCTTTTTAACTGCAACAACTTTAATATACGCTATTGGAGCTGGAATTACCGCGGCTGCTGGCACCAGACTTGCCCTCCAA
+
DDDDDIIIIIIIIGIIIIIIIIIIIIIIIIIIIIIIIIIIIIIIIIIIIIIIIIGIHIIIIIIIIIIIIIHIIIIIIIIIIIIIIIIHHIIIIIIIIIIIIIIIIIIIIIIIIIIIIIIIIIIIIIIIIIIIIIIIIIIIIIIIIIIIIIIIIIIIIHHHIIIIIIIIIIIIIIIIIIIIIIIIIIIIIIIIIIIIIIIIIIIIIIIIIIIIIIIIIIIIIIIIIIIIIIIIIIIIIIIIIIIIIIIIIIIIIIIIIIIIIIIIIIIIIIIIIIIIIIIIIIIIIIIIIIIIIIIIIIIIIIIIIIIIIIIIIIIIIIIIIIIIIIIIIIIIIIIIIIIIDDDDD
@HISEQ:969:HM2KJBCX2:2:1102:7930:38772 2:N:0:ACTATGCA
GACAGAGGTGCACCCAACTATCCCTATTAATCATTACGTCAATCCTAGAAACCAACAAAATAGGATCAACGTCCTATTTCATTATTCCATGCTAATGTATTCAAGCGCGAGCCTGCTTTAAACACTCTAATTTTTTCAAAGTAACAGTCCTGATTCCCCACCACACCAAATTAATGACATGATGGTTCGTCAGAAGGTAGAAATCAGTAACACCAGTACGTACCGAAGGCACGACCAGCGTACTAATCCCGAAATTCAACTACGAGCTTTTTAACTGCAACAACTTTAATATACGCTATTGGAGCTGGAATTACCGCGGCTGCTGGCACCAGACTTGCCCTCCAA
+
DDDDDIIIIIIIIIIIIIIHIIIIIIIIIIIIIIIIIIIHHIIIIIIIIIIIIIIIIIIIIHHIIIIHIIIHIIIIIIIIIIIIIIHGIHIHIIIIIIIIIIIIIIIIIIIIIIIIIIIIIIIIIIIIHIIIIIIIIIIIIIIIIIIIIIIIHIIIIHHHIIIIIIIIIIIIIIIIIIIIIIIIIIIIIIIIIIIIIIIIIIIIIIIIIIIIIIIIIIIIIIIIIIIIIIIIIIIIIIIIIIHHIIIIIIIIIIIIIIIIIHIIIIIIIIIIIIIIIIIIIIIIIIIIIIIIHIIIIIIIIIIIIIIIIIIIIIIIIIIIIIIIIIIIIIIIIIIIIIIIDDDDD
@HISEQ:969:HM2KJBCX2:2:1102:19263:39076 2:N:0:ACTATGCA
GACAGAGGTGCACCCAACTATCCCTATTAATCATTACGTTGATCCTAGAAACCAACAAAATAGGTTCGAACGTCCTATTTCATTATTCCATGCTAATGTATTCAAGCTAAAGCCTGCTTTAAACACTCTAATTTTTTCAAAGTAACAGTCCTAACTCCCCATAACACCAAATTAATGACATCATGGTTCGTCAGAAAGGAGAGACCAATGATGCCAGTACGTACCGAAGGCACGACCGACATATTGATCCCGAAATTCAACTACGAGCTTTTTAACTGCAACAACTTTAATATACGCTATTGGAGCTGGAATTACCGCGGCTGCTGGCACCAGACTTGC
+
CDDDDIIHIIIIIIIIHIIIIIIIIIIIIIHIIIIIIIIIHGIIIIIGIIIIIIIIIGHHHHFCGHHHEHICFHHCHIIHIIHIIIIIIHHEHGGIHHHHEEGHIHHHIIIIHIFFHIEIIIHHIHHEHEIIIHHIHIHIIIHIIHHHIIHIIHIIIIHIIIIHGHHFHFIHIIIHHEHIIIIIIIGIIHHIIIHIIIIIIIIIIIIIIIIIIIIIIIIIIIIIIIIIIIIIIIIIHHIIIIIIIIIIIIIIIIIIIIIIIIIIIIIIIIIIIIHIIIIIIIIIHIHIIIIIIIIIIIIIIIIIIIIIIIIIIIIIIIIIIIIIIIIIIHIIIIDDDDD
@HISEQ:969:HM2KJBCX2:2:1102:14114:40018 2:N:0:ACTATGCA
GACAGAGGTGCACCCAACTTCCCTATTAATCATTACGTCAATCCTAGAAACCAACAAAATAGGATCGAACGTCCTATTTCATTATTCCATGCTAATGTATTCAAGCGTTAGCCTGCTTTAAACACTCTAATTTTTTCAAAGTAACAGTCCTGTTTCCCTGCAACACCAAATTAATGACATTACAGTTCTTCAAGAAGGAGGAATCAGTAAAGCCAGTACATACCATTGGCACGACCAACCTACTGACCCCGAAATTCAACTACGAGCTTTTTAACTGCAACAACTTTAATATACGCTATTGGAGCTGGAATTACCGCGGCTGCTGGCACCAGACTTGCCCTCCA
+
0<<0<<F1D@GH1FECHI11<DGHI?GEEEHHII@11<<E<<1<<GHHIIHEHFHHHIHHH?1DHGH0D1CHIEH@F1F@GHF?E1<1C@1D1CCHHG@@HEFED=HHHHCAHB?<FHEB8A@FAHEHCHHHHFHEHHEAG@@FHH@AD@GHHH?HFFHFC,D<CE=E</C@HEIFHCD<?GD/<CCF/CHGF<0HGCF@EEF0CHHEHECF1CECEHGEFHHIIH@GFIIHFHHD11HC<<DEHH<D<HCCC?FHEHECHH@GFCEEGC<1@HEIHGFF?IHH@GD<1<GHIHGCCHEFE@CCCEHHHCEC<<CE/GGEGE@HFC<CECC<FEHHE<@<D<0B
@HISEQ:969:HM2KJBCX2:2:1102:17225:40116 2:N:0:ACTATGCA
GACAGAGGTGCACCCAACTATCCCTATTAATCATTACGTCAATCCTAGAAACCAACAAAATAGGATCGAACGTCCTATTTCATTATTCCATGCTAATGTATTCAAGCGTTAGCTTGCTTTAAACACTCTAATTTTTTCAAAGTAACAGTCCAAATTCCCCGCAACACCAAATTAATGGCATTACGGCTCATCAGGAAGGAGGAATCAGTGAGACCAGTACATACCAGAGGCATGACCAACCTACTAACCCCGAAATTCAACTACGAGCTTTTTAACTGCAACAACTTTAATATACGCTATTGGAGCTGGAATTACCGCGGCTGCTGGCACCAGACTTGCCCTCCAA
+
DDDDDIIIIFFHHIIIIIIIIIIIIIIIIIIIIIIIIIIIIIIIIIIIIIIIIIIIIHHIIIEHIIIIIIIIIHIIIIIIIIIIIIIIIIIHHIHHHIIHIHIHIIIIIIIIIIIIIIIIIIIIIIIIIIHIIIIIIIIIIIIIIIIIHHIIIIIIIHIIIIIIIIIHIIIHHIIHIIIIIIIIIIIIIIIIIIIIIIIIIIIIIIIIIIIIIIIIIIIIIIIIIIIIIIIIIIIIIIIIIIHHHHFIIHHIHIIIIIIIIIIIIIIIIIIIIHIIIIIIIIIIIIIIIIIIIIIHIHIIIIIIIIIIIIIIIIIIIIIIHIIIIIIIIIIIIIIIIIIIIDDDDD
@HISEQ:969:HM2KJBCX2:2:1102:5544:40303 2:N:0:ACTATGCA
GACAGAGGTGCACCCAACTATCCCTATTAATCATTACGGTGATCCTAGAAACCAACGAAATAGAATCAGTCCGTCCTATTTCATTATTCCATGCTAATGTATTCAGACGATAGTCTGCTTTAAACACTCTAATTTTTTCAAAGTAACAGTCCTGATTTCCAACCACACCAAATAAATGGCATGAAAGTTCCTCAGAAGGTAGAGATCCATCTCACCAGTACAGACAATTAAGCCTGACCAATGGGTAGACCCCGAAGTTCAACTACGAGCTTTTTAACTGCAACAACTTTAATATACGCTATTGGAGCTGGAATTACCGCGGCTGCTGGCACCAGACTTGCCCTCCAA
+
DDDDCIIHIEHIIIIIIIIIIIHIIIIIIIIIIIIHHIIIIIIGIIIIIIIIIIIIIIIGIIHHIIIHIIGHIIIHIIIHIIIIIIIIEHHIHGIIHGIIIHHIIIIIIIIIIIIIHIIIIHIHHIIIIIIIIIIIIIHIIIIIIIIIHHIHHIIIIIIIIIIIHHIIIIIIIIIIIIIIHIIIIIIIHIIIIIIIIIIHIIIIIIIIIIHIIIIIIIIIIIIIIIIIIIIIIIIIIIIIIIIHHHHIIIIIIIHIIIIIIIHIIIIIIIIIIIIIIIIIIIIIHIIIIIIIIIIIIHIIIIIIIIIIIIIIIIIIIIIIIIIIGIIIIIIIIIIIIIIIIIIDDDDD
@HISEQ:969:HM2KJBCX2:2:1102:11561:40283 2:N:0:ACTATGCA
GACAGAGGTGCACCCAACTATCCCTATTAATCATTACGTCAATCCTAGAAACCAACAAAATAGGATCGAACGTCCTATTTCATTATTCCATGCTAATGTATTCAAGCGTTAGCTTGCTTTAAACACTCTAATTTTTTCAAAGTAACAGTCCAAATTCCCCAAAACACCAAATTAATGGCATTAAGGTTCATCAGGAAGGAGGAATCAGTGAGACCAGTACATACCAGAGGCATGACCAACCTACTAACCCCGAAATTCAACTACGAGCTTTTTAACTGCAACAACTTTAATATACGCTATTGGAGCTGGAATTACCGCGGCTGCTGGCACCAGACTTGCCCTCCAA
+
DDDDDIIIIGIIIIHHIIGIIIIHIIHIIIIIIIIIIHIIIIIIIIIIIIIIIIIIIHEHHIHHIIHH=HIIEHHIHHHIIIIIHHGFEHEHHIIHHIIIGHGHIHIIIIIHHEIIHIIIIIIIIIHIIIHIHEGIIIIIIIIIIIIIIIIHIIIFHIIIIHHIGEIHHHIHIIIIIIIIIIHIHIHEHGIIIIIIIIIIIHIIIIHIGHIIIIIIIIIIIIGIIIIIIIIIIIHIIIIIIHHHHIIIIIIIIHIHIIHIIIIIIIIIHIIIHIIIIIIIIIIIIIIIIHIHIIIIIIIIIIIIIIHIIIIIGIIIIIIIIIIIIIIIIIIIIIIIIIIIIDCDDD
@HISEQ:969:HM2KJBCX2:2:1102:8821:40743 2:N:0:ACTATGCA
GACAGAGGTGCACCCAACTATCCCTATTAATCATTACATCGATCCTAGAAACCAACAAAATAGAATCGGATGTCCTATTTCATTATTCCATGCTAATGTATTCAAGCGTGAGCCTGCTTTAAACACTCTAATTTTTTCAAGGTAACAGTCCTAATTCCCCGTGACACCAAATTAATGGCATTACGGTTCTTTAGAAGGTGAGAAATCAATAATATCAGTACATACCAACGGCATGACCGAAACATTGATCCCGAAATTCAACTACGAGCTTTTTAACTGCAACAACTTTAATATACGCTATTGGAGCTGGAATTACCGCGGCTGCTGGCACCAGACTTGCCCTCCAA
+
DDDDDIHIIHIIIIIIIIIIIIIIIIIIHIIIIIIIIHHHIIIHIIIIIHIIIIIIIIIIIIIIIIIHIGIIIIIHIIIIIIIIIIIHGIIIHIIIIIIIIHIIIHIIIIIIIIIHIHIIIIIIIIIIIIIIIIIIIIIIIIIIIIIIIIIIIIIIIIIIIIIIIIIIIIIIIIIIIIIIIIIIIIIIIIIIIIIIIIIIIIIHIIIIIIIIIHHIIIHIIIIIIIIIIHIIIIIIIIIIIIIIHFIIIIIIIIIIIIIIIIIIIIIIIIIIIIIHGIIIIIIIIHIIIIIIIIIIIIIIIIIIIIIIIIIIIIIIIIIIIIIIIIIIIIIIIIIIIIIIIIDDDDD
@HISEQ:969:HM2KJBCX2:2:1102:10071:40661 2:N:0:ACTATGCA
GACAGAGGTGCACCCAACTATCCCTATTAATCATTACGTCGATCCTAGAAACCAACAAAATAGAATCAAACGTCCTATTTCATTATTCCATGCTAATGTATTCAAGCGTAAGCCTGCTTTAAACACTCTAATTTTTTCAAAGTAACAGTCCTGATTCCCCACGACACCAAATTAATGACATCGCGGTTCTTCAGAAGGTAGGAACCGATAATGCCAGTGCGTACCGAAGCACGACCAACAATTCGATCCCGAAATTCAACTACGAGCTTTTTAACTGCAACAACTTTAATATACGCTATTGGAGCTGGAATTACCGCGGCTGCTGGCACCAGACTTGCCCTCCAA
+
DDDDDIIIIHIIIIIIIIIIIIIIIIIIIIIIIIIIIIIIIIIIIIIIIIIIIIIIIGHHIIIGHHIIIIIIIIIIIIIIIIIIIIIIIIIIIIHHIIIIIHIIHIIIIIIIIIHIIIIIIIIIIIIIIIIIIIIHHIIIIIIIIIIIIIHIIIIIIIIIIIIIIIIIIIIIIIIIIIIIIIIIIIIIIIIIIIIIIIIIIIIIIIIIIIIIIIIIIIIIIIIIIIIIIIIIIIIIIIIIIHGDIIIIIIIIIIIIIIIIIIIIIIIIIIIIIHIIIIIIIIIIIIIIIIIIIIIIIIIIIIIIIIIIIIIIIIIIIIIIIIIIIIIIIIIIIIIIIIIIDDDDD
@HISEQ:969:HM2KJBCX2:2:1102:3564:41112 2:N:0:CCTATGCA
GACAGAGGTGCACCCAACTATCCCTATTAATCATTACGTCAATCCTAGAAACCAACAAAATAGGATCAAACGTCCTATTTCATTATTCCATGCTAATGTATTCAAGCGTTAGCCTGCTTTAAACACTCTAATTTTTTCAAAGTAACAGTCCTGTTTCCCTGCAACACCAAATTAATGACATTACAGTTCTTCAAGAAGGAGGAACCAGTAAAGCCAGTACATACCAGAGGCACGACCAACCTACTAATCCCGAAATTCAACTACGAGCTTTTTAACTGCAACAACTTTAATATACGCTATTGGAGCTGGAATTACCGCGGCTGCTGGCACCAGACTTGCCCTCCAA
+
DDDDDIIIIHIIIIGHIIIHHHIIHGIIGIHIIIIIIEGHHIGCHIIIIIGIHHIIIIHCHHHIHHG@GHHIHFHHEHHIIIIHHHIIHHHIGIIIHHGHIDCHHEHHHHIHFFCCHIFHHEEE;EHIH;CHEHHIIHHHHEHHB?GFEHEHHHG@GCEE1GHGIIHF<EGHHHIIHHHFF/FG<EG/.C<CCC:?FD@@C<HIIHCCIIIIFE@FFEHHHHGEHHIIIIIIHCC<<1<<<<1<<CD/BHG?@@HF<<<0C=E<1D1=F<@F<<@@?G@FD1<1FHEHDCGEHD<<11@F<1FHHD<1DG?EHEHF</HCEG1ECHHCG@FD1<1CE0<=HDCDD@
@HISEQ:969:HM2KJBCX2:2:1102:12070:41267 2:N:0:ACTATGCA
GACAGAGGTGCACCCAACTATCCCTATTAATCATTACGTCGATCCTAGAAACCAACAAAATAGGGTCAAACGTCCTATTTCATTATTCCATGCTAATGTATTCAAGCGTGTGCCTGCTTTAAACACTCTAATTTTTTCAAAGTAACGGTCCTGATTCCCCATGACACCAAATTAATGACATCACAGTTCGTCAGAAGGTAGAAATCAATAATACCAGTGCATACCGGAGGCACGACCAATATATTGATCCCGAAATTCAACTACGAGCTTTTTAACTGCAACAACTTTAATATACGCTATTGGAGCTGGAATTACCGCGGCTGCTGGCACCAGACTTGCCCTCCAA
+
DDDDCIIGIHIIIIIIIIHIIIIIIIIIIIIIIIIIIGHHIIIIIIIHIHIHIIIIIIIIIIHIHIHIEHHIICHHHIHIIGIIIIIIIHIIIIIIIIHIIIIHIIIIIIIIHHIIIHIIIHIIIIIIIIHHIIIHHIIIIIIIIIIIIIIIIIIIIHIIIHIIIHHIIIIIIIIIHIIIIIIIIHIIIIIIIIIIIIIIIIIIIIIIHIIIIIIIIIIIIIIHHIIIIIIIIIIIIIIIHIIIHIIIIIIIIIIIIIIIIHHHIIIIIIIIIIHIIIIIIIIIHIIHIIIIIIIIIIIIHIIIIIIIIIIIIIIIIIIIIIIIIIIIIIIIIIIIIIIIIDDDDD
@HISEQ:969:HM2KJBCX2:2:1102:17285:41276 2:N:0:ACTATGCA
GACAGAGGTGCACCCAACTATCCCTATTAATCATTACGGTGATCCTAGAAACCAACAAAATAGAACCATGCCGTCCTATTTTATTATTCCATGCTAATCTATTCAAGCACTAGCCTGCTTTAAGCACTCTAATTTTTTCAAGGTAATAGCTCTGCTTCCCCGGCGCACCAACTGAATGGCATACCGGTTATTCAGAAGGTAGGAACCCATCACCCCAGTACGGACCGTAAAGCCCGACCGACGGACAGACCCCGAAATTCAACTACGAGCTTTTTAACTGCAACAACTTTAATATACGCTATTGGAGCTGGAATTACCGCGGCTGCTGGCACCAGACTTGCCCTCCAA
+
BDDDCIHII<<<DGHHIFHIIFHIGHIIHIIIIIHHHIIHHEHIIIIIIHHHHIIHIECFHHHFHHHHHIIGGHIIHHGHHIIIIHIHIEHHIIIGIGIHIIIIIIIIHIIIIHEIHHHGGHIIIIIIIIIHIHIHHIIHHHHHHIIIIIIIHIIHHIIIIIIHIIIIIIIIIIIHIIIIIIHHIIHIHIIIIIIIIIIHHII<IIIIIGHEHIIIIIIIIIHIIIIIIIIIHIIIIIIIGIIHIHGIIIIIIIIIIIIIIIIIHIIIIIHIIIIIIIIIIIIIIIIIIIIIIIIIIIIIIIIIIIIIIIIIIIIIIIIIIIIIIIIIIIIIIIIIIIIIIIIDDDDD
@HISEQ:969:HM2KJBCX2:2:1102:10307:41330 2:N:0:ACTATGCA
GACAGAGGTGCACCCAACTATCCCTATTAATCATTACGGTGGTCCTAGAAACCAACAAAATAGAACCACAACGTCCTATTCTATTATTCCATGCTAATCTATTCAAGCAATAGCCCGCTTTAAACACTCTAATTTTTTCAAGGTAATGGTCCTGGCTCCCCAACACACCCAATTAAGGACATACTGGTTCACCAGAAGGAAGACCCGACAACAGGACAGTACTCGCCAAAGACGGACCGCCCGGCCAAGTCTAAAATTCAACTACGAGCTTTTTAACTGCAACAACTTTAATATACGCTATTGGAGCTGGAATTACCGCGGCTGCTGGCACCAGACTTGCCC
+
DDDDDIIIIHIHHHIIIHIIIIIIIIIIIIIIIIIIIIIIIIIIIIIIIIIIIIIIHIIIIIHIIIIIIIIIIHHHIIIIIIIIIIIIIIIIIIIIHHIIIIIIIIIIIIIIIIIIIIIIHIIIIIIIIIIIIIIIIIIHHIIIIIIIIIIIIIHIIIIIIIIIIIIIIIIIIIIIIIIIIIIIIIIIIIIIIIIIIIIIIIIIIIIIIIIIIIIIIIIIIIIIIIIIIIIIIIIIIIIIIIIIHIIIIIHIIIIIIIIIIIIHIIIIIIIIIIHIIIIIIIIIIIIIIIIIIIHIIIIIIIIIIIIIIIIIIIIIIIIIIIIIIIIIIIIIIIIIIDDDDD
@HISEQ:969:HM2KJBCX2:2:1102:19017:41863 2:N:0:ACTATGCA
GACAGAGGTGCACCCAACTATCCCTATTAATCATTACGTCAATCCTAGAAACCAACAAAATAGGATCGAACGTCCTATTTCATTATTCCATGCTAATGTATTCAAGCGTTAGCCTGCTTTAAACACTCTAATTTTTTCAAAGTAACAGTCCTGTTTCCCTGCAACACCAAATTAATGACATTACAGTTCTTCAAGAAGGAGGAATCAGTAAAGCCAGTACATACCATAGGCACGACCAACCTACTGACCCCGAAATTCAACTACGAGCTTTTTAACTGCAACAACTTTAATATACGCTATTGGAGCTGGAATTACCGCGGCTGCTGGCACCAGACTTGCCCTCCAA
+
DDDDDFHHHEGHGD@@EHHHEHHIIIII1GHIIII?HEGHHEHCHHHIICHHIGHHH@F@FGEHFFHHEHGIG@DHHCHHHIIIIHIIIEHHHHIIGHGFHHHHHHHIIIHIIIHHIHIHIIIIFHHIIIIIHHFHHIIHIIEHIIIIIIIHHEHHIHIIHIIIIIIIIIHIIIIHIIIIIIIIIIIHHIIIIIIHIIIIIIIIIIIIIIIIIIIIIIHIIGIHHIIIIHIIIIIIIIIIIHHHHHIIIHHHIIIIIIIIHHIIIIIHIIIHIHEIIIIIIIIIHHHIIIIIIIIIIIIIIIIIIHIIIIIIIIIIHHIIIIIHGIIIIIIIHGHGHHIIIDDDDD
@HISEQ:969:HM2KJBCX2:2:1102:17963:41732 2:N:0:ACTATGCA
GACAGAGGTGCACCCAACTATCCCTATTAATCATTACGTCGATCCTAGAAACCAACAAAATAGAATCAAACGTCCTATTTCATTATTCCATGCTAATGTATTCAAGCGTAAGCCTGCTTTAAACACTCTAATTTTTTCAAAGTAACAGTCCTGATTCCCCACGACACCAAATTAATGACATCGCGGTTCTTCAGAAGGTAGGAACCGATAATGCCAGTGCGTACCGAGGCACGACCAACAATTCGATCCCGAAATTCAACTACGAGCTTTTTAACTGCAACAACTTTAATATACGCTATTGGAGCTGGAATTACCGCGGCTGCTGGCACCAGACTTGCCCT
+
ABBDDIIGHCFHHIIECHCG1<CGGHHCHEHIHHHFHIHHH<HCGH@FH@G@GCGHHHIHHFEHCHG1CHHC1CEEH1FHIICCHGHEH1<EHIIIIIGHGDHHGHHHHHIHIHHGHH?FCFEHHHHHHFHEEHGDHDH@HFDHHHHIHHHHFHHEC0EEFHHHHHHIIHHGHC?HHGEFEHHIHHEEGEEHEGGHHHHIHIHHDH<<HGCAEGHHHHHHHGHCHHFIIHHHFEHHHGHH&66GC:/HDCHHHHH@GGGCCCCHHHHHHHHHEHIHHGHF1HHEHH?HHEEECDHHCEHHGHHIHHHHHIHHHDF<?EHHFHHGCECGC@HG<E@IDAADD
@HISEQ:969:HM2KJBCX2:2:1102:16157:42921 2:N:0:ACTATGCA
GACAGAGGTGCACCCAACTATCCCTATTAATCATTACGGTGGTCCTAGACCAACAAAATAGAACCAACGTCCTATTCTATTATTCCATGCTAATCTATTCAAGCAAAAGCCCGCTTTAAACACTCTAATTTTTTCAAGGTAATGGTCCTGGTTCCCCGACACACCCAATAAAGGGCATACCGGCTCACCAGAAGGATAGACCCGACAACAGACAGTACTCGCCAGAGACGGACCGCCCGGTCAGGCCTAAAATTCAACTACGAGCTTTTTAACTGCAACAACTTTAATATACGCTATTGGAGCTGGAATTACCGCGGCTGCTGGCACCAGACTTGCCCTCCAA
+
DDDDDIIIIIIIIGHHHIIHIIIIIHIIIIIIIIIIIGIIIIIIIIIIIIHHIIIHHHHHHHIIIIIIIIGIIHIIIIIIIIIHEHEHIIHIHIIIIIIIIIIIIIIIIIIHIHHHIIIIIIIIIIIHHIIIIIIIIIIIIIIIIIHHHIIHHIIIIIIIIIIIIIIIIIGIIHHGIIIIIIHHIIIIHIHIIIIIIIIIIIIHIIIIHIIIIIIIHIHIIIHIIIIIIIIIIIIIIIIIIHHIIIIIIIIIIIIIIHIIIIIIIIIIIIIIIIIIIIIIIIIIIIIIHIIIHIHGDGIIIIIIIIIIIIIIHIIIIIIIIHIIIIIIIIIIIIIIIIDDDDD
@HISEQ:969:HM2KJBCX2:2:1102:16694:42725 2:N:0:ACTATGCA
GACAGAGGTGCACCCAACTATCCCTATTAATCATTACGGTGGTCCTAGAAACCAACAAAATAGAACCACAACGTCCTATTCTATTATTCCATGCTAATCTATTCAAGCAATAGCCCGCTTTAAACACTCTAATTTTTTCAAGGTAATGGTCCTGGCTCCCCAACACACCCAATTAAGGACATGCTGGTTCACCAGAAGGAAGACCCGACAACAAGACAGTACTCGCCAAAGACGGACCGCCCGGCCAGGCCTAAAATTCAACTACGAGCTTTTTAACTGCAACAACTTTAATATACGCTATTGGAGCTGGAATTACCGCGGCTGCTGGCACCAGACTTGCCC
+
DDDDDIIIICFHHHIIIIIIIIIIIIIIIIIIIIIIIHIIIIIIIIIIIIIHIIIIIIIIIIHIIIHIIIIIIHIIIIIGIIIHHIIHIIIIIIIIIIHHIHIIIIIIIIHIIIIIIIIIIIIHIIIIHIIIIIIIIIIIHIIIIIIIIIIIIIIHIIIIIIIIIIIHIIIIIIIIIIIIIIIIIIIIIIIIHIIIIIIIIIIIIIIIIIIIIIIIIIIIIIIIIIIIIIIHIIIIIIIHDIIIIIIIIGIIIIIIIIIIIIIHIIIIIIIIIIIHIIIIIIIIIIIIIIIIIHEHIIIIHHIIIIIIIIIIIIIIIIIIIIIIIIIIIIIIIIIIIDDDDD
@HISEQ:969:HM2KJBCX2:2:1102:18832:42636 2:N:0:ACTATGCA
GACAGAGGTGCACCCAACTATCCCTATTAATCATTACGTCAATCCTAGAAACCAACAAAATAGGATCGAACGTCCTATTTCATTATTCCATGCTAATGTATTCAAGCGTTAGCTTGCTTTAAACACTCTAATTTTTTCAAAGTAACAGTCCAAATTCCCCAAAACACCAAATTAATGGCATTAAGGTTCATCAGGAAGGAGGAATCAGTGAGACCAGTACATACCAGAGGCATGACCAACCTACTAACCCCGAAATTCAACTACGAGCTTTTTAACTGCAACAACTTTAATATACGCTATTGGAGCTGGAATTACCGCGGCTGCTGGCACCAGACTTGCCCTCCAA
+
<0DDD?1C<<1<D1<<1<<C1GH@<<<C1@G@C<FFHHH10<<FHIH@<<<1<C<0111DCCCEC<<E=FE/F1D@<<DCH@D1<<1DHHHHIE?HHIHIEHHEIDGEHECCCHGCCH@HHEHHHHHEHHFDFGHHIHHHHGGCE@E@DF@@CD1<<E<?HHIHHHEHEGCGEHGHHC@D/IIIIIHGHHHHEHHEHH9HC?IHCHHEF<HHEEHHGHHHGHGGHI=HHFIHHHHIHGCEGECE1ECDCCFD@HHH@EHHECCIIHFCEHHEHIIIHGF@HECCD@HCGHHHEECC<<@HEHHHIIIHIIHECHEC?DFFE@IHIIIIIHHHIIHHIHIHIDB@D@
@HISEQ:969:HM2KJBCX2:2:1102:7697:43871 2:N:0:ACTATGCA
GACAGAGGTGCACCCAACTATCCCTATTAATCATTACGTCAATCCTAGAAACCAACAAAATAGGATCAACGTCCTATTTCATTATTCCATGCTAATGTATTCAAGCGCGAGCCTGCTTTAAACACTCTAATTTTTTCAAAGTAACAGTCCTGATTCCCCACCACACCAAATTAATGACATGATGGTTCGTCAGAAGGTAGGAATCAGTAACACCAGTACGTACCGAAGGCACGACCAGCGTACTAATCCCGAAATTCAACTACGAGCTTTTTAACTGCAACAACTTTAATATACGCTATTGGAGCTGGAATTACCGCGGCTGCTGGCACCAGACTTGCCCTCCAA
+
DDDCDIIIIIIIIIIIIIIIIIIIIIIIIIIIIIIIIIIIIGIHIIHIIIIIHIIIIIIIIIHIGIIIIIIIIIIIIIIIIIIIIIIHGIIHIIIIIIIIIHHIIIIIIIIIIIIIIHIIIIIHIIHIIIIIIIIIIIIIIIIIIIIIIIIIIIIIIIIIIHIIIIIIIIIIIIIIIIIIIIIIIIIIIIIIIIIIIIIIIIIIIIHIIIIIIIIIIIIIIIIIIHIIIIIIIIIIIIIIIIIHIIIIIIIIIIIIIIIIIIIIIIIIIIIIIIIIIIIIIIIIIIIIIIIIIIIIIIIIIIIIIIIIIIIIIIIIIIIIIIIIIIIIIIIIIIIIIIIIDDDDD
@HISEQ:969:HM2KJBCX2:2:1102:11171:44506 2:N:0:ACTATGCA
GACAGAGGTGCACCCAACTATCCCTATTAATCATTACGTCAATCCTAGAAACCAACAAAATAGGATCGAACGTCCTATTTCATTATTCCATGCTAATGTATTCAAGCGTTAGCTTGCTTTAAACACTCTAATTTTTTCAAAGTAACAGTCCAAATTCCCCGCAACACCAAATTAATGGCATTACGGATCATCAGGAAGGAGGAATCAGTGAGACCAGTACATACCAGAGGCATGACCAATCTACTAACCCCGAAATTCAACTACGAGCTTTTTAACTGCAACAACTTTAATATACGCTATTGGAGCTGGAATTACCGCGGCTGCTGGCACCAGACTTGCCCTCCAA
+
DDDDCIIIIIIGEHIIIIIIHIIIIIIIIIIIIIIHIHIIIIIHHFHIIIIIDGHIIIIIGHEEHCGEHIHGFH0GHHHIIIIIIIIIHCG1CGGEHHIHIHHHHFFHHHIIIIIHIHHHIIIIIIHHHHHHIIIIIH?GIIIIIIIIHHHHGHHHEHIHHEEHEHHIHHHHIIHHHCCHIHIIIIIIHIHCIIIIIIIHHCIHIHHIHHHGIIHIHHHIIGIIIIIHIIIHIHHHHGHIIHHGGHCGIGIGGIHIIIIIIHHHHGIIIIHIIIIIIHIIIHIIIIIHHGIIIIIHIHIIIIIGIGIIHIIHHIIIHIIIIIHIGIIIIIIIIHIIIIIGHDCDDD
@HISEQ:969:HM2KJBCX2:2:1102:5224:44745 2:N:0:ACTATGCA
GACAGAGGTGCACCCAACTATCCCTATTAATCATTACGTCGATCCTAGAAACCAACAAAATAGAATCAAACGTCCTATTTCGTTATTCCATGCTAATGTATTCAAGCGTGAGCCTGCTTTAAACACTCTAATTTTTTCAAAGTAACAGTCCTGATTCCCCATGACACCAAATTAATGACATCATGGTTCGTCAGAAGGTAGGAATCAATAATACCAGTACGTACAATAGCACGACCAATAAATTGATCCCGAAATTCAACTACGAGCTTTTTAACTGCAACAACTTTAATATACGCTATTGGAGCTGGAATTACCGCGGCTGCTGGCACCAGACTTGCCCTCCAA
+
DDDDDIIIIIIIIIIIIIIIIIIIIIIIIIIIIIIIIIHIIIIIIIIIIIIIIIIIHIIHIIHIIIIHIIIIHIIHIIIIHIIHHHIFFHIIIIIIIIIHIIIIIIIIIIIIIIIIIIIIHHHHIIIIIIIIIIIIIIHIHIIIIIIIIIHIIHHIIHEIIIIIIIHIIIHHIIIIIIIIIIIIIIIIIIIIIIIIIIIIIIHHHIIIIIHHHIIIIIIIIIIIIIIIIIIIIIIIIIIIIIHHIIHIHIIIIIIIIIIIIIIIIIIIIIIIIIIHIIIIIIIIIIIIIIIIHIIIIIIIIIIIIIIIIIIIIIIIIIIIIIIIIIIIIIIIIIIHIIIIDDDDD
@HISEQ:969:HM2KJBCX2:2:1102:15129:43954 2:N:0:ACTATGCA
GACAGAGGTGCACCCAACTATCCCTATTAATCATTACGTCGATCCTAGAAACCAACAAAATAGAATCAAACGTCCTATTTCATTATTCCATGCTAATGTATTCAAGCGTGCGCCTGCTTTAAACACTCTAATTTTTTCAAAGTAACAGTCCTGATTCCCCACGACACCAAATTAATGACATCGCGGTTCTTCAAAAGGTAGGAACCAATAATGCCAGTGCGTACCGAAGCACGACCGACAATTTGATCCCGAAATTCAACTACGAGCTTTTTAACTGCAACAACTTTAATATACGCTATTGGAGCTGGAATTACCGCGGCTGCTGGCACCAGACTTGCCCTCCAA
+
DDDDDHIIIIIIII0EHHIIIIIHHHIIIIIIIHIHIIHHHHGIIIIIIHIIIIIIIHIIHHIHHHHHF?GHEHHHIHIGH?GHHHIIIIEEHEHIHIIIIGIHHIIHIHHDIIHFHHIIIHHHHHHIHIIHHFIIIIIIIHIIGHIIIHIIIHIHHIIHHECHCAHIHIHIIIIHIHIHHHDCCHHHHHHFHHHHHIHHGHEGFHHGIHHF@CCHHHDEHHIIHGGI>IIHHFHIIHIIIIHFHIIIIHHHHHEIIHHHEEECEHIHIHHGHIIIIIGIIHHIHIIIIIIIIIIIIHHHGIHHHGIIHIHIIIIHIIIHIHIHIIIIHIIIIIIIIGIIDDDDD
@HISEQ:969:HM2KJBCX2:2:1102:11828:44710 2:N:0:ACTATGCA
GACAGAGGTGCACCCAACTATCCCTATTAATCATTACGGTAGTCCTAGAAACCAACAAAATAGAACCACAACGTCCTATTCTATTATTCCATGCTAATCTATTCAAGCAATAGCCCGCTTTAAACACTCTAATTTTTTCAAGGTAATGGTTCTGGCTCCCCAACACACCCAATAAAGGGCATACTGGTTCACCAGAGGGAAGACCCGACAGCAGACAGTACTCGCCAAAGACGGACCGCCCGACCAGGCCTAAAATTCAACTACGAGCTTTTTAACTGCAACAACTTTAATATACGCTATTGGAGCTGGAATTACCGCGGCTGCTGGCACCAGACTTGCCCTCCAA
+
DDDDDIIIHHIIIIIIIIIIHIIIIIIIIIIIIHIIIIIIIIIIIIIIIIIIIIIIHHIIIIHIIIIIIIIIIHIIIIIIIIGIIIIHIIIIIIIIIIIIIIHIIIIIIIIHIIIIHIHIIIIIHIIIIIIIIIIIIIHIIIIIIIIIIIIIIIIIIIHIIIIIIIIIIIIIIHIIIIIIIIIIIIIIIHIIIIIIIIIIIIIIIIIIIIIIIIIIIIIIIIIIIIIIIIHIIIIIIIIIIIIIHIIIIIIIIIIIIIIIIIIIIIIIIIIIIIHIIIIIIIIIIIIIIIIIIIIIIIHHHIIIIIIIIIIIIIIIIIIIIIIIIIIIIIIIIIIIIIIIIDDDDD
@HISEQ:969:HM2KJBCX2:2:1102:10300:45481 2:N:0:ACTATGCA
GACAGAGGTGCACCCAACTATCCCTATCAATCATTACGTCAATCCTAGAAACCAACAAAATAGGATCAAACGTCCTATTTCATTATTCCATGCTAATGTATTCAAGCGTTAGCCTGCTTTAAACACTCTAATTTTTTCAAAGTAACAGTCCTGTTTCCCTGCAACACCAAATTAATGACATTACAGTTCTTCAAGAAGGAGGAACCAGTAAAGCCAGTGCATACCAGAGGCACGACCAACTTACTAATCCCGAAATTCAACTACGAGCTTTTTAACTGCAACAACTTTAATATACGCTATTGGAGCTGGAATTACCGCGGCTGCTGGCACCAGACTTGCCCTCCAA
+
DDDDDIIIIGIHIIIIIIIIIIIIIIIIIIIIIHIIIIHIIIIIIIIIIIIIIIIIIIIIIIIIIHHIIHIHHIHIFHHIIHIIIIIIIIIIIIIIIIIIIIIIIIIIIIIHIIIHIIIIIHIIIIIIIIIIIIIIHIIIIIIIIHIIIIIIIIIIIIIIIIIIIIIIIIIIIHIIIHIIIIIIIIIIHIIIIIIIIIIIIIIIIIIIIIIIIIIIIIIIHIIIIIIIIIIIIIIIIIIIIIIIHIIIIIIIIIIIIIIIIIIIIIIIIIIIIHGIIIIIIIIIIIIIIIIIIIIIIIIIIIIIIIIIIIIIIIIIIIIIIIIIIIIIIIIIIIIIIIIIIDDDDD
@HISEQ:969:HM2KJBCX2:2:1102:2216:45547 2:N:0:ACTATGCA
GACAGAGGTGCACCCAACTATCCCTATTAATCATTACGGTGATCCTAGAAACCAACAAAATAGAACCATGCCGTCCTATTTTATTATTCCATGCTAATCTATTCAAGCACTAGCTTGCTTTAAGCACTCTAATTTTTTCAAGGTAATAGCTCTGCTTCCCCAACGCACCAAATTAATGACATGAAGGTTATTCAGAAGGTAAGAATCCATCAAATCAGTACGAACAGTGAAGCCCGACCGATAGACAGATTCCGAAATTCAACTACGAGCTTTTTAACTGCAACAACTTTAATATACGCTATTGGAGCTGGAATTACCGCGGCTGCTGGCACCAGACTTGCCCTCCAA
+
DDDD@GHCHIIHHHIIIHHIIIIHHIHIGHHIHIIIIICHGEH?1FGCHIIGHIIIIEHIIEHHHIHIIGHHHIIIIEHGHIIIE?HIIIIIIIIIIHHHIHHHHHIIHIIIGHEIIIHHHGIHFIHHHHEEIIHIHHIHGHHHIIHIHIIIIHHEHIHHIIHHHEHHIIHHHHIIIIIIIHHIIHHHFIIHIIIHHHHHIIHHHEHHFHIIHIHHHGIIIIIIHH<HIIIHD=IHHII>IIHIHGDHIIIHIIIIIIIIHIIHIIIHGIIIIIIIIIIIIIIIIHIIIIIIIIIHIIIHFIIIIIIIIIIIIIIIIHHHIIIIIIIIIIIIHEHHGIIIIIIDDDDD
@HISEQ:969:HM2KJBCX2:2:1102:11157:45990 2:N:0:ACTATGCA
GACAGAGGTGCACCCAACTATCCCTATTAATCATTACGTCGATCCTAGAAACCAACAAAATAGAATCAAACGTCCTATTTCATTATTCCATGCTAATGTATTCAAGCGTGCGCCTGCTTTAAACACTCTAATTTTTTCAAAGTAACAGTCCTGATTCCCCACGACACCAAATTAATGACATCGCGGTTCTTCAGAAGGTAGGAACCAATAATGCCAGTGCGTACCGAGGCACGACCGACAATCTGATCCCGAAATTCAACTACGAGCTTTTTAACTGCAACAACTTTAATATACGCTATTGGAGCTGGAATTACCGCGGCTGCTGGCACCAGACTTGCCCTCCAA
+
CDDDDIIIH?GHIHIHIIHHHIIIIIIIHHHIIIIIIIIHIHIIIIIIIIIIIIHIIHIIHIGHIHHHIIGICFHIIHHHIIIIIHIHIIHIHHHHIIIHHHHIIIIIIIHIIIHIGHHIHHHIIIIHIHIHHHIIIIIIHIIIIIIIIIIIIIHIIIHHHIIIIIIIIIIIHIIIIIIIIIIIIIIIIIIGIIIIIIIIIIHIIIIHIHIIIIIIIIIIIIIIIIIIIIIIIIIIIIIIIIHHIIIIIIIIIIIIIIIIIIIIIIIIIIIIIHIIIIIIIIIIIIIIIIIIHIIHIIIIIIIIIIIIIIIIIIIIIIIIIIIIIIIIIIIIHIIIIIIIDDDDD
@HISEQ:969:HM2KJBCX2:2:1102:2506:46453 2:N:0:ACTATGCA
GACAGAGGTGCACCCAACTATCCCTATTAATCATTACGTCAATCCTAGAAACCAACAAAATAGGATCGAACGTCCTATTTCATTATTCCATGCTAATGTATTCAAGCGTTAGCCTGCTTTAAACACTCTAATTTTTTCAAAGTAACAGTCCTGTTTCCCTGCAACACCAAATTAATGACATTACAGTTCTTCAAGAAGGAGGAATCAGTAAAGCCAGTACATACCATTGGCACGACCAACCTACTGACCCCGAAATTCAACTACGAGCTTTTTAACTGCAACAACTTTAATATACGCTATTGGAGCTGGAATTACCGCGGCTGCTGGCACCAGACTTGCCCTCCAA
+
DDDDDIIIIIIIIIIIIIIIIIIIIIIIIIIIIIIIIIHIIIIIIIIIIIIIIIIIHIIHHHHHIIIIIGHIIHHIIHIIIIIIIIIHIIIIIIHHIIIIHHHHIIIIIIIIIIIIIHIIIIHIIIIHIIHIIIIIHIIIHIIIIIIIIIIIIIIHIIIIIIIIIIIIIIIIIIIIIIHIIIIIIIIIIIIIIIIIIIIIIIIIIIIIIIIIIIIIIIIIIIIIIIIIIIIIIIIIIHHIIIHHHIHIIHIIIIIIIIIIIIIIIIIIIIIIIIIIIIIIIIIIIIIIIIHIIIIIIIIIIIIIIIIIIIIIIIIIIIIIIIIIIIIIIIIIIIIIIIIIIDDDDD
@HISEQ:969:HM2KJBCX2:2:1102:20540:47145 2:N:0:ACTATGCA
GACAGAGGTGCACCCAACTATCCCTATTAATCATTACGTCGATCCTAGAAACCAACAAAATAGGTTCGATCGTCCTATTTCGTTATTCCATGCTAATGTATTCAAGCGCGAGCCTGCTTTAAGCACTCTAATTTTTTCAAAGTAACAGTCCTGTTTCCCCGCAACAACAAATTAATGCCATCACGGTTCTACAAGAGGGAGGGACCAGTGAGGCCAGTGCATACCAGTGGCACGACCGACCTACTGGCCCCGAAATTCAACTACGAGCTTTTTAACTGCAACAACTTTAATATACGCTATTGGAGCTGGAATTACCGCGGCTGCTGGCACCAGACTTGCCCTCCAA
+
DDDDDIIIIIIIIIHIIIIIIIIIIIIIIIIIIIIIIHHHIIHIIIIIIIIHIIHIIIGIIHHIIHIIHIHHFHIHIIIIIIIIIIIIHIHIIIIHIHIIIHHIIIIIIIHHHIIIIHIIIIIIIHIHIFHHIHIIIGIIIHIIIIIIIIIIHIIIIIIIIHHIHIIIIIHHHHIHHGIIHIIIIIIIHGHHIIIHIIIHIIIIHIIIIIII<IHHIIIHIIIIIIIIHIIIIIIIIH?IIIHHHIIIIHIIIIIIIIIIHIIIIIIIIIHIIIHHHIIIIIIIIIIIIIIIIIIIIIIIIIIIIIIIIIIIIIIIIIIIIIIIIIIIIIIIIIIIIIIIIDDDDD
@HISEQ:969:HM2KJBCX2:2:1102:20558:48221 2:N:0:ACTATGCA
GACAGAGGTGCACCCAACTATCCCTATTAATCATTACGTCAATCCTAGAAACCAACAAAATAGGATCAAACGTCCTATTTCATTATTCCATGCTAATGTATTCAAGCGTTAGCCTGCTTTAAACACTCTAATTTTTTCAAAGTAACAGTCCTGTTTCCCTGCAACACCAAATTAATGACATTACAGTTCTTCAAGAAGGAGGAACCAGTAAAGCCAGTACATACCAGAGGCACGACCAACCTACTAATCCCGAAATTCAACTACGAGCTTTTTAACTGCAACAACTTTAATATACGCTATTGGAGCTGGAATTACCGCGGCTGCTGGCACCAGACTTGCCCTCCAA
+
DDDDDIIHIIIIIIHIIIIIIIIIIIIIIIIIIIIIIIIIIIIIIIIIIHIIIHIIIHIIIIIIIIIIIHIIEHHIIIIIIIIIHHIHGHIIGIIIHHHIIGHIHHHHIHIIHIIEHIIIIIHHEIHIHIHHIIIIGHIIIIHHHFHIIIHIGHHIIIIIHIIIIHIIIIIIHIHIIIHIIHIIHGFHIIIIIIHIIHHHHGHHI;IIIIIIIIIIHHIIIIIIGIIIIIIIGHIIIIHIIIHGFIHDIIIIIIIIHIIIIIHHHHHIIIIIIIIIIIIIIIIIIIIIIIIIHIIIIIHHHIIIIIIIIIIIIIIIIIIIIIHIIIIIIIIIIIIIIIIIIDDDDD
@HISEQ:969:HM2KJBCX2:2:1102:3375:48529 2:N:0:ACTATGCA
GACAGAGGTGCACCCAACTATCCCTATTAATCATTACGTCAATCCTAGAAACCAACAAAATAGGATCGAACGTCCTATTTCATTATTCCATGCTAATGTATTCAAGCGTTAGCTTGCTTTAAACACTCTAATTTTTTCAAAGTAACAGTCCAAATTCCCCGCAACACCAAATTAATGGCATTACGGATCATCAGGAAGGAGGAATCAGTGAGACCAGTACATACCAGAGGCATGACCAATCTACTAACCCCGAAATTCAACTACGAGCTTTTTAACTGCAACAACTTTAATATACGCTATTGGAGCTGGAATTACCGCGGCTGCTGGCACCAGACTTGCCCTCCAA
+
@DDB@HHEHHEHIHHIEEHHHHFHH?GGEC@EHIIIHIIFH=<<DGHHHHICFEHHECHHHICHCFGGHHGHHEC0DGGEHCHHEHHHH@<F<DHHHHFIHIHHIIHIIIIIIHHIIHFHIHHHHIHHGEHHFGIHIHHGIIIIIIIIHIIIHHHHIIHIIHHDEHGHEEHEIIIIIHIIHHIIHHIIGGIIIIIHIIIIIIIIIIIIIIHGCEHHHHIIIHIIIIHIIIIIHIIIIIHHIHHHFIHIIHHIIIIIHIIIHEHIIIHIIIIIIIIIIHIIIIHHIIHIHHHHHHIHIIIIHIIIIIIIIIIIIIIIIIIIIIIIIIIIIIIIHIIIIIIIIDDDDD
@HISEQ:969:HM2KJBCX2:2:1102:1895:48768 2:N:0:ACTATGCA
GACAGAGGTGCACCCAACTATCCCTATTAATCATTACGTCAATCCTAGAAACCAACAAAATAGGATCGTCGTCCTATTTCATTATTCCATGCTAATGTATTCAAGCGTTAGCCTGCTTTAAACACTCTAATTTTTTCAAAGTAACAGTCCTGTTTCCCCGCAACACCAACTTAATGGCATTACGGTTCTACAAGAAGGAGGAATCAGCAAAGCCAGTGCATACCAGTGGCACGACCAACTTGCTGACCCCGAAATTCAACTACGAGCTTTTTAACTGCAACAACTTTAATATACGCTATTGGAGCTGGAATTACCGCGGCTGCTGGCACCAGACTTGCCCTCCAA
+
DDCDDIIIIIHIIIIIIIIIHIIIIIIIIIIIIIIIIFIHHHFHIHIIIIIIIGIIIIIIIIHIGIIHIIGHIIIIIHIHHIIIIIII?HIGIHIHHIHIIGIIIIHHIIIIIIIIIIIHHIIIIIIIIIIGIHIIIIHHIIIIIIHHIIIHIHIHFHHIIIIIIIIIHIIIHIGIIIIIIIIIIIHGIIIIHIIIIIIIHIHIIHIIIIIIIIIIIIIIIIIHIIIIIHIIIIIIHIIHHHGFIIIIGIIHGIIHIIIIIIIIHIIIIIIIIIIIIIIHIIIIIIIHHHHHDHIGIIIHIIIIIIIIIIIIIIIIIIIHIIIIIIIIIIIIIHIIIIIIDDDDD
@HISEQ:969:HM2KJBCX2:2:1102:3687:49692 2:N:0:ACTATGCA
GACAGAGGTGCACCCAACTATCCCTATTAATCATTACGTCAATCCTAGAAACCAACAAAATAGGATCAAACGTCCTATTTCATTATTCCATGCTAATGTATTCAAGCGTTAGCCTGCTTTAAACACTCTAATTTTTTCCAAGTAACAGTCCTGTTTCCCTGCAACACCAAATTAATGACATTACAGTTCTTCAAGAAGGAGAAACCAGTAAAGCCAGTACATACCAGAGGCACGACCAACCTACTAATCCCGAAATTCAACTACGAGCTTTTTAACTGCAACAACTTTAATATACGCTATTGGAGCTGGAATTACCGCGGCTGCTGGCACCAGACTTGCCCTCCAA
+
DDDDDIIIIIIIIIIIIIIIIHIIIIIHIHIIIIIIIIIIIIIHIIIIGIIIIIIIIIIIIIHIIIIIIIHGIHHIIGIHGIIIFHIIGIIIGHHIHHIIIIIHIIHHGHIHHFHIHHGIIHHIHIIHHIIHHHHIHG/IIIIIIIIIIHIIIHHIHHIIIIIIIHIIIIIIIIIIIIIIIHIIIIIIIIIIIIIIIIIIHIIHIHIIIHIIIHIIIIIIIIIIIIIIIHIIIIIIIIHIIIIHHHHHIIIIIIHIIIIHIHHIIIGIIIIIIIIIIIIIIIIIIIIIIIIIIHIIIIIIIIIIIIIIIIIIIIIIIIIIIIIIIIIIIIIIIIIIIIIIIDDDDD
@HISEQ:969:HM2KJBCX2:2:1102:14353:49893 2:N:0:ACTATGCA
GACAGAGGTGCACCCAACTATCCCTATTAATCATTACGTCAATCCTAGAAACCAACAAAATAGGATCAAACGTCCTATTTCATTATTCCATGCTAATGTATTCAAGCGTTAGCCTGCTTTAAACACTCTAATTTTTTCAAAGTAACAGTCCTGTTTCCCTGCAACACCAAATTAATGACATTACAGTTCTTCAAGAAGGAGGAACCAGTAAAGCCAGTACATACCAGAGGCACGACCAACTTACTAATCCCGAAATTCAACTACGAGCTTTTTAACTGCAACAACTTTAATATACGCTATTGGAGCTGGAATTACCGCGGCTGCTGGCACCAGACTTGCCCTCCAA
+
DDDDDIIIIIIIIIIIIIIIIIIIIIHIIIIIIIIIIIIIIGIIIHIIIIIIIIHHIIIEHIGHIGIIIIHGHIIIIIIHHIHIIHIIIIEHHIIIIIIIIIIIIIIIHIHGHIIHIIIIHHIIIIHIIHHIIIIIIIIIIIIIIIIIIIIIIHIHIIGHIIIIIIIIIIIHHIIIIIIIIIIIIIIHIIIIIIIIIIIIIIHIIIIIIIIIHIIIIIIIIIIIIIIIIIIIIIIIIIHIIIIHFIIIIIHHIIIIIIIIIHFIIIIIIIIIHIHIIIIIIIIIIIIHIIIIIIIIIIIIHIIIIIIIIIIIIIIIIIIIIIIIIIIIIIIIIIIIIIIIIDDDDD
@HISEQ:969:HM2KJBCX2:2:1102:14196:50617 2:N:0:ACTATGCA
GACAGAGGTGCACCCAACTATCCCTATTAATCATTACGTCAATCCTAGAAACCAACAAAATAGGATCAAACGTCCTATTTCATTATTCCATGCTAATGTATTCAAGCGTTAGCCTGCTTTAAACACTCTAATTTTTTCAAAGTAACAGTCCTGTTTCCCTGCAACACCAAATTAATGACATTACAGTTCTTCAAGAAGGAGGAACCAGTAAAGCCAGTGCATACCAGAGGCACGACCAACCTACTAATCCCGAAATTCAACTACGAGCTTTTTAACTGCAACAACTTTAATATACGCTATTGGAGCTGGAATTACCGCGGCTGCTGGCACCAGACTTGCCCTCCAA
+
DDCCDIIIHIIHIIIIIIHHIIIIIIIIGIIIIIIHIHHIIHHHHIIIIIIIIIHIIIHIHIIICHHIIIIIHHHHIHIIIIIIIHIIFHIHHHIIIIIIIIIIIIIIIIIIIIIIIIIHIIHHIIIIIHIIIIHHIHIIIIIIIIIIIIIIIIIIIIIIIIIIIHIIIHGDIIIIIIIIIIIIIIIIIIIIIIIIIIIIIIIHHIIIIIIIIIIIIIIIIIIIIIIHIIIIIIIIHIHIIIHHHHFIHIIIIIIIIIIIIIIIHFIIIIIIIIIIIIIIIIIIIIIIIIIIIIIIIIIIHIIIIIIIIIIIIIIIIIIIIIIIIIIIIIIIIIIIIHIIIDDDDD
@HISEQ:969:HM2KJBCX2:2:1102:6452:51467 2:N:0:ACTATGCA
GACAGAGGTGCACCCAACTATCCCTATTAATCATTACGGTGATCCTAGAAACCAACGAAATAGAATCAGTCCGTCCTATTTCATTATTCCATGCTAATGTATTCAGACGATAGTCTGCTTTAAACACTCTAATTTTTTCAAAGTAACAGTCCTGATTTCCCATCACACCAAATAAATGGCATGAAAGTTCCTCAGAAGGTAGAGATCCATCTCACCAGTGCAGACAATTAAGCCTGACCAATGGGTAGACCCCGAAGTTCAACTACGAGCTTTTTAACTGCAACAACTTTAATATACGCTATTGGAGCTGGAATTACCGCGGCTGCTGGCACCAGACTTGCCCTCCAA
+
@DDDBHHIIHIIIIIIIIIIIIIHIIIIIIIIHIIIIHGHIIIIIIIIGHIHIIIIIIIGIIEHHHIIIIHHIHHIIIHIIIGIIHIHIIHIHIIIIIIIIIIIIIIIIIIIIIIIIIIIIIIIIIIIIHIHIHIIIHIIHIIIHIIIHHIIIIIIIIIIIIIIIIIIHIIIIHHIIIIIIIIIIIIIIIIIIIIIHIIIIIIIIIIIIIIIHIIHIIIIIHIIIIIIIHIIIIIIIIIHIIIIIHDIIIIIIIIIIIIIIIIIIIIIIHIIIIIIIIIIIIHIIIIIIIIIIIIIIIIIIIIIIIIIIIIIIIIIIIIIIIIIIIIIIIIIIIIIIIIIIIIDDDDD
@HISEQ:969:HM2KJBCX2:2:1102:14694:50365 2:N:0:ACTATGCA
GACAGAGGTGCACCCAACTATCCCTATTAATCATTACGTTGATCCTAGAAACCAACAAAATAGAATCGAACGTCCTATTTCATTATTCCATGCTAATATATTCAAGCGCGTGCCTGCTTTAAACACTCTAATTTTTTCAAAGTAACAGTCCTGACTCCCCACAACATCAAATTAATGACATCATGATTCATCAGAAGGGAGAAATCAATGACATTAGTACGTACCGAAGGCACGACCGACGTATTGATCCCGAAATTCAACTACGAGCTTTTTAACTGCAACAACTTTAATATACGCTATTGGAGCTGGAATTACCGCGGCTGCTGGCACCCAGACTTGCCCTCCAA
+
B?@0BC11<@FFE10<<CE@11<CEEDC@E@1GHFCH?<111<1<1<CHFHHCEH=CFF1D11<1DC1CFH/11DE<H?1C1D@C1DC?F?H?1<<C/<1<<<1<1<</<CH@BF@<@<CFE811<C<11DCHHGEHIHGHCGCHFFEH@FFIIHHEC7EHCEGHD..,.HC.CGFC/CE@FHEACD/<HHDD-/<-:-HC<0HGHIIFE@HIHHHFHGC@<<<11<CFHFE?=E<=EHEHIHGD<CC/<?HF1HGE@@HGHE<D110C<C<<<11HHHGED<1HCC<<<1<@IHCHF<EEHF1CG?CEIIHDHE<</1<<C11G@GCG1IHIEHHD1<<<1??DDD
@HISEQ:969:HM2KJBCX2:2:1102:19495:52190 2:N:0:ACTATGCA
GACAGAGGTGCACCCAACTATCCCTATTAATCATTACGTCGATCCTAGAAACCAACAAAATAGAATCAAACGTCCTATTTCGTTATTCCATGCTAATGTATTCAAGCGTGAGCCTGCTTTAAACACTCTAATTTTTTCAAAGTAACAGTCCTGATTCCCCATGACACCAAATTAATGACATCATGGTTCGTCAGAAGGTAGGAATCAATAATACCAGTACGTACAATAGCACGACCAATAAATTGATCCCGAAATTCAACTACGAGCTTTTTAACTGCAACAACTTTAATATACGCTATTGGAGCTGGAATTACCGCGGCTGCTGGCACCAGACTTGCCCTCCAA
+
DDDDDIIIIIIIIIIIIIIIIIIIIIIIIIIIIIIIIIIIIIIHHIIIIIIIIIIIIIIIHIHIIIIIIIIIHGHIHFFHIIIIIIIIIIIHIIIIIIIIIIGHIIIIIIHHIIIIIIIIIIIIIIIIIIIIIIIIIIIIIIIIIIIIIHIHHIIIIIIIIIIIIIIIIIHIIIIIIIIIIIIIIIIIIIIIIIIIIIIIIIIIHHIIIIIIIIIIIIIIIIIIIIIIIIIIIIIIIIIIIIIHIIIIIIIIIIIIIIIIIIIIIIIIIIIIIIIIIIIIIIIIIIIIIIIIIIIIIIIIIIIIIIIIIIIIIIIIIIIIIIIIIIIIIIIIIIIIIIIIDDDDD
@HISEQ:969:HM2KJBCX2:2:1102:13828:52937 2:N:0:ACTATGCA
GACAGAGGTGCACCCAACTATCCCTATTAATCATTACGTCGATCCTAGAAACCAACAAAATAGAATCAAACGTCCTATTTCATTATTCCATGCTAATGTATTCAAGCGTGCGCCTGCTTTAAACACTCTAATTTTTTCAAAGTAACAGTCCTGATTCCCCACGACACCAAATTAATGACATCGCGATTCTTCAGAAGGTAGGAACCAATAATGCCAGTGCGTACCGAGGCACGACCGACAATCTGATCCCGAAATTCAACTACGAGCTTTTTAACTGCAACAACTTTAATATACGCTATTGGAGCTGGAATTACCGCGGCTGCTGGCACCAGACTTGCCCTCCAA
+
DDDDBHH?CGEHFHHFHHEHHHHEHFHIIIHHIIIHIIHHHHEH=HFEHGHIEHICHIIIIIHFIHHCEEH@DE00DCCHEEHIGHIG?CHHHGEHFHGFHHIFHHHGEEHCHHHGIHHIHHHHHHIHGHHGHHHGHGEGFFIIHIHHHGIIHIHHIIHGHIIHHAHIIHIIIIHHIHHIHHHHIIHHIGIIIHGIIHHHGHIIIII=IGIIGIIIIIIIHHIIII?IIHHIIIIIIIHHHDHFIIIIIIIIIHHHIIIIIIIIGHHIHIIIHGHHIIIIIHIHIHHIIIIIIIIHEIIIIIIIIIHIIIIIIIHIIIIIIIIIHIIHHIIIIIIIHIIIDDDDD
@HISEQ:969:HM2KJBCX2:2:1102:6810:52414 2:N:0:ACTATGCA
GACAGAGGTGCACCCAACTATCCCTATTAATCATTACGTCGATCCTAGAAACCAACAAAATAGAATCAAACGTCCTATTTCATTATTCCATGCTAATGTATTCAAGCGTAAGCCTGCTTTAAACACTCTAATTTTTTCAAAGTAACAGTCCTGATTCCCCACGACACCAAATTAATGACATCGCGGTTCTTCAGAAGGTAGGAACCAATAATGCCAGTGCGTACCGAAGCACGACCAACAATTTGATCCCGAAATTCAACTACGAGCTTTTTAACTGCAACAACTTTAATATACGCTATTGGAGCTGGAATTACCGCGGCTGCTGGCACCAGACTTGCCCTCCAA
+
DDDDDIHIIIIIIIIIIIIIIIIIIIIIIIIIIIIIIIIIIIIFIIIIIIIIIIIGIIHIIIHHIIIIIIIIIIIIIIIIIIHIIIIIHIIIIIIIIIIIIIIIIIIHIIIHHIIIIIHIIIIIHIIIIIIIIIIIIIIHIIIIIHIIIIIIIIIIIIIIIIIIIIIHIIIIIIIIIHHIIIHIIIIIIIIHIIIIIIIIIIIIIIIIIIIIIIIIIIIIIIIIIIIIIIIIIIIIIIIIIIHGIIIHIIIIIIIIIIIIIHIIIIIIIIIIIIIIIIIIIIIIIIIIIIIIIIIIIIIIIIIIIIIIHIIIIIIIIIIIIIIIIIIIIIIIIIIIIIIIDDDDD
@HISEQ:969:HM2KJBCX2:2:1102:19883:53640 2:N:0:ACTATGCA
GACAGAGGTGCACCCAACTATCCCTATTAATCATTACATCGATCCTAGAAACCAACAAAATAGAATCAAACGTCCTATTTCATTATTCCATGCTAATGTATTCAAGCGCGAGCTTGCTTTAAACACTCTAATTTTTTCAAAGTAACAGTCCTGATTTCTCGCGACACCAAATTAATGACATCGTGGTTTGTCAGAAGGGAGAAACCAATAATGCTAGTACGTACAAAGTACGACTGACATATTAGTCCCGAAATTCAACTACGAGCTTTTTAACTGCAACAACTTTAATATACGCTATTGGAGCTGGAATTACCGCGGCTGCTGGCACCAGACTTGCCCTCCAA
+
DDDDDIIIIIIIIIIIIIIIIIIIIIIIIIIIIIIIIIIFIIIGHIGIIHIHHHHIIIIHIIIIIHIGIIIIIIIIIGIHIHHIIIIEHHHIGHIHHIIIHIHIIIIIIIIIIIIIIIIIIIIIIIIIIIIHIIHIIIIIHIHIHIIIHIIIIIIIIIIIHHIIIIHIIIIIIIIIIIIIIIIIIIIIIIIIIIIHIIIIIIHHIHIIIIIIIIIIIIIIIHIIIIIIIIIIIIIIIIIHHHHIIGIIIIIIIIIIIIIIIIIIIIIIIIIIIIIIIIIHIHIIIIIIIIIIIIIIIIIIIIHHIIIIIIIIIIIIIIIIIIIIIIHIIIIHIIIIIHIDDDDD
@HISEQ:969:HM2KJBCX2:2:1102:14980:53330 2:N:0:ACTATGCA
GACAGAGGTGCACCCAACTATCCCTATTAATCATTACGTCAATCCTAGAAACCAACAAAATAGGATCGAACGTCCTATTTCATTATTCAATGCTAATGTATTCAAGCGTTAGCCTGCTTTAAACACTCTAATTTTTTCAAAGTAACAGTCCTGTTTCCCTGCAACACCAAATTAATGACATTACAGTTCTTCAAGAAGGAGGAATCAGTAAAGCCAGTACACACCATTGGCACGACCAACCTACTGACCCCGAAATTCAACTACGAGCTTTTTAACTGCAACAACTTTAATATACGCTATTGGAGCTGGAATTACCGCGGCTGCCGGCACCAGACTTGC
+
BBB@DHHHHHEHHE=C?GFHGHECCG@FCGCCH@@CGGEGEHHHIGHCEG<EHGIII?HIHIHHI1CEEGHDHH0<CCCHCGH?@@@G1DG@?FDFFEHGH?ECHEHEHHD1?GBCHIEHHC@FGCHH@CGDHHBCEFHCCGAHCEH8CHE@HHGC<HF:<1CD0<<0HGE@GFEHHFHHHEH?HGH?HHHFHDFEFHCHF:HGIHH;IHHHE@?HECHGCCEIHFHFCCHECFE<<<HH@C<1D0<</C1G@EEEFCHHIHHHIHEHGF?HD<1HIGHHE?HHHHIG<1HCE@CEGHGGHHIHEHG1C<D1EHHDHF?@DHC?E@<1D1<?DCDDDB@
@HISEQ:969:HM2KJBCX2:2:1102:9450:53819 2:N:0:ACTATGCA
GACAGAGGTGCACCCAACTATCCCTATTAATCATTACGTCAATCCTAGAAACCAACAAAATAGGATCAAACGTCCTATTTCATTATTCCATGCTAATGTATTCAAGCGTTAGCCTGCTTTAAACACTCTAATTTTTTCAAAGTAACAGTCCTGTTTCCCTGCAACACCAAATTAATGGCATTACAGTTCTTCAGAAAGGAGGAATCAGCGAGACCAGTACGTACCAATGGCACGACCAACCTGCTGACCCCGAAATTCAACTACGAGCTTTTTAACTGCAACAACTTTAATATACGCTATTGGAGCTGGAATTACCGCGGCTGCTGGCACCAGACTTGCCCTCCGA
+
D<0@01111<C1<<0CF@E1<GHHHFHGE@E@EHH11<C?GCCG?GHIHFHE11DCG1<CCG<1<FHEHII@1<DE<FF@FH@HIIIGD1<11F1FHGGCEDH?HHHHEGHCHFHFHHHG@GGIHHIHHHEHIHHHEAB<FG@GEC?IH?EIHGEHD?HGF<=IIIHEG?IHIHEHGF<FFHHEGFHIHHHFC#HIHGHHEFIIIHFEHEGD@HIGIIIHHHHHGIGIHEGHC/HIIHHHHHGF<ECCHDEH?GHHHHHGCHCHHHCEEIHHHEFCHEHEG@<1EIIIHIIIHHCHIIIIIHHIIIHIIIHHEDGHDHIHFIHHEHHEEIIHHFHHG<//E<0@@@
@HISEQ:969:HM2KJBCX2:2:1102:16708:53923 2:N:0:ACTATGCA
GACAGAGGTGCACCCAACTATCCCTATTAATCATTACGTCGATCCTAGAAACCAACAAAATAGAATCAAACGTCCTATTTCATTATTCCATGCTAATGTATTCAAGCTCGAGCTTGCTTTAAACACTCTAATTTTTTCAAAGTAACAGTCCTGATTTCCCGCGACACCAAATTAATGACATCGTGGTTCGTCAGAAGGGAGAAACCAATAATGCTAGTACGTACAAAGTACGACCGACATATTAGTCCCGAAATTCAACTACGAGCTTTTTAACTGCAACAACTTTAATATACGCTATTGGAGCTGGAATTACCGCGGCTGCTGGCACCAGACTTGCCCTCCAA
+
DDDDDIIHIGIIHIIIFIIGHIIIIHIIIIIIIIIIIIIIIIIIIIIIHHIIGIIIIHIIIIHHIIIIIIIIHHHIIHIIIIIIIHIHHEHHIHIHIIIIHGIIIIIIIIIIIIIIHHIIIGHHHIGEIHIIIIIIIHIIIIIIIIIIHIIIIIIIIIIIIIIIIIIIIIIIIIIIIIIIIIIIIIIIIIIGIIHIIIIHHIIIIIIIIIIIIIIIIGIIIIIIIIIIIIIIIIIIIIIIIHFIIHIHIIIIIIIIIIIIIIIIIIIIIIIIIIIIIIIIIIIIIIIIIIIHIIIHIIIIIIIIIIIIIIIIIIIIIIIIIIIIIIIIIIIHIIIIIIIDDDDD
@HISEQ:969:HM2KJBCX2:2:1102:19911:53775 2:N:0:ACTATGCA
GACAGAGGTGCACCCAACTATCCCTATTAATCATTACGGTGATCCTAGAAACCAACAAAATAGAACCATGCCGTCCTATTCTATTATTCCATGCTAATGTATTCGAGCAAAAATGCCTGCTTTAAACACTCTAATTTTTTCAAGGTAAAGGTCCTGGATCCGCAAGACACCCAATAAAGGACATCAAGTTTCTCCAGAAGGTGAGAAATCAACTGTAACAGTTCATACCCCTTAAGGCATGACCATCACGTCAATCCCGAAATTCAACTACGAGCTTTTTAACTGCAACAACTTTAATATACGCTATTGGAGCTGGAATTACCGCGGCTGCTGGCACCAGACTTGCC
+
DDDDDIIIIIGHIIIIIIIIIHIIHHIIEHHEHHIIIIIIEHHIIIHHHIIEHHHIIIIIIIHHHCHIIIIHIIHIIGEGHE@@HHIHHHI?EHHEHIIIIIHHHGHIIIHCIHHHHIHHHHIIHHHHHIIIIHIIIIIHIHIIIIGHIEHHHHIIIIHIIHIHHCHIIIIIIHHIIIIIIIHHIIIIHHHIIIIIIIIIHHHIIIIHIIIIIIIHHIGIIHHIHHHHGIIIIIIIIIIIHHIIHHHHIIIIIHHIIIIIIIIHH?HHIHHIIIIIIIIIIHHIIIHIHEIIIHHHIHHHGHIHEIIIIIIIIHIIIIIIIIIIIIIIIIIIIIIIIIIHHIDDDDD
@HISEQ:969:HM2KJBCX2:2:1102:9320:54350 2:N:0:ACTATGCA
GACAGAGGTGCACCCAACTATCCCTATTAATCATTACGGTTGTCCTAGAAACCAACAAAATAGAACTACAACGTCCTATTCTATTATTCCATGCTAATCTATTCAAGCAATAGCCCGCTTTAAACACTCTAATTTTTTCAAGGTAATGGTCCTGGCTCCCCAACACACCCAATAAAGGGCATACTGGTTCACCAGAAGGAAGACCCGACAGCAGACAGTACTCGCCAAAGACGGACCGCCCGGCCAGGCCTAAAATTCAACTACGAGCTTTTTAACTGCAACAACTTTAATATACGCTATTGGAGCTGGAATTACCGCGGCTGCTGGCACCAGACTTGCCCTCCAA
+
DDDDCIIIIIIIIIIIIIIIIIIIIIIIIIIIIIIIIIIIIIIIIIIIIIIIIIIIIIIIIIIIIIIIIHIEHHGHHIIIHIIIIIIIIIIIIHIIIIIIIHHIIIIIIIIIIIIIHIHIIIGIHHHIIIIIIIIIIIIIIIIIIIIIIHIIHGIHIIIIIIIIIIIIIIIIIIIHIIIIIIIIHHHHHHHIIIIIIIIIIIIIIIIIIIIIIIIIIIIIHIIIIIIIIIIIIIIIIIIIIIIIHIIIIHIHIIIHGIIIIIIIIIIIHIHIIIIIIIIIIIIIIIIIIIIIIIIIIIIIIIIIIIIIIIIIIIIIIIIIIIIIIIIIIIIIIHIIIIIIIDDDDD
@HISEQ:969:HM2KJBCX2:2:1102:7652:55230 2:N:0:ACTATGCA
GACAGAGGTGCACCCAACTATCCCTATTAATCATTACGGTGATCCTAGAAACCAACAAAATAGAACCATGCCGTCCTATTCTATTATTCCATGCTAATGTATTCGAGCAAAAATGCCTGCTTTAAACACTCTAATTTTTTCAAAGTAACAGTCCTGATTCCCTAAAACACCAAATTAATGGCATTATAGTTCGTCAGAAAGGAGAAACCGATTATACCAGTACGTACAATAGCACGACCAGTAAGCCGGTCTCGAAATTCAACTACGAGCTTTTTAACTGCAACAACTTTAATATACGCTATTGGAGCTGGAATTACCGCGGCTGCTGGCACCAGACTTGCCCTCCAA
+
DDDDDIIIIGIIIIIIIIIIIIIIIIIIIHIIIIIIIIIIIIIIIIIIIIIHIIIIIIIIIIHIIIIHIIIIIIIIIIHIIIIIIIIIIIIIHIIIIIIIIHIIIIIIIIIIHIIIIIIIIIIHIIIIHIIIIHIIIIIIIIIIIIIIIIIHIIIIIIIIIIIIIIIIIIIIIIIIIIIIHIIIIIIIIIIIIIIIIIIIIIIIIIIIIIIIIIIIIIIIIIIIIIIIIIIIIIIIIIIIIIIIIHHIIIIIIIIIIIIIIIIIIIIIIIIIIIIIIIIIIIIIIIIIHIIIIIIIIIIIIIIIIIIIIIIIIIIIIIIIIIIIIIIIIIIIIIIHIIIIIIIDDDDD
@HISEQ:969:HM2KJBCX2:2:1102:5747:55213 2:N:0:ACTATGCA
GACAGAGGTGCACCCAACTATCCCTATTAATCATTACGGTGATCCTAGAAACCAACGAAATAGAATCAGTCCATCCTATTTCATTATCCACTGCTAATGTATTCAGACGATAGTCTGCTTTAAACACTCTAATTTTTTCAAAGTAACAGTCCTGATTTCCCATCACACCAAATAAATGGCATGAAAGTTCCTCAGAAGGTAGAGATCCATCTCACCAGTGCAGACAATTAAGCCTGACCAATGGGTAGACCCCGAAGTTCAACTACGAGCTTTTTAACTGCAACAACTTTAATATACGCTATTGGAGCTGGAATTACCGCGGCTGCTGGCACCAGACTTGCC
+
00<<01DG111<F10<1CGGGH@111<<C1G@11<CF<<1111<<D<111<FHH1CG@0<<DH111DHHIII11<<1<GF?H1<G1<1<11<D1GF?GAECF@<DB8DA/EH??GECEF1EGE@GAHEHFF1?1G:<EECI8EIH@EGHEHGHFEHHFIH6?CIIIIHHHEC@D<<0<CHGD5CH7F:GHHHHHFDGHG<C1G@HEHFHHFCIGDF@DFFGHEIHF@EHCHHHF1@HGEHDHF?AGHFIHC@CFIHHF@?GCH@DHEHFHCFCDC<<<D1IHFIHHGH@FHG1E@ED@HCGHCHHG@F1EEFC@EC<HHDEG@EHCCIHF<C<CHHHDBB@B
@HISEQ:969:HM2KJBCX2:2:1102:3901:55084 2:N:0:ACTATGCA
GACAGAGGTGCACCCAACTATCCCTATTAATCATTACATCGATCCTAGAAACCAACAAAATAGAATCGGATGTCCTATTTCATTATTCCATGCTAATGTATTCAAGCGTGAGCCTGCTTTAAACACTCTAATTTTTTCAAGGTAACAGTCCTAATTCCCCGTGACACCAAATTAATGGCATTACGGTTCTTTAGAAGGTGAGAAATCAATAATATCAGTACATACCAACGGCATGACCGATACATTGATCCCGAAATTCAACTACGAGCTTTTTAACTGCAACAACTTTAATATACGCTATTGGAGCTGGAATTACCGCGGCTGCTGGCACCAGACTTGCCCTCCAA
+
DDDDDIIIIIIIIIIIIIIIIIHIIIIIIIIIIIIIIIIIIIIIIIIIGGIHHIIIIIIGHIIIIIIIIHIIIIIHEHIIIHHIIIIIIIIIIIIGIIIIIIIIIHIIIIIIIIIIIIIIIIIIIIIHIIHIIIIIIIIIIHIIIHIIIIIIIIIIIIIIIIIIIIIIHIIIIIIIIIIIIIIIIIIHIIIIIIIIIIIIIIIIIIIIIIIIIIIIIIIIIIIIIIIIIIIIHIIIIIIIIIIIHFIIIHHIIIIIIIIIIHIIIIIIIIIIIIIIIIIIIIIIIIIIHIIIIIIIIIIIIIIIIIIIIIIIIIIIIIIIIIIIIIIIIIIIIIIIIIIIIIDDDDD
@HISEQ:969:HM2KJBCX2:2:1102:4581:56142 2:N:0:ACTATGCA
GACAGAGGTGCACCCAACTATCCCTATTAATCATTACGTCGATCCTAGAAACCAACAAAATAGAATCAAACGTCCTATTTCATTATTCCATGCTAATGTATTCAAGCGTAAGCCTGCTTTAAACACTCTAATTTTTTCAAAGTAACAGTCCTGATTCCCCACGACACCAAATTAATGACATCGCGGTTCTTCAGAAGGTAGGAACCGATAATGCCAGTGCGTACCGAGGCACGACCAACAATTCGATCCCGAAATTCAACTACGAGCTTTTTAACTGCAACAACTTTAATATACGCTATTGGAGCTGGAATTACCGCGGCTGCTGGCACCAGACTTGCCCTC
+
DD@DDIEEHHHIFHHIHHHCHHHIIIIIHIIIIIIGHHIIHDEHHIHI?GHHIHIGEH?FHHIIHIHIEHHIGHIHHHIIIIEHIHHHHHFHHIIIHHHHIIIHIIIIIHHIIIHIIHIHHHGEHHHIIHHHIIHHHIIHHIIHHHGIIIIIIIHHEH?FIIIIIHHHHHHIIHFGHHHIHIIIIHIIHIHIIIIIIIIIIIHIIIHHIIIIIIIIIIIIIIIIIIIIIIIIIIG>HHHFHGIIIIIIIIIIIIIHGHIIIHIIIIIHIIIIGHHIIIIIHIHHHHIIIIIHHHIHHIIIIIIIIIIIIIIIIIIIHIIIIIIIIIIIIIIIIIIIIDDBCD
@HISEQ:969:HM2KJBCX2:2:1102:11463:56407 2:N:0:ACTATGCA
GACAGAGGTGCACCCAACTATCCCTATTAATCATTACGTCAATCCTAGAAACCAACAAAATAGGATCAAACGTCCTATTTCATTATTCCATGCTAATGTATTCAAGCGTTAGCCTGCTTTAAACACTCTAATTTTTTCAAAGTAACAGTCCTGTTTCCCTGCAACACCAAGTAAATGGCATCACAGTTCTTCAAGAAGGAGGAATCAGTAAGGCCAGTACATACCAGTGGCACGACCAACCTACTGACCCCGAAATTCAACTACGAGCTTTTTAACTGCAACAACTTTAATATACGCTATTGGAGCTGGAATTACCGCGGCTGCTGGCACCAGACTTGCCCTCCAA
+
ADDD?HIIIIIIIIIIIIIIIIIIIIIIIIIIIIIIIIHHIIIIIIIIIIIIIIIIIHHIIIHHIIIIIIIIIGIIIIIIGIIIIIIIHIIIIIIIIIIIIIHIIIIIIIIGHIIIIHHIIIHIIIIHIIIIIIHHHIII1IIIIIIIIIIIIIIIIIIIIIIIIIIIIIIIIIHIHHHIIIIIIIIIIIIIIIIIIIIIIIIIIIIIIIIIIHIIIIIIIIIFIIIIIIIIHIIIIIHIHIHHEHIIIGIIIIIIIIIIIIIIIIIIIIIIIIIIIIIIIHFFGIIIIIIGIIIIIIIIIIIIIIIIIIIIIIIIIIIIIIIIIIIIIIIIIIIIIIIIIDDDDD
@HISEQ:969:HM2KJBCX2:2:1102:6661:56673 2:N:0:ACTATGCA
GACAGAGGTGCACCCAACTATCCCTATTAATCATTACGTCGATCCTAGAAACCAACAAAATAGAATCAAACGTCCTATTTCATTATTCCATGCTAATGTATTCAAGCGTGAGCCTGCTTTAAACACTCTAATTTTTTCAAAGTAACAGTCCTGATTCCTCACAACACCAAATAAATGACATCATGGTTCGTCAGAAGGGAGAAACCGACGATGCCAGTACGTACCGAGGCACGACCAACATGATGGTCCCGAAATTCAACTACGAGCTTTTTAACTGCAGCAACTTTAATATACGCTATTGGAGCTGGAATTACCGCGGCTGCTGGCACCAGACTTGCCCTCCAA
+
@@DBD@CH@11C1D=D1@1<F@GHHHHHC@GHCHEH11CH/CEF<GHHHIHH@FHFHECGEHHEHEEEH?1EDE<EGE1<F@F@HHHHC@1<FCHHIHFHHHGHHFGHHGCHCFHHIHIHF@EHHHGHHHFHFCFFCHHHH@CHHHIHCIIHHHFFFGCF<;<HEEGIHFHHEE@DHCDGHHHF6C<IIIFHGHHHGGH@CHHEHEEEHFHEIIIHHFHGDIIIHHHH=HHIHHHFHEHGHECBFIHDD?HHC@HIHIIHIHGD1?IIIGHHCFHHHHHHEHIHHHHHHEGCIIHHIIIHIIGEEIHHHFHIIHDH?EHHEHIIGHHHHEIHHEHIHDIHBAADB
@HISEQ:969:HM2KJBCX2:2:1102:8641:57123 2:N:0:ACTATGCA
GACAGAGGTGCACCCAACTATCCCTATTAATCATTACGTCGATCCTAGAAACCAACAAAATAGAATCAAACGTCCTATTTCATTATTCCATGCTAATGTATTCAAGCGCGAGCTTGCTTTAAACACTCTAATTTTTTCAAAGTAACAGTCCTGATTTCTCGCGACACCAAATTAATGACATCGTGGTTTGTCAGAAGGGAGAAACCAATAATGCTAGTACGTACAAAGTACGACTGACATATTAGTCCCGAAATTCAACTACGAGCTTTTTAACTGCAACAACTTTAATATACGCTATTGGAGCTGGAATTACCGCGGCTGCTGGCACCAGACTTGCCCTCCAA
+
DDADDFIIIHIIIHIIIIIIIIIIHHHIIHIIIIIIIIIIHHIIIIIIIGFHIIIHIIHHIIIIIIIIIIIIHHHHHIIIIIHIIGHIIHHFHHIIIHIIIIIIIIIIIIIIIIIIIIIIIIIIIIHIIIIIIHHHIIIIIIIIIIIIHHIHIIIHIIIIHIHIIIIIIIHHHHHHHHIIHIIIIHIIIIHIIIIIHHIHIIIIIIIIIIIIIIIIIIIIIHIIIIHIIIIIIIIIIIHIIHHIIIIIHHHIIIHIHHHHIIIIHIIIIIIIIHIIIIIHHIHIHHIIIIIIIIHEIIIIIIIIIIIIIIIIIIIIIIIIIIIIIIIIIIIIIIIIIIIDDDDD
@HISEQ:969:HM2KJBCX2:2:1102:12140:57103 2:N:0:ACTATGCA
GACAGAGGTGCACCCAACTATCCCTATTAATCATTACGTCAATCCTAGAAACCAACAAAATAGGATCAAACGTCCTATTTCATTATTCCATGCTAATGTATTCAAGCGTTAGCCTGCTTTAAACACTCTAATTTTTTCAAAGTAACAGTCCTGTTTCCCTGCAACACCAAATTAATGACATTACAGTTCTTCAAGAAGGAGGAACCAGTAAAGCCAGTACATACCAGAGGCACGACCAACCTACTAATCCCGAAATTCAACTACGAGCTTTTTAACTGCAACAACTTTAATATACGCTATTGGAGCTGGAATTACCGCGGCTGCTGGCACCAGACTTGCCCTCCAA
+
DDDDDIIIIHIIIIIIIIIIIIIIIIIIIIIIIIIIIIIIIIIIIIIIIIIHIIIIIIIIIIHIHIIIIHICCFHIGIIIIIHIIIIIIIIIGIIIIIIIIIIHIIIIIIIIIIIIIIIIIIIIIIIIIIIIIIIIIIIIIIIIIIIIIIIIIIIIIIIIIIIIIIIIIIIIIIIIIIIIIIIIIIIIHIIIIIIIIIIIIIIHIHIIIIIIIIIIIIIIIIIIHIIIIIIIIIIIHIIIIHHIGIIHHIIIIIIHHIIIIIIIIIIIIIIIIIIIIIIIIIIIIIIIIIIIIIIIIIIIIIIIIIIIIIIIIIIIIIIIIIIIIIIIIIIIIIIIIIIIIDDDDD
@HISEQ:969:HM2KJBCX2:2:1102:19524:57648 2:N:0:ACTATGCA
GACAGAGGTGCACCCAACTATCCCTTTTAATCATTACGTCAATCCTAGAAACCAACAAAATAGGATCAAACGTCCTATTTCATTATTCCATGCTAATGTATTCAAGCGTTAGCTTGCTTTAAACACTCTAATTTTTTCAAAGTAACAGTCCAAATTCCCCACAACACCAAATTAATGGCATTAAGGTTCATCAGGAAGGAGGAATCAGTGAGACCAGTACATACCAGAGGCATGACCAACCTACTAACCCCGAAATTCAACTACGAGCTTTTTAACTGCAACAACTTTAATATACGCTATTGGAGCTGGAATTACCGCGGCTGCTGGCACCAGACTTGCCCTCCAA
+
B@??D1F1<<1<CG0<G0CFFHE?C1<1DFF1FHEGE@<DGC@?1<C1<FGFFHH=GE1F1DG1<DF1<<<01<<E?1<F@1<C<<DEEH@11<DEHFEGEFHHEC@@DHHG1HF1HGF6BHHHGGAD8<0GCE1<CCCHEEGGEGB1FEHCDHH@HDE;1.EC4DF?EHG@EFFCFEFC<-DCDF@GHHHHCHGGC0@FCF0EEHF<CFCDC?IHGHFHE=FGDHHECDGHIFE<CD<1H?HEDC<HDED1HHEE@@FD10<EC<?IIIIIHIIHHIHFCHHHF@CIHIHHIIHHIIHHEIHIHIHEIHHHHHCCDHGEHHEIHIIIHHHGFDHHG0HHH@BBDB
@HISEQ:969:HM2KJBCX2:2:1102:2055:58104 2:N:0:ACTATGCA
GACAGAGGTGCACCCAACTATCCCTATTAATCATTACGTCGATCCTAGAAACCAACAAAATAGGGTCAAACGTCCTATTTCATTATTCCATGCTAATGTATTCAAGCGTGTGCCTGCTTTAAACACTCTAATTTTTTCAAAGTAACAGTCCTGATTCCCCATGACACCAAATTAATGACATCACAGTTCGTCAGAAGGTAGAAATCAATAATACCAGTGCATACCGGAGGCACGACCAATATATTGATCCCGAAATTCAACTACGAGCTTTTTAACTGCAACAACTTTAATATACGCTATTGGAGCTGGAATTACCGCGGCTGCTGGCACCAGACTTGCCCTCCAA
+
DDDDDIIIIIIIHIIIIIIIIIIIIIIIIIIIIIIIIIIIIIIIIIIIIIIIIIIIIIIHIIIHHIHHIIHHIIHIHIIIIIIIIIIHHEHHHIIIIIIIIIHIIIIIIIIIHIIIIIIIIIHIIIIIIIIIIIIIIIIIIIIIIIIIIIIIIIIIIIIIIIIIIIIIIIIHHIIIIIIIIIIIIIIHIIIIIIIIIIIIIIIIIIIIIIIIIIIIIIIIIIIIIIIIIIIIIIIIHIIIIIIIGIIIIIIIIIIIIIIIIIIIIIIIIIIIIIIIIIIIIIIIIIIIIIIIIIIIIIHHHIIIIIIIIIIIIIIIIIIIIIIIIIIIIIIIIIIIIIIIIDDDDD
@HISEQ:969:HM2KJBCX2:2:1102:14049:57898 2:N:0:ACTATGCA
GACAGAGGTGCACCCAACTATCCCTATTAATCATTACGTCAATCCTAGAAACCAACAAAATAGGATCGAACGTCCTATTTCATTATTCCATGCTAATGTATTCAAGCGTTAGCCTGCTTTAAACACTCTAATTTTTTCAAAGTAACAGTCCTGTTTCCCTGCAACACCAAATTAATGACATTACAGTTCTTCAAGAAGGAGGAATCAGTAAAGCCAGTACACACCATTGGCACGACCAACCTACTGACCCCGAAATTCAACTACGAGCTTTTTAACTGCAACAACTTTAATATACGCTATTGGAGCTGGAATTACCGCGGCTGCTGGCACCAGACTTGCCCTCCAA
+
DDDDDIHHHGIIIIIIIIHHIHHEHIIIIIIIIIIIIGGHIIIHHHIHIIIIIIIIIIIIIIEGHHHICHHHG?<DEFHHFHIIIECHEHHI@GHHECHHEEGIIIIHIIIHGIIHIHGHHHGFHHHHIHIIIIHIIIIIIIIIIHIHHIIIHIIIHIHHGHHHHIIIIIHGHIHEHIHIHGIIIIIIIHGIIIIIIIIIHHIIIIIIIIHIIIIIIHHIIHIGIIIIIIIIGIIIIIHHHIHHIIIIHIHIIIIIIIIIIIIIIHIIGIIIIIHIIIIIIIIHHIHHIIIIIIIIIIIIIIIIIHIHIIIIIIIIIIIIIIIIIIIIIIIIIHIIIIIIIDDDDD
@HISEQ:969:HM2KJBCX2:2:1102:14432:58174 2:N:0:ACTATGCA
GACAGAGGTGCACCCAACTATCCCTATTAATCATTACGTCAATCCTAGAAACCAACAAAATAGGATCAACGTCCTATTTCATTATTCCATGCTAATGTATTCAAGCGCGAGCCTGCTTTAAACACTCTAATTTTTTCAAAGTAACAGTCCTGATTCCCCGCCACACCAAATTAATGACATGATGGTTCGTCAGAAGGTAGGAACCAGTAACACCAGTACGTACCTAAGGCACGACCAACGTACTGATCCCGAAATTCAACTACGAGCTTTTTAACTGCAACAACTTTAATATACGCTATTGGAGCTGGAATTACCGCGGCTGCTGGCACCAGACTTGCCCTCCAA
+
DDDDDIIIIIIIIIIIIIIIIIIIIIIIIIIIIIIIIIIIIIIIIIIIIIIGIIIIIIIHIIHHIIHIIIIIIIIIIIIIIIIIIIIHIIIIIIIIHIIHIHIIIIIIIIIIIIIIIIIIHHIIHHIIIIIIIIHHGHIIIIIIIIHIIIIHHHIIIIIIIIIIIIIIIIIIIIIIIIIIIIIIIIIIIIIIIIIIIIIIIIIIIIIHIIIIIIIIIIIIIIIIIIIIIHIIIIIIIIIIIIHDIIIIIIIIIIIIIIIIIHIIIIIIIIIIIIIIIIIIIIIIIIIIIIIIHIIIIIIHIIIIIIIIIIIIIIIIIIIIIIIIIIIIIIIIIIIIIIIIDDDDD
@HISEQ:969:HM2KJBCX2:2:1102:2122:58746 2:N:0:ACTATGCA
GACAGAGGTGCACCCAACTATCCCTATTAATCATTACGGTGATCCTAGAAACCAACAAAATAGAACCATGCCGTCCTATTCTATTATTCCATGCTAATGTATTCGAGCAAAAATGCCTGCTTTAAACACTCTAATTTTTTCAAGGTAAAGGTCCTGGATCCGCAAGACACCCAATAAAGGACATCAAGTTTCTCCAGAAGGTGAGAAATCAACTGCAACAGTTCATACCCCTTAAGGCATGACCATCACGTCAATCCCGAAATTCAACTACGAGCTTTTTAACTGCAACAACTTTAATATACGCTATTGGAGCTGGAATTACCGCGGCTGCTGGCACCAGACTTGCCCTCCAA
+
DDDDDIIHIHIIHHIIIIIIIIIIIIIIIIIIIIIIIIIIEHIIHIIIHHFHHHIIHHHIIHHIIHGIIHEGHHIGHHIIIHHIIHIIIIHIGCHEHIGHHHHHHIIIIIIGIHHHIIIIIHIHGIIIIIIIIIIHHIIIIIIIIIIIIHIIIIHHIIIIIIIIIIIIIIHIIIHIIIIIIHIIIIIHIHGEIIIHGIIIIIIIIIIIIIIIIIIIIIIHIIHIIIHHIIIIHHHIHHIIIIIIIIIHIIHGIIIIIIIIIIIIIIIIIIIIIIIHIIIIIIIIIIIIIIHHIIIIIIIIHIIIIIIIIIIIIIIIIIIHIIIIIIIIIIIIIIIIIIIIIIIIIIIIDDDDD
@HISEQ:969:HM2KJBCX2:2:1102:8614:59144 2:N:0:ACTATGCA
GACAGAGGTGCACCCAACTATCCCTATTAATCATTACGGTGATCCTAGAAACCAACGAAATAGAATCAGTCCGTCCTATTTCATTATTCCATGCTAATGTATTCAGACGATAGTCTGCTTTAAACACTCTAATTTTTTCAAAGTAACAGTCCTGATTTCCCATCACACCAAATAAATGGCATGAAAGTTCCTCAGAAGGTAGAGATCCATCTCACCGGTGCAGACAATTAAGCCTGACCAATGGGTAGACCCCGAGGTTCAACTACGAGCTTTTTAACTGCAACAACTTTAATATACGCTATTGGAGCTGGAATTACCGCGGCTGCTGGCACCAGACTTGCCCTCCAA
+
DDDDAIHIIIHIIIIHIIIHIIHIIIIIIIHFHIIIIHIIIIIIIIIIIIHIIIHIHHIGIIHIGIIIHIIIHHHIIIIHHHHIHIIIHHHIHIIIHIIIIIIIIIIIHIIIIHHIIIIIIHIIHIIIIIIHHIIIHHIIIGIIIIIIIIHIIIIIIIIHHIIIIIIIIIIIIIIIIIIIGIIIIIIIHIGHIIIIIIIIIIIIIIHIHIIIIIIHHIIIIIIIIIIIIIIIIIIIIIIIIIIIHGEIIIIIIIIIIIIIIIIIIIIIIIIIIIIIIIHIHIIHIIIIIIIIIIIIIIIIIIIIIIHIIIIIIIIIIIIIIIIIIIIIIIIIIIIIIIIIIIIDDDDD
@HISEQ:969:HM2KJBCX2:2:1102:7093:59068 2:N:0:ACTATGCA
GACAGAGGTGCACCCAACTATCCCTATTAATCATTACGTCAATCCTAGAAACCAACAAAATAGGATCAAACGTCCTATTTCATTATTCCATGCTAATGTATTCAAGCGTTAGCCTGCTTTAAACACTCTAATTTTTTCAAAGTAACAGTCCTGTTTCCCTGCAACACCAAATTAATGACATTACAGTTCTTCAAGAAGGAGGAACCAGTAAAGCCAGTACATACCAGAGGCACGACCAACCTACTAATCCCGAAATTCAACTACGAGCTTTTTAACTGCAACAACTTTAATATACGCTATTGGAGCTGGAATTACCGCGGCTGCTGGCACCAGACTTGCCCTCCAA
+
DDDDDIIIIIHIIIIIIIIIIIIIIIIIIIIHIIIIIHIIIIIHGIIIIIIIIIIIIIIIIIHHIIIIIIIIIHIHIIIIHIIIIIIIGHHIGIHIIIHHIIIIHHIIIIIIHIIIIHIHIIHIIIIIHIIIIIIIIIIIIIIIIIIIIIIIIIIIIIIHIIIIIIGIIIHGGHIIIIIIIIIIIIIIIIIIIIIIIIIIIIIHHHIIIIIIIIIIIIIIIIIIIIIIIIIIIIIIIIIIIIHHFHHCIIIIIIIIIIIIIIIIIIIIIIIIIIIIIIIIIIIIIIIIIIIIIIIIIIIIIIIIIIIIIIIIIIIIIIIIIIIIIIIIIIIIIIIIIIIIIDDDDD
@HISEQ:969:HM2KJBCX2:2:1102:9252:59611 2:N:0:ACTATGCA
GACAGAGGTGCACCCAACTATCCCTATTAATCATTACGGTGATCCTAGAAACCAACGAAATAGAATCAGTCCGTCCTATTTCATTATTCCATGCTAATGTATTCAGACGATAGTCTGCTTTAAACACTCTAATTTTTTCAAAGTAACAGTCCTGATTTCCCATCACACCAAATAAATGGCATGAAAGTTCCTCAGAAGGTAGAGATCCATCCTACCAGTGCAGACAATTAAGCCTGACCAATGGGTAGACCCCGAAGTTCAACTACGAGCTTTTTAACTGCAACAACTTTAATATACGCTATTGGAGCTGGAATTACCGCGGCTGCTGGCACCAGACTTGCCCTCCAA
+
DBDDAIHIHIIIGHHHIIIIIIIIIHIIIGIIIIIIIGIIHHIIHHHIIGIIIIIIGGHIIHHFIIIHFCEHHHHHIIHHIEHIIIEHEHIICHHHHGHIIHIHHHHHGIHIIIIHIIIHIIHHEGHIIIHIIIIHHHHIIIIIHHHHIIHHGIIIIIIIIIHIIIHHHIIIIIHIIIIIIIIIIIIIIIHIIIIHHIIIIIIIIIIIIIIIIIIIIIIIIIIIIIIIIIIHIHIIIIIIIIIHHHGIIIGHIIIIHIIIIIHHIIIIHIIIIIIIIIIIIIHIIIIHHIIIIIIIIIIIIIIIIIIIIIIIIIIIIIIIIIIIIIIIIIIIIIIIIIIIIIIDDDDD
@HISEQ:969:HM2KJBCX2:2:1102:2682:58989 2:N:0:ACTATGCA
GACAGAGGTGCACCCAACTATCCCTATTAATCATTACGTCGATCCTAGAAACCAACAAAATAGAATCAAACGTCCTATTTCATTATTCCATGCTAATGTATTCAAGCGTGCGCCTGCTTTAAACACTCTAATTTTTTCAAAGTAACAGTCCTGATTCCCCACGACACCAAATTAATGACATCGCGGTTCTTCAGAAGGTAGGAACCAATAATGCCAGTGCGTACCGAGGCACGACCGACAATCTGATCCCGAAATTCAACTACGAGCTTTTTAACTGCAACAACTTTAATATACGCTATTGGAGCTGGAATTACCGCGGCTGCTGGCACCAGACTTGCCCTCCAA
+
ABADBHHIGEFHHHHHIGHIIIIEHHHIIIIHHHIIHGHIIIIIIIIEHHHHHHHHIEEHIIGIIH1DHGHHHIFHIIHC1DGHCHH1CCEHFHHEFEGHHHHHHHHHHIHHIHGHHIHHGIIHIIIIHGIIHIHHEIIIHHGIIIIHHHGIHIHHHHFIIIIIIIIGHHHIEIIIIHIHHIHIIIIIIIIIIIIIIHHIGIIIFIIIHIIHHGIIIIIGHIIIIIHIHI=IIIIIIIIHGHHFHHHIIIIIIIIIIIIIIIIIHHIIHIIIHHIIIIIHHIIIHHIIIIIIIIIIIIHIIIIIIIIIIIIIIIIIIIIIIIIIIIIHIIIIIIIIIHHIDDDDD
@HISEQ:969:HM2KJBCX2:2:1102:12700:59826 2:N:0:ACTATGCA
GACAGAGGTGCACCCAACTATCCCTATTAATCATTACGTCAATCCTAGAAACCAACAAAATAGAATCAAACGTCCTATTTCATTATTCCATGCTAATGTATTCAAGCGTAAGCCTGCTTTAAACACTCTAATTTTTTCAAAGTAACAGTCCTGATTCCCCACGACACCAAATTAATGACATCGTGGTTCTTCAGAAGGTAGGAACCAATAATGCCAGTGCGTACCGAGGCACGACCGACAATCTGATCCCGAAATTCAACTACGAGCTTTTTAACTGCAACAACTTTAATATACGCTATTGGAGCTGGAATTACCGCGGCTGCTGGCACCAGACTTGCCCTCCAA
+
DDBDBI?H<FHHHHHIIGHHFHIGGCHCHHIHGFFGHHI1EHHCGHIEICF1@HE@CEGHEHCGHC@FFEH<FF@EHHGHIIHIGC@@D@<D?FH?GHGGEHHHEGCHHHHIHG@CCHHHHGHIIIHIFIHHEHHHFEHGHEIIIHHHHIIHFHGEHGHFHIHIHHHHHGHHHIIIIIIIIIHH5HIHHFFHGHIHIHGHDEHIIIIHHIHIHIHIIH<IHHHEHHHHHIIIIGIGIIGHHFFGHIHIHHEIIHGHIIIHIIIIIIIIIHIIHHIHIIIIIHEHHFCIHIIIIIIIHHGIIIHIIIHHIIIIIIIIIIIGIHIIIIIIIIIHIGIIIIHIBDDDB
@HISEQ:969:HM2KJBCX2:2:1102:5131:60618 2:N:0:ACTATGCA
GACAGAGGTGCACCCAACTATCCCTATTAATCATTACGTCAATCCTAGAAACCAACAAAATAGGATCGAACGTCCTATTTCATTATTCCATGCTAATGTATTCAAGCGTTAGCCTGCTTTAAACACTCTAATTTTTTCAAAGTAACAGTCCTGTTTCCCTGCAACACCAAATTAATGACATTACAGTTCTTCAAGAAGGAGGAATCAGTAAAGCCAGTACACACCATTGGCACGACCAACCTACTGACCCCGAAATTCAACTACGAGCTTTTTAACTGCAACAACTTTAATATACGCTATTGGAGCTGGAATTACCGCGGCTGCTGGCACCAGACTTGCCCTCCAA
+
DDDDCIIIIIIIIIIIIIIIIIIIIIIIIIIIIIIIIIIIIIIIIIIIIIIIHHIIIHHIIIHIHHHHHIIIIIIIHIIIGEHHHHHHIIIHIIIHIIIIIEIIIIIIIIIHIIIIIIIIIIHIIIIIIIIIIIIIHHIIIIIIIIIIHIIIIIIIIIIIIIIIIIIIIIIHIIHIIHHIIIIIIIIIIIIIIIIIIIIIIHIIHIIIIIIIIIIIHIIIIIIIIIIIIIIIIIIIIIHIIIHHGIIIIIIIIIIIIIIIIIIIIIIIIIIIIIIIIHIIIIIIIIIIIIIIIIIIIIIIIIIIIIIIIIIIIIIIIIIIIIIIIIIIIIIIIIIIIIIIIDDDDD
@HISEQ:969:HM2KJBCX2:2:1102:1324:60676 2:N:0:ACTATGCA
GACAGAGGTGCACCCAACTATCCCTATTAATCATTACGTCGATCCTAGAAACCAACAAAATAGAATCAAACGTCCTATTTCATTATTCCATGCTAATGTATTCAAGCGCGAGCTTGCTTTAAACACTCTAATTTTTTCAAAGTAACAGTCCTGATTCCCCATGACACCAAATTAATGACATCGTGGTTCGTCAGAAGGGAGAAACCAATAATGCTAGTACGTACAAAGTACGACCGACATATTAGTCCCGAAATTCAACTACGAGCTTTTTAACTGCAACAACTTTAATATACGCTATTGGAGCTGGAATTACCGCGGCTGCTGGCACCAGACTTGCCCTCCAA
+
DDDDAIIIIEHIIIGGHGIIIIIIGIIIIHIIIIIIIIIIDHIIHIHIGHHHIIIIIIIGIGHGIGHHIHHHHEEIIFGHHIIIHIIIIIGECHHIIHIIHFHHHHIGHIHHHIIIHIIIIIIHHHIHHHIIIIHHHIIIIIIIIIIIHIIIHHHHHHIIIHIIIIHIIIIIIIIIIIHHIIIIHHHHIIIIIIIIIIIIIIIIIHIIIIIIIIIIIIIIIIIIIIIIIIIIIIIIIIIIIHGI=IIIIIIGIIIIIIIIHIIIIIIIIIIIHIIIIIHHHGIIIIIIIIIIIIIIIIIIIIIIIIIIIIIIIIIIIIIIIIIIIIIIIIIIIIIIIIIDDDDD
@HISEQ:969:HM2KJBCX2:2:1102:1648:60924 2:N:0:ACTATGCA
GACAGAGGTGCACCCAACTATCCCTATTAATCATTACGTCAATCCTAGAAACCAACAAAATAGGATCAAACGTCCTATTTCATTATTCCATGCTAATGTATTCAAGCGTTAGCCTGCTTTAAACACTCTAATTTTTTCAAAGTAACAGTCCTGTTTCCCTGCAACACCAAATTAATGACATTACAGTTCTTCAAGAAGGAGGAACCAGTAAAGCCAGTGCATACCAGAGGCACGACCAACCTACTAATCCCGAAATTCAACTACGAGCTTTTTAACTGCAACAACTTTAATATACGCTATTGGAGCTGGAATTACCGCGGCTGCTGGCACCAGACTTGCCCTCCA
+
DDDDDIIIIIIIIIIGHIIIIIIIIIIIIHIIIIIIIIIIIIIIIIIIIIIIIIIIIIIHIIIIIIIIHIIHHIIEHGHHIIIIIHIGIIIIIIHHIIHIIIIIIIIIIIIIIIIIIIIIIHHHHIIHHHIIIIIIIIIHIIIIIIIIHIIIIIIIIIIIIIIIIIHIIIHHHIIIIIIIIIIIIHIHIHHIIIIHIIIIIIIIIIHIIIIIIIGIIIIIIIIIIIIIIIIIIIIIIHHIHHGGIIIHIIIIIIHIIIIIHIIIIIIIIIIIHIIIIIIIIIIIIIIIIIIIIIIIIIIIIIIIIIIIIIIIIIIIIIIIIIIIIIIIIIIIIIIIIIIIDDDDD
@HISEQ:969:HM2KJBCX2:2:1102:7745:60525 2:N:0:ACTATGCA
GACAGAGGTGCACCCAACTATCCCTATTAATCATTACGGTGATCCTAGAAACCAACAAAATAGAACCATGCCGTCCTATTCTATTATTCCATGCTAATGTATTCGAGCAAAATGCCTGCTTTAAACACTCTAATTTTTTCAAGGTAAAGGTCCTGGTTCCACATGACACCCAATTAAGGACATCATGCTTCTCCAGAAGGTGAGAAATCAACTGCGACAGTTCATACCCCTTAAGGCACGACCATCACGTCAATCCCGAAATTCAACTACGAGCTTTTTAACTGCAACAACTTTAATATACGCTATTGGAGCTGGAATTACCGCGGCTGCTGGCACCAGACTTGCCCTCCAA
+
DDDDDHIIIGHIIIIHHIIIIIIIIIIIIIHHIIIIIIIIIHIIIIHHHIIHIIIIIIIIIIHIIIIIHHIHIECEHHHHIIIIIIIIHIIIHIIIEEFHHFIHHHHHIIIIIIIIIIIIIHIHIIIIIIHIHIIIIIIIIIIIIIIIIIIIIIIIIIHIIIIHIIIIIHIIIHIHIIIIIIIIIIIIIIIIIIIIIIIIIIIIIIIIIIIIIIIIIIIIIIIIIHIIIIIIIIIIIIIIII?IIIIIIIHIIIHIIIIIIIIIHIHIIIIIIIIIIIIIIIIIIIIIIIIIIIIIIIIIIIIIIIIIIIIIIIIIIIIIIIIIIIIIIIIIIIIIIIIIIIIIIIIDDDDD
@HISEQ:969:HM2KJBCX2:2:1102:10119:61849 2:N:0:ACTATGCA
GACAGAGGTGCACCCAACTATCCCTATTAATCATTACGTCGATCCTAGAAACCAACAAAATAGAATCAAACGTCCTATTTCGTTATTCCATGCTAATGTATTCAAGCGTGAGCCTGCTTTAAACACTCTAATTTTTTCAAAGTAACAGTCCTGATTCCCCATGACACCAAATTAATGACATCATGGTTCGTCAGAAGGTAGGAATCAATAATACCAGTACGTACAATAGCACGACCAATAAATTGATCCCGAAATTAAACTACGAGCTTTTTAACTGCAACAACTTTAATATACGCTATTGGAGCTGGAATTACCGCGGCTGCTGGCACCAGACTTGCCCTCCAA
+
DDDDCHIIIEHIIIIHFHHIHIIIIIHIEHGIIIIIIIIGHIIGIHIIIIHHIIIIHIIHFHC<CGFHHFGHIIIGHIHIHIHIHHIIH?HIIHIIIIIIHHFHHHHHHIGHIIIIHIIIHHHIIIIHHHIIIHIIIIGEHHGFHIHIIIIIIIIIIIIIHIHHIIIIIIIIHHHIIIIIIIIIIIIHFIIHIIHIIHGIHHIIIHHIHIIIHIIIIHHIIIIIIIHHHIIIIIIIIII<I=IHIIIIIIIIHIHIIIIIHIIIIIIGIIIIGHIIIIIIIIHGHHIIIIIIIIIHIIIIIIIGIIIIIIIIIHHIIIIIIIIIIIIIIIIIIIIIIIIIDDDBD
@HISEQ:969:HM2KJBCX2:2:1102:8259:62086 2:N:0:ACTATGCA
GACAGAGGTGCACCCAACTATCCCTATTAATCATTACGTCGATCCTAGAAACCAACAAAATAGAATCAAACGTCCTATTTCATTATTCCACGCTAATGTATTCAAGCGTGCGCCTACTTTAAACACTCTAATTTTTTCAAAGTAACAGTCCTGATTCCCCACGACACCAAATTAATGACATCGTGGTTCTTCAGAAGGTAGGAACCAATAATGCCAGTGCGTACCGAAGCATGACCGACAATTTGATCCCGAAATTCAACTACGAACTTTTTAACTGCAACAACTTTAATATACGCTATTAGAGCTGGAATTACCGCAGCTGCTGGCACCAGACTTGCCCTCCAA
+
DDDDDIIIIGIIIHIIIIIIIIIIIIIIIIIIIIIIIIIIIIIIIIIIHIIIIIIIIIIHIIHIIIIIIIIIIIIHIHIIIIIIHIIIIIHIIIIHIIIHHIIIHIIIIHIIIIIIIIIIIIIIIIIIIIIIIHIIIIIIIIIIIIIIIIIIIIIIIIIIIIIIIIIIIIIIIIIIIIIIIIIIIIIIIIIIIIIIIIIIIIIIIIIIIIIIIIIIIIIIIIIIIIIIIIIIHHIIIIIIIIHGIIIIIIIIIIIIIIIIIIIIIIIIIIIIIIIIIIIIIIIIIIIIIIIIHIIIIIIIIIIIIIIIIIIIIIIIIIIIIIIIIIIIIIIIIIIIIIIIDDDDD
@HISEQ:969:HM2KJBCX2:2:1102:19018:62441 2:N:0:ACTATGCA
GACAGAGGTGCACCCAACTATCCCTATTAATCATTACGTCAATCCTAGAAACCAACAAAATAGGATCGAACGTCCTATTTCATTATTCCATGCTAATGTATTCAAGCGTTAGCTTGCTTTAAACACTCTAATTTTTTCAAAGTAACAGTCCAAATTCCCCGCAACACCAAATTAATGGCATTACGGATCATCAGGAAGGAGGAATCAGTAAGACCAGTACATACCAGAGGCATGACCAATCTACTAACCCCGAAATTCAACTACGAGCTTTTTAACTGCAACAACTTTAATATACGCTATTGGAGCTGGAATTACCGCGGCTGCTGGCACCAGACTTGCCCTCCAA
+
DDDDDIIIIIIIIIIIIIIIIIIIIIIIIIIIHIIIIIIIIIIHIHIIIIIGIIHIEHHIIHEHGHIIFHIIIIIIHIIIIIIIIIIIIIIIGIHFIIIIIIHIIIIIIHIIIIIIIIIIIIHIHIIIIIIIIIIIIIIIIIIIIIIIIIIIIHHIIIIIIIIIIIIIIIIHIIIIIIIIIIIIHIIIIIIIIIIIIIIIIIIIIIIIIIIIIIIIIIIIIHIIIIIIIIIIIIIIIIIIIIIHHIIIIIIIIIIIIIIIIIIIIIIIIIIIIIIIIIIIIIIIIIIIIIIIIIIIIIIIIIIIIIIHIIIIIIIIIIIIIIIIIIIIIIIIIIIIIIIIIDDDDD
@HISEQ:969:HM2KJBCX2:2:1102:6577:63043 2:N:0:ACTATGCA
GACAGAGGTGCACCCAACTATCCCTATTAATCATTACGGTGGTCCTAGACCAACAAAATAGAACCAACGTCCTATTCTATTATTCCATGCTAATCTATTCAAGCAAAAGCCCGCTTTAAACACTCTAATTTTTTCAAGGTAATGGTCCTGGTTCCCCGACACACCCAATAAAGGACATATCGGCTCACCAGAAGGATAGACCCGACAACAGGACAGTACTCGCCAGAGACGGACCGCCCGGTCAGGCCTAAAATTCAACTACGAGCTTTTTAACTGCAACAACTTTAATATACGCTATTGGAGCTGGAATTACCGCGGCTGCTGGCACCAGACTTGCCCTCCAA
+
DDCDAIIII?HHGHHIIIIIHHHEHHIIIIIHIIIIIIGECHHFHHHHIIIIHHIIEHHHGHHIHHHHHHIGIHHIIIIHHGHIGHHIIIHHIGHHHGIGIHHIIHIIHIHIIIHIFHHGHIIHHHIHIHHHHHIHHHGEFHIIHHHHHIDHHHIHHDHHEHHHHHHEFHHIIGHHIIHHIHHFGDFHHFIIGIIGIHHHHHHIHHIHHCHEFHHHIHDHIHFIHIHHIIIIIIIHIHDHHHEIHGC@IHIIIHIIIHEHIIIHIHHIIHIIHHHIIIHHHHHCHIIIIHHEGIHHGFGHIIIIIIIHHHIIHHHGIIIIHGIIHHIIIIIHIIIIIIIDAADD
@HISEQ:969:HM2KJBCX2:2:1102:13043:63747 2:N:0:ACTATGCA
GACAGAGGTGCACCCAACTATCCCTATTAATCATTACGTCAACCCTAGAAACCAACAAAATAGGATCAAACGTCCTATTTTATTATTCCATGCTAATGTATTCAAGCGTTAGCCTGCTTTAAACACTCTAATTTTTTCAAACAGTCCTGTTTCCCCGCAACACCAAATTAATGGCATCACGGTTCTTCAAGAAGGAGGAATCAGCAAGGCCAGTTCATACCAGTGGCACGACCAACCTACTGACCCCGAAATTCAACTACGAGCTTTTTAACTGCAACAACTTTAATATACGCTATTGGAGCTGGAATTACCGCGGCTGCTGGCACAGACTTGCCCTCCAA
+
DDDDDIIIIIIIIIIIIIIIIIGIIIIIIIIHIHIIIIIIIIIIIIIIIGIHHIIIIIHHIIIHIIIIHHIIHHIIIIIGHIIIHIIIEHIHIIIIIIIIIIIIIIIIIIIHIIIIIIHIIIIIIIIHHHHIHIIIIIIIIIIIIIIIIIHHIHIHHIIIIIIIIIIIIIIIHHIIIIIIIIIIIIIIIIIIIIIHIIIIHIIIHIIIIIIIIIIIHIIIIIIIIIIIIIIIIHIIHGD<HIIIIIIGIIIIHIIIHHHIIIIIIIIIIIIIIIIIIIIIIIIHIIHIIIIIIIIIIIIIIIIIHIIIIIIIIIIIIIIIIIIIIIIIIIIIIIIIDDDDD
@HISEQ:969:HM2KJBCX2:2:1102:17901:63331 2:N:0:ACTATGCA
GACAGAGGTGCACCCAACTATCCCTATTAATCGTTACATCGATCCTAGAAACCAACAAAATAGAATCGGATGGCCTATTTCATTATTCCATGCTAATGTATTCAAGCGTGAGCCTGCTTTAAACACTCTAATTTTTTCAAGGTAACAGTCCTAATTCCCCGTGACACCAAATTAATGGCATTACGGTTCTTTAGAAGGTGAGAAATCAATAATATCAGTACATACCAACGGCATGACCGAAACATTGATCCCGAAATTCAACTACGAGCTTTTTAACTGCAACAACTTTAATATACGCTATTGGAGCTGGAATTACCGCGGCTGCTGGCACCAGACTTGCCCTCCAA
+
000<0111<1F<<DH11DHEE@1@<CG1F1<11<CGHHIEC@F<<1C1<<C@@CCGHCC1<DFCGHC<GCEE11<<EFEC@11D1G@GH@G111<11HFHHHEEFHHIHH@0EHHHGIIIHHBEFHEFGIHIHH7ECEFGEAF@HEIHHGHHHEECIIHEHHHEHHEEIIIIFGCGHG@HHCGHHEGGHGIHFIHIIIIHIIIIHIHEGIHHHIIFHHHHHGHHEGGCIIHEEIHHDFHIIIHHECHD<GEHHIIHHHIHGCFIIHIIIHHHHIGIIHHHHHHFFC<GHHEHHHHCIHHF?IIIIHHHHIIIHHEC<CCFHHHHEEIHIIHHHEFHHHEDIHDAAAA
@HISEQ:969:HM2KJBCX2:2:1102:11142:64455 2:N:0:ACTATGCA
GACAGAGGTGCACCAACTATCCCTATTAATCATTACGGTGGTCCTAGAAACCAACAAAATAGAACCACAACGTCCTATTCTATTATTCCATGCTAATCTATTCAAGCAATAGCCCGCTTTAAACACTCTAATTTTTTCAAGGTAATGGTCCTGGCTCCCCAACACACCCAACAAAGGACATGCTGATTCACCAGAAGGAAGACCCGACAGCAGACAGTACTCGCCAAAGACGGACCGCCCGGCCAGGCCTAAAATTCAACTACGAGCTTTTTAACTGCAACAACTTTAATATACGCTATTGGAGCTGGAATTACCGCGGCTGCTGGCACCAGACTTGCCCTCCAA
+
DDDDDIIIICHIIIIIIIIIIIIIIIIIIIIIIIIIIIIIHIIGIIIIIIIHIIIIIIIIIHIIIIIIHIIIHHIIIIIHHHHHIIIIIGHIIIIIIIIIIHIIIIIIIIIIIIIIIHHIIIIIIIIIIIIIIIIIIIIIIIIIIIHHHIIIIIIHIIIIIHIIIIIIIIIIIIIIIIIIIIIIIIIIIIIIIIIIIIIIIIIIIIIIIIIIIIIIIIIIIHIIIIIIIIIIIIIIIIIIIIHGIIIIHIIIIIIHIIIIIHIIIIIIIIIIIIIIIIIIIIIIIIIIIIIIHIIIIIIIIIIIIIIIIIIIIIIIIIIIIIIIIIIIIIIIIIIIIIIIDDDDD
@HISEQ:969:HM2KJBCX2:2:1102:14691:64416 2:N:0:ACTATGCA
GACAGAGGTGCACCCAACTATCCCTATTAATCATTACGTCGATCCTAGAAACCAACAAAATAGAATCAAACGTCCTATTTCATTATTCCATGCTAATGTATTCAAGCGTAAGCCTGCTTTAAACACTCTAATTTTTTCAAAGTAACAGTCCTGATTCCCCACGACACCAAATTAATGACATCGCGGTTCTTCAGAAGGTAGGAACCAATAATGCCAGAGCGTACCGAAGCACGACCAACAATTTGATCCCGAAATTCAACTACGAGCTTTTTAACTGCAACAACTTTAATATACGCTATTGGAGCTGGAATTACCGCGGCTGCTGGCACCAGACTTGCCCTCCAA
+
DDDDCHCHIIIIIIIIIIIIHIIIIIIIHIIHIHIHIHHHHGIHFHHHHI?GHHIIIIIIIIGHIHIIIHHHIIHIIEEHIIIIHHIFHIIIGHHIHIHIIHIIIIIIIIHIIIIHIHGHEHIIIIIHHIIIIHHFIIIIIIIIIIIIIHIIIIHHIHIHHIIHHEHIHHIHIIIIIIIIIIIIIIIIIIHIIIIIHIIIIIHIIIHHIHHIIIIIIIIIIIIIIIIIIIIIIIHHHHIIIHHHIIIIIIIHIHIIIIIIIHIIHIIIIIIIIIIHIIIIIIIIIIIIIIIIIIIIIIIIIIIIIIIIIIIIIIIIIIIHIIIIIIIIIIIIIIIHIIIIDDDDD
@HISEQ:969:HM2KJBCX2:2:1102:17406:64878 2:N:0:ACTATGCA
GACAGAGGTGCACCCAACTATCCCTATTAATCATTACGTCAATCCTAGAAACCAACAAAATAGGATCAAACGTCCTATTTCATTATTCCATGCTAATGTATTCAAGCGTTAGCCTGCTTTAAACACTCTAATTTTTTCAAAGTAACAGTCCTGTTTCCCTGCAACACCAAATTAATGACATTACAGTTCTTCAAGAAGGAGGAACCAGTAAAGCCAGTACATACCAGAGGCACGACCAACTTACTAATCCCGAAATTCAACTACGAGCTTTTTAACTGCAACAACTTTAATATACGCTATTGGAGCTGGAATTACCGCGGCTGCGGGCACCAGACTTGCCCTCCAA
+
CDDADIIIIIHIIIHIIIHIIIHHIIIIIIIIIIIIIIIIIIIIIHIIIIIHIIIIIIIHIIHIIHIHHIIIIHHIHHFIIIHHIIIIGIHHHHHHIHIIIIIIHIIHIIIIHHIHIHIIIHIIIIHIHIIHIIIIHIIIIHHIIIIIIIHIIHIIIIIIIIIIIIIIIIHFHIIIIIIIIIIHIIIIIIIIIIIIIIIIIIIIIIIIIIGIIIIIIIIIIIIIIIIIIIIIIIIIIIIIIIIHIIIIIIIIIIIIIIIIIHEHIHIHIIHIIIIIIIIIIIIIIIIIIIIIIIIIIIIIHIIIIIIHIIIIIIIIIIIIIIIIIIIIIIIIIIIIIIIIIDDDDD
@HISEQ:969:HM2KJBCX2:2:1102:9945:65752 2:N:0:ACTATGCA
GACAGAGGTGCACCCAACTATCCCTATTAATCATTACGGTGGTCCTAGAAACCAACAAAATAGAACCACAACGTCCTATTCTATTATTCCATGCTAATCTATTCAAGCAATAGCCCGCTTTAAACACTCTAATTTTTTCAAGGTAATGGTCCTGACTCCCCAACACACCCAACAAAGGACATGCTGGCTCACCAGAAGGAAAACCCGACAGCAGACAGTACTCGCCAAAGACGGACCGCCCGGCCAGGCCTAAAATTCAACTACGAGCTTTTTAACTGCAACAACTTTAATATACGCTATTGGAGCTGGAATTACCGCGGCTGCTGGCACCAGACTTGCCCTCCAA
+
0<@@@H?G11DG110<1<DCEH111<<CHHI?CH1FH@0110<FHHG@G?G@1<<0<GHCGH?1<<CG1GC0/1<0<11<1<FHHH<@G@C<FGHG1CHFCHHHHHCHHEHH=FH></?CC@C6@<HG@?IHDF8<GEFHHB1HHFDHECEBB1$?C0?FFECDE:$70FFECG??F1GEEFD/D5:(7HHHHHGHE#HE0HFHDGD6CC?F<<HE;HGEEHHEGHHHHHHECECHHF<HDHCGC1DAD1FHF<1FIHFEEE<HIIIHIHCHFHHEGHHHGEHGC1@<1CGCCEDCH@HCHHHHE?GIHCEEHCHDHHHHFHEG?@IHHGIHHFHGD0HGHD0@B@
@HISEQ:969:HM2KJBCX2:2:1102:1299:66819 2:N:0:ACTATGCA
GACAGAGGTGCACCCAACTATCCCTATTAATCATTACGGTGATCCTAGAAACCAACAAAATAGAACCATGCCGTCCTATTCTATTATTCCATGCTAATGTATTCGAGCAAAAATGCCTGCTTTAAACACTCTAATTTTTTCAAGGTAAAGGTCCTGGATCCGCAAGACACCCAATTAAGGACATCAAGTTTCTCCAGAAGGTGAGAAATCAACAGCGACAGTTCATACCCCTTAAGGCATGACCATCACGTCAATCCCGAAATTCAACTACGAGCTTTTTAACTGCAACAACTTTAATATACGCTATTGGAGCTGGAATTACCGCGGCTGCTGGCACCAGACTTGCCCTCCAA
+
DDDDDIIIIIIIIIIIIIIIIIIIIIIIIIIIIIIIIIIIIIIHIIIIIIIIIIIIIIIIIIHIIIIHIIIIGEDHIGHIIIIHEHIIIIICGHHHGHFHHHHGIIHHHIHIIIHHIHHHHIHHIGIIIIHIGHIHHIIIIIHIHIIIIIIIIIIIIIIIIHIIIIIIIIIIIIIIIIIIIIIIIIIIHHHIIIIIIIHIIIIIIIIIIIIIIIIIIIIIIIIIIIIIIIIIIIIIIIIIIIIIIIIIIIHHIIIIIIIIIIIIIIIIIIIIIIIIIIIIIIIIIIIIIIIIIIIIIIIIHIIIIIIIIIHIIIIIIIIIIIIIIIIIIIIIIIIIIIIIIIIIIIIIDDDDD
@HISEQ:969:HM2KJBCX2:2:1102:2479:66902 2:N:0:ACTATGCA
GACAGAGGTGCACCCAACTATCCCTATTAATCATTACGTCAATCCTAGAAACCAACAAAATAGGATCAAACGTCCTATTTCATTATTCCATGCTAATGTATTCAAGCGTTAGCCTGCTTTAAACACTCTAATTTTTTCAAAGTAACAGTCCTGTTTCCCTGCAACACCAAATTAATGACATTACAGTTCTTCAAGAAGGAGGAACCAGTAAAGCCAGTACATACCAGAGGCACGACCAACTTACTAATCCCGAAATTCAACTACGAGCTTTTTAACTGCAACAACTTTAATATACGCTATTGGAGCTGGAATTACCGCGGCTGCTGGCACCAGACTTGCCCTCCAA
+
DDADDFHIFHGHF?HHH0GHHIHHIIIIIHHIIGIIIHII=HHCHHIIHHEHFHHDEHHIIGIHI@GHHHIGHHHHHHHIIGHHIIIIGIIIHCHEHHHHIIHFHHFHHHHEHHHHHIIHHFFHHGHHHIIHGHHHHHHHIIIHHHIIIHIHIIH:DCHHHHIIHIIGGFDCDHHHHIHGCEHHHIHHHFGHHEEGHCGG@HHHHIIICIIHGHHI@IIHHGIHHHHHE=HHC@GGHGEIHIHHHHHCFDHIIIIHEHGHHGHHHEHIHGHIHHGIIIHHHGHHFH?CIIIIHIIIHEIHCGEIHIHDHIIIIHHHCIIHHHE@GHIIIEHHGCGEHHGIHADDDB
@HISEQ:969:HM2KJBCX2:2:1102:8093:67758 2:N:0:ACTATGCA
GACAGAGGTGCACCCAACTATCCCTATTAATCATTACGTCAATCCTAGAAACCAACAAAATAGGATCGAACGTCCTATTTCATTATTCCATGCTAATGTATTCAAGCGTTAGCTTGCTTTAAACACTCTAATTTTTTCAAAGTAACAGTCCTGTTTCCCTGCAACACCAAATTAATGACATTACAGTTCTTCAGAAAGGAGGAATCAGCGAAGCCAGTGCATACCAGTGGCACGACCAACCTGCTGACCCCGAAATTCAACTACGAGCTTTTTAACTGCAACAACTTTAATATACGCTATTGGAGCTGGAATTACCGCGGCTGCTGGCACCAGACTTG
+
BDDDAIIIIGIIIIIIIIIIIIIIIIIIIIIIIIIIIIIIIHIIIIIIIIIIIIIHHHIIIHHHIIIIIIIHIIIIIIIIIIIIIIIHIHIHIIIIHIIIIIIIIIHIIIIIIIIIIHIIIIHIHIIIIIIIHIIIHIIIIIIIHHIHIIIHIIHIIIIIIGIIIHFIIIHHIIIIIIIHIIIIIIIIIIIIIIIIIIIIIIIIHIIIIIIIIIIIIIIIIIIIIIIIIIIIIIIHGIHIIIIIIIIIIIIIIIIIIIIIIIIIIIIIIIIIIIIIIIIIIIIHIIIIIIIIIIIIIIIIIIIIIIIIIIIIIIIIIIIIIIIIIIIIIIIIIDDDDD
@HISEQ:969:HM2KJBCX2:2:1102:8394:67779 2:N:0:ACTATGCA
GACAGAGGTGCACCCAACTATCCCTATTAATCATTACGTCAATCCTAGAAACCAACAAAATAGGATCGAACGTCCTATTTCATTATTCCATGCTAATGTATTCAAGCGTTAGCTTGCTTTAAACACTCTAATTTTTTCAAAGTAACAGTCCAAATTCCCCAAAACACCAAATTAATGGCATTAAGATTCATCAGGAAGGAGGAATCAGTGAGACCAGTACATACCAGAGGCATGACCAACCTACTAACCCCGAAATTCAACTACGAGCTTTTTAACTGCAACAACTTTAATATACGCTATTGGAGCTGGAATTACCGCGGCTGCTGGCACCAGACTTGCCCTCCAA
+
CDDDDIIIIIIIIIIIIIIIIIIIIIIHIIIIIIIIIHIIIIIIIIIIIIIHHIIIHIIIIIIIIIIHHIIIHHHIIIIIIIIIIIIIIIIIHIIIIIIIIHHIIHIIIIIIIIIIIIIIIIIHHIIHIIIIIIIIIHIIIIIIIIIIIIIIIHHIHIIIIIIHIIIIIIIHIIIIIIIIIIIIIIIIIIIIIIIIIIIIIHIHHIIIIIIIIIIIIIIIIIIIIIIIIHIIIIIIIIIIIIIHHIIIIIIIIIIIIIIIIIIIIIIIIIIIIIIIIIIIIIIIIIHIHIIIIIIIIIIIIIIIIIIIIIIIIIIIIIIIIIIIIIIIIIIIIIIIIIIIIDDDDD
@HISEQ:969:HM2KJBCX2:2:1102:16193:66971 2:N:0:ACTATGCA
GACAGAGGTGCACCCAACTATCCCTATTAATCATTACGGTGATCCTAGAAACCAACAAAATAGAACCATGCCGTCCTATTTTATTATTCCATGCTAATCTATTCAAGCACAAGCCTGCTTTAAGCACTCTAATTTTTTCAAGGTAATAGCTCTGCTTCCCCAACGCACTAACTTAATAGCATGCTGGTTATTCAGAAGGTAGGAATTCATCAAGTCAGTGCGGACAGTGAAGCCCGACCAACCGACAAACTCCGAAATTCAACTACGAGCTTTTTAACTGCAACAACTTTAATATACGCTATTGGAGCTGGAATTACCGCGGCTGCTGGCACCAGACTTGCCCTCCAA
+
DDDDDIIIIIIIIHIIIHHIIHGIHIIIIIIIIIIIIIIIIGIHHIHIIIIIIIIIIIIIIHHIIIIHIIHIIHIIIIIIIHIIIIIIHIIIGIIIHIIIHHHHHIFHHIIHHHIIIIIIIIIIIIIIIIIIIIIIIIIHIIIIIIIIIIIIIHIIIIIIIHIIIIHIIHHHHIHHIIIIIIIIHHHHIIIIIIIIIIIIIIIIIIIIIIIIIIIIIIHIHHHIIHIIIIIIIIHIIIIIIIHHHHHIHIIIIIIIIHIIIIIIIIIIIIIIGIIIIIIIIIIIIIIIIIIIIIHGIIIIHIIIIIIIIIIIHIIIIIHIIIIIIIIIHIIIIIHIIIIHHIIDDDDD
@HISEQ:969:HM2KJBCX2:2:1102:4531:68098 2:N:0:ACTATGCA
GACAGAGGTGCACCCAACTATCCCTATTAATCATTACGGTGATCCTAGAAACCAACAAAATAGAATCATGCCGTCCTATTTTATTATTCCATGCTAATGTATTCAAGCAAAATGCCTGCTTTAAACACTCTAATTTTTTCAAAGTAAAGGTCCTGGTTCCCCGCGACACCCAATTAAGGGCATCGCGGTTCTCCAGAAGGTGAGAAATTGACTACACCAGTTCATGCCCCTTAAGGCACGACCGATGTGTCAATCCCGAAATTCAACTACGAGCTTTTTAACTGCAACAACTTTAATATACGCTATTGGAGCTGGAATTACCGCGGCTGCTGGCACCAGACTTGCCCTCCAA
+
DDDDDIIIIIIIIIIIIIIIIIIIIIIIIIIIIIIIIIGIIIIIIIIIIIIIIIIIIIIIIIIIIIIIHIIIIHIIIIHIIIIIIIIHIIHIIIIIIIIIIIIIIIIIIIIIIIIIIIHIIIIIIHHIIIIIIIIIIIIIIIIIIIIIIIIIIIIIHHIIIIIIIIIIIIIIIIIIIIIIIIIIIIIIIIIIIIIIIIIIIIIIIIIIIIIIIIIIIIIIIIIIIIIIIIIIIIIIIIIIIIIIIIIIIHHIIIIHIIIIIIIIIIIIIIIIIIIIIIIIIIIIIIIIIHIIIIIIIIIIIIIIIIIIIIIIIIIIIIIIIIIIIIIIIIIIIIIIIIIIIIIIIIIDDDDD
@HISEQ:969:HM2KJBCX2:2:1102:9296:68732 2:N:0:ACTATGCA
GACAGAGGTGCACCCAACTATCCCTATTAATCATTACGTCGATCCTAGAAACCAACAAAATAGGTTCGATCGTCCTATTTCGTTATTCCATGCTAATGTATTCAAGCGCGAGCCTGCTTTAAGCACTCTAATTTTTTCAAAGTAACAGTCCTGTTTCCCCGCAACAACAAATTAATGCCATCACGGTTCTACAAGAGGGAGGGACCAGTGAGGCCAGTGCATACCAGTGGCACGACCAACCTACTGGCCCCGAAATTCAACTACGAGCTTTTTAACTGCAACAACTTTAATATACGCTATTGGAGCTGGAATTACCGCGGCTGCTGGCACCAGACTTGCCCTCCAA
+
DDDDCIIIIIIIIIIIIIIIIIIHIHIIIIIIIIIIIIIIIIHHFHHIIIIIIIIIIIIGIIHHHHIIIIIHHIIIIIIIIIIIIIIIIIIIIIIIIIHIIIIIIIIIIIIIIIHIIHIIIIIIHIIIIIIIIIHIIIIIHIIIHIIIIIIIIIHHHIIIIIIIIIIIIIHHIIIIIIIIIIIIIIIIIIIHIIIIIIIIIIIIIIIIIIIIIIHIIIIIIIIIIIIIIIIIIIIIHIIIIIIHIIIIIIIIIIIIIIIHIIIIIIIIIIIIIIIIIIIIIIIHIIIIIIIIIIIIIIIIIIIIIIIIIIIIIIIIIIIIIIIIIIIIIIIIIIIIIIIIIDDDDD
@HISEQ:969:HM2KJBCX2:2:1102:12440:69423 2:N:0:ACTATGCA
GACAGAGGTGCACCCAACTATCCCTATTAATCATTACGGCGGTCCTAGAAACCAACAAAATAGAACCGCACGTCCTATTCTATTATTCCATGCTAATGTATCCGAGCAAAGGCCTGCTTTGAACACTCTAATTTTCTCAAAGTAAAAGTCCTGGTTCCCCGACACGGCCAGTGAAGGCCATGCGGCTCCCCAGAAGGAAAGGCCCGGCCGGACCAGTGCACGCGGTGAGGCGGACCGGCCAGCCAGGCCCAAGGTTCAACTACGAGCTTTTTAACTGCAACAACTTTAATATACGCTATTGGAGCTGGAATTACCGCGGCTGCTGGCACCAGACTTGCCCTCCAA
+
DDDDDGIHHIHIIIIHIICHIIIIIIIIIIIIIIIIIGGGHIIHHHIIHIIIIIIIHCEHIIHIIIIHIGIHHIIHHFHIIHIIIIICHHIIEHHIIIIHIDFHHIIGIHIIHHHHHHIHHHGHHHHHIIHIHHHHHGFBHHHGHHHHHHHHIIIIIIIIHHHIHIIHIHHHHHHIIIIIGIIIIHHIIHHGHGHIIIIIIHGIHIIIGIHGFHIIIIIIIIIIIIIIIIIIIIIIIIIIIIIIIHHGIIIIIIIIIIHHIIIIIHIHIIIIIIIIIIIIIIHIIHHHIIIHHIIIIIIIIIIIIIIIIIIIIIIIIIIIIIIIHIIIIIIIIIIIIIIIDDDDD
@HISEQ:969:HM2KJBCX2:2:1102:15461:69913 2:N:0:ACTATGCA
GACAGAGGTGCACCCAACTATCCCTATTAATCATTACGTCGATCCTAGAAACCAACAAAATAGAATCAAACGTCCTATTTCATTATTCCATGCTAATGTATTCAAGCGTAAGCCTGCTTTAAACACTCTAATTTTTTCAAAGTAACAGTCCTGATTCCCCACGACACCAAATTAATGACATCGCGGTTCTTCAGAAGGTAGGAACCGATAATGCCAGTGCGTACCGAAGCACGACCAACAATTCGATCCCGAAATTCAACTACGAGCTTTTTAACTGCAACAACTTTAATATACGCTATTGGAGCTGGAATTACCGCGGCTGCTGGCACCAGACTTGCCCTCCAA
+
@DDDDIIIIIIIIIIIIIIIIIIIIIIIIHIIIIIIIIIIIIIHIIIIIIIIHGIIIIHIIIHHIIIHIIIIHIIIHHHIIIIIIIIIIHHIIIIIIIIIIHIIHIIHIHIIIIIIIIIIIIIHHHIIIIIIIIIIIIHGIIIIIIIIIIIHHIIIIIIIIHHIIIIIIIIHIIIIIIIIIIIIIIIIIIIIIHIIIIIIIIIIIIIIIIIIIIIIIIIHIIIIHIIIIIIIIIIIIIIIIHGDIIIIIIIIIIIHIIIIIIIIIIIIIIIIIIIIIIIIIIIIIIIIIIIIIIIIIIIIIIIIIIIIIIIIIIIIIIIIIIIIIIIIIIIIIIIIIIIIDDDDC
@HISEQ:969:HM2KJBCX2:2:1102:17435:70748 2:N:0:ACTATGCA
GACAGAGGTGCACCCAACTATCCCTATTAATCATTACGTCGATCCTAGAAACCAACAAAATAGAATCAAACGTCCTATTTCATTATTCCATGCTAATGTATTCAAGCGTGAGCCTGCTTTAAACACTCTAATTTTTTCAAAGTAACAGTCCTGATTCCCCACGACACCAAATAAATGACATCATGGTTCGTCAGAAGGGAGAAACCGACGATGCCAGTACGTACCGAGGCACGACCGACATGATGGTCCCGAAATTCAACTACGAGCTTTTTAACTGCAGCAACTTTAATATACGCTATTGGAGCTGGAATTACCGCGGCTGCTGGCACCAGACTTGCCCTCCAA
+
DDDDBHIHIIHHIIIIHIIIC1CFHIIIIIIIIIIIIIIIGIIHIIHICHFCEEHCEHEHHHHEHEHIIHHHIIGHHIHIIIGIHIH?HHH?HHIIIHGHHIHHIIHHIHHHGHIIHHCHHHHHHIIIHIGHHHHHHIIHIHHIIHIIHIIIIHHEHHIIHEIIIIIHIHIIIHGIIIIHHHGGFDHIHHEEHIIIHGIIHIIIIIIHHIHHIHGIIIIIIGIIIII>IIIIIIIIIIIIIHHGIIIIIIIIIHHGIIHHEHHIIIIIIIIHIIIIIIIIIIIIIIIIHGIIIIIIIIIHIIIIIIIIIIIIIIIIIIIIIIIIHIIIIIIIIIIIIIIHADBDD
@HISEQ:969:HM2KJBCX2:2:1102:3603:71375 2:N:0:ACTATGCA
GACAGAGGTGCACCCAACTATCCCTATTAATCATTACATCGATCCTAGAAACCAACAAAATAGAATCTGATGTCCTATTTCATTATTCCATGCTAATGTATTCAAGCGTAAGCTTGCTTTAAACACTCTAATTTTTTCAAGGTAACAGTCCTAATTCCCCATAACATCAAATAAATGACATTATGGTTCTTTAGAAGGTGAGAACCAATAAAACCAGTACATACCAAGGCATGACCGATTCCTTGATCCCGAAATTCAACTACGAGCTTTTCAACTGCAACAACTTTAATATACGCTATTGGAGCTGGAATTACCGCGGCTGCTGGCACCAGACTTGCCCTCCAA
+
DDDCDIH?GECHCFHHHIHIGEHEHIGIIIHEHHIHHHI1ECH@GFHHHIHHHHIIIHHEHHFHHIIIIIGECC@@FCHFECGEHII?1C1D?@HHH@IIIHHIHIHHIIHHHHHIGHHEEHHIIHHIHIHIIIIIIHIIHGIIIIIIHFEIIHHHIHCIIIIHHIHIHEHIIIIHHIIIIIIIHHIIIIIIIIIIIIGIHIIIIHIIIIHHIHIIIIIIIIIIIIII:IIIHHHGIHHIHHFGIIIIIIIIIIIIIIIIIIIIIHIHIHH@IHIIIIIIIIIIIIIIIIIHIIIIIIIIHIIHIIIIIIIIIIIIIIIIIIHHIIIHHHHGGIGIIIIIDDDDD
@HISEQ:969:HM2KJBCX2:2:1102:9510:71752 2:N:0:ACTATGCA
GACAGAGGTGCACCCAACTATCCCTATTAATCATTACGTCGATCCTAGAAACCAACAAAATAGAATCATGCCGTCCTATTTTATTATTCCATGCTAATGTATTCAAGCAAAATGCCTGCTTTAAACACTCTAATTTTTTCAAAGTAAAGGTCCTGGTTCCCCGTGACACCCAATTAAGGGCATCGCGGTTCTCCAGAAGGTGAGAAATTGACTACACCAGTTCATACCCCTTAAGGCACGACCGATGTGTCAATCCCGAAATTCAACTACGAGCTTTTTAACTGCAACAACTTTAATATACGCTATTGGAGCTGGAATTACCGCGGCTGCTGGCACCAGACTTGCCCTCCAA
+
DD0@BGC?<<1<<<01CH?@@1D<1<<@1<C1CGHGE1<C<<G<CCHHEHH11<DH1<<FH11<C1<@C1<1<0/CC1F?GCE?H1<<1DC1FHECCE@CGGHHCHHFH?8HH<FFIIHHGEECFGDFFCCFHGHECHCF?G@FHHGA<IHIHHHHHDCDCEHHHHHEADHFHHHHII;IHHFHDC?HEHHG-IHHHIFFIIHIHHHHF?IHHHIHFFGGFGHHHHIHEHEIHIHHGCIFCIHHIFHHHHHIHIIHEHIIIIIGIIIIIIIHHIHIIIIHIHIIHIIIIHHH@GHIIHCHIIHHHHGIIIIIIIIIIIIHGHHIIHIIHHHHGIHIHHFHIHHIHHD0?DD<
@HISEQ:969:HM2KJBCX2:2:1102:21120:73190 2:N:0:ACTATGCA
GACAGAGGTGCACCCAACTATCCCTATTAATCATTACGGTGGTCCTAGACCAACAAAATAGAACCAACGTCCTATTCTATTATTCCATGCTAATCTATTCAAGCAAAAGCCCGCTTTAAACACTCTAATTTTTTCAAGGTAATGGTCCTGGTTCCCCGACACACCCAATAAAGGGCATACCGGCTCACCAGAAGGATAGACCCGACAACAGACAGTACTCGCCAGAGACGGACCGCCCGGTCAGGCCTAAAATTCAACTACGAGCTTTTTAACTGCAACAACTTTAATATACGCTATTGGAGCTGGAATTACCGCGGCTGCTGGCACCAGACTTGCCCTCCAA
+
D@D@DHHEHIGHECEEFHHHEF?HEFGHHHH?FEHGHEECGE01@1DFHCCCG=EHHIFHGHHC?CCEH1?@GC1<@FCHCF1<11<CCCCCE1C@FC16C<CFDHEHEH?EDHEEEGFHIIFEHEHHHIACG?HGHHFHHGCGHEIHFE?ECIIIGFCHEHGHHIHHIEHHHEHIHHDIHHHIIHHIIIIIIIIHHGHHIHIIIIHGHEHGIHIIIIIIIIIHIIIIIIHCIIIIIIIIGIIHHEGGHHHHIIIIIHHCHEFIIHIIIIHIIIGIIIIHHIIHIIIIIHHIHHGCFCIHIIIIIIIIIIIIIIIIIIIIIIIIIIIIIHGIIIIIIIDDDAD
@HISEQ:969:HM2KJBCX2:2:1102:8598:75158 2:N:0:ACTATGCA
GACAGAGGTGCACCCAACTATCCCTATTAATCATTACGTCAATCCTAGAAACCAACAAAATAGGATCAACGTCCTATTTCATTATTCCATGCTAATGTATTCAAGCGCGAGCCTGCTTTAAACACTCTAATTTTTTCAAAGTAACAGTCCTGATTCCCCGCCACACCAAATTAATGACATGATGGTTCGTCAGAAGGTAGGAACCAGTAACACCAGTACGTACCTAAGGCACGACCAACGTACTGATCCCGAAATTCAACTACGAGCTTTTTAACTGCAACAACTTTAATATACGCTATTGGAGCTGGAATTACCGCGGCTGCTGGCACCAGACTTGCCCTCCAA
+
BDDDDIHHIHIIIIGGIIIIHIIIIIIIIIIIFIIIIIIIIIIGFIHGIHIIHIHHCHIIIIIIHIII1FHHHIIIIHIIIIIIIIIIIIIIHIHHHHIIIIIIHIIIIIIIIIIIHHIIIIIIIIGIIIIIHIIIHIIIIIIHIIIIIIIIHHHIIIGIHIHIIIIIIIIIHIIHHIIIIIIIHHIIHIHIIIHFHIIIIIIHHIIHIIHHIHIIIIIIIIIIIIIIHIIIHIIIIIIIHHH@IIIHHHHGIIIHIHHIHCIIIIIIIIIIIHIIIIIIIIIIIIIIIIHHGHIIHIHEHIIIIIIIIIIIIHHIHIIIIIIIIIIIIIIIIIIIIIIIDDDDA
@HISEQ:969:HM2KJBCX2:2:1102:13420:75401 2:N:0:ACTATGCA
GACAGAGGTGCACCCAACTATCCCTATTAATCATTACGTCAATCCTAGAAACCAACAAAATAGGATCGTCGTCCTATTTCATTATTCCATGCTAATGTATTCAAGCGTTAGCCTGCTTTAAACACTCTAATTTTTTCAAAGTAACAGTCCTGTTTCCCCGTAACACCAACTTAATGGCATTACGGTTCTACAAGAAGGAGGAATCAGCAAAGCCAGTGCATACCAGTGGCACGACCAACTTGCTGACCCCGAAATTCAACTACGAGCTTTTTAACTGCAACAACTTTAATATACGCTATTGGAGCTGGAATTACCGCGGCTGCTGGCACCAGACTTGCCCTCCAA
+
CDDDDIIIIIIIIIGHIIIIIIIIIIIIIIIHIIIIIIIIIIIHIIIIIIIGIIIIHHIIIIHHHHIHIIIIIIIIHHHHHIIGIHGIIIIGGIHIIIHIHHIIIIIHHGHIIIIIIIIIIIIGIIIIIIIIIIIIIHHHHGIIIHIIIIIIIIIIHIIIIIIIHIIHIHHIIIIIIIIHHIICHIIIIHIIIIHIIIIIIIIIIIIIIIIIIHIIIIIIIIIIIIIHHIIIIIIIIIIIHIHGIIIIIIIIIIIIIIIIIIIIIIIIIIHIIIIIIIIIIIIIIIIHIIIIIIIIIIIIIIIIIIIIIIIIIIIIIIIIIIIIIIIIIIIIIIIIIIIIDDDDD
@HISEQ:969:HM2KJBCX2:2:1102:18248:75422 2:N:0:ACTATGCA
GACAGAGGTGCACCCAACTATCCCTATTAATCATTACGTCAATCCTAGAAACCAACAAAATAGGATCGAACGTCCTATTTCATTATTCCATGCTAATGTATTCAAGCGTTAGCTTGCTTTAAACACTCTAATTTTTTCAAAGTAACAGTCCAAATTCCCCGCAACACCAAATTAATGGCATTACGGTTCATCAGGAAGGAGGAATCAGTGAGATCAGTACATACCAGAGGCATGACCAACCTACTAACCCCGAAATTCAACTACGAGCTTTTTAACTGCAACAACTTTAATATACGCTATTGGAGCTGGAATTACCGCGGCTGCTGGCACCAGACTTGCCCTCCAA
+
DADDAIIIIHHIGGHGEHCEHIIIIIIHCFHFHIHHIIIHGIIIHHIF@GFHIHIIIIICGH?FEHEEEEHD<FHHHIHHIEHHIHIIHIFHHHHIIHHHIHHHIGIIIIIHIIHHHHHIHHGIHIIHIIIIHHEEHEHHHIIIIHHHIHIHHHECIIIIIIIIIIIIIIHHHHHHIIHIIHIHHIHGIHHGIGIIIIHGFCIIHIIHHHIIIHIHHGHHHHIHIIIIIIIHIHIIIIIH<GHFHDED=HHIIIHHHIIIHDIIIIIIGIIIIIIIIIIIIIIIIHHHIIIIGIIHHFIIIIIIIIIIHIIIIIIIIIIIIIHIGIIIIIIIIIHGIIIIIDDBDB
@HISEQ:969:HM2KJBCX2:2:1102:10113:76108 2:N:0:ACTATGCA
GACAGAGGTGCACCCAACTATCCCTATTAATCATTACTTCAGTCCTAGAAACCAACAAAATAGAACTAAAGTCCTATTCCATTATTCCATGCTAATATATTCAAGCAAACATGCCTGCTTTAAACACTCTAATTTTTTCAAAGTAAAAGTCTTGGATCCCTAGCGCACTCAATTAAGAGCACACTAGTTCCCCAAAAGGAAAAGCCCAAAGTTGCAGTACAAACCTTTCGGTTGACGGCAACTATAAGCCCAAAATTCAACTACGAGCTTTTTAACTGCAACAACTTTAATATACGCTATTGGAGCTGGAATTACCGCGGCTGCTGGCACCAGACTTGCCCTCCAA
+
DDDDDIIIIGIIIIIIIIIIIIIIIIIIIIIIIIIIIIIIIIIIIIIHIIHIGHIIIIIIIHIFIHIIIIHIIHIHIIHHHIIHIIGIIIIIHHIIIIIIIIIIHIIIIIIIIIIIIIHHIIIIIIIIIIIIIIHHIIIIIIIIIIIIIIIIIIIIIIHIIIIIIIHIHIIIIIIIIHEIIIIIIIIIIIGHIIIIIIIIIIIIHIIIIIIIHIIIIIIIIHHIIIHIIIIIIIIIIIIIIIIIIHHIHIIIIIIIIIIIIIIIIIIIIIIIIIIIIIIIIIIIIIIIIHHIIIIIIIIIIIIIIIIIIIIIIIIIIIIIIIIIIIIIIIIIHHIIIIIIIDDDDD
@HISEQ:969:HM2KJBCX2:2:1102:15882:76628 2:N:0:ACTATGCA
GACAGAGGTGCACCCAACTATCCCTATTAATCATTACGTCAATCCTAGAAACCAACAAAATAGGATCGAACGTCCTATTTCATTATTCCATGCTAATGTATTCAAGCGTTAGCTTGCTTTAAACACTCTAATTTTTTCAAAGTAACAGTCCAAATTCCCCGCAACACCAAATTAATGGCATTACGGCTCATCAGGAAGGAGGAATCAGTGAGACCAGTACATACCAGAGGCATGACCAACCTACTAACCCCGAAATTCAACTACGAGCTTTTTAACTGCAACAACTTTAATATACGCTATTGGAGCTGGAATTACCGCGGCCGCTGGCACCAGACTTGCCCTCCAA
+
DDDD@HHHHIHHIHHIIHIIIIIIIIIIIIIIHIIIIIIIHIIIIIHHIIFGHHIIIEHEHHHHGHIIHIHHIFHHIHIIIHIHIIIIIIIFHHFHIIHIHIHHHHCEHIHHIIIIIIHIIIIIIIIIHHHHIHHHHIHIIIIIHHEHHHHIHHHIIHGHHIIIHHIHIIIIIIIHGIHIIHIIHIIIIIIIIIIIIIIIHHIHIIIIIIIHHHIIIIIIIIIIIIIIHEHIIIIIIIIIIIIHHIIIHIHHIIIHIIIHIHHHHIIIIIIIIIIIIIIIHIIHHIHIIIHIIIIIHIIIIIIIIIIIIIIIIIIIIIIIIIIIIIIIIIIIIHIIIIHIIDDDDD
@HISEQ:969:HM2KJBCX2:2:1102:8448:76640 2:N:0:ACTATGCA
GACAGAGGTGCACCCAACTATCCCTATTAATCATTACGTCAATCCTAGAAACCAACAAAATAGGATCAAACGTCCTATTTCATTATTCCATGCTAATGTATTCAAGCGTTAGCCTGCTTTAAACACTCTAATTTTTTCAAAGTAACAGTCCTGTTTCCCTGCAACACCAAATTAATGACATCACAGTTCTTCAAGAAGGAGGAACCAGTAAAGCCAGTGCATACCAGAGGCACGACCAACCTACTAATCCCGAAATTCAACTACGAGCTTTTTAACTGCAACAACTTTAATATACGCTATTGGAGCTGGAATTACCGCGGCTGCTGGCACCAGACTTGCCCTCCAA
+
DDD0DHIIIIIIGHHIIIIIIIIIIIIIIIIIIIIIIIIIIIIIIIIIHIIHHIIIIIIHHIIHHIIIIIIIHHHIHIIIIHIIIII?HHIIHIIIIIIIIIIIIIIIIIIIHIIIIIIHHHIHHIIIIIIIIIIIIIIIHIIIIIIIIIIIIIIIIIIIIIIIIIIIIIIIHIIIIIIIIIIIIIIIIIIIIIIIIIIIIIIIIIIIIIIHIIIIIIIIIIIIIIIIIIIIIIIIIIHIIHIHHIHHIIIIIIIIIIIIIIIHIIIIIIIIIIIIIIIIIIIIIIIIIIIIIIIIIGIIIIIIIIIIIIIIIIIIIIIIIIIIIIIIIIIIIIIIIIIIIDDDDD
@HISEQ:969:HM2KJBCX2:2:1102:18152:77681 2:N:0:ACTATGCA
GACAGAGGTGCACCCAACTATCCCTATTAATCATTACGTCAATCCTAGAAACCAACAAAATAGGATCGAACGTCCTATTTCATTATTCCATGCTAATGTATTCAAGCGTTAGCTTGCTTTAAACACTCTAATTTTTTCAAAGTAACAGTCCAAATTCCCCGCAACACCAAATTAATGGCATTACGGATCATCAGGAAGGAGGAATCAGTGAGACCAGTACATACCAGAGGCATGACCAACCTACTAACCCCGAAATTCAACTACGAGCTTTTTAACTGCAACAACTTTAATATACGCTATTGGAGCTGGAATTACCGCGGCTGCTGGCACCAGACTTGCCCTCCAA
+
DDDCDHIIIIIIIHIIIIIIIIIIIIIIIIIHIIIIIIIIIIIHIIIIIHIIIHIIIHHHHHIHIIIIIIIIHIIIIIIIIIIIIIIIGIIGIIIHIGHHICHHHHIIIIIIIIIIIHIIHIIIIIIIIIIIIIIIIIIIIIIIIIIIIHIIHHHIIIHIIIIIIIHHIIHHIIIHIIIIIIIHIIIIHIIIHIIHIIIIHIIIIIIIHHIIIIIIIIIIIIIIIIIIIIIIIIIIIIIIIIIHHIIHIHIIIIIIIIIIIIHHIIIIIIGIIIIIIIIIIIIIIIIIIIIIIIIHIIIIIIIIIIIIIIIIIIIIIIIIIIIIIIIIIIIIIIIIIIIIIADDDD
@HISEQ:969:HM2KJBCX2:2:1102:16849:77738 2:N:0:ACTATGCA
GACAGAGGTGCACCCAACAATCCCTATTAATCATTACGACAATCCTAGAAACCAACAAAATAGGATCGAACGTCCTATTTCATTATTCCATGCTAATGTATTCAAGCGTTAGCTTGCTTTAAACACTCTAATTTTTTCAAAGTAACAGTCCAAAATCCCCGCAACACCAAATTAATGGCATTACGGATCATCAGGAAGGAGGAATCAGTGAGACCAGTACATACCAGAGGCATGACCAATCTACTAACCCCGAAATTCAACTACGAGCTTTTTAACTGCAACAACTTTAATATACGCTATTGGAGCTGGAATTACCGCGGCTGCTGGCACCAGACTTGCCCTCCAA
+
0<@@0CE1<<C1FH@E1<1<1<1<DHCC1<1111<1C110</1111<1<<<11<DH1<<11<D1<1<001<<<10D1C1<<111<1<11111<1<FHH6<01@81<EHE6HE?GBB<(1<DCGB1@D8F?HIH6<<6<GBHCGAB6BDCEGB+/$1HIHDHHHHCC?:GDED/F</@HEGEF<<<C0:<<FD@HGCIGFEHDCGAFEHGHHHHHHHHDC@FHHG=CIHFFCECFCCHF1CA/1:1HCGEHHIIHFHIHIIHIHHGEH@EIIHHEDHHHHEHHIHGHHG@HIHIHDHHIIIIIHHIHIIIGIHIIIIHIIIIIHEEIHFIIIIHHIHIIIHH@@DDB
@HISEQ:969:HM2KJBCX2:2:1102:13405:77690 2:N:0:ACTATGCA
GACAGAGGTGCACCCAACTATCCCTATTAATCATTACGTCAATCCTAGAAACCAACAAAATAGGATCAAACGTCCTATTTCATTATTCCATGCTAATGTATTCAAGCGTTAGCCTGCTTTAAACACTCTAATTTTTTCAAAGTAACAGTCCTGTTTCCCTGCAACACCAAATTAATGGCATTACAGTTCTTCAGAAAGGAGGAATCAGCGAAGCCAGTGCATACCAGTGGCACGACCAACCTGCTGACCCCGAAATTCAACTACGAGCTTTTTAACTGCAACAACTTTAATATACGCTATTGGAGCTGGAATTACCGCGGCTGCTGGCACCAGACTTG
+
DCDDDIIIIIIIIIIIIIIIIIIIHHHIHHIIIIIHIIIIIIIIIIIIHIIIIIIIHIHGIHHH?GHIHHIIIIIIIIHHIIIIHIIFIIHHIIIHHIIHHIIHIIIIIIIIIIIIIIIIIIHHHIHGIIIIIIIHHHIIIIIIIIIIHHHIIHIIHIIIIIIIIIIIIIIHHIIIIIIHHHIIIIIGGHGIIIIIIIIIIIIHEIIIIIHIHEIIIIIIIIIIIIIIIIIIIIIHHIIIIHIIIIIIIIIIIIIIIIIIIIIIIIIIIHIIIIIIIIIHIIIIHIIIIIIIIIIIHHHHIIIIIIIIIIHHIIIIIIIIIIIIIIIIIIIIIDDDDD
@HISEQ:969:HM2KJBCX2:2:1102:11355:79400 2:N:0:ACTATGCA
GACAGAGGTGCACCCAACATCCCTATTAATCATTACGTCGATCCTAGAAACCAACAAAATAGGGTCAAACGTCCTATTTCATTATTCCATGCTAATGTATTCAAGCGTGTGCCTGCTTTAAACACTCTAATTTTTTCAAAGTAACAGTCCTGATTCCCCATGACACCAAATTAATGACATCACAGTTCGTCAGAAGGTAGAAATCAATAATACCAGTGCATACCAGAGGCACGACCAATATATTGATCCCGAAATTCAACTACGAGCTTTTTAACTGCAACAACTTTAATATACGCTATTGGAGCTGGAATTACCGCGGCTGCTGGCACCAGACTTGCCCTCCAA
+
0<D@DEEEHHDFCHHEFHHIF?HHHHICEE@HEH1GHEHCDHHHHHEHHIIHHHGHEF1DH1@F11DFCHDHHHHEHIIIE?GCHHHCCG1C@HHHHEHIIHHHCHHHEHIHIHFFHIIIIHHIIHEHIHFHHHHHHHHIIGIIHEHHGFHHHHHIEIHIIHHEHHCHHFGHIHHHHGIHGHF?G;IIHHGHHIHHHHGEEIIIIIIIHIIIIIIFHHHGIIIIIGIHFEIIGIHFHIHIHFC1IHHDCCHHHHEFIIHHHIHHHIIIIHHHFCHEHHCIHFCD1?IIIHHIIHHIHFDDIIIIIIIHIHHHHDIGIIIHIGIIIHHHIIIHHHHHHHHGAADD@
@HISEQ:969:HM2KJBCX2:2:1102:9562:80540 2:N:0:ACTATGCA
GACAGAGGTGCACCCAACTATCCCTATTAATCATTACGTCAATCCTAGAAACCAACAAAATAGGATCAACGTCCTATTTCATTATTCCATGCTAATGTATTCAAGCGCGAGCCTGCTTTAAACACTCTAATTTTTTCAAAGTAACAGTCCTGATTCCCCACCACACCAAACTAATGACATGATGGTTCGTCAGAAGGTAGGAATCAGTAACACCAGTACGTACCGAAGGCACGACCAGCGTACTAATCCCGAAATTCAACTACGAGCTTTTTAACTGCAACAACTTTAATATACGCTATTGGAGCTGGAATTACCGCGGCTGCTGGCACCAGACTTGCCCTCCAA
+
DDDDDIIIIIIIIIIIIIIIIIIIIIIHIIIIIIIIIIIIIIIIIIIIIIIIIIIIIIIIIIHIIIIIIIIIIIIIIIIIIIIIIHIIIIIHIIIIIIIIIHIIIIIIIIIIIIIIIIIIIIIIIIIIIIIIIIIIIIIIIIIIIIIIIIIIIIIIIIIIIIIIHIIIIIIIIIIIIIIIIIIIIIIIIIIIIIIIIIIIIIIIIIIIIIIIIIIIIIIIIIIIIIIIIIIIIIIIIIIIIIIHIIIIIIIIIIIIIIIIIIIIIIIIIIIIIIIIIIIIIIIIIIIIIIIIIIIIIIIIIIIIIIIIIIIIIIIIIIIIIIIIIIIIIIIIIIIIIIIIDDDDD
@HISEQ:969:HM2KJBCX2:2:1102:11051:81129 2:N:0:ACTATGCA
GACAGAGGTGCACCCAACTATCCCTATTAATCATTACGTCAATCCTAGAAACCAACAAAATAGGATCGAACGTCCTATTTCATTATTCCATGCTAATGTATTCAAGCGTTAGCTTGCTTTAAACACTCTAATTTTTTCAAAGTAACAGTCCAAATTCCCCAAAACACCAAATTAATGGCATTAAGGTTCATCAGGAAGGAGGAATCAGTGAGACCAGTACATACCAGAGGCATGACCAACCTACTAACCCCGAAATTCAACTACGAGCTTTTTAACTGCAACAACTTTAATATACGCTATTGGAGCTGGAATTACCGCGGCTGCTGGCACCAGACTTGCCCTCCA
+
DDDDDIIHIIIIIIIIIIIIIIIIIIIIIIIIIIIIIIIIIIIIIIIIIHHIIIIIIIHIIIIIHHIIIIIIIIGIIIIIIIIIIIIIIIIHIIGHIGHIICHIIHHIHHIHIIIHHHHHHGIIIIIGIIIIIIIIIIIIIIIIIIIIIIIIIHIIDG?EHHIHIIFHHHHHHHEIGHHHIHHIGHHHHIHHG@<GGHHHHIIIHHHEHGIHHHGHHHIGCHIIHHEHHHHHHHIIHHHGCCC<E?CGIHHHHFHIHHF<@HCE@<IIHGIIHHHHHIHHHHFEEHCEHHHEEEHHHEHHEHIIHHFC@IHHIIIIHHEFGHIHHHHHIIIIGHIIHHCFABDDD
@HISEQ:969:HM2KJBCX2:2:1102:20126:81224 2:N:0:ACTATGCA
GACAGAGGTGCACCCAACTATCCCTATTAATCATTACGTCAATCCTAGAAACCAACAAAATAGGATCAACGTCCTATTTCATTATTCCATGCTAATGTATTCAAGCGCGAGCCTGCTTTAAACACTCTAATTTTTTCAAAGTAACAGTCCTGATTCCCCACCACACCAAATAAATGACATGATGGTTCGTCAGAAGGTAGAAATCAGTAACACCAGTACGTACCGAAGGCACGACCAGCGTACTAATCCCGAAATTCAACTACGAGCTTTTTAACTGCAACAACTTTAATATACGCTATTGGAGCTGGAATTACCGCGGCTGCTGGCACCAGACTTGCCCTC
+
DDDDDIIIIIIIIHIIIIIIIIIIIIIIIIIIIIIHIIIIIIIIIIIHGIIIHIIIIIIIHHHIHIIIIHIHHIGIIIIIIIIIIIIHIIIIIIIIIIIIIHGIIIIIIIIIIIIIIIIIIIHHIIHIIIIIIIIIIIIIIIIIIIIIIIIHIIIIIIIIIIIHHHIIIIIIIHHIIIIIIIIIIIIIIIIIIIIIIIIIIIIHIIIIIIIIIIIIIIIIIIIIIIIIIIIIIIIIIIIIHHIIIIHIIHIIIIIHIIIIIIIIIIIIIIIIIIIIIIIIIIIIIIIIIIIIIIIHHIHIIIIIIIIIIIIIIIIIIIIIIIIIIIIIIIIIIIIIIDDDDD
@HISEQ:969:HM2KJBCX2:2:1102:19472:81165 2:N:0:ACTATGCA
GACAGAGGTGCACCCAACTATCCCTATTAATCATTACGGTGATCCTAGAAACCAACAAAATAGAACCATGCCGTCCTATTCTATTATTCCATGCTAATGTATTCGAGCAAAATGCCTGCTTTAAACACTCTAATTTTTTCAAGGTAAAGGTCCTGGTTCCACATGACACCCAATTAAGGACATCATGCTTCTCCAGAAGGTGAGAAATCAACTGCGACAGTTCATACCCCTTAAGGCACGACCATCACGTCAATCCCGAAATTCAACTACGAGCTTTTTAACTGCAACAACTTTAATATACGCTATTGGAGCTGGAATTACCGCGGCTGCTGGCACCAGACTTGCCCTCCAA
+
CDDDDIIIIIIIIIIIIIIIIIIIIIIHIIHIIIIHIIIIIHIHHHIHIIIHHIHHIGIIIIHIIIHIIIFHHHIIIIIIHIIIIIIIIIIIIIIIIIIIIIHHIHIIIHHIIIIFHHIEHIHIHHGEIIHHIHIHIHHIIIHHHHHIIIIIIIIIIIIIIIIIIHHIIIIIIIHIHHHIIIIIIIIHHHIIIHIIGIIIIIIHIIIIHIIIIIIIIIIIIHIIIIIIIIIIIII<IIIIIIIIIIHIHGFIIIIIIIIIIIIIIHHIIIIIIIIIIIIIIIIIIIIIIIIIIIIIIIIIIIIIIIIIIIIIIIIIIIIIIIIIIIIIIIIIIIIIIIIIIIIIIIIDDDDD
@HISEQ:969:HM2KJBCX2:2:1102:18962:81533 2:N:0:ACTATGCA
GACAGAGGTGCACCCAACTATCCCTATTAATCATTACGGTGGTCCTAGAAACCAACAAAATAGAACCATGCCGTCCTATTTTATTATTCCATGCTAATGTATTCAAGCAAAAATGCCTGCTTTAAACACTCTAATTTTTTCAAAGTAAAGGTCCTGGTTCCCCGCGGCATCCAATTAAGGACATCGCGGTTCTCCAGAAGGTGAGAAATTGACTGCACCAGTTCATACCCCGTGAGGCACGACCGATGCGCCAATCCCGAAATTCAACTACGAGCTTTTTAACTGCAACAACTTTAATATACGCTATTGGAGCTGGAATTACCGCGGCTGCTGGCACCAGACTTGCCCTCCAA
+
B@?DD1CHHCHIIHI?GEH@@C?HHGHIEC?GCCCCCECH1CG1CH1D1DH@1DCDC<GFFE?<?<<GHHIHEH/?CHH1<1<DEH?CHEH@EHHDCG@HI?@HEEGHIIHIHGH1<F?H@CFHHHFFCE?HDHIHHH@FHFDCHHHEGEHHIIHG@GHH8CD?C.GCGFFIHIHGHHHIHHHCHHDEHEIIIIIHHGIHEHFHIHEEFCIHGIG?FFGHFF<0C0<F?@C1GF<CFEDHHHHHIHIHHEHFDE<HHD1EHF1IHCHHEHGCC?IIHECHHHHEIHHGEFDD<1CG@G<0<HEIHC1E@GIIHHHIHIHHHGIHHHEF1CIHHHIIIHG?IIIIHHCHD@D<@
@HISEQ:969:HM2KJBCX2:2:1102:11204:81932 2:N:0:ACTATGCA
GACAGAGGTGCACCCAACTATCCCTATTAATCATTACGTCAATCCTAGAAACCAACAAAATAGGATCAAACGTCCTATTTCATTATTCCATGCTAATGTATTCAAGCGTTAGCCTGCTTTAAACACTCTAATTTTTTCAAAGTAACAGTCCTGTTTCCCTGCAACACCAAATTAATGACATTACAGTTCTTCAAGAAGGAGGAACCAGTAAAGCCAGTACATACCAGAGGCACGACCAACTTACTAATCCCGAAATTCAACTACGAGCTTTTTAACTGCAACAACTTTAATATACGCTATTGGAGCTGGAATTACCGCGGCTGCTGGCACCAGACTTGCCCTCCAA
+
DDDDDIIIIHIIIHIIIIIIIIIIIIIIIIIIIIIIIIIIIIIIIIIIIIIIIIIIIIIIIIIIIIIIIIIIIHHIIIIIIIIIIIIHHHIIIIIHHIIIIIIIIHIIIIIIHIIIIIIIIIIIIIIIIIIIIHIIIIIIIIIIIIIIIIIIIIIIIIHHIIIIIIIIIIIIHIHIIIIIIIIIIIIIIIIIIIIIIIIIIIIIIIIIIIIIIIIIIIIIIIIIIIIIIIIIIIIHIIIIIIIHHIIIIIIIIIIIIIIIIHHHIIIIIIIIIIIIIIIIIIIIIIIIIIIIIIIIIIHHHHIIIIIIIIIIIIIIIIIIIIIIIIIIIIIIIIIIIIIIIDDDDD
@HISEQ:969:HM2KJBCX2:2:1102:6877:82619 2:N:0:ACTATGCA
GACAGAGGTGCACCCAACTATCCCTATTAATCATTACGTCGATCCTAGAAACCAACAAAATAGAATCAAACGTCCTATTTCATTATTCCATGCTAATGTATTCAAGCGTAAGCCTGCTTTAAACACTCTAATTTTTTCAAAGTAACAGTCCTGATTCCCCACGACACCAAATTAATGACATCGCGGTTCTTCAGAAGGTAGGAACCGATAAAGCCAGTGCGTACCGAGGCACGACCAACAATTCGATCCCGAAATTCAACTACGAGCTTTTTAACTGCAACAACTTTAATATACGCTATTGGAGCTGGAATTACCGCGGCTGCTGGCACCAGACTTGCCCTCCAA
+
DDDDDIIIIEFHIHHHFEHIIIIIGHIIIIIIIHIGIHHIIGIIIIIIIIIIIIIIIHGIIIHIIHIIIIHHGHHIHHHIIHIIIIIGIIIHHHHIIIIIIHHEHGHHIIIIIIIIHIIIHHIGIIIIIHIIIIIGHIHHIIFHIIIIIIIIIIIIIHIIIHHHIHIIIIIIHIIIIIIIIIIIIIIIIIIIIIIIIIIIIIIIIIIIIGDAIIIIIIIIIIIIIIIIII=IIIIIIIIIIHHHIIIIIIIIIIIIIIIIIIIIIIIIIIIIIIIIIIIIIIIIIIIIIIIIHIIIIIIIIIIIIIIIIIIIIIIIIIIIIIIIIIIIIIIIIIIIIIIIDDDDD
@HISEQ:969:HM2KJBCX2:2:1102:2493:82626 2:N:0:ACTATGCA
GACAGAGGTGCACCCAACTATCCCTATTAATCATTACGTCAATCCTAGAAACCAACAAAATAGGATCAAACGTCCTATTTCATTATTCCATGCTAATGTATTCAAGCGTTAGCCTGCTTTAAACACTCTAATTTTTTCAAAGTAACAGTCCTGTTTCCCTGCAACACCAAATTAATGACATTACAGTTCTTCAAGAAGGAGGAACCAGTAAAGCCAGTGCATACCAGAGGCACGACCAACCTACTAATCCCGAAATTCAACTACGAGCTTTTTAACTGCAACAACTTTAATATACGCTATTGGAGCTGGAATTACCGCGGCTGCTGGCACCAGACTTGCCCTCCAA
+
DDDDDIIIIIHIIIIIIIIIIHIIIIIIIIIIIIIIIIIHHIIHHIHIIIIIIHIIIHHIIIIIIIIIIIIGHEHIIIIIIHIIIIIEEHHIGIIIIHIIIHIIIIIHIIIIHIIHIIIIIIIIIIHIIHIIIIIIIIHIHIIIIIIIHIIIIHIIHHIIIIIIIIIIIIHHHIIIIIIIIIIIHIIIIIIIIIIGGIIIIIIHIHIHIIIIIIIIIIIIIIIIIIIIIIIIIIIIIIHIIHGGFIIHIIIIIIIIIIIIIIIIIIIIIIIIIIIIIIIIIIIIIHIIIIIIIIIIIIIIIIIIIIIIIIIIIIIIIIIIIIIIIIIIIIIIIIIIIIIIIDDDDD
@HISEQ:969:HM2KJBCX2:2:1102:18365:82900 2:N:0:ACTATGCA
GACAGAGGTGCACCCAACTATCCCTATTAATCATTACGTCGATCCTAGAAACCAACAAAATAGAATCAAACGTCCTATTTCATTATTCCATGCTAATGTATTCAAGCGCGAGCCTGCTTTAAACACTCTAATTTTTTCAAAGTAACGGTCCTGATTCCCCATGACACCAAATTAATGACATCATGGTTCGTCAGAAGGTAGGAATCAATAATACCAGTACGTACAATAGCACGACCAATAAATTGATCCCGAAATTCAACTACGAGCTTTTTAACTGCAACAACTTTAATATACGCTATTGGAGCTGGAATTACCGCGGCTGCTGGCACCAGACTTGCCCTCCAA
+
DDA@@HIIIHHHH?CGFICHIIHIH1GHFEEHHIIHIHHHCHIFIGHIIEEHCHIIGHHHIIHEHGHGHEEHEHHHHHIFHGHIII@1CFHHHHCIHIHIIHGDGIHHHHHIIHGFHEHHHHIIHIIHHHHHHHHHGIGIIIIIIGGIIIIIIIIIIIIIIHIIIIIGIIIIIIIHIHIIIIIHHIIIIHHIIHHHIIIIIIIHIIIHIIIHEIIIIIIIIHIHGIIIIIIIIHIIIGIIIHGFHIIIIIIIIIIIIIIIIIIIIIHIIIIIIIIIIIIHEIHHIHIIIIIIHIIIIIIIIIIIIIIIIIIIIIIIIIIIIIIIIIIIIIIIIIHIIIIIDDDDD
@HISEQ:969:HM2KJBCX2:2:1102:7725:82474 2:N:0:ACTATGCA
GACAGAGGTGCACCCAACTATCCCTATTAATCATTACGTGGCCCTAAAACCAACAAAATAAAACCATCGTCCTATTTTATTATTCCATGCTAATGTATTCAAGCAAAAATGCCCGCTTTAAACACTCTAATTTTTTCAAAGTAAAGGTCCTGATGCATCGAAACACCCAAGAGCATCCCGACTCACCAGAAGGTGAGAAATTGGCTACACACCATTTCATGCCCCTAAAGGCACGACCGATATATCCCAATCCCGAAATTCAACTACGAGCTTTTTAACCGCAACAACACTAATATACGCTATTGGAGCTGGAATTACCGCGGCTGCTAATACCAGACTTGCCCTCCAA
+
DDDDDGIIIIHHIIIIIIIIIIIIIIIHIIIIHIIIIIIIIIGIIIIIIIIIHIIHIIIIIIIIIIIHIIIHIIIIIIIIIHIHIIIGHGIIIHHIIIIIIHIHIIIIIIIIIIIIIHHIIIIIIIIIIIHHIIIIIIIIHHIIIIIIHIIIIIIIIIIIIIIIIIIIIIHIHHIIIIIIIIIIIIIIIIIIIIIIIIIIIIIHHIHIHHIIIIIHHIHIIIIIIIIGIIIIIIIIIIIIIIIIHIHDIHHIIIIIIHIIIIHIIIIIIIIIIIIIIIIIIIIIIIIIIIIIIIIIHIIIIIHIIIIIIIIIIIIIIIIIIIIIIIIIIIIIIIIIIIIIIIIIDDDDC
@HISEQ:969:HM2KJBCX2:2:1102:12755:83527 2:N:0:ACTATGCA
GACAGAGGTGCACCCAACTATCCCTATTAATCATTACGTCGATCCTAGAAACCAACAAAATAGAATCAAACGTCCTATTTCATTATTCCATGCTAATGTATTCAAGCGTACGCCTGCTTTAAACACTCTAATTTTTTCAAAGTAACAGTCCTGATTCCCCACGACACCAAATTAATGACATCGCGGTTCTTCAGAAGGTAGGAACCAATAATGCCAGTACGTACCGAAGCACGACCAACAATTCGATCCCGAAATTCAACTACGAGCTTTTTAACTGCAACAACTTTAATATACGCTATTGGAGCTGGAATTACCGCGGCTGCTGGCACCAGACTTGCCCTCCAA
+
<DD@01<<1<<<GH0<FEHEHEC1FGHG?CG@1DGEHHFCHI?1ECG11DF1GHHCGEHFHIF1FG@FECG0<<DCHEH?D?<F1<DHEH1@1CCHIHG@EE@HHD<7D0CF/CHEHEHHEFFE@FEHFF1HGC@HEGCIIHIIHHAGFHGIHHAFHEECEGGFB<IHHHIIHHDFD/GDC?IHHIIIFHHHHHEHF;EFGFE<GGHHEFG@GE7HIHGGCCHG<<HG=HDHEGHEDHDHGD0<CC///C<@GC<FGHG<<CIHIHIHHHCG@<11IIHHGF<D1?HGD1EDIHGCHEIGHEEHHHGH@E@HFDHD<FHHCHHHHGEHIHHHIHEHC<EHB0?B@
@HISEQ:969:HM2KJBCX2:2:1102:3442:83416 2:N:0:ACTATGCA
GACAGAGGTGCACCCAACTATCCCTATTAATCATTACGTCAATCCTAGAAACCAACAAAATAGGTTTGAACGTCCTATTTCATTATTCCATGCTAATGTATTCAAGCGTTAGCCTGCTTTAAACACTCTAATTTTTTCAAAGTAACAGTCCTGTTTCCCTGCAACACCAAATTAATGACATTACAGTTCTTCAGAAAGGAGGAATCAGCGAAACCAGTTCATACCAGTGGCACGACCAACCTGCTGACCCCGAAATTCAACTACGAGCTTTTTAACTGCAACAACTTTAATATACGCTATTGGAGCTGGAATTACCGCGGCTGCTGGCACCAGACTTGCCCTCCAA
+
D@DADHIIIIIIIGIIGHIGHIGHHIIIIIICFHCEHEEHFHGHIIIIIIIIIIIIIEHHHHHIHEHHHHGH@GHHHIIIIHFHIHIHHHHEHHFHIHIHIGHHFHHHIHIIIHHGIHHIHHGHHIIHHHHHHHIHHGFHGGHIIIIIIIHHIIIIHIIGIIHIHHHIIIFHFHHIIIHHIIIIHHHGHGHHIHIIIIHHHGIHHIIHHIHHHIIIIIHHHGIIFHIIHIHHIIHIHIIGIIHHFIHIIHIIIIIIHIIIHIIHIIIIIIIIIHHHHIIIHIIIIIIIIIIIIIIIIIIIIHIIIHIIIIIIIHIIIIIIIIIIIIIIHIIHIGHHGIIIIDDDDD
@HISEQ:969:HM2KJBCX2:2:1102:15710:83357 2:N:0:ACTATGCA
GACAGAGGTGCACCCAACTATCCCTATTAATCATTACGGTGGTCCTAGAAACCAACAAAATAGAACCACAACGTCCTATTCTATTATTCCATGCTAATCTATTCAAGCAAATGCCTGCTTTAAACACTCTAATTTTTTCAAGGTAATGGTCCTGGCTCCCCGGCACACCCAATAAAGGACATACTGGTTCACCAGAAGGTGGACCCGACACAGGACAGTACTCGCCAAAGACGGACCACCCGGTCAGGCCTAAAATTCAACTACGAGCTTTTTAACTGCAACAACTTTAATATACGCTATTGGAGCTGGAATTACCGCGGCTGCTGGCACCAGACTTGCCCTCCAA
+
DDDDDIHIIIIIIIIIIHIIIIIIIIHIIIIIIIIIIIIIIIIIIIIIIIIIIIIIIIHIIIIGHIHIIHIIIIHIIIHIHIIIHHEHHGIFIHHIIIIIIHHIIIIIIIIIIGIIIIIIIIIIIIIIIIIIIIIHHIIIIIHIHIIIIHIIIIIIIIIIIIIIIIIIIIIIIIIIIIIIIIIIIIIIHIIIIIIIIIIIIHIIIIIIIIIIIIIIIIIIIIIIIIIIIIIIIIIIIIIIIIIIIIIIHGIHIIIIIIIIIIHIIIIIIIIIIIIIIIIIIIIIIIIIIIIGIIIIHIHHHIIIIIIIIIIIIIIIIIIIIIIIIIIIIIIIIIIIIIIIIDDDDD
@HISEQ:969:HM2KJBCX2:2:1102:6339:83622 2:N:0:ACTATGCA
GACAGAGGTGCACCCAACTATCCCTATTAATCATTACGTCAATCCTAGAAACCAACAAAATAGGATCAAACGTCCTATTTCATTATTCCATGCTAATGTATTCAAGCGTTAGCCTGCTTTAAACACTCTAATTTTTTCAAAGTAACAGTCCTGTTTCCCTGCAACACCAAATTAATGACATTACAGTTCTTCAGAAAGGAGGAATCAGCGAAGCCAGTACATACCAAAGGCACGACCAACCTGCTAACCCCGAAATTCAACTACGAGCTTTTTAACTGCAACAACTTTAATATACGCTATTGGAGCTGGAATTACCGCGGCTGCTGGCACCAGACTTGCCCTCCAA
+
<<<D01111<<FE10DGE1C<1<<<D@HH11<DCH111<<<DC@FEHEC?E11DH=@11<1<<11FH@1<<01<DEEH11<C<1DH@F1FEH?1D1FEHGFG6@ECDHG@E<8<111@G@IHFFD<CGFHHHIFI@/ACHFA1HFGAA<A@F@GA?HHEHGHEDGD1?CDHF@HF@GGC@<C</D//HFC/IGGHCDC<@ACHG@EEHHHC@1?HEC?FGG<<<EC@@HHCCC1EHHH@HD<11<CCHEC@@?C@CC?HEC<<HF@@=IIHG?G@GCEEHHHCHHG1FG@D<EEC@EHCF1@G?IHEFHEHHEHDCHCCEFG@@CFF1<CCGC<C1HCCCEDBB@@
@HISEQ:969:HM2KJBCX2:2:1102:15141:84756 2:N:0:ACTATGCA
GACAGAGGTGCACCCAACTATCCCTATTAATCATTACGGTGGTCCTAGAAACCAACAAAATAGAACTACAACGTCCTATTCTATTATTCCATGCTAATCTATTCAAGCAATAGCCCGCTTTAAACACTCTAATTTTTTCAAGGTAATGGTCCTGGCTCCCCAACACACCCAATAAAGGGCATACTGGTTCACCAGAAGGAAGACCCGACAGCAGACAGTACTCGCCAAAGACGGACCGCCCGGCCAGGCCTAAAATTCAACTACGAGCTTTTTAACTGCAACAACTTTAATATACGCTATTGGAGCTGGAATTACCGCGGCTGCTGGCACCAGACTTGCCCTCCAA
+
DBDDDIIIIIIIIIIIIIIIIIIIIIIIIIIIIIIIIIIIIIIIIIIIIHIIIIIIHHFEHHHIIIIIIIIHHHHHIIIGHIIIIIIHHIIIGIIHIHHHHHHIIIIIIIIIIHHGIIIIHHHHGHIIHIIIIIIIIIHHIIIIIIIIIIIIIHIHIIIIIIIIIIIHIIIIIIIIIIIIIHIIIIIIHIIIIIIIIIIIIIIIIIIIIHIIIIIIIIIIIIIIIIIIIIIIIIIIIIHIIIIIIIIIIHIIIIIIHIIIIIHIIIIIIIIIIIIIIIIIIIIIIIIIIIIIIHIIIIIIIIIIIIIIIIIIIIIIIIIIIIIIIIIIIIIIIIIIIIIIIDDDDD
@HISEQ:969:HM2KJBCX2:2:1102:11541:85646 2:N:0:ACTATGCA
GACAGAGGTGCACCCAACTATCCCTATTAATCATTACGTCGATCCTAGAAACCAACAAAATAGAATCAAACGTCCTATTTCATTATTCCATGCTAATGTATTCAAGCGTACGCCTGCTTTAAACACTCTAATTTTTTCAAAGTAACAGTCCTGATTCCCCACGACACCAAATTAATGACATCGCGGTTCTTCAGAAGGTAGGAACCAATAATGCCAGTACGTACCGAAGCACGACCAACAATTCGATCCCGAAATTCAACTACGAGCTTTTTAACTGCAACAACTTTAATATACGCTATTGGAGCTGGAATTACCGCGGCTGCTGGCACCAGACTTGCCCTCCAA
+
DDDDDHHHIGIIIIIIIIIGIIIIIIIIIIIHIIHIIHIIIIIIIIIIHIIIIIIIHIIHIIIIIIIHIIIIIHIHIIIIIIIIIIIIIIGIIHIIIIIHIIIHIIIIIIIHIIIIIHIIIIIIIIHHIIIIIIIIIIIIIIIIIIIIIIIIIIIIIIIIIIIIIIIIIIIIIIIIIHIIIIIIIIIIIIHIIIIIIIIIIIIIIIIIIIIIIIIIIIIIIIIIIIIIIIIIIIIIIIIIIHGHIIIIIIIIIIIIIIIHIHIIIHIIIIIIIIIIIIIIIIHIIIIIIIIIIIIIIIIIIIIIIIIIIIIIIIIIIIIIIIIIIIIIIIIIIIIIIIIIDDDDD
@HISEQ:969:HM2KJBCX2:2:1102:8587:86015 2:N:0:ACTATGCA
GACAGAGGTGCACCCAACTATCCCTATTAATCATTACGTCAATCCTAGAAACCAACAAAATAGGATCAAACGTCCTATTTCATTATTCCATGCTAATGTATTCAAGCGTTAGCCTGCTTTAAACACTCTAATTTTTTCAAAGTAACAGTCCTGTTTCCCTGCAACACCAAATTAATGACATTACAGTTCTTCAAGAAGGAGGAACCAGTAAAGCCGGTACATACCAGAGGCACGACCAACTCTCTAATCCCGAAATTCAACTACGAGCTTTTTAACTGCAACAACTTTAATATACGCTATTGGAGCTGGAATTACCGCGGCTGCTGGCACCAGACTTGCCCTCCAA
+
CDDDDGHIIFHIIIIHIIIIIIIIIGIIIIIHIIIIIEIIIIIIIIIIIIIGIIIHHIGIHHEHHIIIIIHIHIHIIIIIIIIHIIIGHHHIIIGCHHIIIFHHIHHHIIIIIIIIIIIIHHIIHIFCGCGHHIHIHHHHHHHGHIHHIHHHIIHIIIIHIHFHIII=GHHIHIGIECIHHHIIHHHIHHIIHIIIHHHHHHEHECGEHHHHIID$CHHHHGHFEFF?GGIHHIHHDCGHF@GCDCCHEFEHHEHC?EC0EEC@D<HGHIHHFC<FIHHHHHFHHHHIHIIIHHHGHFEHHEGHHHHEHFEHDDCHCGHCHEGHIHGHH?HCIHHE?E<FHBBDDD
@HISEQ:969:HM2KJBCX2:2:1102:7452:86432 2:N:0:ACTATGCA
GACAGAGGTGCACCCAACTATCCCTATTAATCATTACGGTGATCCTAGAAACCAACAAAATAGAACCATGCCGTCCTATTCTATTATTCCATGCTAATGTATTCGAGCAAAAATGCCTGCTTTAAACACTCTAATTTTTTCAAGGTAAAGGTCCTGGATCCGCAAGACACCCAATTAAGGACATCAAGTTTCTCCAGAAGGTGAGAAATCAACAGCGACAGTTCATACCCCTTAAGGCATGACCATCACGTCAATCCCGAAATTCAACTACGAGCTTTTTAACTGCAACAACTTTAATATACGCTATTGGAGCTGGAATTACCGCGGCTGCTGGCACCAGACTTGCCCTCCAA
+
CDDDDHIHIHIGIIIIIIIIIIIIIIIIIIIHGHIIIIHHHHHIIIIIIIIIHHHHIIHGHICHHIIIIIIIIIIIIHHIIIIIIIIIIIIIIIHHIIIHIHHGHIIIIHIIIIHIIIHHGHHHIHHIIGIHHHIIHIIIIIIIGIIIIHHHHIHIHHFHHHHHEHHIIIHIHIIHIIHHIIIIIHHIHHHII;IIIHIII=IIIIHHHHIIIIIIIIIIIIIIHIIIIIIIIIIIIIIIIIIIIHHIIIHFIIIIIIIIIIIIIIIIIIIIIIIIIIIIIIIIIIIIIIIIIIIIIIIIHIIIIIIIIIIIIIIIIIIIIIIIIIIIIIIIIIIIIIIIIIIIIIIIDDDDD
@HISEQ:969:HM2KJBCX2:2:1102:15085:87095 2:N:0:ACTATGCA
GACAGAGGTGCACCCAACTATCCCTATTAATCATTACGTCAATCCTAGAAACCAACAAAATAGGATCGTCGTCCTATTTCATTATTCCATGCTAATGTATTCAAGCGTTAGCCTGCTTTAAACACTCTAATTTTTTCAAAGTAACAGTCCTGTTTCCCCGCAACACCAACTTAATGGCATTACGGTTCTACAAGAAGGAGGAATCAGTAAAGCCAGTGCATACCAGTGGCACGACCAACTTGCTGACCCCGAAATTCAACTACGAGCTTTTTAACTGCAACAACTTTAATATACGCTATTGGAGCTGGAATTACCGCGGCTGCTGGCACCAGACTTGCCCTCCAA
+
DDDDDIIIIIHIIIIIIIIIIIIIIIIIIIIIIIIIIIIIIIIIIIIIIIHHIHIIIIIIIIIHIIIHIIIHIIIIIIIIIIIIIIIIIIIGIIIIIIIIIIIIIIIIIIIIIIIIIIIIIIIIIIGHIIIIIIIIIIIHIIIIIIIHIIIIIIIIIIIIIHIIIIIHHIIIIIIIIIIIIIIIIIIIIIIIIIIIIIIHIIIIIIIIIHIIIIIIIHIIIIIIIIIIIIIIIIIIIIIIIIHFIIIIIIIIIHIIHIHIIHIIIIIIIIIIIIIIIIIIIIIIIIIIIIIIIIIIIIIHIIIIIIIIIIIIIIIIIIIIIIIIIIIIIIIIIIIIIIIIDDDDD
@HISEQ:969:HM2KJBCX2:2:1102:20248:87115 2:N:0:ACTATGCA
GACAGAGGTGCACCCAACTATCCCTATTATCATTACGTCAATCCTAGAAACCAACAAAATAGGATCGAACGTCCTATTTCATTATTCCATGCTAATGTATTCAAGCGTTAGCTTGCTTTAAACACTCTAATTTTTTCAAAGTAACAGTCCAGATTCCTCGCAACACCAAATTAATGGCATTACGGCTCATCAGGAAGGAGGAATCAGTGAGACCAGTACATACCAGTGGCATGACCAACCTACTGACCCCGAAATTCAACTACGAGCTTTTTAACTGCAACAACTTTAATATACGCTATTGGAGCTGGAATTACCGCGGCTGCTGGCACCAGACTTGCCCTCCAA
+
D@D@@HHHHFHIIHGFHHIIGIIIHH?FHHIGIGHCEHH0DGHHIIIEHCEEEHGHGEHIGCCHEEGGHHIECHIGHEHHIHHCHGHIIHEHHGHIHEHFIIIIGIIHHEGHFHIHHEEHHCACHHHEFGCHFF@CEHCHHHHHEIIIIIHGFEIIIIIIIHIIFIIHHHGEHEHEIIIHIIIIHEFIHIHIIHHHHHHIIIIIIHGCIIHHIHHHIHHIHIIIIHGAIHII<IIHHFIHHHHFGIHIHIIIIIIHEIHIHEIIIIIHIIHHIHHHHIHIIIIIIIIIIIIIIIIHGHFHIIIHGIIHEIIIIIIIIIIIIHIIIIIIIHHFHHIIIIHGDDDD@
@HISEQ:969:HM2KJBCX2:2:1102:17790:86529 2:N:0:ACTATGCA
GACAGAGGTGCACCCAACTATCCCTATTAATCATTACGTCGATCCTAGAAACCAACAAAATAGAATCAAACGTCCTATTTCATTATTCCATGCTAATGTATTCAAGCGCGAGCTTGCTTTAAACACTCTAATTTTTTCAAAGTAACGGTCCTGATTTCCCGCGACACCAAATTAATGACATCGTGGTTCGTCAGAAGGGAGAAACCAATAATGCTAGTACGTACAAAGTACGACCGACATATTAGTCCCGAAATTCAACTACGAGCTTTTTAACTGCAACAACTTTAATATACGCTATTGGAGCTGGAATTACCGCGGCTGCTGGCACCAGACTTGCCCTCCAA
+
DDDDCHIIIHHGIHIHIIIIIHIIIIIIHIIIIHHFHGHHHIIGIIIHGHHHH@GHEHEHIIIIIIIICHCHHHIIIIIIIIIIIIIIIF@@?HHIHIIHHFHHIHIIHHIIHHHIGHIHIIHHHIIIIHHIHHHHHIIIIIHIIIIIIHIIHHHFCIIHHHGHHHHIIIHHHIIIHHIIIIIIIIIIIHGGIIIIIIGIHGIIIIIIIIIIIIIIIIIIHFHIIHHIIIIIIIHHHHHGGHHHIGHIHHHIIIIIHIIIIIHIIIIIIHHIIIIIIIIIIIHHGHIIIIIHIIIIIIIIIIIIGIIIIIIIIIIIIIIHHHIIIIIIIIIIIIIIIIIDADDD
@HISEQ:969:HM2KJBCX2:2:1102:16434:87819 2:N:0:ACTATGCA
GACAGAGGTGCACCCAACTATCCCTATTAATCATTACGTCAATCCTAGAAACCAACAAAATAGGATCAACGTCCTATTTCATTATTCCATGCTAATGTATTCAAGCGCGAGCCTGCTTTAAACACTCTAATTTTTTCAAAGTAACAGTCCTGATTCCCCGCCACACCAAATTAATGACATGATGGTTCGTCAGAAGGTAGGAACCAGTAACACCAGTACGTACCTAAGGCACGACCAACGTACTGATCCCGAAATTCAACTACGAGCTTTTTAACTGCAACAACTTTAATATACGCTATTGGAGCTGGAATTACCGCGGCTGCTGGCACCAGACTTGCCCTCCAA
+
DCDDDIIHHHHHHHHHIIIIIHHIGHIIHIIIIIIIIIIIIIHDGGHIIIIEEGHIIIIIHHIIIIIIHHIHHHIIIHIIIIHIIIH?GFHGHHIIHIIIIFHIIHIIIIIIIHIGHHHHHIHHHIIIGIIIIIIIIIIHHIIIHHHHHIHHIHHIHHEHFHHIHIHIGHHIIIIIHHIIIHIIGIIHHHHHIIHEHHHDHIIHHFHIHIIHHHHHIIIIIHFEIHIHIIIIIIHIIIIHIHHFIIHHGHGIHHHHHGIHIIIHHGIIIIIHIIGHIIIHHHHHHCHIHIIHHGIHIHHGIHHHFIHHIHHIIIIIIIIHHIIIHHIHIIIGIHGIIIIGDDBDD
@HISEQ:969:HM2KJBCX2:2:1102:12043:88223 2:N:0:ACTATGCA
GACAGAGGTGCACCCAACTATCCCTATTAATCATTACGGTGTTCCTAGAAACCAACGAAATAGAATCAGTCCGTCCTATTTCCTTATTCCATGCTAATGTATTCAGACATTAGCCTGCTTTAAACACTCTAATTTTTTTCAAAGTAACAGTCCTGATTTCCCATCACACCAAATAAATGGCATGAAAGTTCCTCAGAAGGTAGAGATTCATCTCACCAGTACAGACAATTAAGCCTGACCAATGAGTAAACCCCGAAGTTCAACTACGAGCTTTTTAACTGCAACAACTTTAATATACGCTATTGGAGCTGGAATTACCGCGGCTGCTGGCACCAGACTTGCC
+
DDD@D@FH@<1FHIE@10D1DH11<11<1<G@@1<<G1<<<<0D1<1111<GHEEEH1<<<GG?1<FHIIII0<DE0<11<F1<F1C<<E?GHHGHFHF1HIGIHG9IHGDGDBDF@A<@AB1EHHHHFF@HCHHHHHDHH@CGGIIHHGGDFD<HHHGCFGCF99IHHHE9E;HHDHEFHHGAD0FEIIHHHEEHFHHFHIGIIFFHIIIHIIGGIHHHHHHC>HHFHHHFEFIFGEEGGDHD@<<EECDC=GC@HHHHHIIHCHHHEHG@FCCCEHEHFHFHHCHCHC<C<1C@HHFGEEFEFFFEH@@FCDC?CCCCC1FCGHFFIHF<1EF<<<<0B<<
@HISEQ:969:HM2KJBCX2:2:1102:3740:87209 2:N:0:ACTATGCA
GACAGAGGTGCACCCAACTATCCCTATTAATCATTACGGTGATCCTAGAAACCAACAAAATAGAATCATGCCGTCCTATTTTATTATTCCATGCTAATGTATTCAAGCAAAATGCCAGCTTTAAACACTCTAATTTTTTCAAAGTAAAGGTCCTGGTTCCCCGTGACACCCAATTAAGGGCATCGCGGTTCTCCAGAAGGTGAGAAATTGACTACACCAGTTCATACCCCTTAAGGCACGACCGATGTGTCAATCCCGAAATTCAACTACGAGCTTTTTAACTGCAACAACTTTAATATACGCTATTGGAGCTGGAATTACCGCGGCTGCTGGCACCAGACTTGCCCTCCAA
+
DDDDDIIIIIIHIIIIIIIIIIIIIIIIIIIIIIIIIHIIIIIIIIIIIHHHHIIHIGEHHIIIIIIIIIGGIIHIIHIHGIIIIIIIIIIIFHIIIIIIIHIIIIIIIIIHHIII%HIIHIIIIHIIHHIIHIIIIIIIHGIIIIIIIIIHIIIHIIIIIIIIIIHIIIHIIIIIIIIIIIIIIIIIHGIIIHIHGIIIIIIIIIIIIIIIIIIIIIIIIIIGIIIIIIIIIIIIIIIIIIIIIIIIIHGIIIIIIIIIIIIIIIIIIIIIIIIIIIIIIIIIIIIIIIIIIIIIIIIIIIIIIIIIIIIIIIIIIIIIIIIIIIIIIIIIIIIIIIIIIIIIIIIDDDDD
@HISEQ:969:HM2KJBCX2:2:1102:9138:89706 2:N:0:ACTATGCA
GACAGAGGTGCACCCAACTATCCCTATTAATCATTACGGTGATCCTAGAAACCAACGAAATAGAATCAGTCCGTCCTATTTCATTATTCCATGCTAATGTATTCAGACGATAGTCTGCTTTAAACACTCTAATTTTTTCAAAGTAACAGTCCTGATTTCCCATCACACCAAATAAATGGCATGAAAGTTCCTCAGAAGGTAGAGATCCATCTCACCAGTGCAGACAATTAAGCCTGACCAATGGGTAGACCCCGAGGTTCAACTACGAGCTTTTTAACTGCAACAACTTTAATATACGCTATTGGAGCTGGAATTACCGCGGCTGCTGGCACCAGACTTGCCCTCCAA
+
DDDDDIHHIHHIIIIIIIIIIIIIIIIIIIIIIIIIIIIIIIIEHGHIIIIIIIIIIIHIIIIIIIIIIIIGIIIGIIIIIIIHHIIIHIIIIIIIIIGGIGIIIIIIIIIIIGIIGIIIIIIIIIIIII<HIIIHIIIHI9IHII9IHIIGIIIIIIGIIII9:HIHIIIIIIIIIIIIIIIIIIIIGIIIIIGIIIIIIIIIIIIIIIIHIIIIIIIGGIGGIIGIIIIIIIIIIIIIIIIIIFDGIIIIIIIIIIIIIIIIIIIIIIIIIIIIIIIIIIIIIIIIIIIIIIIIIIIIIIIIIIIIIIIIIIIIIIIIIIIIIIIIIIIIIIIIIIIIIIIDDDDD
@HISEQ:969:HM2KJBCX2:2:1102:1886:88654 2:N:0:ACTATGCA
GACAGAGGTGCACCCAACTATCCCTATTAATCATTACGTCGATCCTAGAAACCAACAAAATAGAATCAAACGTCCTATTTCGTTATTCCATGCTAATGTATTCAAGCGTGAGCCTGCTTTAAACACTCTAATTTTTTCAAAGTAACAGTCCTGATTCCCCATGACACCAAATTAATGACATCATGGTTCGTCAGAAGGTAGGAATCAATAATACCAGTACGTACAATAGCACGACCAATAAATTGATCCCGAAATTCAACTACGAGCTTTTTAACTGCAACAACTTTAATATACGCTATTGGAGCTGGAATTACCGCGGCTGCTGGCACCAGACTTGCCCTCCAA
+
DBDCDIIIIIIIIIIIHIIIIIIIIIIIIIIIHIIIIHIIIIGIIIIIIIIIIIIIIIIGHIHHIIIHEHIDHHHHE@HIIIIHIIIHIIG?EHFIIIIIHIIIIHHIHHIIIIIHIIIIIHHIIIIIIIIIIHHIIHIIIIIIIIIHIIIIHIIIIIIIIIIIIHHIIIHIIIIHIIIIIHIIIIIIIIIGIIIIIIIIIHIIIIIIIIIHHIIIIIIIIIIIIIIIIIIIIIIIIIIIIIHHIIIGIIIIIIIIIIIIIIIIIIIIIIIIIIIIIIIIIIIIIIIIIIIIIIIIIIIIIIIIIIIIIIIIIIIIIIIIIIIIIIIIIIIIIIIIIIIIDDDDD
@HISEQ:969:HM2KJBCX2:2:1102:8724:90223 2:N:0:ACTATGCA
GACAGAGGTGCACCCAACTATCCCTATTAATCATTACTCATTTCCCCAAAAACCAACAAAATTCGAGATACGAGTCCTAAATTATTATTCCATGCTAATGTATTCATAACTTTCAGCCTGCTTTAAACACTCTAATTTTTTCAAAGTAAAGGTCCTGGATTGCGAACCCAACCCAGTAAAGGGCAGGAACGTTCTCCAGGAAGATGGTAAGCGCGCATCGGCACTCACACACGATACCGTGGCGGGCCAAGCGCACTATACCAGAAATCCAACTACGAGCTTTTTAACTGCAACAACTTTAATATACGCTATTGGAGCTGGAATTACCGCGGCTGCTGGCACCAGACTTGCCCTCCAA
+
DDDDDIIIIIIIIIIIIIIIIGIIHIIIGHIIIIIIIIIIIIIIIIIIIIIGIIIIIIIHHIIIIIGHHHIIHIIIGHHHHHHIHHHIIIHGIIGGIIHIIFHH?EEHIIIIIIIHHHIHIHHHHHIHIIIIIIIIIIIHHIIIIIHIIIIIHIIIIIGIIIIIHHHIIIIIIIIHIIIIIIIIIHHIIIHHHHHHIIIIIIIIIIIIIIGIIHIIIIIIIIIIIII<IIIIIIIIIIIIIIIIIIIIIIIIIIIHFIIIIIIHIIIIIIIIIIIIIIIIIIIIIIIIIIIIIIIHHIIIIIIIIIIIIIIIIIIIIIIIIIIIIIIIIIIIIIIIIIIIIIIIIIIIIIIIIDDDDD
@HISEQ:969:HM2KJBCX2:2:1102:3507:89384 2:N:0:ACTATGCA
GACAGAGGTGCACCCAACTATCCCTATTAATCATTACGTCAATCCTAGAAACCAACAAAATAGGATCGAACGTCCTATTTCATTATTCCATGCTAATGTATTCAAGCGTTAGCTTGCTTTAAACACTCTAATTTTTTCAAAGTAACAGTCCAAATTCCCCGCAACACCAAATTAATGGCATTACGGCTCATCAGGAAGGAGGAATCAGTGAGACCAGTACATACCAGAGGCATGACCAACCTACTAACCCCGAAATTCAACTACGAGCTTTTTAACTGCAACAACTTTAATATACGCTATTGGAGCTGGAATTACCGCGGCTGCTGGCACCAGACTTGCCCTCCAA
+
DDDDDIIIIIIIIIIIIIIIIIIIIHIIHIIIHIIIIIIIIIIIIIGIIGIIHIIIHIIIHHHFCHHIIIIIHIGIHIIIIIIIIIHFHFIIIIIHIHHIIIHIIIIIIIIIIIHIIIIIIHHHHIIIIIIHIIIIIIIIGIIIIIIIIIIIIHIGIHHIHIIIIIIIIIIIIIIHIIIIIIIIIIIHIIIIIIIIIIIIIIIIIIIIIIIIIIIIIIIIIIIIIIIIIIIIIIIIIIIIIIHHGHCIIIIIIIIIIIIIIIIIIIIIIIIIIIIIIIIIIIIIIIIIIIIIIIIIIIIIIIIIIIIIIIIIIIIIIIIIIIIIIIIIIIIIIIIIIIIIIDDDDD
@HISEQ:969:HM2KJBCX2:2:1102:19666:90406 2:N:0:ACTATGCA
GACAGAGGTGCACCCAACTATCCCTATTAATCATTACGTCAATCCTAGAAACCAACAAAATAGGATCAAACGTCCTATTTCATTATTCCATGCTAATGTATTCAAGCGTTAGCCTGCTTTAAACACTCTAATTTTTTCAAAGTAACAGTCCTGTTTCCCTGCAACACCAAATTAATGACATTACAGTTCTTCAAGAAGGAGGAACCAGTAAAGCCAGTACATACCAGAGGCACGACCAACCTACTAATCCCGAAATTCAACTACGAGCTTTTTAACTGCAACAACTTTAATATACGCTATTGGAGCTGGAATTACCGCGGCTGCTGGCACCAGACTTGCCCTCCAA
+
DDDDDIIIIIIIIIIIIIIGIIHIIIIIIHIHIIIIIIIIIIIIIIIIIIIIIIIIGHHHHHHIHHIHGHIIIGHHIIIIIIIIHII1GHIIIIIIIIIIIIIIIIIIIIIIIIHIIIIIIIHIIIIIIIHHIIIIIIHIHIIIIIIIIIIIIIIIIGIHIIIIIIIIIIIIHIIIIIIIHIIIIIIIIIIIIIIIIIIIHHIIIIIIIIIIIIIIIIIIIIIIIIIIIIIIIIIIIIHIIHHHHHDHHIIIHIIIIIIIIIHIIIIIIIIIHHHHIIIIIIIIIIIHIIIIIIIIIIIIIIIIIIIIIIIIIIIIIIIIIIIIIIIIIIIIIIIIIIIIIDDDDD
@HISEQ:969:HM2KJBCX2:2:1102:16259:90573 2:N:0:ACTATGCA
GACAGAGGTGCACCCAACTATCCCTATTAATCATTACGTCAATCCTAGAAACCAACAAAATAGGATCAAACGTCCTATTTCATTATTCCATGCTAATGTATTCAAGCGTTAGCCTGCTTTAAACACTCTAATTTTTTCAAAGTAACAGTCCTGTTTCCCTGCAACACCAAATTAATGACATTACAGTTCTTCAAGAAGGAGGAACCAGTAAAGCCAGTACATACCAGAGGCACGACCAACCTACTAATCCCGAAATTCAACTACGAGCTTTTTAACTGCAACAACTTTAATATACGCTATTGGAGCTGGAATTACCGCGGCTGCTGGCACCAGACTTGCCCTCCAA
+
DDDDDHIIIIHIIIIIIIIIIIIIIIIIIIIIIIIIIIIIIIIHIIIIIIIIIIIGFHGGHIIHIIIHHHHHHHGHIIIHGEHIGIIHHIIIIIIIIIIIIIIIIIIIIIIIIIIIIIIIIHHIIIIIIIIIIIIIIHHGIIIIIIIIIIIHIIIIIIIIIIIIIIIIIIHHHIIIIIIIIIIIIIIIIIIIIIIIIIIHIHIHIIHHHIIIIIIIIIIIIIIIIIII<IIIIIIIIIHIIIIHHIIHIIIIIIIIHIIHGHIIIIHIIIIIIIIIIIIIIIIIIIHIIIIIIIIIIHIIIIIIIIIIHIIIIIIIIIIIIIIIIIIIIIIIIIIIIIIIIDDDDD
@HISEQ:969:HM2KJBCX2:2:1102:17450:91176 2:N:0:ACTATGCA
GACAGAGGTGCACCCAACTATCCCTATTAATCATTACGTCGATCCTAGAAACCAACAAAATAGAATCAAACGTCCTATTTCATTATTCCATGCTAATGTATTCAAGCGCGAGCTTGCTTTAAACACTCTAATTTTTTCAAAGTAACAGTCCTGATTTCCCGCGACACCAAATTAATGACATCGTGGTTCGTCAGAAGGGAGAAACCAATAATGCTAGTACGTACAAAGTACGACCGACATATTAGTCCCGAAATTCAACTACGAGCTTTTTAACTGCAACAACTTTAATATACGCTATTGGAGCTGGAATTACCGCGGCTGCTGGCACCAGACTTG
+
DDDDDIIIIIGIIIIIIIIIIIIIIIIIIIIIHIIIIIIIIIIIHIIIIIHHIIIIIEHIIIHIIIIIHHIIHHIIIIIIIIIIIIIIIIIHHIIIIIIIIGIIIIIIIIIIIIIIIIIIIHIIIIIIIIHIIHIIHIIIIIIIIIIIIIIIIIIIIGIIIHHHFIHIIIIIIIIIIIIIIIIIIIIHHHHHIIIIIIHIIIIIIIIIHIIIIIIIIIIIIIIIIIIIIIIIIHHHIIIHIIIHIIHDIHHIHHIIIIIIIIIIIIIIIIIIIIIIIIIIIHIIIIIIIIIIIIIIIIIIIIIIIIHIIIIIIIIIIIIIIIIIIIIIIIIDDDDD
@HISEQ:969:HM2KJBCX2:2:1102:17593:90889 2:N:0:ACTATGCA
GACAGAGGTGCACCCAACTATCCCTATTAATCATTACGTCAATCCTAGAAACCAACAAAATAGGTTTGAACGTCCTATTTCATTATTCCATGCTAATGTATTCAAGCGTTAGCCTGCTTTAAACACTCTAATTTTTTCAAAGTAACAGTCCTGTTTCCCTGCAACACCAAATTAATGGCATTACAGTTCTTCAGAAAGGAGGAATCAGCGAAACCAGTTCATACCAGTGGCACGACCAACCTGCTGACCCCGAAATTCAACTACGAGCTTTTTAACTGCAACAACTTTAATATACGCTATTGGAGCTGGAATTACCGCGGCTGCTGGCACCAGACTTGCCCTCCAA
+
DDDADII?CGHEHGH@GHHEH@G1FFHIHIIFFGFGHECFHHICHHIHIIIHEGHHIECHIHHH@HHHCGC1DEHHHHIHEEHIHCHH?HEEFH?GHHHFEHGHIEEHIHGEHGHIHGHIHHHEGGCGHFCHFCCEIHGHIIHHGFHHHHIHGIHHIHDIGHHHGFCEGHFHHHEHIHHGGEFEHEEHHHHHHCHGIIHHH?HHEIEFHHHFCGGIHHFHIHHHHEIHBHHCIHHDHHHIIHFHGHHHHCHFHHIHHEHIIHHHIHIIIIHHHHGIIIHIHHG<CHHHIIHIIIIHHIHIHEIIIIHGGHHHHHHDIIIIIIIIIHIIIHHHHHIIH@HIIDAABD
@HISEQ:969:HM2KJBCX2:2:1102:9911:92313 2:N:0:ACTATGCA
GACAGAGGTGCACCCAACTATCCCTATTAATCATTACGGTGATCCTAGAAACCAACAAAATAGAACCATGCCGTCCTATTCTATTATTCCATGCTAATGTATTCGAGCAAAAATGCCTGCTTTAAACACTCTAATTTTTTCAAGGTAAAGGTCCTGGATCCGCAAGACACCCAATAAAGGACATCAAGTTTCTCCAGAAGGTGAGAAATCAACAGTAACAGTTCATACCCCTTAAGGCATGACCATCACGTCAATCCCGAAATTCAACTACGAGCTTTTTAACTGCAACAACTTTAATATACGCTATTGGAGCTGGAATTACCGCGGCTGCTGGCACCAGACTTGCCCTCCAA
+
DDDDCIHIHHHHIIIIIIIIHIIIIIIIIHIIHIIIIIIIIHIIIIIIIIIIIIIIIIIIIIEHHIIHHHHHHEHHIIHHHHIIIIIGHEHHHIHHIIHGHCHIHIIIIIIHIIHIIHIIIIIIHIIIIGIIIHIIIHHGIIIIIIIIIIIIIIIIIIHIIIIIIIIIIIIIIIHHIIIIHHIIIHHIIIIIHIIIIIIIIIIIIIIIIIIIIIIIIIIIIIIIIIIIIIIIIIIIIIIIIIIIIIIHIHGDIIIIIIIIIIIIIIIIIIIIIIIIIIIIIIIIIIIIIIIIIIIIIIIIHIIIIIIIIIIIIIIIIIIIIIIIIIIIIIIIIIIIIIIIIIIIIIIIDDDDD
@HISEQ:969:HM2KJBCX2:2:1102:4079:92883 2:N:0:ACTATGCA
GACAGAGGTGCACCCAACTATCCCTATTAATCATTACGTCGATCCTAGAAACCAACAAAATAGGTTCGATCGTCATATTTCGTTATTCCATGCTAATGTATTCAAGCGCGAGCCTGCTTTAAGCACTCTAATTTTTTCAAAGTAACAGTCCTGTTTCCCCGCAACAACAAATTAATGCCATCACGGTTCTGCAAGAGGGAGGGACCAGTGAGGCCAGTGCATACCAGTGGCACGACCAACCTACTGGCCCCGAAATTCAACTACGAGCTTTTTAACTGCAACAACTTTAATATACGCTATTGGAGCTGGAATTACCGCGGCTGCTGGCACCAGACTTGCCCTCCAA
+
@DD@01<1<<FH1F=?1E@<<1C<1C1F?1FCEH@EHH@C<<E@EEC?FFH@CCGHE@1<FFE1111C<C@/<11<11<<<<1<11<<1<<1C111FF?E@<GEHDHEDGCDC?GED0<FFHHCHHHHGHFFA&<<CFECC1HHGF<GA1<GHHHCFIHHA<@FCHCHFCCHGGCCC8<DF/<EECHHF?G?HCHCCE@CIIHHCHCF>CCIHEEIGGFEGHG1?HFDC=E?HB</:FCEFHGCCEA?<=HHIIIHEC?HEHH=H@HG@HF1@@<1<@@HG@G1?G@<1CHCG<CEEFFGC@H@G@@IHEHHCF?C<CIHIHCCCEHHGHH@<CD<?CHG<<<D@D
@HISEQ:969:HM2KJBCX2:2:1102:19003:94070 2:N:0:ACTATGCA
GACAGAGGTGCACCCAACTATCCCTATTAATCATTACGTCAATCCTAGAAACCAACAAAATAGGATCGAACGTCCTATTTCATTATTCCATGCTAATGTATTCAAGCGTTAGCCTGCTTTAAACACTCTAATTTTTTCAAAGTAACAGTCCTGTTTCCCTGCAACACCAAATTAATGACATTACAGTTCTTCAGAAAGGAGGAATCAGCGAAGCCAGTGCATACCAGTGGCACGACCAACCTGCTGACCCCGAAATTCAACTACGAGCTTTTTAACTGCAACAACTTTAATATACGCTATTGGAGCTGGAATTACCGCGGCTGCTGGCACCAGACTTGCCCTCCAA
+
DDDDDIIIIIIHIIIIIIHIIHIIHHHIGHIGHIIIIIIEHGHHIIIGICHHIIIIIIIHIIGIHHGHHIIIIIIIIHHIIIIHIHHHIIGHEHIIIHIIHGHIHHHIIIIIIIIIIIIHIHIIHIIIIIIHIHHHIIIHHHFHHIIHHHIIIHIIGHIIIIIIIIIIIIHGHIIIHIIIIIIIIIIIIIGHIIIIIIIIIIIIIIIIIIHIIIHIIIIIIIIHIIIIIIIIIIIIIIIIIIIHGIIIIHIIIIIIIIIIIHIIIIIIIIIIIIIIIIIIIIIIHHIIIIIIIIIIIIIHHHIIIIIIIIIIIIIIIIIIIIIIIIIIIIIIIIIIIIIIIDDDDD
@HISEQ:969:HM2KJBCX2:2:1102:13401:94553 2:N:0:ACTATGCA
GACAGAGGTGCACCCAACTATCCCTATTAATCATTACGTCAATCCTAGAAACCAACAAAATAGGATCGAACGTCCTATTTCATTATTCCATGCTAATGTATTCAAGCGTTAGCTTGCTTTAAACACTCTAATTTTTTCAAAGTAACAGTCCAAATTCCCCGCAACACCAAATTAATGGCATTACGGCTCATCAGGAAGGAGGAATCAGTGAGACCAGTACATACCAGAGGCATGACCAACCTACTAACCCCGAAATTCAACTACGAGCTTTTTAACTGCAACAACTTTAATATACGCTATTGGAGCTGGAATTACCGCGGCTGCTGGCACCAGACTTGCCCTCCAA
+
DBBD@HFHEG?GHHHHIHHHHHHIIIIHIIIIIHIIHHHIIIG?EE?GEHHIHHHHHIFEGCGG@HHE0FFHGHIICHHICCHFEHHGCCGH1FHEHIIHGFGHHIHGIIHHHHIHHIIIIHHHGHIGHHFFHHCHGHHEGIIIIHIHHIIHHIHHEGIHIIIHHHHHIIEHHIHHHIHHHEIHEHGHGIIIIIIIIIIIIIIHHHHIIHIHIIIIIIIIHEIIIIIIIHI=IIHHHHHHHIFGGCEHBHHEHEGIIIIIHHEIHHHHHHEHHHHIIIIHHGHHHEEHHFHIHIIIIIIIIHIIIIIIHIIIIHHIIIIIIHIIIIIIHIIIHHIGIIIHHCDADD
@HISEQ:969:HM2KJBCX2:2:1102:15338:95242 2:N:0:ACTATGCA
GACAGAGGTGCACCCAACTATCCCTATTAATCATTACTTCAGTCCTAGAAACCAACAAAATAGAACCAAAGTCCTATTCCATTATTCCATGCTAATATATTCAAGCAAACATGCCTGCTTTAAACACTCTAATTTTTTCAAAGTAAAAGTCTTGGATCCCTAGCGCACTCAATTAAGAGCACACTAGTTCCCCAAAAGGAAAAGCCCAAAGTTGCAGTACAAACCTTTCGGTTGACGGCAACTATAAGCCCAAAATTCAACTACGAGCTTTTTAACTGCAACAACTTTAATATACGCTATTGGAGCTGGAATTACCGCGGCTGCTGGCACCAGACTTGCCCTCCAA
+
DDDCDHIIIIIIIIIGHIIIIIIIHIIIIIIIHIHIIIIIIIIIIIIIIHIIIHHHIIGHHIHIIEHIHHHHIIIIIIIFIHHIIIHIIHICGGHHIHIHIIIIHIIIIIHIIGIHIGHHIIIHIIIIIHIHHHIHHHIIIIIHIIIIHIHHIIHGHIIIHHIHGIHIIIIIHHIIIIIIIIIIIIIIIHIGHH<IIIIIIIFIIIIIIIIIHIIIIIIIIIIIIIIIIIIIIIIIIIIIIHHHIIIIIIIIIIIHHIIHHHIIIIIHIIIIIIIIIIIIIIIIIIIHIIIIIIIIIIIHIIIIIIIHIHHIHIIIIIIIIIIIIIIIIIIIIIIHHIIIIDDDCD
@HISEQ:969:HM2KJBCX2:2:1102:13779:94425 2:N:0:ACTATGCA
GACAGAGGTGCACCCAACTATCCCTATTAATCATTACATCGATCCTAGAAACCAACAAAATAGAATCGGATGTCCTATTTCATTATTCCATGCTAATGTATTCAAGCGTGAGCCTGCTTTAAACACTCTAATTTTTTCAAGGTAACAGTCCTAATTCCCCGTGACACCAAATTAATGGCATTACGGTTCTTTAGAAGGTGAGAAATCAATAATATCAGTACATACCAACGGCATGACCGAAACATTGATCCCGAAATTCAACTACGAGCTTTTTAACTGCAACAACTTTAATATACGCTATTGGAGCTGGAATTACCGCGGCTGCTGGCACCAGACTTGCCCTCCAA
+
DBDDDHIIIFHIIIIIIIIIIIIIIIIIIIIIIIIIIIIIHIIIIIIIIIIIIIIIIIIIIIIIIIIIIIIIHHIIIIIHHIIIIIIIIIHIIIEHHHIIIIIIIIHIIIIIIIIIHIIIIHIIHIIIIIIIIIIIIIIIIIIIIIIIIIIIIIIIIIIIIHIIIIHIIIIIIIIIIIIIIIIIIHIIHIIIIIIIIIIIIIHIIIHIIIIIIIIIIIIIIIIIIIIIIIIIIIIIIIIIIIIIIHIIIIIIIIIIIIHIIIIIIIIIIIIIIIIHIIIIIIIIIIIIIIIIIIIIIIIIIIIIIIIIIIIIIIIIIIIIIIIIIIIIIIIIIIIIIIIIIIDDDDD
@HISEQ:969:HM2KJBCX2:2:1102:17412:95388 2:N:0:ACTATGCA
GACAGAGGTGCACCCAACTATCCCTATTAATCATTACGTCAATCCTAGAAACCAACAAAATAGGATCGAACGTCCTATTTCATTATTCCATGCTAATGTATTCAAGCGTTAGCTTGCTTTAAACACTCTAATTTTTTCAAAGTAACAGTCCAAATTCCCCGCAACACCAAATTAATGGCATTACGGCTCATCAGGAAGGAGGAATCAGTGAGACCAGTACATACCAGAGGCATGACCAACCTACTAACCCCGAAATTCAACTACGAGCTTTTTAACTGCAACAACTTTAATATACGCTATTGGAGCTGGAATTACCGCGGCTGCTGGCACCAGACTTGCCCTCCAA
+
BDDDDIFEHEHIHHIIIHGHIFHIIIHFHIIEHHHIIHHHIIIDEHHIIIIIIIIIIIIHEHIIEHFHHHFHHHHIIIHIGIIIIIGHHEHIIIEHIIIHIIIHHIIHIIIIIHIIIIIIIIIIIHHEGHIHHHHIIIHHGHFFHHHHHIIHEHHHIIHHIIIHHHHHIIIGIIIIIIIIHIIIIIIHIIIHIIIIIIHIIIIHHIIIGIIIIIIIIIIIIIIIIIIIIIIIIIIIIIIHHIHHFHIIIIHGIIHIIHIIIHDIIIIHHHIHHHIIHIIIIIIIIHGHIIIIGIIIIIIHHGIIIIIIIIIIIIGIGIIIIIIIIIIIIIIIIHIIIIIIHDDDDD
@HISEQ:969:HM2KJBCX2:2:1102:19200:96013 2:N:0:ACTATGCA
GACAGAGGTGCACCCAACTATCCCTATTAATCATTACGTCAATCCTAGAAACCAACAAAATAGGATCAACGTCCTATTTCATTATTCCATGCTAATGTATTCAAGCGCGAGCCTGCTTTAAACACTCTAATTTTTTCAAAGTAACAGTCCTGATTCCCCGCCACACCAAATTAATGACATGATGGTTCGTCAGAAGGTAGGAACCAGTAACACCAGTACGTACCTAAGGCACGACCAACGTACTGATCCCGAAATTCAACTACGAGCTTTTTAACTGCAACAACTTTAATATACGCTATTGGAGCTGGAATTACCGCGGCTGCTGGCACCAGACTTGCCCTCCAA
+
ADDDDIIHIIIIIIIIIIIIIIIIIIIIIIIIHIHIIIIICHIHHIHIIHIHHIIGIIIIIIIHHIIIIIIIHGHIIHIIIIIHIIHIHIHEHHIIIIIIIEGIHIIIIIIHIIIIIIIIGHIIHHIHIIIIIIIIIIHFHHHHIIIIIIHFGHIIGIIIIIIIIIIIIHIIIIIIHHIHIIIHIIFHIIIIIIIIIIIIIIIIIIHIIHHIIIIIIIIIIIIHIIIIIIIIIHIIIIIIHGHGIIIIIIIIIIIIIHIIIIIIIIIIIIIIIIIIIIIIIIHHHHIIIIIHIIHIHIIIIIIIHIIIIIIIIIIIIIIIIHIIIIIIIIIIIIIIIIIIDCCDD
@HISEQ:969:HM2KJBCX2:2:1102:10826:96876 2:N:0:ACTATGCA
GACAGAGGTGCACCCAACTATCCCTATTAATCATTACTCATTTCCCCAAAAACCAACAAAATTCGAGATACGAGTCCTAACTTATTATTCCATGCTAATGTATTCATAACTTTCAGCCTGCTTTAAACACTCTAATTTTTTCAAAGTAAAGGTCCTGGATTGCGAACCCAACCCAGTAAAGGGCAGGAACGTTCTCCAGGAAGATGGTAAGCGCGCATCGGCACTCACACACGATACCGTGGCGGGCCAAGCGCACTATACCAGAAATCCAACTACGAGCTTTTTAACTGCAACAACTTTAATATACGCTATTGGAGCTGGAATTACCGCGGCTGCTGGCACCAGACTTGCCCTCCAA
+
DDDDDIIIIHIHGHIIIIIIIIIIIIIIGIHHIIHHIIIIIIIIIIIIIHIEHIIIIHIIHIHIIIIHIHIIGHHIIHIHHHIHIHHIHIIIIIIIIIIHIGHFHHIIIIIIIIIIIIIIIIIIIHHHIHIIIIHIIIHIIHIIHHFIIIIHFIIIHHIHIIIIIIIHIIHGIIIIIIIIIIIIIHIIIIHHIIHIHIIIIIIIIIIIIIIHIIGIIIIIIIHIIHIHIGIIIIIIHIIIIIIIIIIIIIIIIIIIHIHIIIIIIIHIIIIIHIIIIIIIIIIIIIIIIIIIIIIIIIIIIIIIIHHIIIIIIIHIIIHIIIIIIIIIIIGIIIIIIIIIIIIIIIIIIIIIIDDDDD
@HISEQ:969:HM2KJBCX2:2:1102:6984:97083 2:N:0:ACTATGCA
GACAGAGGTGCACCCAACTATCCCTATTAATCATTACGTCAATCCTAGAAACCAACAAAATAGGATCAAACGTCCTATTTCATTATTCCATTCTAATGTATTCAAGCGTTAGCCTGCTTTAAACACTCTAATTTTTTCAAAGTAACAGTCCTGTTTCCCTGCAACACCAAATTAATGACATTACAGTTCTTCAAGAAGGAGGAACCAGTAAAGCCAGTGCATACCAGAGGCACGACCAACCTACTAATCCCGAAATTCAACTACGAGCTTTTTAACTGCAACAACTTTAATATACGCTATTGGAGCTGGAATTACCGCGGCTGCTGGCACCAGACTTGCCCTCCAA
+
D@@DB@1<<<EC1<<E1E11<1<<DE1CFHFE??CF?G@FDGF<DHH?CHH?G@HIIFEHGHH1<1DEFE101<<0<<D<C@11FE11DF<111<CHHHGHHHHECHHF?FH@HHFFH9IGIHIIHIIIHIIIHIHHFIHIHHHHHGIGIIIIIHIIHHIGIIIHIIIHGIHHHIIIIHIHFHIHGHHH=IIHIGHHHIHIIHHIIIIIIIIHCIIIIGGIHIGIIGIHGIIHEIIGIIGIFHFFFGHHIHIHEIIIIIIIHIIIHHIIIGIIIIHEIHIIIIIIIIIIIIIIHHIHIIHHIIIIIIIIIIIIIIIIIIIIIIHIHIHIIIIIHCHHIIHGD?DDD
@HISEQ:969:HM2KJBCX2:2:1102:7438:97060 2:N:0:ACTATGCA
GACAGAGGTGCACCCAACTATCCCTATTAATCATTACGTCGATCCTAGAAACCAACAAAATAGAATCAAACGTCCTATTTCATTATTCCATGCTAATGTATTCAAGCGTAAGCCTGCTTTAAACACTCTAATTTTTTCAAAGTAACAGTCCTGATTCCCCACGACACCAAATTAATGACATCGCGGTTCTTCAGAAGGTAGGAACCGATAATGCCAGTGCGTACCGAAGCACGACCAACAATTCGATCCCGAAATTCAACTACGAGCTTTTTAACTGCAACAACTTTAATATACGCTATTGGAGCTGGAATTACCGCGGCTGCTGGCACCAGAC
+
DDDDDIIIIIIIIIIIIIIIIIIIIIIIIIIIIIIIIIIIIIIIIIIIIIIIIIIIIIIIIIIIIIIIIIIIIIHIIIIIIIIIIIIIIIIIIIIIIIIIIIIHIIIIIIIIIIIIIIIIIIIIIIIIIIHIIIIIIIIIIIIIIHIIIIIIIIIIIIIIIIIIIIIIIIIIIIIIIIIIIIIIIIIIIIIIIIIIIIIIIIIIIIIIIIIIIIIIIIIIIIIIIIIIIIIHFIIIIIIIIIIIIIIIIIIIIIIIIIIIIIIIIIIIIIIIIIIIIIIIIIIIIIIIIIIIIIIIIIIIIIIIIIIIIIIIIIIIIIIIIIIIIIIIIDDDDD
@HISEQ:969:HM2KJBCX2:2:1102:14712:97568 2:N:0:ACTATGCA
GACAGAGGTGCACCCAACTATCCCTATTAATCATTACGTCAATCCTAGAAACCAACAAAATAGGATCAAACGTCCTATTTCATTATTCCATGCTAATGTATTCAAGCGTTAGCCTGCTTTAAACACTCTAATTTTTTCAAAGTAACAGTCCTGTTTCCCTGCAACACCAAATTAATGACATTACAGTTCTTCAAGAAGGAGGAACCAGTAAAGCCAGTACATACCAGAGGCACGACCAACCTACTAATCCCGAAATTCAACTACGAGCTTTTTAACTGCAACAACTTTAATATACGCTATTGGAGCTGGAATTACCGCGGCTGCTGGCACCAGACTTGCCCTCCAA
+
DDDDDIHIIIIIIIIIIIIIIIIIIIIIIIIIIIIIIIIIIIIIIIIIIIHGHHIIIHIIIIGHIHIIIIIIIIIIIIIIIIHIIICHHIIHHHHIIIIIIIIIIIIIGIIIIIIIIIIIIIIIIIIIIIIHIIIIIIIIIIHHIIIHGHIIIIIIIIHIGIIIIIIHIHIHIIIIIIIIIIIIIIIIIIIIIIIIIIIIIIIIIIIHIIIIIGIIIIIIIIIHII=IIIIHIIIIIIIIIIIHGIIHIIIIIIGIIIIIIIIIIIIIIIIIIIIIIIIIIHIIIHIIIIIIIHIIHIIIHIIIIIIIIIIHIIIIIIIIIIIIIIIIIIIIIIIIIIIIIDDDDD
@HISEQ:969:HM2KJBCX2:2:1102:15210:98067 2:N:0:ACTATGCA
GACAGAGGTGCACCCAACTATCCCTATTAATCATTACGTTGATCCTAGAAACCAACAAAATAGAATCGAACGTCCTATTTCATTAATGTATTCAAGCGCGTGCCTGCTTTAAACACTCTAATTTTTTCAAAGTAACAGTCCTGATTCCCCACGACACCAAATTAATGACATCATGGCTCCTCAGAAAGGAGAAACCAATAACACCAGTACATACCAGAGGCATGACCGACGTATTGATCCCGAAATTCAACTACGAGCTTTTTAACTGCAACAACTTTAATATACGCTATTGGAGCTGGAATTACCGCGGCTGCTGGCACCAGACTTGCCCTCCAA
+
BBBDDIIIIIIIIIIHIIIIIIIIIIIIIIIIIIIIIIIIIIIIIIIIIIIHIIIIIIIHIIGHIIIHIIICFHIGHEHHIFHCHIIIIIIIHIIHIIIIHHHHIIIIIIIIIIIIIIIIIIIHHHIIIIIHIIHIIIIIIIIIHHIIIIIIIIIIIIHIIIIIIIIIIIIIIIIIIIIIIIIIIIIIIIIIIIIIIIIIHIHIHIIIIIIIIIIIIIIIIIIIHIIIIIIIIHFIIIIIIHIIIIIIIIIIIIIIIIIIIIIIIIIIIIIIIIIIIIIIIIIIIIIIIIIIIIIIIIIIIIIIIIIIIIIIIIIIHIIIIIIIIIIIIIIDDDDD
@HISEQ:969:HM2KJBCX2:2:1102:13525:98875 2:N:0:ACTATGCA
GACAGAGGTGCACCCAACTATCCCTATTAATCATTACATCGATCCTAGAAACCAACAAAATAGAATCGGATGTCCTATTTCATTATTCCATGCTAATGTATTCAAGCGTGAGCCTGCTTTAAACACTCTAATTTTTTCAAGGTAACAGTCCTAATTCCCCGTGACACCAAATTAATGGCATTACGGTTCTTTAGAAGGTGAGAAATCAATAATATCAGTACATACCAACGGCATGACCGAAACATTGATCCCGAAATTCAACTACGAGCTTTTTAACTGCAACAACTTTAATATACGCTATTGGAGCTGGAATTACCGCGGCTGCTGGCACCAGACTTGCCCTCCAA
+
DDDCAHHHIIHIEH=HHIIIIIHHIIIIHEEHIIHHHIHIHEFGH?HEHC@FFHHHHIIEGFE?HHICGHIIGHHHHIEHHIIEH@G?EHH??GHG<HHHG@CCG11DHHHHHEHHHHCIIIIHHHGHIEIIIHHGFHHIHIIHIIHFHHEHHIIHDIHGHHEHHHFIIIHHHGHIHHIIIHIIIIIHGG?IIIIHEEFHHHIHHEIIIIIHHGDHIIHHHGDIIIIIHGCIHHEHIIIIIHIHHGIHCHHHHIIIIIHHGHCEEIHHIIIIIIIIIHHHIIIIIIHIIIHEIIHIIIIIIIIIIHIIIIIIHHIIIIIIIIHHHHIIIIIIHHIHGIIIIHDDDDA
@HISEQ:969:HM2KJBCX2:2:1102:16197:97647 2:N:0:ACTATGTA
GACAGAGGTGCACCCAACTATCCCTATTAATCATTACGGTGATCCTAGAAACCAACGAAATAGAATCAGTCCGTCCTATTTCATTATTCCATGCTAATGTATTCAGACGATAGTCTGCTTTAAACACTCTAATTTTTTCAAAGTAACAGTCCTGATTTCCCATCACACCAAATAAATGGCATGAAAGTTCCTCAGAAGGTAGAGATCCATCTCACCAGTGCAGACAATTAAGCCTGACCAATGGGTAGACCCCGAGGTTCAACTACGAGCTTTTTAACTGCAACAACTTTAATATACGCTATTGGAGCTGGAATTACCGCGGCTGCTGGCACCAGACTTGCCCTCCAA
+
@ABD@HIIHHHHHHEGFHHIIICCHHHHEHHHEHHGHCEHE@HHHHHIFHEGGF@@HC0G<FHFEHHHHIHFFHH/CECCGH1FHH@HH1CHF1CHFH@GHHHGF@C=HHHIHHHHHBH1@A1AH@HHHGC8CHGGHIHGHEHHIIHEGHHIIHHFDHHIIIIIIIHHHIHEFIIIHIHHIHFHHHHHHHIIHHHCCFHHHHHEHFIIHHIIIIIII<HIIHIIHHHHIIHGHHHFIIHHHEFF;D<IIIIIIHIHHHHIHHIIIHIHHHHHFIHHIHHGIHIIHIHF1FHGEHHIIIIIHIIHHHHHEHHIHGHIIIIIIIIIIHHGIIHHIIIHHGHEHHC@BAD@
@HISEQ:969:HM2KJBCX2:2:1102:4241:98870 2:N:0:ACTATGCA
GACAGAGGTGCACCCAACTATCCCTATTAATCATTACGGTGATCCTAGAAACCAACAAAATAGAACCATGCCGTCCTATTCTATTATTCCATGCTAATGTATTCGAGCAAAAATGCCTGCTTTAAACACTCTAATTTTTTCAAGGTAAAGGTCCTGGATCCGCAAGACACCCAATAAAGGACATCAAGTTTCTCCAGAAGGTGAGAAATCAACAGTAACAGTTCATACCCCTTAAGGCATGACCATCACGTCAATCCCGAAATTCAACTACGAGCTTTTTAACTGCAACAACTTTAATATACGCTATTGGAGCTGGAATTACCGCGGCTGCTGGCACCAGACTTGCCCTCCAA
+
DA?D@EH1C@FHFH=?CCE1C11D<CCCH<E?GHHHI?0<11CC1C@DC1<D1CHHH@HH?G1CHEHHH@?@DH<?H?1<@G1FHHEHEHEH11CCCG?C1<DE1HDHIHHFGC@@<1$HG@HHEHHHHEHHHHIHFIHGHEHIHIIHHEGDHCHHHECGEDEHEHIHHHHGCEGGCHIIHHFDHHHHCF/IIHII;IHF)?IIIIIHHEIIHFFEGCGEEFHHHFHHFEIHIHHFEEGCHFIIIIIHIHHDHCHC<IIHHIHIHIHHEHHFCECHGG@EHH@GCFGFEHHHGEF<@HE<IGHHGHHIIIHHFHIIHHECIIHHGIIHHECEG@EHIHGEHECEHHE@@@@B?
@HISEQ:969:HM2KJBCX2:2:1102:4743:100467 2:N:0:ACTATGCA
GACAGAGGTGCACCCAACTATCCCTATTAATCATTACGTCGATCCTAGAAACCAACAAAATAGAATCAAACGTCCTATTTCATTATTCCATGCTAATGTATTCAAGCGCGAGCTTGCTTTAAACACTCTAATTTTTTCAAAGTAACAGTCCTGATTTCCCGCGACACCAAATTAATGACATCGTGGTTCGTCAGAAGGGAGAAACCAATAATGCTAGTACGTACAAAGTACGACCGACATATTAGTCCCGAAATTCAACTACGAGCTTTTTAACTGCAACAACTTTAATATACGCTATTGGAGCTGGAATTACCGCGGCTGCTGGCACCAGACTTGCCCTCCAA
+
ACDDDIIHIIIIIIIIIIIIIIIIIIIIIIIIHIIHIHIIHIIIGIIIIHIIIIIIIIIHIIIIIIIIIIIIIIIIIIIIIIIIIIIIIIIIHIIIIIIIIIIIIIIIIHHIHIHIIIIIIHIIIIIIIIIIIHIHHHIIIIIHHIIIIHIIHIIIIIIIIIIIIHHHIIIIHIIIIIIIIIIIHIIIIIIIIIIIIIIIIIIHIHIIIIIIIIIIIIIIIIIIIIIIIIIIIIHIIIIHHHGIIIIIIIIIIIIIIIIIIIIIIIIIIIIIIIIIIIIHIIIIHIIIIHHHIIIIIIIIIIIIIIIIIIIIIIIIIIIIIIIIIIIIIIIIIIIIHIIDDDDD
@HISEQ:969:HM2KJBCX2:2:1102:5916:100166 2:N:0:ACTATGCA
GACAGAGGTGCACCCAACTATCCCTATTAATCATTACGTCAATCCTAGAAACCAACAAAATAGGATCGAACGTCCTATTTCATTATTCCATGCTAATGTATTCAAGCGTTAGCTTGCTTTAAACACTCTAATTTTTTCAAAGTAACAGTCCAAATTCCCCGCAACACCAAATTAATGGCATTACGGATCATCAGGAAGGAGGAATCAGTGAGACCAGTACATACCAGAGGCATGACCAATCTACTAACCCCGAAATTCAACTACGAGCTTTTTAACTGCAACAACTTTAATATACGCTATTGGAGCTGGAATTACCGCGGCTGCTGGCACCAGACTTGCCCTCCAA
+
DDADDIIEHGHHHHEHHIHHHIIIIIIHHHHHIIIIIHIHIIICHEHIIIHHIHIIIIIIIIIIIIIIIIGHCHHIIHHGHIHIIIHHGEHHHIHIIIIHIHGHIIIIIIIIIIIIIIIIIIIHHHIHIIHIIIIHIIHHIIHIIIHHHHIGFHHHIIHIHIIIHHIIIIHGIIHIIIHIIGHHIIIHHHFIIIIIHIHGHIIIIIIIIIIIHHIIIIIIIIIIIIIIIIIIIIIIIHHIIIIHGHCIHHHIIIIIIIIIIIIIIIIIIHIIIIIIIIIIIIIIIIIHIIHHHHHIIIIIIIIIIIIIIIIIIIIIIIIIIIIIIIIIIIIIIIIIIIIIIDDCDD
@HISEQ:969:HM2KJBCX2:2:1102:11263:100819 2:N:0:ACTATGCA
GACAGAGGTGCACCCAACTATCCCTATTAATCATTACGTCAATCCTAGAAACCAACAAAATAGGATCAACGTCCTATTTCATTATTCCATGCTAATGTATTCAAGCGCGAGCCTGCTTTAAACACTCTAATTTTTTCAAAGTAACAGTCCTGATTCCCCACCACACCAAATAAATGACATGATGGTTCGTCAGAAGGTAGAAATCAGTAACACCAGTACGTACCGAAGGCACGACCAGCGTACTAATCCCGAAATTCAACTACGAGCTTTTTAACTGCAACAACTTTAATATACGCTATTGGAGCTGGAATTACCGCGGCTGCTGGCACCAGACTTGCCCTCCAA
+
DCDDDIIHIIIIIIIIIHHIIIIIIIIIIIIIIIHIIIIIHHIGHIIIIHIIIIIIIIIIIIIIIIIIIIIIICHHHHHIIIHIIIIIIHIHHEHIIIIIIHIIHIIIHIIIIIIIHHHHHIHHHIIIIIIIIIHIHHIIIIIIIIIIIIIIIIHIHIIIIIIHHHIIIIIIIIIIIIIIIIIIIIIIIIIIIIIIIIIIIIIIIIIIIIIIIIIIIIIIIIIIIIIIIIIIIIIIIIIIIIIHIIIIIIIIIIIIIIIIIHIIIIIIIIIIIIIIIIIIIIIIIIIIIIIIIIIIIIIHIIIIIIIIIIIIIIIIIIIIIIIIIIIIIIIIIIIIIIIIDDDDD
@HISEQ:969:HM2KJBCX2:2:1102:16135:100933 2:N:0:ACTATGCA
GACAGAGGTGCACCCAACTATCCCTATTAATCATTACATCGATCCTAGAAACCAACAAAATAGAATCGGATGTCCTATTTCATTATTCCATGCTAATGTATTCAAGCGTGAGCCTGCTTTAAACACTCTAATTTTTTCAAGGTAACAGTCCTAATTCCCCGTGACACCAAATTAATGGCATTACGGTTCTTTAGAAGGTGAGAAATCAATAATATCAGTACATACCAACGGCATGACCGAAACATTGATCCCGAAATTCAACTACGAGCTTTTTAACTGCAACAACTTTAATATACGCTATTGGAGCTGGAATTACCGCGGCTGCTGGCACCAGACTTGCCCTCCAA
+
BB?DDEGHFHFIHEEE1EHIIHICG1FHHHHHEHIHGHIHIHFEGHHHGE?11CGC@FH1GHEHIHHHHGHCFHEGHHHHIIGHIHHH@H?@HHHIHEHHHFIIHGHIIHIIHHHFHHEFHIIHHHEHHIEFGHHHEHHHIIIIIIHIHGHHIIIHIIIGIHHIIIIHHHHHIHHIHIIIHIHDCHIIGIIIIIIHHHIIIHIIIHIHHIIHHEEEFGFHHHEIGGHH;GHIIIHIHHHHIIHH@CFIHHDEFIIIIIIIIIIIIIIIHIIHGIHHHIHHIHHIHHGEGIHHIIIIIIIIHIIIIGIIIIHHHIIHHHIIIIHHIIHGIIHIHIIHHIIIIIADDDD
@HISEQ:969:HM2KJBCX2:2:1102:9104:100461 2:N:0:ACTATGCA
GACAGAGGTGCACCCAACTATCCCTATTAATCATTACATCGATCCTAGAAACCAACAAAATAGAATCGGATGTCCTATTTCATTATTCCATGCTAATGTATTCAAGCGTGAGCCTGCTTTAAACACTCTAATTTTTTCAAGGTAACAGTCCTGATTCCCCAAGACACCAAATTAATGACATCATGGTTCGTCAGAAGGTAGGAATCAATAATACCAGTACGTACAATAGCACGACCAATAAATTGATCCCGAAATTCAACTACGAGCTTTTTAACTGCAACAACTTTAATATACGCTATTGGAGCTGGAATTACCGCGGCTGCTGGCACCAGACTTGCCCTCCAA
+
DDDDDIIIIEHIHIIIIIIIIIIIIIIIIIIIIIIIIIIIIGIIIIIIIIIIHGIIIIIGHIIIIIIIIIIIIIIIIIIIIHIIIIIGIIIIIIIIIIIIIIIIIIIIIIIIIIIIIIIIIIIIIIIIIIIIHIHIIIIIIHIIIIHIHIIIIIIIIIIIIIIIIIIIIHHHIHIIIIIIHIIIIHIIIIIIIIIIIIIIIIIIIIIIIIIIIIIIIIIIIIIIIIIIIIIIIIIIIIIIIIHHIIIIIIIIIIIIIIIIIIIIIIIIIIIIIIIIIIIIIIIIIIIIIIIIIIIIIIIIIIIIIIIIHHIIIIIIIIIIIIIIIIIIIIIIIIIIIIIIDDDDD
@HISEQ:969:HM2KJBCX2:2:1102:7800:100431 2:N:0:ACTATGCA
GACAGAGGTGCACCCAACTATCCCTATTAATCATTACGTTGATCCTAGAAACCAACAAAATAGAATCGAACGTCCTATTTCATTATTCCATGCTAATGTATTCAAGCGCGTGCCTGCTTTAAACACTCTAATTTTTTCAAAGTAACAGTCCTGACTCCCCACAACATCAAATTAATGACATCATGATTCATCAGAAGGGAGAAATCAATGACATTAGTACGTACCGAAGGCACGACCGACGTATTGATCCCGAAATTCAACTACGAGCTTTTTAACTGCAACAACTTTAATATACGCTATTGGAGCTGGAATTACCGCGGCTGCTGGCACCAGACTTGCCCTCCAA
+
DDDDDIIIIHHHIIIIIIIIIIIIIIIIIIIIIHIIIIIIIIIIHIIIIIIHIIIIIIIIIIHIIIIIIIIIIIIGIIIIIIIIIIIIHIIIHHIFIIIIIIIIIIIHHIIIHIIIIIIIIIIIIIIIIHIIIIIIIIIIIIIIIIIIIIIIIIIIIIIIIIIIIHHIIIIHHIIIIIIIIIIIIIIHIHHIIIIHIIIIIIIIIIIIIIIIIIIIIIIIIIIIIIIIIIIIIIIIIIIIIIIIIIIIIIIIIIIIIIIIIHHIIIIIIIIIIIIIIIIIIHIHIIIIIIIIHGIIIIIIIIIIIIIIIIIIIIIIIIIIIIHIIIIIIIIIIIIIIIIIIDDDDD
@HISEQ:969:HM2KJBCX2:2:1103:2119:2397 2:N:0:ACTATGCA
GACAGAGGTGCACCCAACTATCCCTATTAATCATTACGTCAATCCTAGAAACCAACAAAATAGGATCAAACGTCCTATTTCATTATTCCATGCTAATGTATTCAAGCGTTAGCCTGCTTTAAACACTCTAATTTTTTCAAAGTAACAGTCCTGTTTCCCTGCAACACCAAATTAATGACATTACAGTTCTTCAAGAAGGAGGAACCAGTAAAGCCAGTACATACCAGAGGCACGACCAACCTACTAATCCCGAAATTCAACTACGAGCTTTTTAACTGCAACAACTTTAATATACGCTATTGGAGCTGGAATTACCGCGGCTGCTGGCACCAGACTTGCCCTCCAA
+
DCDDDIIIIIIIIHIIIIIIIIIIIIHIHIIIIIIIIIIIIHIIIIIIIIIHIHIIIIIIHHFHHIIIIIIIIIIIIIIIHHIIGIIHHHHEHHIIHIIIIHIIIIIIIIIIIIIIIIIIIIIIIIIHIHIIIIIIIIIIIIIIIIIIHIIIIIIIIIIIIIIIIIIIIIIIIHIIIIIIIIIIIIIIIIIHIIIIIIIIIIIIIIIIIIIIIIIIIIIIIIIIIIIIIIIIIIIIIIIIIHHHHIIHIIIIIIHIIIIIIIHIIIIIIIIIIIIIIIIIIIIIIIIIIIIIIIIIIIIIIIIIIIIIIIIIIIIIIIIIIIIIIIIIIIIIIIIIIIIIIDDDDD
@HISEQ:969:HM2KJBCX2:2:1103:3544:3080 2:N:0:ACTATGCA
GACAGAGGTGCACCCAACTATCCCTATTAATCATTACGTCGATCCTAGAAACCAACAAAATAGAATCAAACGTCCTATTTCATTATTCCATGCTAATGTATTCAAGCGTGAGCCTGCTTTAAACACTCTAATTTTTTCAAAGTAACAGTCCTGATTCCCCACAACACCAAATAAATGACATCATGGTTCGTCAGAAGGGAGAAACCGACGATGCCAGTACGTACCGAGGCACGACCGACATGATGGTCCCGAAATTCAACTACGAGCTTTTTAACTGCAGCAACTTTAATATACGCTATTGGAGCTGGAATTACCGCGGCTGCTGGCACCAGACTTGCCCTCCAA
+
DAD@DHIIIIHHHHHIIIIIIIIHIFHIHEHHIIIIIIIIIIIIIIIIIIIIIIIICHIIIIIIEHIIHIGHIIIIIEGHIHIIIGIIIIHHHHIIIIIIIHIHIIHIIHIHHHIIIIIIIGHIHHGIIHIHIHHHHIIIIIHIIIIIIIIIIIHHIIIIIIIIHHIGGHIGIHEFGFGHHIHIIIIHIIIIIIIHIIHIIIIIHIIIIIHHGGIIIHIIIIIIIIIIIIIIHIIIIIIIIHGHIIIGIIIIIIHIIIIIHIIIIIIIIIIIIIIIIIIIIIIIHIIIIIIIIIIIIIIHIIIIIHIIIIIIIIIIHIIIIIIIIIIIIIIIIIIIIIHIDDDDD
@HISEQ:969:HM2KJBCX2:2:1103:20814:3137 2:N:0:ACTATGCA
GACAGAGGTGCACCCAACTATCCCTATTAATCATTACGTCAATCCTAGAAACCAACAAAATAGGATCAAACGTCCTATTTCATTATTCCATGCTAATGTATTCAAGCGTTAGCCTGCTTTAAACACTCTAATTTTTTCAAAGTAACAGTCCTGTTTCCCTGCAACACCAAATTAATGACATTACAGTTCTTCAAGAAGGAGGAACCAGTAAAGCCAGTACATACCAGAGGCACGACCAACCCACTAATCCCGAAATTCAACTACGAGCTTTTTAACTGCAACAACTTTAATATACGCTATTGGAGCTGGAATTACCGCGGCTGCTGGCACCAGACTTGCCCTCCAA
+
DAB@@HHHHEHHIFCECCHHIHHE?EHFHEHHECC@HHHHEG<CFHHIHHHHIHCEHHHHHIIEEFHHFGHH1<C0<<@D<F?@@F1C@G<F?1DCCFFHHEHGH<B6CFG?G6D?@GHIGEHGHFEEFCHHCGEBHHEHHIHHHGH?CHHHB?GCGIIHCG:CED0<D0<CDEHIEHIHHGIHDHIIHCG:HG@HF<DEHIFEH8HD0HEH:GHECEGF@HHEGFCHCCHHHFEGHDG1F1C:CD<A:CD11D11<C1<<0/<11EHEGCC<1<F1CHHIHHEHHF@G@G=HGCHHHEFCH@HCGECEEF1HE<<CHC?H??HFF@C<F<<1CGD<0HH@D@@@?
@HISEQ:969:HM2KJBCX2:2:1103:1255:2902 2:N:0:ACTATGCA
GACAGAGGTGCACCCAACTATCCCTATTAATCATTACGTCAATCCTAGAAACCAACAAAATAGGATCAAACGTCCTATTTCATTATTCCATGCTAATGTATTCAAGCGTTAGCCTGCTTTAAACACTCTAATTTTTTCAAAGTAACAGTCCTGTTTCCCTACAACACCAAATTAATGACATTACAGTTCTTCAAGAAGGAGGAACCAGTAAAGCCAGTACATACCAGAGGCACGACCAACCTACTAATCCCGAAATTCAACTACGAGCTTTTTAACTGCAACAACTTTAATATACGCTATTGGAGCTGGAATTACCGCGGCTGCTGGCACCAGACTTGCCCTCCAA
+
<<DD0<DH<FGDG1E1DHHHIIFE@CCCEEH@F<1CHC<DG@EHCHH1DGHHII@CGC?HCHH@1<DGF<GC1C@@<1<1C@1DF1FHGH1CHHHEHEHEG@<CG<C0DBE<CFBA<FHGF@@FFHEEEDCHHG@EEHF1HHFHHI1G@FEHEF@GCHHFHHHIHHIHHIHHHGFFC@F@FDFFC?HEHFFHHHHFEHGF@F<DGHC81E@HD7HFHGCHG1<HF6?CC<CCCHEF<1CFCB<<CGCCC<11<F<<?F<<1E?HC1FHHF@C<1GEIHG1FF<1<11<1<1=EE<H@E@D<1D@?HE@G@EHDE/ECDHHIHEIHDCC<HHEHFG1H@?DHD00<0
@HISEQ:969:HM2KJBCX2:2:1103:4840:3787 2:N:0:ACTATGCA
GACAGAGGTGCACCCAACTATCCCTATTAATCATTACGTCAATCCTAGAAACCAACAAAATAGGATCAAACGTCCTATTTCATTATTCCATGCTAATGTATTCAAGCGTTAGCCTGCTTTAAACACTCTAATTTTTTCAAAGTAACAGTCCTGTTTCCCTGCAACACCAAATTAATGACATTACAGTTCTTCAAGAAGGAGGAACCAGTAAAGCCAGTACATACCAGAGGCACGACCAACCTACTAATCCCGAAATTCAACTACGAGCTTTTTAACTGCAACAACTTTAATATACGCTATTGGAGCTGGAATTACCGCGGCTGCTGGCACCAGACTTGCCCTCCAA
+
DBDDBHIIIIHIHIIIIIIIIIIIIIIIIIIIIIHIIGIIIIIIIIIIIIIIIHIIIIGEHHGHIIHIIHIIIGHIHIIIIIIIIIHHIIIHFHHIIIIIIIIIIHIIIIIIIIIHHHHIHIIIIIIIIIIIIHHHHIIIIIIIHIHIIIIIIIIIIIIIHIIIIIHIIIIIIIIIIIIIIIIIIIIIIIIIIIIIIIIIIIIIIIIIIIIIIIIIIIIIIIIIIIIIIIIIIIIIIIIIIIIHGIIHIIIIIIIIIIIHHIHIIIIIIIIIIIIIIIIIIIIIIIIIIIIIIIIIIIIIIIIIIIIIIIIIIIIIIIIIIIIIIIIIIIIIIIIIIIIIIDDDDD
@HISEQ:969:HM2KJBCX2:2:1103:11647:4166 2:N:0:ACTATGCA
GACAGAGGTGCACCCAACTATCCCTATTAATCATTACGTCAATCCTAGAAACCAACAAAATAGGATCAAACGTCCTATTTCATTATTCCATGCTAATGTATTCAAGCGTTAGCCTGCTTTAAACACTCTAATTTTTTCAAAGTAACAGTCCTGTTTCCCTGCAACACCAAGTAAATGACATCACAGTTCTTCAAGAAGGAGGAATCAGTGAGGCCAGTGCATACCAGTGGCACGACCAACCTACTGACCCCGAAATTCAACTACGAGCTTTTTAACTGCAACAACTTTAATATACGCTATTGGAGCTGGAATTACCGCGGCTGCTGGCACCAGACTTGC
+
DDDDDIIIIIIIIIIIIHIIIIIIIIIIIIIIIIIIIIIIIIIHIIIIIIIHIIIIIIIIIIIIIIIHIIHIHIIIIIIIIIIIIIIIIIIIIIHHIIIIHGHIIHIIIIIHIIIIIIHIIIIIIIIIIIIIIIIIIIHIHIIIIIIIIIIIIIIIIIIIIIIIIIIHIIIIIIIIIIIIIIIIIIIIIIIIIIIIIIIIIIIIIIHIIIIIIIIIIIIIIIIIIIIIIIIIIIIHHGHHIIIIIIIIIIIGIIIIIIIIIIIIIIIIIIIIIIHIIIIIIIIIIIIIIIIIHGIIIIIIIIIIIIIIIIIIIIIIIIIIIIIIIIIIIIIIIIDDDDD
@HISEQ:969:HM2KJBCX2:2:1103:5968:5145 2:N:0:ACTATGCA
GACAGAGGTGCACCCAACTATCCCTATTAATCATTACGTCGATCCTAGAAACCAACAAAATAGAATCAAACGTCCTATTTCATTATTCCATGCTAATGTATTCAAGCGTAAGCCTGCTTTAAACACTCTAATTTTTTCAAAGTAACAGTCCTGATTCCCCACGACACCAAATTAATGACATCGCGGTTCTTCAGAAGGTAGGAACCGATAATGCCAGTGCGTACCGAGGAACGACCAACAATTCGATCCCGAAATTCAACTACGAGCTTTTTAACTGCAACAACTTTAATATACGCTATTGGAGCTGGAATTACCGCGGCTGCTGGCACCAGACTTGCCCTCCAA
+
D@DD?<<1<1CFCC0<1GH1<C<1FD1DFC1CDG@G11C</CG?=GEC?GECCCCCGGEGH1<1<DG11<<<D?0D<1<11<F@EG11D1111<CEHH@H?HE@CG@IIHHIHHFEB6@?HIIIHGF1FCHDFF<GIIHHHEHIIHEGD3HHGB1<HDGEHHHHIHIIHIHEEHHCGGHFHHHEC@HEHHHHHHIIIHHHHEIIH9IIIIIEIH0IIIHIHGII<HIHGHIHHHEHIIIHGECCHCC<FHFIIHHGCIIHIIIIHIIIHHHHIIHHHHFGGEFIHIIIIIIIHHIHHIIIIHIHIGIIIHGIHDDHIIHIIHIIIHEHEHGIIHHHGHFH@@@@?
@HISEQ:969:HM2KJBCX2:2:1103:1728:5515 2:N:0:ACTATGCA
GACAGAGGTGCACCCAACTATCCCTATTAATCATTACGTCAATCCTAGAAACCAACAAAATAGGATCGAACGTCCTATTTCATTATTCCATGCTAATGTATTCAAGCGTTAGCCTGCTTTAAACACTCTAATTTTTTCAAAGTAACAGTCCTGTTTCCCTGCAACACCAAATTAATGACATTACAGTTCTTCAAGAAGGAGGAATCAGTAAAGCCAGTACACACCATTGGCACGACCAACCTACTGACCCCGAAATTCAACTACGAGCTTTTTAACTGCAACAACTTTAATATACGCTATTGGAGCTGGAATTACCGCGGCTGCTGGCACCAGACTTGCCCTCCAA
+
DDDDDIHIIIIIIIIIIIIIIIIIHIIIIIIIHIIIIIIIIIIHIIIIIIIIIIIIIHIIIIIHHIIHFHHIGHIIIIIIIIIIIIHHHHHHIIIIIIIIIIIIIIIHHHIIIIIIIHIIIIIIIIIIIIIIIIIIIIIIIIIIIHHHIIIIIIIIIIIIIIIIIIIHIIIIHIIIIIIIIIIIIIIIIIIIIIIIHIIIIIIIIIIIIHIIIIIIIIIIIIIIIIIHIIIIIIHIHGDHIIIIIIIIIIIIIIIIIIIIIIIIIIIIIIIIIIIIIIIIIIIIIIIIIIIIIIIIIIIIIIIIIIIIIIIIIIIIIIIIIIIIIIIIIIIIIHIIIIIIIDDDDD
@HISEQ:969:HM2KJBCX2:2:1103:1666:5734 2:N:0:ACTATGCA
GACAGAGGTGCACCCAACTATCCCTATTAATCATTACGGTGATCCTAGAAACCAACAAAATAGAACCATGCCGTCCTATTCTATTATTCCATGCTAATGTATTCGAGCAAAAATGCCTGCTTTAAACACTCTAATTTTTTCAAGGTAAAGGTCCTGGATCCGCAAGACACCCAATAAAGGACATCAAGTTTCTCCAGAAGGTGAGAAATCAACTGTAACAGTTCATACCCCTTAAGGCATGACCATCACGTCAATCCCGAAATTCAACTACGAGCTTTTTAACTGCAACAACTTTAATATACGCTATTGGAGCTGGAATTACCGCGGCTGCTGGCACCAGACTTGCCCTCCAA
+
@BDDAIIIIGHHIIIHIIIIIIIIIIIHIHHIHIIIIIGIIIIIIHHIIIGIIIIGHCEEHIHHIIIIHIGGHCHHHHGHIEHIHHHIHEHHHHHHIIIIIIDHHIIIHIIIIIIIIIIIIIIIIIIIIIIHHGHIHHIHIHIIHIIIIIIIIIIHHIIIHIIIHHHIIIGIHIIHIIHIIIIIIHIIIHIIIIIIIIIIIIIIIIIIIIIIIIIIIIIHIIIIIIIIIIIIIIIIIIIIIIIIIIHHIIHDIIIIIIIIIIIIHIIIIHIIIIIIIIIIIHIIIIIIIIIIIIHIIIIIIIIIIIIIIIIIIIIIIIIIIIIIIIIIIIIIIIIIIIIIIIIIIIIIDDDDD
@HISEQ:969:HM2KJBCX2:2:1103:8110:5375 2:N:0:ACTATGCA
GACAGAGGTGCACCCAACTATCCCTATTAATCATTACGTCGATCCTAGAAACCAACAAAATAGAATCAAACGTCCTATTCCGTTATTCCATGCTAATGTATTCAAGCGTGAGCCTGCTTTAAACACTCTAATTTTTTCAAAGTAACAGTCCTGATTCCCTAAAACACCAAATTAATGGCATTATAGTTCGTCAGAAAGGAGAAACCGATTATACCAGTACGTACAATAGCACGACCAGTAAGCCGGTCTCGAAATTCAACTACGAGCTTTTTAACTGCAACAACTTTAATATACGCTATTGGAGCTGGAATTACCGCGGCTGCTGGCACCAGACTTGCCCTCCAA
+
DDDDDIIIIIIIIIIIIIIIIIIIIIIIIIIIIIIIIIIIGIIIIIIIIIIIHIIIIIIIIHHIIHIIIHIIIIIIIIIIIIIIIIGIIIEHIGHHHHHHIIHHIIIHIHHIHIIIIIHIIIIIIIIHIIIIHIIIIIIIIIIIIHIIHIIIHIIIIIIHIIHIIIHIIIIIIIIIIIIIIIHIIIIIIIIIIIIIIIIIIIHIIIIIIIIIIIIIIIIIIIIHIIIIIIIIIIIIIIIIIIH:IIIIHGHIIIIIIIIIIIIIIIIIIIIIIHIGIIIHIIIIIIIIIIIIIIIIIIIHIIIIIIIIIIIIIIIIIIIIIIIIIIIIIIIIIIIIIIIIDDDDD
@HISEQ:969:HM2KJBCX2:2:1103:14072:5756 2:N:0:ACTATGCA
GACAGAGGTGCACCCAACTATCCCTATTAATCATTACATCGATCCTAGAAACCAACAAAATAGAATCGGATGTCCTATTTCATTATTCCATGCTAATGTATTCAAGCGTGAGCCTGCTTTAAACACTCTAATTTTTTCAAGGTAACAGTCCTAATTCCCCGTGACACCAAATTAATGGCATTACGGTTCTTTAGAAGGTGAGAAATCAATAATATCAGTACATACCAACGGCATGACCGAAACATTGATCCCGAAATTCAACTACGAGCTTTTTAACTGCAACAACTTTAATATACGCTATTGGAGCTGGAATTACCGCGGCTGCTGGCACCAGACTTGCCCTCCAA
+
DDDDDIHHIIIIIIIIIIIIIIIIIIIIIIIIIIIIIIIIIGIIIIIIIIIIIIIIHIIIIIIIIIIIIGHIIIIIIIIHHIIIIIIIIIIIGIIIIIIHIIIIIIIIHIIIHIIIIIIIIIIIIIIIIIIIIIIIIIIIIIIIIIHIIIHHIIIIIIIHIIIIIIIIIIIIIIIIIIIIIIIIIIIIIIIIIIIIIIIIIIIIIIIIIIIIIIIIIIIIIIIIIIIIIIIIIIIIIIIIIIIIHGIIIIIIIIIIIIIIIIIIIIIIIIIIIIIIIIIIIIIIIIIIIIIIIIIIIIIIIHIIIIIIIIIIIIIIHC/IIIIIIIIIIIIIIIIIIIIIIIDDDDD
@HISEQ:969:HM2KJBCX2:2:1103:10903:6292 2:N:0:ACTATGCA
GACAGAGGTGCACCCAACTATCCCTATTAATCATTACGTCAATCCTAGAAACCAACAAAATAGGATCAACGTCCTATTTCATTATTCCATGCTAATGTATTCAAGCGCGAGCCTGCTTTAAACACTCTAATTTTTTCAAAGTAACGGTCCTGATTCCCCACCACACCAAATTAATGACATGATGGTTCGTCAGAAGGTAGAAATCAGTAACACCAGTACGTACCGAAGGCACGACCAGCGTACTAATCCCGAAATTCAACTACGAGCTTTTTAACTGCAACAACTTTAATATACGCTATTGGAGCTGGAATTACCGCGGCTGCTGGCACCAGACTTGCCCTCCAA
+
DAADDHIIHH@HIII@EEHGHGE@<<C@HCGEFEHFHH@FHC1FGHCC?FGEHHHE1D1<CEHGHCHHHF0<<D<CFCCFC<<DHEHCCG?EHFEHEFEFCHHDG@CECCCHF<1@DG?@D1D@EHHEHEHEEBEIHHEHHHCA<0GEHHBAGB<CE<DHHE8DCDEHG/GHEHEHHFEFC<8DHFHHEIHH@CHHF/FIGHGHGHHCE<0GIHHECCEE<<HEHCEEGDCE<EHCHDHHEGF<IHHDE1EH@CHGC1E?HDD<CHE@FCFGC<@HGFC<FCGGFD<C1FHIIGHHEGCHIIIIHEIHGFCHHIHDCEHHHEIHFC@<HEFGDHGEECHH?DDD@
@HISEQ:969:HM2KJBCX2:2:1103:9527:7620 2:N:0:ACTATGCA
GACAGAGGTGCACCCAACTATCCCTATTAATCATTACGTCAATCCTAGAAACCAACAAAATAGGATCGAACGTCCTATTTCATTATTCCATGCTAATGTATTCAAGCGTTAGCCTGCTTTAAACACTCTAATTTTTTCAAAGTAACAGTCCTGTTTCCCTGCAACACCAAATTAATGGCATTACAGTTCTTCAGAAAGGAGGAATCAGCGAAGCCAGTACATACCAGTGGCACGACCAACCTGCTGACCCCGAAATTCAACTACGAGCTTTTTAACTGCAACAACTTTAATATACGCTATTGGAGCTGGAATTACCGCGGCTGCTGGCACCAGACTTGCCCTCCAA
+
CDDDDIIIIIIIIIIIIIIHHIIIIIIIIIIIHIIIIIIIIIIIIIIIIIIHIIHIGH@HHHHIHIIHIIHIHHIIIIIIIHIIIIIIIIIGGHHHIHIIIHIIIIIIIIHHHIIHIIIHIIHIIIIIIIIIIHHHIHIHIIIIIIIIIIGIIIIIIIIIHIHHIIHIIIHHHIIIIIIIIIIIIIIIIIIIIIIIIIHIIIIIIIIIIIIIIIIIIIIIIIIIIIIIIIIIIIIIIIIIIIIHGIIIIGIIIIIIIIIIIIIIIIIIIIIIIIIIIIIIIIIIIIIIIIIIIIIIIIIIIIIIIIIIIIIIHIIIIIIIIIIIIIIIIIIIIHHIIIIIIDDDDD
@HISEQ:969:HM2KJBCX2:2:1103:16792:8046 2:N:0:ACTATGCA
GACAGAGGTGCACCCAACTATCCCTATTAATCATTACGTCAATCCTAGAAACCAACAAAATAGGATCAAACGTCCTATTTCATTATTCCATGCTAATGTATTCAAGCGTTAGCCTGCTTTAAACACTCTAATTTTTTCAAAGTAACAGTCCTGTTTCCCTGCAACACCAAATTAATGACATTACAGTTTTTCAAGAAGGAGGAACCAGTAAAGCCAGTACATACCAGAGGCACGACCAACCTACTAATCCCGAAATTCAACTACGAGCTTTTTAACTGCAACAACTTTAATATACGCTATTGGAGCTGGAATTACCGCGGCTGCTGGCACCAGACTTGCCCTCCAA
+
B@BDAHIIIIIIIIIFIIIIHIIHHHIIIHHHIHHIIGHHHEGEHHHHIGHFHHIGEHFHGGEFGDGHHHIHCHHEHGHIIH?GHFHIHIHCHHFDHHHIHHIHHIIIHHIIHIHGIHIHHHHHFHIIHHHIHHF?HHHIIIHGHHIIIIHHIIIIHIIIIIHHIHHIHGDGHIHHHHHHIHIIHIIIIIIHHIIHIIIIIHHCIHHHHIIHIIHIIII=IHHIHHIHIIHEHHGHFIHEHIHFFIHHHDHHHFFHHHFHIIIHGFHGIIHEHGHIIIIHIIIIHIIIIIIIHHHIIIIIIIIGIIIIIIIIIIIIIIIIFIIIHIIIIIIHIHHIIIIIIDDCDD
@HISEQ:969:HM2KJBCX2:2:1103:14667:8409 2:N:0:ACTATGCA
GACAGAGGTGCACCCAACTATCCCTATTAATCATTACGTCGATCCTAGAAACCAACAAAATAGAATCAAACGTCCTATTTCATTATTCCATGCTAATGTATTCAAGCGTACGCCTGCTTTAAACACTCTAATTTTTTCAAAGTAACAGTCCTGATTCCCCACGACACCAAATTAATGACATCGCGGTTCTTCAGAAGGTAGGAACCAATAATGCCAGTACGTACCGAAGCACGACCAACAATTCGATCCCGAAATTCAACTACGAGCTTTTTAACTGCAACAACTTTAATATACGCTATTGGAGCTGGAATTACCGCGGCTGCTGGCACCAGACTTGCCCTCCAA
+
DDDDDIIGIIIIIIIIIIIIIIIIIIIIIIIIIIIIIIIIIIIHIIIIIIIHIIIIIIIIIIHIIHIIIIIIIIIIIIIIIIIIIIIHIIHHGIHIIIIIIIIIIIIIIIIIIIIIIIIIIIIHIIIIIIIHHHIIIIIIIHIIIIIIIIIIIIIIIIIIIIIIIIIIIIIIIIIIIIIIHIIIIIIIIIIIIIIIIIIIIIIIIIIIIIIIIIIIIIIIIIIIIIIIIIIIIIIIIIIIIHGFIHIIIIIIIIIIIIIIIIIIIIIIIIIIIIIIIIIIIIIIIIIIIIIIIIIIIIIIIIIIIIIIIIIIIIIIIIIIIIIIIIIIIIIIIIIIIIIIDDDDD
@HISEQ:969:HM2KJBCX2:2:1103:8144:8941 2:N:0:ACTATGCA
GACAGAGGTGCACCCAACTATCCCTATTAATCATTACGTCAATCCTAGAAACCAACAAAATAGGATCGAACGTCCTATTTCATTATTCCATGCTAATGTATTCAAGCGTTAGCCTGCTTTAAACACTCTAATTTTTTCAAAGTAACAGTCCTGTTTCCCTGCAACACCAAATTAATGACATTACAGTTCTTCAAGAAGGAGGAATCAGTAAAGCCAGTACACACCATTGGCACGACCAACCTACTGACCCCGAAATTCAACTACGAGCTTTTTAACTGCAACAACTTTAATATACGCTATTGGAGCTGGAATTACCGCGGCTGCTGGCACCAGACTTGCCCTCCAA
+
DADDDIIIIGHIGHIGHIHIIIIIIIIIFHIHIIHEHHIIIIHGHIIIIIIIIGIIEHHIIHIIHIIIIHHHHIHHFHHIIIIIIIIHE?GH?GHHHHIIHHHHIHHIHHHIIHHIIIHIIEHEHIHIIHFHIIHIIIGHHIIHHIIIHGIIIIHHIHEHHHFIHIHIHHHIIIHHIHHHHIIIIHHHHHIIIIIHIHHHHHIHFEFFHHIIIIIHHHHHHIIHHFHCHIIIHHHIIHHIHGGGE<IIIIIIIIHGHGIHHHIHHHIIIIIIIHIIIIHIIIIIHHIHHIHIIIIIHIIHHIIIIHIHIIIHHIIIIIIIIIIIIIIIIIIHHHGIIIIIIDDDDD
@HISEQ:969:HM2KJBCX2:2:1103:9598:9240 2:N:0:ACTATGCA
GACAGAGGTGCACCCAACTATCCCTATTAATCATTACGTCGATCCTAGAAACCAACAAAATAGAATCAAACGTCCTATTTCATTATTCCATGCTAATGTATTCAAGCGTAAGCCTGCTTTAAACACTCTAATTTTTTCAAAGTAACAGTCCTGATTCCCCACGACACCAAATTAATGACATCGCGGTTCTTCAGAAGGTAGGAACCGATAATGCCAGTGCGTACCGAGGCACGACCAACAATTCGATCCCGAAATTCAACTACGAGCTTTTTAACTGCAACAACTTTAATATACGCTATTGGGGCTGGAATTACCGCGGCTGCTGGCACCAGACTTGCCCTCCAA
+
DDDDDIIIIFHIIIIIHIIIIIIIIIIIIIIGIIIIIIIIIIIIHIIIIIIIIIIIIIHIIIHIIGGIEHHIIIIIIIIIIIIIIHHIIIIIIIIHIFHIIEHIIHHIIIGGIIIIGHHIIIIHIIIIIIFIIIHICHHHHHFEHHIHHHHIIGHIHGIHIIGIIDHIIHIHIIIIHFHGIIGFHHHIHIIIHIIIHHEHHFHHFHHDHHIGEH??6<GHHHCDCH5HHHEHIIHHHIFEECEHEHHHH8<<11F<11<<0<0<11<EFD1G@D1G<<<1<11<111@D1E@CE<<1100<<111<<11D1C<<DH<<<1<<<1<11<1<1111<1</0<<0<D<
@HISEQ:969:HM2KJBCX2:2:1103:7679:9065 2:N:0:ACTATGCA
GACAGAGGTGCACCCAACTATCCCTATTAATCATTACGTCAATCCTAGAAACCAACAAAATAGGATCAAACGTCCTATTTCATTATTCCATGCTAATGTATTCAAGCGTTAGCCTGCTTTAAACACTCTAATTTTTTCAAAGTAACAGTCCTGTTTCCCTGCAACACCAAATTAATGACATTACAGTTCTTCAAGAAGGAGGAACCAGTAAAGCCAGTACATACCAGAGGCACGACCAACTTACTAATCCCGAAATTCAACTACGAGCTTTTTAACTGCAACAACTTTAATATACGCTATTGGAGCTGGAATTACCGCGGCTGCTGGCACCAGACTTGCCCTCCAA
+
DDDDDIIHIIIIIIIIIIIIIIIIIIIIIIIIIIIIIHHIIIIIGIIIIIIHIIIIIIIIIIIIIIIIIIHIIIIIIIIIHHIIIIIHHHHHHIIIIIIIIIIHIIIIIIIIIIIIIIIIHIIIIIIIIIIIIIHIHIIIIIIIIIIIIHHIIIIIIIHIIIIIIIIHHIIIHIIIIIIIIIIIIIIIIIIIIIIIIIIIIIIIIIIIIIIIIIIIIIIIIIIIIIIIIIIIII?IIIHIIIIIHIIIIIIIIIIIIIIIIIHIIIIIIIIIIIIIIIIIIIIIIIIIIIIIIIIIIIIIIIIIIIIIIIIIIIIIIIIIIIIIIIIIIIIIIIIIIIIIIDDDDD
@HISEQ:969:HM2KJBCX2:2:1103:17398:9036 2:N:0:ACTATGCA
GACAGAGGTGCACCCAACTATCCCTATTAATCATTACGTCAATCCTAGAAACCAACAAAATAGGATCAAACGTCCTATTTCATTATTCCATGCTAATGTATTCAAGCGTTAGCCTGCTTTAAACACTCTAATTTTTTCAAAGTAACAGTCCTGTTTCCCTGCAACACCAAATTAATGACATTACAGTTCTTCAAGAAGGAGGAACCAGTAAAGCCAGTGCATACCAGAGGCACGACCAACCTACTAATCCCGAAATTCAACTACGAGCTTTTTAACTGCAACAACTTTAATATACGCTATTGGAGCTGGAATTACCGCGGCTGCTGGCACCAGACTTGCCCTCCAA
+
<<DD@DHHFGHHIHHIHHIIIIGFHHHEFHIEHIIHCCDGHHHIIIIEEHEFHHHEHFHIGIHIGHHHHHICCG@HHEHGEHEHHHEHIIFEIFEHIEHHHIHHGCGCGEH>CHHHCIHCHHHHHHHGEEGHEHEACHHFHHHHIHHHIIIIIIHGIIHIHIIIHHHHI@FCHFGCCGHHIHHHHHDHHIHHIHH:CCEEDIHIH@GGHHHFIIHHEHCIFHIIHHHFGAGHEHHHHHGHFEFFA<FAHHCIHHG<1HFGECE@EIHIHIHCEHGIIHIHHIIIIIIHHF?HHHIHFEIHGEHIIHIHHIHHHHHIHIIHHIHHIFHHIIHHFHHHIHHCH@DBD@
@HISEQ:969:HM2KJBCX2:2:1103:18011:9852 2:N:0:ACTATGCA
GACAGAGGTGCACCCAACTATCCCTATTAATCATTACGTCAATCCTAGAAACCAACAAAATAGGATCGAACGTCCTATTTCATTATTCCATGCTAATGTATTCAAGCGTTAGCTTGCTTTAAACACTCTAATTTTTTCAAAGTAACAGTCCAAATTCCCCGCAACACCAAATTAATGGCATTACGGATCATCAGGAAGGAGGAATCAGTGAGACCAGTACATACCAGAGGCATGACCAATCTACTAACCCCGAAATTCAACTACGAGCTTTTTAACTGCAACAACTTTAATATACGCTATTGGAGCTGGAATTACCGCGGCTGCTGGCACCAGACTTGCCCTCCAA
+
DDDDDIIIIIIIIIIIIIIIIIIIIIIHHIIIIIIIIIIIIIIIIIIIGIIIIIIIIIIGIIHHIIIIIIIIHIIIIIIIHIIIIIIIIIIIIIIHIIIIIIIIIIIIIIIIIIIHHIIIIIIIIIIIIIIIIIIIIIIIIIIIIHHIIIIIHIIIIIIHIIIIIIIIIIIIIIIIIIIIIIIIIIIIIIIIIIIIIIIIIIIIIIIIIIIIIIIIIIIIIIIIIIIIIIIIIIIIIIIIIIIIHIIIIIIIIIIIIIIIIIHIIIIIIIIIIIIIIIIIIIIIIIIIIIIIIIIIIIIIHIIIIIIIIIIIIIIIIIIIIIIIIIIIIIIIIIIIIIIIIDDDDD
@HISEQ:969:HM2KJBCX2:2:1103:6045:11342 2:N:0:ACTATGCA
GACAGAGGTGCACCCAACTATCCCTATTAATCATTACGGTGGTCCTAGACCAACAAAATAGAACCAACGTCCTATTCTATTATTCCATGCTAATCTATTCAAGCAAAAGCCCGCTTTAAACACTCTAATTTTTTCAAGGTAATGGTCCTGGTTCCCCGACACACCCAATAAAGGGCATACCGGCTCACCAGAAGGATAGACCCGACAACAGACAGTACTCGCCAGAGACGGACCGCCCGGTCAGGTCTAAAATTCAACTACGAGCTTTTTAACTGCAACAACTTTAATATACGCTATTGGAGCTGGAATTACCGCGGCTGCTGGCACCAGACTTGCCCTCCAA
+
DDDDDIIIIIIIHIIIIIIIIIIIIIIIIIIIIIIIIIIIIIIIIIIIIIIIHIIGIIIIHHHIIIIIIIHIIIIIIIIIIHIIIIHIHHIIGIIIIIIIIHIHIIIIIIIIIIHIIIIIIIIIIHIHIIIHIIIIIIIIIIIIHIIIIIHHHIIIIIIIIIIIIIIIIHIIIIIIIHIIIIIIIIIIIIIIIIIIIHIIIIIIIIIIIIIIIIIIIIIIIIIIIIIIIIIIIIIIIIIIIHIIIIIIIIIIIIIIIIIIIIIIIIIIIIIIIIIIIIIIIIIIIIIIIIHIIIHHHHIIIIIIIIIIIIIIIIIIIIIIIIIIIIIIIIIIIIIIIIDDDDD
@HISEQ:969:HM2KJBCX2:2:1103:11549:11484 2:N:0:ACTATGCA
GACAGAGGTGCACCCAACTATCCCTATTAATCATTACGTCAACCCTAGAAACCAACAAAATAGGATCAAACGTCCTATTTTATTATTCCATGCTAATGTATTCAAGCGTTAGCCTGCTTTAAACACTCTAATTTTTTCAAAGTAACAGTCCTGTTTCCCCGCAACACCAAATTAATGGCATCACGGTTCTTCAAGAAGGAGGAATCAGCGAGGCCAGTGCATACCATTGGCACGACCAACCTGCTGACCCCGAAATTCAACTACGAGCTTTTTAACTGCAACAACTTTAATATACGCTATTGGAGCTGGAATTACCGCGGCTGCTGGCACCAGACTTGCCCTCCAA
+
BDDDDIIHIIIIIIIIIIHIEHIIIIIIIIIIIIIIIHHIHIIHIHHHIIIIIIIIIIIIIIHHHIIIIIIIHIIIIIIHIIIGHHHIIIHHHHIIIIIIIIIIIIIIIIIIIIIIIIIIHIIIIIIIIIIIIIIIIIIHHIIIIIIIHIIIIIIIIIIIIIIIHIIIIIIIIIIIIIIIIIIIIIIIIIIIIIIIIIIIIIIIIIIHIIIIIIIIIIIIIIIIIIIIIIIIIIIIIIIIIIIHDIIIIIIIIIIIIIIIIIIIIHIIIIIIIIIIIIIIIIIIIIIIIIIIIIIIIIIIIIIIIIIIIIIIIIIIIIIIIIIIIIIIIIIIIIIIIIIIIDDDDD
@HISEQ:969:HM2KJBCX2:2:1103:19949:12120 2:N:0:ACTATGCA
GACAGAGGTGCACCCAACTATCCCTATTAATCATTACGTCAATCCTAGAAACCAACAAAATAGGATCAAACGTCCTATTTCATTATTCCATGCTAATGTATTCAAGCGTTAGCCTGCTTTAAACACTCTAATTTTTTCAAAGTAACAGTCCTGTTTCCCTGCAACACCAAATTAATGACATTACAGTTCTTCAAGAAGGAGGAACCAGTAAAGCCAGTACATACCAGAGGCACGACCAACTTACTAATCCCGAAATTCAACTACGAGCTTTTTAACTGCAACAACTTTAATATACGCTATTGGAGCTGGAATTACCGCGGCTGCTGGCACCAGACTTGCCCTCCAA
+
DDDDDIIGIIIIIIIIIIIIIIIIIIIIIIIIIIIIIIIIIIIIIIIHIHIHGIIIIIIHIIIHIIIIIIGIIHHIGIIHIIHIIIIIGGHHGHEHIIIIIIHIIIIIHIIIIIIIHHIHIIIIIIIIIIIIIHHHIHHIHIIIIIIIIIIIIIIIIIIIIHIIIIIIIIIHHHIIHHHIIIIIIIIHIIIIIIIIIIHHIIIHIIHIIIIIHIIIIHIIIIIIIIIIIHIIIIIIIIIIIIIIHIIHHHIIIIIIIIIHHIIIIIIIIIIIIIIIIIIIIHGIIIIIIIIIIIIIIIIHHIIIIIIIIIIIIIIIIIIIIIIIIIIIIIIIIIIIIIIIIDDDDD
@HISEQ:969:HM2KJBCX2:2:1103:9844:12350 2:N:0:ACTATGCA
GACAGAGGTGCACCCAACTATCCCTATTAATCATTACGTCGATCCTAGAAACCAACAAAATAGAATCAAACGTCCTATTTCGTTATTCCATGCTAATGTATTCAAGCGTGAGCCTGCTTTAAACACTCTAATTTTTTCAAAGTAACAGTCCTGATTCCCCATGACACCAAATTAATGACGTCATGGTTCGTCAGAAGGTAGGAATCAATAATACCAGTACGTACAATAGCACGACCAATAAATTGATCCCGAAATTCAACTACGAGCTTTTTAACTGCAACAACTTTAATATACGCTATTGGAGCTGGAATTACCGCGGCTGCTGGCACCAGACTTGCCCTCCAA
+
DDDDDIIHIIHHHHIIIHIIIIIIIIIIIIIIIIIIIIHIIIGHIIIIIHIIHCHIFHHIIIHIIIIIIHHIIIHHIIIIIIIIIIIHIIIEHHIIHHIIIIIIIIHIIIIIIIIIIIIIIIIIHIIGIIIIIIIIIIHEIIIIIIIIIIIIIIIIIIHIIHHIIIIIIIIIIIIIHHH1IIIIIIIIIIIHIIIIHIIIHHIIIIIIHIIIIIIIIIIIIIIIHIIIIIIIIIHIIIIIIIIIIIIIIIIIIIIIIIIIIIIHHHIIIIIIIHGIIIIIIIIIIIIIIIIHIIIIHGGHIIIIIIIIHIIIIIIIIIIIIIIIIIIIIIIIIIIIIIIIDDDDD
@HISEQ:969:HM2KJBCX2:2:1103:20775:12422 2:N:0:ACTATGCA
GACAGAGGTGCACCCAACTACCCTATTAATCATTACGTCAATCCTAGAAACCAACAAAATAGGATCAACGTCCTATCTCATTATTCCATGCTAATGTATTCAAGCGCGAGCCTGCTTTAAACACTCTAATTTTTTCAAAGTAACAGTCCTGATTCCCCGCCACACCAAATTAATGACATGATGGTTCGTCAGAAGGTAGGAATCAGTAACACCAGTACGTACCGAAGGCACGACCAGCGTACTAATCCCGAAATTCAACTACGAGCTTTTTAACTGCAACAACTTTAATATACGCTATTGGAGCTGGAATTACCGCGGCTGCTGGCACCAGACTTGCCCTCAA
+
DCDDDIIIIIHIHHHHIIIIHGHIIIIIIIGHFHIIIIIIIIHIIIIIIIIIIIHGIIIIIHIIHIHIIIIIIGIIIGIIHIIIIIIIIIEHHHIGIHIIIGEGHEIHHHGHIIIIIHHHHIIIIIHIIIHIHHHIIHHIHGHHGHHHIHHHGHIIIIIHIGHIIIIIHHHGHIIHIIIIHHHIIIIIIIIIIIIIIHIHIIIIIIHHHIIIIHIHI<IHIIIIIIIHIIIIIIIIIIIIHGIIIIIIIIIHIHIIIIIHDIIIIIIIIIIHHIIIIIIHIHIIHHHIIIIIIIIIIHHIIIIIIIIIIIIIIIIIIIIIIIIIIIIIIIIIIIIIIIDDDDD
@HISEQ:969:HM2KJBCX2:2:1103:5724:12874 2:N:0:ACTATGCA
GACAGAGGTGCACCCAACTATCCCTATTAATCATTACGGTGATCCTAGAAACCAACAAAATAGAATCATGCCGTCCTATTTTATTATTCCATGCTAATGTATTCAAGCAAAATGCCTGCTTTAAACACTCTAATTTTTTCAAAGTAAAGGTCCTGGTTCCCCGCGACACCCAATTAAGGGCATCGCGGTTCTCCAGAAGGTGAGAAATTGACTACACCAGTTCATACCCCTTAAGGCACGACCGATGTGTCAATCCCGAAATTCAACTACGAGCTTTTTAACTGCAACAACTTTAATATACGCTATTGGAGCTGGAATTACCGCGGCTGCTGGCACCAGACTTGCCCTCCAA
+
DDDADIIIIHIIIIIIIIIIIIHIIIIIIIIIIIIIIIIIIIIIIIIIIIIFFEHIGHIGIIIIIIIIIIIHIIGHIHIIIIIIIIIIIIHGHHIIIHHHHHHHIIIIIIIHIHIIIIIHHHHIGIHGIHHHIIIIIHIIIIIIIIIIIHIIIIIIHHHGHIIIIIIIIIIHHHIIIIIIIIIIIHIHEHHIIIHIIIIIIIIIIIIIIIIIIIIIIIIIIIIHIHGIHIIIIIIIIHIIIIIIIHIIIIHIHIGIIIIIIIIIIIIIIGIIIIIIIIIIIIIIIHIIIIIIIIIIIIIHIIIIIIIIIIIIIIIIIIIIIIIIIIIIIIIIIIIIIIIIIIIIIIIDDDDD
@HISEQ:969:HM2KJBCX2:2:1103:5428:13237 2:N:0:ACTATGCA
GACAGAGGTGCACCCAACTATCCCTATTAATCATTACGTCGATCCTAGAAACCAACAAAATAGAATCAAACGTCCTATTTCGTTATTCCATGCTAATGTATTCAAGCGTGAGCCTGCTTTAAACACTCTAATTTTTTCAAAGTAACAGTCCTGATTCCCCATGACACCAAATTAATGACATCATGGTTCGTCAGAAGGTAGGAATCAATAATACCAGTACGTACAATAGCACGACCAATAAATTGATCCCGAAATTCAACTACGAGCTTTTTAACTGCAACAACTTTAATATACGCTATTGGAGCTGGAATTACCGCGGCTGCTGGCACCAGACTTGCCCTCCAA
+
DDDDBIIIIIIIHIIIIIIIIIIIIIIIHGHIIIIIIHIIHHIIIIIHIIIFHIIIIIGHIHHHHHIIGGHIHIGIIGIIIIIIIIIHIIHHGIIGHFHIHHIHIHIHHHIHHHIIIHHIHIIHHIIHHHIHHIIHHEHHIIHIHHIIHHHFHHGHHIHHIHIHHHHHGHH@HHIHHEGHHHHHHIHHIIIIIIIIIIHIHHIIHHIIHHHGFIIIHIIIIIIIIIIIHIIIHIHGIIIIIIIHHIHHHIHIIIHGIIIIIIIIIIIIIIIIIIIIIIIIIIHIHGHIIIIHIHIIIIIIIHIIIIHFGHIGIIIIIIIIIIIIIIIHHIIIIIIIIIIIDDDDB
@HISEQ:969:HM2KJBCX2:2:1103:20964:12746 2:N:0:ACTATGCA
GACAGAGGTGCACCCAACTATCCCTATTAATCATTACGTCAATCCTAGAAACCAACAAAATAGGATCAAACGTCCTATTTCATTATTCCATGCTAATGTATTCAAGCGTTAGCCTGCTTTAAACACTCTAATTTTTTCAAAGTAACAGTCCTGTTTCCCTGCAACACCAAATTAATGACATTACAGTTCTTCAAGAAGGAGGAACCAGTAAAGCCAGTACATACCAGAGGCACGACCAACCTACTAATCCCGAAATTCAACTACGAGCTTTTTAACTGCAACAACTTTAATATACGCTATTGGAGCTGGAATTACCGCGGCTGCTGGCACCAGACTTGCCCTCCAA
+
DABCAIICH1CGHHHHHICHHIHGIHCHFHFHHHHHHFCGHIHCHIIGHHHGHHIHHIIIHIHHHFHHIIIHHHIDH?H?GHGHHGHIGH1@@DFHHHGGEFGHHEHHEFGHHFGEGEHHGGHHHIEEEHHHHHIFHHHHHHEHHHGIHHHHHIHHHIHFGHHHHHHHHIHIHIGHIIIHIHHHHIHIIHHHHIHHHIIIIIHHIHIIIIIIIHFHI<IIHFIIHHIHIIHHHHEHHEHIHEHGDHFIIIIIHHHIGHHGHHDHHHIIIIHIIHHIHIIIHHHHHHHIIIHHIHIIIIHHHIIIIIIIIIIIIIIIIIHIIIIIIIIIIIIHHGIIIIIIIDDDBD
@HISEQ:969:HM2KJBCX2:2:1103:4921:13601 2:N:0:ACTATGCA
GACAGAGGTGCACCCAACTATCCCTATTAATCATTACGTCAATCCTAGAAACCAACAAAATAGGATCAAACGTCCTATTTCATTATTCCATGCTAATGTATTCAAGCGTTAGCCTGCTTTAAACACTCTAATTTTTTCAAAGTAACAGTCCTGTTTCCCTGCAACACCAAATTAATGACATTACAGTTCTTCAGAAAGGAGGAATCAGCGAAGCCAGTACATACCAAAGGCACGACCAACCTGCTAACCCCGAAATTCAACTACGAGCTTTTTAACTGCAACAACTTTAATATACGCTATTGGAGCTGGAATTACCGCGGCTGCTGGCACCAGACTTGCCCTCCAA
+
CDDDCIIIIIIIHIHIHIIIIGIHIIIIIIIIIIIIIIIIIIHHIIIIIIIIHIIIIIGIIIHIIIIIIIIGHIIIIHIIGIHIHIGFHHIIIIIIIIIHIIIHIIIIIIIIIIIIIHIIIIIIIIIIIIIIIIIIIHIHGIHHIIIIIIIIIIIIIIHIIHIIIIIIIHIIIHHGHIIIIIIIIIIIHHIIIIIIIIIIIIIIHIIIIIIIIIIIIIIIIIIIHIIIIIIIIHIIIIHIIIIIIHIIIHIIIIIIIIIIIIIIIHIIIIIIIIIIIIIIIIIIHHHIIIIIIIIIIIIIIIIIIIIIIHIIIIIIIIIIIIIIIIIIIIIIIIIIIIIIIDDDDD
@HISEQ:969:HM2KJBCX2:2:1103:13356:14837 2:N:0:ACTATGCA
GACAGAGGTGCACCCAACTATCCCTATTAATCATTACGTCGATCCTAAAAACCAACAAAATAGAATCAAACGTCCTATTTCATTATTCCATGCTAATGTATTCAAGCGCGAGCCTGCTTTAAACACACTAATTTTTTCAAAGTAACAGTCCTGATTTCCCGCGACATCAAATTAATGACATCGTGGTTCGTCAGAAGGTAGGAATCAATTTGACCAGTACGTACCGAGGCACGACCGATCAACTGATCCCGAAATTCAACTACGAGCTTTTTAACTGCAACAACTTTAATATACGCTATTGGAGCTGGAATTACCGCGGCTGCTGGCACCAGACTTGCCCTCCAA
+
00<0<<FEHC?GHE=@1<FGEHGEG@?ECHH1<CC@G@FHCEEH@C@GC@HHHCH0C1<CGHEHH?GIGFHD1<@EHH11<1<<CFHIHF?EGHFFH1GHIDH@HD<><<C/<CC@@FFFGHEEEB@CC@@@FHEHHHF@@EDHGHHH<1<F?F0GH@G@CD.GCCDEH<F<CCF@C<EGHED<:D8<85G?HG@E/GAGGF?<F06CFAHCF<A?EHHE01:@@<1:0HCCCHHEE<D1D1<<:////DC@D1<1FFD1<<0D?HHHGCHFCD11HF<<D1HHEFFC<1C0IHHHF<@@<<D1?G@G?FFHHCC<HGCHEEHFGD11G@?EFHCD0<0D0B<<<
@HISEQ:969:HM2KJBCX2:2:1103:11983:14912 2:N:0:ACTATGCA
GACAGAGGTGCACCCAACTATCCCTATTAATCATTACGTCAATCCTAGAAACCAACAAAATAGGATCGAACGTCCTATTTCATTATTCCATGCTAATGTATTCAAGCGTTAGCTTGCTTTAAACACTCTAATTTTTTCAAAGTAACAGTCCAGATTCCTCGCAACACCAAATTAATGGCATTACGGCTCATCAGGAAGGAGGAATCAGTGAGACCAGTTCATACCAGTGGCATGACCAACCTACTAACCCCGAAATTCAACTACGAGCTTTTTAACTGCAACAACTTTAATATACGCTATTGGAGCTGGAATTACCGCGGCTGCTGGCACCAGACTTGCCCTCCAA
+
DDDCCIIHIIIIIIIIIIIHHIIIIIIIIIIIIIIIIIIIIHIIIIIIHIIHIIIIIIIHIHE@DGHIIIHIIIIIIIIIHHIGHIIHHHIIIIIIIIIIIIIIIIIIIIIIIIIIIIHHIIHIIIHIIIFIIHIHIIIIIIHIIIIHHIIIIIIIIIIIIIIIIIIIIIHIIIIHIIHHIIIIIIIIIIHIIIIIIIIHIIIIIIIIIIIIIIIIIIIIHIIIIIIIIIIIIIIIIIHIHHHFDHFIIHIIIIIIIHHIIIHIIIIIIIIIIIIIIIIIIIIIIHIIIIIIIIIIIIIIIIIHIIIHIIIIIIIIIIIIIIIIIIIIIIIIIIIIIIIIIDDDDD
@HISEQ:969:HM2KJBCX2:2:1103:2344:14195 2:N:0:ACTAAGCA
GACAGAGGTGCACCCAACTATCCCTATTAATCATTACGGTGATCCTAGAAACCAACAAAATAGAACCATGCCGTCCTATTCTATTATTCCATGCTAATGTATTCGAGCAAAAATGCCTGCTTTAAACACTCTAATTTTTTCAAGGTAAAGGTCCTGGATCCGCAAGACACCCAATAAAGGACATCAAGTTTCTCCAGAAGGTGAGAAATCAACAGTAACAGTTCATACCCCTTAAGGCATGACCGTCACGTCAATCCCGAAATTCAACTACGAGCTTTTTAACTGCAACAACTTTAATATACGCTATTGGAGCTGGAATTACCGCGGCTGCTGGCACCAGACTTGCCCTC
+
DDDDDIIIIIIIIIIIIIIIIIIIIIIIHIIIIIIIIIIIIIIIIIIIIIIIIIIIIIIIIGIHIIIIHIIIIIIIIIGIIGIIIEHIIIIIIIHIHHGEGIIIHHIIIIIIIIIIIIIIIIIIIIIIIGIIIIIIIIIIIHIHHHHIIIIIIIIIHIHIIIIIIIIIIIIIIIIIIIIIIIIIIHIIHHGIHIIIIIIIHHIIIIIIHIIIIIIIIIIHIIIGIIHIIIIIIIII;IIIHHIIIIIHEIHIIIHIIIIIIIIIIIIIIIIIIIIIIIIIIIIIIIIIIIHIIIIIIIIIHIIIIIIIIIIIIIIHIIIIIIIIIIIIIIIIIIIIIIIIIIIIIDDDDD
@HISEQ:969:HM2KJBCX2:2:1103:16786:15266 2:N:0:ACTATGCA
GACAGAGGTGCACCCAACTATCCCTATTAATCATTACGTCAATCCTAGAAACCAACAAAATAGGATCAGACGTCCTATTTCATTATTCCATGCTAATGTATTCAAGCGTTAGCCTGCTTTAAACACTCTAATTTTTTCAAAGTAACAGTCCTGTTTCCCTGCAACACCAAATTAATGACATTACAGTTCTTCAAGAAGGAGGAACCAGTAAAGCCAGTACATACCAGAGGCACGACCAACTTACTAATCCCGAAATTCAACTACGAGCTTTTTAACTGCAACAACTTTAATATACGCTATTGGAGCTGGAATTACCGCGGCTGCTGGCACCAGACTTGCCCTCCAA
+
BDDDDIIHIHIIHIIIIIHHHHHHHIIIIIIIIIIGHHGHHIIIIIIHIIIIIHICHIIIIIHGHIII1<FHGHHHIHIHHIHFHIIIHIIFHHIHIIIIIHHHEHIHIIIIHIHIIHFHIHIIIIIIIIIIIIHHHHHIIIIIHIIIHIIIIIHHIIIIIHHHIIIHHHHIIIIIIHIIIIHHIIIHHIHIIIIHIIIIIHIHIIIIIIIIIIIIIHIIIIIIHHIIIIIIIHHIIIIIIIHHGIIHIIIIIIIIIIHIHHHIHEIIHIIIHHGIIIHIIIIIIIIIIIIIIHIIIIHHIIIIIIHIIIIIIIIIIIIIHIIIHIIIIIIIIHIIIIIIIDDDDD
@HISEQ:969:HM2KJBCX2:2:1103:3410:15258 2:N:0:ACTATGCA
GACAGAGGTGCACCCAACTATCCCTATTAATCATTACGGTGATCCTAGAAACCAACAAAATAGAACCATGCCGTCCTATTCTATTATTCCATGCTAATGTATTCGAGCAAAAATGCCTGCTTTAAACACTCTAATTTTTTCAAGGTAAAGGTCCTGGATCCGCAAGACACCCAATTAAGGACATCAAGTTTCTCCAGAAGGTGAGAAATCAACAGCGACAGTTCATACCCCTTAAGGCATGACCATCACGTCAATCCCGAAATTCAACTACGAGCTTTTTAACTGCAACAACTTTAATATACGCTATTGGAGCTGGAATTACCGCGGCTGCTGGCACCAGACTTGCCCTCCAA
+
0DDDDIIHHIIIHHIIHIHHIHEHIIIEHFHHHIIHIHGIHIHFHIHC?H?DDEG0G@HEGHIIF?HIIHHHHHGHFHIHHHIHHHEH<ECHF1F?@GHIIHEHIIEHHEHGIIHHG@@@G@HHHIIIHHCHHFCCGHHHHIIIIHGGIIIIIHFHGHDGHHEIIHEHIGGHHHEHIIHIIIHHHHHIHHHIHHEHGC;IIHIIHHIIIHHHDHIHEHHHHHIIIIIIIHHIHHHI4GIIIIIIGIHFIHIHIIGIHIIIIIIIIHHHGIIHIGIIIIIFIIIIIIIIHIIIIHHHHGEGIIIIHFHHIIIIIIHIIIIHIHEGHIIHIIGIIIIIIHIHIIHHIIHHBADDA
@HISEQ:969:HM2KJBCX2:2:1103:17998:15327 2:N:0:ACTATGCA
GACAGAGGTGCACCCAACTATCCCTATTAATCATTACGTCAATCCTAGAAACCAACAAAATAGGATCAACGTCCTATTTCATTATTCCATGCTAATGTATTCAAGCGCGAGCCTGCTTTAAACACTCTAATTTTTTCAAAGTAACAGTCCTGATTCCCCGCCACACCAAATGAATGACATGATGGTTCGTCAGAAGGTAGGAACCAGTAACACCAGTACGTACCTAAGGCACGACCAACGTACTGATCCCGAAATTCAACTACGAGCTTTTTAACTGCAACAACTTTAATATACGCTATTGGAGCTGGAATTACCGCGGCTGCTGGCACCAGACTTGCCCTCCAA
+
DDDDCIHIIIIIHGIIHHIIIIIIIIIIIIIIIIIIIIHIIIIHIIIIIIIIIIIHIIIIIHHHIFHHIIHEHIIIIIIIIIIIIIIGIIIEHIHIIHIIIHHIIIIIIIIIIIIIIHEHIHIIIHHHHFIIIIIIIIHHHIIHIIHHHGIIHHHHIIIIIIHIIHIIIIIHIIHIIIIIIIHIIIIIIIIIIIIIIIIIIIIIIIIIIHGIIIIIIIHIIIIIIIIHIIIIIIIIIIIIHIHIIIIIIIIIHIIIIIIIIIIIIIIIIIIIIIIIIIIIIIIIIHHIIIIIIIGIHIIIIIIIIIIIIIIIIIHIIIIIIIIIIIIIIIIIIIIIIIIIDDDDD
@HISEQ:969:HM2KJBCX2:2:1103:1692:16473 2:N:0:ACTATGCA
GACAGAGGTGCACCCAACATCCCTATTAATCATTACGGTGGTCCTAGAAACCAACAAAATAGAACCACAACGTCCTATTCTATTATTCCATGCTAATCTATTCAAGCAATAGCCCGCTTTAAACACTCTAATTTTTTCAAGGTAATGGTCCTGGCTCCCCAACACACCCAATTAAGGACATACTGGTTCACCAGAAGGAAGACCCGACAACAGGACAGTACTCGCCAAAGACGGACCGCCCGGCCAAGTCTAAAATTCAACTACGAGCTTTTTAACTGCAACAACTTTAATATACGCTATTGGAGCTGGAATTACCGCGGCTGCTGGCACCAGACTTGCC
+
DDDDDIIIIGIIIIIIFIIIIHIIIIIIIGHIIIIIHHHIIIIIIIIIIIHHIIIHFIGIIHHGHIIIHHGDEHHIIGIIHIHHIIHEHIIIHHIIIHIIHIIIIHIIIHIIIIIIGFHHIIIIHIIHIIIIHHIIHHIIIIIIIIIHIIIHIHHHHIIIIIIHIHIIIIIHHIIIIIIIIIIIIIIIIIIHIIIIIIHIIIIIIIIIIIIIIIIIIIIIIIIIIIIIIIHHIIIIIIHIIIIIIIIIIIIIIIIIIIIIIIIIIHIIIIIIIIIIIIHIIIIIIIIIIIIIHGIIIIIIIIIIIIIIIIIIIIHIIIIIIIIIIIIIIIHIIHIDDDDD
@HISEQ:969:HM2KJBCX2:2:1103:7911:16858 2:N:0:ACTATGCA
GACAGAGGTGCACCCAACTATCCCTATTAATCATTACGTCAATCCTAGAAACCAACAAAATAGGATCAAACGTCCTATTTCATTATTCCATGCTAATGTATTCAAGCGTTTGCCTGCTTTAAACACTCTAATTTTTTCAAAGTAACAGTCCTGACTCCCCACGACACCAAATTAATGACATCATGGTTCATCAGAAGGGAGAAATCAACGACGCCAGTGCGTACCGAAGGCACGACCGACGTATTGATCCCGAAATTCAACTACGAGCTTTTTAACTGCAACAACTTTAATATACGCTATTGGAGCTGGAATTACCGCGGCTGCTGGCACCAGACTTGCCCTCCAA
+
ADBDDIIIIGGIIHIHHIIHIGIIIIIGHHIHIIIIIHIIIGGHIIIHIIIIGIIIHIIHIHHHECEHIIIGFHIHHGHHHIIHIIIIIHIHHHIIHIIHHHHHHHGIHHEIHIIIIHHHHHGIIIHIHIIIIIIHHHHIHIIIHIIHGIIIIHIIIIIIIIIHIHHHHIIIIIIIIIIIIHHHIIIIIIIIIIIIIIIIIIIGIIIIIIHIIIIHIHHHHIIIIIIIIIIIIIIIIIIIIIHHCIHIIIHHHIIIIHIIIIHIIIHIIIIIHIIIHIIIIIIIIIIIIIIIIIIIIIIHHIIIIIIIIIIIIIIIIIIIIIIIIIHIIIIIIIIIIIIIHCCDDD
@HISEQ:969:HM2KJBCX2:2:1103:9518:16095 2:N:0:ACTATGCA
GACAGAGGTGCACCCAACTATCCCTATTAATCATTACATCGATCCTAGAAACCAACAAAATAGAATCTGATGTCCTATTTCATTATTCCATGCTAATGTATTCAAGCGTAAGCTTGCTTTAAACACTCTAATTTTTTCAAGGTAACAGTCCTAATTCCCCATAACATCAAATAAATGACATTATGGTTCTTTAGAAGGTGAGAACCAATAAAACCAGTACATACCAAGGCATGACCGATTCCTTGATCCCGAAATTCAACTACGAGCTTTTTAACTGCAACAACTTTAATATACGCTATTGGAGCTGGAATTACCGCGGCTGCTGGCACCAGACTTGCCCTCCAA
+
DDDDDIIIIIIIIIIIIIIIIIIIIHIIIIIIIIIIIIIIIIIHIIIIIIIIIIIIIHHIIIHIIIIIIGIIIIIIIIIIIIIIIIIIGIIIIHIIIIIIIIIIIIIIIIIIIIIHIIIIIIIIIIHIIIIIIIIIIIIIIHIIIIIIIIIIIIIIIGIIIIIIIIIIIIIIIIIIIIIIIIIIIIIIIIIIIIIIIIIIIIIIIIHIIIIIIIIIIIIIIIIIIIIIIIIIIIIIIIIIIIIHIIIIHIIIIIIIIIIIIIIIIIIIIIIIIIIIIIIIIIIIIIIIIIIIIIIIIIIIIIIIIIIIIIIIIIIIIIIIIIIIIIIIIIIIIIIIIIIIDDDDD
@HISEQ:969:HM2KJBCX2:2:1103:3247:16794 2:N:0:ACTATGCA
GACAGAGGTGCACCCAACTATCCCTATTAATCATTACGTCGATCCTAGAAACCAACAAAATAGAACCAATCCGTCCTATTTCATTATTCCATGCTAATGTATTCAGACTTAAGCCTGCTTTAAACACTCTAATTTTTTCAAAGTAACAGTCCTGATTTCCCAACACACCAAATTAATGACATGAAGGTTCTTCAGAAGGTAGAAATTCGCCACTACTGTACGGACCGTAAAGCCCGACCATAGGACAAATTTCGAATTTCAACTACGAGCTTTTTAACTGCAACAACTTTAATATACGCTATTGGAGCTGGAATTACCGCGGCTGCTGGCACCAGACTTGCCCTCCAA
+
@?@@<<FEF@1<D@<11<<CECH@F<CFHFE1FGHE1EG@E/@<<<F?EECEGFCHHEECFEEGG?GHEHI@@G1<EGCH@GHHE11<<1CCEHH@FFEIIHIIIHGEGIHHEHE@FGEH@ABFHF@HIHGHD@11D?GBF?HHGFHGHHHEHGEA8B1HGHHHHHIHHHHGHFHFCIHHIHIIHHI?CHCGGHHIH:GCHIHHHHHG0HEGGGHHFHCHHHHH=IIIHHCHDHEECHHIIHGHEAHFIIHEE@HHFFHHHGEECCHEHIHG@?GHGHIHHHHHGHHE@HGIH=EIHHEFFFFHGF@@HHIIHC<HC<GIHHHHEHFHFEIIIHHHH@GHDHF<@@@@
@HISEQ:969:HM2KJBCX2:2:1103:6896:17077 2:N:0:ACTATGCA
GACAGAGGTGCACCCAACTATCCTATTAATCATTACGTCAATCCTAGAAACCAACAAAATAGGATCAACGTCCTATTTCATTATTCCATGCTAATGTATTCAAGCGCGAGCCTGCTTTAAACACTCTAATTTTTTCAAAGTAACAGTCCTGATTCCCCACCACACCAAATTAATGACATGATAGTTCGTCAGAAGGTAGGAATCAGTAACACCAGTACGTACCGAAGGCACGACCAGCGTACTAATCCCGAAATTCAACTACGAGCTTTTTAACTGCAACAACTTTAATATACGCTATTGGAGCTGGAATTACCGCGGCTGCTGGCACCAGACTTGCCCTCCAA
+
DDDDDIIIIIIIIIIIIIHIIIIIIIIIIIIIIIIIIIIIIIIIIIIIIHIIIIIIIIIIIIIIIIIIIIIHIIIIHIIIIIIIIIIIIGIHHHIIIHIIIIIHIIIIIIIIIIIIIIIIHIIIIIIIIIIIIIIIIIIIIIIIIIIIIIIIIHIHHIIIIIIIIIIIHIIIIIIIIIIIIIIIIIIIIIIIIIIIIIIIIIIIIIIIIIIIIIIIIIIIIIIIIIIIIIIIIIIIIIIHHIIIIIIIIIIIIIIIIIIIHIIIIIIIIIIIIIIIIIIIIIIIIIIIIIIIIIIIIIIIIIIIIIIIIIIIIIIIIIIIIIIIIIIIIIIIIIIIIIIDDDDD
@HISEQ:969:HM2KJBCX2:2:1103:18828:17385 2:N:0:ACTATGCA
GACAGAGGTGCACCCAACTATCCCTATTAATCATTACGTCAATCCTAGAAACCAACAAAATAGGATCGAACGTCCTATTTCATTATTCCATGCTAATGTATTCAAGCGTTAGCCTGCTTTAAACACTCTAATTTTTTCAAAGTAACAGTCCTGTTTCCCTGCAACACCAAATTAATGACATTACAGTTCTTCAAGAAGGAGGAATCAGTAAAGCCAGTACATACCATAGGCACGACCAACCTACTGACCCCGAAATTCAACTACGAGCTTTTTAACTGCAACAACTTTAATATACGCTATTGGAGCTGGAATTACCGCGGCTGCTGGCACCAGACTTGCCCTCCAA
+
DDDDDIIIIGIHIIIIIHIGHHIIIIIIIIIIIIHHHHHHIIIHIIIIIIIIIIIIHIHIHHIIIIIHHHIIIIIHIIIIIIIHIIIEHHIIEHHCIIIHIIIIHHHHHIIIIIIIIHHIIIIHIIIHHIIIIIIIIIHIIIHIHHIIIIIIHIIIIIIHGIIIHHIIIHIHHIIIIIIIHIIIIIIIIIIIIIIIIIIIIIIIHIIIIIHIIIIIIIIIIIIIIIIIIIIIIIIIIIIIIIIHHIIIHIIIIIIIIIIIIIIIIIIIIIIIIIHIIIIIIIIIIIHIIIIIIIIIIHIIIIIIIIIIIIIIIIIIIIIIIIIIIIIIIIIIIIIIIIIIIDDDDD
@HISEQ:969:HM2KJBCX2:2:1103:20540:17706 2:N:0:ACTATGCA
GACAGAGGTGCACCCAACTATCCCTATTAATCATTACGTCGATCCTAGAAACCAACAAAATAGGTTCGATCGTCCTATTTCGTTATTCCATGCTAATGTATTCAAGCGCGAGCCTGCTTTAAGCACTCTAATTTTTTCAAAGTAACAGTCCTGTTTCCCCGCAACAACAAATTAATGCCATCACGGTTCTACAAGAAGGAGGGACCAGTGAGGCCAGTGCATACCAGTGGCACGACCAACCTACTGGCCCCGAAATTCAACTACGAGCTTTTTAACTGCAACAACTTTAATATACGCTATTGGAGCTGGAATTACCGCGGCTGCTGGCACCAGACTTGCCCTCCAA
+
CDDDDIIIIHIIIIIHIIIGHIIIIIIIIHHIIIIIIIIIIIIIIIGIIIIHHIIIIIHIIIIIIIIIIIHIHIIIIIIIHHIIIIII?HIIHHIIHIIIHIHHIIIIIIIIHIHHIIHIIIIIIIIIIIIIIIIIIIIIHIIIHIIIIIIIIIIIHIIIIIIHHIIHIIIHIIIIIIIIIIIIIIIIIIIIIIIIIIIIIIHIHIIIIIIIIIHIIIIIIIIIIIIIIIIIIIIIII=III=HHIHIIIIIIIIIIIIIIIIIIHIIIIIIIIHIIIIIIIIIIIIIIIIIIIIIIIIIIIIIIIIIIIIIIIIIIIIIIIIIIIIIIIIIIIIIIIIIIDDDDD
@HISEQ:969:HM2KJBCX2:2:1103:21002:17550 2:N:0:ACTATGCA
GACAGAGGTGCACCCAACTATCCCTATTAATCATTACGGTGATCCTAGAAACCAACGAAATAGAATCAGTCCGTCCTATTTCATTATTCCATGCTAATGTATTCAGACGATAGTCTGCTTTAAACACTCTAATTTTTTCAAAGTAACAGTCCTGATTTCCCATCACACCAAATAAATGGCATGAAAGTTCCTCAGAAGGTAGAGATCCATCTCACCAGTGCAGACAATTAAGCCTGACCAATGGGTAGACCCCGAGGTTCAACTACGAGCTTTTTAACTGCAACAACTTTAATATACGCTATTGGAGCTGGAATTACCGCGGCTGCTGGCACCAGACTTGCCCTCCAA
+
AADADIHHIIGHGHHIIIEHHHHIIHCEHEFEHEHHIHHGHHHEEHHHHIIHHHIIIHIGEHHIIFHIIHEHH@FHHHHHHGIHHHIHHIHEEHFC1<<DEGEHHGHIHIHIHDFHHGHHH@HHEHHIIIHGHIIHHGHHHIGEGHCGHHHHHGHIGHHHHEHGEHHHEHHFHHHHHHHHIHIHHIGHIHIGII;HFIIHHHFIIIIIHIIHHHIIHHIIIHHHHGEIHHHHCIHHGIHHHHIIHGGHHIIHHG?GGIHIIHHHCIHCIIIIIIIHHIIIIHHIFIHHHIIIIHFHIHIIIHIIHIIIIIHGHHGIIIIIIIIIIIIIIIHIIIIHIIIHHIIDDDDD
@HISEQ:969:HM2KJBCX2:2:1103:13242:18061 2:N:0:ACTATGCA
GACAGAGGTGCACCCAACTATCCCTATTAATCATTACGTCAATCCTAGAAACCAACAAAATAGGATCGAACGTCCTATTTCATTATTCCATGCTAATGTATTCAAGCGTTAGCTTGCTTTAAACACTCTAATTTTTTCAAAGTAACAGTCCAAATTCCCCGCAACACCAAATTAATGGCATTACGGCTCATCAGGAAGGAGGAATCAGTGAGACCAGTACATACCAGAGGCATGACCAACCTACTAACCCCGAAATTCAACTACGAGCTTTTTAACTGCAACAACTTTAATATACGCTATTGGAGCTGGAATTACCGCGGCTGCTGGCACCAGACTTGCCCTCCAA
+
DDDDDIIIIIIIIIIIIIIIHIIIIIIIIIIIIIIIIIIIIHIHHIIIIIIIIIIIIIGHIIHHCHIIIIIHIIIIHHIIIIIIIIIHHIIIIHHHHIIIIIHIIIIIIIIIIIIHHIIIIHIHIHIIHIHHIIHIIIIHHHIIIFHIIIIHHHHHIIIIIIIIIIHIIHHIHIIHIIIIIIIIIIGIIIIIHIIIIIIIIIIIIIIIIIIIIIIIIIIIIIIIIIIIIIIIIIIHIIIIHHFGGIHIIIIIIIIIIIIIHEHIIIIIIIIIIIIIHIIIIIIIIIIIIIIIIIIIIIIIIIIIIIIIIIIIIIIIIIIIIIIIIIIIIIIIIIIIIIIIIDDDDD
@HISEQ:969:HM2KJBCX2:2:1103:11837:17052 2:N:0:ACTATGCA
GACAGAGGTGCACCCAACTATCCCTATTAATCATTACGTCAATCCTAGAAACCAACAAAATAGGATCAACGTCCTATTTCATTATTCCATGCTAATGTATTCAAGCGCGAGCCTGCTTTAAACACTCTAATTTTTTCAAAGTAACAGTCCTGATTCCCCACCACACCAAATTAATGACATGATGGTTCGTCAGAAGGTAGAAATCAGTAACACCAGTACGTACCGAAGGCACGACCAGCGTACTAATCCCGAAATTCAACTACGAGCTTTTTAACTGCAACAACTTTAATATACGCTATTGGAGCTGGAATTACCGCGGCTGCTGGCACCAGACTTGCCCTCCAA
+
DDDDCIIIIIHIIIIGIIIIIIIIIGHIIGHIIIIIIGIHHHHEHHEHIIIHIIIIIIIIIIHGCHHIIHHEHFHIHGGIHIIIHHICHHHIIHHIIHHHHFHHHIHIHIIIIIIIIGIIHIHHIIHIHHHIHBHHHIHIIIIHIIIIIIIIIIIIHHHHHHHIIIIIIIIIIIIHHIHIIHIHHHHIIIIIHIIIIIIIIHIIIIIIIIIIIIIIIIIIIIIIIIIIIIIHIGIIIIIIIHHHIHHHGIIIIIIIGHIIIHIHIIIIIIIIIIIIIHIIIHIIIIIIIIHHGIIHHIIIIIIIIIIHIIIHIIIIIIIIIIIIIIIIIIIIIIIIIIIIDDDDD
@HISEQ:969:HM2KJBCX2:2:1103:3432:18807 2:N:0:ACTATGCA
GACAGAGGTGCACCCAACTATCCCTATTAATCATTACGTCAATCCTAGAAACCAACAAAATAGGATCAAACGTCCTATTTCATTATTCCATGCTAATGTATTCAAGCGTTAGCCTGCTTTAAACACTCTAATTTTTTCAAAGTAACAGTCCTGTTTCCCTGCAACACCAAATTAATGGCATTACAGTTCTTCAGAAAGGAGGAATCAGCGAAGCCAGTGCATACCAGTGGCACGACCAACCTGCTGACCCCGAAATTCAACTACGAGCTTTTTAACTGCAACAACTTTAATATACGCTATTGGAGCTGGAATTACCGCGGCTGCTGGCACCAGACTTGCCCTCCAA
+
@BDDDIIIIIIIIIIIIIIIIIIIIIIIIIIIIIIIIIIIIIIHIIIIIIIIIIIIIHHIIIHIIIHIHIIIHIIIIHIIIIIIIIIHHIIGGIIIIIIIIIIIIIIIIIIIIIIHIIIIGIIIIIIIIIIIIIIIIIIHIIIIIIIIIIIIIIIIIIHIIIIIIIIIIIHIIIIIIIIIIHIIIIIIIIIIIIIIIIIIIIIIIIIIIIIIIIIIIIIIIIIIIIIIIIIIIIIIIIIIIIIHFIIIIIIIIIIIIIIIIIIIIIIIIIIIIIIIIIIIIIIIIIIIIIIIIIIIIIIIIIIIIIIIIIIIIIIHIIIIIIIIIIIIIIIIIIIIIIIIIDDDDD
@HISEQ:969:HM2KJBCX2:2:1103:5599:19068 2:N:0:ACTATGCA
GACAGAGGTGCACCCAACTATCCCTATTAATCATTACGTCGATCCTAGAAACCAACAAAATAGAATCAAACGTCCTATTTCATTATTCCATGCTAATGTATTCAAGCGTAAGCCTGCTTTAAACACTCTAATTTTTTCAAAGTAACAGTCCTGATTCCCCACGACACCAAATTAATGACATCGCGGTTCTTCAGAAGGTAGGAACCAATAATGCCAGTGCGTACCGAAGCACGACCAACAATTTGATCCCGAAATTCAACTACGAGCTTTTTAACTGCAACAACTTTAATATACGCTATTGGAGCTGGAATTACCGCGGCTGCTGGCACCAGACTTGCCCTCCAA
+
DDDDDHIIIHFHIIIIIHGEHHIIHIIIIIIIIIHHHHHHHIIHHIIHIIHEHIHHIEHIHEHIIHHHHIHIGHIIHCHHIIIIIIHGHIHHIHHIIIHHGHIHGGIIHIIIIIIHHEGHHHHHIIIIIIHIIHHHIIHHIIIHIIHEHIIGHHHHHHHHIIIIIHIIIIIIIIIHIIIIHIIHHHHHIHIIIIIIIIHHHIIIIHIHHIHIIIIIIGIIIIIIIIIIIIIIIIIIIIHIIGHIIIHIIHIIIIHHIIIIIHHIIIIIIIIIIIIIHIIIIIHHHFHIIIHHHIIIHIHIIIIHIIIIIIIIIIIIIIIIIIIIIIIIIHIIIIIHIIIIDDDDD
@HISEQ:969:HM2KJBCX2:2:1103:3836:19103 2:N:0:ACTATGCA
GACAGAGGTGCACCCAACTATCCCTATTAATCATTACGTCAATCCTAGAAACCAACAAAATAGAACCGATGTCCTATTCTATTATTCCATGCTAATGTATTCGAGCAAAGGCCTGCTTTGAACACTCTAATTTTTTCAAGGTAAAAGTCCTGGTTCCCCACGACACCCAGTAAAGGGCATCGGGTTTCCCAGAAGGAAAGACCCGACCGAATCCGTACGCTCGATTAGGAGGACAGATCAGCCAGGTCCAAGGTTCAACTACGAGCTTTTTAACGGCAACAACTTTAATATACGCTATTGGAGCTGGAATTACCGCGGCTGCTGGCACCAGACTTGCCCTCCAA
+
DDDBDGHEGHIIHHHIII@GHHHIHIIIEHHHIHHIIIHIIEHHIIIIHEHIHHIHHFH@HGEHHIIHCFHHHIIHGHICEHIIHHHEHHIIIIIIIIIHDFHIIHIIHHHIIIHIIIIHIIIHIIHIIIHHHHIHIIIIIIIIHIIHIIHIIIHHIHIHIHIHIIIIIIIIIIIIIIIIIIIHHHHEIHIIIIIHIIIIIGIHIIHFHIHIHGIIIIIIIIIIIIIIIIIIIHIIIIHIHHFIIIIIIIIIIIIIIIIIIIIIIHIIIHHIIIIIIIIIIIIIIIIIIIIIIIIHHIIIIIIIIIIIIIIIHHIIIIIIIIIIIIIIIIIIIIHIIIHDDDDD
@HISEQ:969:HM2KJBCX2:2:1103:6736:20530 2:N:0:ACTATGCA
GACAGAGGTGCACCCAACTATCCCTATTAATCATTACGTCGATCCTAGAAACCAACAAAATAGAATCAAACGTCCTATTTCATTATTCCATGCTAATGTATTCAAGCGTAAGCCTGCTTTAAACACTCTAATTTTTTCAAAGTAACAGTCCTGATTCCCCACGACACCAAATTAATGACATCGCGGTTCTTCAGAAGGTAGGAACCGATAATGCCAGTGCGTACCGAGGCACGACCAACAATTCGATCCCGAAATTCAACTACGAGCTTTTTAACTGCAACAACTTTAATATACGCTATTGGAGCTGGAATTACCGCGGCTGCTGGCACCAGACTTGCCCTCCAA
+
DDDDDIIIIIIIIIIIIIIIHIIIIIIIIIIIIIIIIIIIIIIIIIIIIIIIIIHIIIIIIIHIIIIIHIGHHIIHIIIIIHIIIIIHIHIIIIHIIIHIIHHHIIIIIIIIHIIIIIIIIIIIIIIIHIIIIIIIIIIHIIIIIIIIIIIIIIIHIIIIIIIHIIIIIIIIIIIIIIIIIIIIIIIIIIIIIIIIIIIIIIIIIIIIIIIIIIIIIIIHHIIIIIIIIIIIIIIIIIHIIHGFIIIIIIIIIIIIIIIIHHIIIIIIIIIIIIIIIIIIIIIIIIIIIIIIIIIIIIIIIIIIIIIIIIIIIIIIIIIIIIIIIIIIIIIIIIIIIIIIDDDDD
@HISEQ:969:HM2KJBCX2:2:1103:9869:20711 2:N:0:ACTATGCA
GACAGAGGTGCACCCAACTATCCCTATTAATCATTACGTCGATCCTAGAAACCAACAAAATAGGTTCGATCGTCCTATTTCGTTATTCCATGCTAATGTATTCAAGCGCGAGCCTGCTTTAAGCACTCTAATTTTTTCAAAGTAACAGTCCTGTTTCCCCGCAACAACAAATTAATGCCATCACGGTTCTACAAGAAGGAGGGACCAGTGAGGCCAGTGCATACCAGTGGCACGACCAACCTACTGGCCCCGAAATTCAACTACGAGCTTTTTAACTGCAACAACTTTAATATACGCTATTGGAGCTGGAATTACCGCGGCTGCTGGCACCAGACTTGCCCTCCAA
+
DCDDDIIIIIIIIIIIIIIIIIIIIIIIIIIIIIIIIIIIIIIIIIIIIIIIIIIIIIIIIHIIIIIIIIIIIIHIIIIIIIIIIIIIIIIIHIIIIIIIIIIIHIIIIIIIIIIIIIIIIIIIIIIIIIIIIIIIIIIIIIIIIIIIIIIIIIIIIIIIIIIIIIIIIIIIIIIIIIIIHIIIIIIIIIIIIIIIIIIIIIIIIIIIIIIIIIIIIIIIIIIIIIIIIIIIIIIHIIIIIIHHHIIIIIIIIIIIIIIIIIIIIIIIIIIIIIIIIIIIIIIIHIIIIIIIIHIIIIIIIIIIIIIIIIIIIIIIIIIIIIIIIIIIIIIIIIIIIIIIIDDDDD
@HISEQ:969:HM2KJBCX2:2:1103:9401:21525 2:N:0:ACTATGCA
GACAGAGGTGCACCCAACTATCCCTATTAATCATTACGTCAATCCTAGAAACCAACAAAATAGGATCGAACGTCCTATTTCATTATTCCATGCTAATGTATTCAAGCGTTAGCTTGCTTTAAACACTCTAATTTTTTCAAAGTAACAGTCCAAATTCCCCGCAACACCAAATTAATGGCATTACGGATCATCAGGAAGGAGGAATCAGTGAGACCAGTACATACCAGAGGCATGACCAACCTACTAACCCCGAAATTCAACTACGAGCTTTTTAACTGCAACAACTTTAATATACGCTATTGGAGCTGGAATTACCGCGGCTGCTGGCACCAGACTTGCCCTCCAA
+
DDDDDIIIIIIIIIIIIIIIIIIIIIIIIIIIIIIIIIIHHIIIIIIIIIIIIIIIIIHHIIIIIIIIIIHIHHIIIIIIIIIIIIIHIIIIIIIIIIIIIIIIIIIIIIIIIIIIIIIIIIHIIIIHIIIIIIIIIIIHIIIIIIIIIIIIIHIIIIIIIIIIIIIIIHIIHIIIIIIIIIIIIIIIIIIIIIIIIIIIIIIIIIIIIIIIIIIIIIIIIIIIIIIHIIIIIIIIIIIIIIIHGHHIIIIIIIIIIIIIIIIIIIIIIIIIIIIIIIIIIIIIIIIIIIIIIIIIIIIIIIIIIIIIIIIIIIIIIIIIIIIIIIIIIIIIIIIIIIIIIDDDDD
@HISEQ:969:HM2KJBCX2:2:1103:1615:21332 2:N:0:ACTATGCA
GACAGAGGTGCACCCAACTATCCCTATTATCATTACGTTGATCCTAGAAACCAACAAAATAGAATCGAACGTCCTATTTCATTATTCCATGCTAATGTATTCAAGCGCGTGCCTGCTTTAAACACTCTAATTTTTTCAAAGTAACAGTCCTGACTCCCCACAACATCAAATTAATGACATCATGATTCATCAGAAGGGAGAAATCAATGACATTAGTACGTACCGAAGGCACGACCGACGTATTGATCCCGAAATTCAACTACGAGCTTTTTAACTGCAACAACTTTAATATACGCTATTGGAGCTGGAATTACCGCGGCTGCTGGCACCAGACTTGCCCTCCA
+
DCDDDHIIIIIIHIIIIIIIIIIIIIIIIIIIIIIIIIIIIIIIIHHIIIIIIHHHHHHIGIIIIIIIIIIIIIIIIGIIIIIIIIGIIIIIIHIIIHIHHHIHIIGIIHHIIIIIIHHHIIHIIIIIIIIIIIIDIIIHIIIIHIIIIIIIHIIIIIHIIIIHIIHIIIIIIHIIIIHHIIGIIIGIIIIIIIIIIIIIIIIIIIIIIIIIIHIIIIIIIIIIIIIIIIIIIIIIIIIIHHIIIIIIIIIIIIIIIIIIIHIIIIIIIIIIIIIIIIIIHIIIIIIIIIIIHIIIIIIIIIIIIIIIIIIIIIIIIIIIIIIIIIIHIIIIIIIIIIIDDDDD
@HISEQ:969:HM2KJBCX2:2:1103:10441:21575 2:N:0:ACTATGCA
GACAGAGGTGCACCCAACTATCCCTATTAATCATTACGTCGATCCTAGAAACCAACAAAATAGAATCAAACGTCCTATTTCATTATTCCATGCTAATGTATTCAAGCGCGAGCTTGCTTTAAACACTCTAATTTTTTCAAAGTAACAGTCCTGATTTCCCGCGACACCAAATTAATGACATCGTGGTTCGTCAGAAGGGAGAAACCAATAATGCTAGTACGTACAAAGTACGACCGACATATTAGTCCCGAAATTCAACTACGAGCTTTTTAACTGGAACAACTTTAATATACGCTATTGGAGCTGGAATTACCGCGGCTGCTGGCACCAGACTTGCCCTCCAA
+
DDDDDIIIIIGIIIIIIIIIIIIIIIIIHIIIIIIIIIIIIIIIIIHIIIIIIIIIIIIIIIIIIIIIIIHIHHHIIHIIHIIIHIHHHHHGHGHIHHHHGGIHIIIIIIIIHIIIIIHIHHIHHIIIIIIIIIIIHIIIIIIIIIIIIIIIIIIIIIIIIIIIIIIIIIIIHIIIIIIIHHIHIIIIIIIIIIIHIIIIIIIIHIIIIIIIIIIHIIIIIIIIIIIIIIIIIIHIIIIIIIHIHIIIIIIIIIIIIIIIIIIIIIIIIIIIIIIIIIIIIIIIIIIIIIIIIIIIIIIIIIIIIIIIIIIIIIIIIIIIIIIIIIIIIIIIIIIIIIIDDDDD
@HISEQ:969:HM2KJBCX2:2:1103:10314:21879 2:N:0:ACTATGCA
GACAGAGGTGCACCCAACTATCCTTATTAATCATTACGGTGATCCTAGAAACCAACAAAATAGAATCATGCCGTCCTATTTTATTATTCCTTGCTAATGTATTCAAGCAAAATGCCTGCTTTAAACACTCTAATTTTTTCAAAGTAAAGCTCCTGGTTCCTCGCGGCACCCAATTAAGGACATCGCGGTTCTCCAGAAGGTGAGAAATTGACTACACCAGTTCATACCCCTTAAGGCACGACCGATGTGTCAATCCCGAAATTCAACTACGAGCTTTTTAACTGCAACAACTTTAATATACGCTATTGGAGCTGGAATTACCGCGGCTGCTGACACCAGACTTGCCCTCCAA
+
00<<0<DG<<<1<10CGHEHHIIGHFCCHHE@C1<11<<<<@1DGH@1<GHH1<@@GCHIGHHHH?11<1CF<0<C0<<1111DEECF?C11<C1C<G1C@1<<BG@1@CCC5<F0D1?HHEHHBGGH?GGH7CF?DIHGCCHHGAG6E%A<CGAB7<<?:?CCFIHHHGB/9E2GD/@HEDGHH-FD/?H@FHHFH@IFFHGGHCHHAF@IHG@FHCHE@<<1C<CE?CFD1HGGH?DHGE=G?AHCHHHHHHIHIIIHGIHHHHECHEHIHE?EGIHFEHHFHHHFD<1CFEEIIIIIGIHIHEIHHIHHG@HGHIHHDCCIIIIIHFHCCF<CIIIHHEFIHHH?@@<0
@HISEQ:969:HM2KJBCX2:2:1103:18096:22280 2:N:0:ACTATGCA
GACAGAGGTGCACCCAACTATCCCTATTAATCATTACGTCAATACTAGAAACCAACAAAATAGGATCAAACGTCCTATTTCATTATTCCTTGCTAATGTATTCAAGCGTTAGCCTGCTTTAAACACTCTAATTTTTTCAAAGTAACAGTCCTGTTTCCCTGCAACACCAAATTAATGACATTACAGTTCTTCAAGAAGGAGGAACCAGTAAAGCCAGTACATACCAGAGGCACGACCAACCTACTAATCCCGAAATTCAACTACGAGCTTTTTAACTGCAACAACTTTAATATACGCTATTGGAGCTGGAATTACCGCGGCTGCTGGCACCAGACTTGCCCTCCAA
+
00<00D11D1<DHCH?@HHEEECH@EH@@11CGF@111D1<C<1<<<1DCE<11<0<D1FFEH??FHFE1CEFEEC1<FC1CG@<<GH@1<1D?G<HGDFF<<CFE?=EHHC@GF@HHHGIHHEBDIHFHHDHEHEIHHIIHFHHHGFCCEHCC?GH@D1<CCD0C4<@DHFEHHHFG?H5HFEG@IHHHD?EDCEGHHGD<<F?EHFEHG?EEHEFGCA@>H?HHC/>HHHDIHIHHHEIHGCHEF/HDGIIHG@CHHHHE<EIIHCFGC?HEFC@HHHHC@CHGIHCHHCIHHIIHEHCEGGCCEHFEEHDIIIIHEHHHEGFG?IIHHHGHHHHHHHID@@B@
@HISEQ:969:HM2KJBCX2:2:1103:13465:23708 2:N:0:ACTATGCA
GACAGAGGTGCACCCAACTATCCCTATTAATCATTACGTTGATCCTAGAAACCAACAAAATAGAATCGAACGTCCTATTTCATTATTCCATGCTAATGTATTCAAGCGCGTGCTTGCTTTAAACACTCTAATTTTTTCAAAGTAACAGTCCTGACTCCCCACAACATCAAATTAATGACATCATGATTCATCAGAAGGGAGAAATCAATGACATTAGTACGTACCGAAGGCACGACCGACGTATTGATCCCGAAATTCAACTACGAGCTTTTTAACTGCAACAACTTTAATATACGCTATTGGAGCTGGAATTACCGCGGCTGCTGGCACCAGACTTGCCCTCCAA
+
DDDDDIIIIIGIIIIHIIHIIIIIIIIIIGIIIIIIIHIIHIIGHGIHIIIHIIIIHIHHIIIIIIIHIIHHHIGEHIIIHHHHHHH1FHHHGHHIHHIIIHGHIIIIIIIHIIIIIIHIIIIFHHIIIIIIIIHFHIHIIIIIIHHHIIIIIIIIIIIHIIIIIHIHHHIHIIIGIHIIIIIIIIIHIHHIIIIIIIIIIIIIIIHIIHIHHHIIIIIIIIIIIIIIIIIIIIIIIHIHHHHHHIIIIIHFHIIIIIIIIIIIIIIIIIIIIIIIIIIIIIIIIIIIIIIIHIIIIIIIHIIIIIIIHIIIIIIIIIIIIIIIIIIIIIIIIIHIIIIIIDDDDD
@HISEQ:969:HM2KJBCX2:2:1103:15424:24383 2:N:0:ACTATGCA
GACAGAGGTGCACCCAACTATCCCTATTAATCATTACATCGATCCTAGAAACCAACAAAATAGAATCTGATGTCCTATTTCATTATTCCATGCTAATGTATTCAAGCGTAAGCTTGCTTTAAACACTCTAATTTTTTCAAGGTAACAGTCCTAATTCCCCATAACATCAAATAAATGACATTATGGTTCTTTAGAAGGTGAGAACCAATAAAACCAGTACATACCAAGGCATGACCGATCCCTTGATCCCGAAATTCAACTACGAGCTTTTTAACTGCAACAACTTTAATATACGCTATTGGAGCTGGAATTACCGCGGCTGCTGGCACCAGACTTGCCCTCCAA
+
CDDDDIIIIIIHIHHIIIIIIIHHIIIIIIIIIIIIIIIIIIIHIIIIIIIIIIIIIIIIHIHIIIIIIIIIIIIIIIIIHIIIIIIHIIIIIIIIIIIIIIIIIHIIIIIGIIIIIIIIIIIIIIIHIIIIIHIIIIIHHHIIIIIHIIIIIIIIIGIIIIIHIIHIIIIIIIIIIIIIIIIIGIIIIIIIIIIIIIHIIIIIIIIIIIIIIIIIIIIIIIIIIIIIIIIIIIIHIIIIIIIHIIIIIIIIIIIIIIIIIIIIIIIIIIIIHHIIIIIIIIIIIIHIIIIIIIIIIIIIIIIIIIIIIIIIIIIIIIIIIIIIIIIIIIIIHIIIIIIIDDDDD
@HISEQ:969:HM2KJBCX2:2:1103:20049:24901 2:N:0:ACTATGCA
GACAGAGGTGCACCCAACTATCCCTATTAATCATTACATCGATCCTAGAAACCAACAAAATAGAATCGGATGTCCTATTTCATTATTCCATGCTAATGTATTCAAGCGTGAGCCTGCTTTAAACACTCTAATTTTTTCAAGGTAACAGTCCTAATTCCCCGTGACACCAAATTAATGGCATTACGGTTCTTTAGAAGGTGAGAAATCAATAATATCAGTACATACCAACGGCATGACCGAAACATTGATCCCGAAATTCAACTACGAGCTTTTTAACTGCAACAACTTTAATATACGCTATTGGAGCTGGAATTACCGCGGCTGCTGGCACCAGACTTGCCCTCCAA
+
D@DDDIIGI?CHGFHHGCGCHEHIIHIIIIIIIHIHHIICGFH@C@CGHHHHHIIFEHHHH1CHGHHHCEHGH1GHHEHHHHHHICFH11<@?CH?CHHHHGFIIIIHIIIIHIIHIHHHIHHIIIIIIIIHHHHHGHIHHHIHIIIHHFHHHHIHHIIHIHIIIH@GHIHFEIIIIIIIIIHHHHHHHIIIIIIIIIHH;IIIIHIIIHIIIHI<IIHIIHIIGIIIIGIIIIIIIGIIIIHIHEIHEHDHIIIIIHIIIIIIHIIIGIIIIHIIIHIHIIIIIHIIIIIIIIIIIHEIIIIIIIIHHHIIHIIHIIIIIIIIIHIIHIIIHIIIIIIIIHBBDDD
@HISEQ:969:HM2KJBCX2:2:1103:7589:25244 2:N:0:ACTATGCA
GACAGAGGTGCACCCAACTATCCCTATTAATCATTACGTCAATCCTAGAAACCAACAAAATAGGATCAAACGTCCTATTTCATTATTCCATGCTAATGTATTCAAGCGTTAGCCTGCTTTAAACACTCTAATTTTTTCAAAGTAACAGTCCTGTTTCCCTGCAACACCACGTAAATGACATCACAGTTCTTCAAGAAGGAGGAATCAGTAAGGCCAGTACACACCAATGGCACGACCAACCTACTGACCCCGAAATTCAACTACGAGCTTTTTAACTGCAACAACTTTAATATACGCTATTGGAGCTGGAATTACCGCGGCTGCTGGCACCAGACTTGCCCTCCAA
+
@DDA@EHHHCHHHEHHFIHHHIH@C1CCH1FHHHFCHEFH=0FH@FCF1FHHIIHHCH1CGCH@CHH@FEHH1FE@HHFHHIHHEHH1FF<1D11CGGEHHFGHGHHHIHIEAC1<FHHHH?%CCHGHHIIIEIHHHHHCGEG@B?HCHDF<B<CCHEHEHHHH?HCGG#<HG<<DDE@/<D<<DE<DHG<IGFC<:D:CHCHFCFG@CCEE?D@EEHFHHHECHHF?HCGCF10CIHHD1FG<1<<E/<C<<D1HGD1HEGIHGC@HHHC11FCF?HD1CD<CF<@H@<<<CHCIIIHHCHC@G@HHHHFC<F?<?C@GHEEIHD1@CG<<<?E1D0<010@D@D
@HISEQ:969:HM2KJBCX2:2:1103:18143:25674 2:N:0:ACTATGCA
GACAGAGGTGCACCCAACTATCCCTATTAATCATTACGTCAATCCTAGAAACCAACAAAATAGGATCGAACGTCCTATTTCATTATTCCATGCTAATGTATTCAAGCGTTAGCTTGCTTTAAACACTCTAATTTTTTCAAAGTAACAGTCCAAATTCCCCGCAACACCAAATTAATGGCATTACGGATCATCAGGAAGGAGGAATCAGTGAGACCAGTACATACCAGAGGCATGACCAATCTACTAACCCCGAAATTCAACTACGAGCTTTTTAACTGCAACAACTTTAATATACGCTATTGGAGCTGGAATTACCGCGGCTGCTGGCACCAGACTTGCCCTCCAA
+
DDDDDHIIIGIIIIIIIIIIIIIIIIIIIIIIIIIIHIHIIIIIIIIIIGIIIIIIHIIHIIHHHIIHIIIHHIIIIIIIIIIIHIIFHHIHHIIIIIIIIHIIIIIIIIIIHHIIIIIIIIIHIIIIIIIIIIIIIIIIIIIIIIIIHHIIIIHIIIIIHIIIIIIIHIIIIIIHIIIIIIIIIIGIIIIIIIIIIIIIIIIIIIIIIIIIIIIIIIIIIHIIIIIIIIIIIIIIIIIIIIIIFIHIIIIIIIIIIIIIIIIIIIIIIIIIIIHHIIIIIIIIIIIIIIIIIIIIIIIHIIIIIIIIIIIIIIIIIIIIIIIIIIIIIIIIIIIIIIIIIDDDDD
@HISEQ:969:HM2KJBCX2:2:1103:10018:25893 2:N:0:ACTATGCA
GACAGAGGTGCACCCAACTATCCCTATTAATCATTACATCGATCCTAGAAACCAACAAAATAGAATCAAAACGTCCTATTTCATTATTCCATGCTAATGTATTCAAGCGTAAGCCTGCTTTAAACACTCTAATTTTTTCAAAGTAACAGTCCTGATTCCCCATGACACCAAATTAATGACATCATGGTTCGTCAGAAGGGAGAAATCAATAAGCTAGTACGTACCAAAGGCACGACCAACATATTGATCCCGAAATTCAACTACGAGCTTTTTAACTGCAACAACTTTAATATACGCTATTGGAGCTGGAATTACCGCGGCTGCTGGCACCAGACTTGCCCTCCAA
+
DDDDDIIIIIIIIIIIIIIIIIIIIIIIIIIIHIIIIIIIIIIIIIIIIIIIIIIIIIIIIIIIIIIIIIIIIIIIIIIHIIIIIIIHIIIIIIIIIIIIIIIIIIIIIIIHHIIIIIIIIIHIIIIIIIIIIIIIIIIIIIIIIIHIIIIIIIIIIIIIIIIIIIIIIIIIIIIIIIIIIIIIIIHIIIIIIIIIIIIIIIIIIIIIIIIIIIIIIIIIIIIIIIIIIIIIIIIIIIIIIIIIHIIIIIIIIIIIIIIIIIIIIIIIIIIIIIIIIIIIIIIIIIIIIIIIIIIIIIIIIIIIIIIIIIIIIIIIIIIIIIIIIIIIIIIIIIIIIIIIIDDDDD
@HISEQ:969:HM2KJBCX2:2:1103:7439:25254 2:N:0:ACTATGCA
[truncated: 25,784,084 more chars]
