# Supplementary material for: Response of arbuscular mycorrhizal fungal community in soil and roots to grazing differs in a wetland on the Qinghai-Tibet plateau
Source: PeerJ. 2020 Jun 19;8:e9375. doi: 10.7717/peerj.9375 (PMC7307571; doi:10.7717/peerj.9375)
Supplement: Supplemental Information 27 [file peerj-08-9375-s027.zip › Root grazing 11-15/75.fastq]

@HISEQ:969:HM2KJBCX2:2:1101:15340:2669 2:N:0:ACTATGCA
TCAGACCAACTGCCCAACTATCCCTATTAGTCATTACGTCAATCCTAGAAACCAACAAAATAGGATCGAACGTCCTATTTCATTATTCCATGCTAATGTATTCAAGCGTTAGCTTGCTTTAAACACTCTAATTTTTTCAAAGTAACAGTCCAAATTCCCCGCAACACCAAATTAATGGCATTACGGTTCATCAGGAAGGAGGAATCAGTGAGATCAGTACATACCAGAGGCATGACCAACCTACTAACCCCGAAATTCAACTACGAGCTTTTTAACTGCAACAACTTTAATATACGCTATTGGAGCTGGAATTACCGCGGCTGCTGGCACCAGACTTGCCCTCCAA
+
DDDDDIIIIIIIIIHIIIHIIIIIIIIIIIIIIIIIIIIIIIIIIIIIHIIIIIIIIHIIHIIGHIIHIIIIHHHHIIGIHHIIIIIIEHHHGIIIHIHIHGIHIIHHHIIFIIIHIHIIIHIIIHFIIHHHIIIIIIIIHIIIIIIIHIHHHHHHHIIIIHHHIIIIIIIIIIIIIHIIIIIIIIIIIIIIIIIIIIIIHIIHIIIIHHHIIHIIIIIIIIIHIIIHIHIIIGIIIIIHIIIHHIIIIIIIIIHIHIIIHIIIIIHIIIIIIIIIIIIIIIIIIIIIIIIIIIIIIIIIIIIIIHIIIIIIIIIIIIIIIIIIIIIIIIIIIIHIIIIIIDCDDD
@HISEQ:969:HM2KJBCX2:2:1101:16548:3080 2:N:0:ACTATGCA
TCAGACCAACTGCCCAACTATCCCTATTAATCATTACGTCAATCCTAGAAACCAACAAAATAGGATCGCACGTCCTATTCTATTATTCCATGCTAACGTATTCGAGCAAAGGCCTGCTTTGAACACTCTAATTTTTTCAAAGTAAAAGTCCTGGTTCCCCAACACACCCAGTGAAGGGCATGAGGCTCTCCAGAAGGAAAGGCCCGGCCGAACCAGTACACGCGGTGAGGCGGACCAGACAGCCAGGCCCAAGTTTCAACTACGAGCTTTTTAACTGCAACAACTTTAATATACGCTATTGGAGCTGGAATTACCGCGGCTGCTGGCACCAGACTTGCCCTCCAA
+
DDDDDIIIIIIIIIIIIIIIIGIIIIIIIIHHIIIIIHHIIIIEHIIIIIIIIIIIIIIIIIHHHIHHHHIIIIIIHIHIIIGIIIIIEHHHIIIICGIHHHHHHHIHIIIHIIIIIHHIGIHHIIHHHIIIIHHHHIIIIIIIIIIIHHHIIIIIIIIIHIIIIIIIIIIIIIIIIIIIIIHIGIIIIGIIIIIIIIIIIGHIIIIIIIIIIIIIIIIIIIIIIIGIIIIIIIIIIIIIIGIHIGHHHIIHIIIIIIIIIIIIIIIIIIIIIIIIIIIIIIIIIIIIIIHIHIIIIIIIIIIIIIIIIIIIIIIIIIIIIIIIIIIIIIIIIIIIIIIIDDDDD
@HISEQ:969:HM2KJBCX2:2:1101:19712:3460 2:N:0:ACTATGCA
TCAGACCAACTGCCCAACTATCCCTATTAATCATTACGTCAATCCTAGAAACCAACAAAATAGGATCAAACGTCCTATTTCATTATTCCATGCTAATGTATTCAAGCGTTAGCCTGCTTTAAACACTCTAATTTTTTCAAAGTAACAGTCCTGTTTCCCTGCAACACCAAATTAATGACATTACAGTTCTTCAGAAAGGAGGAATCAGCGAGACCAGTACGTACCAATGGCACGACCAACCTGCTGACCCCGAAATTCAACTACGAGCTTTTTAACTGCAACAACTTTAATATACGCTATTGGAGCTGGAATTACCGCGGCTGCTGGCACCAGACTTGCCCTCCAA
+
DDDDDIHIIIIIIIIIIIIIIIIIIIIIIIIHIIIIIIIIIIIIHIIIIIIIIIIIIIIIIIIIFHIIIIIIIIFIIIIIHIIIIIIGHIIIIIIIIIHIIIIIIIIIIIIIIIIIIIIIIIIIHIIIIIIIIIIIIIIIIHIIIIIIIIIIIIIIIIIIIIIIIIIIHIHHIHIIIIIIIIIIIIIIIIIIIIIIIHG?IIIIIIIIIIIIIIIIIIIIIIIIIIIIIIIIIIIHIIIIIIIHFIIIIIIIIIIIIIIIIIIIIIIIIIIIIIHIIIHHIIIIIIIIIIHIIIIIIIIIIIIIIIIIIIIIIIIIIIIIIIIIIIIIIIIIIIIIIIIIIDDDDD
@HISEQ:969:HM2KJBCX2:2:1101:20552:3195 2:N:0:ACTATGCA
TCAGACCAACTGCCCAACTATCCCTATTAATCATTACGTCAATCCTAGAAACCAACAAAATAGGATCGAACGTCCTATTTCATTATTCCATGCTAATGTATTCAAGCGTTAGCCTGCTTTAAACACTCTAATTTTTTCAAAGTAACAGTCCTGTTTCCCTGCAACACCAAATTAATGACATTACAGTTCTTCAGAAAGGAGGAATCAGCGAAGCCAGTGCATACCAGTGGCACGACCAACCTGCTGACCCCGAAATTCAACTACGAGCTTTTTAACTGCAACAACTTTAATATACGCTATTGGAGCTGGAATTACCGCGGCTGCTGGCACCAGACTTGCCCTCCAA
+
DDDADIIIIIIIIIHIIGIIIIIIIIIIHIIIIIIHHIIIIIIIIIIIHHIHIIHIIIIIIIHHIIIIHIIIIHHHIIIIIIIIIIIHIHIHIIIIIIIIIGHIIHHIIIIIIIIIIIIIIHIIIGHIHHIHIHHIIIIIIIIIIIIIIHIIGHHIHHIHIIIIIIIHIIIIHIIIIIIIIIHHIIHHIIIIHIIIIIHIIIIHGIHIIIIIIGIIIIIHIHIIHIIIHIHIIIIIIIHIIIIHGIIIIIIIIIIIIIIIIIIIIIIHIIIIIIHIIIIIIIIIHHHIIIIIIIIIIIIIIIIIIIIIIIIIIIIIHIIHIIIIIIIIIIIIIIIIIIIIIADDDD
@HISEQ:969:HM2KJBCX2:2:1101:14207:4557 2:N:0:ACTATGCA
TCAGACCAACTGCCCAACTATCCCTATTAATCATTACATCGATCCTAGAAACCAACAAAATAGAATCGGATGTCCTATTTCATTATTCCATGCTAATGTATTCAAGCGTGAGCCTGCTTTAAACACTCTAATTTTTTCAAGGTAACAGTCCTAATTCCCCGTGACACCAAATTAATGGCATTACGGTTCTTTAGAAGGTGAGAAATCAATAATATCAGTACATACTAACGGCATGACCGAAACATTGATCCCGAAATTCAACTACGAGCTTTTTAACTGCAACAACTTTAATATACGCTATTGGAGCTGGAATTACCGCGGCTGCTGGCACCAGACTTGCCCTCCAA
+
DBDDAGIIHHEHHIIIIGIHEHHHHIIHHEHEFHHHHIIHHIFHIHHIIIHHIIIHIHHHHHHIIICHEEHHHHHHFFHHIIIHIGHIHHHEHHHFHGHGHFGHHHIIIGIICHHHIHHHHEFEHHEFGHHHEGHIGGFHIHHBC<DECHHDHHGHHFCIHIIHH8?HIIHHIIHHHHG@@GIIHGEIHHIIHHEEHHEII;HHIHEIHHHEHHI<IIIIHHHHCCG<IIIIIHHHHIHHIHIHHHGIIIHHHHIHHHHIIHIHIHGIIIIIHIIHHIIHFHFHGHIHHHGIIHHIHHHHEHIIHIHHHIHHHHIHHIIHHHIIIIIHHIIIIIIHHIIHHHBDDDB
@HISEQ:969:HM2KJBCX2:2:1101:2037:4661 2:N:0:ACTATGCA
TCAGACCAACTGCCCAACTATCCCTATTAATCATTACGGTGGTCCTAGAAACCAACAAAATAGAACCACAACGTCCTATTCTATTATTCCATGCTAATCTATTCAAGCAATAGCCCGCTTTAAACACTCTAATTTTTTCAAGGTAATGGTCCTGGCTCCCCAACACACCCAACAAAGGACATGCTGATTCACCAGAAGGAAGACCCGACAGCAGACAGTACTCGCCAAAGACGGACCGCCCGGCCAGGCCTAAAATTCAACTACGAGCTTTTTAACTGCAACAACTTTAATATACGCTATTGGAGCTGGAATTACCGCGGCTGCTGGCACCAGACTTGCCCTCCAA
+
DDDDDIIIIIIIIIIIIIIIIIIIIIIIIHIIIIIIIIIIIIIIIIIIIIIIIIIIIIHHIIIIIIHIIIIIHDHCHIHIIIIIIHHIIIIHIHIIIIIIIHIIIIIHIIHIIIIIIIIIIHIIIIHHIIIIIIHHHHIIIIIIIIIIIIIIIIHHHIIHIIIIIIIIHIIIIIIIIIIIIIIIIIIIIHHHIIIIIIIIHIIIIIIIIIGIIIIIIIIIIIIIIIIIIIIIIIIIIIIIIIIHGIIIIIIIIIIIHIHIIHFIIIIIIIIIIIIIIIIIIIIIIIIIIIIIIIIIIIIIIIIIIIIIIIIIIIIIIIIIIIIIIIIIIIIIIIIIIIIIIDDDDD
@HISEQ:969:HM2KJBCX2:2:1101:14890:5102 2:N:0:ACTATGCA
TCAGACCAACTGCCCAACTATCCCTATTAATCATTACGTCGATCCTAGAAACCAACAAAATAAGATCAAACGTCCTATTTCATTATTCCATGCTAATGTATTCAAGCGTGTGCCTGCTTTAAACACTCTAATTTTTTCAAAGTAACAGTCCTGATTCCCCATAACACCAAATTAATGACATCATAGTTCGTCAGAAGGGAGAAATCAATAATACCAGTACATACCGAAGCACGACCGATATATTGATCCCGAAATTCAACTACGAGCTTTTTAACTGCAACAACTTTAATATACGCTATTGGAGCTGGAATTACCGCGGCTGCTGGCAC
+
ADDDDEHHHEHIIIHHHIIIHHIIIHIIIIIIIIIIIHHHHIIIHGIIEHHIHIIIIEHIIHHIHHII?CHIEHHIIIHHHHIIHIHHIIIIHIHGHIIIIHHHHHHIIIIHHIIHIIIIIHIIHIHIIIHIHIHIIHHGHIIIIIHGHHHIHEHHHI0HEIHHHIHHIIIIHHHHEHHHHIGIIIHHIIHIHHHIIIIHIIIIIIIIIIHIIHHIHIIIIIIIHHHHHGHHIHHHHIIIIIHHIHDHHEIHHFHG?HGIIHHIIHIIHHIHEHIIHGCIHFIHGGIIIIIIIIHIHIHHHIIIIIIIIIIIHHDCIIIHIHIHDDBDB
@HISEQ:969:HM2KJBCX2:2:1101:10114:5395 2:N:0:ACTATGCA
TCAGACCAACTGCCCAACTATCCCTATTAATCATTACGTCAATCCTAGAAACCAACAAAATAGGATCGAACGTCCTATTTCATTATTCCATGCTAATGTATTCAGGCGTTAGCCTGCTTTAAACACTCTAATTTTTTCAAAGTAACAGTCCAGATTCCCTGCAACACCAAATTAATGGCATTACAGCTCATCAGGAAGGAGGAATCAGTGAGACCAGTACATACCAGTGGCATGACCAACCTACTGACCCCGAAATTCAACTACGAGCTTTTTAACTGCAACAACTTTAATATACGCTATTGGAGCTGGAATTACCGCGGCTGCTGGCACCAGACTTGCCCTCCAA
+
DDDDDIIHIIIIIIIHHIIIIIHIIIIIGHHFIGIIIIIIIIIIIIIIIIIIIIHIFHIIIHHHHHHGEHEHHHIIIIHIIIIHHIIHHHHIHIIIIHHHHHHHFHHHHHIIHIIIHHHHHHHIIHHEHIHHHHIIIIIHHHIIIIIHHHHHFHHGIIIIIIIIHHGIHIHIIHIIIIHIIIIIIIHGIIIIIIIIIIIHHIIIIIIIIHIIIIIIIIIIIIIIIIIIIIIIIIHIHHGGHHHHHHHHIHHIIIHIIIIIIIIIIIIIIIHIIIIIIIIIIIIIIHIIIIIIIIIIIIIIIIIIIHHIIIIHHIIIIIIIIIIHIIIIIHIIIHHHHIIIIDDDDD
@HISEQ:969:HM2KJBCX2:2:1101:15285:5552 2:N:0:ACTATGCA
TCAGACCAACTGCCCCAACTATCCCTATTAATCATTACGTCAATCCTAGAAACCAACAAAATAGGATCAAACGTCCTATTTCATTATTCCATGCTAATGTATTCAAGCGTTAGCCTGCTTTAAACACTCTAATTTTTTCAAAGTAACAGTCCTGTTTCCCTGCAACACCAAATTAATGACATTACAGTTCTTCAAGAAGGAGGAACCAGTAAAGCCAGTGCATACCAGAGGCACGACCAACCTACTAATCCCGAAATTCAACTACGAGCTTTTTAACTGCAACAACTTTAATATACGCTATTGGAGCTGGAATTACCGCGGCTGCTGGCACCAGACTTGCCCTCCAA
+
DDDDDIIIIIIIHIIIIIIIIIIIIIIIIIIIIII1FHIIIIIIIIIIIIIIIIIIIHHIHIIIHHIIIIIIIIIHIIIIIIIIIIIIIGIIIIIIHHIIIIHHIIIIIHIIHIIIIIIIIIIHIIIIIIIIIIIIIHIIIIIIIIIIIHIIIIIIIIHIIIIIIIIIIIIHIIIIIIIIIIHIIIIIIHIHIIIIIIIHHIIIIIIIIIIIIIIIIIIIIIIIIIIIIIIIIIIIIIHHIIIHHHIIHIIIIIIIIIIIIIIIIIIIIIIIIIIIIIIIIIIIIIIIIIIIIIIIIIIIIIIIIIIIIIIIIIIIIIIIIIIIIIIIIIIIIIIIIIIIIIDDDDD
@HISEQ:969:HM2KJBCX2:2:1101:10414:6099 2:N:0:ACTATGCA
TCAGACCAACTGCCCAACTATCCCTATTAATCATTACGTCAATCCTAGAAACCAACAAAATAGGATCGAACGTCCTATTTCATTATTCCATGCTAATGTATTCAAGCGTTAGCCTGCTTTAAACACTCTAATTTTTTCAAAGTAACAGTCCTGTTTCCCTGCAACACCAAATTAATGACATTACAGTTCTTCAGAAAGGAGGAATCAGCGAAGCCAGTGCATACCAGTGGCACGACCAACCTGCTGACCCCGAAATTCAACTACGAGCTTTTTAACTGCAACAACTTTAATATACGCTATTGGAGCTGGAATTACCGCGGCTGCTGGCACCAAACTTGCCCTCCAA
+
DDDDDIIIIHIIHIIIIIIIIHI<1<<DCHHIIHIIHIHIIIIIHIIIIEHIGHFHHIIIIIIIIIIHIIIIIHIIIIHIIIIIIHIIFHHHHHHHIIHHHEHHHHIIIHIIHIHIIHHIIHHIHHGHIIHGEGIIHIIIIIIIIIIIIIHIHHHIIIHIIIIHIIIIIHHHIIIIIIIIIHIHIHIHIIIIHIIIIIIIIIIIIIIIIIIIIIIIIIIIIHIHIIIIIIIIIIIIIIHII<=HHIIIIIIHIIIIIIIIIIIIIIIIIHIIIHHIIIIIIIIIIIIIIIHIIIHIIHIHHHGIIIIIIIIIIIIHIIIIIIIHIIIIIIIIGHHHIIIIHDDDDD
@HISEQ:969:HM2KJBCX2:2:1101:16201:5940 2:N:0:ACTATGCA
TCAGACCAACTGCCCAACTATCCCTATTAATCATTACGTCAATCCTAGAAACCAACAAAATAGGATCAACGTCCTATTTCATTATTCCATGCTAATGTATTCAAGCGCGAGCCTGCTTTAAACACTCTAATTTTTTCAAAGTAACAGTCCTGATTCCCCGCCACACCAAATGAATGACATGATGGTTCGTCAGAAGGTAGAAACCAGTAACACCAGTACGTACCTAAGGCACGACCAACGTACTGATCCCGAAATTCAACTACGAGCTTTTTAACTGCAACAACTTTAATATACGCTATTGGAGCTGGAATTACCGCGGCTGCTGGCACCAGACTTGCCCTCCAA
+
DDDDDHIIIIIIIIIIIIIIIIIIIIIIIIIIIIIEHIIIIIIIIIIIIIIGHHIIIIIHHIIHHHIHHIHHIIIIHIIIIIIIHIIIIIIHIGIIIIIIIHCHHIIHIIIHIIIIIIIIIIIHIHIIIIIIIIHIIIIIIHIIIIIIIHIHGHHIIIIIIIIIIIIIIHHIIIIIIIIIIIIIIIIIIIIIIIIHHHIIIHGIIIIIIIIHIHIIIIIIIIIIIIIHHHIIIIIIIIIIIHGHIIHIIIIIIIIHHIIIHHGHIIIIIIIIIIIIIIIIIIIIIHHHIIIIHHIIHIIIIIIIIIIIIIIIIIIHIIIIIGIIIIIIIIIIIIIIIIIIDDDDD
@HISEQ:969:HM2KJBCX2:2:1101:21232:7085 2:N:0:ACTATGCA
TCAGACCAACTGCCCAACTATCCCTATTAATCATTACGTCAATCCTAGAAACCAACAAAATAGGATCGAACGTCCTATTTCATTATTCCATGCTAATGTATTCAAGCGTTAGCTTGCTTTAAACACTCTAATTTTTTCAAAGTAACAGTCCAAATTCCCCGCAACACCAAATTAATGGCATTACGGCTCATCAGGAAGGAGGAATCAGTGAGACCAGTACATACCAGAGGCATGACCAACCTACTAACCCCGAAATTCAACTACGAGCTTTTTAACTGCAACAACTTTAATATACGCTATTGGAGCTGGAATTACCGCGGCTGCTGGCACCAGACTTGCCCTCCAA
+
ADDDDHEHHIGHIHHHHIEH@HHIIHHIIIFHHIIIHHEEHHHFHEHHHHHHHHIGHHIIIIHGIIIHIIHCDCGHG@CEGHHHIIGHIIHIFHGHHGHIFHHIHFGHHHIIHIIHHIHHHHIGHIEHHIIHHHHIIGIIHHHFGIHIHIHIHHHHIIIIIHHHHIIIIIIHHHHHIIIHHHHHIIIIIHIIIIIIIIIIIIHIGIIIIIIIIIIIIIIIIHHIIIIIIIIGIIIIIHHIIHFGDHEIIIIIIIIIIIHHIIHIIIIIIIIIIIHIIIIIIIIIHFIIIIIIHGIIIIIIIIIIIIHIIIIIIIIIIIIIIIIIIIIIIIIIIIIIIIIIIDDDDD
@HISEQ:969:HM2KJBCX2:2:1101:10618:7468 2:N:0:ACTATGCA
TCAGACCAACTGCCCAACTATCCCTATTAATCATTACGGTGATCCTAGAAACCAACGAAATAGAACCAAGCCGTCCTATTTCATTATTCCATGCTAATATATTCAGACGTTAGCCTGCTTTAAACACTCTAATTTTTTCAAAGTAATAGTCCTGATTTCCAATCACACCAAATAAATGGCATGAAAGTTCCTCAGAAGGTAGAGATTTATCTCACCAGTACAGACAATTAAGCCTGACCAATGGGTAAACCCCGAAGTTCAACTACGAGCTTTTTAACTGCAACAACTTTAATATACGCTATTGGAGCTGGAATTACCGCGGCTGCTGGCACCAGACTTGCCCTCCAA
+
DDA<DHHIIIIIIGEEHIIIIIHI@CHHIHIGHIHIIFHFHEHIIIIHFHHIEHHEH@EHIIHHHHH@DDEECHC?GHGEHHEHIIIIGEHGHHHHHHIHHEHHHHHHHEHIHIIHIHHHHHHHIHHEHGHIIIHGFFIIHIIIIHHHIIIIHHGHHHHHHHHHIIIIHIIIIHIIHHHIIIIIHIGEHHHHIIIIIHHHIIIIIIGIIIIIIIIHIIIHHIIIIIIIIIIIIIIIHIIIIIHHHGHIGEIHFIIHHIIHHHIIIIIIIIIIIIIIIIIIIIIIIIIIHIIIIIIIIIIIIIIHHIIIIIIIIIIIIGIIIIIIIIIIHGIIIIIIIHHHIIIDCDDD
@HISEQ:969:HM2KJBCX2:2:1101:20589:8169 2:N:0:ACTATGCA
TCAGACCAACTGCCCAACTATCCCTATTAATCATTACGGTGATCCTAGAAACCAACAAAATAGAATCATGCCGTCCTATTTTATTATTCCATGCTAATGTATTCAAGCAAAATGCCTGCTTTAAACACTCTAATTTTTTCAAAGTAAAGGTCCTGGTTCCCCGCGACACCCAATTAAGGGCATCGCGGTTCTCCAGAAGGTGAGAAATTGACTACACCAGTTCATACCCCTTAAGGCACGACCGATGTGTCAATCCCGAAATTCAACTACGAGCTTTTTAACTGCAACAACTTTAATATACGCTATTGGAGCTGGAATTACCGCGGCTGCTGGCACCAGACTTGCCCTCCAA
+
DDDDDIIIIIIIIIIIIIIIIIIIIIGIIIIIIIIIIIIIIIIIIIIIIIIIIHIIIIIGIIIHIHIIIIHHHIHHIIIIIFHIIIIIIHIIIIIIIIIHIGHEHHHIIIIIIIHIIIHIIIIIIHIHHHIIGIIIIIIIHIHIIIIIGIIHIIIIIIIIIIIIIHIIIHIIIIIIHHHIIIIHIHHIIIIHIIHIIIIIHIIIIIIIIIIIIIIIIIIGIIIIIIIIIIIIIIIIIIIHIIIIIIIIIHGIIIIHIIIIIIIIIIIIIIIIIIIIIIIIIIIIIIIIIHIIIIIIIIIHIIIIIIIIIIIIIIIIIIIIIIIIIIIIHIIIIIIIIIIIIIIIIIIDDDDD
@HISEQ:969:HM2KJBCX2:2:1101:3938:8988 2:N:0:ACTATGCA
TCAGACCAACTGCCCAACTATCCCTATTAATCATTACGTCAATCCTAGAAACCAACAAAATAGGATCGAACGTCCTATTTCATTATTCCATGCTAATGTATTCAAGCGTTAGCTTGCTTTAAACACTCTAATTTTTTCAAAGTAACAGTCCAAATTCCCCGCAACACCAAATTAATGGCATTACGGCTCATCAGGAAGGAGGAATCAGTGAGACCAGTACATACCAGAGGCATGACCAACCTACTAACCCCGAAATTCAACTACGAGCTTTTTAACTGCAACAACTTTAATATACGCTATTGGAGCTGGAATTACCGCGGCTGCTGGCACCAGACTTGCCCTCCAA
+
DDDBDIIIIIIIIHHHIIIIII1CHHIIIIIIIHIIIIIGFIIHGEHHHIHIHHHEHHHIHIEFHIIHHFHII?CHGHFFHHIIIHIHIIIHIHIGIIHIIIIIHHFHIIIIIIHG@EHHHHFHHHGIIHIIHHHIHHHFIIHIHHHHGCHHHIIHHIGHIHHHGHHIHIIHHIIHIIIHIIHHIIIHHIIIIIIHIIHIHIIIIIGIIIIHHHIIIIIIIHHIHIHEIIIHIIHH?IIIIIHFEHCHDIIIIIIIGIIIIIHIIIIIIIIHIIHHHIIHHIIIIHFGIIIIIIIIIIIIIIIIIIIIIIIIIIIIIIIIIIIIIIIHIIIIIIIIIIHIHAADDD
@HISEQ:969:HM2KJBCX2:2:1101:9170:9166 2:N:0:ACTATGCA
TCAGACCAACTGCCCAACTATCCCTATTAATCATTACGGCGGTCCTAGAAACCAACAAAATAGGACCGCACGTCCTATTCTATTATTCCATGCTAACGTATTCGAGCAAAGGCCTGCTTTGAACACTCTAATTTTTTCAAAGTAAAAGTCCTGGTCCCCAACACACCCAGTGAAGGGCATGCGGTTCTCCAGAAGAGAAGGCCCGGCCGGACAAGTGCACGCGGTGAGGCGGACCTGCCAGCCAGGCCAAAGGTTCAACTACGAGCTTTTTAACTGCAACAACTTTAATATACGCTATTGGAGCTGGAATTACCGCGGCTGCTGGCACCAGACTTGCCCTCCAA
+
DDDDDIIIIIHIIIIIIIIIIIIIIIIIIIIIIIIIIHIIIIIIIIIIIIIIIIIIIIIHIIHIIIIIIIIIIIIIIIIIHIIIIIIIGIIIIIIIHIHIFHIIIIIIIHIIIIIIIIIIIIIIIIIIIIIIIIIIIIIIIIIIHIHIIIIIIIIIIIIIIHIIIIIIIIIIIIIIIIIIHIIIIIHIIIIIIIIIIIIIIIIIGIIIIIIIIIIIIIIIHIIIIIIIHIIIIIIIIIIIIIHIIIHHIIIIIIIIIIIIIIIIGIIIIIIIIIIIIIHHHHIIIIIIIIIHIIIIIIIIIIIIIIIIIIIIIIIIIIIIHIIIHIIIIIIIIIIIIIIDDDDD
@HISEQ:969:HM2KJBCX2:2:1101:7737:9898 2:N:0:ACTATGCA
TCAGACCAACTGCCCAACTATCCCTATTAATCATTACGTCGATCCTAGAAACCAACAAAATAGAATCAAACGTCCTATTTCATTATTCCATGCTAATGTATTCAAGCGTAAGCCTGCTTTAAACACTCTAATTTTTTCAAAGTAACAGTCCTGATTCCCCACGACACCAAATTAATGACATCGCGGTTCTTCAGAAGGTAGGAACCAATAATGCCAGTGCGTACCGAAGCACGACCAACAATTTGATCCCGAAATTCAACTACGAGCTTTTTAACTGCAACAACTTTAATATACGCTATTGGAGCTGGAATTACCGCGGCTGCTGGCACCAGACTTGCCCTCCAA
+
DDCDDIIIIIIIIIIIIIIIIIIIIHIIIIIIIIIIIIIIIIIIIIIIIIIIIIIIHFHIIIHIIIIIHIIIIIIIIIIIIIIIIIIIIIIHHIIIIIIIIIIIIIIIIIIHIIIIIIIHHHIIIIIIIIIIIIIIIIIIHIIIIIIIIIIIIIIIIIGIHIIIIIHIIIIIIIIIIIIIIIIHIIIHIIIIIIIHIIHIIIIIIIIIIIIIIIIIIIIHIIIIIIIIIIIIIIIHIIIIIIHHIIIIIIIIIIIIIIIIIIIIIIIIIIIIIIIIIIIIIIIIIIIIIIIIIIIIIIIIIIIIIIIIIIIIIIIIIIIIIIIIIIIIIIIIIIIIIIIIDDDDD
@HISEQ:969:HM2KJBCX2:2:1101:21228:9675 2:N:0:ACTATGCA
TCAGACCAACTGCCCAACTATCCCTATTAATCATTACGTCGATCCTAGAAACCAACAAAATAGAATCAAACGTCCTATTTCATTATTCCATGCTAATGTATTCAAGCGTGAGCCTGCTTTAAACACTCTAATTTTTTCAAAGTAACAGTCCTGATTCCCCACAACACCAAATAAATGACATCATGGTTCGTCAGAAGGGAGAAACCAACAATGCCAGTACGTACCTAGGCACGACCGACATGATGGTCCCGAAATTCAACTACGAGCTTTTTAACTGCAGCAACTTTAATATACGCTATTGGAGCTGGAATTACCGCGGCTGCTGGCACCAGACTTGCCCTCCAA
+
BD?@DGEHH=CGHEHHIFCHEHGEGGHIHIDFH<<C@CFFHHEECEGEHHHHGHGHHHHHHGEEHGFHHIIH1C0<@1<1@CDFHCF@CECCFFEEHFHC@1HGHGHGC@GEFCEHEHFF6CEHHHHHGCEHC<HHHHHHHEGGHIIIIIIHG?HEHHCHFFEHDFIIIHHGF?ECCFHHEHHFGIHHHEIIHHIIHHHHHEECFIHGGGH@H8IIIIHHHHIHHCEHIIHIHHHHIIIIIIHHIIGIHHIHECEGHEHIHEHHGIIHIHHHHEIHIIHIIHHEHIIHHEDDHIIIHECIIHGIIIHIIIHIIIIHIIHFHHFIHIIHHIHHGIIIHHHHDDDD@
@HISEQ:969:HM2KJBCX2:2:1101:8350:10382 2:N:0:ACTATGCA
TCAGACCAACTGCCCAACTATCCCTATTAATCATTACGTCAATCCTAGAAACCAACAAAATAGGATCAAACGTCCTATTTCATTATTCCATGCTAATGTATTCAAGCGTTAGCCTGCTTTAAACACTCTAATTTTTTCAAAGTAACAGTCCTGTTTCCCTGCAACACCAAATTAATGACATTACAGTTCTTCAAGAAGGAGGAACCAGTAAAGCCAGTACATACCAGAGGCACGACCAACCTACTAATCCCGAAATTCAACTACGAGCTTTTTAACTGCAACAACTTTAATATACGCTATTGGAGCTGGAATTACCGCGGCTGCTGGCACCAGACTTGCCCTCCAA
+
DDDDDIIIIIIIIIIIIIIIIIIIIIIIIIIIIIIHIIIIIIIIIIIIIIIHIIIIHHHIIIIIIIIIHIIHIIIHIHIIIIIIIGIIIHHIGHIHIIIIIIIIIIIHIIIHIIIHIIIIIIIIIGIIIHIIIIHHIIIHHIIIIIHIIIIIIIIIIIIIIIIIIIIIIIIHIIIIIIIIIIIIIIIIGIIIIIIIIIIIIIIIIIIHIIGIIIIIIIIIIIIIIIIIIIIIIIIIIIIIIIHGDIIHIIIIIIIIIIIIIIIIIIIIIIIIIIIIIIIIIIIIIIIIIIIIIIIIIIIIIIIIIIIIIIIIIIIIIIIIIIIIIIIIIIIIIIIIIIIIIDDDDD
@HISEQ:969:HM2KJBCX2:2:1101:9184:10084 2:N:0:ACTATGCA
TCAGACCAACTGCCCAACTATCCCTATTAATCATTACGGTGATCCTAGAAACCAACAAAATAGAACCATGCCGTCCTATTCTATTATTCCATGCTAATGTATTCGAGCAAAATGCCTGCTTTAAACACTCTAATTTTTTCAAGGTAAAGGTCCTGGTTCCACATGACACCCAATTAAGGACATCATGCTTCTCCAGAAGGTGAGAAATCAACTGCGACAGTTCATACCCCTTAAGGCACGACCATCACGTCAATCCCGAAATTCAACTACGAGCTTTTTAACTGCAACAACTTTAATATACGCTATTGGAGCTGGAATTACCGCGGCTGCTGGCACCAGACTTGCCCTCCAA
+
DABDBHHHIIHHHHIHHHIHIHIIIIGIIIEIIGH@HHGHEHHEEHFFH?GHHHGDHIIIIHEHHEHIIHHIIHHDGHFFHIHIHHHIIIIFHHIIIHHHIHHHHIIIFHHEHGGHHIIHGHIGIHHIHHHHHHHHIIIIIHGIIIIHHHHEIHIIHHHHIIIIIEEE?GIIHEFIHHHHHHG?EIIHEHIHHHHG?HIHHHIH:G@HIIHHIIHGHECIIIIIIIIIIIIIIIHHGIIIHHIIIHHHIHHHHHDHHIIIIHHIIHIIHHHCHHHIIIHGD@HIIIIIHGHHIIIIIHIHGHHIIIIIIHIIIIIHHEHIIIGIIIIIIGIIIIIIIIHIHHHHIIIDDDDD
@HISEQ:969:HM2KJBCX2:2:1101:4798:10326 2:N:0:ACTATGCA
TCAGACCAACTGCCCAACTATCCCTATTAATCATTACGTCAATCCTAGAAACCAACAAAATAGGATCGAACGTCCTATTTCATTATTCCATGCTAATGTATTCAAGCGTTAGCTTGCTTTAAACACTCTAATTTTTTCAAAGTAACAGTCCAAATTCTCCGCAACACCAAATTAATGGCATTACGGATCAATTTATTGGTCGTGCTATTGTACGTACTGGTATTATTGATTCCTACCTTCTGACGAACCATGATGTCATTAATTTGGTGTCTTGGGGAATCAGGACTGTTACTTTGAAAAAATTAGAGTGTTTAAAGCAGGCTCACGCTTGAATACATTAGCATGGAATAACGAAATAGGACGTTTGATTCTATTTTGTTGGTTTCTAGGATCGACGTAATGATTAATAGGGATAGTTGGGATCATCTGGGTT
+
DDDDDIIIIIIIIHIIIIIHIIHIIIIIIIIIGIIIIIIIHHIIHHIIIIIHHIIIIIIIIIHIIIIIGIIIHIHIHHIIHHIIIIIEHHI?EHEHIIIG@DFHICHHHHEDGHEHHGHHE@HHI?GGF1FGGIHGH1C<@<CGHEC?GHHHHGFE10<D.0CHHEHEEC<D@//<//:<G?FIHGGHC?GHHHHFHDDIHHG?HH;GEHHHE?IHIHE?HIIIIIHFFHIIHHHIHG?HHIIIGIIIIIIIIHHFDEHHIHGHHIHHHEF=CIHHIHIFIIIHHHIIIIIGHHHHIIIIHHGHHIIIIIIHIIIHHHIHHHCIHIHHIHHDGHIHHIIIHHIHHFGHHFFGIHIIIIIIIIIIHIIIHHHIHHIIIIIIIIIIIIIIIIIIHHHHIHIIHHIIIIIIIIIIIIIIHIIIIIIHIIIIDDDDD
@HISEQ:969:HM2KJBCX2:2:1101:14984:10300 2:N:0:ACTATGCA
TCAGACCAACTGCCCAACTATCCCTATTAATCATTACGTCAATCCTAGAAACCAACAAAATAGGATCAAACGTCCTATTTCATTATTCCATGCTAATGTATTCAAGCGTGTGCTTGCTTTAAACACTCTAATTTTTTCAAAGTAACAGTCCTGATTCTCCATGACACCAAATTAATGACATCACAGTTCATCAGAAGGGAGAAATCAATGATGTCAGTACATACCAAAGGCATGACCGGCACCTTGATCCCGAAATTCAACTACGAGCTTTTTAACTGCAACAACTTTAATATACGCTATTGGAGCTGGAATTACCGCGGCTGCTGGCACCAGACTTGCCCTCCAA
+
BDD@BHHIHDGE11<<FHIHIHIIHIIIIHDHHE@HHEHHHHHHEHGHFGHHC1DECH@EFE<C<C<D111<<<GHIGHIGIH?GHHFEHH1D@HHHHHHC@HIIHECHGA1<HG<CGAHFFCHIFIHIHIICFFHIIHCBFHHHGD:<@GIHHIIHHHHHHHHHDD@HG@EHHGGHHHHHHHHGHFHIHIHHG@FHHHHHHHHHEHGHHHHHHHHHHHIHFHCHHHHH<HHHCCDHGHGIIHCGHDHH<FEFEIHH@<EECCHHFHGCHEC@HHHEHHHGGHIHGHHGCHHG@HHIHHHFHIIIIIIIIIIIHDCCHHEFEEEHGGHIIHHIHE<EHC@HBADDD
@HISEQ:969:HM2KJBCX2:2:1101:9453:10687 2:N:0:ACTATGCA
TCAGACCAACTGCCCAACTATCCCTATTAATCATTACGGCGGTCCTAGAAACCAACAAAATAGGACCGCACGTCCTATTCTACTATTCCATGCTAACGTATTCGAGCAAAGGCCTGCTTTGAACACTCTAATTTTTTCAAAGTAAAAGTCCTGGTCCCCAACACACCCAGTGAAGGGCATGCGGTTCTCCAGAAGAGAAGGCCCGGCCGGACAAGTGCACGCGGTGAGGCGGACCTGCCAGCCAGGCCAAAGGTTCAACTACGAGCTTTTTAACTGCAACAACTTTAATATACGCTATTGGAGCTGGAATTACCGCGGCTGCTGGCACCAGACTTGCCCTCCAA
+
BDADBHHHHHHICH1HHIIHIHHIIIHEHHIHIHHCG<EDHCHDDHHI1CFEC<FHHHEHFHIIEHHH<DHH@1EH1<FHHCDHIIHGHHICHHIIIHIIHGIHHCEHIHHHGHHIHIHIHHHF@CHIIHHHHHGC?IHGGFHGEHHEHFHGHHH/CFIIIHHHHAD?HHHHFIIIIHHHHEHHHHHFHHHIGIIIIIHIHIIIIHIHIHHFHHIHIHHIIIIHCIIIIHHHIHFIIHIIHHHHHHCHIIIIGIIHHHIIIIIIIIIHIIIIIIIIIHHHEEHHIH?HIGHIIIGIIIIIIIIIIIIIIIIIIIIIIIIIHIIIIGHFHIIIIIHHHGIDDDDD
@HISEQ:969:HM2KJBCX2:2:1101:11099:10721 2:N:0:ACTATGCA
TCAGACCAACTGCCCAACTATCCCTATTAATCATTACGGCGGTCCTAGAAACCAACAAAATAGAACCGCACGTCCTATTCTATTATTCCATGCTGTAATATTCGAGCAAAGGCCTGCTTTGAACACTCTAATTTTTTCAAAGTAAAAGTCCTGGTCCCCAACACACCCAGTGAAGGGCATGCGGTTCTCCAGAAGAAAAGGCCCGGCCGGACAAGTGCACGCGGTGAGGCGGACCTGCCAGCCAGGCCAAAGGTTCAACTACGAGCTTTTTAACTGCAACAACTTTAATATACGCTATTGGAGCTGGAATTACCGTGGCTGCTGGCACCAGACTTGCCCTCCAA
+
D@DBDIHHHIIHHHCGHIIHIIIIIHIIIIIIIIHHIEHGHHIHIIHIFHIIHIIIIFHIHH?EEHIDIHHCEHHHIIHIIIIIHHIHIIIIIF@GEEHFFDFGHHHHIIHDHEHIGIII@CGHGHIHHHGIIIIIIGIH?HHGIIHHHHIIIHHDGGHHHHGGHCHHIG?IHIHFAEEEIIHHCHHHEHIIGIHHHGFIIHHIHIHHHDDHHIHHFIIHIIHIIIIIHEH;EHEHDHHIHHEHIIHHHHEHH@IIIHHIIIIHIIHIIIIIIIIHIIHHHHIIIIIIIHGDHHIIIHHGIIIGIIHIIIIIIIIIIIIIIIIIIHIIIIIHIIIIHIIDDDBB
@HISEQ:969:HM2KJBCX2:2:1101:4062:10870 2:N:0:ACTATGCA
TCAGACCAACTGCCCAACTATCCCTATTAATCATTACGGCGGTCCTAGAAACCAACAAAATAGGATCGCACGTCCTATTCTATTATTCCATGCTAACGTATTCGAGCAAAGGCCTGCTTTGAACACTCTAATTTTTTCAAAGTAAAAGTCCTGGTTCCCCAACACACCCAGTGAAGGGCATGAGGCTCTCCAGAAGGAAAGGCCCGGCCGAACCAGTACACGCGGTGAGGCGGACCAGACAGCCAGGCCCAAGTTTCAACTACGAGCTTTTTAACTGCAACAACTTTAATATACGCTATTGGAGCTGGAATTACCGCGGCTGCTGGCACCAGACTTGC
+
DDDDDIIIIIIHIIIIIIIIIIIIIIIIIIIIIIIIIIIIIIICHIIHIHI?GHIIHIHHHIIEEHHIIIIIHHIHIIHHIHHIHHIIIIIHIIIIIIIIHIHIIIIIIIHIIIIIIIIIIGIIIIIIIIIIIIIIHIIHIIIIIIIHHIHIHHHHIHIIIHHHIGIHHHIHIHIIIIIIIIIIHIHIIIIIIIIIHHIIIIIHIIIIIIIHIIIIIIGGIGIIIGIIIIHIIIIHGIIFIHIIIIHIHIIIIIIIIIIIIIIIIIIIIIIIIHIIIIHIHHHIIHIHIIIHHIIIIIIIIIIIIIIIIIIIIIIIIIIIIIIIIIIIIIIIIDDDDD
@HISEQ:969:HM2KJBCX2:2:1101:4837:11240 2:N:0:ACTATGCA
TCAGACCAACTGCCCAACTATCCCTATTAATCATTACGTCAACCCTAGAAACCAACAAAATAGGATCAAACGTCCTATTTTATTATTCCATGCTAATGTATTCAAGCGTTAGCCTGCTTTAAACACTCTAATTTTTTCAAAGTAACAGTCCTGTTTCCCCGCAACACCAAATTAATGGCATCACGGTTCTTCAAGAAGGAGGAATCAGCGAGGCCAGTGCATACCATTGGCACGACCAACCTGCTGACCCCGAAATTCAACTACGAGCTTTTTAACTGCAACAACTTTAATATACGCTATTGGAGCTGGAATTACCGCGGCTGCTGGCACCAGACTTGCCCTCCAA
+
D@DDDIIHHIIIHHHHFH?HHHIHHIIHIGHHHIIIHHHHGIHHDGHHIIIICHIIHICHHHHHHIIIHHHHHIHIHIHFGHHHHFHGFHHGEHHHHIHHGFCHHHIHHIIHIIHIIHHHHHHIHIIHIIIIIHHHHEFFGIIIIHEHHHIIHHIHIIIIIHIICHEHHHGHHIIIHHHGFHHIIIHIIIIGIIIIIIHIHHHHEGIIIIHHHIIIHHHHHIHHIHIIIIIIIIIIGHHIIIIHFIIHDIHIIIIIIIIIIIIIIIIIIIIHIIIIIIIIIIIHIIIHIIIIIIIIHIIIIIIIIHHHIIIIIIIHIHIIHIHIHIIHIHHHIIIIIIIIIDDDDD
@HISEQ:969:HM2KJBCX2:2:1101:5400:11467 2:N:0:ACTATGCA
TCAGACCAACTGCCCAACTATCCCTATTAATCATTACGTCAATCCTAGAAACCAACAAAATAGGATCAAACGTCCTATTTCATTATTCCATGCTAATGTATTCAAGCGTTAGCCTGCTTTAAACACTCTAATTTTTTCAAAGTAACAGTCCTGTTTCCCTGCAACACCAAATTAATGACATTACAGTTCTTCAAGAAGGAGGAACCAGTAAAGCCAGTACATACCAGAGGCACGACCAACCTACTAATCCCGAAATTCAACTACGAGCTTTTTAACTGCAACAACTTTAATATACGCTATTGGAGCTGGAATTACCGCGGCTGCTGGCACCAGACTTGCCCTCCAA
+
DDDDDIHIIIIIIIIIIIIIIIIIIIIIIIIIIHIIIIIIIIIHIIIIIIIIIIIIIIIIIHHIIIIIIIIGFHHIIIIIIIIIIIIIHIHIIIIIIIIIIHIIIHGIHIIIIIIIIIIIIIHIIIIIIIIIIIIIIIIIIIIIIIIIIIIIIIIIIIIIIIIIIIIIIIIHIIIIIIIIIIIIIIIIIIIHIIIIIIIIIIHH#IIIIIIIIIIIIIIIIIIIIIIIIIIIIIIIIIIIIIHHDIIIIIIIIIIIIIIIIIHIIIIIIIIIIIIIIIIIIIIIIIIIIIIIIIIIIIIIIIIIIIIIIIIIIIIIIIIIIIIIIIIIIIIIIIIIIIIIIDDDDD
@HISEQ:969:HM2KJBCX2:2:1101:6701:10688 2:N:0:ACTATGCA
TCAGACCAACTGCCCAACTATCCCTATTAATCATTACGTCAATCCTAGAAACCAACAAAATAGGATCGAACGTCCTATTTCATTATTCCATGCTAATGTATTCAAGCGTTAGCTTGCTTTAAACACTCTAATTTTTTCAAAGTAACAGTCCAAATTCCCCGCAACACCAAATTAATGGCATTACGGATCATCAGGAAGGAGGAATCAGTGAGACCAGTACATACCAGAGGCATGACCAATCTACTAACCCCGAAATTCAACTACGAGCTTTTTAACTGCAACAACTTTAATATACGCTATTGGAGCTGGAATTACCGCGGCTGCTGGCACCAGACTTGCCCTCCAA
+
DDADDIHHIIIIIIIIIIIIIIIIIIIIIIIIHIIIIIIIHHIIIIIIIIIIIIHIIIIHIIEHHHIIHIIIHIIIHIIHHIIIIIIHIIIHEFIIIIIIIHHHIHHIIIIHIIHIIIHHIHHHHIIIIGIIHHHHIIHIIIIIIIIHIIIIIHIIIIHGIHIIIIIIIIIIIIIHHIIIIIIIIHHHIIIIIIIIIIIHIIIHHHIIIIIIIIIIIIIIIHIIIHIIIHIIIIIIIIIHIIIIHHIIIIHIIIIHHIIIIIIIIIIIIIHGIHIIIIIIIIIIIIHIIIIIIIIIIIIIIIIHIIIIIIIIIIIIGIIIIIIIIIGIIIIIIIIIIIIIIDDDDD
@HISEQ:969:HM2KJBCX2:2:1101:15272:11870 2:N:0:ACTATGCA
TCAGACCAACTGCCCAACTATCCCTATTAATCATTACGTTGTACCTAGAAACCAACAAAATAGGTTCGAACGTCCTATTTCATTATTCCATGCTAATGTATTCAAGCGTTTGCCTGCTTTAAACACTCTAATTTTTTCAAAGTAACAGTCCTGACTCCCCACAACACCAAATTAATGACATCATGGTTCATCAGAAGGGAGAAATCAACGACGCCAGTGCGTACCGAAGGCACGACCGACGTATTGATCCCGAAATTCAACTACGAGCTTTTTAACTGCAACAACTTTAATATACGCTATTGGAGCTGGAATTACCGCGGCTGCTGGCACCAGACTTGCCCTCCAA
+
DDCDDIIIIIIIIIIIIIIIIIIIIIIIIIIIIIIIIIIIHIIIIIIIIIHHHHIIIIIIIHIGHHIIHIIIIIIIHGIIIIIIIIIIHIIIIIIIIIIIHHHIIIIIIIIIIIIIIIIIGIIIIIIHHIHHIIIIIIIHIIIIIHHIIIHIIHIIIIIIIIIIIIIIIIIIIHIIIIIHHHIIIIIIIIIIIIIIIIHIIIIIIIIIIHHIIIHIIIIIIIIIIIIIIIHIIIIHGIIIIIHHFIIHIIIHIIIIIIIIHGIIIIIIIIIIIIIIIHIIIIIIIIIIIIIIIIIIIIIHHIIIIIIIIIIIIIIIIIIIIHGIIIIIIIIHIIIIIIHIIDDDDD
@HISEQ:969:HM2KJBCX2:2:1101:7257:12127 2:N:0:ACTATGCA
TCAGACCAACTGCCCCAACTATCCCTATTAATCATTACGTCAATCCTAGAAACCAACAAAATAGGATCAAACGTCCTATTTCATTATTCCATGCTAATGTATTCAAGCGTTAGCCTGCTTTAAACACTCTAATTTTTTCAAAGTAACAGTCCTGTTTCCCTGCAACACCAAATTAATGACATTACAGTTCTTCAAGAAGGAGGAACCAGTAAAGCCAGTGCATACCAGAGGCACGACCAACCTACTAATCCCGAAATTCAACTACGAGCTTTTTAACTGCAACAACTTTAATATACGCTATTGGAGCTGGAATTACCGCGGCTGCTGGCACCAGACTTGCCCTCCAA
+
DDDDDIIIIIIIIIIIIIIIIIIIIIIIIIIIIIIIIIIIIIIIIIIIIIIIIIIIIHHIHHHIHHIIHHHIIHIIHHIIIIHIIIIIIH@GHFHHIIIIIHIIIIHIHIHIIIIIIIIIIIIIIIIIIIIIIIIIIIIIIIIHIIIIIIIIIIIIIIIIIIIIIIIIIIIIHIIIIIIIIIIIIIIIHIIIIIIIIIIIIIIIIIIIIIIIIIIIIIHIIIIIIIIIIIIIIIIIIIIIIIIHHHIIHIIHIIIIHIIHIIIIIIIIIIIIIIIIIIIIIIIIIIIIIIIIIIIIIIIIIIIIIIIIIIIIIIIIIIIIIIIIIIIIIIIIIIIIIIIIIIDDDDD
@HISEQ:969:HM2KJBCX2:2:1101:15270:12026 2:N:0:ACTATGCA
TCAGACCAACTGCCCAACTATCCCTATTAATCATTACGTCAATCCTAGAAACCAACAAAATAGGATCAAACGTCCTATTTCATTATTCCATGCTAATGTATTCAAGCGTTAGCCTGCTTTAAACACTCTAATTTTTTCAAAGTAACAGTCCTGTTTCCCTGCAACACCAAATTAATGACATTACAGTTCTTCAAGAAGGAGGAACCAGTAAAGCCAGTACATACCAGAGGCACGACCAACCTACTAATCCCGAAATTCAACTACGAGCTTTTTAACTGCAACAACTTTAATATACGCTATTGGAGCTGGAATTACCGCGGCTGCTGGCACCAGACTTGCCCTCCAA
+
@DD@DHHHHIIIHIIEHIIIIEEHHHHHHFHHHHIIIGHHHHIHEHHHHEFHEHHHI1FGHHHGFHHHHEE@1CEDCHCE1DFGHIHI?GHF111DGGIHHEIHFCHIHHHIGIIHEHIIHG@IHIHIGHIHHHHHIIGHIIHHEHHHHIHHIHIHIHHHGHGIIHIIIIHIIHIHCIHECIIHIIHIHIIIIIIIGIIHHEHEHIIIIIIHHHEIHHHHHHIIIIHDEHHHIIIGHHHHHHGEGGCHIHHH@HHIIHHGHEHIIIIIIIIIIHHIIIHHHFIHIIHIHHIHIIIIIIIIIHHIIIIIIHHIIIHIIIIIIIIIIIIHHIIIIHHIHIIIIDDDDB
@HISEQ:969:HM2KJBCX2:2:1101:5923:13038 2:N:0:ACTATGCA
TCAGACCAACTGCCCAACTTCCCTATTAATCATTACGTCAATCCTAGAAACCAACAAAATAGGATCAACGTCCTATTTCATTATTCCATGCTAATGTATTCAAGCGCGAGCCTGCTTTAAACACTCTAATTTTTTCAAAGTAACAGTCCTGATTCCCCGCCACACCAAATTAATGACATGATGGTTCGTCAGAAGGTAGGAACCAGTAACACCAGTACGTACCTAAGGCACGACCAACGTACTGATCCCGAAATTCAACTACGAGCTTTTTAACTGCAACAACTTTAATATACGCTATTGGAGCTGGAATTACCGCGGCTGCTGGCACCAGACTTGCCCTCCAA
+
DABDDIIIIIIIIIIHIIIIIIIIIIHIIIHIIIIIIIIIIIIIIIIIHIIIIIIIHIIIHIIIIIIIIIGHGIHIIIIIIIIIIIIIFIIGHHIIIIIIIGHIIIIIIIIIIIIIIIIIIIIIIIIIIIIIIIIIIIIIIIIIIIHIIIHIIIIIIIIIIIIIIIIIIIIIIIIIIIIIIIIIIIIIIIIIIIIIHHIIIIIIIIIIIIIIIIIIIIIIIIIIIIIIIIIIIIIIIIIIIHHIIIIIIIIIIIIIIHHIHIIIIIIIIIIIHIIIIIIIIIIIIIIIIIIIIIIIIIIIIIIIIIIIIIIIIIIIIIIIIIIIIIIIIIIIIIIIIIIDDDDD
@HISEQ:969:HM2KJBCX2:2:1101:2385:12502 2:N:0:ACTATGCA
TCAGACCAACTGCCCAACTATCCCTATTAATCATTACGTCGATCCTAGAAACCAACAAAATAGAATCAAACGTCCTATTTCATTATTCCATGCTAATGTATTCAAGCGCGAGCTTGCTTTAAACACTCTAATTTTTTCAAAGTAACAGTCCTGATTTCTCGCGACACCAAATTAATGACATCGTGGTTTGTCAGAAGGGAGAAACCAATAATGCTAGTACGTACAAAGTACGACTGACATATTAGTCCCGAAATTCAACTACGAGCTTTTTAACTGCAACAACTTTAATATACGCTATTGGAGCTGGAATTACCGCGGCTGCTGGCACCAGACTTGCCCTCCAA
+
DDDDDIIIIIIIIIIIIIIIIIIIIIIIIIIIIIIIIIIIIIIIIIIIIHHHIIIIHIHIIIIHHHIIIIIIIHIIIIIIIIIIIIIIHIIHIIIIIIIIHFIIIIIIIIIIIIIIIHIIIIIIIIIIIIIIIIIHHIIIIIIIIIIIIIIIIIIIIIIIHIIIIIIIIIIIIIIIIIIIIIIIIIIIIIIHIIIIIIIIIIIIIIIIIIIIIIIIIIIIIIIIIIIIIIIIIIIIIIIIIIIIIIIIIIIIIIIIIIIIIIIIIIIIIIIIIIIIIIIIIIIIIIIIIIIIIIIIIIIIIIIIIIIIIIIIIIIIIIIIIIIIIIIIIIIIIIIIIIIDDDDD
@HISEQ:969:HM2KJBCX2:2:1101:17500:13746 2:N:0:ACTATGCA
TCAGACCAACTGCCCAACTATCCCTATTAATCATTACGTCAATCCTAGAAACCAACAAAATAGGATCAAACGTCCTATTTCATTATTCCATGCTAATGTATTCAAGCGTTAGCCTGCTTTAAACACTCTAATTTTTTCAAAGTAACAGTCCTGTTTCCCTGCAACACCAAATTAATGACATTACAGTTCTTCAAGAAGGAGGAACCAGTAAAGCCAGTACATACCAGAGGCACGATCAACCTACTAATCCCGAAATTCAACTACGAGCTTTTTAACTGCAACAACTTTAATATACGCTATTGGAGCTGGAATTACCGCGGCTGCTGGCACCAGACTTGCCCTCCAA
+
DDDDDIIIIIIIIIIIIIIIIIIIIIIIIIIIIIIIIIIIIIIIIIIIIIIIIIIIHIIIHHHHIIIIIIIIIIIHIIIIIIIIIIIIIIIIIIIIIIIIEIIHIIIIIHIHIIIIIIIIIIIIIIIIIIIIIIIIIIIIIIIIIIIIIIIIIIIIIIIIIHIIIIHIIIIIIIIIIIIIIIIIIIIIIIIIIIIIIIIIIIIIIIIIIIIIIIIIIIIIIIIIIIIIIIIIHHE&IHIIIIHIHHHHIIIIIIIIIIIIIIHIGIIIIIIIIIIIIIIIIIIIIIIIIIHIIIIIIIIIIIIIIIIIIIIIIIIIIIIIIIIIIIIIIIIIIIIIIHIIIDDDDD
@HISEQ:969:HM2KJBCX2:2:1101:11873:14223 2:N:0:ACTATGCA
TCAGACCAACTGCCCAACTATCCCTATTAATCATTACGTCAATCCTAGAAACCAACAAAATAGGATCGAACGTCCTATTTCATTATTCCATGCTAATGTATTCAAGCGTTAGCCTGCTTTAAACACTCTAATTTTTTCAAAGTAACAGTCCTGTTTCCCTGCAACACCAAATTAATGACATTACAGTTCTTCAGAAAGGAGGAATCAGCGAAGCCAGTACATACCAGTGGCACGACCAACCTGCTGACCCCGAAATTCAACTACGAGCTTTTTAACTGCAACAACTTTAATATACGCTATTGGAGCTGGAATTACCGCGGCTGCTGGCACCAGACTTGCCTCCAA
+
DDDDDIIIIIIIIIIIIIIIIIIIIIIIIIIIIIIIIIIIIIIIIIIIHIIIIIIIIHIIIIHHIIIIIIIHIIIHIIIIIIHIHIIIIIIIIIIIIIIIIIIIIIHIIIIIIIIIIHIIIIIIIIIIIIIIIIIIIIIIIIIIIIIIIHIIIIIIIIIIIIIIIIIIIIIIHIIIIIIIIIIIIIIIIIIIIIIIIIIIIIIIIIIIIIIIIIIIIIIIIIIIIHIIIIIIIIIIIIIIIIHHIIIIIIIIIIIIIIIIIIIIIIIIIIIIIIIIIIIIIIIIIIIIIIIIIIIIIIIIIIIIIIIIIIIIIIIIIIIIIIIIIIIIIIIIIIIIIIIIDDDDD
@HISEQ:969:HM2KJBCX2:2:1101:13950:14058 2:N:0:ACTATGCA
TCAGACCAACTGCCCAACTATCCCTATTAATCATTACGTCAATCCTAGAAACCAACAAAATAGGATCAAACGTCCTATTTCATTATTCCATGCTAATGTATTCAAGCGTTAGCCTGCTTTAAACACTCTAATTTTTTCAAAGTAACAGTCCTGTTTCCCTGCAACACCAAATTAATGACATTACAGTTCTTCAAGAAGGAGGAACCAGTAAAGCCAGTACATACCAGAGGCACGACCAACCTACTAATCCCGAAATTCAACTACGAGCTTTTTAACTGCAACAACTTTAATATACGCTATTGGAGCTGGAATTACCGCGGCTGCTGGCACCAGACTTGCCCTCCAA
+
BDDDDIIIIIIIIIHHHDHIIIIHIIIIIIHIIIIIIIIIGIIIIIIIGHIIIIIIIIIIIHHHGHHHHCHHHIGHIGIIIHGHHIIIIIIHEEHHIHHHHHHHGHIIIIIHIIIHIIIIIIHIIHHIIIIIHIIIHHHIHHHIIHHIIIIIIIIIIIHIHIIIIIIIIIIIIIIIIIIIIIIIIIIIIIIIHIHFIIHIIIIHIIIIIIIIIHIIIIIIIIIIIH=IIIIIIIIIIIIIIIGHFHHHHIIIIIIIIIIIHIHHIHIIIIIIIIHIIIIIIIIIIIIIIIIIIIIIIIIIIIIIIIIIIIIIIIIIIIIIIIIIIIIIIIIIIIIIIIIIIDDDDD
@HISEQ:969:HM2KJBCX2:2:1101:5080:14040 2:N:0:ACTATGCA
TCAGACCAACTGCCCAACTATCCCTATTAATCATTACGTCAATCCTAGAAACCAACAAAATAGGTTTGAACGTCCTATTTCATTATTCCATGCTAATGTATTCAAGCGTTAGCCTGCTTTAAACACTCTAATTTTTTCAAAGTAACAGTCCTGTTTCCCTGCAACACCAAATTAATGGCATTACAGTTCTTCAGAAAGGAGGAATCAGCGAAACCAGTTCATACCAGTGGCACGACCAACCTGCTGACCCCGAAATTCAACTACGAGCTTTTTAACTGCAACAACTTTAATATACGCTATTGGAGCTGGAATTACCGCGGCTGCTGGCACCAGACTTGCCCTCCAA
+
DDDDDIIIIIIIIIIIIIIIIIIIIIIIIIIIIIIIIIIIIIIHHIIIIIIIIIIIIIIIIIHIEHHHHGHIIGIIIIIIIIIIHIIHHIIIGHIIIIIIIHIIIIIIIIIHHIIIIIIIIHIIIIIIIIIIIIIIIIIIIIIIIIIIIIIIIIIIHHHIIIIIIIHIIIIIIIIIIIIHIIIIIIIIIIIIIIIIIIIIIHIIIIIHIIIIIIIHHHIIIIIIIIIIIHHIIIIIIIHIHIIHGIIIIIIIIIIIIIIIIIHIIIIIIIIIIIHIIIIIIIIIIIIIIIIIIHIIIIIIIIIIIIIIIIIIIIIIIIIIIIIIIIIIIIIIIIIIIIIIIDDDDD
@HISEQ:969:HM2KJBCX2:2:1101:8152:15425 2:N:0:ACTATGCA
TCAGACCAACTGCCCAACTATCCCTATTAATCATTACGTCGATCCTAGAAACCAACAAAATAGGTTCGATCGTCCTATTTCGTTATTCCATGCTAATGTATTCAAGCGCGAGCCTGCTTTAAGCACTCTAATTTTTTCAAAGTAACAGTCCTGTTTCCCCGCAACAACAAATTAATGCCATCACGGTTCTACAAGAAGGAGGGACCAGTGAGGCCAGTGCATACCAGTGGCACGACCAACCTACTGGCCCCGAAATTCAACTACGAGCTTTTTAACTGCAACAACTTTAATATACGCTATTGGAGCTGGAATTACCGCGGCTGCTGGCACCAGACTTGCCCTCCAA
+
DDDDDIHIIIIIIIIIIIIIIIIIIIIIIIIIIIIIIIIIIHIIIIIIIIIIIIIIIIIGHGGHHIIIIIIIIIIIIIIIIIIIIIIIIIIIHIIIIIIIIHHHIHIIIIIIIIIIIIIIIIIIIIIHIIIIIIIIIIIIIIIIIHHHIIIIIIIIIIIIIIIIIIIIIIHGCIIIIIIIIIIIIIIIIIIIIIIIIIIIIIIIIIIIIIIIIIIIIIIIIIIIIHIHIIIIIIIIIIIIIIIHHIIIIIIIIIIIIIIIIIIIIIIIIIIIIIIIIIIIIIIIIIIIIIIIIIIIIIIIIIIIIIIIIIIIIIIIIIIIIIIIIIIIIIIIIIIIIIIIIDDDDD
@HISEQ:969:HM2KJBCX2:2:1101:18312:14826 2:N:0:ACTATGCA
TCAGACCAACTGCCCAACTATCCCTATTAATCATTACGGTGATCCTAGAAACCAACAAAATAGAACCATGCCGTCCTATTTTATTATTCCATGCTAATCTATTCAAGCACAAGCCTGCTTTAAGCACTCTAATTTTTTCAAGGTAATAGCTCTGCTTCCCCAACGCACTAACTTAATAGCATGCTGGTTATTCAGAAGGTAGGAATTCATCAGGCCAGTGCGGACAGTGAAGCCCGACCAACCGACAAACTCCGAAATTCAACTACGAGCTTTTTAACTGCAACAACTTTAATATACGCTATTGGAGCTGGAATTACCGCGGCTGCTGGCACCAGACTTGCCCTCCAA
+
DDDDDIIIIIIIIIIIIIIIIIIIIHHIIIIIIIIIIIIIIIIHHIIIIIIIHIIIIIIIIHHIHIIIIHHFIHGHIIIIIIIIIIIIIIIIIHIIIIIIHCGHIHIIIIIIIIIHIIHIIIIIIIIHIIIIIIIIIIIIIIIIIIIIIIIHIIHHHIIIIIIIIHIIIHHIIIIIIIIIIIIIIIIIHHIIHIIIIIIIHIHIIIIIIIIIIIIIIIIIIIIIIIIIIIIIIIIIIIIIIIIIIHHIIIGIIIIIIIIIIIIHIIIIIIIIIIIIIIIIIIIIIHIIIIIIIIIHIIIIIIIIIIIIIIIIIIIIIIIIIIIIIIIIIIIIIIIIIIIIIIIDDDDD
@HISEQ:969:HM2KJBCX2:2:1101:10322:15932 2:N:0:ACTATGCA
TCAGACCAACTGCCCAACTATCCCTATTAATCATTACGTCAATCCTAGAAACCAACAAAATAGGATCGAACGTCCTATTTCATTATTCCATGCTAATGTATTCAAGCGTTAGCTTGCTTTAAACACTCTAATTTTTTCAAAGTAACAGTCCAAATTCCCCGCAACACCAAATTAATGGCATTACGGCTCATCAGGAAGGAGGAATCAGTGAGACCAGTACATACCAGAGGCATGACCAACCTACTAACCCCGAAATTCAACTACGAGCTTTTTAACTGCAACAACTTTAATATACGCTATTGGAGCTGGAATTACCGCGGCTGCTGGCACCAGACTTGCCCTCCAA
+
DDDDDIHIIICHHIIIIIIGHIIIIIIIIIIGIIIIIIHIHIIIIIIIIIIHIIIIHIIGIIHGIHHHHHGIHIFHHIIIIIIIIHIIHIIIHHIIHIIIIHIIHGIIIHHHHIIIFHFIHHIIHFHIHHIIIHIIIIIIIIIIIIHHHCHFHEHHIIHIHHGIIIHIIIIHIIIIIIIIHHIIIIHHHIIIIIIIIIIIIIIIHIIIIIIIIIIIIIIIIIIIIIIIIIIIIIIIIIIIIIHHGHCGIIIIIIIIIIIHIIIIIIIIIIIIIIIIIIIIIIIIIIHIIIIIIIIIIIIIIIIIIIIIIIIIIIIIIIIIIIIIIIIIIIIIIIIIIIIIIDDDDD
@HISEQ:969:HM2KJBCX2:2:1101:7878:15911 2:N:0:ACTATGCA
TCAGACCAACTGCCCAACTATCCCTATTAATCATTACGTCGATCCTAGAAACCAACAAAATAGGGTCAAACGTCCTATTTCATTATTCCATGCTAATGTATTCAAGCGTGTGCCTGCTTTAAACACTCTAATTTTTTCAAAGTAACAGTCCTGATTCCCCATGACACCAAATTAATGACATCACAGTTCGTCAGAAGGTAGAAATCAATAATACCAGTGCATACCGGAGGCACGACCAATATATTGATCCCGAAATTCAACTACGAGCTTTTTAACTGCAACAACTTTAATATACGCTATTGGAGCTGGAATTACCGCGGCTGCTGGCACCAGACTTGCCCTCCAA
+
@@D@DHIFHCFGCHHIHHHHHIIHHHGIIIIIHIIIIIHHIGIHGIIC1<GHIHII@GHFEFCF1<<@DHHGHHHIHHICEHIHHHEHHIHII?GFIGIHHHCHHHHHIIIIHGGIIHHHHF?HIHIIIIIIIIHIHHE@IHHGHHIHHIIIHIIHHIHIHHHIIIIIIIIIIIIIIHGHII;HHIHHIHGHIIIHHHIIIIIIIHEIHIIIHIII=I;IIIIIIIIIIIIIIHFHHIIHHHHGGIIFCHHIHGHHHHIIIIHIIHIIIIIIHEEIIIIIIIIHIHIGIIHIIHIHHHHGHIIIIIIIIIIIIIHIIIIIHCGIIHIIHHHEIIIHIIIIICDDDD
@HISEQ:969:HM2KJBCX2:2:1101:6235:16879 2:N:0:ACTATGCA
TCAGACCAACTGCCCAACTATCCCTATTAATCATTACGTCAATCCTAGAAACCAACAAAATAGGATCAACGTCCTATTTCATTATTCCATGCTAATGTATTCAAGCGCGAGCCTGCTTTAAACACTCTAATTTTTTCAAAGTAACAGTCCTGATTCCCCACCACACCAAATAAATGACATGATGGTTCGTCAGAAGGTAGAAATCAGTAACACCAGTACGTACCGAAGGCACGACCAGCGTACTAATCCCGAAATTCAACTACGAGCTTTTTAACTGCAACAACTTTAATATACGCTATTGGAGCTGGAATTACCGCGGCTGCTGGCACCAGACTTGCCCTCCAA
+
DDDCDIIIIIIFIIIIIIIIIIIIIHIIIIIIIIIHIIIIIIIIIIIIIIIIIIIIIIIHIGEHIIIIIIIIHIIGHIIIIIIIHIIIIIIIIIIIIIIIIIIIIIIHIIIIIIIIHIIIIHHIIIIIIHIIIIIIIIIIIIIIIIIIIIIIIIIIIIIIIIIIIIIIIIIIIIIIIIIIIIIIIIIIIIIIIIIIIIIIIIIIIIIIIIIIIIIIIIIIIIIIIIIIIIIIIHIIIIIIIIIHI=IIIIIIIIIIIIHIIIIIIIIIIIIIIHIIIIIIIIIIIIIIIIIIIIIIIIHIIIIIIIIIIIIIIIIIIIIIIIIIIIIIIIIIIIIIIIIIDDDDD
@HISEQ:969:HM2KJBCX2:2:1101:14909:16653 2:N:0:ACTATGCA
TCAGACCAACTGCCCAACTATCCCTATTAATCATTACGGTGATCCTAGAAACCAACAAAATAGAACCATGCCGTCCTATTCTATTATTCCATGCTAATGTATTCGAGCAAAATGCCTGCTTTAAACACTCTAATTTTTTCAAGGTAAAGGTCCTGGTTCCACATGACACCCAATTAAGGACATCATGCTTCTCCAGAAGGTGAGAAATCAACTGCGACAGTTCATACCCCTTAAGGCACGACCATCACGTCAATCCCGAAATTCAACTACGAGCTTTTTAACTGCAACAACTTTAATATACGCTATTGGAGCTGGAATTACCGCGGCTGCTGGCACCAGACTTGCCCTCCAA
+
DDDDDIIIIIIIIIIIHIIIIIIIIIIIIIIIIIIIIIIIIFIIIIHIIIIIIIIIIHIEHIHIIIIIIHIIDHIHIIHHIIIIIIIIIIIIHIIIIIHHIHIIIIIHIIHHIIIIIIIIIIIIIIIIIIIIIIIIIIIIIIIIIIIIIIIIIIIIIIIIIIIIIIIIIIIIIIIIIIIIIIIIIIIIIIIIIIIIIIIIIIIIIIIIIIIIIIIIIIIIIHIIIIIIIIIHIIIIIIIIIIIIIIIIIIHIIIIIIIIIIIIIIIIIIIIIIIIIIIIIIIIIIIIIIIIIIIIIIIIIIIIIIIIIIIIIIIIIIIIIIIIIIIIIIIIIIIIIIIIIIIIIIIIDDDDD
@HISEQ:969:HM2KJBCX2:2:1101:8847:17856 2:N:0:ACTATGCA
TCAGACCAACTGCCCAACTATCCCTATTAATCATTACGTCAATCCTAGAAACCAACAAAATAGGATCGAACGTCCTATTTCATTATTCCATGCTAATGTATTCAAGCGTTAGCTTGCTTTAAACACTCTAATTTTTTCAAAGTAACAGTCCAAATTCCCCGCAACACCAAATTAATGGCATTACGGCTCATCAGGAAGGAGGAATCAGTGAGACCAGTACATACCAGAGGCATGACCAACCTACTAACCCCGAAATTCAACTGCGAGCTTTTTAACTGCAACAACTTTAATATACGCTATTGGAGCTGGAATTACCGCGGCTGCTGGCACCAGACTTGCCCTCCAA
+
DDDDDIIHHIIIHIIIIIIIGHIIIIIIIIIIIIIIHIIHHHIHHHIIIHIIHHIIIHIFHGHHGHIIHHHDGFGEHIIIHIHIIHIIHIIHHIFIIIIHIHIIIIIIHIIIIIIIIHHHHHIHIIIHGHIHIHIIIIIIIIIIHIIIHIIIHHEFIIIHIIHFHHIIHIIHIIHIIIIHIIIIIHIIIIIIHIIIIIIIIIIIIIIIIIHHHIHIIIIIHIIIIIIIIIIIIIIIIIIIHIIHGHEHIIIIIIIIIIIIIIIIIIIIIIIIIIIIIIIIIIIHGD1IIIIHIIIIIIIIIIIIIIIIHIIIHIIIIIHIIIIIIIIHIIIIIIIIIHIIIDDDDD
@HISEQ:969:HM2KJBCX2:2:1101:20274:17635 2:N:0:ACTATGCA
TCAGACCAACTGCCCAACTATCCCTATTAATCATTACGTCAATCCTAGAAACCAACAAAATAGGATCGAACGTCCTATTTCATTATTCCATGCTAATGTATTCAAGCGTTAGCTTGCTTTAAACACTCTAATTTTTTCAAAGTAACAGTCCAAATTCCCCGCAACACCAAATTAATGGCATTACGGATCATCAGGAAGGAGGAATCAGTGAGACCAGTACATACCAGAGGCATGACCAATCTACTAACCCCGAAATTCAACTACGAGCTTTTTAACTGCAACAACTTTAATATACGCTATTGGAGCTGGAATTACCGCGGCTGCTGGCACCAGACTTGCCCTCCAA
+
DDDDDIIIIIIIIIIIIIIIIIIIHIIIIIHIIIIHIIHHHIIIIIIHIIIIIIIIIIIIIIHHIHIHHHHIIIHIIIIIIHIHIIIIIIIHHHHIIIHIIIIIIHHIIIIIIHIIIIIIHIIHIIIIIIIIIIIIIHIIIIIIIIIHHIIIIHIIIIIIIIIIIIIIIIIIIIHIIIIIIIIIIIIIIIIIIIIIIIIIIIIIIIIIIIIIIIIIIIIIIIIIIIIIIIIIIIIIIIIIIIIHGIHIIIIIIIIIIIIIIIIIIIIIIIIIIIIIIIIIIIIIIIIIIIIIIIIIIIIIIIIIIIIIIIIIIIIIIIIIIIIIIIIIIIIIIIIIIIIIIDDDDD
@HISEQ:969:HM2KJBCX2:2:1101:12558:18184 2:N:0:ACTATGCA
TCAGACCAACTGCCCAACTATCCCTATTAATCATTACGTCAATCCTAGAAACCAACAAAATAGGATCGAACGTCCTATTTCATTATTCCATGCTAATGTATTCAAGCGTTAGCTTGCTTTAAACACTCTAATTTTTTCAAAGTAACAGTCCAAATTCCCCGCAACACCAAATTAATGGCATTACGGATCATCAGGAAGGAGGAATCAGTGAGACCAGTACATACCAGAGGCATGACCAATCTACTAACCCCGAAATTCAACTACGAGCTTTTTAACTGCAACAACTTTAATATACGCTATTGGAGCTGGAATTACCGCGGCTGCTGGCACCAGACTTGCCCTCC
+
DDDDBGHIIIIHIIIHHIIHHIGHHIIIHFHIIIIIIIHICHHIIIGIHHHIIIIIIIGHIIHHHIH@0<EDCHHIHHIIHEHHIHHHEHGHHHGIHHIHIEFIHHIHHGHHHHHHCIHHHHIGHIIHIIHIEHIIIHHIHIIIIIIIHHIHIIIIGIHEIIIIIHIHIIHIIIHIIIGIGIHHEIHHEIIIIIIIHHIII<H;HHIHIHIIIIIIGIIIHIIIIIIHGHIHIHIIHHIHHHGIHGHHHHHHHIIIHCGHGHFECEHHGIHEIHHHFIIIIIIIIHIIIIHHGIIIIHIHGHHIIIIIHIGIHDIIHDIHIIIHIHHIIIIHGGHIIIICDDDB
@HISEQ:969:HM2KJBCX2:2:1101:20632:17861 2:N:0:ACTATGCA
TCAGACCAACTGCCCAACTATCCCTATTAATCATTACGTTGATCCTAGAAACCAACAAAATAGAATCGAACGTCCTATTTCATTATTCCATGCTAATGTATTCAAGCGCGTGCCTGCTTTAAACACTCTAATTTTTTCAAAGTAACAGTCCTGACTCCCCACAACATCAAATTAATGACATCATGATTCATCAGAAGGGAGAAATCAATGACATTAGTACGTACCGAAGGCACGACCGACGTATTGATCCCGAAATTCAACTACGAGCTTTTTAACTGCAACAACTTTAATATACGCTATTGGAGCTGGAATTACCGCGGCTGCTGGCACCAGACTTGCCCTCCAA
+
DDDDDIIIIIIIIHIIIIIIIIIIIIIIIIIIIIIIIIIIIIHIIIIIIIIIIIIIIIIIIIIIIIIHHHIIHHIIIIIIIIIIIIIIIIIHIIIIIHIIIHHHIHIIIIIIIIIIIIHIIIIIIIIIHIIIIIIIIIIIIIIIIHHIIIIIHHHHIHHIIIIIIIHIIIIIIIIIIIIIIIIIIIIIIIIIIIIIIIIIIIIIIIIHIIIIIIIIIIIIIIIIIIIIIIIII<IIIIIIIIHHGIHIIIIIIIIIIIIIIIIIIIIIIIIIIHHIIIIIIIIIIIIIIIIIIIIIIIIIIIIIIIIIIIIIIIIIIIIIIIIIIIIIIIIIIIIIIIIIIDDDDD
@HISEQ:969:HM2KJBCX2:2:1101:20640:18291 2:N:0:ACTATGCA
TCAGACCAACTGCCCAACTATCCCTATTAATCATTACGTCGATCCTAGAAACCAACAAAATAGAATCAAACGTCCTATTTCATTATTCCATGCTAATGTATTCAAGCGCGAGCTTGCTTTAAACACTCTAATTTTTTCAAAGTAACAGTCCTGATTTCCCGCGACACCAAATTAATGACATCGTGGTTCGTCAGAAGGGAGAAACCAATAATGCTAGTACGTACAAAGTACGACCGACATATTAGTCCCGAAATTCAACTACGAGCTTTTTAACTGCAACAACTTTAATATACGCTATTGGAGCTGGAATTACCGCGGCTGCTGGCACCAGACTTGCCCTCCAA
+
DDDDDIHIIIIIIIIIIIIIIIIIIIIIIIIHIIHIIIIIIIIIIIIHIIIIIIHIHHIIIIIIIIIIIIHIHHHIIIIIIHIHIHIIFHHFFHHIIIIIIGGHIHGIIHIHHIIHHIIIHIIHIIIHHHGGHIIFIIIIHIIHIIIIHIHHHFIIHIIHIIIIHIIIIHGHHIIIHHIHIHHHIHHHHIIHHHFIIIIIIIIHGHHIIIHIIIIIHIIIIGIIHIHIGIIGIIGIIIIFIIIHFIHHHHIHIIIIIIHIIIIIIIIIIIIIIIIIIHHHFHIHIHHIIIIIHIHIIIIIIIIIIIIIIIIIIHIIIIIIIIIIIIIIIIIIIIIIIIICDDDC
@HISEQ:969:HM2KJBCX2:2:1101:18754:19113 2:N:0:ACTATGCA
TCAGACCAACTGCCCAACTATCCCTATTAATCATTACGGCGGTCCTAGAAACCAACAAAATAGGACCGCACGTCCTATTCTATTATTCCATGCTAACGTATTCGAGCAAAGGCCTGCTTTGAACACTCTAATTTTTTCAAAGTAAAAGTCCTGGTCCCCAACACACCCAGTGAAGGGCATGCGGTTCTCCAGAAGAGAAGGCCCGGCCGGACAAGTGCACGCGGTGAGGCGGACCTGCCAGCCAGGCCAAAGGTTCAACTACGAGCTTTTTAACTGCAACAACTTTAATATACGCTATTGGAGCTGGAATTACCGCGGCTGCTGGCACCAGACTTGCCCTCCAA
+
DDADDIIIIIIIIIIIIIIIIIIIIIIIIIIIIIIIIHHIIIIIIIIIIIIIHIIIHIIGIIHIIIIIIHDHHEHHHHHIIHIIIGIHIHIHFHIIIHIIHIIIIIIIIIIHHIIIIHIIIIIIIIIIIIIIIIIIIIIIIIIIIIIHIIIIIIIIIIHIIIHIHHIHIIIIHIIIIIIIIIIIIIIIIIIHHIIHIIIIIIIIHIIIIIIIIIIIIIIHIIIIIIIIIIIIIIIIIIIIIHGIIIIIIIIIIIIIHIIIIIIIIIIIIIIIIIIIIIIHIIIIIIIIIIIIIIIIIIIIIIHHIIIIIIIIIIIIIIIIIIIIIHIIIIIIIIIIIIIDDDDD
@HISEQ:969:HM2KJBCX2:2:1101:21063:19005 2:N:0:ACTATGCA
TCAGACCAACTGCCCAACTATCCCTATTAATCATTACGTCAATCCTAGAAACCAACAAAATAGGATCAACGTCCTATTTCATTATTCCATGCTAATGTATTCAAGCGTTAGCCTGCTTTAAACACTCTAATTTTTTCAAAGTAACAGTCCTGTTTCCCTGCAACACCAAATTAATGGCATTACAGTTCTTCAGAAAGGAGGAATCAGCGAAACCAGTTCATACCAGTGGCACGACCAACCTGCTGACCCCGAAATTCAACTACGAGCTTTTTAACTGCAACAACTTTAATATACGCTATTGGAGCTGGAATTACCGCGGCTGCTGGCACCAGACTTGCCCTCCAA
+
DDD@DH?HHCHHHCHHHHHIHIIIIIIIIIEFHIIHIIHHHHGHHHIHHGIH1FHIHHIHHHHGHHFGHHI@GCHGFCHHHHHIIH1<DHHCCHGFGHHHHGGHHHHEHHHHHHGGHHFHHHEHHHEHHHHIHHHGGHCEHGFFFHH@FHGHHFHIHHIIHHIIIIIHHIHIHIIIHHFHIIHGHHHIIHIIIIIIIIIIIIHIIIIHHHEHIIHHHIIIIHIIIIHIIHHHHHIIHHGEHHHBIIIGGIIHIIIIHHIIIHIGIIIIIIIIIHIIHHHIIIHHHHGIIIIIIHEIIIIIIIIIIIIIHIIHIIIHIIIHIIIIIIIHIIIIIIIIIIIIDDDDD
@HISEQ:969:HM2KJBCX2:2:1101:2468:19666 2:N:0:ACTATGCA
TCAGACCAACTGCCCAACTATCCCTATTAATCATTACGTCGATCCTAGAAACCAACAAAATAGAATCAAACGTCCTATTTCATTATTCCATGCTAATGTATTCAAGCGTAAGCCTGCTTTAAACACTCTAATTTTTTCAAAGTAACAGTCCTGATTCCCCACGACACCAAATTAATGACATCGCGGTTCTTCAGAAGGTAGGAACCGATAATGCCAGTGCGTACCGAAGCACGACCAACAATTCGATCCCGAAATTCAACTACGAGCTTTTTAACTGCAACAACTTTAATATACGCTATTGGAGCTGGAATTACCGCGGCTGCTGGCACCAGACTTGCCCTCCAA
+
DDDADIIIIIHGGIIHHIHHHHHHIIIIIIIIIIIIIIHIIIIHIIIIIIIIIIIIIHIIIIIIGIIHHIIIIHIIIIIIIIIIHHIIIIIIEHHIIIIIIHIIIHIHIIIGIHIIHHEGHIHHIHHIIHHHHIHHIIIIIIIIIIIIIIIHHHHHHHIIIIIIIIIIIIIIIIHIIIHIHIIIIIIIHIHIIIIIIIIIIIIIIIIIIIIIIIHIIIIHHIIIIIIIIIIIIIIIIIIIIHGDIHIIHIHIIIIIIHHIIIIIIIIIIIIHHHIIIIIIIIIIIHIIIIIIIIIIIIIIIIIIIIIIIIIIIIIIIIIIIIIIIIIIIIIIIIIIIIIIDDDDD
@HISEQ:969:HM2KJBCX2:2:1101:8583:19524 2:N:0:ACTATGCA
TCAGACCAACTGCCCAACTATCCCTATTAATCATTACGTCAATCCTAGAAACCAACAAAATAGGATCAACGTCCTATTTCATTATTCCATGCTAATGTATTCAAGCGCGAGCCTGCTTTAAACACTCTAATTTTTTCAAAGTAACAGTCCTGATTCCCCACCACACCAAATTAATGACATGATGGTTCGTCAGAAGGTAGGAATCAGTAACACCAGTACGTACCGAAGGCACGACCAACGCACTAATCCCGAAATTCAACTACGAGCTTTTTAACTGCAACAACTTTAATATACGCTATTGGAGCTGGAATTACCGCGGCTGCTGGCACCAGACTTGCCCTCC
+
DDDDDHHIIIIIIIIIIIIHHIIIHIIIEHHHIIIIHIIIIIIIIIIIIIHIIIIIIIHHICFEHHIIIIHHIFHEGHHIIIIIIIIEGHIIIHIIIIIIHGIIIIIIIHHHHHIIHIIIIIHHIIIIHIIIIIIHIIIIHIIHIIIHIIIHHIIIFHHHHHHHHHIIIIHHIHGHHHHHIIHHIHHIHIIIIIIIIIIIIIIIIHIIIHIIGHIIIIIIIIIIIIIHHIIHHHFHIHIIIHIHIIHIIIIIIHHIIHHIIHHIIIIIGIIIIIHIIHIIIIIIIIIHIIIIHIIIIIIHIIIIIIHIIIIIIIIIIIIIIIIIIHIIIIIHHEIIIIDDDDD
@HISEQ:969:HM2KJBCX2:2:1101:14177:20459 2:N:0:ACTATGCA
TCAGACCAACTGCCCAACTATCCCTATTAATCATTACGTCGATCCTAGAAACCAACAAAATAGAATCAAACGTCCTATTTCGTTATTCCATGCTAATGTATTCAAGCGTGAGCCTGCTTTAAACACTCTAATTTTTTCAAAGTAACAGTCCTGATTCCCCATGACACCAAATTAATGACATCATGGTTCGTCAGAAGGTAGGAATCAATAATACCAGTACGTACAATAGCACGACCAATAAATTGATCCCGAAATTCAACTACGAGCTTTTTAACTGCAACAACTTTAATATACGCTATTGGAGCTGGAATTACCGCGGCTGCTGGCACCAGACTTGCCCTCCAA
+
DDDDDIIIIIHIIHIIIIIIIIIIIIIIIIIIHIIIIIIIIIIIIIIHIIIIIIIIIIHIIGHIIIIIIIIIIHIIIIHIIIIIHIIIIIIHIIIGFFHIHDHHIIIHHIIIIHIIIIIIIIIIIIIIHHIIIIIHHIIIIIIFIIIIIIIIIIIIIIHIIIIIIIIIHHHHIIIIIHHHHIIIHHIHHIIIIIIIIIIIIIIIIIIHIIGD@FHHIHIIIIIHHIIIIHHHCHHGHHHIIHEHIHHHIIIIHHHIIHIIHIHHGHHHIIIIHGIIHIHIHIHHIIIIHHDIHIIIGHIIIIIIIIHHHIIHHHCIIIIIIIIIIHIIHIIIHIIIIIIHDB@DD
@HISEQ:969:HM2KJBCX2:2:1101:11625:20977 2:N:0:ACAATGCA
TCAGACCAACTGCCCAACTATCCCTATTAATCATTACGTCAATCCTAGAAACCAACAAAATAGGATCAAACGTCCTATTTCATTATTCCATGCTAATGTATTCAAGCGTTAGCCTGCTTTAAACACTCTAATTTTTTCAAAGTAACAGTCCTGTTTCCCTGCAACACCAAATTAATGGCATTACAGTTCTTCAGAAAGGAGGAATCAGCGAAGCCAGTGCATACCAGTGGCACGACCAACCTGCTGACCCCGAAATTCAACTACGAGCTTTTTAACTGCAACAACTTTAATATACGCTATTGGAGCTGGAATTACCGCGGCTGCTGGCACCAGACTTGCCCTCCAA
+
D@DDDHGHHIIHIHIHHI@HFHEHHE@GHHHEHHHIHHHIDHIIIGHGHHHHG1F=1FHHHIEE?GHEHHFGCCHHHHHFIIIIHHFHEHHHIHHHHIIIHHHHIDG@@GHHHIIHHHGIIIIIHHHIHGHGHHGGCHHIGIHHHIHHEEHEHDHAHC?HHHGIIIIHHHIHHHIHHHEHEHGFHIIIHIIIHHHIIHHHIIIHHCIIIIIHIIIHEGIIIIIIIIIIIIIIHIHCHHGGF=GHHHDHHIIHIHFFIHHHIGIHHHHHFIIIIHGHHGC?IIHHHHIIIIIIHIIIIIHHHHIIIHIHFHHGHHIHIIIIIIHHIHHF@HHFIHEGIIIIHD?DDB
@HISEQ:969:HM2KJBCX2:2:1101:2035:20857 2:N:0:ACTATGCA
TCAGACCAACTGCCCAACTATCCCTATTAATCATTACGTCAATCCTAGAAACCAACAAAATAGGATCAAACGTCCTATTTCATTATTCCATGCTAATGTATTCAAGCGTTAGCCTGCTTTAAACACTCTAATTTTTTCAAAGTAACAGTCCTGTTTCCCTGCAACACCAAATTAATGACATTACAGTTCTTCAAGAAGGAGGAACCAGTAAAGCCAGTGCATACCAGAGGCACGACCAACCTACTAATCCCGAAATTCAACTACGAGCTTTTTAACTGCAACAACTTTAATATACGCTATTGGAGCTGGAATTACCGCGGCTGCTGGCACCAGACTTGCCCTCCAA
+
DDDDDIIIIIIIIIIIIIIIIIIIIIIIIIIIIIIIIIIIIIIIIIIIIIIIHIIIHIHIIIHGHFHIIIIGHIIIIIIIIIIIIHICHHIIFHHIIGIIIHIIIIIIIIIHHHHIIIIIIIHHHHHHIIIIIIIIIIIIHIIIIIIIIHIIIIIIIIIIIIIIIIIIIIIIIIIIHIIIIIIIIIIIIHHIHIIIIHIIHIIIIIIIIIIIIIHIIHGHIIIIIIIII=IIHHHIFHFIIIHHGHIHIIIIIIIIIIIIIIIIIIIIIIIIIIIHIIIIIIIIIIIIIIIIIIIIIIIIIIIIIIHIIIIIIIIIIIIIIIIIIIIIIIIIIIHIIIIIHDDDDD
@HISEQ:969:HM2KJBCX2:2:1101:16865:20953 2:N:0:ACTATGCA
TCAGACCAACTGCCCAACTATCCCTATTAATCATTACTTCAGTCCTAGAAACCAACAAAATAGAACCAAAGTCCTATTCCATTATTCCATGCTAATATATTCAAGCAAACATGCCTGCTTTAAACACTCTAATTTTTTCAAAGTAAAAGTCTTGGATCCCTAGCGCACTCAATTAAGAGCACACCAGTTCCCCAAAAGGAAAAGCCCAAAGTTGCAGTACAAACCTTTCGGTTGACGGCAACTATAAGCCCAAAATTCAACTACGAGCTTTTTAACTGCAACAACTTTAATATACGCTATTGGAGCTGGAATTACCGCGGCTGCTGGCACCAGACTTGCCCTCCAA
+
DDDDDIIIIIGHIIIHHIIIHIIIIIIIIIHIIIIIIIIIIIIIIHHIIIIIIIIIIIFHIIGHHIIIHH@GHHIIIIIHHIHIHHIGIIHEHHIGIHHHHHFIIHHIIHIHHIIIIHHIHHIIHIIIIIIIIIIHHHHIIIIIIIIHIIHIIIIIIIIIIIIIHIIIIIIIIIIIIIIIIIIHHIIIIHIIHIHIHIIIIIIIIIIIHHIIHIIIIIIHIIIIIHHIIIIIIIHIIIIIIIIHHIIIIIIIIIIIIHHHIIHIIIIIIIIIIIIIIIIIIIIIIIHGIIIIIHIIIIIIIIIIIIIIIIIIIIIIIIIIIIIIIIIIIIIIIIIIIIIIIDDDDD
@HISEQ:969:HM2KJBCX2:2:1101:8613:21519 2:N:0:ACTATGCA
TCAGACCAACTGCCCAACTATCCCTATTAATCATTACGTCAATCCTAGAAACCAACAAAATAGGATCGAACGTCCTATTTCATTATTCCATGCTAATGTATTCAAGCGTTAGCCTGCTTTAAACACTCTAATTTTTTCAAAGTAACGGTCCTGTTTCCCTGCAACACCAAATTAATGACATTACAGTTCTTCAGAAAGGAGGAATCAGCGAAGCCAGTGTATACCAGTGGCACGACCAACCTGCTGACCCCGAAATTCAACTACGAGCTTTTTAACTGCAACAACTTTAATATACGCTATTGGAGCTGGAATTACCGCGGCTGCTGGCACCAGACTTGCCCTCCA
+
DDDDDIHIIIIIH?HHIIIIGHIIHIIIIIIIIIIIIIIIIIIIIIIHHIIIIHII?FFHHHIIHIIIIHEHG@EHHIHIEHHHIIHFC?GGCGHIIHHIIGIIIHHIIHIIEIHHIHHHHCHHHIHIIIIHGGHHHIIHHHIHHHHEHHHHIHHIHCIHIIIIHHIIIIHHHIHHIHIIIIIIIHHGHIHHIIIIHHHHIIHHHHII<IIIHE<IHED%IIHIIIIIIIIIIIIIIIIIIHHFHIIGIIIIIHIIHHIIIIHHHHIIIIIIIIHIIIIIIHIIIIIIIIHHHIIIIIIHHIIIIIIIIIIIIIIHGHIIIIIFHIIIIIIIIHIIIIIIDDDDD
@HISEQ:969:HM2KJBCX2:2:1101:6028:21760 2:N:0:ACTATGCA
TCAGACCAACTGCCCAACTATCCCTATTAATCATTACGGCGGTCCTAGAAACCAACAAAATAGAACCGCACGTCCTATTCTATTATTCCATGCTGTAATATTCGAGCAAAGGCCTGCTTTGAACACTCTAATTTTTTCAAAGTAAAAGTCCTGGTCCCCAACACACCCAGTGAAGGGCATGCGGTTCTCCAGAAGAAAAGGCCCGGCCGGACAAGTGCACGCGGTGAGGCGGACCTGCCAGCCAGGCCAAAAGTTCAACTACGAGCTTTTTAACTGCAACAACTTTAATATACGCTATTGGAGCTGGAATTACCGCGGCTGCTGGCACCAGACTTGCCCTCCAA
+
DDDDDIIIIIIIIIIGIIIIIIIIIIIIIHIIIIHIIHIIIIIIIIIIIIIIIIIIIGIIIIIIIIIIIIIIIIIIIIIIIHIHIIIHHHIIIIIIIGIHHDGHHIHHIIIIIIIIHHIIIIIIIIIIIIIIIIHHIIIIHIHIIIHIIIHIHIHIIHIIHIHHFHIIHIHIHIIHIIIHIIIHIIIIIIIIIIHIHIIIIIIIHIIIIIIIIIIIIIIIIIIIIIIIIIIIIIIHIIIIIIHIHIIHGHG?HIIIIIIIIIIIIIIIIIIIIHIIIHIIIIHIIIIIIIHIIIIIIIIIIIIIIIIIIIIIIIIIIIIIIIIIIIIIIIIIIIIIIIIDDDDD
@HISEQ:969:HM2KJBCX2:2:1101:19551:21970 2:N:0:ACTATGCA
TCAGACCAACTGCCCAACTATCCCTATTAATCATTACGTTGTACCTAGAAACCAACAAAATAGGATCAACGTCCTATTTCATTATTCCATGCTAATGTATTCAAGCGCGAGCCTGCTTTAAACACTCTAATTTTTTCAAAGTAACAGTCCTGATTTCCCACCACACCAAATGAATGACATGATGGTTCGTCAGAAGGTAGGAATCAGTAACACCAGTACGTACCGAAGGCACGACCAGCGTACTAATCCCGAAATTCAACTACGAGCTTTTTAACTGCAACAACTTTAATATACGCTATTGGAGCTGGAATTACCGCGGCTGCTGGCACCAGACTTGCCCTCCAA
+
DCDDDIIIHIHGIIIHIIIIGIIIIIIIIIHHHHIIIIHHIIIIIIIIIIIIHHIIIIIGHHHIIIIIIHHIHHHIIHIGIIIGIIIIHIIHIHIIIHHIIHHIHHHHIIHIHIIIIIIHIHHIIIIHIIIIHHHHIIIIIHIIIIIIHIIHHIHHIIIHHHHHIHIHGIGIIHIIIIIIIIIIIIIIIIIIIIIIHIHIIIIIIIIIIIIIIIIIIIIIIIIIIIIIIIIIIIIIIIIIIIIHIIHIIIIIIIIHIIHIIIIIHHIIIIIIIIIIIIIIHIIIIIIIIIIIIIIIIIIIIIIIIIIIIIIIIIIIIIIIIIIIIIIIIIIIIIIIIIIIDDDDD
@HISEQ:969:HM2KJBCX2:2:1101:5505:21240 2:N:0:ACTATGCA
TCAGACCAACTGCCCAACTATCCCTATTAATCATTACGGCGGTCCTAGAAACCAACAAAATAGGACCGCACGTCCTATTCTATTATTCCATGCTAACGTATTCGAGCAAAGGCCTGCTTTGAACACTCTAATTTTTTCAAAGTAAAAGTCCTGGTCCCCAACACACCCAGTGAAGGGCATGCGGTTCTCCAGAAGAGAAGGCCCGGCCGGACAAGTGCACGCGGTGAGGCGGACCTGCCAGCCAGGCCAAAGGTTCAACTACGAGCTTTTTAACTGCAACAACTTTAATATACGCTATTGGAGCTGGAATTACCGCGGCTGCGGGCACCAGACTTGCCCTCCAA
+
DDADDIIIIIIIIIIIIIIIIIIIIIIIIIIIIIIHIFHIIIIIHIHHIIIIIIII?GHIIIEFHIIHIGHHEHIIGHHIIHIIIIIHIIIHIHIHIIIHHGHHIHHHGG?GIIIIHHIIGHHIIIIHIHHHIIHIIIIIIIIIIIHIHIIIIIHIIIHHHIHHIIIIHIHHIIIIIIIIIIIIIIIIIHIIHHIIIIIIIHHHIIIIIIIHIIIIIIII=IIIIIHIHIIIIIIHIHIIIIIIIIIIIIIIIIIIIHIIIIHHIHIIHIHGHIIIIIHHIHIIIHIIIIIIIIIIIIIIIIIIIIIIIIIIIHIIIIIIIIIIIIIIIIIIHIIIIHGDDDDD
@HISEQ:969:HM2KJBCX2:2:1101:3556:22657 2:N:0:ACTATGCA
TCAGACCAACTGCCCAACTATCTCTATTAATCATTACGGCGGTCCTAGAAACCAACAAAATAGGACCGCACGTCCTATTCTATTATTCCATGCTAACGTATTCGAGCAAAGGCCTGCTTTGAACACTCTAATTTTTTCAAAGTAAAAGTCCTGGTCCCCAACACACCCAGTGAAGGGCATGCGGTTCTCCAGAAGAGAAGGCCCGGCCGGACAAGTGCACGCGGTGAGGCGGACCTGCCAGCCAGGCCAAAGGTTCAACTACGAGCTTTTTAACTGCAACAACTTTAATATACGCTATTGGAGCTGGAATTACCGCGGCTGCTGGCACCAGACTTGCCCTCCAA
+
DDDDDIIIIIIIHHIIHIIIIIIIIIIIIIIIIIIHIHHIIHIIIIIIIIIIIHHIEHHIIIHHHHHHHDCHHHHIEHIEH@HHIIIIEEHIIHHHGHHIIHHIIIIIIIIIIHHHIIIIHHHIIHIIIIFHHHIIIHIIIIIIIIIIHIIIIIIDHHHIIIIIIIIIIIIHHIIIIIHIHHHIIHIIIIIIIIIIIIIIIIIIIIIIIIIIIIIIIIIIIIHIIIIIIIIIIIIIIII=IIIIIIHH=IHIIIIIIIIIIIIIIIIIIIIIIIIIIIIHIIIIIIIIIIIIIIIIIIIIIIIIIIIIHIIIIIIIIIIIIIIIIIIIIIIIIIIIIIIDDDDD
@HISEQ:969:HM2KJBCX2:2:1101:2292:22355 2:N:0:ACTATGCA
TCAGACCAACTGCCCAACTATCCCTATTAATCATTACGTCAATCCTAGAAACCAACAAAATAGGATCGAACGTCCTATTTCATTATTCCATGCTAATGTATTCAAGCGTTAGCCTGCTTTAAACACTCTAATTTTTTCAAAGTAACAGTCCTGTTTCCCTGCAACACCAAATTAATGACATTACAGTTCTTCAAGAAGGAGGAATCAGTAAAGCCAGTACATACCATTGGCACGACCAACCTACTGACCCCGAAATTCAACTACGAGCTTTTTAACTGCAACAACTTTAATATACGCTATTGGAGCTGGAATTACCGCGGCTGCTGGCACCAGACTTGCCCTCCAA
+
DDDDCIIIHHIIIHIIIIIIIHIIIIIIIIHIIIIIIIIIIIIIIIHIIHHHHIIIIIIIIEHI?HIIIIIIHIHIIIIIIHIIHIIIIIIIFHHIHHIIIFHIIHHIIHIIIIIIIIHHHHIIIIIIIIHHHHHHHIIIIIIHII$HIIHIIHIIIIHIIIIIIHHIIIIIIIIIIIIIHIIIIIIIIIIIIIIIIIIIIIIHHIIIIIIIIIIIIHIIIIIIIIIIIHIIIGIIIHGIIHHGHHHIIIIIIIIIIIIIHIHIIIIGIIIIIIHIIIIIIIIIHIIIIIIIIIIIIIHGHIIIIIIIIIIIIIIIIIIIIIHIIIIIIIIIIIIIIIIIIDDDDD
@HISEQ:969:HM2KJBCX2:2:1101:11085:23385 2:N:0:ACTATGCA
TCAGACCAACTGCCCAACTATCCCTATTAATCATTACGTCAATCCTAGAAACCAACAAAATAGGATCAAACGTCCTATTTCATTATTCCATGCTAATGTATTCAAGCGTTAGCCTGCTTTAAACACTCTAATTTTTTCAAAGTAACAGTCCTGTTTCCCTGCAACACCAAGTAAATGACATCACAGTTCTTCAAGAAGGAGGAATCAGTGAGGCCAGTGCATACCAGTGGCACGACCAACCTACTGACCCCGAAATTCAACTACGAGCTTTTTAACTGCAACAACTTTAATATACGCTATTGGAGCTGGAATTACCGCGGCTGCTGGCACCAGACTTGCCCTCCAA
+
DDDDCIIIIIIIIIIIIIIIIIIIIIIIIIIIIIIIIIIIIIIGIIIIIIIIIIIHIIIIIIIIIIHIIIIIIGHIIIIIHHIIIIIHHIIIHIIIIIIIIIFHIIIIIIIIIIIIIIIIIIIHIIIIIIIHIIIIIIIIIIIIIHHIIIIIIIIIIHIIIIIIIIIIIIIIIIIIIIIIIIIIIIIIIIIIIIIIIIIIIIIIIIIIIIIIIIIIIIIIIIIIIIIIIIIIIIIIIIIIIIIIHIHIIIIIIIIIIIIIIIIIIIIIIIIIIIIIIIIIIIIIIIIIIIIIIIIIIIIIIIIIIIIIIIIIIIIIIIIIIIIIIIIIIIIIIIIIIIIIIDDDDD
@HISEQ:969:HM2KJBCX2:2:1101:14832:23669 2:N:0:ACTATGCA
TCAGACCAACTGCCCAACTATCCCTATTAATCATTACGTCAATCCTAGAAACCAACAAAATAGGATCGAACGTCCTATTTCATTATTCCATGCTAATGTATTCAAGCGTTAGCCTGCTTTAAACACTCTAATTTTTTCAAAGTAACAGTCCTGTTTCCCTGCAACACCAAATTAATGACATTACAGTTCTTCAGAAAGGAGGAATCAGCGAGACCAGTTCATACCAGTGGCACGACCAGCCTGCTGACCCCGAAATTCAACTACGAGCTTTTTAACTGCAACAACTTTAATATACGCTATTGGAGCTGGAATTACCGCGGCTGCTGGCACCAGACTTGCCCTCCAA
+
DDADBHHIIIIIIIGIHIIIIIIIIIIIIHIIIIGHHIIIIHIGIIIGGIGIIGIHIHIIHIIICHIIGHGHHFHIHIIIIIHIIIIIIIIIIIIGHEHIIIHHHHHFIIIHEIHHHIIHHHEHHHGHIHHDHHIIIIHIIIHIHHH8EIHEIHIIHHIIHIIIIIIIIIHEHHIIIIIIHIIIIIHHHH:IIIIIIIHIIIIIHIIIIIIHHIIIHHGHHGIIIIHIIIIIIIIIHIIIIIIIHIIIIIIIIIIIIIIIIIIIIIGIIIIIIIIIIIIIIIIIIIIIIIGIIIIIIIIIIIIIIIIIIIIIIIIHIIIIIIIIIIIIIIIIIIIIIIIIIDDDDD
@HISEQ:969:HM2KJBCX2:2:1101:1516:23410 2:N:0:ACTATGCA
TCAGACCAACTGACCCAACTATCCCTATTAATCATTACGTCGATCCTAGAAACCAACAAAATAGAATCAAACGTCCTATTTCATTATTCCATGCTAATGTATTCAAGCTCGAGCTTGCTTTAAACACTCTAATTTTTTCAAAGTAACAGTCCTGATTTCCCGCGACACCAAATTAATGACATCGTGGTTCGTCAGAAGGGAGAAACCAATAATGCTAGTACGTACAAAGTACGACCGACATATTAGTCCCGAAATTCAACTACGAGCTTTTTAACTGCAACAACTTTAATATACGCTATTGGAGCTGGAATTACCGCGGCTGCTGGCACCAGACTTGCCCTCCAA
+
DDD@BHICHIIHIIIIEFHHIIHHHHHHHHIHIIEEHHHIIHGHHHIFHIHHIIIHHIGHHCH@HHGCCH@ECCHHHHI@FFH?CHEHIHIHHIHIHIF@IIHHHIHGFHIIIHGHIIGHHCCHGIIIIHHEHGIHIIIIHIHHHHIGHHFIHIHHHHIIIIHEHHHFIHIIHGHIHIHHHHHHIIIIIHEFIIIHIII3HEHGIIHIHIIIHHGHGHGIIIIHIIIIIIIIIIHIHHFHHIHIIHIIHHHIIHEHHIIHIIHHIIIIIIHHCHFIIIIIIIIIIIHIIHIIIIIIHIHIIIIIIIIHIHGIHHHIIIIIIIHIIIHHIHHIIGIIGHIHDDDDC
@HISEQ:969:HM2KJBCX2:2:1101:18250:22928 2:N:0:ACTATGCA
TCAGACCAACTGCCCAACTATCCCTATTAATCATTACGTCAATCCTAGAAACCAACAAAATAGGATCAAACGTCCTATTTCATTATTCCATGCTAATGTATTCAAGCGTTAGCCTGCTTTAAACACTCTAATTTTTTCAAAGTAACAGTCCTGTTTCCCTGCAACACCAAATTAATGACATTACAGTTCTTCAAGAAGGAGGAACCAGTAAAGCCAGTACATACCAGAGGCACGACCAACTTACTAATCCCGAAATTCAACTACGAGCTTTTTAACTGCAACAACTTTAATATACGCTATTGGAGCTGGAATTACCGCGGCTGCTGGCACCAGACTTGCCCTCCAA
+
@D@D@@HFEGEHH<<C1EHICHIH@GHHF@GGEHEHIHIH@GHHCHHHIIIHEH?HHHIEGH@H?@GFHII=C?HHHFFHEHIHEHC1CCH?CE?@IEHHGCGHIIIIEGHIHHCHHIIIIIHFDHGEGGEHIIGHCHHHHHIIIIIIHHFIHHHGHIHHFHHFHIHHIHHGGIIIHIHHHHHHHHHHIIHIHHIIHHGGEIHHHEHIFIIIHCHIIHIHIHIIHIIIIIIIHHHIHFHHHHHFHGHCGIHHFEGHEHHCEHHHIHHHHIIIIIIIIIIIHIIHHE@HIIIIHHDHHEIHHHIHIHHGHIIHIHIIIGIIIHGECHIHIIIHHHHIIHHIHDDDDB
@HISEQ:969:HM2KJBCX2:2:1101:8649:24401 2:N:0:ACTATGCA
TCAGACCAACTGCCCAACTATCCCTATTAATCATTACGTCGATCCTAGAAACCAACAAAATAGAATCAAACGTCCTATTTCGTTATTCCATGCTAATGTATTCAAGCGTGAGCCTGCTTTAAACACTCTAATTTTTTCAAAGTAACAGTCCTGATTCCCCACGACACCAAATTAATGACATCGTGGTTCTTCAGAAGGTAGGAACCAATAATGCCAGTGCGTACCGAAGCATGACCGACAATTTGATCCCGAAATTCAACTACGAACTTTTTAACTGCAACAACTTTAATATACGCTATTAGAGCTGGAATTACCGCGGCTGCTGGCACCAGACTTGCCCTCCAA
+
DDDDDIHGHIIIIIIIIIIIIIHIIHIIIHIHIHHHHHIIIHIIIIGIHIIHHIIIIIHHHHHHHIIIIIIIIHHHIHHHHHIIIIIIIHIHGIIIIIIIHHHHHIIHHIIHIIIHEIHHHHHHHIIIGIHHHIIIHIIIHIIIIIIIIIIIIHHIIHHHIIHIIIIHIIIIIIIIIIIIIIGIIIIIIIIIIIIHIIIHIHIIIIIIIIIIIIIIIIHIIIIIIIIIIIHIHHHIIIHIIIIHIIHIIHIIIHGGIIIHHGIIIHHIIIIIIIIIIIIIIIIIIIIIIHIIIIIIIIHIHIIIIIIIIIIIIIIIIIIIIIIIIIIIIIIIIIIIHIIIDDDDD
@HISEQ:969:HM2KJBCX2:2:1101:18018:23996 2:N:0:ACTATGCA
TCAGACCAACTGCCCAACTATCCCTATTAATCATTACGTCAATCCTAGAAACCAACAAAATAGGATCAACGTCCTATCTCATTATTCCATGCTAATGTATTCAAGCGCGAGCCTGCTTTAAACACTCTAATTTTTTCAAAGTAATAGTCCTGATTCCCCGCCACACCAAATTAATGACATGATGGTTCGTCAGAAGGTAGGAATCAGTAACACCAGTACGTACCGAAGGCACGACCAACGTACTAATCCCGAAATTCAACTACGAGCTTTTTAACTGCAACAACTTTAATATACGCTATTGGAGCTGGAATTACCGCGGCTGCTGGCACCAGACTTGCCCTCCAA
+
DDDDDIIIIIIIIIIIIIIIIIIIIIIIIIIIIIIIIIIIIIIIIIIIIIHHHIIIIIIHHIIIIIIIIIIHHIIIIIIIIIIIIIIIIIIHIIIIHIIIIHIIIIIIIIIHIIIIIIHIIIIIIIIIIIIIIIIHIIIIIIIIHIIIIIIIIIIIIIIIIIIIIIIIIIIIIHHIIIHIIIIIIIIIIIIIIIIIIIIIIIIIIIIIIIIIIIIIIIIIIIIIIIIIIIIIIIIIIIIIIIIHIIIHIIIIIIIIIIIIIHIIIIIIIIIIIIIIIIIIIIIIIIHIIIIHIIIIHIHHIIIIIIIIIIIIIIIIIIIIIIIIIIIIIIIIIIHIIIIIDDDDD
@HISEQ:969:HM2KJBCX2:2:1101:15627:25011 2:N:0:ACTATGCA
TCAGACCAACTGCCCAACTATCCCTATTAATCATTACATCGATCCTAGAAACCAACAAAATAGAATCGGATGTCCTATTTCATTATTCCATGCTAATGTATTCAAGCGTGAGCCTGCTTTAAACACTCTAATTTTTTCAAGGTAACAGTCCTAATTCCCCGTGACACCAAATTAATGGCATTACGGTTCTTTAGAAGGTGAGAAATCAATAATATCAGTACATACCAACGGCATGACCGATACATTGATCCCGAAATTCAACTACGAGCTTTTTAACTGCAACAACTTTAATATACGCTATTGGAGCTGGAATTACCGCGGCTGCTGGCACCAGACTTGCCCTCCAA
+
DADDCHHIHIIHIIIIGIIIIIHHIIIIIIIIIIIIIIIIGHHHHIIEHHIIIIIHIIIIHIHIIIIIIHIHHHHIGCHGHIIIIIHGHEH1CEHHIIIIIHHHHIHHGIHHEHIIHHHHHIHHAFIHHHHHHHHGDHIIIIIIIHIIIIGIHHHHHGIHIIIIIIIHHHHIIHIIIIIIIHIIIIIIIIIIIIIIIIIIIIIIIHIIIIIIIHIIHIIIIIIHGIIHIIHIIIIHDHIIIIIIHFGIHIGGIIIIIIIIIIIIIIIIIIIIIIIIIHIHHHIIIIIIIIIIIIIIIHHIIIIIIIIIIIIIIHIHHIIIIIIIIIIIIIIIIIHHHHIIIIDDDD@
@HISEQ:969:HM2KJBCX2:2:1101:1686:25203 2:N:0:ACTATGCA
TCAGACCAACTGCCCAACTATCCCTATTAATCATTACGGTGATCCTAGAAACCAACGAAATAGAATCAAGCCGTCCTATTTCATTATTCCATGCTAATGTATTCAGACGTTAGCCTGCTTTAAACACTCTAATTTTTTCAAAGTAACAGTCCTGATTTCCAATCACACCAAATTAATGACATGAAAGTTCCTCAGAAGGTAGAGATTTATCTCACCAGTACAGACAATTAAGCCTGACCAATGGGTAAACCCCGAAGTTCAACTACGAGCTTTTTAACTGCAACAACTTTAATATACGCTATTGGAGCTGGAATTACCGCGGCTGCTGGCACCAGACTTGCCCTCCAA
+
DBBD@HHHHHHHH1<CGHICGHGHHIIHHHIIHEHGHIIIECHHIHFHEEIIG1CEHECECFF1FCEHHFCCHECHHHGHE1DCEHI@CGCHCFH1<DHHCEHEHHIHHEHFHCHHACDEFFIHHIIHGG<FF?EHGGEGHHHHIIHFFHHHHHIIHHGHHHHIIHHHHGCGCHIHHGIIHHIHHHHHHIIIIIHGHIHIGHHCIHFHHHIIIIIIIIHHHIHHGDIHIGIGIIHGIGIHHFHEHHEIHAIIHHHGHG@HHIIIIIIIIIIHHFIIIIHIIHIIHIIHIHHIIIGIIIIIIIIHIIHHGFEHIIIIIHHIHIHHIIIIHHCIIIIIIHHIIIHDDBDD
@HISEQ:969:HM2KJBCX2:2:1101:10918:25767 2:N:0:ACTATGCA
TCAGACCAACTGCCCAACTATCCCTATTAATCATTACGGTGGTCCTAGAAACCAACAAAATAGAACCATGCCGTCCTATTTTATTATTCCATGCTAATGTATTCAAGCAAAAATGCCTGCTTTAAACACTCTAATTTTTTCAAAGTAAAGGTCCTGGTTCCCCGCGGCATCCAATTAAGGACATCGCGGTTCTCCAGAAGGTGAGAAATTGACTGCACCAGTTCATACCCCGTGAGGCACGACCGATGCGCCAATCCCGAAATTCAACTACGAGCTTTTTAACTGCAACAACTTTAATATACGCTATTGGAGCTGGAATTACCGCGGCTGCTGGCACCAGACTTGCCCTCCAA
+
DDDDACGHCHH?EHIIIIHEEH1CHGHHHIHHF@HHHEHIFCH?GHHHHHHH@FHHIEHFGH?FFHG?EHHIIHDHEEHC@H@ECGHGFHGEHIIGHIEHHF@HCFFGG@GHHHHFHGECGHHHHHIFFHFGHHF?HHHHIIIHCGHFHHEHGHHHEHHHHGIHIGIHHHIIHIEHHIIIIIIHHIHHGEIHIHHHHEIIIIHHIIHHHIIIIIIIHHIHEHHGHGHGGIIIIIHHGIIIIHHHGIHHGIHGHH?IIHHIIIIHIFHEDIIIIIIHIGHGIIIIIIIIHHEGHFHIIHIHIIHHHIIIIHIIIIIHEIIGIGHIIIIIHGHHIIIIIIIIIIHHIIIIDCDDD
@HISEQ:969:HM2KJBCX2:2:1101:12763:26306 2:N:0:ACTATGCA
TCAGACCAACTGCACAACTATCCCTATTAATCATTACGGCAATCCTAGAAACCAACAAAATAGGATCAAACGAACTATTTCATTAATCCATGCTAATGTATTCAAGCGTTCGACTGCTTTAAACAATCCTATTTTTTCAAAGTAACAGACCTGTTTCCCTGCAACACCAAATTAATGACATTACAGTTCTTCAAGAAGGAGGAACCAGTAAAGCCAGTACATACCAGAGGCACGACCAACCTACTAATCCCGAAATTCAACTACGAGCTTTTTAACTGCAACAACTTTAATATACGCTATTGGAGCTGGAATTACCGCGGCTGCTGGCACCAGACTTGCCCTCCAA
+
D0D0<F11DHHC11<D1D111<11<1D1EGC11111110/</1<<<1<<<DC1<1<<<1<<1D111<1111000/<D11D111D11<1<DH111<1HFF<1?@@@8$A<B#0$FA'8GB1<<G6B$818$11E@A7A1@CH@DGFA6B$1CF()7<11C:1<ED350CD<0D@GD0GCFEF<GHE-EHFECFHGD0<0@ECGA<C?HFGGIHFG?FHGD1F1HHG@></@FHEC<C@1H@F1CF?F?:C?<1<1GC<@D0EGC<1D1GCFHG1D<?GIHHFDFCC@H@GCC<C<C1C@G<G@IHHCG<CHD1CDIIIHHHHG@@CEHGGGHIHEHCEHHC?D@?BD
@HISEQ:969:HM2KJBCX2:2:1101:14187:27373 2:N:0:ACTATGCA
TCAGACCAACTGCCCAACTATCCCTATTAATCATTACGTCAATCCTAGAAACCAACAAAATAGGATCGAACGTCCTATTTCATTATTCCATGCTAATGTATTCAAGCGTTAGCTTGCTTTAAACACTCTAATTTTTTCAAAGTAACAGTCCAAATTCCCCGCAACACCAAATTAATGGCATTACGGATCATCAGGAAGGAGGAATCAGTGAGACCAGTACATACCAGAGGCATGACCAATCTACTAACCCCGAAATTCAACTACGAGCTTTTTAACTGCAACAACTTTAATATACGCTATTGGAGCTGGAATTACCGCGGCTGCTGGCACCAGACTTGCCCTCCAA
+
DDDDBIIGIIIIIIIIIIIIIIHIIIIIIIIIIIIHIGHIIIIIHIIIIIIHGHIIIIIIIIHGIIIHIIHIIHIIIIIIIIIFGHHEHIIHIIIGIHIIIHHIHHIHIIIIHIIIIHIIIIIIIIHIIIIIIIIIIIIIIIIIIIIIIIIHCHHIIIIIIGIHHHIIIHIIHIIHIHIHIIIIIIIIIIIIIIIIIIIIIIIIIIIIIIIIIIIIIGIIIIIIIIIIIHIIIIGIIHGHHIIHHIIIIIIIIIIIIIIIIIIIIIHIIIIIIIIIIIIIIIIIIIIHHIIIHHIIIIIIIIIIIIIIIIIIIIIIIIIIIIIIIIIIIIIIIHIIIIIIIDDDDD
@HISEQ:969:HM2KJBCX2:2:1101:3310:27639 2:N:0:ACTATGCA
TCAGACCAACTGCCCAACTATCCCTATTAATCATTACGGTAGTCCTAGAAACCAACAAAATAGAACCACAACGTCCTATTCTATTATTCCATGCTAATCTATTCAAGCAATAGCCCGCTTTAAACACTCTAATTTTTTCAAGGTAATGGTTCTGGCTCCCCAACACACCCAATAAAGGGCATACTGGTTCACCAGAAGGAAGACCCGACAGCAGACAGTACTCGCCAAAGACGGACCGCCCGACCAGGCCTAAAATTCAACTACGAGCTTTTTAACTGCAACAACTTTAATATACGCTATTGGAGCTGGAATTACCGCGGCTGCTGGCACCAGACTTGCCCTCCAA
+
DDDDDIIHHIIIIIIIIIIIIIIIIHHIIIIIIIIIIIIIIIIIIIIIIIIIIIIIIIIGIIIEFHIHIIIFHIIIIIIIHIIIIIIIIIIIHIIIIIIIIGGHIIHHHHIIIIIEHIIHIEHIIHHFHHIGIIHHIIIIIIIIIIIHHIHIIIHHHIIIIIIIIIIIIIIIIIHEIIGHIIIIIIIIIIHIIIIIIIIIHHEIHHHIIIIIIIIIIIIIIIIIHIIIIIHIIIIIIIIIIIIIHIIIHIIIIIIIIIIIIIHIIHHIIIIHIIIIIIIIHIIIIIIIIIIIHHIIIIIIIIIIIIIIIIIIIIHIIIIIIIIIIIIIIIIIIIIIIIIIIDDDDD
@HISEQ:969:HM2KJBCX2:2:1101:14701:28243 2:N:0:ACTATGCA
TCAGACCAACTGCCCAACTATCCCTATTAATCATTACGTCGATCCTAGAAACCAACAAAATAGAATCAAACGTCCTATTTCATTATTCCATGCTAATGTATTCAAGCGCGAGCTTGCTTTAAACACTCTAATTTTTTCAAAGTAACAGTCCTGATTTCCCATGACACCAAATTAATGACATCGTGGTTCGTCAGAAGGGAGAAACCAATAATGCTAGTACGTACAAAGTACGACCGACATATTAGTCCCGAAATTCAACTACGAGCTTTTTAACTGCAACAACTTTAATATACGCTATTGGAGCTGGAATTACCGCGGCTGCTGGCACCAGACATGCCCTCCAA
+
DDDDDIIIIIIIIIIIIIHIIIIIIIIIIIIIIIIIIIIIIIIIIIIIIIIIIIIIIHIGHHHHIIIIIIHIHHHIIIIIIIIIHIIIHIIHEHIIIIIIIIIHIIIIIHIIIIIIIIHIIIIIIIIIIIIIIIIIIIIIIIIIIHIIIIIIIIIIIIHIIIIIIIIIIIIIIIIIIIIIHIIIIIIIIIIIIIIIIIIIIIIIIIIIIIIIIIIIIIIIIIIIIIIIIIIIHHIIIIIIIIHIIIIHIIIIIIIIIIIIIIIIIIIIIIIIIIIIIIIIIIIIIIIIIIIIIIIIIIIIIIIIIIIIIIIIIIIIIIIIIIIIIIIIIIIIIIIIIIIDDDDD
@HISEQ:969:HM2KJBCX2:2:1101:14554:28967 2:N:0:ACTATGCA
TCAGACCAACTGCCCCAACTATCCCTATTAATCATTACGTCAATCCTAGAAACCAACAAAATAAGATCGAACGTCCTATTTCATTATTCCATGCTAATGTATTCAAGCGTTAGCTTGCTTTAAACACTCTAATTTTTTCAAAGTAACAGTCCAAATTCCCCGCAACACCAAATTAATGGCATTACGGCTCATCAGGAAGGAGGAATCAGTGAGACCAGTACATACCAGAGGCATGACCAACCTACTAACCCCGAAATTCAACTACGAGCTTTTTAACTGCAACAACTTTAATATACGCTATTGGAGCTGGAATTACCGCGGCTGCTGGCACCAGACTTGCCCTCCAA
+
<@0<@@GHHH@C@HE1<<CGHHH@1DFCCFHH<GHI?1<<DEGH1C1CGFGEFEHEHHIGHGH1<FHEH=FHIG100FH1C1DEHEE11D11@1<<<HIHHEGGHHCEH9?GG@CFGEFHFFHHHIFHHEGHCHF<GEF@GHEGHHGHHGG8@EGB@GIHHCCE@HIHFC@@HHCHFD/DIHHHHECC<F@HCEHHEIHHFHGHGCF;GGCEEIIHIIHEHHCF?EGHG<@CHCHG<HGD1CHHFCC<DCHHHGCG@G<1<HHIIHHHHHHHHGF<HHH?EGHHF@@HHHGHCHHHHCFF?HGHEH?HIG@H?DHHDIHIIIHHHEHG@HIIHHEEGC@IHE@ADB@
@HISEQ:969:HM2KJBCX2:2:1101:9587:29092 2:N:0:ACTATGCA
TCAGACCAACTGCCCAACTATCCCTATTAATCATTACGTCAATCCTAGAAACCAACAAAATAGGATCGAACGTCCTATTTCATTATTCCATGCTAATGTATTCAAGCGTTAGCCTGCTTTAAACACTCTAATTTTTTCAAAGTAACAGTCCTGTTTCCCTGCAACACCAAATTAATGGCATTACAGTTCTTCAGAAAGGAGGAATCAGCGAAGCCAGTGCATACCAGTGGCACGACCAACCTGCTGACCCCGAAATTCAACTACGAGCTTTTTAACTGCAACAACTTTAATATACGCTATTGGAGCTGGAATTACCGCGGCTGCTGGCACCAGACTTGCCCTCCAA
+
?DDADHEHIIIIEHFHHIIFHIIIIGHHIGIHIHHCFGH?HDHIIHIGHIIHHGHFECHHFHE?HHEE0DFCFEEHHFHIGEGEEFHHHII??G?1FCIHHHHHHCFEGGFHHHHHHGHHHEFFHFHEHFIHGHGCCFHHIHHEHGB1?HHBCCGHHHGDGC@GHGCIHHIHIHHHCHHEGIHH:@HIIHGEHHEIHGEHH@HEFEFGIHIH>IIIHGIHIHEHHECHEHHIIHHC?HFHHFFGGD6H<IHIIHF?HIHHIGIIHEHHHIIIHHHHIHIIHHHIIHHIIIIIHHIHHHGIHHEHHHHGIIHHCDHHHHEIIIHFIHCCHHFFECHGHHHIHD@DA@
@HISEQ:969:HM2KJBCX2:2:1101:6529:27674 2:N:0:ACTATGCA
TCAGACCAACTGCCCAACTATCCCTATTAATCATTACGTCAATCCTAGAAACCAACAAAATAGGATCGAACGTCCTATTTCATTATTCCATGCTAATGTATTCAAGCGTTAGCCTGCTTTAAACACTCTAATTTTTTCAAAGTAACAGTCCTGTTTCCCTGCAACACCAAATTAATGACATTACAGTTCTTCAGAAAGGAGGAATCAGCGAAGCCAGTACATACCAGTGGCACGACCAACCTGCTGACCCCGAAATTCAACTACGAGCTTTTTAACTGCAACAACTTTAATATACGCTATTGGAGCTGGAATTACCGCGGCTGCTGGCACCAGACTTGCCCTCCAA
+
DDDDDIIIIIIIIIIIIIIIIIGIIIIIIIIIIIIIIIIIIIIIIIIIGHIIIIIIIIIIIHHIIIIIIIIHIHIIIIIIIIIIIHIIHIGHIIIIIIHIIHHIIIIIIIIIIIIHIHIIIIIIIIIIIIIIIIIIIIIHHIHIIIIIIIIIIHIIIIIIHIIIIIIIIIIIIIIIIIIIIIIIIIIIIIIHIIIIIHIIIIIHIIIIIIHHIGIIIIIIIIIIIIIIIIIIIIIIIIIIIIIHFIIIIIIIIIIIIIIIIIIIIIIIIIIIIIIIIIHIIIIIIIIIIIIIIIIIIIIIIIIIIIIIIIIIIIIIIIIIIIIIIIIIIIIHIIHIIIIIIDDDDD
@HISEQ:969:HM2KJBCX2:2:1101:6896:27593 2:N:0:ACTATGCA
TCAGACCAACTGCCCAACTATCCCTATTAATCATTACGGTGATCCTAGAAACCAACAAAATAGAACCATGCCGTCCTATTCTATTATTCCATGCTAATGTATTCGAGCAAAATGCCTGCTTTAAACACTCTAATTTTTTCAAGGTAAAGGTCCTGGTTCCACATGACACCCAATTAAGGACATCATGCTTCTCCAGAAGGTGAGAAATCAACTGCGACAGTTCATACCCCTTAAGGCACGACCATCACGTCAATCCCGAAATTCAACTACGAGCTTTTTAACTGCAACAACTTTAATATACGCTATTGGAGCTGGAATTACCGCGGCTGCTGGCACCAGACTTGCCCTCCAA
+
<<<<DEC?F@11<<CGHHHIIHHHFEHIIIHIIIIHHHCC?G1FGCGCHHFHHIHFHIIIIIIIIHHHI@HCCGDCHEHCFHHHHIHH@CCHHHIHIIEHHCIHHHHHHHHHIHHHIHHIIIIIHHIIIIIHGGIHHHIHEHHEGIIIIIIIIHIIIHGHHIHIHHFIIHHGIIIIIHIHHHIIIIIHIIHIIHIIIIIIIIIHIFIIIHEHIIIIIIIIIHIHIIIIIIHHHIIIIIHHIIIIIIHHIIHIHHGIIIIIGIHHHHCG?HHIHGIIIIIIHIIIHCHGIHHIHIIIHIHGIIGIIIIIIIIIIIIHHIIHIIIIIIIIIIIIIIIIIIIIIIIIIIICDDCD
@HISEQ:969:HM2KJBCX2:2:1101:10078:29327 2:N:0:ACTATGCA
TCAGACCAACTGCCCAACTATCCCTATTAATCATTACGTCAATCCTAGAAACCAACAAAATAGGATCGAACGTCCTATTTCATTATTCCATGCTAATGTATTCAAGCGTTAGCCTGCTTTAAACACTCTAATTTTTTCAAAGTAACAGTCCTGTTTCCCTGCAACACCAAATTAATGACATTACAGTTCTTCAAGAAGGAGGAATCAGTAAAGCCAGTACATACCATAGGCACGACCAACCTACTGACCCCGAAATTCAACTACGAGCTTTTTAACTGCAACAACTTTAATATACGCTATTGGAGCTGGAATTACCGCGGCTGCTGGCACCAGACTTGCCCTCCAA
+
DDDDDIIIIIIIIIIHIIIIIIHHIIIIIIIIIIIIIIIIIIIIIIIIIIIIIIIIIIHIIIHEFHIIIIIIHHHIIIIIIIIIIHIIIIIHHHEHIIIIHIHIIHHHFHIIIIIHIIIIIIIIIIIIIIIIIIIIIIIIHIIIIIIIIIIIIIIIIIIIIIIIIIIIIIIHIIIIHHIIIIIIIIIIIIIIIIIIIIIIIHIIIIIIIIIIIHIIIIIIIIIIIIIHIIIIIIIIIIHIIIHHHIIIIIIIIIIIIIIIIIIIIHIIIIIIIIIIIIIIIIIIIIHIIIIIIIIIIIIIIIIIIIIIIIIIIIIIIIIIIIIIIIIIIIIIIIIIIIIIIDDDDD
@HISEQ:969:HM2KJBCX2:2:1101:2678:29684 2:N:0:ACTATGCA
TCAGACCAACTGCCCAACTATCCCTATTAATCATTACGTCAATCCTAGAAACCAACAAAATAGGATCGAACGTCCTATTTCATTATTCCATGCTAATGTATTCAAGCGTTAGCTTGCTTTAAACACTCTAATTTTTTCAAAGTAACAGTCCAAATTCCCCGCAACACCAAATTAATGGCATTACGGATCATCAGGAAGGAGGAATCAGTGAGACCAGTACATACCAGAGGCATGACCAACCTACTAACCCCGAAATTCAACTACGAGCTTTTTAACTGCAACAACTTTAATATACGCTATTGGAGCTGGAATTACCGCGGCTGCTGGCACCAGACTTGCCCTCCAA
+
DDDDDIIIIIIIIIIIIIIIIIIIIIIIIIIIIIIIHIIIIIIIIIIIIIIIIIIIIHIHIHHHIIIIGIIIIGIIIGIICHHIIIIF@HIIGIIGIIIIIIHIIIIIIIIIIIIIIIIIIIHIHHHIIHHHHIIIIIHHIIIIHIHHGIIIHIIHIIIIIIHHIIIIIIIIIIIHIIIIIIIIIIIIIIIIIIIIIIIHIIIIHIIIIIIIIIIIIIIIIIIIIIIIIIIIIIIIIIIIIHFGGHFIIIIIIIIIHIIIIIIIHHIIIIIIIIIIIIIIIIIIIIIIIIIIIIIIHIIIIIIIIIIIIIIIIIIIIIIIIIIIIIIIIIIIIIIIIIIIIDDDDD
@HISEQ:969:HM2KJBCX2:2:1101:6411:29969 2:N:0:ACTATGCA
TCAGACCAACTGCCCAACTATCCCTATTAATCATTACGTCAATCCTAGAAACCAACAAAATAGGATCGAACGTCCTATTTCATTATTCCATGCTAATGTATTCAAGCGTTAGCCTGCTTTAAACACTCTAATTTTTTCAAAGTAACAGTCCTGTTTCCCTGCAACACCAAATTAATGACATTACAGTTCTTCAAGAAGGAGGAATCAGTAAAGCCAGTACATACCATTGGCACGACCAACCTACTGACCCCGAAATTCAACTACGAGCTTTTTAACTGCAACAACTTTAATATACGCTATTGGAGCTGGAATTACCGCGGCTGCTGGCACCAGACTTGCCCTCCAA
+
BADDBGHIHIEHHHIHHIIIHIIHHHIIIIHIIIIGHIGHHI?CFEEHHIIIHHHIIIIHIHFEH?EGHEEHHH@@1CH?GEHHIGH1FEHHHHIEHHHIIHHHHHHHHHHEIIIHHFHGHHH@HHHIHHHHHGHHHIIIIHIIIHHIHGIHIHIIHIHHIHHG@IIIIIHIHHHEIHHHGHHIIIIIHHIHHIIHHHHIIIIHIIIIHHGIIHHIIIIHEHHEIIIIHHIIIIHIIHFHHEFHHIHIIHIIIIHIIIHGIIIIIIIIIIIHHIIHHIIHGHHIIIHHIHIIHHHHIIIHGGIIIIIHIIIHHHGHIHIIIIIIIIIHIIHHHEHGHIIIIDDDBB
@HISEQ:969:HM2KJBCX2:2:1101:5425:29266 2:N:0:ACTATGCA
TCAGACCAACTGCCCAACTATCCCTATTAATCATTACGGCGGTCCTAGAAACCAACAAAATAGGACCGCACGTCCTATTCTATTATTCCATGCTAACGTATTCGAGCAAAGGCCTGCTTTGAACACTCTAATTTTTTCAAAGTAAAAGTCCTGGTCCCCAACACACCCAGTGAAGGGCATGCGGTTCTCCAGAAGAGAAGGCCCGGCCGGACAAGTGCACGCGGTGAGGCGGACCTGCCAGCCAGGCCAAAGGTTCAACTACGAGCTTTTTAACTGCAACAACTTTAATATACGCTATTGGAGCTGGAATTACCGCGGCTGCTGGCACCAGACTTGCCCTCCAA
+
@DDDDIIIIIIIIIIIIIIIIIIIIIIIIIIIIIIGIIIIIIIIIIIIIIIIHHIHEEHHIIIIIIHHIIGIIIIIIIIIIIIIIIIIIHHGIIIIIIIIIHIIIIIIIIIIHIIIIIIIHIIIIIIIIIIIIIIHHIIIIIIIIIIIIIIIGIIIIIIIIIHHIIIIIIIIIIIIIIIIIIIIIIIIGIIIIIIIIIHIIIHIIIIIIIIIHIIIIIIIIIIIIIIIIIIIIIIIIIIIIIHIIIHGIIIIIIIIIIIIIIIIIIIIIIIIIIIIIIHHIHIIIIHIIIIGC1IIIIIIIIIIIIIIIIIIIIIIIIIIIHIIIIIIIIIIIIIIIIIDDDDD
@HISEQ:969:HM2KJBCX2:2:1101:9562:30920 2:N:0:ACTATGCA
TCAGACCAACTGCCCAACTATCCCTATTAATCATTACGTCAATCCTAGAAACCAACAAAATAGGATCGAACGTCCTATTTCATTATTCCATGCTAATGTATTCAAGCGTTAGCCTGCTTTAAACACTCTAATTTTTTCAAAGTAACAGTCCTGTTTCCCTGCAACACCAAATTAATGACATTACAGTTCTTCAAGAAGGAGGAATCAGTAAAGCCAGTACACACCATTGGCACGACCAACCTACTGACCCCGAAATTCAACTACGAGCTTTTTAACTGCAACAACTTTAATATACGCTATTGGAGCTGGAATTACCGCGGCTGCTGGCACCAGACTTGCCCTCCAA
+
DDDDDIIIIIIIIIIIIIIIIIIIIIIIIIIIIIIIIIHIIIIIIIIIIIIIIIIHHIIGIHE?HHIHIHFDHEGHHIHIIIIIIIIGHHIHHIIIIIIIIHHIHHIHIIIIIIIIIIIIIIIIIIIIIIGIIIIIIIIHIIIIHIIIIIIIIIIIIIHIIHIIIIIIHHIIIIIIIIIIIIIHIIIIIIIIIIIIIIIIIIIIIIIIIIIIIIIIIIIIIIIHIIIIIIIIIIIIIIIIIIIHHIIIIIIIIIIIIIIIIIIIIIIIIIIIIIHIIIIIIIIIIIIIIIIIIIHIIIIIIIIIIIIIIIIIIIIIIIIIHIIIIIIIIHIIIHIIIIGIIDDDDD
@HISEQ:969:HM2KJBCX2:2:1101:10219:30819 2:N:0:ACTATGCA
TCAGACCAACTGCCCAACTATCCCTATTAATCATTACGGTGATCCTAGAAACCAACAAAATAGAATCATGCCGTCCTATTTTATTATTCCATGCTAATGTATTCAAGCAAAATGCCTGCTTTAAACACTCTAATTTTTTCAAAGTAAAGGTCCTGGTTCCCCGCGACACCCAATTAAGGGCATCGTGGTTCTCCAGAAGGTGAGAAATTGACTACACCAGTTCATACCCCTTAAGGCACGACCGATGTGTCAATCCCGAAATTCAACTACGAGCTTTTTAACTGCAACAACTTTAATATACGCTATTGGAGCTGGAATTACCGCGGCTGCTGGCACCAGACTTGCCCTCCAA
+
DDDDDIHHIIIIIIIIHIIIIFHHIIIIIIIIIIIIIIHIIIIIIIIIIIIIIIIIIIIGIIIHIIIHIIIIGIGHIIIIIIIIIIIIHCHIIIIIIIIIIHIIIIIIIIIIIHIIHHIHHIIHHHHGIIIIHIIIIIIHIIHIIIIIIIIIHHHHHHIHHIIIIIIIHIIIIIIIIIIIIIHIIIHIIIHIIIIIIIIIIIIIIIIIIIIIIIIIHIIIIIIIIHIIIIIIIIIIIIIIHIIIIIIIIIHIIIIIIIIIHHIHIIIIIIIIIIIIIIIIIIIIIIIIIIIIIIIIIIIIIIIIIIIIIIIIIIIHIIIIIIIIIIIIIIIIIIIIIIIIIIIIIHIDDDDD
@HISEQ:969:HM2KJBCX2:2:1101:12806:31073 2:N:0:ACTATGCA
TCAGACCAACTGCCCAACTATCCCTATTAATCATTACATCGATCCTAGAAACCAACAAAATAGGATCAAACGTCCTATTTTATTATTCCATGCTAATGTATTCAAGCAAAATGCCTGCTTTAAACACTCTAATTTTTTCAAAGTAAAGGTCCTGGTTCCCCGCGACACCCAATTAAGGGCATCGTGGTTCTCCAGAAGGTGAGAAATTGACTACACCAGTTCATACCCCTTAAGGCACGACCGATGTGTCAATCCCGAAATTCAACTACGAGCTTTTTAACTGCAACAACTTTAATATACGCTATTGGAGCTGGAATTACCGCGGCTGCTGGCACCAGACTTGCCCTCCAA
+
DABDDHHIIIIIIIIIFIHIIIHIIGIIIIIHIIIHHIHIIIIHIIIIIGHIHHHIHHEEHFFEHGHIHHHHHHIGIHHIHIIIIIII@HHH?HIHHHHHIEHIHIIIHIIIGHHIGHHIIIHCGHHIHHHHHIHGHHIHHHHHHGFHHIIHHHHHHGIHIHFHHCCGCHHIHHIIIIIIIHIIIIIIIIHHFIIIIIIIIIIIIIIHHHHIIIIIIIIIIIIIHIIIIIIIIIIIIIIHHHHIIHHHIFIIIGHIHIIHFHIIIIIIIIIIIHIIIIIIIIIIIIHIIIIHHIIIIIIIIIIIIGIIIIIIHHHIIIIIIIIIIIHIIIIIIIIIIIIIHIIHHHDDDDD
@HISEQ:969:HM2KJBCX2:2:1101:15038:31107 2:N:0:ACTATGCA
TCAGACCAACTGCCCAACTATCCCTATTAATCATTACGGTGATCCTAGAAACCAACGAAATAGAATCAGTCCGTCCTATTTCATTATTCCATGCTAATGTATTCAGACGATAGTCTGCTTTAAACACTCTAATTTTTTCAAAGTAACAGTCCTGATTTCCCATCACACCAAATAAATGGCATGAAAGTTCCTCAGAAGGTAGAGATCCATCTCACCAGTGCAGACAATTAAGCCTGACCAATGGGTAGACCCCGAAGTTCAACTACGAGCTTTTTAACTGCAACAACTTTAATATACGCTATTGGAGCTGGAATTACCGCGGCTGCTGGCACCAGACTTGCCCTCCAA
+
DDDDDIIIIIIIIIIIIIIIIIIIIIHIIIIIIIIIIIIIIIIIEHIIIIIIIHIIIGHIIIIIIIGIIIIIIIIIHIHIIIGHIIIIHEHIHIHHFHHHIIIHIIIIIGIIIIIIIIIIHHIIIIHIIHIIIIIHHIIIIIIIIIIIIIIHIIIIHIIIHHIIIIIIIIIIIHIIIIHIIIIIIIIIIIHIIIHHIIIIIIHIIIIIIIIHHHHIIIIIIIIIIIIIIIGIGIIIIIIIIIIHFHDIIHIIIIIIIIIIIIHIIIIIIIIIIIIIIIIIIIIIIIIIHIIIIIHIIIIIIIIIIIIIIIIIIIIIIIIIIHIIIIIIIIIIIIIIIIIIIIIDDDDD
@HISEQ:969:HM2KJBCX2:2:1101:18129:31090 2:N:0:ACTATGCA
TCAGACCAACTGCCCAACTATCCCTATTAATCATTACGGTGATCCTAGAAACCAACAAAATAGAACCATGCCGTCCTATTCTATTATTCCATGCTAATGTATTCGAGCAAAATGCCTGCTTTAAACACTCTAATTTTTTCAAGGTAAAGGTCCTGGTTCCACATGACACCCAATTAAGGACATCATGCTTCTCCAGAAGGTGAGAAATCAACTGCGACAGTTCATACCCCTTAAGGCACGACCATCACGTCAATCCCGAAATTCAACTACGAGCTTTTTAACTGCAACAACTTTAATATACGCTATTGGAGCTGGAATTACCGCGGCTGCTGGCACCAGACTTGCCCTCCAA
+
DDDDDIHIIIHIGIIIIIIIIIIIIIIIIHIIIIIIHHGHHIIIIIIIGIIIIIIHHIIIIHIHGIIIIHHIDHHDHIIIIIIIIIIIIIIIHIIIIHIHIGHHHHFGIIIIIIIIIIHIIIIIIIIIIHIIIIIIIHHIIIIIIIIIIIHHIIIIIIIIIIIIIIIIHIIIIIIIIIIIIIIIIIIIIIIIIIIIGIIIIIIIIIIIIIIIIIIIIIIIIHIIIIIIIIHHIIIHIIIIIIIIIIIIIIHIIIIIIIIIIIIIIIIIHIIIIIIIIIIIIIIHIIIIIIIIIIIIIIHIIIIIIIIIIIIIIIIIIIIIIIIIIIIIIIIIIIIIIIIIIIIIIIIDDDDD
@HISEQ:969:HM2KJBCX2:2:1101:9999:31234 2:N:0:ACTATGCA
TCAGACCAACTGCCCAACTATCCCTATTAATCATTACGTCAATCCTAGAAACCAACAAAATAGGATCAAACGTCCTATTTCATTATTCCATGCTAATGTATTCAAGCGTTAGCCTGCTTTAAACACTCTAATTTTTTCAAAGTAACAGTCCTGTTTCCCTGCAACACCAAATTAATGACATTACAGTTCTTCAAGAAGGAGGAACCAGTAAAGCCAGTACATACCAGAGGCACGACCAACCTACTAATCCCGAAATTCAACTACGAGCTTTTTAACTGCAACAACTTTAATATACGCTATTGGAGCTGGAATTACCGCGGCTGCTGGCACCAGACTTGCCCTCCAA
+
BDDDDIIIHIE@HIIIEHH?HHHIICDEGEHIIIIFHIGHHHIHIIFEHHHHE@FEHCHHHHHFHEHHHGIHFEHHHIHHIHHHFEHCE@DGHHIHHIHCHEHHHHIIHIIHHHHIIHHIGHHHEHEHHGCHHHHHHGIHIIIIIIHHIIEHHIIGIHHGHHCHFEHHHGFHHIHHGCCHHHHIIHHHHIIIIHIHIIHIHIHGHGIIHHFHFIHIIHHGHEHHEHHGHHHEHIIHHHF;HGHFFGHDGHFG?GC@HEIHHECHG@G0HHHHEHGHHEGHHEIIIIHGIIIIIHDCHHGIIHIHIIHIIHIHHHGHHIIHHHHEIIH?IIIHHHEHHIIIHD?@AD
@HISEQ:969:HM2KJBCX2:2:1101:18584:31237 2:N:0:ACTATGCA
TCAGACCAACTGCCCAACTATCCCTATTAATCATTACGTCAATCCTAGAAACCAACAAAATAGGATCGAACGTCCTATTTCATTATTCCATGCTAATGTATTCAAGCGTTAGCCTGCTTTAAACACTCTAATTTTTTCAAAGTAACAGTCCTGTTTCCCTGCAACACCAAATTAATGGCATTACAGTTCTTCAGAAAGGAGGAATCAGCGAAGCCAGTACATACCAGTGGCACGACCAACCTGCTGACCCCGAAATTCAACTACGAGCTTTTTAACTGCAACAACTTTAATATACGCTATTGGAGCTGGAATTACCGCGGCTGCTGGCACCAGACTTGCCCTCCAA
+
DDDDDIIIIIIIIIIIIIIIIIIIIIIIIIIIIIIIIIIIIIIIIIIIIIIIIIIIIIGIIIIHIIIIIIIIIIIIHIIIIIIIIIIIIIIHIIIIIIIHHIHIIIIIHIIHIIIIIIIIIIIIIIIIIIIIIIIIIIIIIIIIIIIIIHHIIIIIIIIIHHHIIIIIIIIHIIIIIIIHIIIIIIIIIIIIIIIIIIIIIIIIIIIIIIIIIIIIIIHIIIIIIIIIIIIIIIIIIIIIIIIHIIIIIIHIIIIIIIIIIIIHIIIIIIIIIIIIIIIIIIIIIIIIIIIIIIIHIIIIIIIIIIIIIIIIIIIIIIIIIIIIIIIIIIIIIIIIIIIIIDDDDD
@HISEQ:969:HM2KJBCX2:2:1101:20586:31066 2:N:0:ACTATGCA
TCAGACCAACTGCCCAACTATCCCTATTAATCATTACGGCGGTCCTAGAAACCAACAAAATAGGACCGCACGTCCTATTCTATTATTCCATGCTAACGTATTCGAGCAAAGGCCTGCTTTGAACACTCTAATTTTTTCAAAGTAAAAGTCCTGGTCCCCAACACACCCAGTGAAGGGCATGCGGTTCTCCAGAAGAGAAGGCCCGGCCGGACAAGTGCACGCGGTGAGGCGGACCTGCCAGCCAGGCCAAAGGTTCAACTACGAGCTTTTTAACTGCAACAACTTTAATATACGCTATTGGAGCTGGAATTACCGCGGCTGCTGGCACCAGACTTGCCCTCCA
+
DCDDBIIIIHHHIHHHEHIIIIIIIIHIHIHIIIIIIHCHHDHHHHHIHIHEHIIIGHGFCGHHGGHDCHH<<C@GHHHIIIIGEHHHEHHIHIIIIIHHHCIIHIGIIIIIGIHIIIFHHEIHIIGHHHHIIHHHIIIIIIIIIHHHGIHEGHIIHHHGHHHIIIIIIHHHIHIIHHHIIIIIIIIHHIGIIHHGIH8IHHHIHEHGHIIIIIIHIIIIHHIIIHIIIHIHIHHIIIIHFEIIIHEHIIIIHIHGIIIIIIIIIHIIIIHHIIHIHHHIHFIIIIIIIIHGIIIHIHGHHIIHIIIIIIIIGIIIIIHHHHIIHGIIIHHHHHHHHHBDD@D
@HISEQ:969:HM2KJBCX2:2:1101:5448:31851 2:N:0:ACTATGCA
TCAGACCAACTGCCCAACTATCCCTATTAATCATTACGGTGATCCTAGAAACCAACGAAATAGAATCAAGCCGTCCTATTTCATTATTCCATGCTAATGTATTCAGACGTTAGCCTGCTTTAAACACTCTAATTTTTTCAAAGTAACAGTCCTGATTTCCAATCACACCAAATTAATGACATGAAAGTTCCTCAGAAGGTAGAGATTTATCTCACCAGTACAGACAATTAAGCCTGACCAATGGGTAAACCCCGAAGTTCAACTACGAGCTTTTTAACTGCAACAACTTTAATATACGCTATTGGAGCTGGAATTACCGCGGCTGCTGGCACCAGACTTGCCCTCCAA
+
DDDDCIIIIIIIIIIIIIIIIIIIIIIIIIIIIIHHHIHIIIHHIIIIIIIIHIIIIIIIIIIIIIIHIIGIIHIIIIIIIIGIIIIIIIIIHEHIIIHHIHHIIIIIIIIIIIIIIIIIIIIIIIIIIIIIIIIIIIIIHIIIIIIIIIIIIIIIIIIIHIHIIIIIIIIIIIIIIIIIIIIIIIHIHIIIIIIIIIIIIIIIIIHIIHIIIIIIIIIIIIIIIIIIIIIIIIIIIIIIIIIIIIHIIIIIIIIIIHHIIIIIIIIIIIIIIIIIIIIIIIIIIIIIHHIIIIIIIIIIIIIIIIIIIIIIIIIIIIIIIIIIIIIIIIIIIIIIIIIIIIIDDDDD
@HISEQ:969:HM2KJBCX2:2:1101:8965:32345 2:N:0:ACTATGCA
TCAGACCAACTGCCCAACTATCCCTATTAATCATTACGGCGGTCCTAGAAACCAACAAAATAGGACCGCACGTCCTATTCTATTATTCCATGCTAACGTATTCGAGCAAAGGCCTGCTTTGAACACTCTAATTTTTTCAAAGTAAAAGTCCTGGTCCCCAACACACCCAGTGAAGGGCATGCGGTTCTCCAGAAGAGAAGGCCCGGCCGGACAAGTGCACGCGGTGAGGCGGACCTGCCAGCCAGGCCAAAGGTTCAACTACGAGCTTTTTAACTGCAACAACTTTAATATACGCTATTGGAGCTGGAATTACCGCGGCTGCTGGCACCAGACTTGCCCTCCA
+
DDDDDIIIIIHIIIIIHIHHIIIIIIIIIIIIIIIIIHIIGIIIIIIIIIIIIGIIIGGHHHHHEHIDHI/CDHFHEHHIIHIIHHIIIIIIIIHHHHIIIIHGGHHIIIHIIIHIIIIIIIHHIIHGHHHHIHIHHHHIIIIIIIHHIIIIHGIIIIIIIIIHIIIIIHIIHIHIIIIIIHHIHEIIIIIIIIIIIIIIIICIIIIIIIIIIIIHHGIIIIIIIHIIIIIIIIIIIIHHHGIIIIIHIIIIIIHIIIIIIIIIIIIIIIIHHHIIIIIHHIIIIIIIIIHHIIIIHGIIIIIIIIIIIIIIGIIHIIIIIIIIIIIIIIIIIIIIIIDDDDD
@HISEQ:969:HM2KJBCX2:2:1101:13914:32109 2:N:0:ACTATGCA
TCAGACCAACTGCCAAACTATCCCTATTAATCATTACGTCAATCCTAGAAACCAACAAAATAGGATCAAACGTCCTATTTCATTATTCCATGCTAATGTATTCAAGCGTTAGCCTGCTTTAAACACTCTAATTTTTTCAAAGTAACAGTCCTGTTTCCCTGCAACACCAAATTAATGACATTACAGTTCTTCAAGAAGGAGGAACCAGTAAAGCCAGTACATACCAGAGGCACGACCAACCTACTAATCCCGAAATTCAACTACGAGCTTTTTAACTGCAACAACTTTAATATACGCTATTGGAGCTGGAATTACCGCGGCTGCTGGCACCAGACTTGCCCTCCA
+
DDADDIIIIIIIIIIIIIIHIIHIIIIIIIIIIIIHIIIIIIIIIIIIIIGIHIIIGIIHIIIEHIIIIHIIHHIIIIIIIIIIIIIEHIHHIIIIIIIIIIIHIIIIIIIIIIHHHIHIIIHIIIHIHIIHIHHIIIIHIIIIIIHIIIIIIIIIIIIIIIHIIIIHHHGHIIHIIIIIIIIIIIIIIIHIIIIHIIIIIIIIIIIIIIIIHIIIHIIIIIIIIIIHIIIIIIIIIIHIHHGDIIGHIIIIIIIHHIIIIHIHIIIIGIIIIIIHIIIIIIIIIIIIIIIIIIIIIIIHIIIIIIIIIIIIIIIIIIIIIIHHIIIIIIIIIIIIIIIIDDDDD
@HISEQ:969:HM2KJBCX2:2:1101:16763:32223 2:N:0:ACTATGCA
TCAGACCAACTGCCCAACTATCCCTATTAATCATTACGTTGATTCTAGAAACCAACAAAATAGGATCGAACGTCCTATTTCATTATTCCATGCTAATGTATTCAAGCGTTAGCTTGCTTTAAACACTCTAATTTTTTCAAAGTAACAGTCCAAATTCCCCGCAACACCAAATTAATGGCATTACGGATCATCAGGAAGGAGGAATCAGTGAGACCAGTACATACCAGAGGCATGACCAATCTACTAACCCCGAAATTCAACTACGAGCTTTTTAACTGCAACAACTTTAATATACGCTATTGGAGCTGGAATTACCGCGGCTGCTGGCACCAGACTTGCCCTCCAA
+
DDDDDIHIIIIIIIIIIIIIIIIIIIIIIIIIHIIIIHIIIIIIIIIHIIIIIIHIIIEEHHGHHIIHIIIIIIIIIIIIIIIHIIIIIIGIIIIIHIIIIIHIIIIIIIIIIIIIIHIHIIIHHIIIIHIIIIIIIIIIIIIIIIIIIHIIIFHIIIIIIIIHIIIHHIIHIHIIIIIIIIIIIIIIIIIIIIIIIIIIIIIIIIIIIIIIIIIIIIIIIIIIIIIIIIIIIIIIIIIIIIHHHIIIIIIIIIIIIIIIIIIIIIIIIIIIIHHIIIIIIIIIIIIIIIIIIHIIIIIIIIIIIIIIIIIIIIIIIIIIIIIIIIIIIIIIIIIIIIIIIDDDDD
@HISEQ:969:HM2KJBCX2:2:1101:19677:32736 2:N:0:ACTATGCA
TCAGACCAACTGCCCAACTATCCCTATTAATCATTACGTCAATCCTAGAAACCAACAAAATAGGATCAAACGTCCTATTTCATTATTCCATGCTAATGTATTCAAGCGTTAGCCTGCTTTAAACACTCTAATTTTTTCAAAGTAACAGTCCTGTTTCCCTGCAACACCAAATTAATGACATCACAGTTCTTCAAGAAGGAGGAACCAGTAAAGCCAGTGCATACCAGAGGCACGACCAACCTACTAATCCCGAAATTCAACTACGAGCTTTTTAACTGCAACAACTTTAATATACGCTATTGGAGCTGGAATTACCGCGGCTGCTGGCACCAGACTTGCCCTCCAA
+
DDDDDIIIIIIIIIIIIIIIIIIIIIIIIIIIIIIIHIIIIHIHIIIIICGHHIIIIIIHIHGIIIIIIIHHIIHHIIIIIIIIIIIEEHIIHHHIIIIIIIIIIHIIIIIIIHIIIIIIIIIIIIIIIIIIIIIIIIIIIIIIIIIIIHIIIIIIIHIIIHIIIIIIIIIIIIIIIIIIHIIIIIIHIIHHHIIIIIIIIIIIIIIIIIIIIIIIIIIIIIIIHHIIIIIIIIIIIIHIIIIHHHHEIIIIIIIIIIIIIIIHIIIIIIIIIIIIIIIIIIIIIIIIIIIIIIIIIIIIIIIIIIIIIIIIIIIIIIIIIIIIIIIIIIIIIIIIIIIIIDDDDD
@HISEQ:969:HM2KJBCX2:2:1101:5612:32740 2:N:0:ACTATGCA
TCAGACCAACTGCCCAACTATCCCTATTAATCATTACGGCGGTCCTAGAAACCAACAAAATAGGATCGCACGTCCTATTCTATTATTCCATGCTAACGTATTCGAGCAAAGGCCTGCTTTGAACACTCTAATTTTTTCAAAGTAAAAGTCCTGGTTCCCCAACACACCCAGTGAAGGGCATGAGGCTCTACAGAAGGAAAGGCCCGGCCGAACCAGTACACGCGGTGAGGCGGACCAGACAGCCAGGCCCAAGTTTCAACTACGAGCTTTTTAACTGCAACAACTTTAATATACGCTATTGGAGCTGGAATTACCGCGGCTGCTGGCACCAGACTTGCCCTCCAA
+
DDDDDIIIIIIIIIIIIIIIIIFIIHIIGIIIIIIIIIIIIIIHIIIIIIIIIGHIHIHHIIHIGIIIIIIHHHIIIIIIIIIIHEHHIIIIIGHIIIHIIHIHIIIIIIIIIIIIIIIIIIIIIIIIIHHHIIIIIIGIIHHHIIIIIIIHIHIIIIIIHHIIIIIIIIIHIIIIIHIIIIIHHIHIHIHIHIIIIIIIIIIIIIIIIIIIIIIIIIIIIIIIIIIIIIIIIIIIIIIIIIIHIIIIIIIIIIIIIIIIIIIIIIIIIIIIIHIIIIIHHIHIIIIIIIIIIIIIIIIIIIIIIIIIIIIIIIIIIIIIIIIIIIIIIIIIIIIIIIIIDDDDD
@HISEQ:969:HM2KJBCX2:2:1101:8913:33473 2:N:0:ACTATGCA
TCAGACCAACTGACCAACTATCCCTATTAATCATTACGTCGATCCTAGAAACCAACAAAATAGGTTCGATCGTCCTATTTCGTTATTCCATGCTAATGTATTCAAGCGCGAGCCTGCTTTAAGCACTCTAATTTTTTCAAAGTAACAGTCCTGTTTCCCCGCAACAACAAATTAATGCCATCACGGTTCTACAAGAAGGAGGGACCAGTGAGGCCAGTGCATACCAGTGGCACGACCAACCTACTGGCCCCGAAATTCAACTACGAGCTTTTTAACTGCAACAACTTTAATATACGCTATTGGAGCTGGAATTACCGCGGCTGCTGGCACCAGACTTGCCCTCCAA
+
00<DDHIG@HHF1<1<10CD<FCCCEHHICH@11<@GHHI</<<<@<1<<DCH1CEGH1FHCG1<1DD@CEE@10<1<1<FHCHHHF@<CEEFEHIIE?FGDCIIIHCCBCCHEHH@HB@@G@H@HHEFFHDHHFBC@FEEGGHHBG?@DH?C<ACHH9CIIIIIHGGHIIIHHHGHEFHHFEDFFGEIHEHEFHHHGE<EIGIIIHHEIIHHH?HIHFIIHHIHIHFHIIIHHFHCIHHIHHC=HHHCIIHIHHHGD<CIHEEIHHGD?EHEEHHCFCCCGCCEGF<1?IHHHDIHHIIIIHHHFGCEHHHHIHHCIH@IIHIHHHIIGIIIHHEIIIIIDD?DA
@HISEQ:969:HM2KJBCX2:2:1101:13939:34684 2:N:0:ACTATGCA
TCAGACCAACTGCCCAACTATCCCTATTAATCATTACGGCGGTCCTAGAAACCAACAAAATAGGACCGCACGTCCTATTCTATTATTCCATGCTAACGCATTCGAGCAAAGGCCTGCTTTGAACACTCTAATTTTTTCAAAGTAAAAGTCCTGGTCCCCAACACACCCAGTGAAGGGCATGCGGTTCTCCAGAAGAGAAGGCCCGGCCGGACAAGTGCACGCGGTGAGGCGGACCTGCCAGCCAGGCCAAAGGTTCAACTACGAGCTTTTTAACTGCAACAACTTTAATATACGCTATTGGAGCTGGAATTACCGCGGCTGCTGGCACCAGACTTGCCCTCCAA
+
DDDDDIIIIIIHIIIIIIIIIIIIIIIIIHIHIIIIIIIIIIIIIIIIIIIIIIIIIIIHIIHIIIGHIHIIIIIHIIIIGIHHIIIHIIIIIIIIIIIIIHHHIIIIIIIIIIIIIIIIIIIIIIIIIIIIIIIIIIIIIIIIIIIIIIIIIIIIIIIIIIIIIIIIIIIIIIIIIIIIIIIIIIIIIIIIIIIIIIIIIIIIIIIIIIIHIIIIIIIIIIIIIIIHIIIIIIIIIIHIIIHIIIHHIIIIIIIIIIIIIIIIIIIIIIIIIIIIIIIIIIIIIIIIIIIHIIIIIIIIIIIIIIIIIIIIIIIIIIIIIIIIIIIIIIIIIIIIIIIDDDDD
@HISEQ:969:HM2KJBCX2:2:1101:7911:34998 2:N:0:ACTATGCA
TCAGACCAACTGCCCAACTATCCCTATTAATCATTACGTCAATCCTAGAAACCAACAAAATAGGATCAAACGTCCTATTTCATTATTCCATGCTAATGTATTCAAGCGTTAGCCTGCTTTAAACACTCTAATTTTTTCAAAGTAACAGTCCTGTTTCTCTGCAACACCAAATTAATGACATTACAGTTCTTCAAGAAGGAGGAACCAGTAAAGCCAGTACATACCAGAGGCACGACCAACCTACTAATCCCGAAATTCAACTACGAGCTTTTTAACTGCAACAACTTTAATATACGCTATTGGAGCTGGAATTACCGCGGCTGCTGGCACCAGACTTGCCCTCCAA
+
D@DDDIIIIIIIIIIIIIIIIIIIIIIIIIIIIIIIIIIIIIIIIIIIIIIIIHIIIIIIIHIIHIIIFHIIHHHIIIIIIIIIIIIIIIHIIIIIIIIIIIIIIIHIIIIIHIIIIIIIIIHIIIIIIIIIIIIIIIIIIIIIIIIIIIIIIIIIIIIHIIIIIIIIIIIHIIIIIIIIHIIIIIIIIIIIIIIHIIIIIIIIIIIIIIIIIIIIIIIIIHIIIIIIIIIIIIIIIIIIIIHHHIIHIIIIIIIIIIIIIIHIIIIIIIIIIIIIIIIIIIIIIIIIIIIIIIIIIIIHHIIIIIIIIIIIIIIIIIIIIIIIIIIIIIIIIIIIIIIIIDDDDD
@HISEQ:969:HM2KJBCX2:2:1101:17210:34739 2:N:0:ACTATGCA
TCAGACCAACTGCCCAACTATCCCTATTAATCATTACGGCTCTCCTAGAAACCAACAAAATAGGAGCGCCGTCCTATTCTATTATTCCATGCTAATGTATTCGAGCAAAGGCCTGCTTTGAACACTCTAATTTTTTCAAAGTAAAAGTCCTGCTTCCCGAACACACCCAGTGAAGGGCATGCCGTTCCGCAGAAGGAAAGGCCCGGCCGAACCAGTGCACGCGGTGAGGCGGACCGGTCAGCCAGGCCCAAGGTTCAACTACGAGCTTTTTAACTGCAACAACTTTAATATACGCTATTGGAGCTGGAATTACCGCGGCTGCTGGCACCAGACTTGCCCTCCAA
+
DDDDDIIIIIIIIIIIIIIIHIIIIIIIIIIIIIIIIIIIIIIIIIIIGIIIIIIIIHHHIIHIIGHIHIHHDHIHIIIIIIIIIIIIIIHIHHHIIIIIIHHIHIIIIIIIIIIIIIIIHIIIIIIIIIIIIIIIIIIIIIIIIIIIIIGIIIIIIIIHIIIIIHIIIIIIIIIIHIIIIIIHIHIIIIIIIIIIIIIIIIIIIIHIIIIIIIIIIIIIIIIIIIIIIIIIIHIIIIIIIIIIIIIIIIIIIIIIIIIIIIIIIIIIIIIIHIIIIIIIIIIIIIIIIIIIIIIIIIIIIIIIIIIIIIIIIIIIIIIIIIIIIIIIIIIIIIIIIIIDDDDD
@HISEQ:969:HM2KJBCX2:2:1101:8851:35259 2:N:0:ACTATGCA
TCAGACCAACTGCCCAACTATCCCTATTAATCATTACGTCAATCCTAGAAACCAACAAAATAGGATCGAACGTCCTATTTCATTATTCCATGCTAATGTATTCAAGCGTTAGCCTGCTTTAAACACTCTAATTTTTTCAAAGTAACGGTCCTGTTTCCCTGCAACACCAAATTAATGACATTACAGTTCTTCAGAAAGGAGGAATCAGCGAAGCCAGTGCATACCAGTGGCACGACCAACCTGCTGACCCCGAAATTCAACTACGAGCTTTTTAACTGCAACAACTTTAATATACGCTATTGGAGCTGGAATTACCGCGGCTGCTGGCACCAGACTTGCCCTCCAA
+
DDDDDIIIIIIIIIIIIIIHIIIIIIIIIIIIIIIIIIHIIIIIIIIIIIIIHIIIIIIHHHHHHIIIIIHIIHIIIIIIIIHIIIIHIIIIFHHIIIIIIIIIIHIIHIIIIIIIIIIIIIIIIIIIIIIIIIHIHIIIIIIIIHIIIIIIIIIIIIIIIIIIIIIIHHGIIIIIIIIIIIIIIHIIIIIIIIIIIIIHHIIIIIIIIIIIIIIHIHIIIIIHIHEIIGIIIIIIIIHIIIHHGIIIIIIIIIIIIIIIHIIIIIIIIIIIIIIIIIIIIIIIIIIIIIIIIIIIIIHHHIIIIIIIIIIIIIIIHIIIIIIIIIIIIIIIIIIIIIIIIDDDDD
@HISEQ:969:HM2KJBCX2:2:1101:5224:36248 2:N:0:ACTATGCA
TCAGACCAACTGCCCAACTATCCCTATTAATCATTACGTCAATCCTAGAAACCAACAAAATAGGATCAAACGTCCTATTTCATTATTCCATGCTAATGTATTCAAGCGTTAGCCTGCTTTAAACACTCTAATTTTTTCAAAGTAACAGTCCTGTTTCCCTGCAACACCAAATTAATGACATTACAGTTCTTCAAGAAGGAGGAACCAGTAAAGCCAGTACATACCAGAGGCACGACCAACCTACTAATCCCGAAATTCAACTACGAGCTTTTTAACTGCAACAACTTTAATATACGCTATTGGAGCTGGAATTACCGCGGCTGCTGGCACCAGACTTGCCCTCCAA
+
DDD0DE<FHIFC<1<F@G1<11<<11DHF@G@@HC@11<10<<<D@E@CCFH1<DC1DDHGHE?CF<1D<1DGG0D<GH1FHC1<<11D<F1FGCHHEHHIIHHHHEGCBGHGHHH@B1IHEFFGEB1DCCCCHFHG@G<CIHHFABFEEHFIHCIHHHG@?CIH:HF<CHEHGC<IIHHIEIHHDC<F<0C@FD<CGGEH@<D@EIIIHCG;GECGEDCEFHHGC01EIEHHHEDHG<E@GHDFEEF@FCEH@G<CGD<D<<C@CEHEEH@HCCHC1FHHEHHF11FHHGGGHC<<1C<F@HHEHCGHCC?HDHHE/<CEFHHEFGEHFFCHEIHIIIHEABBBD
@HISEQ:969:HM2KJBCX2:2:1101:17357:36834 2:N:0:ACTATGCA
TCAGACCAACTGCCCAACTATCCCTATTAATCATTACGTCAATCCTAGAAACCAACAAAATAGGTTTGAACGTCCTATTTCATTATTCCATGCTAATGTATTCAAGCGTTAGCCTGCTTTAAACACTCTAATTTTTTCAAAGTAACAGTCCTGTTTCCCTGCAACACCAAATTAATGGCATTACAGTTCTTCAGAAAGGAGGAATCAGCGAAACCAGTTCATACCAGTGGCACGACCAACCTGCTGACCCCGAAATTCAACTACGAGCTTTTTAACTGCAACAACTTTAATATACGCTATTGGAGCTGGAATTACCGCGGCTGCTGGCACCAGACTTGCCCTCCAA
+
DDBDDIIIIIIHIHIIIIHIHHHHIHHHHEGHIIIIIHHIHIHIIIIHIIIIHIIGIIGIIIFGCG@GHIHIIHHHHHHHHHHIIHHHIIIHEHHEIIIIIIIIIIIHGIIIHIIHHHIIIIIIIIIIIIIIIIHIHIIHHIIIHIIIIIIIIIIIIIIIIIHIIIIIIIIIIIHIHIIIIIIIIIHIIIIIIIIHHI;IIIIIIIIIIIIHIIIIHHIHHIIIIIIIIIIIIIIIIIIIIIIHHIHIIIGIIIIIIIIIIIIIIIIIIIIIIIIHIIIIIIIIIIIIIIIIIIIIIIIIIIIIIIIIIIIIIIIIIHIIIIIIIIIIIIIHIHIIIIIIIDDCDD
@HISEQ:969:HM2KJBCX2:2:1101:3448:35793 2:N:0:ACTATGCA
TCAGACCAACTGCCCAACTATCCCTATAATCATTACGTCAATCCTAGAAACCAACAAAATAGGATCGAACGTCCTATTTCATTATTCCATGCTAATGTATTCAAGCGTTAGCCTGCTTTAAACACTCTAATTTTTTCAAAGTAACAGTCCTGTTTCCCTGCAACACCAAATTAATGACATTACAGTTCTTCAAGAAGGAGGAATCAGTAAAGCCAGTACATACCATAGGCACGACCAACCTACTGACCCCGAAATTCAACTACGAGCTTTTTAACTGCAACAACTTTAATATACGCTATTGGAGCTGGAATTACCGCGGCTGCTGGCACCAGACTTGCCCTCCAA
+
DDDDDIIIIIIIIIIIIIIIIIIIIIIIIIIIIIIIIIIIHIIIIIIIIIIHIIIIIGIHHHHHIIIHIIHIIIIIIIIIIIIIIHHIIIIGIIHIIIIIIIIIIIIIIIIIIIIIIIIIIIIIIIIIIHIIIIIHIIIIIIIIIIIIIHIIHIIIIIIIIIIIIIIIIHHHIIIIIIIIIIIIIIIIIIIIIIIIIIIIIIIIIIIIIIIIIIIIIIIIIIIIIIIIIIIIIIIIIIIIIHHHIIIIIIIIIIIIIIHIIIIIIIIIIIIIIIIIIIIIIIIIIIIIIIIIIIIIIIIIIIIIIIIIIIIIIIIIIIIIIIIIIIIIIIIIIIIIIIIIDDDDD
@HISEQ:969:HM2KJBCX2:2:1101:10010:36699 2:N:0:ACTATGCA
TCAGACCAACTGCCCAACTATCCCTATTAATCATTACGTCAATCCTAGAAACCAACAAAATAAGATCAACGTCCTATTTCATTATTCCATGCTAATGTATTCAAGCGCGAGCCTGCTTTAAACACTCTAATTTTTTCAAAGTAACAGTCCTGATTCCCCACCACACCAAATTAATGACATGATGGTTCGTCAGAAGGTAGAAATCAGTAACACCAGTACGTACCGAAGGCACGACCAGCGTACTAATCCCGAAATTCAACTACGAGCTTTTTAACTGCAACAACTTTAATATACGCTATTGGAGCTGGAACTACCGCGGCTGCTGGCACCAGACTTGCCCTCC
+
DDDDDIIIIIIIIIIIIIIIIIIIIIIIIIIIIIIIIIIIIIIIIIIIIIIIIIIIIIIIIIIIIIIIIIIHIIIHIIIIIIIHIIIIIIIIIIIIIIIIIIIIIIIIIIHHIIIIIIIIIIIIIHHIIIIIIIIIIIIIIIIIIIIIHHIIIIIIIIIIIHIIIIGIIIIIIIIIHIIIIIIHIIIIIIIIIIIIIIIIIIIIIIIIIIIIIIIIIIIIIIIIIIIIIIIIIIIIIIIIHDIIIIIIIIIIIIIIIIIIIIIIIIIIIIIIIIIIIIIIIIHIIIIIIIIIIIIIIIIIIIIIIIIHGD0IIIIIIIIIIIHIIIIIIIIIHEIIIIDDDDD
@HISEQ:969:HM2KJBCX2:2:1101:14097:37386 2:N:0:ACTATGCA
TCAGACCAACTGCCCAACTATCCCTATTAATCATTACGTCAATCCTAGAAACCAACAAAATAGGATCAAACGTCCTATTTCATTATTCCATGCTAATGTATTCAAGCGTTAGCCTGCTTTAAACACTCTAATTTTTTCAAAGTAACAGTCCTGTTTCCCTGCAACACCAAATTAATGACATTACAGTTCTTCAAGAAGGAGGAACCAGTAAAGCCAGTGCATACCAGAGGCACGACCAACCTACTAATCCCGAAATTCAACTACGAGCTTTTTAACTGCAACAACTTTAATATACGCTATTGGAGCTGGAATTACCGCGGCTGCTGGCACCAGACTTGCCCTCCAA
+
DDDDDIIIIIIIIIIIIIIIIIIIIIIIIIIIIIIIIIIIIIIIIIIIIIIHIIIIIHIIIIIFHIIIIIIIIIIIIIIIIIIIIIIIIIIIIIGIHIHHIIIIIIIIIIIIIIIIIIIIIIIIIIIIIIIIIIIIHIIIHIIIIIIIIIIIIIIIIIIIIIIIIIIIIIIIIIIIIIIIHIIIIIIIHIIIIIIIIIIIIIIIIIIIIIIIIIIIIIIIIIIIIIIIIIIIIIIIIIHIIIIHHIIIHIIIIIIIIIIIIIHIIIIIIIIIIIIIIIIIIIIIIIIIIIIIIIIIIIIIIIIIIIIIIIIIIIIIIIIIIIIIIIIIIIIIIIIIIIIIIDDDDD
@HISEQ:969:HM2KJBCX2:2:1101:13651:37232 2:N:0:ACTATGCA
TCAGACCAACTGCCCAACTATCCCTATTAATCATTACGTCGATCCTAGAAACCAACAAAATAGAATCAAACGTCCTATTTCATTATTCCATGCTAATGTATTCAAGCGTGCGCCTGCTTTAAACACTCTAATTTTTTCAAAGTAACAGTCCTGATTCCCCACGACACCAAATTAATGACATCGCGGTTCTTCAGAAGGTAGGAACCAATAATGCCAGTGCGTACCGAAGCACGACCGACAATTTGATCCCGAAATTCAACTACGAGCTTTTTAACTGCAACAACTTTAATATACGCTATTGGAGCTGGAATTACCGCGGCTGCTGGCACCAGACTTGCCCTCCAA
+
DDDDDHIIIIIIGHIIIIIIIIIIIIIIIIIIIIIIIIIIHIIIIIHIHIHIHIIIIIIHIIIHHIHHIIIIIIIIIIIIIIHIEHHEHIIIGIIIIIIHIIHIIIHIIIIIHIIIIIIHGIHIIIHIIHGHHIIIIIIIIIIIIIIIHIIIHIIIIHHIIIIIIIIIIIHHIIIIIHHIHIIIIIIIIIIIIIIIIIIIIIIIIIIIIHIIIIHIIIIIIII=IIIIIIIIIIIIIIIIIIIHIIIIIIIIIIIHIIIHIHIIIIIIIIIIIIIIIIIIIIIIIIIIIIIIIIIIIIHHIIIIIIIIIIIIIIIIIIIIIIIIIIIIIIIIIIIIIIIIDDDDC
@HISEQ:969:HM2KJBCX2:2:1101:2392:37872 2:N:0:ACTATGCA
TCAGACCAACTGCCCAACTATCCCTATTAATCATTACGTCAATCCTAGAAACCAACAAAATAGGTTTGAACGTCCTATTTCATTATTCCATGCTAATGTATTCAAGCAAATGCCTGCTTTAAACACTCTAATTTTTTCAAAGTAACAGTCCTGTTTCCCTGCAACACCAAATTAATGACATTACAGTTCTACAGAAAGGAGGAATCAGCGAGACCAGTTCATACCAGTGGCACGACCAGCCTGCTGACCCCGAAATTCAACTACGAGCTTTTTAACTGCAACAACTTTAATATACGCTATTGGAGCTGGAATTACCGCGGCTGCTGGCACCAGACTTGCCCTCCAA
+
DDDDDGHIIIIIIIIIIIGIIIIHHIIIIIIIIIIIIIIIHHIIIIIHHEHGHGHIHHE?GHHHIHHHHHEHIIIEHIHIIIIIFIIHHE@?@CHIIHIHIHIIHIHIHIHIIIIHEHHIIIHIIHIIIIIIHIIIIIIIIIIIEHIIHIIIIIHGIHIIHIIIIIGIHHHGFHHIIIIIIIIHIIIIIIIIHHHIIIIIIIHHCIIIIIHHHHIIIHHHIIHHHHIIIIIIIIIIIIIIIGHHHIIIIIIIIIIIIHIIIIIIIIIIIIIIIIIIIIIIIIIIIIIIIIIIHIIIIIHIIIIIIIIIIIIIIIIIIIIIIIIIIIIIIIIHGIIHIIIIIDDDDD
@HISEQ:969:HM2KJBCX2:2:1101:8947:37780 2:N:0:ACTATGCA
TCAGACCAACTGCCCAACTATCCCTATTAATCATTACGTCAATCCTAGAAACCAACAAAATAGGTTTGAACGTCCTATTTCATTATTCCATGCTAATGTATTCAAGCGTTAGCCTGCTTTAAACACTCTAATTTTTTCAAAGTAACAGTCCTGTTTCCCTGCAACACCAAATTAATGGCATTACAGTTCTTCAGAAAGGAGGAATCAGCGAAACCAGTTCATACCAGTGGCACGACCAACCTGCTGACCCCGAAATTCAACTACGAGCTTTTTAACTGCAACAACTTTAATATACGCTATTGGAGCTGGAATTACCGCGGCTGCTGGCACCAGACTTGCCCTCCAA
+
DDDD@HHHHHHIIIHFIIIIIIIIIIIIIHIIIIIIIIIHIIIHIIIIHIIIHIIHIIIGHHFHHHHIHIIIIHHIIHGHIIIIIGHGEHHIIHIHIIIIIIIIIHIIIIIIIIIHHHHIIIHIIIIIHHHIIIIIIIIIIIIIIIIIHHIIIIIIGIIIIHIIGIIHIIIIHIIIIIIIHIIIIIIIIIIIIHIIIIIIIIIIGIIHIHIIIIHHHHIIIIHGIH=IIIIIIIIIIHHIIIHHCIIHHIHIIIIIIIIIIIIIIIIIIIIIIIIIIIIIIIIIIIGIIIIHIIIIIIIIIIIIIIIIIIIIIIIIIIIIIIIIIIIIIIIIIIIIIIIHIDDDDD
@HISEQ:969:HM2KJBCX2:2:1101:11156:38025 2:N:0:ACTATGCA
TCAGACCAACTGCCCAACTATCCCTATTAATCATTACGTCAATCCTAGAAACCAACAAAATAGGATCAAACGTCCTATTTCATTATTCCATGCTAATGTATTCAAGCGTTAGCCTGCTTTAAACACTCTAATTTTTTCAAAGTAACAGTCCTGTTTCCCTGCAACACCAAATTAATGACATTACAGTTCTTCAAGAAGGAGGAACCAGTAAAGCCAGTACATACCAGAGGCACGACCAACCTACTAATCCCGAAATTCAACTACGAGCTTTTTAACTGCAACAACTTTAATATACGCTATTGGAGCTGGAATTACCGCGGCTGCTGGCACCAGACTTGCCCTCCAA
+
DDDDDIHIIIIIIIIIIIIIHIIIIIIIIIIIIIIIIIIIIIIHIIIIIIIIIIIIIGIHHIIHIIIIIIIIIIIHIIIIIIIIIIIIIIIIIIIIIIIIIHIIIIIIIIIIIHIIIIIIIIIIIIIIIIIIIIIIIIIIIIIIIIIIIIHHIHIIIHIHIIIIIIIIIIIIIIHIIIIIIIIIIIIIIIHIIIIIIIIIIHIIIHIHIIIIIIIIIIIIIIIIIIIIIIIIHIIIIIHIHHHHHIIIIIIIIIIIHIIHIIHIIIIIIIIIIIIIIIIIIIIIGIIIIIIIIIIIIHH@IIIIIIIIIIIIIIIIIIIIIIIIIIIIIIIIIIIIIIIIIDDDDD
@HISEQ:969:HM2KJBCX2:2:1101:13631:38465 2:N:0:ACTATGCA
TCAGACCAACTGCCCAACTATCCCTATTAATCATTACATCGATCCTAGAAACCAACAAAATAGAATCGGATGTCCTATTTCATTATTCCATGCTAATGTATTCAAGCGTGAGCCTGCTTTAAACACTCTAATTTTTTCAAGGTAACAGTCCTAATTCCCCGTGACACCAAATTAATGGCATTACGGTTCTTTAGAAGGTGAGAAATCAATAATATCAGTACATACCAACGGCATGACCGAAACATTGATCCCGAAATTCAACTACGAGCTTTTTAACTGCAACAACTTTAATATACGCTATTGGAGCTGGAATTACCGCGGCTGCTGGCACCAGAC
+
DDDDDIIIIIIIIHIHIIIIIIIIHHIIIIIIIIIIIIIIHHHIHHHHIIIIIIIIIIIHIHIIHIIIIIIII@HHHHIIGIHIHHIIIIIIIIIIIIIIIIIIIIIIIIIIIIIIIIIIHIIIIIIGIIIIIIIIIIIIIIIIIIIIIIHIHIIIIIHHIIIIIIIHIHHGHHIIIGIIIIIIIIIIIIIIIIIIIIIIIIIIIIHIIIIIIIHIIIIIIIIIIIIIIIIIIIHIIIIIIIIIIIIIIIIIIIIIIIIIIIIIIIIIIIIIIIIIIIIIIIIIIIIIIIIIIIIIIIIIIIIIIIIIIIIIIIIIIIIIIIIIIIIIIIIDDDDD
@HISEQ:969:HM2KJBCX2:2:1101:8342:38368 2:N:0:ACTATGCA
TCAGACCAACTGCCCAACTATCCCTATTAATCATTACGTCAATCCTAGAAACCAACAAAATAGGATCGAACGTCCTATTTCATTATTCCATGCTAATGTATTCAAGCGTTAGCCTGCTTTAAACACTCTAATTTTTTCAAAGTAACAGTCCTGTTTCCCTGCAACACCAAATTAATGACATTACAGTTCTTCAAGAAGGAGGAATCAGTAAAGCCAGTACACACCATTGGCACGACCAACCTACTGACCCCGAAATTCAACTACGAGCTTTTTAACTGCAACAACTTTAATATACGCTATTGGAGCTGGAATTACCGCGGCTGCTGGCACCAGACTTGCCCTCCAA
+
DDDDDIHIIIIIIIIIIIIIIIIIIIIIIIIIIIIIIIHIIIIIIIHIIIIIEHIIHIIIIIHHHHHIGIHIIGHIHIIIIHIIHHIEHEHIIIIIIIIIIIIIIHIHHIIIFHIIIIIIIIIIIIIIIHHGHHIIEIHIIIIIIIIIIIIIIIIIIHIIHIIIIIIIIIIHIIIIIIIIIIIIIIIIHHHIIIIIIIHHHIIIIIIIHIIIIIIIIIIIIIIIIIIIIIIIIHHIHHFIIIHHFI<IIIIIIIIIIIIIIIIIIIIHIIIIIIIIIIIIIIIIIHIIIIIIIIIHIIIHHIIIIIIIIIIIIIIIIIIIIIIIIIIIIIIIIIIIIIIIIDDDDD
@HISEQ:969:HM2KJBCX2:2:1101:1725:38599 2:N:0:ACTATGCA
TCAGACCAACTGCCCAACTATCCCTATTAATCATTACGTCAATCCTAGAAACCAACAAAATAGGATCGTCGTCCTATTTCATTATTCCATGCTAATGTATTCAAGCGTTAGCCTGCTTTAAACACTCTAATTTTTTCAAAGTAACAGTCCTGTTTCCCCGCAACACCAACTTAATGGCATTACGGTTCTACAAGAAGGAGGAATCAGCAAAGCCAGTGCATACCAGTGGCACGACCAACTTGCTGACCCCGAAATTCAACTACGAGCTTTTTAACTGCAACAACTTTAATATACGCTATTGGAGCTGGAATTACCGCGGCTGCTGGCACCAGACTTGCCCTCCAA
+
DDDDDIIIIIIIIIHGHIIIIIIIIIIIIIIIIIIIIIIIIIIIIHIIIIIIEHIIGIHIHIGHIIIIHHIIIHIIIIIIHIIIIH?HIHHIIHHIIIIHIHHHHIIIHHGHIIIHHGIIIHIHHHIIHEIIIIIIHHIEHIIHHHIIIIIIIIHHHIIIIIIIIIHIHIIHIIIIIIIIIIIIIIIHIIIIIIIIIIIIIIIIIIIIIIHIIIIIIIIIIIIIIIIIIIIIIIIHIIII<3GDHIIIIIIIIIIIIIIIIIIIHIHIIIHHIHIIIIIIIIIIIIIIIIIIIIIIIIIIIIIIIIIIIIIIIIIIIIIIIIIIIIIIIIIIIIIHIHIIDDDDD
@HISEQ:969:HM2KJBCX2:2:1101:7014:38535 2:N:0:ACTATGCA
TCAGACCAACTGCCCAACTATCCCTATTAATCATTACGTCAATCCTAGAAACCAACAAAATAGGATCAAACGTCCTATTTCATTATTCCATGCTAATGTATTCAAGCGTTAGCCTGCTTTAAACACTCTAATTTTTTCAAAGTAACAGTCCTGTTTCCCTGCAACACCAAATTAATGACATTACAGTTCTTCAAGAAGGAGGAACCAGTAAAGCCAGTACATACCAGAGGCACGACCAACCTACTAATCCCGAAATTCAACTACGAGCTTTTTAACTGCAACAACTTTAATATACGCTATTGGAGCTGGAATTACCGCGGCTGCTGGCACCAGACTTGCCCTCCAA
+
DDDDDIIIIIIIIIIIIIIIIIIIIIIIIIIIIIIIIIIIIIIIIIHIIIIIIIIIIIIIIIHIIIIIIIIIIIIHIIIIIIIIIIIIIIIIIIHHIHIIIIIHIIIIIIIIIIIIIIIIIIIIIIIIIIIHIIIIIIIIIIIIIIIIHIIIIHIIIIIIHIIIIIIIIIHHHHIIIIIIIIIIIIIIIIIIIIIIIIIIIIIHIHIIIIIIIIIIIIIIIIIIIIIIIIIIIIIIIIIIIIIHGIHIIIIIIIIIIIIIIIHIIIIIIIIIIIIIIIIIHIIIIIIIIIIIIIIIIIIIIIIIIIIIIIIIIIIIIIIIIIIIIIIIIIIIIIIIIIIIIDDDDD
@HISEQ:969:HM2KJBCX2:2:1101:20774:39732 2:N:0:ACTATGCA
TCAGACCAACTGCCCAACTATCCCTATTAATCATTACATCGATCCTAGAAACCAACAAAATAGAATCGGATGTCCTATTTCATTATTCCATGCTAATGTATTCAAGCGTGAGCCTGCTTTAAACACTCTAATTTTTTCAAGGTAACAGTCCTAATTCCCCGTGACACCAAATTAATGGCATTACGGTTCTTTAGAAGGTGAGAAATCAATAATATCAGTACATACCAACGGCATGACCGAAACATTGATCCCGAAATTCAACTACGAGCTTTTTAACTGCAACAACTTTAATATACGCTATTGGAGCTGGAATTACCGCGGCTGCTGGCACCAGACTTGCCC
+
DDDDCIIIIIIIIIIGGIIIHIIIIIIIIIIIIIIIIIIIHIIIIIIIIIIIIIIIIIHIIIIHIIIIIHGHHHIGIIIIIIIHHIIIIIIHIIHHIHIIHDHHIHIIIHIIIIIHIIHIIIIHIIHHHIIHHIIIHIIIIIIHHHIHIIIIIIIHIHHIIIHHHIHHIIIIIIIIIHFIIIIIIIIIHHGHIIIIIIIIIIIIIIIIIIIIIIIIIIIIIIIIIIHIIIIIIIIIIHIHDIIIIIIIHGIIIIIIIIIIIIIIIIIIIIIIIIIIIIIIIIIIIIIIGIIIIIHIIIIIIHIIIIIIIIIIIIIIIIIIIHIHIIIIIIIIIIIIIDDDDD
@HISEQ:969:HM2KJBCX2:2:1101:9581:39409 2:N:0:ACTATGCA
TCAGACCAACTGCCCAACTATCCCTATTAATCATTACGGTGATCCTAGAAACCAACAAAATAGAACCATGCCGTCCTATTCTATTATTCCATGCTAATGTATTCGAGCAAAAATGCCTGCTTTAAACACTCTAATTTTTTCAAGGTAAAGGTCCTGGATCCGCAAGACACCCAATTAAGGACATCAAGTTTCTCCAGAAGGTGAGAAATCAACAGCGACAGTTCATACCCCTTAAGGCATGACCATCACGTCAATCCCGAAATTCAACTACGAGCTTTTTAACTGCAACAACTTTAATATACGCTATTGGAGCTGGAATTACCGCGGCTGCTGGCACCAGACTTGCCCTCCAA
+
CDDDDIIIIIIIIIIIIIIIIIIIIIIIIIIIIIIIIIIIIIIIIIIIIIIIHIIIIIIIIIHIIIIIIHHIHHIIIHIIIIIIIIIHIIIIIIIIIIIIIHHIIIHIIIHIIIIIIIIHHIIIIHIIIIIIIIIIIHIIHIIIIIIIIIIIIHIHIIIIHIIIIIIIIIIIIIIIIIHIIIIIIIIIIIIIIIIIIIIIIIIIIIIIIIIIIIIIIIIIIIIIIIIIIHIIIIIIIIIIIIIIIIIIIIIHIIIIIIIIIIIIIIIIIIIIIIIIIIIIIIIIIIIIIIIIIIIIIIIIIIIIIIIIIIIIIIIIIIIIIIIIIIIIIIIIIIIIIIIIIIIIIIIIDDDDD
@HISEQ:969:HM2KJBCX2:2:1101:6417:39774 2:N:0:ACTATGCA
TCAGACCAACTGCCCAACTATCCCTATTAATCATTACGTCGATCCTAGAAACCAACAAAATAGGATCAAACGTCCTATTTCATTATTCCATGCTAATGTATTCAAGCGTTAGCCTGCTTTAAACACTCTAATTTTTTCAAAGTAACAGTCCTGTTTCCCTGCAACACCAAATTAATGACATTACAGTTCTTCAAGAAGGAGGAACCAGTAAAGCCAGTACATACCAGAGGCACGACCAACCTACTAATCCCGAAATTCAACTACGAGCTTTTTAACTGCAACAACTTTAATATACGCTATTGGAGCTGGAATTACCGCGGCTGCTGGCACCAGACTTGCCCTCCAA
+
DDDDDIIHIIIIIIIIHIIIIIIIIIIIIHIHIIIIIIIICHIHIIIIIIIHIIIIIIHIIIHHIIIIIIIHHHHIIIHHHIIIGHIHHIHIIIIIIIIIHFHIIIIIIIIHIIIIIHHIIHHIIIHIIIIIIHHHHIIHHIIIIIIIIIIIIIIIIIIIIIIIIIIIIIIHHIIIIIIIIIIIIIHIIIIIIIIIIIIIIIIHHHIIIIHIIIIIIIIIIIIIIIIHIIIIIIIHIIIIIIHFHIHHIIIIIIIIIIIIIIHHIIIIHIIIIIIIIIIIIIIIIIIIIIIIIIIIIIIIIIIIIIIIIIIIGIIIIIIIIIIIIIIIIIIIIIIIIIIIIDDDDD
@HISEQ:969:HM2KJBCX2:2:1101:15390:39431 2:N:0:ACTATGCA
TCAGACCAACTGCCCAACTATCCCTATTAATCATTACGTCAATCCTAGAAACCAACAAAATAGGATCGAACGTCCTATTTCATTATTCCATGCTAATGTATTCAAGCGTTAGCCTGCTTTAAACACTCTAATTTTTTCAAAGTAACAGTCCTGTTTCCCTGCAACACCAAATTAATGACATTACAGTTCTTCAAGAAGGAGGAATCAGTAAAGCCAGTACACACCATTGGCACGACCAACCTACTGACCCCGAAATTCAACTACGAGCTTTTTAACTGCAACAACTTTAATATACGCTATTGGAGCTGGAATTACCGCGGCTGCTGGCACCAGACTTGCCCTCCAA
+
DCDDDIEHHHHHIIHHIIIIIIIIIIIIIHIIIIIIIIIIIIIIIIGIIHIHHHHIGHIGHE@FHHHFHHHHHIHIHIIIGHHIIIIIGHIIIIIIIHHIFEHHIIIIIIHEHIIGIHHIIHHIHIIHHIIIHHIHHIIIHIIIIIIIIIHHIGHIIIHHHFHHHIIIHHHHHIIIIIHIIIHGIIIHIHHHHIHHIIIIIIIHHHIIGHHHIHIIIIHHIIHIHHIIIIIIIIIIIIHIIIIHHIIIIHIIIHHHIGIIFHIHIIHIIIIHEIIIHIIIIHIIIIIIIIIHHHIIIIIIIIIIHHGIIIIIIIIIIIIIIIIIHHIIIIHIIHFIIIHIIDDDDC
@HISEQ:969:HM2KJBCX2:2:1101:14886:40295 2:N:0:ACTATGCA
TCAGACCAACTGCCCAACTATCCCTATTAATCATTACGGTGGTCCTAGAAACCAACAAAATAGAACCATGCCGTCCTATTTTATTATTCCATGCTAATGTATTCAAGCAAAAATGCCTGCTTTAAACACTCTAATTTTTTCAAAGTAAAGGTCCTGGTTCCCCGCGGCATCCAATTAAGGACATCGCGGTTCTCCAGAAGGTGAGAAATTGACTGCACCAGTTCATACCCCGTGAGGCACGACCGATGCGCCAATCCCGAAATTCAACTACGAGCTTTTTAACTGCAACAACTTTAATATACGCTATTGGAGCTGGAATTACCGCGGCTGCTGGCACCAGACTTGCCCTCCAA
+
DDDDDIIIIIIIIIIIIIIIIIIIIIIIIIIIIIIIIIIIIIIIIIIIIIIIIIIIIIIIIIIIIIIIIIIGIIIGIIIFHIIIIIIIHHIIGGIIIHIIIGHHIIGIIHIIIIIIIIIIIIIHIHHIHIHIHIIIIIIIIHHIIIIIIIIIIIIIIIIIIIIIIIIIHIIIIIIIIIIIIIIIIIIIIIIIHIIIIIIIIIIIIIIIIIIIIIIIHIIIIIIIIHHIIIIIIIIIIIIIIIIIIIIIIIIHIIHIIIIIHIIIIIIIIIIIIIIIIIIIIIIIIIIIIIHIIIIIIIIHHIIIIIIIIIIIIIIIIIIIIIIIIIIIIIIIIIIIIIIIIIIIIIIIDDDDD
@HISEQ:969:HM2KJBCX2:2:1101:7555:40658 2:N:0:ACTATGCA
TCAGACCAACTGCCCAACTATCCCTATTAATCATTACGTCAATCCTAGAAACCAACAAAATAGGATCAAACGTCCTATTTCATTATTCCATGCTAATGTATTCAAGCGTTAGCCTGCTTTAAACACTCTAATTTTTTCAAAGTAACAGTCCTGTTTCCCTGCAACACCAAATTAATGACATTACAGTTCTTCAAGAAGGAGGAACCAGTAAAGCCAGTACATACCAGAGGCACGACCAACCTACTAATCCCGAAATTCAACTACGAGCTTTTTAACTGCAACAACTTTAATATACGCTATTGGAGCTGGAATTACCGCGGCTGCTGGCACCAGACTTGCCCTCCAA
+
DDDDDIIIIIIIGHIIIIIIHIIIIIIIHIIIIIIIIIIIIIIHIIHIIIIHIIIIIIIIIIIIIIIIIIIICHHIIIIIIIIGIIHHIIIIIIIHHIIIIHHHIIIIIIIHHHIHIIGIIIHIIIIIIIIIIIHIIIHHIIIIIIIIHIHIIIIIIIIIIIIIIIIIIHHHHIIIIIIHHIIIIIIHIIIIHIIIIIIGIIHHHFIIIIIIIIHIHIIIIIIIIIIIIIIIIIIIIHHIHHHDCIHEIIIIIIIIIIIIIIHIIHIIIIIIIIHHHIIIIHIIIIIIIIIIIHIIIIIIIIIIIIIHHHHIIIIIIIIIIIIIIIIIIIIIIHGIIIIIIDDDDD
@HISEQ:969:HM2KJBCX2:2:1101:10497:41869 2:N:0:ACTATGCA
TCAGACCAACTGCCCAACTATCCCTATTAATCATTACGTCAATCCTAGAAACCAACAAAATAGGATCAAACGTCCTATTTCATTATTCCATGCTAATGTATTCAAGCGTTAGCCTGCTTTAAACACTCTAATTTTTTCAAAGTAACAGTCCTGTTTCCCTGCAACACCAAATTAATGACATTACAGTTCTTCAAGAAGGAGGAACCAGTAAAGCCAGTACATACCAGAGGCACGACCAACCTACTAATCCCGAAATTCAACTACGAGCTTTTTAACTGCAACAACTTTAATATACGCTATTGGAGCTGGAATTACCGCGGCTGCTGGCACCAGACTTGCCCTCCAA
+
DADD@G<C1CC@CEHH?G<CCCC@HHGHH?FFCE@1G1D<<C@<FHIII@HHHEH=C11DDGFEHIHIC?EE<CCEGHHHIHHH1<111<<11C@EHHIIHHIHHHHFHHHDHEGGIHIHHHC81@CHHHHHHHFGHHH@EIHHHHFHGHHHHIIHIIIIIHEFHH@FIHEHCHHCHHGHIIIIIIHCEIHIHIIHIHEIIIIHGHHIHGH?IFFIIIHIIHHHG?HFHAHHHHIIIIHHHHIGCCDADHCHFEIIIHHH?HEHIHHHHHHIIIIIHHIHHIHHHEHHGIHCIIHEC<F?HHIIIIHHHHIHHIIIIIIHIIHHGEHIIIIHFCHHIIHGH@DA@@
@HISEQ:969:HM2KJBCX2:2:1101:13968:41867 2:N:0:ACTATGCA
TCAGACCAACTGCCCAACTATCCCTATTAATCATTACGTCAATCCTAGAAACCAACAAAATAGGATCGAACGTCCTATTTCATTATTCCATGCTAATGTATTCAAGCGTTAGCTTGCTTTAAACACTCTAATTTTTTCAAAGTAACAGTCCAAATTCCCCAAAACACCAAATTAATGGCATTAAGGTTCATCAGGAAGGAGGAATCAGTGAGACCAGTACATACCAGAGGCATGACCAACCTACTAACCCCGAAATTCAACTACGAGCTTTTTAACTGCAACAACTTTAATATACGCTATTGGAGCTGGAATTACCGCGGCTGCTGGCACCAGACTTGCCCTCCAA
+
DDDCDIIIIIIIIIIIIIIIIIIIIIIIIHHHIIIIIIIIIIIIIIIIIIIIIIIIIIIIHIHHGIHHIIIIIIIIIHIIIIIIIIIIIIIIIIIIIIIIIIIIIIIIIIIHHHIIIIIIIIIHIIIHIIHIIIIHIIIIIIIIIHIIHIIIIIIIIIIIIIIIIIIIIIIIIIIIIIIIIIIIIIIIIIIIIIIIIIIIIIIIIIIIIIIIIIIIIIIIIIIIIIHIIIIIIIIIIHHIIIIHHHEIIIHIIIIIIIIIIIIIIIIIIIIIIIHIIIIIIIIHIIIIIIIIIIIIIIIIIIIIIIIIIIIIIIIIIIIIIIHIIIIIIIIIIIIIIIIIIDDDDD
@HISEQ:969:HM2KJBCX2:2:1101:2141:41796 2:N:0:ACTATGCA
TCAGACCAACTGCCCAACTATCCCTATTAATCATTACGTCAATCCTAGAAACCAACAAAATAGGATCAAACGTCCTATTTCATTATTCCATGCTAATGTATTCAAGCGTTAGCCTGCTTTAAACACTCTAATTTTTTCAAAGTAACAGTCCTGTTTCCCTGCAACACCAAATTAATGACATTACAGTTCTTCAAGAAGGAGGAACCAGTAAAGCCAGTACATACCAGAGGCACGACCAACCTACTAATCCCGAAATTCAACTACGAGCTTTTTAACTGCAACAACTTTAATATACGCTATTGGAGCTGGAATTACCGCGGCTGCTGGCACCAGACTTGCCCTCCAA
+
DDDBDEHHIIIGHHIIIIIIIIIIIIGHHIIIIIIIIIIHIHIEHIHIIIICHIIIIIIIHEHHIIIIGHHHIHHIGIIIIIHIIHIHIFHHIIIGIIIIIIHIIIIIIIIHIIIHIHIIIIIIHHIIHGIIIIIGHEEIIIIIIIIIIIIHHHHIHHIHIIIIHIIHGFIHIIHIIIHHHHIIIIHHHHHIIIIIIIIIIHIHIIIIIIIIGIIIIIIIIHIIIIIHHIIIIIIIIIIIIIHGGHEHIIIIIIIIIIIIIIHIIIIIIIIIHIIIIIIIHIIIIIIIIIIIIIIHIHHHGIIIIIIIIIIIIIIIIIIIIIIIIIIIIIHIIIIIIIIIIDDDDD
@HISEQ:969:HM2KJBCX2:2:1101:5214:41020 2:N:0:ACTATGCA
TCAGACCAACTGCCCAACTATCCCTATTAATCATTACGTCAATCCTAGAAACCAACAAAATAGGATCGAACGTCCTATTTCATTATTCCATGCTAATGTATTCAAGCGTTAGCCTGCTTTAAACACTCTAATTTTTTCAAAGTAACAGTCCTGTTTCCCTGCAACACCAAATTAATGGCATTACAGTTCTTCAGAAAGGAGGAATCAGCGAAGCCAGTGCATACCAGTGGCACGACCAACCTGCTGACCCCGAAATTCAACTACGAGCTTTTTAACTGCAACAACTTTAATATACGCTATTGGAGCTGGAATTACCGCGGCTGCTGGCACCAGACTTGCCCTCCAA
+
DDDDDIIIIIIIIIIIIIIIIIIIIIIIIHIIIIIIGIIIIIIIIIIIIIIIIIIIIIHIIIIIIIIIIIHIIIIIHIIIIIIIIIIHGIIIIIGIIIIIHHIIIIIIIIIIIIIIIIIIIHHIHIIIIIIIIIIIIIGHIIIIIIIIIIIIIIIIIIIIIIIIIIIIIIIIIIIIIIIIIIIIIIIHIIIIIIIIIIIIIIIIIIIIIIIIIIIIIIIIIIIIIIIIIIIIIIIIIIIIIIIHGIIIIIIIIIIIIIIIIIIIIIIIIIIIIIIIIIIIIIIIIIIIIIIIIIIIIIIIIIIIIIIIIIIIIIIHIIIIIIIIIIIIIIIIIIIIIIIIIDDDDD
@HISEQ:969:HM2KJBCX2:2:1101:7827:41862 2:N:0:ACTATGCA
TCAGACCAACTGCCCAACTATCCCTATTAATCATTACGTCAATCCTAGAAACCAACAAAATAGGTTTGAACGTCCTATTTCATTATTCCATGCTAATGTATTCAAGCGTTAGCCTGCTTTAAACACTCTAATTTTTTCAAAGTAACAGTCCTGTTTCCCTGCAACACCAAATTAATGGCATTACAGTTCTTCAGAAAGGAGGAATCAGCGAAACCAGTTCATACCAGTGGCACGACCAACCTGCTGACCCCGAAATTCAACTACGAGCTTTTTAACTGCAACAACTTTAATATACGCTATTGGAGCTGGAATTACCGCGGCTGCTGGCACCAGACTTGCCCTCCAA
+
DDDDDIHIIIIIIIHIHIIHIHHIHIIGIIIIIIIIIIHHIIIIIIIHIIIIIIIIIIIIIIHIIIIGIIIIHIIIIIIHIHIIIIIE?HEHHHHEHIHIIIIHIHHIIIHHIIIIIIHIIIHHIIIIIIIIIIIIIIHIIIIIHIIIHIIIIHIIIIHIIIIHHHIIIHHIGHHIIIIIIIIIIIIIIIIIIIIHIIIIIIIIHIIIIIHCHHHHGFGIIIIIIIIIIHIIIIIIHIHIIIIHHIIIIHHIIIIIIIIIIIIHIIIIIIIIIIHIIIIHIIIIIIIIIIIIIIIIIIIIHIIIIIIIIIIIIIIIIIIIIHIIIIIIHIIIIIIHIIIIIDDCDD
@HISEQ:969:HM2KJBCX2:2:1101:7865:41909 2:N:0:ACTATGCA
TCAGACCAACTGCCCAACTATCCCTATTAATCATTACGTCGATCCTAGAAACCAACAAAATAGAATCAAACGTCCTATTTCATTATTCCATGCTAATGTATTCAAGCGTGCGCCTGCTTTAAACACTCTAATTTTTTCAAAGTAACAGTCCTGATTCCCCACGACACCAAATTAATGACATCGTAGTTCTTCAGAAGGTAGGAACCAATAATGCCAGTGTGTACCGAAGCACGACCGACAATTTGATCCCGAAATTCAACTACGAGCTTTTTAACTGCAACAACTTTAATATACGCTATTGGAGCTGGAATTACCGCGGCTGCTGGCACCAGACTTGCCCTCCAA
+
B<DD011<G=11<CGFHEHI@<1C@@FGHIEH1GHIHHHHHDHIGHC1DHII@FF=GH1<<FC1DGHCE@F0<F@HHEC@@1FHIGH1111DGF@EHEG@HHHHE<DD>60DCGHGHHGDGHEEFHGFHIFHGFCGCGFHHHIIFFGHH?GHGCFHEGHGDECHIHEHHEHEHGIHC<@EHEHHHHEGHHGGIIFIIIIHIIHE@C<B<0<CHC>IIHHHFHC=CIHHH=HDDIIIHHHHHCG<FHHD?CECHCCGIIH@D<HD<1IIIHFFC<@HIHHHEHFHIHIHFEEECHIHHCHGHEEHHHHHFHHDHDIIHEIHHE@IIIIHIHHEHG<CHIHHD@D@@
@HISEQ:969:HM2KJBCX2:2:1101:11371:41775 2:N:0:ACTATGCA
TCAGACCAACTGCCCAACTATCCCTATTAATCATTACGTCAATCCTAGAAACCAACAAAATAGGATCGAACGTCCTATTTCATTATTCCATTCTAATGTATTCAAGCGTTAGCCTGCTTTAAACACTCTAATTTTTTCAAAGTAACAGTCCAGTTTCCCTGCAACACCAAATTAATGGCATTACGGTTCATCAGGAAGGAGGAATCAGTAAGACCAGTACGTACCAATGGCACGACCAATCTACTAACCCCGAAATTCAACTACGAGCTTTTTAACTGCAACAACTTTAATATACGCTATTGGAGCTGGAATTACCGCGGCTGCTGGCACCAGACTTGCCCTCCAA
+
BDB@0D<<DHI@H1<<<0FHII?<<1<CC<G1<<<<DC<DE<CH?H@11D<HHE1<CF11<GH?11<<<1C<<<<0F111111DC@1FHI111<<CHHIIIIGHIHHEIIHHEIIHIIHHCEBFBIIHG@HHIIIIHF?IIHCIIHHG<HBA1@HBCCCHH?GG@EHHDCGHHH?IIHGEHHCDHHEHEEHFC@<<CF@F:GD@FF?GEE?IIHCH<CCH;GDADH1HHEGCBHECHD?F<6AG1<:F</D<@F<11<1E<<<C?IHEF<1C<CCHEHFHFCCD<<1F<1<0@IHG@GCCD1<CCF@HHIGGF<?CCC<?IIFHFGC@<C<<<<GEGD/0?DDDBB
@HISEQ:969:HM2KJBCX2:2:1101:15412:43462 2:N:0:ACTATGCA
TCAGACCAACTGCCCAACTATCCCTATTAATCATTACGGCGGTCCTAGAAACCAACAAAATAGGACCGCACGTCCTATTCTATTATTCCATGCTAACGTATTCGAGCAAAGGCCTGCTTTGAACACTCTAATTTTTTCAAAGTAAAAGTCCTGGTCCCCAACACACCCAGTGAAGGGCATGCGGTTCTCCAGAAGAGAAGGCCCGGCCGGACAAGTGCACGCGGTGAGGCGGACCTGCCAGCCAGGCCAAAGGTTCAACTACGAGCTTTTTAACTGCAACAACTTTAATATACGCTATTGGAGCTGGAATTACCGCGGCTGCTGGCACCAGACTTGCCCTCCAA
+
DDDDDIIIIHHIIIIIIIIIIIIIIIIIIIIIIIHIIIIIIIIIIIIIIHHIEEHIHIIHHHHHIIIIIIGIHIIIGHIIIIIIHIIIHIHHHIIIIHIIIHIIIIIIHIHIIIIIIIHIIIHIIIIIIIHHHHHIHIIIIIHHHIIIHHIIIIIIIIHHIIIHHIIIIIIIHIIIIIIIIIIIIIHHIIIIHIIHIHGIHFHIIIHHIIIHHIIHIHHIIIIIIIIIIIIIIIIIIHIIIIHIIIHG<HIIIIIIIIIIIIIIIIIIIIIIIIIIHIHIIHIIIIIIIIIIIIIIIIIIIIIIIIIIIIIIIIIIIIIIIIIIIIIIIIIIIIIIIIIDDDDD
@HISEQ:969:HM2KJBCX2:2:1101:5712:44586 2:N:0:ACTATGCA
TCAGACCAACTGCCCAACTATCCCTATTAATCATTACGGCGGTCCTAGAAACCAACAAAATAGGACCGCACGTCCTATTCTATTATTCCATGCTAACGTATTCGAGCAAAGGCCTGCTTTGAACACTCTAATTTTTTCAAAGTAAAAGTCCTGGTCCCCAACACACCCAGTGAAGGGCATGCGGTTCTCCAGAAGAGAAGGCCCGGCCGGACAAGTGCACGCGGTGAGGCGGACCTGCCAGCCAGGCCAAAGGTTCAACTACGAGCTTTTTAACTGCAACAACTTTAATATACGCTATTGGAGCTGGAATTACCGCGGCTGCTGGCACCAGACTTGCCCTCCAA
+
DDDDDIIIIIIIIIIIIIIIIIIIIIIIIIIIIIIIIIIIIIIIIIIIIIIIIIIIIIIIIIHIIHHIIIIIIIIIGIIIIIIIIIIIIIIIIIIIIIIIIIIIIIIIIIIIIIIIIIIIHIIIIIIIIIIIIIIIIIIIIIIIIIIIHIIIIIIIIIIIIIIIIIHIIIIIIIIIIIIIIIIIIIIIIHIIIIIIIIIIIIIIIIIIIHIIIIIIIIIIIIIIIIIIIIIIIIIIIIIIIIHIIIIIHHIIIIIIIIIIIIHIIIIIIIIIIIIIIIIIHHHIIIHIIIIHIIIIIIIIIIIIIIIIIIIIIIIIIIIIIIIIIIIIIIIHIIIIIIIDDDDD
@HISEQ:969:HM2KJBCX2:2:1101:8356:44746 2:N:0:ACTATGCA
TCAGACCAACTGCCCAACTATCCCTATTAATCATTACGTCAATCCTAGAAACCAACAAAATAGGATCGAACGTCCTATTTCATTATTCCATGCTAATGTATTCAAGCGTTAGCCTGCTTTAAACACTCTAATTTTTTCAAAGTAACAGTCCTGTTTCCCTGCAACACCAAATTAATGACATTACAGTTCTTCAAGAAGGAGGAATCAGTAAAGCCAGTACATACCATTGGCACGACCAACCTACTGACCCCGAAATTCAACTACGAGCTTTTTAACTGCAACAACTTTAATATACGCTATTGGAGCTGGAATTACCGCGGCTGCTGGCACCAGACTTGCCCTCCAA
+
DDDDDIIIIIIIIIHHIIIIIIIIIIIIIIIIIIIIIIIIIIIIIIIIIIIIIIIIIHHIIIGHGHHIIHHHHHHHIHIIIIHIIIIGGIIIIHICIHHHIHIHFHHIIIIIHHHIIHHIIGIIIIIIIIHIIIIIIIHHHIIIIIIIIIHIHIIIIIGIIIHIIIIEIHHHIIIIIIHIIIIIIIGIIIHIIIIIIIIHIIIIIIIIIIIIIIIIIIIIIIIIIIIIIIIIIIIIIHHIIHGHHIIHIIIIIHHIIIIIIIIIIIIIIIIHIIIIHIIIIIIIIIIIHIIIIIIIHIIIHIIIIIIIIIIIIIIIIIIIIIIIIIIIIIIIIIIIIIIIIDDDDD
@HISEQ:969:HM2KJBCX2:2:1101:7049:45542 2:N:0:ACTATGCA
TCAGACCAACTGCCCAACTATCCCTATTAATCATTACATCGATCCTAGAAACCAACAAAATAGAATCGGATGTCCTATTTCATTATTCCATGCTAATGTATTCAAGCGTGAGCCTGCTTTAAACACTCTAATTTTTTCAAGGTAACAGTCCTAATTCCCCGTGACACCAAATTAATGGCATTACGGTTCTTTAGAAGGTGAGAAATCAATAATATCAGTACATACCAACGGCATGACCGAAACATTGATCCCGAAATTCAACTACGAGCTTTTTAACTGCAACAACTTTAATATACGCTATTGGAGCTGGAATTACCGCGGCTGCTGGCACCAGACTTGCCCTCCAA
+
<DDDDIIIIIIHHIIH?CGEEHCEEH@HHIIHHIIHEHCHHCHHHHH?1GEHHFHGFIHGCFEHFCGHI=HEC@DECGH?<DGC<F1<GHGH?GFE?GG@CFDHHHFHHGE<EHGHGFGHCGHHIEGGHG@DHGFGEEHHHEFHGFFIHGIIHHHEHHHHHIHIHHHHHFEEGGHHHEIIIIHHEHEDGCGHD@DEHGHEHHHEG?HEHIIHGHFEE8FHIHEHHGEEIHIIIHHHGHIHIHG@F1GHHHIHHHHCHHHHHHHHIHIIIIIIHGEHHHHHHIIIHEIIHGIHHEIIIHEHHEIIIHFHHHHHHHFDDHIIIIHIH?HIIHHHEEHHFHHHHH@ADD?
@HISEQ:969:HM2KJBCX2:2:1101:9370:45673 2:N:0:ACTATGCA
TCAGACCAACTGCCCAACTATCCCTATTAATCATTACGGCGGTCCTAGAAACCAACAAAATAGAACCGCACGTCCTATTCTATTATTCCATGCTGTAATATTCGAGCAAAGGCCTGCTTTGAACACTCTAATTTTTTCAAAGTAAAAGTCCTGGTCCCCAACACACCCAGTGAAGGGCATGCGGTTCTCCAGAAGAAAAGGCCCGGCCGGACAAGTGCACGCGGTGAGGCGGACCTGCCAGCCAGGCCAAAGGTTCAACTACGAGCTTTTTAACTGCAACAACTTTAATATACGCTATTGGAGCTGGAATTACCGCGGCTGCTGGCACCAGACTTGCCCTCCAA
+
DDDDAHFHHIIIIGIIIIIIIIHIIIIIIIIIIIIHIIHIHIIIIHHHCHHFHIIIIII@HIIIHHGHHEHHHHHFIIIIIIIIIIIHIIIHIEIIIIIIHGIHIIIHIIHIIIIIIIIIIIIIIIIIIIIIIIIIIIIHIHIHHHHHIHIIIIIIIIIIIIIIIIIIIHHHIIIIIIIIIIIIIIHFIIIIHIIHHHIIIIIIIIIIIIIIIIIIIIHIIIIIIIIIIIIIIHHIHIIIIIHIIIHHIIIHIIHIIIIIIIIIIIIIIIIIIIIIIHIHIIIIIIIIIIIIIIIIIIIIIIIIIIIIIIIIIIIIIIIIIIIIIIIHIIIIIIIIIIIDDDDD
@HISEQ:969:HM2KJBCX2:2:1101:9914:45672 2:N:0:ACTATGCA
TCAGACCAACTGCCCAACTATCCCTATTAATCATTACGTCAATCCTAGAAACCAACAAAATAGGATCAAACGTCCTATTTCATTATTCCATGCTAATGTATTCAAGCGTTAGCCTGCTTTAAACACTCTAATTTTTTCAAAGTAACAGTCCTGTTTCCCTGCAACACCAAATTAAAGACATTACAGTTCTTCAAGAAGGAGGAACCAGTAAAGCCAGTACATACCAGAGGCACGACCAACTTACTAATCCCGAAATTCAACTACGAGCTTTTTAACTGCAACAACTTTAATATACGCTATTGGAGCTGGAATTACCGCGGCTGCTGGCACCAGACTTGCCCTCCAA
+
@0D?DHE1@0<CFEEEGHDF1CHHEF<FHH?GE1DH1<<CEE?<C1DCCFH?11FHCHEH?H1<FFCGHH1G<<<<C11<CGHI1<<111<1DCCFHCGHFIHIH<IHHHD@CFAEHHGHHGDGEHEFGHDHF<CC?HC@?CFHHA1HFGHHEIHG<?IIHIHHEHF0@GD?GD<#7C9IIHGEHH@EF@@?HGCHG<EGCCD<C1IIHGEEHE9GCHFG@HGFIIHEEEGCCCHC:1HHEHHGCF<C?-@HHIHEHEFHGDHHHCED1HHC<CIHG1GD1@D<<@EFG<IHIHDIHHEGD1HEHEHHHIGIHF/</C?CHGC1GD1@G@EGEC<1GCC<<00B0D
@HISEQ:969:HM2KJBCX2:2:1101:20121:44472 2:N:0:ACTATGCA
TCAGACCAACTGCCCAACTATCCCTATTAATCATTACGTCAATCCTAGAAACCAACAAAATAGGATCAAACGTCCTATTTCATTATTCCATGCTAATGTATTCAAGCGTTAGCCTGCTTTAAACACTCTAATTTTTTCAAAGTAACAGTCCTGTTTCCCTGCAACACCAAACTAATGACATTACAGTTCTTCAAGAAGGAGGAACCAGTAAAGCCAGTACATACCAGAGGCACGACCAACCTACTAATCCCGAAATTCAACTACGAGCTTTTTAACTGCAACAACTTTAATATACGCTATTGGAGCTGGAATTACCGCGGCTGCTGGCACCAGACTTGCCCTCCAA
+
DD@D@GDHHHIHGHIIIHHIGHIIHHIIIIIFHIHIHGHDEHHHIIIIIIIIHIIIIHIHHHIEHIIIIICEHHHIIIII?HHIIIGGHEHHGIIIIIIIHIIIGHGHIIE@HIIHHHIHHHIIIIIHHIIHHGIHHHHHHIIIHHHHHHHHIIIIIHHIHIHHIIHIHHHHIIHHHHHEHIHGIHIIIHIIIIHHHIIIIHIHHEGHIIIIHIIIHIIIIIIIIIHHIHIIIIIIHIIIIHHHFHIIIIIIIIIHHGIIHHHHIIHIIIIIIIIIIIIIIIIIIHHHHIIIIIIIIIIIIIIIIIHIIIIIIIIIIIIIIIIIIIIIIIIIIIIIIIIIIDDDDD
@HISEQ:969:HM2KJBCX2:2:1101:13895:45588 2:N:0:ACTATGCA
TCAGACCAACTGCCCAACTATCCCTATTAATCATTACGTCAATCCTAGAAACCAACAAAATAGGATCGAACGTCCTATTTCATTATTCCATGCTAATGTATTCAAGCGTTAGCCTGCTTTAAACACTCTAATTTTTTCAAAGTAACAGTCCTGTTTCCCTGCAACACCAAATTAATGACATTACAGTTCTTCAGAAAGGAGGAATCAGCGAAGCCAGTGCATACCAGTGGCACGACCAACCTGCTGACCCCGAAATTCAACTACGAGCTTTTTAACTGCAACAACTTTAATATACGCTATTGGAGCTGGAATTACCGCGGCTGCTGGCACCAGACTTGCCCTCCAA
+
DCDDDIHIIIGIIIHIIIIIIIIIIIIIIIIIIIIIIIIIIIIIIIIIIIIIIIIIHIGHIHHHHIGIHIHHECHHIIIIGIIIIIHHCHEHHHIIIIIIIIIIIIIIIIIIIIIIIIIIIIHIIIIIIIHIIIIIHIHIIIIIIIIHIIIIIIIIIIIHIHIIIIIIIIIHIIHIIIHIIIIIIIIHIIIIIIIIIIIIIIIIIIIIIIIIIHIHIIIIIIIIIIIIIIIIIIIIIIHHHHHHGHIIIIIIIIIIIIIIIIIIIIIIIIIIIIIIIIIIIIIIIIIIIIIIIIIIIIIIIIIIIIIIIHIIIIHIIIIIIIIIIIIIIIIIIIIIIIIIICDDDD
@HISEQ:969:HM2KJBCX2:2:1101:4396:46048 2:N:0:ACTATGCA
TCAGACCAACTGCCCAACTATCCCTATTAATCATTACGGTGATCCTAGAAACCAACAAAATAGAACCATGCCGTCCTATTTTATTATTCCATGCTAATCTATTCAAGCACAAGCCTGCTTTAAGCACTCTAATTTTTTCAAGGTAATAGCTCTGCTTCCCCAACGCACTAACTTAATAGCATGCTGGTTATTCAGAAGGTAGGAATTCATCAGGCCAGTGCGGACAGTGAAGCCCGACCAACCGACAAACTCCGAAATTCAACTACGAGCTTTTTAACTGCAACAACTTTAATATACGCTATTGGAGCTGGAATTACCGCGGCTGCTGGCACCAGACTTGCCCTCCAA
+
DDDDCIIIIIIIIIIIIIIIIIIIIIIIIIHIIIHIHHHIIHIIIIIIIIIIHIIIIIGHIIHHHIIIIHHHIHIHIIHHIIIIIIIIIIIIHHHIHIIIIIIIIIGHIIHIHHIIIIIIIIIIIIIIGIIHIIIIHIIIIIIIIIHIIIIIIIIIIIIIIIIIIIIIIIIIIIIIHHIIIIIIIIIIIHIIIIIIHIIIIIIIIIIIHIIIIGIIIIIIIIIIIIIIIGIIIIIIIII>IIHIIHGHHIIGIHIIIIIIIIIIHIIHIGHIIHHIIIIIIIIIIIIIIIIIIIIIIIIIIIIIIIIIIIIIIIIIIIIHIIIIIIIIIIIIIIIIGIIIIIIDDDDD
@HISEQ:969:HM2KJBCX2:2:1101:8706:46278 2:N:0:ACTATGCA
TCAGACCAACTGCCCAACTATCCCTATTAATCATTACGGCGGTCCTATTCTATTATTCCATGCTAACGTATTCGAGCAAAGGCCTGCTTTGAACACTCTAATTTTTTCAAAGTAAAAGTCCTGGTCCCCAACACACCCAGTGAAGGGCATGCGGTTCTCCAGAAGAGAAGGCCCGGCCGGACAAGTGCACGCGGTGAGGCGGACCTGCCAGCCAGGCCAAAGGTTCAACTACGAGCTTTTTAACTGCAACAACTTTAATATACGCTATTGGAGCTGGAATTACCGCGGCTGCTGGCACCAGACTTGCCCTCCAA
+
DDDDDIIIIIIIIIIIHHIIIIIIIIIIIIIIIIIIIHIIIIIHIIHIIIIIIIHHIIIHHHHHHIHIIIIIIIIIIIIIIHIHIIIIIIIIHIIHIHIIIIGIHHIHIIIIIHIIIIIIIIIIIIIIIIIIIIHIHIIIIIIIIIIIIIIHHIIIIIGIIIIIIIIIIIIIIIIIIIIHIIIIIIIIIIIIIIIIIIIIIIIIIIIIIIIHGIIIIHIHHIIIIIIIIIIIIIIIIIIIIIIIIIIIIIHHHIIIIIIIIIIIIIIIIIIIIIIIIIIIIIIIIIIIIIIIIIIIIIIIHGIIIIIIIDDDDD
@HISEQ:969:HM2KJBCX2:2:1101:4810:46292 2:N:0:ACTATGCA
TCAGACCAACTGCCCAACTATCCCTATTAATCATTACGTCAATCCTAGAAACCAACAAAATAGGATCAACGTCCTATTTCATTATTCCATGCTAATGTATTCAAGCGCGAGCCTGCTTTAAACACTCTAATTTTTTCAAAGTAACAGTCCTGATTCCCCACCACACCAAATTAATGACATGATGGTTCGTCAGAAGGTAGAAATCAGTAACACCAGTACGTACCGAAGGCACGACCAGCGTACTAATCCCGAAATTCAACTACGAGCTTTTTAACTGCAACAACTTTAATATACGCTATTGGAGCTGGAATTACCGCGGCTGCTGGCACCAGACTTGCCCTCCAA
+
DDDDCIIIIIIIIIIIIIIHIIIIHGIIIIIIIIHIIIIIHIGIIIIHFHHIIIIIIIIFHHIHIIIIIFHHHDHHHIHIHFHHIHHGHGIGIIHIIIIHIIHHIIIIIIHIIIIIHHIIHHHIIIIIIHIIHHHHEHHHIIIIIHIIIIIHHHGIIIHIIIIIIIIIIIIHIIIIIIIIIHIIIIIIIIIIIIIIIIIIIIIIIIIIIIIIIIIIIHIIIIGIIIIIIIIIIIIIIIIIIIIHIIIIIIIIIIIIIHHIIHIIHIIIIIIIIIIIIIHIHIIIIIIIIIIHIIIIIIIIIIIIIIIIIIIIIIIIIIIIIIHIIIIIIIIIIIIIIIIIDDDDD
@HISEQ:969:HM2KJBCX2:2:1101:17330:46425 2:N:0:ACTATGCA
TCAGACCAACTGCCCAACTATCCCTATTAATCATTACGTCAATCCTAGAAACCAACAAAATAGGATCGAACGTCCTATTTCATTATTCCATGCTAATGTATTCAAGCGTTAGCCTGCTTTAAACACTCTAATTTTTTCAAAGTAACAGTCCTGTTTCCCTGCAACACCAAATTAATGGCATTACAGTTCTTCAGAAAGGAGGAATCAGCGAAGCCAGTGCATACCAGTGGCACGACCAACCTGCTGACCCCGAAATTCAACTACGAGCTTTTTAACTGCAACAACTTTAATATACGCTATTGGAGCTGGAATTACCGCGGCTGCTGGCACCAGACTTGCCCTCCAA
+
DDDDDIIIIIIIIIIIIIIIIIIIHIIIIIIIIIIIIFHIIIIIIIIIIIIIIIIIHIIIIGHIIIIIIIIIHIIIIIIIIIIIIIIIIIIIHHIIIIHHIIIIIHHIHIIIIIIHIIIIIIIIIIIIIIHIIIIHIIIIIIIIIIIIIIIIIIIIIIHIIIIIHIHIIIIIIIIIIIIIIIIIIIIIIIIIIIIIIIIIIIIIIIIIIIIHHHIIIIIIIIIIIIIIIIIIIIIIIIIIIIIHGIIIIIIIIIIIIIIIIIIIIIIIIIIIIIIIIIIIIIIIIIIIIIIIIIIIIIIIIIIIIIIIIIIIIIIIIIIIIIIIIIIIIIIIIIIIIIIIIDDDDD
@HISEQ:969:HM2KJBCX2:2:1101:9234:46834 2:N:0:ACTATGCA
TCAGACCAACTGCCCAACTATCCCTATTAATCATTACGTCAATCCTAGAAACCAACAAAATAGGATCGAACGTCCTATTTCATTATTCCATGCTAATGTATTCAAGCGTTAGCCTGCTTTAAACACTCTAATTTTTTCAAAGTAACAGTCCTGTTTCCCTGCAACACCAAATTAATGACATTACAGTTCTTCAGAAAGGAGGAATCAGCGAAGCCAGTACATACCAGTGGCACGACCAACCTGCTGACCCCGAAATTCAACTACGAGCTTTTTAACTGCAACAACTTTAATATACGCTATTGGAGCTGGAATTACCGCGGCTGCTGGCACCAGACTTGCCCTCCAA
+
DDDDDIIIIIIIIHIIIIIIIIIIIIIIIIIIIIIIIIIIHHIIIIIIHIIIIIIIIIHHHHGHIIIGIIHIIIIIIIHIGIHHIIIHHHIIGIIIIGIIIHGIIIIIIIIIIIIIHHIIIHHIIIIIIIIIIIIIIIIIIIIIIIHIIIIIIIIIIHIIIIIIIIIIIIHHIIIIIIIIIIIIIGIIIIIIIIIIIIIIIIIIIIIIIIIIIIIIIIIHIIIIIIIIIIIIIIIHIIIIIIIIHIIIIIIHIIIIIIIIIIIIIIIIIIIIIIIIIIIIIIIIIIIIIIIIIIIIIIIIIIIIIIIIIIIIIIIIIIIIIIIIIIIIIIIIIIIIIIIIIDDDDD
@HISEQ:969:HM2KJBCX2:2:1101:11575:46893 2:N:0:ACTATGCA
TCAGACCAACTGCCCAACTATCCCTATTAATCATTACGTCAATCCTAGAAACCAACAAAATAGGATCGAACGTCCTATTTCATTATTCCATGCTAATGTATTCAAGCGTTAGCCTGCTTTAAACACTCTAATTTTTTCAAAGTAACAGTCCTGTTTCCCTGCAACACCAAATTAATGGCATTACAGTTCTTCAGAAAGGAGAAATCAGCGAAGCCAGTACATACCAGTGGCACGACCAACCTGCTGACCCCGAAATTCAACTACGAGCTTTTTAACTGCAACAACTTTAATATACGCTATTGGAGCTGGAATTACCGCGGCTGCTGGCACCAGACTTGCCCTCCAA
+
DDDDDIIIIIIIIIIIIIHIIIIIIIIIIIIIIIIIIHIIIIIIIIIIIIIIIIIIGIHGIIHHGIIIHHIIHHIIIIIIIIIIIIIIIIIIGHIHIIIIIHHHIHIHIIIIIIIIIHIIIIIIIIIIIIIIIIIIIIIIIIIIIIIIIIIIIIIHIIHIIIIIIIIIIIIIIIIIIIIIIIIIIIIIIIIIIIIIIIIIIIIIIIIIIIIIIIIIIIIIIIIIIIIIIIIIIIIIIIHIIIIHHIIIIIIIIIIIIIGIIIIIIIIIIIIIIIIIIIIIIIIIIIIIIIIIIHIIIIIIIIIIIIIIIIIIIIIIIIIIIIIIIIIIIIIIIHIIIIIIIDDDDD
@HISEQ:969:HM2KJBCX2:2:1101:11024:46771 2:N:0:ACTATGCA
TCAGACCAACTGCCCAACTATCCCTATTAATCATTACGTCAATCCTAGAAACCAACAAAATAGGATCAAACGTCCTATTTCATTATTCCATGCTAATGTATTCAAGCGTTAGCCTGCTTTAAACACTCTAATTTTTTCAAAGTAACAGTCCTGTTTCCCTGCAACACCAAATTAATGACATTACAGTTCTTCAAGAAGGAGGAACCAGTAAAGCCAGTACATACCAGAGGCACGACCAACTTACTAATCCCGAAATTCAACTACGAGCTTTTTAACTGCAACAACTTTAATATACGCTATTGGAGCTGGAATTACCGCGGCTGCTGGCACCAGACTTGCCCTCCAA
+
DBBDDHHIIHHHHHHHIIIIHHIIIHIIIIHIHHHIIGIIIHIIGIIIHIIIHHIIFHCHIIIGHIHIIGHHHHHIHHIIIIIIIIHFG@GHHGHHIIIIIFHFIHHGHDIHIIIHHHGIIIHGHHHHHIHEIIHHFEHFHIIIGHHIIIHHHHHHHHEIHIHGHHIIIIIIHHHHHHHHHIIIIHIHHHEIHIIIII;HIIHFHHIIIHIIIH<IHIIHHIIH;IIIIIIIIIII.IHHHIIHIIIIIIIIIIHIIIIIHHHIHIIIGIIIIIIIIHIHIIIIIIIHHIHIIIHIFIHEHIHHIIHFHGHIIIIHIGIIIIIIIIIIIIIIIIIIIIIHIDDDDB
@HISEQ:969:HM2KJBCX2:2:1101:9903:47231 2:N:0:ACTATGCA
TCAGACCAACTGCCCAACTATCCCTATTAATCATTACGTCAATCCTAGAAACCAACAAAATAGGATCGAACGTCCTATTTCATTATTCCATGCTAATGTATTCAAGCGTTAGCCTGCTTTAAACACTCTAATTTTTTCAAAGTAACAGTCCTGTTTCCCTGCAACACCAAATTAATGACATTACAGTTCTTCAAGAAGGAGGAATCAGTAAAGCCAGTACATACCATTGGCACGACCAACCTACTGACCCCGAAATTCAACTACGAGCTTTTTAACTGCAACAACTTTAATATACGCTATTGGAGCTGGAATTACCGCGGCTGCTGGCACCAGACTTGCCCTCCAA
+
DDDDDIHIIIHIIIIIIIIHIIIIIIIIIIHIIIIIGIIIIIIIIIIIIIIIIIIIIIHIIHHHFHIHIHEHFHHIEHFGHHHHIIIIIIIIHGHIIIIHHIIGIHHHIIIIHHHHIIIHHHIIIIIHIIHIIIIHHIIIIIIIIIIIHHIIIIIIHIHIIIIIIIGIIIHHIIIIIIHHIIIIIIIIIIIIIIIIIIIIIIIIIIHHHIIIIIIIIIIIIIIHIIIIIIIIIIIIIHHIHIIHG<IIHIIIIIIIIIIIIIIIIIIIIIIIIIIIIIIIIIIIIIIIIIIIIIIIIIIIIIIIIIIIIIIIIIIIIIIIIIIIIIIIIIIIIIIIIIIIIDDDDD
@HISEQ:969:HM2KJBCX2:2:1101:15555:47606 2:N:0:ACTATGCA
TCAGACCAACTGCCCAACTATCCCTATTAATCATTACGGTGGTCCTAGAAACCAACAAAATAGAACCACAACGTCCTATTCTATTATTCCATGCTAATCTATTCAAGCAATAGCCCGCTTTAAACACTCTAATTTTTTCAAGGTAATGGTCCTGGCTCCCCAACACACCCAATTAAGGACATGCTGGTTCACCAGAAGGAAGACCCGACAACAAGACAGTACTCGCCAAAGACGGACCGCCCGGCCAGGCCTAAAATTCAACTACGAGCTTTTTAACTGCAACAACTTTAATATACGCTATTGGAGCTGGAATTACCGCGGCTGCTGGCACCAGACTTGCCCTCCAA
+
DDDCDIIIIIIIIIIIIIIIIIIIIIIIIIIIHIIIIIIIIIIIIIIIIIIIIIIHHIIIIIIIIIIIHIIHIIGIIIHHIIIIIIHIIIIIIGIIEIIIIHHHHIIIIIIIIIHIIIIHIIIIIIHIIIIHIIIIHIHHHIIIIHIIIIIIIHHHHIGIIIIIIIHHIIIIIIIIIIIIIIIIIIIIHIIIIIIIIIIHIIHIIIIIIIIIIIIIIIIIIIIIIIIIIIHHIIIIIIIIIIIIIIIIIIIIIIIIIIIIIIIHIIIIIIIIIIIIIIIIIIIIIIIIIIIIIIIIIIIHHHIIIIIIIIIIIIIIIIIIIIIIIIIIIIIIIIIIIIIIIIDDDDD
@HISEQ:969:HM2KJBCX2:2:1101:4604:47833 2:N:0:ACTATGCA
TCAGACCAACTGCCCAACTATCCCTATTAATCATTACGGCGGTCCTAGAAACCAACAAAATAGGATCGCACGTCCTATTCTATTATTCCATGCTAACGTATTCGAGCAAAGGCCTGCTTTGAACACTCTAATTTTTTCAAAGTAAAAGTCCTGGTTCCCCAACACACCCAGTGAAGGGCATGAGGCTCTCCAGAAGGAAAGGCCCGGCCGAACCAGTACACGCGGTGAGGCGGACCAGACAGCCAGGCCCAAGTTTCAACTACGAGCTTTTTAACTGCAACAACTTTAATATACGCTATTGGAGCTGGAATTACCGCGGCTGCTGGCACCAGACTTGCCCTCCAA
+
DDDDDIIHIHIIIIHHIIIIIIIIIIIIHHCHHIIIIHHIIHIIIIIIIGIIIHHHHHHIIIGIHHIIIIIGHIIIIHHIIIIHEHIHIIIGIHHGHHIHHCGHHHIIIIHGHIIHIIIIIIHHHHIIIIHHIHIHIHIHIHGHIFIIIIIHFHIIIIHHHIIHHFIHHEIIIIIIIIIII<HHIIIIHHIIIIIIIIIHIHHHIIHHHHHHIIIIIIHHGIIIIIIIIIHIIIIGIIIIIIHHIHHIIIIIIIIIIIIIIIIIIIIHIIIIIHIHIIIIIHHIIIIIIIIIIIIIIIIIIIIIIIHIIIIIIIIIIIIIIIIIIIIIIIIIIIIIIIIIDDDDD
@HISEQ:969:HM2KJBCX2:2:1101:19679:48280 2:N:0:ACTATGCA
TCAGACCAACTGCCCAACTATCCCTATTAATCATTACGGTGATCCTAGAAACCAACAAAATAGAACCATGCCGTCCTATTCTATTATTCCATGCTAATGTATTCGAGCAAAAATGCCTGCTTTAAACACTCTAATTTTTTCAAGGTAAAGGTCCTGGATCCGCAAGACACCCAATAAAGGACATCAAGTTTCTCCAGAAGGTGAGAAATCAACAGTAACAGTTCATACCCCTTAAGGCATGACCATCACGTCAATCCCGAAATTCAACTACGAGCTTTTTAACTGCAACAACTTTAATATACGCTATTGGAGCTGGAATTACCGCGGCTGCTGGCACCAGACTTGCCCTCCAA
+
DDDDDIIIEHIHHIICGHHHHC@GHEHHIIIFEHHHHIHHEHH?GHHEFHIHH1GGE11DHH1GHCEEIIFIHHIDCEHH1CC@@HHE@GGHIIHEEHHGE<CDGIHEGFFHHEHEHHIIEAGFHGHHHHIIIIHIHHBCEHHHHHCIHEGHHHGHHHHGH@1GFG?GC?IHIHHIHHHGHHHIHIHIHFGIHHHIHHIIIIIIIIHIIIIIIHHEHHHHIIHIHEGHGIGFGHHFGIHHHGGIHIHHIHHCIHDHHIIIIIIIIHIEGIIHHEEIIIIHIIHIIIIIIIIIIHHIIIIHHIIIIIIIIIIIIIIIIIIIIIIIIIIIIHHGIIIIIIIIIIIIIIIIDDDDD
@HISEQ:969:HM2KJBCX2:2:1101:7748:47494 2:N:0:ACTATGCA
TCAGACCAACTGCCCAACTATCCCTATTAATCATTACGTCAATCCTAGAAACCAACAAAATAGGATCGAACGTCCTATTTCATTATTCCATGCTAATGTATTCAAGCGTTAGCCTGCTTTAAACACTCTAATTTTTTCAAAGTAACAGTCCTGTTTCCCTGCAACACCAAATTAATGACATTACAGTTCTTCAAGAAGGAGGAATCAGTAAAGCCAGTACATACCATAGGCACGACCAACCTACTGACCCCGAAATTCAACTACGAGCTTTTTAACTGCAACAACTTTAATATACGCTATTGGAGCTGGAATTACCGCGGCTGCTGGCACCAGACTTGCCCTCCAA
+
DDDBDIIIIIIHIIIIIIHIIHIIIIIIIIIIIHIIIIIIIHIIIIIHHIHIIIIIIGIIIHIIIIICHHHGGEHIIIIIIIIHIHHHCHHIIHHHHIHHHGHIIIHHIIIHHIGHHIHIIIIIIIIIIHHIIIHHHIIIIIHIIHHFHIIIIHFHGIIIIIIIIIHFIIHHHIIIIIIIIIIIIIIHIHIIIIIIIIHIIIHIGIIIIIIIIIIIIIIIIIIIIIIHIIIIIIIHIIIIIIIHHIIIHIIIIIIIIIIIIIIIIIIIIIIIIIIIIIIIIIIIIIIIIIIIIIIIIIIIIIIIIIIIIIIIIIIIIIIIIIIIIIIIIIIIIIIIIIIIIDDDDD
@HISEQ:969:HM2KJBCX2:2:1101:13032:48555 2:N:0:ACTATGCA
TCAGACCAACTGCCCAACTATCCCTATTAATCATTACGGTGATCCTAGAAACCAACAAAATAGAACCATGCCGTCCTATTCTATTATTCCATGCTAATGTATTCGAGCAAAAATGCCTGCTTTAAACACTCTAATTTTTTCAAGGTAAAGGTCCTTGATCCGCCAGACACCCAATAAAGGACATCAAGTTTCTCCAGAAGGTGAGAAATCAACAGTAACAGTTCATACCCCTTAAGGCATGACCATCACGTCAATCCCGAAATTCAACTACGAGCTTTTTAACTGCAACAACTTTAATATACGCTATTGGAGCTGGAATTACCGCGGCTGCTGGCACCAGACTTGCCCTCCAA
+
<<DB@CC@1CCGHIIIIIIIIHIIIIIIIIIIIIIIIIIIIIIIIHIIIIIIIIIIIIIHHIHHIHHIHHGIGIIIHIHIIHIIIIIIIIIHIIIIIHIHEFHH@<1<EGEDC?1@D5HHFA1E@HHH@CB1@A>DHIHF@GC66<CD11A@@EF/E?<CH?;#ECHC50G<CE/GDHHEHGC/HFCB/</HHCHECIHG@EHGAHED.FFEIFC1EFFD1<1A<@HECGC1HEH@HHHGGIIHF@CABHGD@E<IIIIIHHIIIIIIHIIIIIIIIIIIIIIIIIIIIIIIHHHIIIHHHIIIHIIIIIIIIIIHIIIIIIIIIIIIIIIIIIIIIIIIHIIIIIIIDDDDD
@HISEQ:969:HM2KJBCX2:2:1101:8619:49655 2:N:0:ACTATGCA
TCAGACCAACTGCCCAACTATCCCTATTAATCATTACGTCAATCCTAGAAACCAACAAAATAGGATCGAACGTCCTATTTCATTATTCCATGCTAATGTATTCAAGCGTTAGCTTGCTTTAAACACTCTAATTTTTTCAAAGTAACAGTCCAAATTCCCCGCAACACCAAATTAATGGCATTACGGATCATCAGGAAGGAGGAATCAGTGAGACCAGTACATACCAGAGGCATGACCAACCTACTAACCCCGAAATTCAACTACGAGCTTTTTAACTGCAACAACTTTAATATACGCTATTGGAGCTGGAATTACCGCGGCTGCTGGCACCAGACTTGCCCTCCAA
+
DDDDDIIIIIIHIIIIIIIIGIGIIIIIHIIIIIIIIIIIIIIEHIIIIIIHIIHIIHIIIFHIIIIIIIIIIHIIIIIIIIHIHIIIHIIIIIIIIIIHHIIIIHIIHIIIHIIIIHIIIIIHHIIIIIIIIIIHIIIIIIIIIIIIIIIIIIHIIIIIIIIIIIIHIIIIIIIIHIIIIHIIIIIIIIIIIIIIIIIIIIIIIIIIIIIIIIIIIIIIIIIIII=IIIIIIIIIIIIIIIHGFIHIIIIIIIIIHIIIIIIIIIIIIIIIIIIIIHIIIIIIIIIIIIIIIIIIIIIIIIIIIIIIIIIIIIIIIIIIIIIIIIIIIIIIIIIIIIIIIDDDDD
@HISEQ:969:HM2KJBCX2:2:1101:15537:50049 2:N:0:ACTATGCA
TCAGACCAACTGCCCAACTATCCCTATTAATCATTACGTCAATCCTAGAAACCAACAAAATAGGATCGAATGTCCTATTTCATTATTCCATGCTAATGTATTCAAGCGTTAGCCTGCTTTAAACACTCTAATTTTTTCAAAGTAACAGTCCTGTTTCCCTGCAACACCAAATTAATGACATTACAGTTCTTCAGAAAGGAGGAATCAGCGAAGCCAGTGCATACCAGTGGCACGACCAACCTGCTGACCCCGAAATTCAACTACGAGCTTTTTAACTGCAACAACTTTAATATACGCTATTGGAGCTGGAATTACCGCGGCTGCTGGCACCAGACTTGCCCTCCAA
+
B@<DB?FHEHHC?@1D?<FG1<1CH?HHH1F1DHEH?1<DGHHIIIIGHHHHGHCGHC1DGH1C1<10011<1<@1111111C@C@GEHCCGHEG<CFF<EHHHH=C0EEFHHGGGHHHHGBC<FEEHEF6DHHHECGFCHHGHHHG(<DH?IIHHCIHEHCEHED?HHHGDGHGHIIIHFHEHIHFFDGFDIIHIHEEHFCHFG=EHH@HHHFGEEFCEFHHEHIFDECEC/C@ECDD1<<1D<DF<CECEEIHHHEFGC<C<<<1CHEHCGFEHHG1@GD1DGEGHF?IHHHDHHEEFFHGHGEHGHFHHHC<DE<CCC1@EH@EEFHFCCG<CG@C=HD0BDD
@HISEQ:969:HM2KJBCX2:2:1101:1352:50584 2:N:0:ACTATGCA
TCAGACCAACTGCCCAACTATCCCTATTAATCATTACGTCAATCCTAGAAACCAACAAAATAGGATCGAACGTCCTATTTCATTATTCCATGCTAATGTATTCAAGCGTTAGCCTGCTTTAAACACTCTAATTTTTTCAAAGTAACAGTCCTGTTTCCCTGCAACACCAAATTAATGACATTACAGTTCTTCAGAAAGGAGGAATCAGCGAAGCCAGTGCATACCAGTGGCACGACCAACCTGCTGACCCCGAAATTCAACTACGAGCTTTTTAACTGCAACAACTTTAATATACGCTATTGGAGCTGGAATTACCGCGACTGCTGGCACCAGACTTGCCCTCCAA
+
DDDCDHIIIIIIIIIIHIIIIIIIIIIIIIIIIIIIIHHIHIIHIIHIHIIIIIIIIIIIIIHIGIIICHHHHGHHHHHHHIIIIIH?FHIHHIHIHIIIIIIIIHHIIIIIIIIIHIFHHHIIIHIIIIIIIIIIIIIIHIIIIIHIIIIIIIIIIHHIIIHHIIHIIIIIIIIIIIIIIIIIIIIIIIIIIIIIIIIIIIIIHIIIIIIIIIIIIHIIIIIIHHIIIIIIIIIIIIIIIIIHIIIIIIIIIIIIIIIIIIIIIIIIIIIIIIIIIIIIIIIIIIIIIIIIIIIIHIIIIIIIIIIIIIIIIIIIIIIHIIIIIIIIHIIIIIIIIIIIIDDDDD
@HISEQ:969:HM2KJBCX2:2:1101:3151:50618 2:N:0:ACTATGCA
TCAGACCAACTGCCCAACTATCCCTATTAATCATTACGTCAATCCTAGAAACCAACAAAATAGGATCGAACGTCCTATTTCATTATTCCATGCTAATGTATTCAAGCGTTAGCCTGCTTTAAACACTCTAATTTTTTCAAAGTAACAGTCCTGTTTCCCTGCAACACCAAATTAATGACATTACAGTTCTTCAAGAAGGAGGAATCAGTAAAGCCAGTACACACCATTGGCACGACCAACCTACTGACCCCGAAATTCAACTACGAGCTTTTTAACTGCAACAACTTTAATATACGCTATTGGAGCTGGAATTACCGCGGCTGCTGGCACCAGACTTGCCCTCCAA
+
DDDDDIIIIIIIIIIIIIIIIIIIIIIIIIIIIIIIIIIIIIIIIIIIIIIIIIGIHIIGIHIIEHIHIIHHHGCHIHIIHIIIHIIEHIEHHFGHIIIIIIIIIHIIHHHIIIIHHIIIHIHHHHGIHIHIIIHIIIIIIIIIIHIIIIIIIHIIIIIIIIIIIIHHIIHHIIIIIIIHHHIIIIIIIIHIIIIIIHIIIIIIIIIIIIIIIIIIIIIIIIIIIIIIIIIIIIIIIIHIIIIHHIIIIHIIIIIIIIIIIIIIIIIIIIIIIIIIIIIIIIIIIIIIIIIIIIIIIIIHHIIIIIIIIIIIIIIIIIIIIIIIIIIIIIIIIIIIIIIIIDDDDD
@HISEQ:969:HM2KJBCX2:2:1101:12024:50796 2:N:0:ACTATGCA
TCAGACCAACTGCCCAACTATCCCTATTAATCATTACGTCAATCCTAGAAACCAACAAAATAGGATCAAACGTCCTATTTCATTATTCCATGCTAATGTATTCAAGCGTTAGCCTGCTTTAAACACTCTAATTTTTTCAAAGTAACAGTCCTGTTTCCCTGCAACACCAAATTAATAACATTACAGTTCTTCAAGAAGGAGGAACCAGTAAAGCCATTACATACCAGAGGCACGACCAACTTACTAATCCCGAAATTCAACTACGAGCTTTTTAACTGCAACAACTTTAATATACGCTATTGGAGCTGGAATTACCGCGGCTGCTGGCACCAGACTTGCCCTCCAA
+
@@0D@H?G1C<<@<CFHHIH?E@CGE@HECFHII@EFECHIH@E1CFCGGHIHIF011GECH?1<DCG?HFH?C0EHH1@<FF<D@GHEHFEHGHHH1DEGHHGH?GACHGEC<E8G1DFHHI?FFFECHFGCHFEGFHFIIIIHFHFHHEG1DFHHHHGE@DEEHGIIIHHFGHE#CF?D?GEHEE@GCFDGFCCCF0C<1HFD@HIIHGHCF3D'@EHHGGEFHH1EHHHDHIHHG<HEIHG<</<C?D1IHD11@GGEHHC<1HHCEHHCEHCFECHGED<1HGHEHCIHIIHIHHFF@@GCEFGEEGCHHC?HHGEGHHGIIIHIIH@F<EHHHCC@0?@@<
@HISEQ:969:HM2KJBCX2:2:1101:15717:51057 2:N:0:ACTATGCA
TCAGACCAACTGCCCAACTATCCCTATTAATCATTACGTCAATCCTAGAAACCAACAAAATAGGATCGAACGTCCTATTTCATTATTCCATGCTAATGTATTCAAGCGTTAGCTTGCTTTAAACACTCTAATTTTTTCAAAGTAACAGTCCAAATTCCCCGCAACACCAAATTAATGGCATTACGGCTCATCAGGAAGGAGGAATCAGTGAGACCAGTACATACCAGAGGCATGACCAACCTACTAACCCCGAAATTCAACTACGAGCTTTTTAACTGCAACAACTTTAATATACGCTATTGGAGCTGGAATTACCGCGGCTGCTGGCACCAGACTTGCCCTCCAA
+
DDDDDIIIIIIIIIIIIIIIIIIIIIIIIIIIIIIIIIIIIIIIIIIIHIIIIIIIIIIIIIIHIIIIIIIHHHIIIIIIIIIIIIIIIIIIHIIIIIHIHIHIIIIIIIIIIIIIIIIIIIIIIIIIIIIIIIIIIIIHIIIIIIIIHIIIIIHIIIIIIIIIIIIIIIIIIIIIIIIIIIIIIIHIIIIIIIIIIIIIIIIIIIIIIIIIIIIIIIIIIIIIIIIIIIIIIIIIIIIIIIHE8IHIIIIIIIIIHIIIIIIIIIIIIIIIIIIIIIIIIIIIIIIIIIIIIIIIIIIIIIIIIIIIIIIIIIIIIIIIIIIIIIIIIIIIIIIIIIIIIDDDDD
@HISEQ:969:HM2KJBCX2:2:1101:6229:51335 2:N:0:ACTATGCA
TCAGACCAACTGCCCAACTATCCCTATTAATCATTACGGCGGTCCTAGAAACCAACAAAATAGGACCGCACGTCCTATTCTATTATTCCATGCCAACGTATTCGAGCAAGGCCTGCTTTGAACACTCTAATTTTTTCAAAGTAAAAGTCCTGGTCCCCAACACACCCAGTGAAGGGCATGCGGTTCTCCAGAAGAGAAGGCCCGGCCGGACAAGTGCACGCGGTGAGGCGGACCTGCCAGCCAGGCCAAAGGTTCAACTACGAGCTTTTTAACTGCAACAACTTTAATATACGCTATTGGAGCTGGAATTACCGCGGCTGCTGGCACCAGACTTGCCCTCCAA
+
DDDDDIIIIIIIIHIIIIIIIIIIIIIIIIIIIIIIIIIIIIIHIIIIIIIIIIIIIEHIHHHIIIIIIIIIIIIIHIHFHIIIIIIIIIIHIIIIIIIHHIHHIIIIIIIIIIIIIIIIIIIIIIIIIIIIIIIIIHHIIIIIIIIIIIIIIIIIIIIIIIIIIIIIIIIIIIIIIIIIIIIIIIIIIIIHIIIIIIIIIIIHHIIIIIIIIIIIIIIIIIIIIIIIIIIIIIIIIIIIHIIIIIIIIIIIIIIIIIIIIIIIIIIIIIIIIIIIIIIIIIIIIIIIIIIIIIIIIIIIIIIIIIIIIIIIIIIIIIIIIIIIIIIIIIIIIIIIIIDDDDD
@HISEQ:969:HM2KJBCX2:2:1101:15182:51423 2:N:0:ACTATGCA
TCAGACCAACTGCCCAACTATCCCTATTAATCATTACGTCGATCCTAGAAACCAACAAAATAGGGTCAAACGTCCTATTTCATTATTCCATGCTAATGTATTCAAGCGTGTGCCTGCTTTAAACACTCTAATTTTTTCAAAGTAACAGTCCTGATTCCCCATGACACCAAATTAATGACATCACAGTTCGTCAGAAGGTAGAAATCAATAATACCAGTGCATACCGGAGGCACGACCAATATATTGATCCCGAAATTCAACTACGAGCTTTTTAACTGCAACAACTTTAATATACGCTATTGGAGCTGGAATTACCGCGGCTGCTGGCACCAGACTTGCCCTCCAA
+
DDDDDIIIIIIIIHIHHIHIIIIIIIIIIIIIIIIIIIIIIIIIIIIIIIIIIHHIIIHIIIHHIHIIIIIIIHIIIIIIIIIIIIIHIIIIIIIIHIIIIIIIIIIIIHIIIIIIIIIIIIHHIIIIIIIIIIIIHIIHHIHHHHHIHHIIIIIIIIIIIHHIIIGHIIIHHIHIHHIIIIIIIHHHHHHHHGHIHHHHHIIIHIIIIHHIIHIIIIHIIIIIHIIIIIHHIIHIHHIIIIHHGIIIIIIIIIIIIHHIHIIIIIIIIIIIIIIIIIIIIIIIIIIIIIIIIIIIIIIHHIIIIIIIIIIIIIIHIIIIIIIIIIIIIIIIIIIIIIIIIDDDDD
@HISEQ:969:HM2KJBCX2:2:1101:17646:51491 2:N:0:ACTACGCA
TCAGACCAACTGCCCAACTATCCCTATTAATCATTACGTTGATCCTAGAAACCAACAAAATAGAATCGAACGTCCTATTTCATTATTCCATGCTAATGTATTCAAGCGCGTGCCTGCTTTAAACACTCTAATTTTTTCAAAGTAACAGTCCTGATTCCCCACGACACCAAATTAATGACATCATGGCTCCTCAGAAAGGAGAAACCAATATCACCAGTACATACCAGAGGCATGACCGACGTATTGATCCCGAAATTCAACTACGAGCTTTTTAACTGCAACAACTTTAATATACGCTATTGGAGCTGGAATTACCGCGGCTGCTGGCACCAGACTTGCCCTCCAA
+
DDDDAHIHHHEHHHIIIIIIIIIHHIHIIEIIIIIIIIIIHHHIHIHHIIIIIIHIIIHIHIG?HIHHFHHHGHHHIGHF@EHHHEHIIH@GHHIIIIIIIIIHHIIIHIHIHHIHGFIHHHFIIIHIHIIIIHHIHIIIIIHIIIIIIIIIIHHIHHIIIIIIIIHIIIIHHHIHIHIIIHFIIIIHGHIHIIIIHIIIIIIIIIIIIIGIHIIIHIIIIIIIIIIIIIIIIIIIIIIIIIIIFIIIIIIIIIIIHIIIIIIIIIIHIIIHHIHIIIHHHIIIIIIHIIIIIHIIIIIIIIIIIIIIIHIIIIIIIIIIIHIIIIIIIIIIIIIIIIIIIDDDDD
@HISEQ:969:HM2KJBCX2:2:1101:1755:51694 2:N:0:ACTATGCA
TCAGACCAACTGACCCAACTATCCCTATTAATCATTACGTCAATCCTAGAAACCAACAAAATAGGATCGAACGTCCTATTTCATTATTCCATGCTAATGTATTCAAGCGTTAGCTTGCTTTAAACACTCTAATTTTTTCAAAGTAACAGTCCAAATTCCCCGCAACACCAAATTAATGGCATTACGGATCATCAGGAAGGAGGAATCAGTGAGACCAGTACATACCAGAGGCATGACCAATCTACTAACCCCGAAATTCAACTACGAGCTTTTTAACTGCAACAACTTTAATATACGCTATTGGAGCTGGAATTACCGCGGCTGCTGGCACCAGACTTGCCCTCCAA
+
@D?DDHHIIIHHIGHHC@HHIIHHHGHEHIIHIICEHHHHIIHIIIIIIIIHIIIHIIIIEHII<D<CHHHHC1CEGHHHIIEHE?@GCCHHGIIHFHHFHHGHHIIIHHGHHHIFHEFGHHHGHI?@FCH7EEHHHIGHEEFHHHHHHEHHHGFGHHHGIHHFIHHHIHIHIIHHHEHHDHIHIH;IHHHHF<CHC@HHH@HFHHEHHHHHFCEHIIHIH@EH?IIHHIIIIHHFHEHHFGCCD@DIHHDFCIHIIIHHHHEEGIIIHHIIHIHHHIHHIIH?IHHIIHIIHHIIIIIIIHHHHIIIHIIHIIIIIHC@CIIIIIIIIIIIHEHIIIIIIIDDDDD
@HISEQ:969:HM2KJBCX2:2:1101:12881:53044 2:N:0:ACTATGCA
TCAGACCAACTGCCCCAACTATCCCTATTAATCATTACGGTGATCCTAGAAACCAACAAAATAGAACCATGCCGTCCTATTCTATTATTCCATGCTAATGTATTCGAGCAAAAATGCCTGCTTTAAACACTCTAATTTTTTCAAGGTAAAGGTCCTGGATCCGCAAGACACCCAATTAAGGACATCAAGTTTCTCCAGAAGGTGAGAAATCAACAGCAACAGTTCATACCCCTTAAGGCACGACCATTACGTCAATCCCGAAATTCAACTACGAGCTTTTTAACTGCAACAACTTTAATATACGCTATTGGAGCTGGAATTACCGCGGCTGCTGGCACCAGACTTGCCCTCCAA
+
DDDDCGIIIHHIF@HHIIIHIHIHHHHIHIHIFHIIEFHGHIIIIIIIGHIIIIIIIIIIIIHIIIIIGIHIIIIHIIIHHHHIIIHIIHHIIIIGIIIGIHHHIHIIIIIIHIIIHIIIHHIIHHIIHGHHIHEHIIHIHIHIIHIIHIIG@FCHGEHHIIIIIIHIIIIHHIHHEHHHHIHHIIIHIHHIGEHGHGIIHFFHIIHHHHIIHHHIIIIHIHIIHHHHIHHGHGIHHIIIIIIH>HHEIGHHHIIHHHHHHHGGIIHIHHHIIHHHEHHIHHCIIIIHEIIIIHGEHEHHEGIIIHIHIIIIIIHHHIIHHIIHGHIIHIIIIIHHIHIIHIIHIHIIH@CDDD
@HISEQ:969:HM2KJBCX2:2:1101:12796:53441 2:N:0:ACTATGCA
TCAGACCAACTGCCCAACTATCCCTATTAATCATTACGTCAATCCTAGAAACCAACAAAATAGGATCGAACGTCCTATTTCATTATTCCATGCTAATGTATTCAAGCGTTAGCTTGCTTTAAACACTCTAATTTTTTCAAAGTAACAGTCCAAATTCCCCGCAACACCAAATTAATGGCATTACGGATCATCAGGAAGGAGGAATCAGTGAGACCAGTACATACCAGAGGCATGACCAATCTACTAACCCCGAAATTCAACTACGAGCTTTTTAACTGCAACAACTTTAATATACGCTATTGGAGCTGGAATTACCGCGGCTGCTGGCACCAGACTTGCCCTCCAA
+
DDDDDIIIIIIHIIIIIIIIIIIIIIIIIHHIIIIIIHIIIIIIIIIHIIHGHIIIIHHIIICHIIIIIIIIIIIIIIIIIIIIIIHHHIHIIIEHIIIIIHIIIHIHHIHIIIHIIIIHHIIIIIIIIIIHIIIIIIIIIIIIIIIIIIIIHHEHIIHIHIIIIIIIIIIIIIIIIIIIHIIIIIIIIGIIIIIIIIIIIIIIHII<IIIIIIIIIIIIIIIHHIIIIIIIIIIIIIIIIIIIIIHIIIIIIIIIHIIIIIIIIIIIIIIIIIIIIIIIIIIIIIIIIIIIIIIIIIIIIIIIIIIIIIIIIIIIIIIIIIIIIIIIHIIIIIIIIIIIIDDDDD
@HISEQ:969:HM2KJBCX2:2:1101:17191:52277 2:N:0:ACTATGCA
TCAGACCAACTGCCCAACTATCCCTATTAATCATTACGTCAATCCTAGAAACCAACAAAATAGGATCGAACGTCCTATTTCATTATTCCATGCTAATGTATTCAAGCGTTAGCCTGCTTTAAACACTCTAATTTTTTCAAAGTAACAGTCCTGTTTCCCTGCAACACCAAATTAATGACATTACAGTTCTTCAGAAAGGAGGAATCAGCGAAGCCAGTGCATACCAGTGGCACGACCAACCTGCTGACCCCGAAATTCAACTACGAGCTTTTTAACTGCAACAACTTTAATATACGCTATTGGAGCTGGAATTACCGCGGCTGCTGGCACCAGACTTGCCCTCCAA
+
DDDDDIIIIIIIIIIIIIIIHIIIIIIIIIIIIIIIIIIIIIIIHIIIIIIIIIIIIIIHIIHEHIIIHHHIIIIIIIIIHHIIIHIIIIIGGHIIIIIIIIIHIIIIIIIIIIIIIIIIIIIIIIIIIIIIIIIIIIIIIHHIIIIIIIIIIIIIIHIHIIIIIIIIIIHHHIIIIIIIIIIIIIIIIIIIIIGIIIIIIIIIIIIIIIIIIIIIIIIIIIIIIIII<IIIIIIIIIIIIIIHGIIIIIIIIIIIIIIIIIIIIIIIIIIIHIIIIIIIIIIIIIIIIIIIIIIIIIIIIIIIIIIIIIIIIIIIIIIIIIIIIIIIIIIIIIIIIIIIIDDDDD
@HISEQ:969:HM2KJBCX2:2:1101:5971:54374 2:N:0:ACTATGCA
TCAGACCAACTGCCCAACTATCCCTATTAATCATTACGTCAATCCTAGAAACCAACAAAATAGGATCGAACGTCCTATTTCATTATTCCATGCTAATGTATTCAAGCGTTAGCTTGCTTTAAACACTCTAATTTTTTCAAAGTAACAGTCCAAATTCCCCGCAACACCAAATTAATGGCATTACGGCTCATCAGGAAGGAGGAATCAGTGAGACCAGTGCATACCGATGGCATGACCAATCTACTAACCCCGAAATTCAACTACGAGCTTTTTAACTGCAACAACTTTAATATACGCTATTGGAGCTGGAATTACCGCGGCTGCTGGCACCAGACTTGCCCTCCAA
+
DADDDGFHHIHIIIIIIIIIIGHHGIHIIH@HHHIHIIFHHIIIGHHIGHIHHHHIIIIFHFHGIH?HIHHIIIIIIIIIIIIIIIHHIIIHHHHIIIHIIIIIIIIIIIIIIIIHIHHHHIIIIHHIIIIHHHIIHIIIIIHIIIIIIHHIHIIIIIIIIIIIIHHIIHHFHHHIHIIHHHIIIIHIIIIIIIIIIIIIIIIIHIIIHIIHIIIIIIIIIIIIIIIIIIIIIIIIIIHIIIHHGECHIIHIIIIIIIIIHIHHIIIIIIIIIIIIIIIIIIIIIIIHIIIIIIIIIIIIIIIIIIIIHIHIIIIIIIIHIIIIIIIIIIIIIIIIHGIIIDDDDD
@HISEQ:969:HM2KJBCX2:2:1101:2920:54796 2:N:0:ACTATGCA
TCAGACCAACTGCCCAACTATCCCTATTAATCATTACGTCAATCCTAGAAACCAACAAAATAGGATCGAACGTCCTATTTCATTATTCCATGCTAATGTATTCAAGCGTTAGCCTGCTTTAAACACTCTAATTTTTTCAAAGTAACAGTCCTGTTTCCCTGCAACACCAAATTAATGACATTACAGTTCTTCAAGAAGGAGGAATCAGTAAAGCCAGTACATACCATAGGCACGACCAACCTACTGACCCCGAAATTCAACTACGAGCTTTTTAACTGCAACAACTTTAATATACGCTATTGGAGCTGGAATTACCGCGGCTGCTGGCACCAGACTTGCCCTCCAA
+
DDCDDIIIIIIIIIIIIIIIIIIIIIIIIIIIIIIIIIIIIIIIIIIIHIIIHIIIIIIHHHHIIIIIIIIIIIIIIIIIIIIIIIIGGHHIHIIIIIIIIIIIIIIIIIIIIIIIIIIIIIIIIIIIIIIIIHIIIHIIHIIIIHIIIIIIIIIIIIHIIIIIHIIIIIHIIIIIIIIIIIIIIHHIHIHIIIIHIIIIIIIIIIIIIIIIIIIGIIIIIIII<IIIIIIIIIIIIIHIIHHIHIIIIIIIIIIIIIIIIIIIIIIIIIIIIIHIIIIIIIHIIIIIIIIIHIIIIIIHHIIIIIIIIIIIIIIIIIIIIIIIIIIIIIIIIIIIIIIIIDDDDD
@HISEQ:969:HM2KJBCX2:2:1101:2140:55275 2:N:0:ACTATGCA
TCAGACCAACTGCCCAACTATCCCTATTAATCATTACGTGATCCTAAAACCAACAAAATAGAACCATCGTCCTATTTTATTATTCCATGCTAATGTATTCAAGCAAAAATGCCCGCTTTAAACACTCTAATTTTTTCAAAGTAAAGGTCCTGATTCATCGAAACACCCAAGAGCATCCCGAATCACCAGAAGGTGAGAAATTGGCTACACACCGTTTCATGCCCCTAAAGGCACAATCGATATATCCCAATTCCGAAATTCAACTACGAGCTTTTTAACCGCAACAACACTAATATACGCTATTGGAGCTGGAATTACCGCGGCTGCTAATACCAGACTTGCCCTCCAA
+
DDDDDIIIIIIIIIIIIIIHIIIIIIIIIIIIIIIIIIIIIIIIIIIIIIIIIIIIIHIIHHIIIGHIIIIIIIIIIIIIIIIIIIIIIIIIIIHIIIIIHHIIIIIIIHHHHIIIIHIIIIIIIIIIIIIIIIIIIIIIIHIIIIIIIIIIIIIIIIIIIIIIIIIIIIIIIIIIIIHIHIIIIIIIIIIIIIIIIIIIIIIIIIIIIIIIIIIIIIIIIIIIIIIIIIIIIIIIIIIIIIIIIIIHIIIIIIIIIIIIIIIIIIIIIIIIIIIIIIIIIIIIIIIIHIIIIIIIIIIIIIIIIIIIIIIIIIIIIIIIIIIIIIIIIIIIIIIIIIIIIIIIDDDDD
@HISEQ:969:HM2KJBCX2:2:1101:3157:55095 2:N:0:ACTATGCA
TCAGACCAACTGCCCAACTATCCCTATTAATCATTACGGTGATCCTAGAAACCAACAAAATAGAACCATGCCGTCCTATTCTATTATTCCATGCTAATGTATTCGAGCAAAATGCCTGCTTTAAACACTCTAATTTTTTCAAGGTAAAGGTCCTGGTTCCACATGACACCCAATTAAGGACATCATGCTTCTCCAGAAGGTGAGAAATCAACTGCGACAGTTCATACCCCTTAAGGCACGACCATCACGTCAATCCCGAAATTCAACTACGAGCTTTTTAACTGCAACAACTTTAATATACGCTATTGGAGCTGGAATTACCGCGGCTGCTGGCACCAGACTTGCCCTCCAA
+
D@DBDHHIIIIIHIIIIIIIIIIIIIIIIIIIIIIIIIIIHGIHIIIIIIIIIIIIIEHIHEHIIGIIIIIFHE?HHIIIIIIIIGIIHIIIIGHEHHHHIHHIIEHIIHHHFEHIIIIIIIIHHHEHHHEHIEIGIHIHHIHIIIHHHIGHHHIIHHFHHHFC@HGIGIIIHEIHHIIIHHHHHEHHHHIHHHHHHHFIIIIIIIHGIIHHHHHHIIIHHIIHHHGIIIIIIIHIHHHHHHHG@GGHEHDEE/DIHIIIIHHCGHHCCHHHHHHIIIIIIHHHHHIIIIIIIIIHHHEEHEFEHGIIIIHHHHHEHHIHHHHIHHGCEHHIIHFGIIIHHHIIHIHDDDDD
@HISEQ:969:HM2KJBCX2:2:1101:15202:55535 2:N:0:ACTATGCA
TCAGACCAACTGCCCAACTATCCCTATTAATCATTACGGTGATCCTAGAAACCAACAAAATAGAACCATGCCGTCCTATTCTATTATTCCATGCTAATGTATTCGAGCAAAAATGCCTGCTTTAAACACTCTAATTTTTTCAAGGTAAAGGTCCTGGATCCGCAAGACACCCAATTAAGGACATCAAGTTTCTCCAGAAGGTGAGAAATCAACAGCGACAGTTCATACCCCTTAAGGCATGACCATCACGTCAATCCCGAAATTCAACTACGAGCTTTTTAACTGCAACAACTTTAATATACGCTATTGGAGCTGGAATTACCGCGGCTGCTGGCACCAGACTTGCCCTCCAA
+
DDDDDIIHHHIHIIIHIIIIIIHHFIIIGIIIIIIIIIHIGHIIGIGEHIIIIGIIGCHHIIHIIHIIIIIIIECEC?GEEHHHIECHIHHHIIIIIHGHGFFIIHIIIIHHHHGIHIIIIHIIIHIIIHIIHIHIIIIIIIIIIIIIIIIIIIIIHHHHIHHIIIHIIIHIIHIIIIIIIIHIIIIIIIIIIIIIIIIIIIIIIIIIIIIIIIIIIIIIIIIIIIIIIIIIIIIIIIIIIIIIIIIIIIIIIIIIIIIIIIIIIIIIIIIIIIIIIIIIIIIIIIIIIIIIIIIIIIIIIHIIIIIIIIIIIIIIIIIIIIIIIIIIIIIIIIIIIIIIIIIIIIIIDDDDD
@HISEQ:969:HM2KJBCX2:2:1101:10599:55308 2:N:0:ACTATGCA
TCAGACCAACTGCCCAACTATCCCTATTAATCATTACGTCAATCCTAGAAACCAACAAAATAGGATCGAACGTCCTATTTCATTATTCCATGCTAATGTATTCAAGCGTTAGCCTGCTTTAAACACTCTAATTTTTTCAAAGTAACAGTCCTGTTTCCCTGCAACACCAAATTAATGACATTACAGTTCTTCAGAAAGGAGGAATCAGCGAAGCCAGTGCATACCAGTGGCACGACCAACCTGCTGACCCCGAAATTCAACTACGAGCTTTTTAACTGCAACAACTTTAATATACGCTATTGGAGCTGGAATTACCGCGGCTGCTGGCACCAGACTTGCCCTCCAA
+
DDDDDIHIIHIIIIIIIIIIIIIIIIIIIIIIHIIIIIIIIIIIIIIIIIIIIIIIIIIIIHHIHIIHHIIIIHIIIIIIIIIIIIIIIIIIIIIIIIIIIIIIIIIIIIIIIIIIIIIIIIIIIIHIHIIIIIIIIIIIIIIIIIIIIIIIIIIIIIIIIIIIIIIIIIIHIIIIIIIIIIIIIIIIIIIIIIIIIIIIHIIIIIIIIIIIIIIIIIIIIIIIIIIIIIIIIIIIIIIHIIIHHIIIIIIIIIIIIIIIIIIIIIIIIIIIIIIIIIIIIIIIIIIIIIIIIIIIIIIIHIIIIIIIIIIIIIIIIIIIIIIIIIIIIIIIIIIIIIIIIDDDDD
@HISEQ:969:HM2KJBCX2:2:1101:7376:56125 2:N:0:ACTATGCA
TCAGACCAACTGCCCAACTATCCCTATTAATCATTACGTCAATCCTAGAAACCAACAAAATAGAACCACAACGTCCTATTCTATTATTCCATGCTAATCTATTCAAGCAATAGCCCGCTTTAAACACTCTAATTTTTTCAAGGTAATGGTCCTGGCTCCCCAACACACCCAACAAAGGACATGCTGATTCACCAGAAGGAAGACCCGACAGCAGACAGTACTCGCCAAAGACGGACCGCCCGGCCAGGCCTAAAATTCAACTACGAGCTTTTTAACTGCAACAACTTTAATATACGCTATTGGAGCTGGAATTACCGCGGCTGCTGGCACCAGACTTGCCCTCCAA
+
DDDDDIIIIIIIIIIIHIIIHIIIIIIIIIIIIIIIIIIIIIIIIIIIIIIIIIIIIIIIIIHHHIIIIIIFIHHIIIIIIIIIIIIIIIHHIIHHIIIIIIIIIIIIIIIIIIIIIIIIIIIIIIIIIIIHIIIIIIIIIIIIIIIIIIIIIHHHIIIIIIIIIIIIIIIIIIIIHIIHIIIIIIIIIIIIIIIIIIIIIIIIIIIIIIIIIIIIIIIIIIIIIIIIIIIIIIIIIIIIIIIIIIIHFIIIIIIIIIIIIIIIIIIIIIIIIIIIIIIIIIIIIIIIIIIIIHIIIIIIIIIIIIIIIIIIIIIIIIIIIIIIIIIIIIIIIIIIIIIIHDDDDD
@HISEQ:969:HM2KJBCX2:2:1101:9468:56930 2:N:0:ACTATGCA
TCAGACCAACTGCCCAACTATCCCTATTAATCATTACGTCAATCCTAGAAACCAACAAAATAGGATCGAACGTCCTATTTCATTATTCCATGCTAATGTATTCAAGCGTTAGCCTGCTTTAAACACTCTAATTTTTTCAAAGTAACAGTCCTGTTTCCCTGCAACACCAAATTAATGGCATTACAGTTCTTCAGAAAGGAGGAATCAGCGAAGCCAGTGCATACCAGTGGCACGACCAACCTGCTGACCCCGAAATTCAACTACGAGCTTTTTAACTGCAACAACTTTAATATACGCTATTGGAGCTGGAATTACCGCGGCTGCTGGCACCAGACTTGCCCTCCAA
+
DDDDDIHIIIIIIIIIIIIIGIIIIIIIIIIIIIIIIIIIIIIIIIIIIIIIIIIIIIIIIIHGIIIIIIIIIIIIIIIIIIIIIIIIIIIIIIIIIIIIIIIIIIIIIIIHIIIIIHIIIIIHHHIIIIIIIIIIIIIIIIIIIIIIIIIIIIIIIIHHIIIIIIIIIIIHIIIIIIIIIIIIIIIIHIIIIIIIIIIIIIIIHIIIIIIIIIIIIIIIIIIIIIIIIIIIIIIIIIIIIIIHGIIIIIIIIIIIHIIIIIIIIIIIIIIIIIIIIIIIIIIIIIIIIIIIIIIIIIIIIIIIIIIIIIIIIIIIIIIIIIIIIIIIIIIIIIIIIIIIIDDDDD
@HISEQ:969:HM2KJBCX2:2:1101:5156:57553 2:N:0:ACTATGCA
TCAGACCAACTGCCCAACTATCCCTATTAATCATTACGTCAATCCTAGAAACCAACAAAATAGGATCAAACGTCCTATTTCATTATTCCATGCTAATGTATTCAAGCGTTAGCCTGCTTTAAACACTCTAATTTTTTCAAAGTAACAGTCCTGTTTCCCTGCAACACCAAATTAATGACATTACAGTTCTTCAAGAAGGAGGAACCAGTAAAGCCAGTACATACCAGAGGCACGACCAACCTACTAATCCCGAAATTCAACTACGAGCTTTTTAACTGCAACAACTTTAATATACGCTATTGGAGCTGGAATTACCGCGGCTGCTGGCACCAGACTTGCCCTCCAA
+
DDB@DEHECGHHGHHFIIIIHEHIHIEEH@CGEHHHHHIF=EHEHIIEHHIHHIIIIEEHHHCC@GHIHH@CG@CEH?GHIHH?CHH@11C@HHC1HHEIHCIHHHHHHHH<HHEEIIIIFHHHGHIFIIIHHHIHAFIIIIHGGHHHEIHHHHHIHIIIHIIIIIGHHHGHGIHIHIHIHHIIHHHIIIIGHGIHIIIHHHHHHGIIHHIIIIIIHIHIIHHHHHIIIIIIIIIIHHGIIHGHHIIHGIHIIHIHHIIHIIIIIIHDIIHIIIIIIIHIIIIIIIHHIIIIHIIIIHIIIIIIIIIIHIIIHHHDIIIIHEHHIIHHIIIHIIGIIIIIHDCDDD
@HISEQ:969:HM2KJBCX2:2:1101:16224:58115 2:N:0:ACTATGCA
TCAGACCAACTGCCCAACTATCCCTATTAATCATTACGTCAATCCTAGAAACCAACAAAATAGGTTCGAACGTCCTATTTCATTATTCCATGCTAATGTATTCAGGCGCTAGCCTGCTTTAAACACTCTAATTTTTTCAAAGTAACAGTCCTGTTCCCCCGCAACACCAAATTAATGGCATTACGGTTCTACAAGAAGGAGGAATCAGCAAGCTAGTACATACCAGTGGCAAGACCAACCTGCTGATCCCGAAATTCAACTACGAGCTTTTTAACTGCAACAACTTTAATATACGCTATTGGAGCTGGAATTACCGCGGCTGCTGGCACCAGACTTGCCCTCC
+
DDDDDIIIIIIIIHIIIIIIIIIIIIIIIIIIIIIIIIIIIIIIIIIHIIIIIIIIIHHIIFHHIIIIIIIIIIIIIIIIIIIIIIIFHIHIHFIIIHIHIIHIIHIHIIIIHIIIIIIIIIIIIIIIIIHIIIIIIHIIIIIIIIIIHHHHIHH<HHHIIIIIIIIIIIHHHIHIIIIIIIIIIIIHIIIIIIIIIIHHHHIIIIIIIIIIIIIIIIIIIIIIIIIIIIIIIIIIIIIIIIIIIIIIIIIIIIIIIIIIIIIIIHIIIIIIIIIIIIIIIIIHIHHIIHIIIIIIIIIIIIIIIIHIIIIIIIIIIIIIIIIIIIIIIIHGDEIIIIDDDDD
@HISEQ:969:HM2KJBCX2:2:1101:20176:59128 2:N:0:ACTATGCA
TCAGACCAACTGCCCAACTATCCCTATTAATCATTACGGTGATCCTAGAAACCAACAAAATAGAATCATGCCGTCCTATTTTATTATTCCATGCTAATGTATTCAAGCAAAATGCCTGCTTTAAACACTCTAATTTTTTCAAAGTAAAGGTCCTGGTTCCCCGCGACACCCAATTAAGGGCATCGTGGTTCTCCAGAAGGTGAGAAATTGACTACACCAGTTCATACCCCTTAAGGCACGACCGATGTGTCAATCCCGAAATTCAACTACGAGCTTTTTAACTGCAACAACTTTAATATACGCTATTGGAGCTGGAATTACCGCGGCTGCTGGCACCAGACTTGCCCTCCAA
+
DCDDDIFHIIIIIIIHIIIIIIIIIIIIIIIIIIIIIIIIIIIIIIIIIIIHIIIIIIIIIIHHIIIIIIIIIHIIIIIIIHHIIIIIIHIIHIGIIIIIIHHEHHHHHIIIIIIIHHHHIIHHIHIIHIIIIIIIIHIIIIIIIIIIIHGIIHHEHHIIIIIIHIIHIIIIIIIIIIIIIIIIIIIIIIIIIIIIIIIIIIIIIHIIIHIIIHIIIIIIIIIIHIIII*IIIIIIIIIIIIIIIIIIIHHIHIHIIIIIIIIIIIIIIIIIHIIIIIIIIIIIIIIIIIIIIIIIIIIIIIIIIIIIIIIIIIIIIIIIIIIIIHG1IIIIIIIIIIIIIIIIIHIDDDDD
@HISEQ:969:HM2KJBCX2:2:1101:15997:60112 2:N:0:ACTATGCA
TCAGACCAACTGCCCAACTATCCCTATTAATCATTACGTCAATCCTAGAAACCAACAAAATAGGATCGAACGTCCTATTTCATTATTCCATGCTAATGTATTCAAGCGTTAGCCTGCTTTAAACACTCTAATTTTTTCAAAGTAACAGTCCTGTTTCCCTGCAACACCAAATTAATGGCATTACAGTTCTTCAGAAAGGAGGAATCAGCGAAGCCAGTGCATACCAGTGGCACGACCAACCTGCTGACCCCGAAATTCAACTACGAGCTTTTTAACTGCAACAACTTTAATATACGCTATTGGAGCTGGAATTACCGCGGCTGCTGGCACCAGACTTGCCCTCCAA
+
DDDDDIIIIIIIIIIIIIIIIIIIIIIIIIIIIIIIIIIIIIIIIIIIIIIIIGIIIHIIHHHIIIIIIIIHIFHIIIHHIIIIIIIIHIICHHIIHIIHHHHHIIIIHIIIIIIHIIIIIIIIIIIIIIIIIIIHIIIIIIIIIIIIIHIIIHIIIIIIIIIIIIIIIIIIIIIHHHIIIIHHIIIHIIIIIIIIIIIIHHIIHIIHIIIIHIIIIIIIIIIIIIIIIIHIIIIIIIHIGIHIHIIIIIIIIIIIIIIIIIIIIIHHIIIIIIHHIIIIIIIIIIHHIIIIIIIIIFIIIIIIIIIIIIIIIIIIIIIIIIIIIIIIIIIIIIHIIIIIIDCDDD
@HISEQ:969:HM2KJBCX2:2:1101:19502:59773 2:N:0:ACTATGCA
TCAGACCAACTGCCCAACTATCCCTATTAATCATTACGGTGATCCTAGAAACCAACGAAATAGAACCAATCCGTCCTATTTCATTATTCCATGCTAATGTATTCAGACGTTAGCCTGCTTTAAACACTCTAATTTTTTCAAAGTAACAGTCCTGATTTCCTATCACACCAACTAAATGGCATGAAAGTTCCTCAGAAGGTAGAGATTTATCTCACCAGTACAGACAATTAAGCCTGACCAATGGGTAAACCCCGAAGTTCAACTACGAGCTTTTTAACTGCAACAACTTTAATATACGCTATTGGAGCTGGAATTACCGCGGCTGCTGGCACCAGACTTGCCCTCCAA
+
DDADDHHHHIIIIIGIGIIIHHIIIIIIIHHIIIIIIIIIHHIIIHGIIIIIIIHDHIH=HHHIIHIIIHICHHIIGHIIIIGHHIIGHCDHHIHHFFGGHHHHHHIIIHHHHHHGEHIIHIGIHHGIHIIHIHIHHIIIHIHEIIIIIHHHHGHIIIIIIIHIIIIHIIIIHFHHHIIIIHHHHHIHHIGIIHHHHGFHIIIHHGIHIIIH;IIIIIIIIHHIIIIIHIIIIHII<HHIIHGFFGDIIGIIIIIIIIIGIIIIIIIHIIIIIIIIIIIIIIIIHHEGGIHHHIIIIIIIIIIIIIIIIIIIIHIIIIIIIIIIIHIIIIIIIIIIIIIHIIIDDDDD
@HISEQ:969:HM2KJBCX2:2:1101:11022:60805 2:N:0:ACTATGCA
TCAGACCAACTGCCCAACTATCCCTATTAATCATTACGTCAATCCTAGAAACCAACAAAATAGGATCAAACGTCCTATTTCATTATTCCATGCTAATGTATTCAAGCGTTAGCCTGCTTTAAACACTCTAATTTTTTCAAAGTAACAGTCCTGTTTCCCTGCAACACCAAGTAAATGGCATCACAGTTCTTCAAGAAGGAGGAACCAGTAAGGCCAGTACATACCAGTGGCACGACCAACCTACTGACCCCGAAATTCAACTACGAGCTTTTTAACTGCAACAACTTTAATATACGCTATTGGAGCTGGAATTACCGCGGCTGCTGGCACCAGACTTGCCCTCCAA
+
DDDDDIIIIIIIIIIHIIIIIIIIIIIIIIIIIIIIIIIIIIIIIIIGHIIIIIIIIIIIIIHHIIIIHIIIIIIIIIIIIIIIIIIGHIIHIIIIIIIIIIHIIIIIIIIIIIIIHIIIIHIIIIIIIIIIIIHIIIIIIIIIHHIIIIIIIHHIIIIIHIIIIIIIIIIIIIIIIIIIIIIIIIIIIIHIIIIIIIIIIIIIIIIIIIIIIIIIIIIIIIIIIIIIIIIIIIIIIIIIIIIHIIIIIIIIIIIIIIIIIIIIIIIIIIIIIIIIIIIIIIIIIIIIIIIIIIIIIIIHHIIIIIIHHHHIIIIIIIIIIIIIIIIIIIIIIIIIIIIIIDDDDD
@HISEQ:969:HM2KJBCX2:2:1101:20049:60723 2:N:0:ACTATGCA
TCAGACCAACTGCCCCAACTATCCCTATTAATCATTACGTCAATCCTAGAAACCAACAAAATAGGATCGAACGTCCTATTTCATTATTCCATGCTAATGTATTCAAGCGTTAGCCTGCTTTAAACACTCTAATTTTTTCAAAGTAACAGTCCTGTTTCCCTGCAACACCAAATTAATGACATTACAGTTCTTCAGAAAGGAGGAATCAGCGAAGCCAGTACATACCCGTGGCACGACCAACCTGCTGACCCCGAAATTCAACTACGAGCTTTTTAACTGCAACAACTTTAATATACGCTATTGGAGCTGGAATTACCGCGGCTGCTGGCACCAGACTTGCCCTCCAA
+
@DD@0<<FHIEHHHII=E=CFHCCCGHHGHIHEHHIE@GHHHFHDHI1FHCHHEHFEHHGHHFHHIIIIDFGHHC@@GHGECEHHEHH?<DHEHHHEHECGEF@@@CHHFGIHFHIIHFG<CEHHHHIIIIIIHHHHB<GEHHHHEF6FGHGIIHHFIGIIHHIIIIIIIIHHIHHHHHEHGGHHH9HHHHIII;IIIHHEHHHC=HFHHGIII=IIIIHIHCGCGHIHHHIIHGFDEHIIFGHECEHGEIIIIIIIIEEIIHIHHGC@IIHHIIIHIIIIIIHHHEHHIIHHHE?HHHHHHIIIIIIIIIIIIHIIIIIIIIIHHIHIIIIIHHHHHIIIIDDDCD
@HISEQ:969:HM2KJBCX2:2:1101:21115:61006 2:N:0:ACTATGCA
TCAGACCAACTGCCCAACTATCCCTATTAATCATTACGTCGATCCTAGAAACCAACAAAATAGAATCAAACGTCCTATTTCATTATTCCATGCTAATGTATTCAAGCGTAAGCCTGCTTTAAACACTCTAATTTTTTCAAAGTAACAGTCCTGATTCCCCACGACACCAAATTAATGACATCGCGGTTCTTCAGAAGGTAGGAACCAATAATGCCAGTGCGTACCGAAGCACGACCAACAATTTGATCCCGAAATTCAACTACGAGCTTTTTAACTGCAACAACTTTAATATACGCTATTGGAGCTGGAATTACCGCGGCTGCTGGCACCAGACTTGCCCTCCAA
+
DBBBDHHHHHHHHHIIIIHHEEHHIHIIIHHHHIFHIHHHIHIHEHHHIHHEHHHHIHIHHHHIIEHEHHFECCE0DFDE1FFCHHEHGHFHHIIICHGHGHHHHHHCHHIGHHHFHHGHHGHGHHEHGHIIHHHHIIHIIE@CHHIIIIHHHHEHIHEHHHGDEHHHHHHHGHHHGEIHIIIHHHIHIIIIIHHHIHIIIHEIIHIIHFHIIIIIIIIIIHIHIHFGIIHHHHIHIIIIIHGGIIIGHEIIHIIHIGIIHHHHGHIIIIIIHHIIIIIIHHHIIHIIHIHHHIIIIHIHIHIIIIIIIIIIIIIIIIIIIIIIIIIIHHHHEIIIIIHIDBBD@
@HISEQ:969:HM2KJBCX2:2:1101:16500:61346 2:N:0:ACTATGCA
TCAGACCAACTGCCCAACTATCCCTATTAATCATTACGTCAATCCTAGAAACCAACAAAATAGGATCGAACGTCCTATTTCATTATTCCATGCTAATGTATTCAAGCGTTAGCCTGCTTTAAACACTCTAATTTTTTCAAAGTAACAGTCCTGTTTCCCTGCAACACCAAATTAATGACATTACAGTTCTTCAAGAAGGAGGAATCAGTAAAGCCAGTACATACCATTGGCACGACCAACCTACTGACCCCGAAATTCAACTACGAGCTTTTTAACTGCAACAACTTTAATATACGCTATTGGAGCTGGAATTACCGCGGCTGCTGGCACCAGACTTGCCCTCCAA
+
DCDDDHFHGHI@@<GGFHHIIHIIHIIIIHHHHHIIIHHIIIHHHHHEHHHCEHHIIIIIHEHIEHHIHIHHIHIDHHHHFEHIIGHFEHEHHDFHIIIIIGEGHIIHEHHHHHIHIIGHHHHIIIIIIIHIIHHHHFFHIGIIIIHHIIIIIIIIHIIIHHIHHHFHHHGGIIHDHHIHHHHCHHHHHIHIHHHHHIIHHIHHHHEIGIHGIIHHIHHIHHHGIHGHFHHIHIHHHH:9IHGHHCCCHGHHHGCHEFEIHIIHFEHHH@?HHFHIHGHHHIIHHHDEIGHHHHDFHHGHFGHIIIIHG?IIIHHDHHHIHFHIHIHHEIIIHHGIIIIIHDDDDD
@HISEQ:969:HM2KJBCX2:2:1101:12099:62263 2:N:0:ACTATGCA
TCAGACCAACTGCCCAACTATCCCTATTAATCATTACGTCAATCCTAGAAACCAACAAAATAGGATCGAACGTCCTATTTCATTATTCCATGCTAATGTATTCAAGCGTTAGCCTGCTTTAAACACTCTAATTTTTTCAAAGTAACAGTCCTGTTTCCCTGCAACACCAAATTAATGACATTACAGTTCTTCAGAAAGGAGGAATCAGCGAAGCCAGTGCATACCAGTGGCACGACCAACCTGCTGACCCCGAAATTCAACTACGAGCTTTTTAACTGCAACAACTTTAATATACGCTATTGGAGCTGGAATTACCGCGGCTGCTGGCACCAGACTTGCCCTCCAA
+
B@DDDGCCCHCG@H@C@@11D@FGHIIGCCEHHI@EH@C1DEHHFHCGHHHEGEGHGHEHHC@CHH?CDHEDHGEHHE@HHGHEHHEEH@@C@EEFHIGHEFH<EHHIHHE>11HHGIE?1FGB1<GFFHHHHEHHDHHHIIHHGFGGFFHIHHHH?@FC;FFHHIHEDFIHHHFEHHHHIHIHHHFFDCC@CEFIHHEHHHFGCFCEDIHHGHHHHEHHFIHGIHIIIIHIHIHDHHEEHFFFGE<-<CCGCH@F?GD<1C<CGCHHF@HHHGD11IHHHECIHEHEHGGCHGCHGHIHHFIIIIHEHIHIIHHDCCCEGDEFHHHEHIHHGHEHHHDCHAD@@D
@HISEQ:969:HM2KJBCX2:2:1101:10120:62576 2:N:0:ACTATGCA
TCAGACCAACTGCCCAACTATCCCTATTAATCATTACGTCAATCCTAGAAACCAACAAAATAGGTTTGAACGTCCTATTTCATTATTCCATGCTAATGTATTCAAGCGTTAGCCTGCTTTAAACACTCTAATTTTTTCAAAGTAACAGTCCTGTTTCCCTGCAACACCAAATTAATGGCATTACAGTTCTTCAGAAAGGAGGAATCAGCGAAACCAGTTCATACCAGTGGCACGACCAACCTGCTGACCCCGAAATTCAACTACGAGCTTTTTAACTGCAACAACTTTAATATACGCTATTGGAGCTGGAATTACCGCGGCTGCTGGCACCAGACTTGCCCTCCAA
+
DDDDDIHHIIHIIIIIIIIGFHHIIIIIIIIIIIIIIIEHHHIHHHHEHIHHHIIIIHIIIEHHIIIHHHHIIEHHHHIEHHHHIHIIHIEHFHHIIIIHIHIHIHHHHHIHHIIHHHHHHHGHFHHHIIIHIHHHIIHHHIIIIHHIIIIIHHHHHIIIIIIIIHEHIHIHIHIIIHEHIIIIIHHGGHHIIIIIIIIIIIIIIII;IIHIHHIIIII=IHHHGHIIIIIIIIIHIIHIIHIHFHIIHIIIHIIIIIIIHHIIHHIHIIIHIIIIIIIIIIIHIIHIIIIIIIIIIIIIIIIIIIIIHHIIIIIIIHIIIIIIIIHIIIIIIIIIIIIIIDDDDD
@HISEQ:969:HM2KJBCX2:2:1101:13987:62518 2:N:0:ACTATGCA
TCAGACCAACTGCCCAACTATCCCTATTAATCATTACGTCAATCCTAGAAACCAACAAAATAGGATCGAACGTCCTATTTCATTATTCCATGCTAATGTATTCAAGCGTTAGCCTGCTTTAAACACTCTAATTTTTTCAAAGTAACAGTCCTGTTTCCCTGCAACACCAAATTAATGACATTACAGTTCTTCAGAAAGGAGGAATCAGCGAAGCCAGTGCATACCAGTGGCACGACCAACCTGCTGACCCCGAAATTCAACTACGAGCTTTTTAACTGCAACAACTTTAATATACGCTATTGGAGCTGGAATTACCGCGGCTGCTGGCACCAGACTTGCCCTCCAA
+
DDDDDIIIIIIIIIIIIIIIHIHIIIGIIIIIIIIIIIIIIIIIIIIIIIHFHIIIIIIIIHHHHHIIHHIHIIHIIIHIIIHHHIIHHFHHHHHIHHHHGGIHIHHIHIIIIIIIIIGIIIIIIHHHIIIIIIHHIHHIIIIIIHIIHIIIIHIHHIHIHGHIIIIIIIIHIIIIIIIIIIHIIIGHGIIIIHIIIIHHHHHHIIIIHIEHHHIIIIIIHIIIIIIIIHIIIIIIIIHIIIHGCHHIIIIIIIGIIIIIIIIIIIIIIIIIIIIIIIIIIIIIIIIIIIIIIIIIIIIIIIIIIIIIIIIIIIIIIIIIIIIIIIIIIIIIIIGIIIIIHDDDDD
@HISEQ:969:HM2KJBCX2:2:1101:7411:63067 2:N:0:ACTATGCA
TCAGACCAACTGCCCAACTATCCCTATTAATCATTACGTCAATCCTAGAAACCAACAAAATAGGATCGAACGTCCTATTTCATTATTCCATGCTAATGTATTCAAGCGTTAGCTTGCTTTAAACACTCTAATTTTTTCAAAGTAACAGTCCAAATTCCCCAAAACACCAAATTAATGGCATTAAGATTCATCAGGAAGGAGGAATCAGTGAGACCAGTACATACCAGAGGCATGACCAACCTACTAACCCCGAAATTCAACTACGAGCTTTTTAACTGCAACAACTTTAATATACGCTATTGGAGCTGGAATTACCGCGGCTGCTGGCACCAGACTTGCCCTCCAA
+
DDBDDHCGHIIHIIIHIH1GHIIIIIIHIIIIIGIHIHHIIGIIIIGHFHIIIIIIIIIHIIIGHHHCHEHDHHHDHHHIHHHIFHHHIIIHHHIIIEIHHIHHIHDIHECFFHHHHHIIHHGIHGHHHHHHIIIHIHHFHIIIIIIIIIIIIIIIIIIHIHHEHHHHIGHIIHGHIIGIHHIHIIIIGIIIIIIIIIIIIIIIIHIIIII<HIIIIHHIIIIIIHCEHIHGIIHIIHHHEIHECIHIIIIHIIIIIIIIIHIIHGEIHIIIHIIIIIIIHIIHHHHHIHIIIIIIIIIIIIIIIIIIIIIHIIIIIIIIIIIIIIIIHIIIIIIHHIHIHDADCC
@HISEQ:969:HM2KJBCX2:2:1101:3985:64167 2:N:0:ACTATGCA
TCAGACCAACTGCCCAACTATCCCTATTAATCATTACGTCGATCCTAGAAACCAACAAAATAGAATCGGATGTCCTATTTCATTATTCCATGCTAATGTATTCAAGCGTGAGCCTGCTTTAAACACTCTAATTTTTTCAAGGTAACAGTCCTAATTCCCCGTGACACCAAATTAATGGCATTACGGTTCTTTAGAAGGTGAGAAATCAATAATATCAGTACATACCAACGGCATGACCGAAACATTGATCCCGAAATTCAACTACGAGCTTTTTAACTGCAACAACTTTAATATACGCTATTGGAGCTGGAATTACCGCGGCTGCTGGCACCAGACTTGCCCTCCAA
+
DDDDDIIIIIIIIIIIIIIIIIIIIIIIIHIIHIIIIIIIIIIIIIIIIIIIHIIIIIIIIIIIIHIIIIIIHHEHIIHIIIIIIIIHIIIIIIGIIIIIIHIIIIIIIIIIHIIIHIIIIIIIIIIIIHHHIIIIIIIIIIIIIIHIIIHIIIHHHIIIIIIIIHIHHHIIIIIIIIIIIIIIIIIIIHIIIIIIIIIIIIIIIIIIIIIIIIIIIIIIIIIIIIIIIIIHIIIIIIIIIIIIIIIIIIIIHIIIHIIIIIIIIIIIIIIIIIIIIIIIIIIIIIIIIIIIIIIIIIIHHIIIIIIIIIIIIIIIIIIIIIIIIIIIIIIIIIIIIIIIIIDDDDD
@HISEQ:969:HM2KJBCX2:2:1101:15962:63871 2:N:0:ACTATGCA
TCAGACCAACTGCCCAACTATCCCTATTAATCATTACGGCGGTCCTAGAAACCAACAAAATAGAACCGCACGTCCTATTCTATTATTCCATGCTAATGTATCCGAGCAAAGGCCTGCTTTGAACACTCTAATTTTTTCAAAGTAAAAGTCCTGGTTCCCCGACACGGCCAGTGAAGGCCATGCGGCTCCCCAGAAGGAAAGGCCCGGCCGGACCAGTGCACGCGGTGAGGCGGACCGGCCAGCCAGGCCCAAGGTTCAACTACGAGCTTTTTAACTGCAACAACTTTAATATACGCTATTGGAGCTGGAATTACCGCGGCTGCTGGCACCAGACTTGCCCTCCAA
+
DCDDDIIHIIIIIHGHIIIIIIEHHIIIIIIIHIGHIIHHHHHHIIGIIHHHHEEHECHIIIGHHIIEHHDDHHHIHIHIIIHHHHHIHIIIGIHHHHHHHHHHHHHHHHHIHIGHIHHIIIIIIIFIIIIHHIIHIIIIIHGHHHHHHHHHFGHIIIIIHEHGIIIHIHHHIIIIIHIIHDIIIIIIIIHHIIHIHIIHIIIIIIIIIIHHIIIIIIHHIIIIIIIIIIIIIIIIIIIIHHHIIIIIIIIIIIIIIIIIIIIIIIIIIIIIIHIIIIIIIIIIIIIIIIIIHIIIIIIIIIIIIIHGIIIIIIIIIIIIIIIIIIIIIIIIIIIIIIIIDDDDD
@HISEQ:969:HM2KJBCX2:2:1101:11720:64732 2:N:0:ACTATGCA
TCAGACCAACTGCCCAACTATCCCTATTAATCATTACGGTGATCCTAGAAACCAACAAAATAGAACCATGCCGTCCTATTCTATTATTCCATGCTAATGTATTCGAGCAAAAATGCCTGCTTTAAACACTCTAATTTTTTCAAGGTAAAGGTCCTGGATCCGCAAGACACCCAATTAAGGACATCAAGTTTCTCCAGAAGGTGAGAAATCAACAGCGACAGTTCATACCCCTTAAGGCATGACCATCACGTCAATCCCGAAATTCAACTACGAGCTTTTTAACTGCAACAACTTTAATATACGCTATTGGAGCTGGAATTACCGCGGCTGCTGGCACCAGACTTGCCCTCCAA
+
DDDDDIIIIIIIIHIIIIIIIIIIIIIIIIIIIIIIIIIIIIIIIIIIHIIIIIIIIIIIIIIIIIHHIHIHHIIGIHIHHIIIIIIIIHHIIIIIHIHIIGHHHHFIHIHIIIIIIIIIIIIIIIIIIIIIIIIIIIIIIIIIIIIIGIIIIHIIIIIIIHHIIIIHHHHIIHIIIIIIIIIIIIHIIHHHHHIIIHIIIIIIIIIIIIIIIHIIHIIIIIIIIHIIIIIIIIIIIIIIIIIIIIIIIIIHIIIIIIIIIIIIIIIHIIIIIGIIIIIIIIIIIIIIIIIIIIIIIIHIHHIIIIIIIIIIIIIIIIIIIIIIIIIIIIIIIIIIIIIIIIIIIIIIDDDDD
@HISEQ:969:HM2KJBCX2:2:1101:8954:64507 2:N:0:ACTATGCA
TCAGACCAACTGCCCAACTATCCCTATTAATCATTACGGTGGTCCTAGAAACCAACAAAATAGAACCCTTAGCCGTCCTATTTTATTATTCCATGCTAATGTATTCAGACGATAAAGCCTGCTTTAAACACTCTAATTTTTTCAAGGTAATGGTCCTGGTTCCGCCAGACACCAAATAAATGACATCTGACCTCGCCAGAAGGTAAGAGACCCGCGGAGCCAGTGATGGGCAGTTAAGCCCAACCGACCCGCGGCTCCCGAAATTCAACTACGAGCTTTTTAACTGCAACAACTTTAATATACGCTATTGGAGCTGGAATTACCGCGGCTGCTGGCACCAGACTTGCCCTCCAA
+
DDDDDIIIIIIIHIIIIIIIIIIIIIIIIIIIIIIIIIIIIIIIIIIIIIIIIIIIIHIIIIHIIIIIIIIIIIIIIGIIIIIIIIIIIIIGIIIIIIIIIDHIIIIIIIIIIIIIIIIIIHIIIIIIHIIIIIIIIIIHIIIIIIIIHHHIIIIIIIHIIIIIHIIIIIIIIIIIIIIIHIIIIIIIIIIIHIIIIIIIIIIIIIIIIIIIIIIIIIIIIIIIHIIIIIIIIHIIIIIIIIIIIIIIIIIHIIIIHIIIIIIIIIIIIHHIIIIIIIIIIIIIIIIIIIIIHIHIIIIIIIIIIIIIIIIIIIIIIIIIIIIIIIIIIIIIIIIIIIIIIIIIIIIIIDDDDD
@HISEQ:969:HM2KJBCX2:2:1101:6074:64771 2:N:0:ACTATGCA
TCAGACCAACTGCCCAACTATCCCTATTAATCATTACGTCAATCCTAGAAACCAACAAAATAGGATCGAACGTCCTATTTCATTATTCCATGCTAATGTATTCAAGCGTTAGCTTGCTTTAAACACTCTAATTTTTTCAAAGTAACAGTCCAAATTCCCCGCAACACCAAATTAATGGCATTACGGCTCATCAGGAAGGAGGAATCAGTGAGACCAGTACATACCAGAGGCATGACCAACCTACTAACCCCGAAATTCAACTACGAGCTTTTTAACTGCAACAACTTTAATATACGCTATTGGAGCTGGAATTACCGCGGCTGCTGGCACCAGACTTGCCCTCCAA
+
@DDDBHHHHHHFHHCHHHEHIIHHIIIIIIHIIIEHIIHHHIHIIIHIIHIIHIHHHIHIIIIHIIIHIHHHG?EHHGHHHIHIIHHGIHGIH@@FGHHIIIIIIIIIHIHIIIHIIIIFIHGHHHIIIIHHHEHIHHIHIIIIHHIIHHHHEHFHIIIIIIHHHIIIIIIIHIHIHIIIIIIIHIIIIGIIIHGIIIIIIIIIIIIIIIIIIIIIIIIIIIIIIHIIHGIIIIIIIIIIHHIHHHCIIHHIIIIIIIIIIGIHIIIHGIIIIIIIIIIIIIIIIIIGIIIIIIIHIIIIIIIIHHIIIIIIIIIIIIIGIIGIIIIIIIIIIIIIIIIIHDDDDD
@HISEQ:969:HM2KJBCX2:2:1101:7062:65029 2:N:0:ACTATGCA
TCAGACCAACTGCCCAACTATCCCTATTAATCATTACGGCGGTCCTAGAAACCAACAAAATAGGACCGCACGTCCTATTCTATTATTCCATGCTAACGTATTCGAGCAAAGGCCTGCTTTGAACACTCTAATTTTTTCAAAGTAAAAGTCCTGGTCCCCAACACACCCAGTGAAGGGCATGCGGTTCTCCAGAAGAGAAGGCCCGGCCGGACAAGTGCACGCGGTGAGGCGGACCTGCCAGCCAGGCCAAAGGTTCAACTACGAGCTTTTTAACTGCAACAACTTTAATATACGCTATTGGAGCTGGAATTACCGCGGCTGCTGGCACCAGACTTGCCCTCC
+
DCDDDIIIIIIIIIIIIIIIIIIIIIIIIIIIIIIIIIIIHIIIIIIIIIIIIIIIIIIIIHHHHIIGIHIIIIGHIGIIHIIIIIIGHIIIIIIIIIHIIHIIIIIIIIIIHIHIIIIIHIIIIIIIIIIIIIIIIIIIIIIIIIIIIIIIIIIIIIIIIHIHIIIIIIIIHIIIIIIIIIIIIIIIIHIIIIIIIIIIIIIIIIIIIIIIIHIIIIIIIIIIIIIIIIIIIIIIIIHHDIIIIIHHIIIIIIHIIIIIIIIIIIIIIIIIIIIIIIIIIHIIIIIIIIIIIIIIIIIIIIIIIIIIIIIIIIIIIIIIIIIIIIIIIIIHCIIIIDDDDD
@HISEQ:969:HM2KJBCX2:2:1101:6055:65459 2:N:0:ACTATGCA
TCAGACCAACTGCCCAACTATCCCTATTAATCATTACGGCGGTCCTAGAAACCAACAAAATAGGATCGCACGTCCTATTCTATTATTCCATGCTAACGTATTCGAGCAAAGGCCTGCTTTGAACACTCTAATTTTTTCAAAGTAAAAGTCCTGGTTCCCCAACACACCCAGTGAAGGGCATGAGGCTCTCCAGAAGGAAAGGCCCGGCCGAACCAGTACACGCGGTGAGGCGGACCAGACAGCCAGGCCCAAGTTTCAACTACGAGCTTTTTAACTGCAACAACTTTAATATACGCTATTGGAGCTGGAATTACCGCGGCTGCTGGCACCAGACTTGCCCTCCAA
+
DDDDDHIIIIHIHHIIIIIIIIIIIHIIIIIIHIIIIIIIIIHHHIIIHHHIHIGHHE?HGHHIHHIHFHIIIIHEHCHHIGIIIIIIIIIIGIIHHHHHIFHHHIGGHHHIIIHHHIIIIIIIIIIIIGHIIIHIIIHHIIHHIHIIIHIIIIIIIIHHHHHGICHHIHIHIIIIIHEHIIIIIHHHIIIIIIIIIGIIIIIHIIIIIIHIIIIIIIIIHIHIIIIIIIIIIIIHIIIGIGIHIIIIHIIIGIIIHHIIIIIIIIIIHIIIIHIIIIIIIIIIIIIIIIIIHIIIIIIIIIIIIIIIIIIIIIIIIIIIIIIIIIIIIIIIIIIIIIIIDDDDD
@HISEQ:969:HM2KJBCX2:2:1101:19730:64759 2:N:0:ACTATGCA
TCAGACCAACTGCCCAACTATCCCTATTAATCATTACATCGATCCTAGAAACCAACAAAATAGAATCGGATGTCCTATTTCATTATTCCATGCTAATGTATTCAAGCGTGAGCCTGCTTTAAACACTCTAATTTTTTCAAGGTAACAGTCCTAATTCCCCGTGACACCAAATTAATGGCATTACGGTTCTTTAGAAGGTGAGAAATCAATAATATCAGTACATACCAACGGCATGACCGAAACATTGATCCCGAAATTCAACTACGAGCTTTTTAACTGCAACAACTTTAATATACGCTATTGGAGCTGGAATTACCGCGGCTGCTGGCACCAGACTTGCCCTCCAA
+
DDDDDIEFHEHHHHIGCHHIIIIEHIHIIFEECHHIHHHHEHHH=GHHHHIHHHHEHEHHIIHIGHIEEEHD<FGCE?@GFHGHEHHHEFH@FHEHGHEHGDHHHHIHHHHHEHHHHHHIFEHEHIHHHHHIIF?HHIHHIHIIIHHIIHHHEHHC<IIHHIHHGG?HHHIIIHFIHHCHHHHHHHHIIGHIIIIIIIIHIIIIIIIIIIIIHHHIIIHIHHHIIHIHDF9IIHIIIIHIIHIHGDHHCDCIIIIIIIIGIIIIHIIIHIIHHHHGGIIIIIIIHEHHHEHIHIHHIIIIHIIIIIIIHHHIIIHE<DDHG?IGHEEHEGHIIIHFIIHIIH@@DB@
@HISEQ:969:HM2KJBCX2:2:1101:2604:64471 2:N:0:ACTATGCA
TCAGACCAACTGCCCAACTATCCCTATTAATCATTACGTCAATCCTAGAAACCAACAAAATAGGATCAAACGTCCTATTTCATTATTCCATGCTAATGTATTCAAGCGTTAGCCTGCTTTAAACACTCTAATTTTTTCAAAGTAACAGTCCTGCTTCCCTGCAACACCAAATTAATGACATTACAGTTCTTCAAGAAGGAGGAACCAGTAAAGCCAGTACATACCAGAGGCACGACCAACCTACTAATCCCGAAATTCAACTACGAGCTTTTTAACTGCAACAACTTTAATATACGCTATTGGAGCTGGAATTACCGCGGCTGCTGGCACCAGACTTGCCCTCCAA
+
DDDDDIIHIHIIIIIIIIIIIIHIHIIIIIIHIIIIIIIIIIIIIIIIIIIIHIIIHI?HHHHHIIIHIIIDHIIIHHIIIIGIHHHIIIHGHGGHIIIIHHIIIIIIIHIHIIIIIIIIIIHIIIIIIIIHHIIHHHFHIIIHIIIGIHIIIIGHIIIHIIIIIIIIIIIHHIHIIHIIIIIIIHHHIIIIIIIIIIHIIHHIIHHHIIIIIIIIIIIIHFIIIIIIIIIIIIIIIHHIIHHHIHHHIIIIIIIHHIIIHHHIIIIIIIIHIIHIIIIHIIIIIIIIIIIIIIIIIHIHIIIIIIIIIIIIIIIIIIIIIIIIIIIIIIIIIIIIIIIIIDDDDD
@HISEQ:969:HM2KJBCX2:2:1101:5949:65639 2:N:0:ACTATGCA
TCAGACCAACTGCCCAACTACCCTATTAATCATTACGTCAATCCTAGAAACCAACAAAATAGGATCAAACGTCCTATTTCATTATTCCATGCTAATGTATTCAAGCGTTAGCCTGCTTTAAACACTCTAATTTTTTCAAAGTAACAGTCCTGTTTCCCTGCAACACCAAATTAATGACATTACAGTTCTTCAAGAAGGAGGAACCAGTAAAGCCAGTGCATACCAGAGGCACGACCAACCTACTAATTCCGAAATTCAACTACGAGCTTTTTAACTGCAACAACTTTAATATACGCTATTGGAGCTGGAATTACCGCGGCTGCTGGCACCAGACTTGCCCTCCAA
+
DCDDDIHIIIIIIIIIIIHHGIGIHIIIIIIIIIIIIHIHIIIHHIIIGHIIHIGHHIIIIIHCHGHEHEHHHIIHHHIIIIIHIIIIIIHHIIIHIHIIHIHIIIHHIIIIIIIIIHIIHIIIIHIIIIIIHIIIIIIIIHIIIIIHIIIIIIIIIHHIIHIHIIIIIIIIIIIIIIIIIIIIIIIIIIIIIIIIIIIIIIHIIIIIIIIHIIIIIIIIHIHIIIIIIIIIIIIHGHIHIHHEIGHHIIIIIIIIIIIIIIIIIIIIIIIIHIIIIIIIIIIHIIIIHHIIIIIIIIIHIIIIIHIIIIIIIIIIIIIIIIIIIHIIIIIIIIIIIIIIDDDDD
@HISEQ:969:HM2KJBCX2:2:1101:5257:65987 2:N:0:ACTATGCA
TCAGACCAACTGCCCAACTATCCCTATTAATCATTACAACGGTCCTAGAAACCAACAAAATAGAATCATTGTCCTATTCTATTATTCCATGCTAATGTATTCCGGCATATGCCTGCTTTAAACACTCTAATTTTTTCAAGGTAAAGGTCTTGGATATTCGCAACATCCAATAAAGGACATTACGCTTCCCCAAGCGGTGAGGCCCAACCGACCAGTACTCGTTACAAGAACGGACCAATCGGTCAAACCCAAAATTCAACTACGAGCTTTTTAACTGCAACAACTTTAATATACGCTATTGGAGCTGGAATTACCGCGGCTGCTGGCACCAGACTTGCCCTCCAA
+
DDD@BHHIFHIIHHIIIIIIG@@FHIGHIHHGHIIIIHIIIHIHIHI1GHHHHIIIIHHHHHGHHHEHHIGE?CHEHHGHIIHHIHHIIHHHHHHIHHHHIHHEFCHHHIHHIIFIIIHGHHIIIIIHIHHIIHHEHHHHGHHIHGIIIIHHHHIHHIGHHHHHHGGIIHHHHHIHGHHHHHHHGHHEHFHHIIHIIIIIHHDCHFHHD<@HG@HFHE@BGHHIHGI;IIHIHIHHHEDDFH<GHEGHEIIHHECCEHIIHHHHHHHHEIIIIIIIIIHHIIIHHHHIHEHHIHHIIHIIHHIHHHGHHHHHHIIHHEHIHIIIIHEIIIHHEHHIIHHFBDABD
@HISEQ:969:HM2KJBCX2:2:1101:8140:66174 2:N:0:ACTATGCA
TCAGACCAACTGCCCAACTATCCCTATTAATCATTACGTCAATCCTAGAAACCAACAAAATAGGATCGAACGTCCTATTTCATTATTCCATGCTAATGTATTCAAGCGTTAGCCTGCTTTAAACACTCTAATTTTTTCAAAGTAACAGTCCTGTTTCCCTGCAACACCAAATTAATGACATTACAGTTCTTCAGAAAGGAGGAATCAGCGAAGCCAGTACATACCAGTGGCACGACCAACCTGCTGACCCCGAAATTCAACTACGAGCTTTTTAACTGCAACAACTTTAATATACGCTATTGGAGCTGGAATTACCGCGGCTGCTGGCACCAGACTTGCCCTCCAA
+
DDDDDIIIIIIIIIIIIIIIIIIIIIIIIIIIIIIIIIIIIIIIHIIIGIIIIIIIIIIIIHIIIIIIIIHIIIIIIIIIIIIIIIIHIIIIIIIHIIIIIIIIIIIIIIIIIIIIIIIIIIIIIIIIIIIIIIIIIIIIIIHIIIIIIIIIIIIIIIIIIIIIIIIIIIIHIIIIIIIIIIIIIIIIIIIIIIIIIIIIIIIIIIIIIIIIIIIIIIIIIIIIIIIIIIIIIIIIIIIIIIIHHIIIIHIIIIIIIIIIIIIIIIIIIIIIIIIIIIIIIIIIIIIIIIIIIIIIIIIIIIIIIIIIIIIIIIIIIIIIIIIIIIIIIIIIIIIIIIIIIDDDDD
@HISEQ:969:HM2KJBCX2:2:1101:16011:65972 2:N:0:ACTATGCA
TCAGACCAACTGCCCAACTATCCCTATTATCATTACGTCAATCCTAGAAACCAACAAAATAGGATCAAACGTCCTATTTCATTATTCCATGCTAATGTATTCAAGCGTTAGCCTGCTTTAAACACTCTAATTTTTTCAAAGTAACAGTCCTGTTTCCCTGCAACACCAAATTAATGACATTACAGTTCTTCAAGAAGGAGGAACCAGTAAAGCCAGTACATACCAGAGGCACGACCAACTTACTAATCCCGAAATTCAACTACGAGCTTTTTAACTGCAACAACTTTAATATACGCTATTGGAGCTGGAATTACCGCGGCTGCTGGCACCAGACTTGCCCTCCAA
+
DDDDDIIIIIIIIIIIIIIIIIIIIIIHIIIIIIIIIHIIIIIIIIIIIIIIIIHIIIIIIIIIIIIGIIIIIIIIIIIIIIIIIIIHIIIIIIIIIIIIIIIIIIIIIIHIIIIIHIIIIIIIIIIIIIIIIIIIIIIIIIIIIIIIIIIIIIIHIIIHIIIIIIIIIHHHIIIIIIIIIIIIIIIHIIIHIIIIIIIHIIIIIIIHIIIIIIIIIIIIIIIIIIIIIIIIIIIIIIHHIIHIIIHIIIIIIIIIIIIIIIIIIIIIIIIIIIIIIIIIIIIIIIIIIIIIIIIIIIHHIIIIIIIIIIIIIIIIIIIIIIIIIIIIIIIIIIIIIIIIDDDDD
@HISEQ:969:HM2KJBCX2:2:1101:6933:67217 2:N:0:ACTATGCA
TCAGACCAACTGCCCAACTATCCCTATTAATCATTACATCGATCCTAGAAACCAACAAAATAGAATCGGATGTCCTATTTCATTATTCCATGCTAATGTATTCAAGCGTGAGCCTGCTTTAAACACTCTAATTTTTTCAAGGTAACAGTCCTAATTCCCCGTGACACCAAATTAATGGCATTACGGTTCTTTAGAAGGTGAGAAATCAATAATATCAGTACATACCAACGGCATGACCGAAACATTGATCCCGAAATTCAACTACGAGCTTTTTAACTGCAACAACTTTAATATACGCTATTGGAGCTGGAATTACCGCGGCTGCTGGCACCAGACTTGCCCTCCAA
+
ADDDDIIIIIIIIIIIIIIIIIIIIIIIIIIIIIIIIIIIIIIIIIIIIIIIIIIIIHIIIGIIIIIIIIIIIIIIIIIIIIIIIIIIIIHGGHIGIIIIIIIIIHIIIIIHIIIIHEHHIHHIIIIIIIIIIIIHHIHIIIIIIIIIIIIIIIIHIIIHIIIIIIIHIIIIIIIIIIIHHIIIIIIHIIIIIIIIIIIIIIIHHIGIIIIIIIHIIIIIIGIIIIIIIHIIIIIIHIIIIIIIIHIIIIIIIIIIIIIIIIIIIIIIIIIIIIIIIIIIIIIIIHIIIIIIIIIIIIIIIIIIIIIIIIIIIIIIIIIIIIIIIIIIIIIIIIHHIIIIIIDDDDD
@HISEQ:969:HM2KJBCX2:2:1101:3519:65989 2:N:0:ACTATGCA
TCAGACCAACTGCCCAACTATCCCTATTAATCATTACGTCAATCCTAGAAACCAACAAAATAGGATCGAACGTCCTATTTCATTATTCCATGCTAATGTATTCAAGCGTTAGCTTGCTTTAAACACTCTAATTTTTTCAAAGTAACAGTCCAAATTCCCCGCAACACCAAATTAATGGCATTACGGCTCATCAGGAAGGAGGAATCAGTGAGACCAGTGCATACCGATGGCATGACCAATCTACTAACCCCGAAATTCAACTACGAGCTTTTTAACTGCAACAACTTTAATATACGCTATTGGAGCTGGAATTACCGCGGCTGCTGGCACCAGACTTGCCCTCCAA
+
DDDDDIIIIIIIIIIIIIIIHIIIHHIIIIIIIIIIIIIIIIIIIIIIIIHIIIIIIIIIIHHHHHIIIIHHIHIIIIIIIHIHHII?EHIIFFHHIIIIIIIIIIIIIHHHIIIHGHIIIHHIIIIIIHIIHHIIIIIIIIIIIIIHIHIHHHHHIIHIHIIIIHHIHIIIIIIIIIIHHHHIIIGIIIIIIIIIIIIII<IIIIIIIIIIIIIIIIIHIIHHHIIIIIIIIIIIIIIIIIIIIIIIIIIIIIIIIIIIIIHIIHIHIIIIIIIIIIIIIIIIHIIIIIIIIIIIIIHGHIIIIIIIIIIIIIIIIIIIIIIIIIIIIIIIIIIIIIIIIDDDDD
@HISEQ:969:HM2KJBCX2:2:1101:11888:67514 2:N:0:ACTATGCA
TCAGACCAACTGCCCAACTATCCCTATTAATCATTACGTCAATCCTAGAAACCAACAAAATAGGATCAAACGTCCTATTTCATTATTCCATGCTAATGTATTCAAGCGTTAGCCTGCTTTAAACACTCTAATTTTTTCAAAGTAACAGTCCTGTTTCCCTGCAACACCAAATTAATGGCATTACAGTTCTTCAGAAAGGAGGAACCAGCGAGACCAGTACGTACCAATGGCACGACCAACCTGCTGACCCCGAAATTCAACTACGAGCTTTTTAACTGCAACAACTTTAATATACGCTATTGGAGCTGGAATTACCGCGGCTGCTGGCACCAGACTTGCCCTCCAA
+
DDDDDIIIIIIIIIIIIIIIIIHIIIIIIHHHIIIIIHHIIIIIIIIIIIIIHHIIIIIIIIHHIIHHHIIIIHIIIIIIIHIHIIIGIIGHIGHHIIIIIIIHIIIIIIHIHIIIIIIIIIHIIIIIIIIHFIHIIIIIIIIIIIIIIIIIIHIIIIIIIIIIIIIIIIHHHIIIIIIIIIIIGIIIIIIIIIIIIIIIHHHIIIIIIIIIIHIIIIIIIIIIHIIIIIIIIIIIIIIIIIIHHIIIIIIIIIIIIIIIIIIIIIIIIIIIIIIIIIIIHHIIIIIIIIIIIIIIIIIIIIIIIIIIIIIIIIIIIIIIIIIIIIIIIIIIIIIIIIIIIDDDDD
@HISEQ:969:HM2KJBCX2:2:1101:15126:68431 2:N:0:ACTATGCA
TCAGACCAACTGCCCAACTATCCCTATTAATCATTACGGCGGTCCTAGAAACCAACAAAATAGAACCGCACGTCCTATTCTATTATTCCATGCTGTAATATTCGAGCAAAGGCCTGCTTTGAACACTCTAATTTTTTCAAAGTAAAAGTCCTGGTCCCCAACACACCCAGTGAAGGGCATGCGGTTCTCCAGAAGAAAAGGCCCGGCCGGACAAGTGCACGCGGTGAGGCGGACCTGCCAGCCAGGCCAAATGTTCAACTACGAGCTTTTTAACTGCAACAACTTTAATATACGCTATTGGAGCTGGAATTACCGCGGCTGCTGGCACCAGACTTGCCCTCCAA
+
DCDDDIIIIIIIIIIIIIHIIIHIIHIIIIIIIIIIIHIIIIIIIIIIIIIHHHHIIIIHIIGHHIHHHHHHHCHHIHIGIIIIIIIIIIIIIIIIIHIIIIIIIIHIHIIHGIIHIIIHIIIIIIIIHIIIIIIIIIHIIIIIIIIIIIIIIIIIIIIIHHIHHIIIHIIIIIIIIIIIIIIIIIHIIIIIIIIIIIHIIIIIIIIIIIIIIIIIIIIIIIIIIIIIIIIIIIIIIGIIIIIIIIHHIIIIIIIIIIIIIIIIIIIIIIIIIIIIIIIIIIIIIIIIIIIIIIIHIIIIIIIIIIIIIIIIIIHIIIIIIIIIIIIIIIIIIIIIIIIDDDDD
@HISEQ:969:HM2KJBCX2:2:1101:4153:69140 2:N:0:ACTATGCA
TCAGACCAACTGCCCAACTATCCCTATTAATCATTACGTCAATCCTAGAAACCAACAAAATAGGATCGAACGTCCTATTTCATTATTCCATGCTAATGTATTCAAGCGTTAGCTTGCTTTAAACACTCTAATTTTTTCAAAGTAACAGTCCAAATTCCCCGCAACACCAAATTAATGGCATTACGGATCATCAGGAAGGAGGAATCAGTAAGACCAGTACATACCAGAGGCATGACCAATCTACTAACCCCGAAATTCAACTACGAGCTTTTTAACTGCAACAACTTTAATATACGCTATTGGAGCTGGAATTACCGCGGCTGCTGGCACCAGACTTGCCCTCCAA
+
DDDDDIIIIIIIIIIIIIIIIIIIIIIIIIIIIIIIIHIIIHIIIIIIHHIIIIGIIGHIIIIGHIHIIIIHIIIIHIFHHIHIIIIHIIIHIHCHHIIIIIIIIIIIIIIIHIIIIIIIIIIIIIIIIIIIIIHIIIIHIIIIIIIHIIIIHIHHIIIIIIIIIIHIIIIIIIIIIIIIIIIIIIIIIIIIIHIIIIIIIIIIIIIIHIIHIIIIIIIIIIIIIIIIIIIIIIIIIIIIIIIHHIIIIIIIIIIIIIIIHIHIIIIIIIIIIIIIIIIIIIIIIIIIIIIIIIIIIIIIIIIIIIIIHIIIIIIIIIIIIIIIIIIIIIIIIIIIIIIIIDDDDD
@HISEQ:969:HM2KJBCX2:2:1101:2026:69697 2:N:0:ACTATGCA
TCAGACCAACTGCCCAACTATCCCTATTAATCATTACGTCAATCCTAGAAACCAACAAAATAGGATCAACGACCTATTTCATTATTCCATGCTAATGTATTCAAGCGCGAGCCTGCTTTAAACACTCTAATTTTTTCAAAGTAACAGTCCTGATTCCCCACCACACCAAATTAATGACATGATGGTTCGTCAGAAGGTAGAAATCAGTAACACCAGTACGTACCGAAGGCACGACCAGCGTACTAATCCCGAAATTCAACTACGAGCTTTTTAACTGCAACAACTTTAATATACGCTATTGGAGCTGGAATTACCGCGGCTGCTGGCACCAGACTTGCCCTCCAA
+
0BD<D1<FHCG11<1<FE<@@11DFFHHHHC?@GHI?1<1<<GC?<GGH@H@DHHDEHH?EHC@E?1CGEC1/<01D1GH11<F@C@111<@GHHGHEHGEEHGIIHHHHDEGC1HEFCEHHHHHHFGEGDIHGEFIHHHHFHGHIIHHFFEHHEHEFE<IIIHIGIHHIHHHHHIHIIHIHIIHHGHHHHHHHHD?HHIHHFFHHGIHHHHFECHHHIIIIHIIIIIHGIHHEHIIIIHIHHHHDIHHHEIIIHCHIIIIIHHGGGGECHHHHIHIIIHHEIIHHIHHHIHHIIIHIHIIIHIHIIIHHIHHHIIIHGHHIIIIIIIIIHHHIHIIIHH@DCDD
@HISEQ:969:HM2KJBCX2:2:1101:18615:69453 2:N:0:ACTATGCA
TCAGACCAACTGCCCAACTATCCCTATTAATCATTACGGTGATTCAGAAACCAACAAAACAGGACCACCGTCCTATTTTATTATTCTATGCTAATGTATTCAGACGTAAGCCTGCTTTGAACACTCTAATTTTTTCAAGGTAAAGGTCCTGGTTTCCCACCACGCTAAATAAATAACATGATGGTTCCCCAGAAGGTAGAAATTCCACGCGCCAGTACAGACTATTGCCTGACCAACGGTAGAACCCCGAAATTCAACTACGAGCTTTTTAACTGCAACAACTTTAATATACGCTATTGGAGCTGGAATTACCGCGGCTGCTGGCACCAGACTTGCCCTCCAA
+
DDDDDIIIIHIIHHIIIIIIIHEHIHIIIIIIIIIIHIHIIIIIIHIHEHHHIIIIIIIIIEHIIIIIGHHIIIIIIHIIIIIIIIIIIIGGHIIIIIIHIHIIIHIIIIIIIHCHHIHIICHHHIIIIIIIIHIHIHHIHIHIIIIHIIIHIIHIHHIHIIIIGIIHIIIIIIIIIIIIIIHHIFHIHIIIHHIIIIHIIIIIIIHIIIIIIIIIIIIIIIIIIIIIIHIIIIIIIIHHGDIIIIIIIGIIIHGIIIHHIIIIIIIIIIIIIIIIIHHHIIIIIIIIIIHIHIIIIIIIHHIIIIIIIIIIHHIIIIIIHIIIIIIIIIIIIIIIIIDDDDB
@HISEQ:969:HM2KJBCX2:2:1101:2017:69970 2:N:0:ACTATGCA
TCAGACCAACTGCCCAACTATCCCTATTAATCATTACGTCAATCCTAGAAACCAACAAAATAGGATCAAACGTCCTATTTCATTATTCCATGCTAATGTATTCAAGCGTTAGCCTGCTTTAAACACTCTAATTTTTTCAAAGTAACAGTCCTGTTTCCCTGCAACACCAAATTAATGACATTACAGTTCTTCAGAAAGGAGGAACCAGCGAGACCAGTACGAACCAAAGGCACGACCAACCTGCTGATCCCGAAATTCAACTACGAGCTTTTTAACTGCAACAACTTTAATATACGCTATTGGAGCTGGAATTACCGCGGCTGCTGGCACCAGACTTGCCCTCCAA
+
DDDDDIHIIIIIIIIIIIIIIIIIIIIIIIIIIIIIIIIIIIIIIIIIIIIIIIIIIIIIIIHHIIIIIIHHIGIIIHIIHIIIIIIIIHEHHHIIIIIIIIIIIIIIHHIIIIIIIIIIIIIIIIIIHHIIIIIIHIIIIIIIIIIIIIIIIIIIIIIIIIIIIIIIIHIIIIIIIIIIIIIIIIIIHIIIIIIIIIIIIIHHIIIIIIIIIIIIIIIIIIIIIIIIIIIIIIIIIIIIIIIHGIIIIIIIIIIIIIIIIIIIIIIIIIIIIIIIIIIIIIIIIIIIIIIIIIIIIIIIIIIIIIIIIIIIIIIIIIIIIIIIIIIIIIIIIIIIIIIIIDDDDD
@HISEQ:969:HM2KJBCX2:2:1101:5609:70280 2:N:0:ACTATGCA
TCAGACCAACTGCCCAACTATCCCTATTAATCATTACGGTGATCCTAGAAACCAACAAAATAGAACCATGCCGTCCTATTTTATTATTCCATGCTAATCTATTCAAGCACAAGCCTGCTTTAAGCACTCTAATTTTTTCAAGGTAATAGCTCTGCTTCCCCAACGCACTAACTTAATAGCATGCTGGTTATTCAGAAGGTAGGAATTCATCAGGCCAGTGCGGACAGTGAAGCCCGACCAACCGACAAACTCCGAAATTCAACTACGAGCTTTTTAACTGCAACAACTTTAATATACGCTATTGGAGCTGGAATTACCGCGGCTGCTGGCACCAGACTTGCCCTCCAA
+
DDDDDIIIIIIIIIIIIIIIIHIIIIIIHIHIIIIIIIIIIIIIIIIIIIIIIIIIIIIGIIHHHIIIIIFHIIHHIIIIIIIIIIIIGEHHHGHIHHHIHHHIIIGHIIIIIIIIIIHIIIIIIIIHIIIIIIIIHIIIIIIIIHIIIIIIIHHHIIIIIIIIHIHIIIHIIIHIIIHIIIIIIIIHIIHHIIIIIIIIIIIIIHIIIIIIIIIIIIHIIIIIIIIIIIIIIIIHIIIIIIIHIHHIIIIIIIIIIIIIIIHIHIIIIIIIIIIIIIIIIIIIIIIIIIIIIIIIIIHIIIIIIIIIIIIIIIIIIIIIIIIIIIIIIIIIIIIIIIIIHIIDDDDD
@HISEQ:969:HM2KJBCX2:2:1101:10941:70958 2:N:0:ACTATGCA
TCAGACCAACTGCCCAACTATCCCTATTAATCATTACATCGATCCTAGAAACCAACAAAATAGAATCGGATGTCCTATTTCATTATTCCATGCTAATGTATTCAAGCGTGAGCCTGCTTTAAACACTCTAATTTTTTCAAGGTAACAGTCCTAATTCCCCGTGACACCAAATTAATGGCATTACGGTTCTTTAGAAGGTGAGAAATCAATAATATCAGTACATACCAACGGCATGACCGAAACATTGATCCCGAAATTCAACTACGAGCTTTTTAACTGCAACAACTTTAATATACGCTATTGGAGCTGGAATTACCGCGGCTGCTGGCACCAGACTTGCCCTCCAA
+
CDDDCIIHIHIIIIIIIIIIIHIIIIIIIIIIIIIIIIIIIIIIIIIIHIIIIIIIHIIGIIHIIIIIHIIIIIIIIIIIIIIIIIIHHIIHHIHIGIIIIIHIIIIIIIIIIIIIIIIIHIIIIIHIIIIIIIHIIIHIIIIIIIIIIIIIIIIIHIIHIIIIHIIIIIIIIIIIIIIIIIIIIIIIIIIIIIIIIIIIHHIIIIIIIIIIIIIIIIIIIIIIIIIIIIIIIIIIIIIIIIIIHHIIIIIIIIIIIIIIIIIIIIIIIIIIIIIIIIIIIIIIIIIIIIIIIIIIIIIIHHIIIIIIIIIIIIIIIIIIIIIIIIIIIIIIIIIIIIIIIHDDDDD
@HISEQ:969:HM2KJBCX2:2:1101:3880:70687 2:N:0:ACTATGCA
TCAGACCAACTGCCCAACTATCCCTATTAATCATTACGTCAATCCTAGAAACCAACAAAATAGGATCAAACGTCCTATTTCATTATTCCATGCTAATGTATTCAAGCGTTAGCCTGCTTTAAACACTCTAATTTTTTCAAAGTAACAGTCCTGTTTCCCTGCAACACCAAATTAATGACATTACAGTTCTTCAAGAAGGAGGAACCAGTAAAGCCAGTGCATACCAGAGGCACGACCAACCTACTAATCCCGAAATTCAACTACGAGCTTTTTAACTGCAACAACTTTAATATACGCTATTGGAGCTGGAATTACCGCGGCTGCTGGCACCAGACTTG
+
DCDDDIEHHHIIHHHIIIIHHHHIHIIIIIHIIIIIIIIHHIGHIIIIIIIHHHEHIHHIHHHIHFHIIIIIIHIIIIIIFHIIIHHIIIIIIIIIIIIIIIIIIHIIIIIIHHHIHIIGHIIIHIIIHHHHEHHHIIIHIIIIIIIIHIIIIIIIIIIIIIIIIIIIIIHIIIIIIHGIIIIIIIIIIHIHHHIIIIIIIIIIIIIIHIHIIIIIIIIIIIIIIIIII<IIIIIHGIIIHGIIIIHEIIIIIIIIIIIIIIIIIIIIIIIHIHIIIIIIIIIIIIIIIIIIIHHIIIIIIIIIIIIIIIIIIIGIIIIIIIIIIIIIIIIIIDDDDD
@HISEQ:969:HM2KJBCX2:2:1101:10961:71305 2:N:0:ACTATGCA
TCAGACCAACTGCCCAACTATCCCTATTAATCATTACGTCAATCCTAGAAACCAACAAAATAGGATCGAACGTCCTATTTCATTATTCCATGCTAATGTATTCAAGCGTTAGCCTGCTTTAAACACTCTAATTTTTTCAAAGTAACAGTCCTGTTTCCCTGCAACACCAAATTAATGACATTACAGTTCTTCAGAAAGGAGGAATCAGCGAAGCCAGTACATACCAGTGGCACGACCAACCTGCTGACCCCGAAATTCAACTACGAGCTTTTTAACTGCAACAACTTTAATATACGCTATTGGAGCTGGAATTACCGCGGCTGCTGGCACCAGACTTGCCCTCCAA
+
DDBAAH@G<<FEE1<DGEG@GCHHHEHHIIHHIC@E1GFHHFHF?GCH@HGCE1@GECHHHGHEHE1<@@G/<@EEHHHGFHHHHHHCFHIIGHDEHFFGHG@HHHGF<HGCDFHC@HCF??@HHHIEIIIIIHG;HHGGDGHEEFHHGHB1FGH?@?GHHGGHHG<C:HCFCHFFHCGHIHE/D<?E@FC/C/F<CHCFHF<EGHGHHCFHGHHHHFHC@B@EEEG;EHHF/HEC<<A?CHHGGHEAC/FGC<<1HFEHE<CE?EHG?HEGHED<CHF<@EFCD11?G<1=EC?HF?HHGIHHHECEIHGHCHDDHH@IHC?GC1IHGHHFEFC?@GC<1<00D<
@HISEQ:969:HM2KJBCX2:2:1101:5297:71687 2:N:0:ACTATGCA
TCAGACCAACTGCCCAACTATCCCTATTAATCATTACGGCGGTCCTAGAAACCAACAAAATAGGATCGCACGTCCTATTCTATTATTCCATGCTAACGTATTCGAGCAAAGGCCTGCTTTGAACACTCTAATTTTTTCAAAGTAAAAGTCCTGGTTCCCCAACACACCCAGTGAAGGGCATGAGGCTCTCCAGAAGGAAAGGCCCGGCCGAACCAGTACACGCGGTGAGGCGGACCAGACAGCCAGGCCCAAGTTTCAACTACGAGCTTTTTATCTGCAACAACTTTAATATACGCTATTGGAGCTGGAATTACCGCGGCTGCTGGCACCAGACTTGCC
+
DDDDDIIIIIIIIIIIIIIIIIIHIIIIIIIIGIIIIIIIIIIHIIIIIIIIIIIHIIIIIIGIIHHHHFHIIFIIIEHIIHIIIHIGIIHHHIIIHIHIHDIIIHIIIHHHIHHHHHHIHHIIHHIIIIIIIIIIHFIIIHHHHHIHIHHIIIHIIIHIGIHIIHHHIIIEIIIHIIIIIIIHHIIIHGHIIHIIIHIIIHIHIIIIIIHHIIIHHIIIIIIIIHIHIIIIIIHHHGIIIHEIIIIHHIIIIIHIIIHIHIIIIIIIIIHGD1IIIIHIHHDIIIIIIIHHDIIIIIIIIIIIIIIIIIIIIHIIIIIIIIIIIIIIIIIIIIDDDDD
@HISEQ:969:HM2KJBCX2:2:1101:5311:71748 2:N:0:ACTATGCA
TCAGACCAACTGCCCAACTATCCCTATTAATCATTACGGCGGTCCTAGAAACCAACAAAATAGGATCGCACGTCCTATTCTATTATTCCATGCTAACGTATTCGAGCAAAGGCCTGCTTTGAACACTCTAATTTTTTCAAAGTAAAAGTCCTGGTTCCCCAACACACCCAGTGAAGGGCATGAGGCTCTCCAGAAGGAAAGGCCCGGCCGAACCAGTACACGCGGTGAGGCGGACCAGACAGCCAGGCCCAAGTTTCAACTACGAGCTTTTTAACTGCAACAACTTTAATATACGCTATTGGAGCTGGAATTACCGCGGCTGCTGGCACCAGACTTGCCCTCCAA
+
DDDBDHEEHHIIHHIIHHHIIIIIIIIIFIHIIIIIHHHHCHCCHH1DHHHGECHIEHIIGI?GEHIIIF/CGCEHHICHHIHIIIHHFHFEHHHIHHCGFC@@HEEIIGEHHHGEEHFHHIIIHEGHHGHEEEIIHHHIHEFHHHIHHHHGIHHHHIIIIIHHGHHIGHHIIHGEHHHHIHHIIIHEEGFFIHGIIHIIIIGIIIIHHFGCIHIIHHIIHIHIHIIIIIIIIHHHHIHGII=HIIIIIIIIHIIIIIIIHIIIIIIIIGIIIHIIIIIHGFGHHIIHIIHHHDHHIIIIIIIIIIHHIIIIIIIIIIIIIIIHHIIIIIIIIIIIIIIIDDDDD
@HISEQ:969:HM2KJBCX2:2:1101:12538:71407 2:N:0:ACTATGCA
TCAGACCAACTGCCCAACTATCCCTATTAATCATTACGTCAATCCTAGAAACCAACAAAATAGGATCAACGTCCTATTTCATTATTCCATGCTAATGTATTCAAGCGCGAGCCTGCTTTAAACACTCTAATTTTTTCAAAGTAACAGTCCTGATTCCCCGCCACACCAAATGAATGACATGATGGTTCGTCAGAAGGTAGGAACCAGTAACACCAGTACGTACCTAAGGCACGACCAACGTACTGATCCCGAAATTCAACTACGAGCTTTTTAACTGCAACAACTTTAATATACGCTATTGGAGCTGGAATTACCGCGGCTGCTGGCACCAGACTTGCCCTCCAA
+
DDDDDIIIIIIIIIIHIIGIIIIIGHIIIIIIIIIIIIIIHHIIIIIHHHIIHHIIIHIHIHFHGHFHFGHGHGIIIIIIIIIFHEHHHIIIEEHHIHHHHCHHHHIIHFHGHIIIIHHHIHHIIHHHHHHIIIIIEHEHIHHIIIIHHFEEGFDHGIIIIIIHIIIIIIHIIHIIIHHHIIIIHHIIIIIIIIIIIIIHHIHGGIIIIIHHIIIIIIIIIIIIIIIIIIIIIIIIIIIIIIHGIIIIIIIIHIIIIGIIGIHIIHIIIIIIIIIIIIGIIIIIIHIHIIIIIIIHHHIHIIIIIIIIIIIIIIIIIIIIIIIIIIIIIIIIIIIIIIIIDDDDD
@HISEQ:969:HM2KJBCX2:2:1101:6766:72455 2:N:0:ACTATGCA
TCAGACCAACTGCCCAACTATCCCTATTAATCATTACGGTGATCCTAGAAACCAACGAAATAGAATCAGTCCGTCCTATTTCATTATTCCATGCTAATGTATTCAGACGATAGTCTGCTTTAAACACTCTAATTTTTTCAAAGTAACAGTCCTGATTTCCAATCACACCAAATAAATGGCATGAAAGTTCCTCAGAAGGTAGAGATCCATCTCACCAGTGCAGACACCTAAGCCTGACCAATGAGTAAACCCCGAAGTTCAACTACGAGCTTTTTAACTGCAACAACTTTAATATACGCTATTGGAGCTGGAATTACCGCGGCTGCTGGCACCAGACTTGCCCTCCAA
+
DDDDDIIIIIIIIIIIIIIIIIIIIIIIIIIIIIIIIIIIIHIIIIIIIIIIIIIIIIIIIIIIIIIIIIIHIIIIIIIIIIIIIIIIIIIIIIIIIIIIIIIIIIIIIIIIIIIIIIIIIIIIIIIIIIIIIIIIIIIIIIIIIIIIIIIIIIIIIIIIIIIIIIIIHIIIIIIHHIHIIIIIIIIIIIIIIIIIIIIIIIIIIIIIIIIIIIIIIIIIIIIIIIIIIIIIIIIIIIIIIIIIIHHIIIIIIIIIIIIIIIIIIHIIIIIIIIIIIIIIIIIIIIIIHIIIIIIIIIIIIIIIIIIIIIIIIIIIIIIIIIIIIIIIIIIIIIIIIIIIIIIDDDDD
@HISEQ:969:HM2KJBCX2:2:1101:10834:72070 2:N:0:ACTATGCA
TCAGACCAACTGCCCAACTATCCCTATTAATCATTACGTTGATCCTAGAAACCAACAAAATAGAATCGAACGTCCTATTTCATTATTCCATGCTAATGTATTCAAGCGCGTGCCTGCTTTAAACACTCTAATTTTTTCAAAGTAACAGTCCTGACTCCCCACAACATCAAATTAATGACATCATGATTCATCAGAAGGGAGAAATCAATGACATTAGTACGTACCGAAGGCACGACCGACGTATTGATCCCGAAATTCAACTACGAGCTTTTTAACTGCAACAACTTTAATATACGCTATTGGAGCTGGAATTACCGCGGCTGCTGGCACCAGACTTGCCCTCCAA
+
DDDDDIIIIIIIIIIIIIIIIIIIIIIIIIIIIIIIIIIIIIIHHIIIIHIIIIIIIIIIIIIIIIHHIIIIIIIIIIIIIHIHIIIHIIIIIIHIIIIIIHHIIIIIIIIIIHIHIIIIIIIIIIIIIIHIIIIIIIIIIIHIIIIIIIIIIIIIIIIIIIIIIIIIIIIIIIIIIIIIIHHIIIIHIIIIIIIIIIHIHIIIIIHIIIIIIHIIIIIIIIIIIIIIIIIIIIIIIIIIIIIHHIIHIIHHIIIIIIIIIIIIIIIIIIIIIIIIIIIIIIIIIIIHIIIIIIIIIIIIIIIIIIIIIIIIIIIIIIIIIHIIIIIIIIIIIIIIIIIIIDDDDD
@HISEQ:969:HM2KJBCX2:2:1101:10273:72385 2:N:0:ACTATGCA
TCAGACCAACTGCCCAACTATCCCTATTAATCATTACGTCAATCCTAGAAACCAACAAAATAGGATCAAACGTCCTATTTCATTATTCCATGCTAATGTATTCAAGCGTTAGCCTGCTTTAAACACTCTAATTTTTTCAAAGTAACAGTCCTGTTTCCCTGCAACACCAAATTAATGACATTACAGTTCCTCAAGAAGGAGGAACCAGTAAAGCCAGTGCATACCAGAGGCACGACCAACCTACTAATCCCGAAATTCAACTACGAGCTTTTTAACTGCAACAACTTTAATATACGCTATTGGAGCTGGAATTACCGCGGCTGCTGGCACCAGACTTGCCCTCCAA
+
DDADDIHIIIIIIHIIIIIIIIIIIIIIIIIIIIIIIIIIIIIIIIIIIIIIIIIIIIIIIIHEHIIIIIIIHHHIIIIHIIIIIIIGIIIIHIIIIHIIIIIIIIHIIIIIGIIIIIIIHIIIIIIGIIIIIHHHHIIIHIIIHHIIIIIIIIIIIIIIIIIIIIIIIIIIIIIIIIIIIIIIIIHHH/IIIIIIIIIIIIIHIIIIIIIIIIIIIIIIIIIIIIIIIIIIIIIIIIHIIHHHHIIIIIIIIIIIIIIIIIHIIIIIIIIIIIIIIIIIIIIIIIIIIIIIIHIIIIIIIIIIIIIIIIIIIIIIIIIIIIIIIIIIIIIIIIIIIIIIIDDDDD
@HISEQ:969:HM2KJBCX2:2:1101:19885:72584 2:N:0:ACTATGCA
TCAGACCAACTGCCCAACTATCCCTATTAATCATTACGTCAATCCTAGAAACCAACAAAATAGGATCGAACGTCCTATTTCATTATTCCATGCTAATGTATTCAAGCGTTAGCTTGCTTTAAACACTCTAATTTTTTCAAAGTAACAGTCCAAATTCCCCGCAACACCAAATTAATGGCATTACGGATCATCAGGAAGGAGGAATCAGTGAGACCAGTACATACCAGAGGCATGACCAATCTACTAACCCCGAAATTCAACTACGAGCTTCTTAACTGCAACAACTTTAATATACGCTATTGGAGCTGGAATTACCGCGGCTGCTGGCACCAGACTTGCCCTCCAA
+
DDDBBHIIIHHFHIIIIIIIIIHIIIIIIIIIIIIIIIIEHIIIIIIIHIIIIIIIIIIHHEGHHHIGDEHHFEHCCGHHEEFHEHIHFEHHGGCHH@HIIHIHHHHHHHHGHHIIEEHIIHHEC1?HGIIGHHIHHIHIHHHHHHEEHHIIHHHHIHHIHHHHCHHEHHHHFIHHIHHIHHHHIIIHHIEHHHHHIHEHEHIIIIIIIHHHIIHIHHHIIIIHIIIIIIIIIIIIIIIIIIHHIIII=IIIIIHIHIIIIIIIIIIIIIHIIIIIIIIIIIIIIIIIIIIIIIIIIIIIIIIIIIIIIIIIIIIIIIIIIIIIIIIIIIIIIIIIIIIIIDDDDD
@HISEQ:969:HM2KJBCX2:2:1101:19098:72802 2:N:0:ACTATGCA
TCAGACCAACTGCCCAACTATCCCTATTAATCATTACGTCAATCCTAGAAACCAACAAAATAGGATCGAACGTCCTATTTCATTATTCCATGCTAATGTATTCAAGCGTTAGCTTGCTTTAAACACTCTAATTTTTTCAAAGTAACAGTCCAAATTCCCCGCAACACCAAATTAATGGCATTACGGCTCATCAGGAAGGAGGAATCAGTGAGACCAGTGCATACCGATGGCATGACCAATCTACTAACCCCGAAATTCAACTACGAGCTTTTTAACTGCAACAACTTTAATATACGCTATTGGAGCTGGAATTACCGCGGCTGCTGGCACCAGACTTGCCCTCCAA
+
DDDDDIIIIIIIIIIIIIIIIIIIIIIIIHIIIIIIHIIIIIIIIHIIHIIIIIIIIFHIHIHHIIIIIHIIHIIIIIIIHIIIHHHIGHHHIIIGHIHHIIHIIIIIIIIIIIIIIIIIIIIIIHIIIIIIIIIIIIIIIIIIIIIIHIIHGIIIIGIIIIIIIHIIIIIIHIIIIIIIIIIIIIIIIIIIIIIIIIHIIIIIHIIIHIIIHIIIIIIIIIIIIIIIHIIIIIIIIIIHIIIHHIHIIIIIIIIIIIIIIIIIIIIIIIIIIIIIIIIIIIHIIIHHIIIIIIIIIIIIIIIIIIIIIIIIIIIIIIIIIIIIIIIIIIIIIIIIIIIIICDDDD
@HISEQ:969:HM2KJBCX2:2:1101:7014:73523 2:N:0:ACTATGCA
TCAGACCAACTGCCCAACTATCCCTATTAATCATTACGTCAATCCTAGAAACCAACAAAATAAGATCGAACGTCCTATTTCATTATTCCATGCTAATGTATTCAAGCGTTAGCTTGCTTTAAACACTCTAATTTTTTCAAAGTAACAGTCCAAATTCCCCGCAACACCAAATTAATGGCATTACGGTTCATAAAGAAGGAGGAATCAGTGAGACCAGTACATACCAGAGGCATGACCAACCTACTAACCCCGAAATTCAACTACGAGCTTTTTAACTGCAACAACTTTAATATACGCTATTGGAGCTGGAATTACCGCGGCTGCTGGCACCAGACTTGCCCTCCAA
+
DDDDDIIIHIIIIIIIIIHIHIIIGHHIIHHGHIIHIEGGHHIIIIIGHHIIIIIIIIEHHIIIIIIIHIIHHHIICHHHIIIIIHIHHHHIGHGHIIHIIHIHIIHHIIIIIHIHIHHHHHHIHIHHIGIIIIIIIIIHIIIIIHHHGHIHGEHHIHIIIIIIIIHHGCHIIIIIIHIHFIHHCHEHIIIIHIIIIIHIIHHIHIIIIIIHIIIIHHHIHIGIIIIIIIIIIIIIIIIGIIIHGHEHHDGIIIIHIHIHIIIIIIIIHIIIIIIIIHHFHHHHIIIIIHIGIHIIIIIIIIIIIIIIIIIIIIIIIIIIIIIHIIIIIIIIIIIIIHIIIDDDDD
@HISEQ:969:HM2KJBCX2:2:1101:16431:73720 2:N:0:ACTATGCA
TCAGACCAACTGCCCAACTATCCCTATTAATCATTACGTTGATCCTAGAAACCAACAAAATAGAATCGAACGTCCTATTTCATTATTTCATGCTAATTTATTCAAGCGCGTGCCTGCTTTAAACACTCTAATTTTTTCAAAGTAATAGTCCTGATTCCCCACGACACCAAATTAATGACATCATGGCTCCTCAGAAAAGAGAAACCAATAACACCAGTACATACCAGAGGCATGACCGACGTATTGATCCCGAAATTCAACTACGAGCTTTTTAACTGCAACAACTTTAATATACGCTATTGGAGCTGGAATTACCGCGGCTGCTGGCACCAGACTTGCCCTCCAA
+
ABADD11DGEFCHD1@1<<<C<D@<D1C1CG?G1C11DFC<<C@CDEFE?11111<CCDG?@1CGH?@?1D?C10<<DFE1<<G<FD1C1<1<F11<111<11<<1<<//CC0@@DC@EHG@<1D<F8DC1<BF<A?816@FB<<$<CG6B<:B7%/0<GF9?DC/ECHHFD@HEGC<CGH/<CEG<<</@F:0FGD0HHEFG<0D0<:<<<<111A<HE@<EHEEF<11?G@CAHF1CC@CFC<C?<AC<1F@?HHHCIHHDCC@C0HEEHHED1<<1EGHHDD<?HED<C<@E@@FE?HFHH?F<<1FD1CHCHDCD1FFC<C1F1HHHFG@EHIHHHH@B000
@HISEQ:969:HM2KJBCX2:2:1101:19869:74229 2:N:0:ACTATGCA
TCAGACCAACTGCCCAACTATCCCTATTAATCATTACGTCAATCCTAGAAACCAACAAAATAGGATCGAACGTCCTATTTCATTATTCCATGCTAATGTATTCAAGCGTTAGCTTGCTTTAAACACTCTAATTTTTTCAAAGTAACAGTCCTGGTCCCCAACACACCCAGTGAAGGGCATGCGGTTCTCCAGAAGAGAAGGCCCGGCCGGACAAGTGCACGCGGTGAGGCGGACCTGCCAGCCAGGCCAAAGGTTCAACTACGAGCTTTTTAACTGCAACAACTTTAATATACGCTATTGGAGCTGGAATTACCGCGGCTGCTGGCACCAGACTTGCCCTCCAA
+
@DDADIIIIIHIHIHCHIHHIGHHGHIIIEHEHHHHHIIHHIIHHIIHFHIHHIIIIIIHIIIEHEGHDHH/CCEHHHCHHGHIIIIGHCFG@GHHHGHIGEHHHHHIIIIHIIIEIIIIIIIHHIIIIIIIIIIHHIIIIIIIHHEIHIHIIHHHHHHIIHHHHIHHECFHHHIIIIIHIHCHHHDG?CHGHHHHIHIIIIIIIIHIHIIIIIIHHHIIIIIIIIIIIIIIIIIIHHEEFGCIIIIIIIIHGIIIIIIHIIIIHIIIHGHHHIIGHIIIIHIHHHIIIIHHGIIIIIIIHIIIIIIIIIIIIIIIIIIIIHHIIIIIIIIIIIIIIIIDBDDB
@HISEQ:969:HM2KJBCX2:2:1101:8998:73977 2:N:0:ACTATGCA
TCAGACCAACTGCCCAACTATCCCTATTAATCATTACGTCAATCCTAGAAACCAACAAAATAGGATCGAACGTCCTATTTCATTATTCCATGCTAATGTATTCAAGCGTTAGCTTGCTTTAAACACTCTAATTTTTTCAAAGTAACAGTCCAAATTCCCCGCAACACCAGATTAATGGCATTACGGCTCATCAGGAAGGAGGAATCAGTGAGACCAGTACATACCAGAGGCATGACCAACCTACTAACCCCGAAATTCAACTACGAGCTTTTTAACTGCAACAACTTTAATATACGCTATTGGAGCTGGAATTACCGCGGCTGCTGGCACCAGACTTGCCCTC
+
DDAADIGHIIIIIIGHIIIIIIIIIIIHIIIIIIIHIHIIGIIHHIGIHHHHGHIIIIIIHEHHHIHHIIIIIEHHHIIIIHIIIHIFHHIIIHIIIHHHHIIIIIHHHHIIHGHIIIIHIIIIIHHHHIHGFHHIHIIIIIHIHHHHGHGHICHHHCGHHHHIHHIHHEHHHIHGHIIIHCIIIIIHHHHIIIIIHIFIHHIIIIIIIIIHHHIIIIIIIIIHIIHIIIIIIIIIHIIIIIIHEIIIIIHGIIHHEGIIHHIIHIGHHHHHIIIHFIIIHHHIIIHIIIIIIIIIIHHEIIIIIHHHIIHIHHDIIHIIIHGIIHIIIIIIIIIHHHBD@BD
@HISEQ:969:HM2KJBCX2:2:1101:3994:75321 2:N:0:ACTATGCA
TCAGACCAACTGCCCAACTATCCCTATTAATCATTACGTCAATCCTAGAAACCAACAAAATAGGATCAAACGTCCTATTTCATTATTCCATGCTAATGTATTCAAGCGTTAGCCTGCTTTAAACACTCTAATTTTTTCAAAGTAACAGTCCTGTTTCCCTGCAACACCAAATTAATGACATTACAGTTCTTCAAGAAGGAGGAACCAGTAAAGCCAGTACATACCAGAGGCACGACCAACCTACTAATCCCGAAATTCAACTACGAGCTTTTTAACTGCAACAACTTTAATATACGCTATTGGAGCTGGAATTACCGCGGCTGCTGGCACCAGACTTGCCCTCCAA
+
DDDDDIIIIIIIIIIIIIIIIIIIIIIIIIIIIIIIIIIIHIIIIIIIIIIIIIIIHIHIIIGHIIIIHGIHHHIIIHIHIIHIIIIIHIIIIIIIIHIIIIIIIIIIIIHIHFHHIHIIIIIIIHIIIIIIIIIIHIHIIIIIIIIIIHIIIIIIIIIIIIIIIIIHIHHIIIIIIIIIIIIIIIIIHIIIHIIIIIIIIIIIIIIIIIIIIIIIIIIIIIIIIIIIIIIIIIIIIIIIIIIHGIHHIIIIIIIIIIIIIIIIIIIIIIIIIIIIIIIIIIIIIIIIIIIIIIIIIIIIIIIIIIIIIIIIIIIGIIIIIIIIIIIIIIIIIIIIIIIIIDDDDD
@HISEQ:969:HM2KJBCX2:2:1101:21075:75070 2:N:0:ACTATGCA
TCAGACCAACTGCCCAACTATCCCTATTAATCATTACGGCGGTCCTAGAAACCAACAAAATAGGACCGCACGTCCTATTCTATTATTCCATGCTAACGTATTCGAGCAAAGGCCTGCTTTGAACACTCTAATTTTTTCAAAGTAAAAGTCCTGGTCCCCAACACACCCGGTGAAGGGCATGCGGTTCTCCAGAAGAGGGGGCCCGGCCGGACAAGTGCACGCGGTGAGGCGGACCTGCCAGCCAGGCCAAAGGTTCAACTACGAGCTTTTTAACTGCAACAACTTTAATATACGCTATTGGAGCTGGAATTACCGCGGCTGCTGGCACCAGACTTGCCCTCCAA
+
<D@@DGHHIICH?FCFGH1FC<DE?GEHHHFEH?@@GC<FHHEHDHFCCEH1CHFIEHHIHHFEHHE<EHC<@10<<D11<GCE1DCH?<D?1DHF/D/<1<DEEHGHFFGC@ECB<DCCHG?8<F1CCCGHHHH@CFHHHHFHBDGH<ECE@C/77<</G@?C;G/A@C7CHG.BEB8E??/:9../=C.=/::/:--?CC/HE</<0@CF0EIFH?</<0G@@HHE/<1D<C0=GC/<<11IHB?CCHCCHCD11<<EF=F<G=FHGF<111@@EG<F<<<11<<<<0<<<1<<1@EGG1F<EIH@F?HH<CE?HF1F<C1HEHHHF<<<<EG=IHEAD@D@
@HISEQ:969:HM2KJBCX2:2:1101:16481:77124 2:N:0:ACTATGCA
TCAGACCAACTGCCCAACTATCCCTATTAATCATTACGTCAATCCTAGAAACCAACAAAATAGGATCGAACGTCCTATTTCATTATTCCATGCTAATGTATTCAAGCGTTAGCTTGCTTTAAACACTCTAATTTTTTAAAAGTAACAGTCCAAATTCCCCGCAACACCAAATTAATGGCATTACGGCTCATCAGGAAGGAGGAATCAGTGAGACCAGTACATACCAGAGGCATGACCAACCTACTAACCCCGAAATTCAACTACGAGCTTTTTAACTGCAACAACTTTAATATACGCTATTGGAGCTGGAATTACCGCGGCTGCTGGCACCAGACTTGCCCTCCAA
+
DDDDDIIIIIIIIIIIIHIIIIIIIIIIIIIIIIIIIIIIIIIIHHIIHIIIIIIIIIIIHHGHHHIFIICHHGHHGIIIIIIIIIIFEHHIGHHHIIIIIHHHHHIHIHHIIHHIIIIIIIIHHHHHHHIIIIIIIIIIIIHHIHHIHIIIIIHIIIIHHHHCGIIIIHIHIIIIIIIIHIIIIIHHIIHIIIHHIIIIIIIIIIIIIIIIIIIIIIIIIIIIIIIIIIIIIIIIIHIIIHGGHHHIIIIIIIIIIIIHHHCIIIIHIIIHIIIIIIIIIIIIIIIHIIIIIIIIIIIIIIIIIIIIIIIIIIHIIIIIIIIIIIIIIIIIIIIIIIIIIDDDDD
@HISEQ:969:HM2KJBCX2:2:1101:12874:77836 2:N:0:ACTATGCA
TCAGACCAACTGCCCAACTATCCCTATTAATCATTACGGTGATCCTAGAAACCAACAAAATAGAACCATGCCGTCCTATTCTATTATTCCATGCTAATGTATTCGAGCAAAAATGCCTGCTTTAAACACTCTAATTTTTTCAAGGTAAAGGTCCTGGATCCGCAAGACACCCAATTAAGGACATCAAGTTTCTCCAGAAGGTGAGAAATCAACAGCGACAGTTCATACCCCTTAAGGCATGACCATCACGTCAATCCCGAAATTCAACTACGAGCTTTTTAACTGCAACAACTTTAATATACGCTATTGGAGCTGGAATTACCGCGGCTGCTGGCACCAGACTTGCCCTCCAA
+
DDDDDIIIIIIIGHHHIIIIIIIIIIIIIIIIIIIIIIHIHIIHHIIIHIIHIIIIIIIIIGHIIIIHIIEHIIIIIIHIIIIIHIIIIIIGIGHHIHIIIFHHHIIIIIIIIIIIIIIIHHHIIIHHHIIIIIIIIHIIIIIHHHIIIIIIIIIHIHIIIIIIIIIIIIIIIIIIIIIIIIIIIIIIHIHHHIIIIIIIIIIIIIIIIIIIIIIIIIIIIIIIIIIIIIIIIIIIIIIIIIIIIIIIIIHGIIIIIIIIIIIIIIIIIIIIIIIIIIIIIIIIIIIIIIIIIIIIIIIIIIIIIIIIIIIIIIIIIIIIIIIIIIIIIIIIIIIIIIIIIIIIIIIIDDDDD
@HISEQ:969:HM2KJBCX2:2:1101:10985:77951 2:N:0:ACTATGCA
TCAGACCAACTGCCCAACTATCCCTATTAATCATTACGTCAATCCTAGAAACCAACAAAATAGGATCGAACGTCCTATTTCATTATTCCATGCTAATGTATTCAAGCGTTAGCCTGCTTTAAACACTCTAATTTTTTCAAAGTAACAGTCCTGTTTCCCTGCAACACCAAATTAATGGCATTACAGTTCTTCAGAAAGGAGGAATCAGCGAAGCCAGTGCATACCAGTGGCACGACCAACCTACTGACCCCGAAATTCAACTACGAGCTTTTTAACTGCAACAACTTTAATATACGCTATTGGAGCTGGAATTACCGCGGCTGCTGGCACCAGACTTGCCCTCCAA
+
DDDDDIIIIIIIIIIGIIIIIIIIIIIIIIIIIIIIIIIIIIIIIHIIIIIIIIIIIIIHIIHHIHIHIIIHHIIIIIIIIIIIIIIICHIHFIIIIIIIIIIIIIIIHIIIHIIIIIIIIIIIIIIIIHIIIIIIIIIHIIIIIIIIIIIIIIIIIIIIIIIIIIIIIIIHIIIIIIIIIIIIIIIIIIHIIIIIIIIIIIIIHIHIIIIIIIIIIHIIIIIIIIIIIIIIIIIIIIHIIIIHHIHHIIIIIIIIIIIIIIIIIIIIIIIIIIIIIIIIIIIIIIIIIIIIIIIIIIIIIIIIIIIIIIIIIIIIIIIIIIIIIIIIIIIIIIIIIIIIIDDDDD
@HISEQ:969:HM2KJBCX2:2:1101:16705:76767 2:N:0:ACTATGCA
TCAGACCAACTGCCCAACTATCCCTATTAATCATTACGTCAATCCTAGAAACCAACAAAATAGGATCGAACGTCCTATTTCATTATTCCATGCTAATGTATTCAAGCGTGAGCCTGCTTTAAACGCTCTAATTTTTTCAAGGTAACAGTCCTAATTCCCCGTGACACCAAATTAATGGCATTACGGTTCTTTAGAAGGTGAGAAATCAATAATATCAGTACATACCAACGGCATGACCGATACATTGATCCCGAAATTCAACTACGAGCTTTTTAACTGCAACAACTTTAATATACGCTATTGGAGCTGGAATTACCGCGGCTGCTGGCACCAGACTTGCCCTCCAA
+
DDDBDIIIIIIIHHIIIIIIIIIIIIIIIIIIIIHHIEHIIIIIIIIHIIIIIIIIIHHCHHEHEHIEHHIHHIIIIIHEHEHIIIIGIIIHHHIIIIIHIHHIHIIIHIHHHIHHIIIIHGHIIHGFIIIIIIIIIIIHHHHIHIIIIHIIIIIIIIIIIHIHIIIIIIIIIIIIHHFHIIIIIIIHHHIIHIIIIIIHHIIIIIIIIIIIIIIIIIIIHHHHHGIHIIIIHIIIIIIIHIHHHFIHIIIIIIIIIIIIIIHIIIIIIIIIIIIHIIIIIIHHIIIHIIIIIIIIIIHGCFIIIIIIIIIIIGIIIIIIIIIIHIHIIIIIIIHHIIIIIIBDDCD
@HISEQ:969:HM2KJBCX2:2:1101:15008:78252 2:N:0:ACTATGCA
TCAGACCAACTGCCCAACTATCCCTATTAATCATTACGGCGGTCCTAGAAACCAACAAAATAGGATCGCACGTCCTATTCTATTATTCCATGCTAACGTATTCGAGCAAAGGCCTGCTTTGAACACTCTAATTTTTTCAAAGTAAAAGTCCTGGTTCCCCAACACACCCAGTGAAGGGCATGAGGCTCTCCAGAAGGAAAGGCCCGGCCGAACCAGTACACGCGGTGAGGCGGACCAGACAGCCAGGCCCAAGTTTCAACTACGAGCTTTTTAACTGCAACAACTTTAATATACGCTATTGGAGCTGGAATTACCGCGGCTGCTGGCACCAGACTTGCCCTCCAA
+
DDDDDIIIIIHHHIIIIIIIIIIIHHIIIIIIIIIIIHHIHHHHIIHIHIICHIHIHIIHHHGHEFE<EGDHFEHHIHIIEHIIIIHHHIHHIIIIIIIICDHFHHIIIIHIIIHHIHHIIIIHHHIIHHIIIIHIIIIIIHHIIIIIIIHIIIHHIIIIIHIHGGIIIIIHIIIHHHIIIIIIIIHGHIIIIIIIIIIIIIIIIIIIIIIHIIIII=IIIIIIIIIIIIIIIIIIIIIIIIIHIIIHFIIHIHIIIIIIIIIIIIIIIIIIIIIIIIIHHIIIIIIIIIIIIIIIIIIIHIIIIIIIIIIIIIIIIIIIIIIIIIIIIIIIIIIIIIIIDDDDD
@HISEQ:969:HM2KJBCX2:2:1101:10148:78130 2:N:0:ACTATGCA
TCAGACCAACTGCCCAACTATCCCTATTAATCATTACGGCGGTCCTAGAAACCAACAAAATAGGACCGCACGTCCTATTCTATTATTCCATGCTAACGTATTCGAGCAAAGGCCTGCTTTGAACACTCTAATTTTTTCAAAGTAAAAGTCCTGGTCCCCAACACACCCAGTGAAGGGCATGCGGTTCTCCAGAAGAGAAGGCCCGGCCGGACAAGTGCACGCGGTGAGGCGGACCTGCCAGCCAGGCCAAAGGTTCAACTACGAGCTTTTTAACTGCAACAACTTTAATATACGCTATTGGAGCTGGAATTACCGCGGCTGCTGGCACCAGACTTGCCCTCCAA
+
DCDDAIHHHHIHGHIIHIIIIGIIIIIIIIIIHIHII@HHHIIHHIHIIIIIHHIHIIIIIIHEHHCC<HIHFHHEG<DGHIIIIIIIIIHIGIIIIIHHG<FEHHGIIIHHIIHHHHIIIIIIIIIIIIIIIHIIIGIIIHHHIHIIIIIIHIIIIIIIIHHHHFHHHHHHHHIIIIHHIHIIIHHHIIIIIIHHHHHIHIIIIHIHIIIHHHIIIHIHIIHIIIIIGIHIIHIIIIIIIHHHIIIIIIIIIIIIIIIIIIIIIHIIIIIIIIIHIIIIIHHIIIIIIHIHIIIIIHIIIHIHIHIHIIIIIIIIIIIIIIHIIIIIIIIHIIIIIIIDDDDD
@HISEQ:969:HM2KJBCX2:2:1101:5112:78950 2:N:0:ACTATGCA
TCAGACCAACTGCCCAACTATCCCTATTAATCATTACGTCAATCCTAGAAACCAACAAAATAGGATCAAACGTCCTATTTCATTATTCCATGCTAATGTATTCAAGCGTTAGCCTGCTTTAAACACTCTAATTTTTTCAAAGTAACAGTCCTGTTTCCCTGCAACACCAAATTAATGACATTACAGTTCTTCAAGAAGGAGGAACCAGTAAAGCCAGTACATACCAGAGGCACGACCAACCTACTAATCCCGAAATTCAACTACGAGCTTTTTAACTGCAACAACTTTAATATACGCTATTGGAGCTGGAATTACCGCGGCTGCTGGCACCAGACTTGCCCTCC
+
DDCDDIHIIIIIIIIIIIIHHIIIIIHIIIIIIIIIICGIIIHIHIIIIHIIIIIIIIHHIHHHGHIHFFHHHHGHIHIIIIIIIIIIGIHHHGHIHIIIIHGHHIIIIIIIHIHEHHIIHIIIIIHHIIIIIFIIHHIGIIIHIIIIIHIIIIIIHIHIHHIIIIIIHEHHHIIIIIIIIIIIIIIIIHHFIIIIIIIIGIHGHIIIIIIIIHIHIIIIIIIHHIIIIHIIIIIIIIIGIHHHIHIGIIIIIIIIIIIIHHCIIHIIIHIIIIHIIIIIIIIIIIIIIIIIIIIIIIIIIIIIIIIIIIIIIIIIIIIIIIIIIIIIIIIIIIIIIIIDDCDD
@HISEQ:969:HM2KJBCX2:2:1101:16007:80091 2:N:0:ACTATGCA
TCAGACCAACTGCCCAACTATCCCTATTAATCATTACGTCGATCCTAGAAACCAACAAAATAGGTTCGATCGTCCTATTTCGTTATTCCATGCTAATGTATTCAAGCGCGAGCCTGCTTTAAGCACTCTAATTTTTTCAAAGTAACAGTCCTGTTTCCCCGCAACAACAAATTAATGCCATCACGGTTCTGCAAGAGGGAGGGACCAGTGAGGCCAGTGCATACCAGTGGCACGACCAACCTACTGGCCCCGAAATTCAACTACGAGCTTTTTAACTGCAACAACTTTAATATACGCTATTGGAGCTGGAATTACCGCGGCTGCTGGCACCAGACTTGCCCTCCAA
+
D@BDDIIIIHIHEHHHIIHIIEHIHIIIIHIIIGHHIHGHIIIEHIIIIIIIHIHIIIHHHEHHIHIIIHHHICHIIGHHIIIIIHIHIIIIGIICIIHHIHIIIIIIHIHIIIIHGIIIIIIIIIHHIIIIIIIIIIHHGHIIIIIIIIIIIHIIIHIGIIIIIIIIIIIIIIIIIIIIIIIIIIHHIIIHIIHIIIIIIIIIIIIIIIIIIIIIIIIIIHIIIIIIHIIHIIIIIIIIIIHHEIIIHHIIIIIIIIIIIIIHIIIIIIIIIIIIIIIIIIIIIIHHIIIIIIIHHGIIIIIIIIIIIIIIIIIIIIIIHIIIHIIIIIIIIIIIIIIIHDDDDB
@HISEQ:969:HM2KJBCX2:2:1101:8704:80597 2:N:0:ACTATGCA
TCAGACCAACTGCCCAACTATCCCTATTAATCATTACGTCGATCCTAGAAACCAACAAAATAGGGTCAAACGTCCTATTTCATTATTCCATGCTAATGTATTCAAGCGTGTGCCTGCTTTAAACACTCTAATTTTTTCAAAGTAACAGTCCTGATTCCCCATGACACCAAATTAATGACATCACAGTTCGTCAGAAGGTAGAAATCAATAATACCAGTGCATACCGGAGGCACGACCAATATATTTATCCCGAAATTCAACTACGAGCTTTTTAACTGCAACAACTTTAATATACGCTATTGGAGCTGGAATTACCGCGGCTGCTGGCACCAGACTTGCCCTCCAA
+
AADADHIIIFCEHIIGHIIIIIIIIIIIIHHIIIHHHIHIIIHIIIHIHIIIGHHDHEGHIIIIHHHHIIHHEHHHHIIGCCGHEHIEFHHIHGIGIHHIIGHHIIIIHHIHHHHHIGGIIHIIIIIIIHIHIIHIIHHFEIHHHHHIIIIIIIHIIIHHHFIIIIIHHHIIHHIIHHHHEHHIH@GIIHHHIHIIHIIIIIIIH;IIIHIHIIHHHFGIIIHIHIIIIIIIIHIHIIIHIIFHFIIHHHHHIIIIIIHHHHHGIHIIIIIIIHFIHHHHIIIHHHFIIIHIIIIIIHHHHIHIIIHHHHHHIIIIIIIIIIHIIIIIIIIIFHIIIIIIIDDDDD
@HISEQ:969:HM2KJBCX2:2:1101:2202:80810 2:N:0:ACTATGCA
TCAGACCAACTGCCCAACTATCCCTATTAATCATTACGTCAATCCTAGAAACCAACAAAATAGGATCGAACGTCCTATTTCATTATTCCATGCTAATGTATTCAAGCGTTAGCCTGCTTTAAACACTCTAATTTTTTCAAAGTAACAGTCCTGTTTCCCTGCAACACCAAATTAATGACATTACAGTTCTTCAAGAAGGAGGAATCAGTAAAGCCAGTACACACCATTGGCACGACCAACCTACTGACCCCGAAATTCAACTACGAGCTTTTTAACTGCAACAACTTTAATATACGCTATTGGAGCTGGAATTACCGCGGCTGCTGGCACCAGACTTGCCCTCCA
+
DDDDDIIIIIIIIHIIIIIIIIIIIIIIIHIIIIIIIIIIIIIIIIIIIIIIIIIHHIIIIIIIHIIIIIIGIHHIHIIIIHHGHHIHHHIIIIIIIGHHHHHHIIHIIIIHGHHIHIIIIHHEHHIIIIHIIIIIIIIIIIIIIIIIIIIIIIIIIIIIHIIIIIIIHFIIIIIIIIIIIIIIIIIIHIIIIIIIIIIIIIIIIIIIIIIIIIIIIIIIIIIIIIIIIIIIHIIIIIIIIIHGIIIIIIIIIIIIIIIIIIIIIIIIIIIIIIIIIIIIIIIIIHHIIIIIIIIIIIIIIIIIIIIIIIIIIHHHIIIIIIIIIIIIIIIIIIIIIIIIDDDDD
@HISEQ:969:HM2KJBCX2:2:1101:15297:80709 2:N:0:ACTATGCA
TCAGACCAACTGCCCAACTATCCCTATTAATCATTACGTCGATCCTAGAAACCAACAAAATAGAATCAAACGTCCTATTTCGTTATTCCATGCTAATGTATTCAAGCGTGAGCCTGCTTTAAACACTCTAATTTTTTCAAAGTAACAGTCCTGATTCCCCATGACACCAAATTAATGACATCATGGTTCGTCAGAAGGTAGGAATCAATAATACCAGTACGTACAATAGCACGACCAATAAATTGATCCCGAAATTCAACTACGAGCTTTTTAACTGCAACAACTTTAATATACGCTATTGGAGCTGGAATTACCGCGGCTGCTGGCACCAGACTTGCCCTGCAA
+
DBDD@<FG1EHIIEHIIIIG1FHHHFEHIEGHIHIHIIHHHHHHHHHIIIHEHHHHHHHCHHGEHIIHHHEH@1EHHHFEH@HHHHIHIHHHIIIHIHIIHGHIIIIHIIIIHHIHIHHHIHGIHHHHHIIIIIIHHEHHEHCHIIIHIHHGHEHHIHIFIHGIIIHIHHIHHIIIIHIIHIIIHIHIIIIIIHHIIIHIIHIHHIIIIHIHHIIHIIIHIIIIIIIIIIIIHIIIIIHHHHEFIHHIHIHIIIIIIIHIIIIHHIIIIIHHIIIHIHHEIIIHHGIIIHHIIIIIIIIIIIIIIIIIIIIIIIIIIIIIIIIIIIIIIIIIIIHIIIIIDCDDD
@HISEQ:969:HM2KJBCX2:2:1101:6500:81146 2:N:0:ACTATGCA
TCAGACCAACTGCCCAACTATCCCTATTAATCATTACGTCAATCCTAGAAACCAACAAAATAGGATCAAACGTCCTATTTCATTATTCCATGCTAATGTATTCAAGCGTTAGCCTGCTTTAAACACTCTAATTTTTTCAAAGTAACAGTCCTGTTTCCCTGCAACACCAAATTAATGACATTACAGTTCTTCAAGAAGGAGGAACCAGTAAAGCCAGTACATACCAGAGGCACGACCAACCTACTAATCCCGAAATTCAACTACGAGCTTTTTAACTGCAACAACTTTAATATACGCTATTGGAGCTGGAATTACCGCGGCTGCTGGCACCAGACTTGCCCTCCAA
+
DDDDDIHIIIIIIIIIIIIIIIIIIIIIIIIIIIIIIFHIIHIIIIIIIIIIIIIIIHIIIIHHHIIIIIIHHIIIIIIIIIIIIIIHIIIIIIIIHIIIIIIIIHIHIIIIIIIIIIIIIIIIIIIIIIHIIIIHIIIIIIIIIIIIIIIIIIIIIIIIIIIIIIIIIIHHHIIIIIIIIIIIIIIIIIIIIIIIIIIIIIIHIIIHIIIIIIIIIIIIIIIIIIIIIIIIIIIIIIHIIIHHHIHHIIIIIIIIIIIIIIHIIIIIIIIIIIIIIIIIIIIIIIIIIIIIIIIIIIIIIIIIIIIIIIIIIIIIIIIIIIIIIIIIIIIIIIIIIIIIIDDDDD
@HISEQ:969:HM2KJBCX2:2:1101:9397:81384 2:N:0:ACTATGCA
TCAGACCAACTGCCCAACTATCCCTATTAATCATTACGTCAATCCTAGAAACCAACAAAATAGGATCGAACGTCCTATTTCATTATTCCATGCTAATGTATTCAAGCGTTAGCCTGCTTTAAACACTCTAATTTTTTCAAAGTAACAGTCCTGTTTCCCTGCAACACCAAATTAATGACATTACAGTTCTTCAGAAAGGAGGAATCAGCGAAGCCAGTGCATACCAGTGGCACGACCAACCTGCTGACCCCGAAATTCAACTACGAGCTTTTTAACTGCAACAACTTTAATATACGCTATTGGAGCTGGAATTACCGCGGCTGCTGGCACCAGACTTGCCCTCCAA
+
DDDDDIIIIIIIIIIIIIIIIIIIIIIIIIIIIIIIIIHIIIIHIIIIHIIIIIIIIHIIIIIHIIIIIIIIIIIIIIIHHHIIIIHIIIIHIHIIGHHIIGHIIIHIHHIHHIIIIIHIIIIIHHFIIIHHIIIHIIIIIIHHHGIGHHHIHIIIHHIIIIIIHEEHHHIIGHHHEHHIIIHHHHHHFHIHI?HIHGHCEGEHHIIGIGIHDHHHFGGEHGH?IIIIIIIIII?IIIHIIIIHEGIIIIIIIIIIIIIIIIIIIIIIIIIIIHGIIIIIIIIIIIIIIIIIIIIIIIIIIIIIIIIIIIIIIIIIIIIIIIIIIIIIIIIIIIIIIHIIIDDDDD
@HISEQ:969:HM2KJBCX2:2:1101:4275:81494 2:N:0:ACTATGCA
TCAGACCAACTGCCCAACTATCCCTATTAATCATTACGTCAATCCTAGAAACCAACAAAATAGGATCGAACGTCCTATTTCATTATTCCATGCTAATGTATTCAAGCGTTAGCCTGCTTTAAACACTCTAATTTTTTCAAAGTAACAGTCCTGTTTCCCTGCAACACCAAATTAATGACATTACAGTTCTTCAAGAAGGAGGAATCAGTAAAGCCAGTACACACCATTGGCACGACCAACCTACTGACCCCGAAATTCAACTACGAGCTTTTTAACTGCAACAACTTTAATATACGCTATTGGAGCTGGAATTACCGCGGCTGCTGGCACCAGACTTGCCCTCCAA
+
ADD@DHHIIIIFHHHHIIIIIGIIIIIIIIIIIIHIIHHIHIIHIIIIHIIHIIIHHHGIGHHHHGHHEHFHHFEEEEHGFGHHIGHIHHG1DHIEHGHHIGEHECGHIHHHHGH@GHGDBC@HHIHIIIIIHHHHHHIHIGFHGHHHGEIIHHHGHHIF9HIIIHDFHHHGHHIH7HEHEHHIIIIHFIIIHHIIIIII:GIHHIIIHFHEEEHI=IGIHIIGHIIIIIIIIIHHHHHHHHEFEIIHGIIIIIIIHIIIIIIIIIIIIIIIIIIIIGIHHIHHIIIHIIHIIIIIIHIIIIIIIIIIIIIIIIIIIIIIIIIIIIHIIIIIIHGGIIIHIDDBDD
@HISEQ:969:HM2KJBCX2:2:1101:13444:81321 2:N:0:ACTATGCA
TCAGACCAACTGCCCAACTATCCCTATTAATCATTACGTCAATCCTAGAAACCAACAAAATAGGATCGAACGTCCTATTTCATTATTCCATGCTAATGTATTCAAGCGTTAGCTTGCTTTAAACACTCTAATTTTTTCAAAGTAACAGTCCAAATTCCCCGCAACACCAAATTAATGGCATTACGGCTCATCAGGAAGGAGGAATCAGTGAGACCAGTACATACCAGAGGCATGACCAACCTACTAACCCCGAAATTCAACTACGAGCTTTTTAACTGCAACAACTTTAATATACGCTATTGGAGCTGGAATTACCGCGGCTGCTGGCACCAGACTTGCCCTCCAA
+
DDDDDHIIIIIIIIIIIIIHIIIIIIIIIFHIIIIIHIIHHHIHHHIIIIIIIIIIIHHHHIHHIIIIIIIIHHIIIIIHIIIIIIIGIIIHGIEGHIHIHIIIIIHIIIIIHIIIIIIHHIIIHHHHIIIIIIIHIIIIIIIIIIIIIIIHHGGHHIIHIIIIIIIIHIIIIIIIIIIIHIIIIIIIIIIIIHIIIIIIIIIIIIIIIIHIIIIIHIIIIIIIIIIIIIIIIIIIHIIIIIHHHIHIIIIIIIIIIIIIIIIIIIIIIIIIIIIIIIIIIIIIIIIIIIIIIIIIIIIIIIIIIIIIIIIIHIIIIIIIIIIIIIIIIIIIIIIIIIIIIDDDDD
@HISEQ:969:HM2KJBCX2:2:1101:6530:80429 2:N:0:ACTATGCA
TCAGACCAACTGCCCAACTATCCCTATTAATCATTACGTCAATCCTAGAAACCAACAAAATAGGATCAAACGTCCTATTTCATTATTCCATGCTAATGTATTCAAGCGTTAGCCTGCTTTAAACACTCTAATTTTTTCAAAGTAACAGTCCTGTTTCCCTGCAACACCAAATTAATGACATCACAGTTCGTCAGAAGGTAGAAATCAATAATACCAGTGCATACCGGAGGCACGACCAATATATTGATCCCGAAATTCAACTACGAGCTTTTTAACTGCAACAACTTTAATATACGCTATTGGAGCTGGAATTACCGCGGCTGCTGGCACCAGACTTGCCCTCCAA
+
DDDDDIHIIIHIIIIIIIHIHGIIIIIIGIHIHGHIIFIIIIIIHIIIIIIGIIIIHHHHIIFHHGIIHIIHEHHHIIIHGEHIHHIHIHIIHHHIHGIHIIIIIIIIIIIIHIIIIIIIIIHIIIIIHHHIIIIIIHHHIIIIIIIIIHIIIIHIHIIHIIIIIIIIIIIHIIIIIIIGIIIIHIIIIIHHIIIIIIIIIIIIIIIIIIIIIIIIIIHIIIIIIIIIHIIIIIIIIIIIIIIHGHIIIIIIIIIIHIIIIHIIIIIIIIIIIIHIIIIIIIIIIIIIIIIIIIIIIIIIIIIIHIIIIIIIIIIIIIIIIIIIIIIIIIIIIIIIIIIIIDDDDD
@HISEQ:969:HM2KJBCX2:2:1101:1531:81901 2:N:0:ACTATGCA
TCAGACCAACTGCCCAACTATCCCTATTAATCATTACGGCGGTCCTAGAAACCAACAAAATAGGACCGCACGTCCTATTCTATTATTCCATGCTAACGTATTCGAGCAAAGGCCTGCTTTGAACACTCTAATTTTTTCAAAGTAAAAGTCCTGGTCCCCAACACACCCAGTGAAGGGCATGCGGTTCTCCAGAAGAGAAGGCCCGGCCGGACAAGTGCACGCGGTGAGGCGGACCTGCCAGCCAGGCCAAAGGTTCAACTACGAGCTTTTTAACTGCAACAACTTTAATATACGCTATTGGAGCTGGAATTACCGCGGCTGCTGGCACCAGACTTGCCCTCCAA
+
000<DEHI1EE@1<1<1<F1<D?@111<DFH@1D11<<0//<<</1<<CH1C1<DE11<CH11<@GHHI/</1100<111<1CHH?@F11<<11?FHHHCF<G@D1C/C?FH1EHG?HIHB<CCHDHFH8<C8DFG<DF@HG??GDBB?@4@A56DHHFCCGHIHHHFHIIIGHFHHEHGHDHHFHFFGFIIIIHHHEGHHC</HBF=HG@HIIE=H?HIIHEHIIIIHFGHHCEFEAEHHHCIIFGCEHHEHH@1HHGEC<D1C@IIHHGGCHHGH@CHF<EHEF1?HIHGDHHHHIIIIIHEHIIIIIIIIIIIIIIIIIHHHGHEHCIIIHIHIHE@@@DD
@HISEQ:969:HM2KJBCX2:2:1101:2439:82383 2:N:0:ACTATGCA
TCAGACCAACTGCCCAACTATCCCTATTAATCATTACGTCAATCCTAGAAACCAACAAAATAGGATCAAACGTCCTATTTCATTATTCCATGCTAATGTATTCAAGCGTTAGCCTGCTTTAAACACTCTAATTTTTTCAAAGTAACAGTCCTGTTTCCCTGCAACACCAAATTAATGACATTACAGTTCTTCAAGAAGGAGGAACCAGTAAAGCCAGTACATACCAGAGGCACGACCAACCTACTAATCCCGAAATTCAACTACGAGCTTTTTAACTGCAACAACTTTAATATACGCTATTGGAGCTGGAATTACCGCGGCTGCTGGCACCAGACTTGCCCTCCAA
+
DDDDDIIIIIIIHIIIHIIIIHHIIIIIIIIIIIIIIIIIHIIHIIIIIIIIIIIIIIIGHIHIIIIIIIGHH?GHHHHIHIIIIIIHCHIHIIIIIIHIIHIHHIIIIIIHHIIIHHIIIHIHIIIIIIIIIIHHHHIHHHIHIIIHHIIIIHIIIIIHHHHIIIIIIIHGHHIIIIHIIIIIIIIIHIIIIHIIIIIIIIIIIIIIIIIIIIIIIIIIIIIIIIIIIIIIIIIIIII<IIHHCHHEIIIIIIIIHIIIIIIIIIIIIIIIIIIIIIIIIIIIIIIIIIIIIHIIIIIHHIIIIIIIIIIIIIIIIIIIIIIIIIIIIIIIIIIIIIIIIDDDDD
@HISEQ:969:HM2KJBCX2:2:1101:14718:82416 2:N:0:ACTATGCA
TCAGACCAACTGCCCAACTATCCCTATTAATCATTACGTCAATCCTAGAAACCAACAAAATAGGATCAAACGTCCTATTTCATTATTCCATGCTAATGTATTCAAGCGTTAGCCTGCTTTAAACACTCTAATTTTTTCAAAGTAACAGTCCTGTTTCCCTGCAACACCAAATTAATGACATTACAGTTCTTCAAGAAGGAGGAACCAGTAAAGCCAGTACATACCAGAGGCACGACCAACTTACTAATCCCGAAATTCAACTACGAGCTTTTTAACTGCAACAACTTTAATATACGCTATTGGAGCTGGAATTACCGCGGCTGCTGGCACCAGACTTGCCCTCCAA
+
DDDDDIIIIIIIIIIIIIIIIIIIIIIIIIIIIIIIIIIIIIIIIIIIIIIIIIIIIIIIIIIIGIIIIIIHIIIIIIIIIIIIIIIIIIIIHIIIIIIIIIIIIIIIIIIIIIIIIIIIIIIIIIIIIIIIIIIHIIIIIIIIIIIIIIIIIIIIIIHIIIIIIIIIIIIHIIIIIIIHIIIIIIIIIIIIIIIIIIIIIIIIIIIIIIIIIIIIIIIIIIIHIIIIIIIIIIIIIIIIIIIHFIIIIIHIIIIIIIIIIIIIIIIIIIIIIIIIIIIIHH@IIIIIIIIIIIIIIHHHGIIIIIIIIIIIIIIIIIIIIIIIIIIIIIIIIIIIIIIIIDDDDD
@HISEQ:969:HM2KJBCX2:2:1101:16708:83201 2:N:0:ACTATGCA
TCAGACCAACTGCCCAACTATCCCTATTAATCATTACGTCAATCCTAGAAACCAACAAAATAGGATCAACGTCCTATTTCATTATTCCATGCTAATGTATTCAAGCGCGAGCCTGCTTTAAACACTCTAATTTTTTCAAAGTAACAGTCCTGATTCCCCGCCACACCAAATGAATGACATGATGGTTCGTCAGAAGGTAGGAACCAGTAACACCAGTACGTACCTAAGGCACGACCAACGTACTGATCCCGAAATTCAACTACGAGCTTTTTAACTGCAACAACTTTAATATACGCTATTGGAGCTGGAATTACCGCGGCTGCTGGCACCAGACTTGCCCTCCAA
+
DCDDDIIIIHIHHIHIIIIIIIIIIIHIIIHIIIIIIIIIIIIIIIGHEHIIIHIIIIIHIGHHIHHIIGHGEHIHIHHIIIHIIGIHIIIIIHIIIICHHHHHIHHHIIIIIHIHIIIIIIIIIIHIIHIHIIIIIIIIHHGIGHGHIIIIIIIIIIIIIIIIHIIIIIIHHHHGHCIIIHIIIIIIIIIIIIIIIIIIHIHHIIIIII<IIIIIIIIIIIIIIIGIIIIIIIHIIIIIIHF@IIIIIIIIIHIIIIIIIIIIHIIIIIIIIIIIIIHHIIIIIIIIIIHIIIIIIIIIIIIIIIIIHIIIIIIIIIIIIIIIIIIIIIIIHIHIIIIIDDDDD
@HISEQ:969:HM2KJBCX2:2:1101:16103:83878 2:N:0:ACTATGCA
TCAGACCAACTGCCCACTATCCCTATTAATCATTACGTCAATCCTAGAAACCAACAAAATAGGATCGAACGTCCTATTTCATTATTCCATGCTAATGTATTCAAGCGTTAGCCTGCTTTAAACACTCTAATTTTTTCAAAGTAACAGTCCTGTTTCCCTGCAACACCAAATTAATGACATTACAGTTCTTCAAGAAGGAGGAATCAGTAAAGCCAGTACACACCATTGGCACGACCAACATACTGACCCCGAAATTCAACTACGAGCTTTTTAACTGCAACAACTTTAATATACGCTATTGGAGCTGGAATTACCGCGGCTGCTGGCACCAGACTTGCCCTCCAA
+
DDDDDIIIIIIIIHIHIIIIIIIIIIIIIIHIIIIIIIHIIIIIIIIIIIIHIIIIIIFHIIIIIIIIIIIIIIIIIIIIIIIIIIHIIIIHIIHHGIIHHGHIIIIIIHI;IIIIIIIIIIIIIHIIIIIIIIIHHHIFHHIHHIIFHHHIHIIIHIIIHIIIHHIIIHHHIIHIIIIIHIIHIHIIIIHIIIHHIHHIHHHIHIIIIIHGIHIHIIIIHIIHGHHH=IHHIHIHIIHHEHFHHHEHIHHIIIHHHIIHIIIGIHIIIHHIHHIIIIIIIIHGG?HHHGGIIHHHFHHIIHIIHHHGIIIGIIHIHIIIIIIIHIIIHIIIHIIIIIIHDDDDD
@HISEQ:969:HM2KJBCX2:2:1101:13865:84909 2:N:0:ACTATGCA
TCAGACCAACTGCCCAACTATCCCTATTAATCATTACGGTGATCCTAGAAACCAACAAAATAGAACCATGCCGTCCTATTCTATTATTCCATGCTAATGTATTCGAGCAAAATGCCTGCTTTAAACACTCTAATTTTTTCAAGGTAAAGGTCCTGGTTCCACATGACACCCAATTAAGGACATCATGCTTCTCCAGAAGGTGAGAAATCAACTGCGACAGTTCATACCCCTTAAGGCACGACCATCACGTCAATCCCGAAATTCAACTACGAGCTTTTTAACTGCAACAACTTTAATATACGCTATTGGAGCTGGAATTACCGCGGCTGCTGGCACCAGACTTGCCCTCCAA
+
DD@@0C?GEGFHG1GECE<GH?CG@HCGGCGGE<F1<E@G1E?HC1C1D@E?CF?E@CC1@EE?CG<1<GFHG</<D@D?@1EH@HHEGCHHC?1<1<<CG?<1HEEHHEHHGIIIIIHEHHH@FHHIHG@?@GHHGCHF1CFHGIHF6AHGCF@8GDFHHHGEDEHHHHGGHHEE@FFHHFFIHEEHFEFHFHHCHEG@:2EHHII;HHHIHFD?EHFHEBHHECHHFG?HHEHHE?FF@FD:1EDEHHCHE?<HGHHCD1?FHGD<<<11GE@FEHF?HIHHHGIIHIHG@CFC1CCCE?H?HHEC@HFHCGEEHCC<CHHDHHEEHHHGHHGHHHCHHEHIIHCD?@@@
@HISEQ:969:HM2KJBCX2:2:1101:9191:85132 2:N:0:ACTATGCA
TCAGACCAACTGCCCAACTATCCCTATTAATCATTACGTCAATCCTAGAAACCAACAAAATAGGATCAAACGTCCTATTTCATTATTCCATGCTAATGTATTCAAGCGTTAGCCTGCTTTAAACACTCTAATTTTTTCAAAGTAACAGTCCTGTCTCCCTACAACACCAAATTAATGACATCATGATTCATCAGAAAGGAGAAACCAATGAAATTAGTACGTACCGAAGGCACGACCGACGTACTGATCCCGAAATTCAACTACGAGCTTTTTAACTGCAACAACTTTAATATACGCTATTGGAGCTGGAATTACCGCGGCTGCTGGCACCAGACTTGCCCTCCAA
+
DDDDDIHIIIIIIIIIIIIIIIIIIIIIIIIIIIIIHIIIIIIHIIIIIIIIIIIIIIIIIIFHIIIHIIHGHGHHIIIIIIIIIIIGHIIIIIIIIHIIIHIIIHHD;D<IHIHIIHIIIIIIIIIIIIIIIIIIIIIIIIIIIIIIIIIHI8$EHHG'$IIIII#IIIIHIIIIIIIHH.G###HHH:HHH#2F,IIIH7HF1HH1IHG)//&IIIIH$IIHH%HIIIIIIIIII6HH4HF&G$IIIIIIIIIIIIIIIIIIIIIIIIIIIIIIIIIIIIIIIIIIIIIIIIIIIIIIIIIIIIIIIIIIIIIIIIIIIIIIIIIIIIIIIIIIIIIIIDDDDD
@HISEQ:969:HM2KJBCX2:2:1101:19189:85710 2:N:0:ACTATGCA
TCAGACCAACTGCCCAACTATCTCTATTAATCATTACGGTGATCCTAGAAACCAAAAAAATAGAACCATGCCGTTCTATTCTATTATTCCATGCTAATGTATTCGAGCAAAAATGCCTGCTTTAAACACTCTAATTTTTTCAAGGTAAAGGGCCTGGTTCCGCAAGACACCCAATTAAGGACATCAAGTTTCTCCAGAAGGTGAGAAATCAACAGTAACCGTTCATACCCCTTAAGGCACGACCATTACGTCAATCCCGAAATTCAACTACGAGCTTTTTAACTGCAACAACTTTAATATACGCTATTGGAGCTGGAATTACCGCGGCTGCTGGCACCAGACTTGCCCTCCAA
+
0<0<<111<CH1<C1@<CFH@H11<<1111D11111<@0<11111D1<C1<@FC11<<E?1DC@C1CE11FGH@0<<C<<1<1DHE1<1<11111<1D<G@1<1<F1<C1<@1@<EB<1A81AADAFH1B1F8<%EFC<B13HF1<AC181$A<GB9&#+0<F0<;/<FGG::,C@F@CDHEC@://<</CCFGD/A<:<<-HGGCHG@HHF<<:00<</1E1HGE<CAA1EC<:/FC<A/CIHE<<<011<C/HC/<<HG<1<@FG1@HC<11H@GC<1111EHG?HD1C<1@F1CF00GCHHG@HFGEEEHF1HHG<?C<//DEED11HHF1D<FD<<<<1D0/C<<00<0
@HISEQ:969:HM2KJBCX2:2:1101:12129:85871 2:N:0:ACTATGCA
TCAGACCAACTGCCCAACTATCCCTATTAATCATTACGTCAATCCTAGAAACCAACAAAATAGGATCGAACGTCCTATTTCATTATTCCATGCTAATGTATTCAAGCGTTAGCCTGCTTTAAACACTCTAATTTTTTCAAAGTAACAGTCCTGTTTCCCTGCAACACCAAATTAATGACATTACAGTTCTTCAGAAAGGAGGAATCAGCGAAGCCAGTGCATACCAGTGGCACGACCAACCTGCTGACCCCGAAATTCAACTACGAGCTTTTTAACTGCAACAACTTTAATATACGCTATTGGAGCTGGAATTACCGCGGCTGCTGGCACCAGACTTGCC
+
DDDDDIIIIIIIIIIIIIIIIIIIIIIIIIIIIIIIIIIIIIIIIIIIIIIHIIIIIIIIIIHIIIIIIIIIHIIIIIIIIIIIIIIIIIIIIIIIIIIIIIIIIHIHIHHIIIIIIIHIIIIIIIIIIIHIIIIIIIIIIIIIIIIIIIIIIIIIIIIIIIIIIIIIIIIHIIIIIIIIIIIIIIIIIIIIIIIIIIIIIIIIIIIIIIIIIIIIIIIIIIIIIIIIIIIIIIIIIIIIIIIIIIIIIIIIIIIIIIIIIIIIIIIIIIIIIIIIIIIIIIIIIIIIIIIIIIIIIIIIIIIIIIIIIIIIIIIIIIIIIIIIIIIIIIIIIIIDDDDD
@HISEQ:969:HM2KJBCX2:2:1101:14356:86113 2:N:0:ACTATGCA
TCAGACCAACTGCCCAACTATCCCTATTAATCATTACGGTGGTCCTAGAAACCAACAAAATAGAACCACAACGTCCTATTCTATTATTCCATACTAATCTATTCAAGCAATAGCCCGCTTTAAACACTCTAATTTTTTCAAGGTAATAGTTCTGGCTCCCCAAAACACCCAATAAAGGGCATACTGGTTCACCAGAAGGAAGACCCGACAGCAGACAGTACTCGCCAAAGACGGACCGCCCGGCCAGGCCTAAAATTCAACTACGAGCTTTTTAACTGCAACAACTTTAATATACGCTATTGGAGCTGGAATTACCGCGGCTGCTGGCACCAGACTTGCCCTCCAA
+
DDDDDIIIIIIHIIIIIIIIIHIIIIIIIIIIIIIIIHIIIIIIIIIIIIIIIIIIIGICHHHHIIICHHII?CHHIIHHIIIIIIIHIHHHHIEHHHIIIHHIIIEHHHEHIIIIIHEGHIHHIIIHIIIIHIHIIHIHIIIIIIIIIIIIIIGHHHIIIHIHHHHIIIHHIHIIIIIIIIIIIIIHHIIIIIIIIIIIIIIIIIIIIIIIIIIIIIIIIIIIIIIIIIIIIIIIIIIIIIIIIIIIIIIIIIIIIIIIIIHIIIIIIIIIHIIIIIIIIIIHIIIIHIIIIHIIIIIIIIIIIIIIIIIIIIIIIIIIIIIIIIIIIIIIIIIIIIIHIDDDDD
@HISEQ:969:HM2KJBCX2:2:1101:4727:87214 2:N:0:ACTATGCA
TCAGACCAACTGCCCAACTATCCCTATTAATCATTACGTCAATCCTAGAAACCAACAAAATAGGATCGTCGTCCTATTTCATTATTCCATGCTAATGTATTCAAGCGTTAGCCTGCTTTAAACACTCTAATTTTTTCAAAGTAACAGTCCTGTTTCCCCGCAACACCAACTTAATGGCATTACGGTTCTACAAGAAGGAGGAATCAGCAAAGCCAGTGCATACCAGTGGCACGACCAACTTGCTGACCCCGAAATTCAACTACGAGCTTTTTAACTGCAACAACTTTAATATACGCTATTGGAGCTGGAATTACCGCGGCTGCTGGCACCAGACTTGCCCTCCAA
+
DADDDHHIHIIIIIIIHIIHIIHHHIIIHIIIIFEHIHHGHHHIIIIIIIIHIIIIHIIHHHCEHIIIIGGCEHIHIHHHIIIFIHIIIHEEHHCHIHHHHFHIHIIHIIHIIIIIIIHHEHIIIIIHHIIHIHGHIEHEIIIHHHHHHEHHHIIIHHIIHHHHHIIHHHHFHHHHIIIHHIIHHHHHGHHGHHIIIIIGHIHGIIIHIIIIHIIIIIIIHIIIHIGIIGIIIIHEHIIIIIHDIIIIIIIIIIIHIIIIIIHFEGIIIIIIHHIIHIHIIIIIHHIHHIIIIIIIIIHHGIIGIIIIIIIIIIIHIIHIIIHIIHIIIIIIHHIIGGIIDCDDD
@HISEQ:969:HM2KJBCX2:2:1101:5417:86780 2:N:0:ACTATGCA
TCAGACCAACTGCCCAACTATCCCTATTAATCATTACGTCAATCCTAGAAACCAACAAAATAGGATCGAACGTCCTATTTCATTATTCCATGCTAATGTATTCAAGCGTTAGCCTGCTTTAAACACTCTAATTTTTTCAAAGTAACAGTCCTGTTTCCCTGCAACACCAAATTAATGACATTACAGTTCTTCAAGAAGGAGGAATCAGTAAAGCCAGTACATACCATAGGCACGACCAACCTACTGACCCCGAAATTCAACTACGAGCTTTTTAACTGCAACAACTTTAATATACGCTATTGGAGCTGGAATTACCGCGGCTGCTGGCACCAGACTTGCCCTCCAA
+
DDDDBHHIHIIHIIIIIIIIIIGHIIIIIIIIHHIIIIIIHIIIIIIIIIIIIIHIIIHHHIIHHHIHIHIHHIIIIIIIIHIIIIIFIIHHFHHIIIIHIIIIIIIEFHHHFEHHIIIIIHIIIIHHIIHHIIHIHHIHIIIIIIIIIIIIIIIIHEIIIHIIIIFHIIIHHIIIIIIIHIIIIIIIIIIIIHIIIIIHHIIIIIIIIIIIHIIIIIHIIIIIHIIIII=IIIIIIIHHHIHHHIIIIIIIIIIIIIIIIIIIIIIIIIIIIIHIIIIIIIIIIIIIIIIIIIIIIIHHHIIIIIIIIIIIIIIIIIIIIIIIIIIIIIIIIIIIIIIIIDDDDD
@HISEQ:969:HM2KJBCX2:2:1101:10820:86796 2:N:0:ACTATGCA
TCAGACCAACTGCCCAACTATCCCTATTAATCATTACGTCAATCCTAGAAACCAACAAAATAGGATCGAACGTCCTATTTCATTATTCCATGCTAATGTATTCAAGCGTTAGCTTGCTTTAAACACTCTAATTTTTTCAAAGTAACAGTCCAAATTCCCCGCAACACCAAATTAATGGCATTACGGATCATCAGGAAGGAGGAATCAGTGAGACCAGTACATACCAGAGGCATGACCAATCTACTAACCCCGAAATTCAACTACGAGCTTTTTAACTGCAACAACTTTAATATACGCTATTGGAGCTGGAATTACCGCGGCTGCTGGCACCAGACTTGCCCTCCAA
+
DDDDDIHHHHIIIGHHHIIIIIIIIHIIHHIIIIIIIIHHIDHIFIGHHIIIHIIHIGIHIIIFHIGHDHH<HEHHIIIIIHEFFGHGHIIHHHHIIIIIIHIIIIHEG?IIIIIHHHIIIGHHGGFHHHHDFHHHHHHHIHEIHHHGBGHHGEHHIHHHIIHHHHFHHHHGHIHHIFIIIHIIIIIIIIIIIIIIIIIHHGIIIIHIIIIIIIHIIHHHIHIIHHIHGHIHHIHICHIGIHHAHHCHDECHIHIIHIIHHEHHHHGEECHHEHFHHCHHHHHHIHIIHHHIIHIIHGIHHIIIHHHHGHHEIIIIHIIHIIIIIIIIIIIIIIIHIGIHHBDDD@
@HISEQ:969:HM2KJBCX2:2:1101:17815:86900 2:N:0:ACTATGCA
TCAGACCAACTGCCCAACTATCCCTATTAATCATTACGTCGATCCTAGAAACCAACAAAATAGAATCAAACGTCCTATTTCATTATTCCATGCTAATGTATTCAAGCGCGAGCCTGCTTTAAACACTCTAATTTTTTCAAAGTAACAGTCCTGATTTCCCACGACACCAAATTAATGACATCGTGGTTCGTCAGAAGGTAGGAATCAATTTGACCAGTACGTACCGAGGCACGACCGATCAACTGATCCCGAAATTCAACTACGAGCTTTTTAACTGCAACAACTTTAATATACGCTATTGGAGCTGGAATTACCGCGGCTGCTGGCACCAGACTTGCCCTCCAA
+
DDCDDIIHIIIIIIIHHIHIIIIIIIIIIIIEFHIIIIIIIIIIIHHHHHHHHHIIIIGCHIIHIIIIICHHIIIIIIIIIIIHIIIHEHIHHIHIIHHIHGIHHHIHHIIIIIIIIIIIIIHIIIIIIIHHHHHEHIIIGHHIIIIHGHHIIIHIIIIIIIIIHHFFHHEFFHIIIIIHIHIIHHHIIHHHIIIIHHHHIIIHIIIIIIIIHIIIIHIIIIIIIIHIIIIIIIIIIIIIIIHGIHHIIHGIIIHIIIIIIIIIIIIIIIHIIIIIIIIIHIIHIHIIIIIIIIIIIIHIIIIIIIIIIHIIIIIIIIIIIIIIIIIIIIIIIIIIIIIIDDDDD
@HISEQ:969:HM2KJBCX2:2:1101:18220:87175 2:N:0:ACTATGCA
TCAGACCAACTGCCCAACTATCCCTATTAATCATTACGTCAATCCTAGAAACCAACAAAATAGGATCGTCGTCCTATTTCATTATTCCATGCTAATGTATTCAAGCGTTAGCCTGCTTTAAACACTCTAATTTTTTCAAAGTAACAGTCCTGTTTCCCCGTAACACCAACTTAATGGCATTACGGTTCTACAAGAAGGAGGAATCAGCAAAGCCAGTGCATACCAGTGGCACGACCAACTTGCTGACCCCGAAATTCAACTACGAGCTTTTTAACTGCAACAACTTTAATATACGCTATTGGAGCTGGAATTACCGCGGCTGCTGGCACCAGACTTGCCCTCCAA
+
DDDDDIIIIIIIIIIIIIIIIIIIIIIIIIIIIIIIIIIIIIIIIIIIIIIIIIIIIIHIIIIIHIIHIIIHHHIHHIIIIIIIIHIIIIIIIIIIIIIIIIIIIIHIIIHIIIIIIHIFHHIHIHIIIIIIIIIIIIIIIIIIIIIIIIIIIIIIIIIIIIIIIIIIIIIIIIIIIIIIIIIIIIIHIIIHIIIIIIIIIIIIIIIIIIIIIIIIIIIIIIIIIIIIHIIIIIIIIHIIIIHFIIIIIIIIIIIIIIIIIIIIIIIIIIIIIIIIIIIIIIIIIIIIIIIIIIIIIIHHIIIIIIIIIIIIIIIIIIIIIIIIIIIIIIIIIIIIIIIIDDDDD
@HISEQ:969:HM2KJBCX2:2:1101:15609:87699 2:N:0:ACTATGCA
TCAGACCAACTGCCCAACTATCCCTATTAATCATTACGTCAATCCTAGAAACCAACAAAATAGGATCGAACGTCCTATTTCATTATTCCATGCTAATGTATTCAAGCGTTAGCCTGCTTTAAACACTCTAATTTTTTCAAAGTAACAGTCCTGTTTCCCTGCAACACCAAATTAATGACATTACAGTTCTTCAGAAAGGAGGAATCAGCGAAGCCAGTACATACCAGTGGCACGACCAACCTGCTGACCCCGAAATTCAACTACGAGCTTTTTAACTGCAACAACTTTAATATACGCTATTGGAGCTGGAATTACCGCGGCTGCTGGCACCAGACTTGCCCTCCAA
+
DDDDDHHIIIIIIHIIHHIIIIIIIIIIIIIIIIIIIIIIHIIIIIIIIIIIIIIIGHHIIIHIIGIIIIIIHIGIIHHIIIIHIIIIIIIGHHIIIIIIIIIIIIIIIIIIHIHHIIIIIIIIIIIIIIIHHHIIIIIHHIIIIIIIIIIHIIIHIIIIIIHIIIIIIIHHHIIIHIHIIIIIHIIIIIIIIIHIHHHIIIIIIIIIIIHIIIIIIIIIIIIIIIIIIIIIIIIHIIIIIIIIGIHIHIIIHHIIIIIIIIIIIIIIIIIIIHHIIIIIIIIHHIIIIIIIIIIIIIIIIIIIIIIIIIIIIIIIIIIIIIIIIIGIIIIIIIIIIIIIIDDDDD
@HISEQ:969:HM2KJBCX2:2:1101:1887:87843 2:N:0:ACTATGCA
TCAGACCAACTGCCCAACTATCCCTATTAATCATTACGTCAATCCTAGAAACCAACAAAATAGGATCAACGTCCTATTTCATTATTCCATGCTAATGTATTCAAGCGCGAGCCTGCTTTAAACACTCTAATTTTTTCAAAGTAACAGTCCTGATTCCCCACCACACCAAATTAATGACATGATGGTTCGTCAGAAGGTAGAAATCAGTAACACCAGTACGTACCGAAGGCATGACCAGCGTACTAATCCCGAAATTCAACTACGAGCTTTTTAACTGCAACAACTTTAATATACGCTATTGGAGCTGGAATTACCGCGGCTGCTGGCACCAGACTTGCCCTCCAA
+
ADD@DHHEHEHIICHIIEHIIIIIIIIHHHIIHEHHHHII@GHIHHHHHIGIIIIHGHHIHHIIHHIIGIHHE=GHIHIHHCHGH?@HHH?HHIEHHIIHHGHEHHCDHIHHE@EFHHHIHIIHHHIIIIHEHFHHHEFHHHHHFHHHHHHI11EIHHEFEGHHHIHIHHGGHHHHFHHHG@CHHIIHGIIIHHHHCCIHIIHHHG0HGEEHHHHCIIHHEHIIHHHHHHHGGEFFEEC;GFHHIIHC:CEG<1<CHHHHECG@HIIHIHHHF<HFIIIIGF<D@CHGIIHHHHHIIHHFHGCCEHEHG1EHHHCHDHIHHIIIHE@HIIHEHHHHIIIIDD@D?
@HISEQ:969:HM2KJBCX2:2:1101:8164:87016 2:N:0:ACTATGCA
TCAGACCAACTGCCCAACTATCCCTATTAATCATTACGTCAATCCTAGAAACCAACAAAATAGGATCGAACGTCCTATTTCATTATTCCATGCTAATGTATTCAAGCGTTAGCTTGCTTTAAACACTCTAATTTTTTCAAAGTAACAGTCCAAATTCCCCAAAACACCAAATTAATGGCATTAAGGTTCATCAGGAAGGAGGAATCAGTGAGACCAGTACATACCAGAGGCATGACCAACCTACTAACCCCGAAATTCAACTACGAGCTTTTTAACTGCAACAACTTTAATATACGCTATTGGAGCTGGAATTACCGCGGCTGCTGGCACCAGACTTGCCCTCCAA
+
DDDDDIHIIIIIIIIIIIIIIIIIIIIIIIIIHIIIIIIIIIIIIIIIIIHHIIIIIIHIIIHIIIIIIIHIHIIIIIIIIIIHIIIIIIIIIIIGHHIIIHIIIIIIIIIIIIIIIIIHIHIIIIIHHIIHIHIIIIIIIHIIIIHIHIIIHHHIHIIIIIIIHHIIIIIIHIHGIIIIIIIIIIIIIHIIIIIIIIIIIIIIIIIIIIIHIIIIIIIIIIIIIIIIIIIIIIIIIIIIIIIHHIIIIIIIIIIIIIIIIIIIIIIIIIIIIIIIIIIIIIIIIIIIIIIIIIIIIIIIIIIIIIIIIIIIIIHIIIIIIIIIIIIIIIIIIIIIIIIIIDDDDD
@HISEQ:969:HM2KJBCX2:2:1101:9049:88859 2:N:0:ACTATGCA
TCAGACCAACTGCCCCAACTATCCCTATTAATCATTACGTCAATCCTAGAAACCAACAAAATAGGATCGAACGTCCTATTTCATTATTCCATGCTAATGTATTCAAGCGTTAGCTTGCTTTAAACACTCTAATTTTTTCAAAGTAACAGTCCAAATTCCCCGCAACACCAAATTAATGGCATTACGGATCATCAGGAAGGAGGAATCAGTGAGACCAGTACATACCAGAGGCATGACCAATCTACTAACCCCGAAATTCAACTACGAGCTTTTTAACTGCAACAACTTTAATATACGCTATTGGAGCTGGAATTACCGCGGCTGCTGGCACCAGACTTGCCCTCCAA
+
DDDDDIGHIIIIIIIIIIIIIIIGIIIIIIIIIIIIIIIIIIIIIIIIIIIIHIIIIIIIHIIIIFIIIHIIHHHHIIIIIIIIIIIIIIHIIIIIIHIIIIIIIIIIIIIIIIIIIIIIIIIIIIIIIIIIIIIHIIIIIIIIIIHIIIIIIIIHHIIHIIIIIIIIHIIIIHIIIIHIIIIIIIIHIIIIIIIIIIHIIIIIIIIIIIIIHIIIIIIIIIHIIHIIIIIIIIIIIIIIIHIIHHIHIIIIIIIIGIIIIIIIIIIIIIIIIIIIIIIIIIIIIIIIIHIIIIIIIIIIHHHIIIIIIIIIIIIIIIIIIIIIIIIIIIIIIIIIIIIIIIDCDDD
@HISEQ:969:HM2KJBCX2:2:1101:9946:88967 2:N:0:ACTATGCA
TCAGACCAACTGCCCAACTATCCCTATTAATCATTACATCGATCCTAGAAACCAACAAAATAGAATCTGATGTCCTATTTCATTATTCCATGCTAATGTATTCAAGCGTAAGCTTGCTTTAAACACTCTAATTTTTTCAAGGTAACAGTCCTAATTCCCCATAACATCAAATAAATGACATTATGGTTCTTTAGAAGGTGAGAACCAATAAAACCAGTACATACCAAGGCATGACCGATTCCTTGATCCCGAAATTCAACTACGAGCTTTTTAACTGCAACAACTTTAATATACGCTATTGGAGCTGGAATTACCGCGGCTGCTGGCACCAGACTTGCCCTCCAA
+
DDDDDIIIIIIIIIIIIIIIIIIIIIIIIIIIIIIIIIIHIIIIIIIIIIIIIIIIIIIIIIHGHIIIIIIIIIIIIIIIIIIIIIIIIIIIIIHIIIIIIIIIIHHIIIIIIHIIIIIIIIIIIIIIHIIIIIIIIIIIIIIIIIIIIIIIIIIIIIIIIIIIIIHIIIIIIIIIIIIIIIIIIIIIIIIIIIIIIIIIIIIIIIIIIIIIIIIIIIIIHIIIIIIIIIIIIIIIIIIIIIHGIIIIIIIIIIIIIIIIIIIIIIIIIIIIIIIIIIIIIIIIIIIIIIIIHIIIIIIIIIIIIIIIIIIIIIIIIIIIIIIIIIIIIIIIIIIIIIIIDDDDD
@HISEQ:969:HM2KJBCX2:2:1101:11361:89828 2:N:0:ACTATGCA
TCAGACCAACTGCCCAACTATCCCTATTATCATTACGGCGGTCCTAGAAACCAACAAAATAGGACCGCACGTCCTATTCTATTATTCCATGCTAACGTATTCGAGCAAAGGCCTGCTTTGAACACTCTAATTTTTTCAAAGTAAAAGTCCTGGTCCCCAACACACCCAGTGAAGGGCATGCGGTTCTCCAGAAGAGAAGGCCCGGCCGGACAAGTGCACGCGGTGAGGCGGACCTGCCAGCCAGGCCAAAGGTTCAACTACGAGCTTTTTAACTGCAACAACTTTAATATACGCTATTGGAGCTGGAATTACCGCGGCTGCTGGCACCAGACTTGCCCTCCAA
+
DDDDDIIIIIIIIIIIGIIIIIIIIIIIHIIIIIIIHIIIGIII1DHHHHIIIIIEHHIHIEHHIHHIHIIHIIIHHIHIIIHIIIIIIIIIIIIIIIIIIIIIIIIIIIIHIHHHGHIHIIIIIIIIIIIIIIIIIIIHIIIIIIHIIIIHHIIIIIHHIEHIIIIIIIIIIIIIIHIIIIIIIHIIIIIIIIIIIIIIIIIIHIIIIIIHIIIIIIIIIIIIIIIIIIIIIIIIIIIIHHIIIHHIIHIIIIIIIIIIIIIIIIIIIIIIIIIIIIIIHHHIIIIIIIIIIIIIIIIIIIIIIIIIIIIIIIIIIIIIIIIIIIIIIIIIIIIIIIDDDDD
@HISEQ:969:HM2KJBCX2:2:1101:14198:90731 2:N:0:ACTATGCA
TCAGACCAACTGCCCAACTATCCCTATTAATCATTACATCGATCCTAGAAACCAACAAAATAGAATCGGATGTCCTATTTCATTATTCCATGCTAATGTATTCAAGCGTGAGCCTGCTTTAAACACTCTAATTTTTTCAAGGTAACAGTCCTAATTCCCCGTGACACCAAATTAATGGCATTACGGTTCTTTAGAAGGTGAGAAATCAATAATATCAGTACATACCAACGGCATGACCGAAACATTGATCCCGAAATTCAACTACGAGCTTTTTAACTGCAACAACTTTAATATACGCTATTGGAGCTGGAATTACCGCGGCTGCTGGCACCAGACTTGCCCTCCAA
+
B@DBDFIIIIHCE1DGHGIGHIIFHFHHHHIGIIGHHIHI@GHFHIIIIIIIIHIIIIIHIIH1@CGEH=EDH?DEHHHHIE@GHCHEEHDGEHHFIHHCECCHGGCCGHGCGH@FGHHIHHEHHIGEHIHHHIGAHB8CHEHHGFG@FGHGFHEEIEDHHHIIHHHHGECHHIIIIHIIIHECCHGIHEHGGGH@HGEHCCGHH?HHHFHHHHHEHEGHHGGIFHFHHHHFCGGGCHHEGD@AF<CAIIHGCCCGCHF1ECHIHIIHHGHHGFF@HHHHHEFHHHHHCEHFCCIHHHF@GFFFHF<EHHHIIHDHCHHHEEHEHEHIHHFIHHHEC@GDGCBD@@@
@HISEQ:969:HM2KJBCX2:2:1101:9461:90879 2:N:0:ACTATGCA
TCAGACCAACTGCCCAACTATCCCTATTAATCATTACGTCAATCCTAGAAACCAACAAAATAGGATCAAACGTCCTATTTCATTATTCCATGCTAATGTATTCAAGCGTTAGCCTGCTTTAAACACTCTAATTTTTTCAAAGTAACAGTCCTGTTTCCCTGCAACACCAAATTAATGACATTACAGTTCTTCAAGAAGGAGGAACCAGTAAAGCCAGTACATACCAGAGGCACGACCAACCTACTAATCCCGAAATTCAACTACGAGCTTTTTAACTGCAACAACTTTAATATACGCTATTGGAACTGGAATTACCGCGGCTGCTGGCACCAGACTTGCCCTCCAA
+
DDDDDIIIIIIIIIIIIIIIIIIIIIIIIIIIIIIIIIIIIIIIHIIHIHIIIIIIIIIIIIIIIIIIGIHHIIIIIIIIIIIIIIIGIIIIIIIIIGIIIHHIIIIIIIIIIIIIGIIIIIIIIIIIIIIHIIIIIIIIIIIIIIIIIIHIHIIHGIGIIIIIIIIIHIIIIHIIIIIIIIIIIIIIIIFFIIIIIIIIHIHIIGIIIIIIIIHIIIIIIIIIIIIIIIIHIIIIIIIIHIIHHIIIIIIHIHIIHIHIHIIIIIIIHIIIIIIIIIIIIIIIIHIIIIIIIIHIIIIHIIIIIIIIIIIIIHGIIIIIIIIIIIIIIHIIIIIIIIIIIDDDDD
@HISEQ:969:HM2KJBCX2:2:1101:9638:91450 2:N:0:ACTATGCA
TCAGACCAACTGCCCAACTATCCCTATTAATCATTACGTCAATCCTAGAAAGCAACAAAATAGGATCGAACGTCCTATTTCATTATTCCATGCTAATGTATTCAAGCGTTAGCCTGCTTTAAACACTCTAATTTTTTCAAAGTAACAGTCCTGTTTCCCTGCAACACCAAATTAATGACATTACAGTTCTTCAGAAAGGAGGAATCAGCGAAGCCAGTGCATACCAGTGGCACGACCAACCTGCTGACCCCGAAATTCAACTACGAGCTTTTTAACTGCAACAACTTTAATATACGCTATTGGAGCTGGAATTACCGCGGCTGCTGGCACCAGACTTGCCCTCCAA
+
D@BD@@F<F=G?H?1EHEH1F11<D1<<FEC@GEHIHC<@GEE@11FHHG?11<<FCHHEH1@HDHHICHCHH?DE@FCD@F?FE@C1D@HGEHHCHEHIHGH@ECHIIHGHIIHHFFHIHIIHHHIHIIFHHHFHIHHE@HGHHIIIIHIIHHHHIHHHEF@HHHHHHEHHHIIHHHHHIHHHGIIIHIHEIIHIIIIIHIIIIIIIIIHHHGHH=IHIIIIIIIIIHIHHIHIHFHFFHGFC<IGIIIGHIHHIHHEHIHIHIIIHHIIHHIHIHIHEFEIHHHIG@HHHHIIHHG?HHIIIIHEEGCIIIIHIIIHEFH?HIHIIIIHHF<HHHGCEEDBDDD
@HISEQ:969:HM2KJBCX2:2:1101:2118:91895 2:N:0:ACTATGCA
TCAGACCAACTGCCCAACTATCCCTATTAATCATTACGGCGGTCCTAGAAACCAACAAAATAGGATCGCACGTCCTATTCTATTATTCCATGCTAACGTATTCGAGCAAAGGCCTGCTTTGAACACTCTAATTTTTTCAAAGTAAAAGTCCTGGTTCCCCAACACACCCAGTGAAGGGCATGAGGCTCTCCAGAAGGAAAGGCCCGGCCGAACCAGTACACGCGGTGAGGCGGACCAGACAGCCAGGCCCAAGTTTCAACTACGAGCTTTTTAACTGCAACAACTTTAATATACGCTATTGGAGCTGGAATTACCGCGGCTGCTGGCACCAGACTTGCCCTCCAA
+
DDDDDIHHIIIIIIIIIIIIIIIIIIIIIIIIIIIIIIHHIIIHIIIIIIIHIHHIIHIEEHCHHIIHHHHHHFHIGHIIIIIGIIIIIIIIIHHHIHIIIFFHHIIIIIIIIIIIHIIIIHHHIIIIIIIIIHIIIIIIIIIHHIIIHIIIIHHHHHIIIIHIHHIIHIIIIIIIIIIIIIIIFHGHHGIIIIIIIIIIGIIIIIHIIIIIIIIIIIIIIIHIIIIIIIIIIIIIIIIHIHIHIIHIIHIIIIIIIIIIIIIIIHIIIIHIIIIIIIIIHHFIIIIHIIIHHIIIIIIIIIIIIIIIIIIIIIIIIIIIIIIIIIIIIIIIIIIIIIIIDDDDD
@HISEQ:969:HM2KJBCX2:2:1101:13232:91057 2:N:0:ACTATGCA
TCAGACCAACTGCCCAACTATCCCTATTAATCATTACGGCGGTCCTAGAAACCAACAAAATAGAACCGCACGTCCTATTCTATTATTCCATGCTAACGTATTCGAGCAAATGCCTGCTTTGAACACTCTAATTTTTTCAAAGTAAAAGTCCTGGTCCCCAACACGCCCAGTGAAGGGCATGCGGTTCTCCAGAAGAAAAGGCCCGGCCGGACAAGTGCACGCGGTGAGGCGGACCTGCCAGCCAGGCCAAAGGTTCAACTACGAGCTTTTTAACTGCAACAACTTTAATATACGCTATTGGAGCTGGAATTACCGCGGCTGCTGGCACCAGACTTGCCCTCCAA
+
@DD@DIIEIHEHHIIIHHEEGHIIIHIIEHIIHIIIHEHHIIIIDEHFHHHHEHHHFHH?CHGHCHH<EECHHI0<DEHCHIFHEG@GC?HIIEHGFHGHHHIHIIIHEHIHHHH@CFHHIIIHIIIIIIIIHHHHCHEHIIHEIIIHHHIHHIHGIHHHHHHHIIHHHEHIIHIIIIIHHIIIHHEIGHIIIIIIIIIIIIHIIHHIHHIIIIHIIHIHGIIIIIIIIIIIIIIIIIIIGHEIIHGIIHIIIIHFIIIIIHHIIIHIHIIIIIIHIIIIIIIHIIIIIHCIIHHIHHCHHHIIIFIHHHIIIIIIIIIIIIIIIIIIHHIIHHHHHIICCDAD
@HISEQ:969:HM2KJBCX2:2:1101:5962:91975 2:N:0:ACTATGCA
TCAGACCAACTGCCCAACTATCCCTATTAATCATTACGTCAATCCTAGAAACCAACAAAATAGGATCAAACGTCCTATTTCATTATTCCATGCTAATGTATTCAAGCGTTAGCCTGCTTTAAACACTCTAATTTTTTCAAAGTAACAGTCCTGTTTCCCTGCAACACCAAATTAATGACATTACAGTTCTTCAAGAAGGAGGAACCAGTAAAGCCAGTACATACCAGAGGCACGACCAACCTACTAATCCCGAAATTCAACTACGAGCTTTTTAACTGCAACAACTTTAATATACGCTATTGGAGCTGGAATTACCGCGGCTGCTGGCACCAGACTTGCCCTCCAA
+
DDDD@@1C1D1D<FEC?C1<DGH1<@HH<DHGH11<CGII0@1CCGHEEC@H1GFH1DCCE11<C11<CH<0<DCDH11<DGHH?<<<1<1<11<<GF@C1<HGEHB80HF>@A?H?E@@BFEEHEHH1FEC11C<.IIIIHHHHC@<DBCFEFHHDGFCG@GD<<DEHG@FFFDHFCEGD<HEH8G?HGIHHIFIIIHHH1HCCHHHHHHHHFCFCEHHHHEHHF:B1HIIIGHHHHFCGCCD?HHFECFEHC<<1ED<HGIHHEFEEHCCGC1HHEHIHHHG?EEEDC1GCHEEF<G?HG@IHHHFG1HEDHDE<CCCIIHG<<EE@HEH?GE?EIHHE@D@AD
@HISEQ:969:HM2KJBCX2:2:1101:13734:92434 2:N:0:ACTATGCA
TCAGACCAACTGCCCAACTATCCCTATTAATCATTACGTCAATCCTAGAAACCAACAAAATAGGATCAAACGTCCTATTTTATTATTCCATGCTAATGTATTCAAGCGTTAGCCTGCTTTAAACACTCTAATTTTTTCAAAGTAACAGTCCTGTTTCCCTGCAACACCAAATTAATGACATTACAGTTCTTCAAGAAGGAGGAACCAGTAAAGCCAGTGCATACCAGAGGCACGACCAACCTACTAATCCCGAAATTCAACTACGAGCTTTTTAACTGCAACAACTTTAATATACGCTATTGGAGCTGGAATTACCGCGGCTGCTGGCACCAGACTTGCCCTCCAA
+
DD@<<<1D1<FC1DC@G0<C<F?11CC1GCH@H@G@CH110<1<1111DC@GH?@<CFC<FF1E<FGHII@@<10<DCF@11<<<11<<FE?11<1IIHHGIHEGIIIIHECGGIHHFGGFCGHFEAEEIIHFAF6AHIIIIHCH?IIHHCG1GHIH6IHHE@EHGG8IHCIIIIHGCEHEHFHIFEE?EIHIIIIIHGGGHFIHGGIIIHIHEHEHHGIHHH?IIFHHIHIHIIHFIHHHFHFEHECIDIHHFEHIHHHIHCHHEEDIHIHHEEHHHIIIHIHCEGEHHIIHHHHHIIIIIIHHEIHIHIIIHIIHHIIIHIIHHHHIHHIIIIIIGIHHDDDDD
@HISEQ:969:HM2KJBCX2:2:1101:16113:91969 2:N:0:ACTATGCA
TCAGACCAACTGCCCAACTATCCCTATTAATCATTACGTCGATCCTAGAAACCAACAAAATAGGGTCAAACGTCCTATTTCATTATTCCATGCTAATGTATTCAAGCGTGTGCCTGCTTTAAACACTCTAATTTTTTCAAAGTAACAGTCCTGATTCCCCATGACACCAAATTAATGACATCACAGTTCGTCAGAAGGTAGAAATCAATAATACCAGTGCATACCAGAGGCACGACCAATATATTGATCCCGAAATTCAACTACGAGCTTTTTAACTGCAACAACTTTAATATACGCTATTGGAGCTGGAATTACCGCGGCTGCTGGCACCAGACTTGCCCTCCAA
+
DDCDDIIIIIIIIIIIHHIIIIIIIIIIIIIHIIIHIIIIIIIIIIIIIIIIIGIIHIIIIHHHIEHHFHHHHHIIIIIIIIIIIIIHIIIIGHIIIIIHIIHIIIHIIIIIIIIIIIIIIIIIIIIIHHHHIIIIIIHIIIIIIIIIIIIIHIIIHIIIIHHIIIIIIIIIIHIIIHIIIIIIIIIIIIHIHHIIIIIIIIIIIIIIIIIIIIIIIIIIIIIIIIIIIIIIIIIIIIIIIIIIHIIIIIIIIIIIIIHIIIIHIIIIIIIIIIIIIIIIIHIIIHIIIIIIIIIIIIIHHIIIIIIIIIIIIIIIIIIIIIIIIIIIIIIIIIIIIIIIIDDDDD
@HISEQ:969:HM2KJBCX2:2:1101:11547:92877 2:N:0:ACTATGCA
TCAGACCAACTGCCCAACTATCCCTATTAATCATTACGTCAATCCTAGAAACCAACAAAATAGGATCGAACGTCCTATTTCATTATTCCATGCTAATGTATTCAAGCGTTAGCTTGCTTTAAACACTCTAATTTTTTCAAAGTAACAGTCCAAATTCCCCGCAACACCAAATTAATGGCATTACGGATCATCAGGAAGGAGGAATCAGTGAGACCAGTACATACCAGAGGCATGACCAATCTACTAACCCCGAAATTCAACTACGAGCTTTTTAACTGCAACAACTTTAATATACGCCATTGGAGCTGGAATTACCGCGGCTGCTGGCACCAGACTTGCCCTCCAA
+
DDDDDIIIIIIIIIIIIIIIHIIIIIIIIIIIIIIIIIIIHIIIIIGIIIIIHIIIIIIIIIHHHHIIIIHIIIIIIIIIGIIIIIIIIIIIIIIIIIIHIIIIIHIIIIIIIIIIIIIIIIIIIIHIIIIIIIIHIHHIIIIIIIIIIHHHHIIIIIIIIIIIIIIIIIIIIIIIIIIIIHIIIIIIIIIIIIIIIIIIIIIIIIIIIIIIIIIIIIIIIIIIIIIIIIIIIIIIIIIIIIIHGIIIIIIIIIIIIIIIIIIHIIIIIIIIIIHIIIIIIIIIIIIIIIIIIIIIIIIIIIIIIIIIIIIIIIIIIIIIIIIIIIIIIIIIIIIIIIIIIDDDDD
@HISEQ:969:HM2KJBCX2:2:1101:4712:91777 2:N:0:ACTATGCA
TCAGACCAACTGCCCAACTATCCCTATTAATCATTACGTTGATCCTAGAAACCAACAAAATAGAATCGAACGTCCTATTTCATTATTCCATGCTAATGTATTCAAGCGCGTGCCTGCTTTAAACACTCTAATTTTTTCAAAGTAACAGTCCTGACTCCCCACAACATCAAATTAATGACATCATGATTCATCAGAAGGGAGAAATCAATGACATTAGTACGTACCGAAGGCACGACCGACGTATTGATCCCGAAATTCAACTACGAGCTTTTTAACTGCAACAACTTTAATATACGCTATTGGAGCTGGAATTACCGCGGCTGCCGGCACCAGACTTGCCCTCCAA
+
DDDDDIIIIIIHHHIIIIIIIIHIIIIIIIIIIIIIIIIIIHIIHIHIHIIIHHIIHIIIIIIHIHHIHIEHHIIIIHHGHIIIGIIHI@GFEGHHIIHIIHHHHHIHHIGHIGGHHHHHHEHHHHHHHIHHIIIIIHIIIIHIHHHGAHHIIIHHHICHHIIHIIHIIIIHHIHHIHIIIIIIIIIIIIIHIHIIIIIHFHIIIIIIIHHHHGHHHIIIIIIIIIHIHIIIIIIIGIHIIIIIHIIIIHHEHIIHIIHIGIIIIHIIHHIIIIIIIIIIIHHHIHIIIIIIHHIIIIIIIIGIIIIIIIIIHGHHIIHIHIIHHIIIIHIHGIIIIIIHHBDDDD
@HISEQ:969:HM2KJBCX2:2:1101:13083:92943 2:N:0:ACTATGCA
TCAGACCAACTGCCCAACTATCCCTATTAATCATTACGTCGATCCTAGAAACCAACAAAATAGAATCAAACGTCCTATTTCGTTATTCCATGCTAATGTATTCAAGCGTGAGCCTGCTTTAAACACTCTAATTTTTTCAAAGTAACAGTCCTGATTCCCCAAGACACCAAATTAATGACATCATGGTTCGTCAGAAGGTAGAAATCAATAATACCAGTACGTACAATAGCACGACCAATAAATTGATCCCGAAATTCAACTACGAGCTTTTTAACTGCAACAACTTTAATATACGCTATTGGAGCTGGAATTACCGCGGCTGCTGGCACCAGACTTGCCCTCCAA
+
<BB@?<GHH0GHH1F1C<FEHH1<GEHHHCHFCG?G@CH??C1<DFCGEFCHHHCHIICCCCHHHHH1@C1=C<0<<CE@EHGH??FF1<<GCHH@GHHFC<1D@11GDFD<1@F1FHHIHF8$1F<HEGEHHHIHDGHHG@F@F1GBCF<8?IGHDE@FHF?HEFEHHGCC0EHFCFHHHFIH)CIHHGFHHG@F:HHHHIHHHIHHHG?HF1HIHFFD1EHEHHHHCFHDHHCHHGFHG<1<CC/CC<CEHF<<IHD@ECE1FCGIHECFF<11<@EHIHHGGGFF<CG<GCEGC1F<<1GG1GFF1EHHFCHHHHG<11FCD1@HG?D1CHIHDHIHD?DD0
@HISEQ:969:HM2KJBCX2:2:1101:9920:91952 2:N:0:ACTATGCA
TCAGACCAACTGCCCAACTATCCCTATTAATCATTACGTCGATCCTAGAAACCAACAAAATAGAATCAAACGTCCTATTTCGTTATTCCATGCTAATGTATTCAAGCGTGAGCCTGCTTTAAACACTCTAATTTTTTCAAAGTAACAGTCCTGATTCCCCATGACACCAAATTAATGACATCATGGTTCGTCAGAAGGTAGGAATCAATAATACCAGTACGTACAATAGCACGACCAATAAATTGATCCCGAAATTCAACTACGAGCTTTTTAACTGCAACAACTTTAATATACGCTATTGGAGCTGGAATTACCGCGGCTGCTGGCACCAGACTTGCCCTCCAA
+
DDDDDIHIIIHIIIIIIIIIIIIIIIIIIIIIIIIIIIIIIHIHIIIIIIIIIIIIIIHIIIHHIIIIIIIHIIIHIHEHHIIIIIIIHIIGHHIIIIHHHIIIIIIHHHIIHIIIIIHIIHIIIIIIIIIIIIIIHIIIIIIIIIIIHIIIIIIIIIIHIIIIIIIIIHHIIIIIIIIIIIIIIIIIIIIIIIIIIIIIGIIIIIIIIIHHHIIIIIIIHIIIIIIIIIHIIIIIIIIIIIIHIIIIHIIIIIIIIIIIIHIIHIIIIIIIIIIIIHIIIIIIIIIIIIIIIIIIIIIIIIIIIIIIIIHIIIIIIIIIIIIIIIIIIIIIIIIIIIIIDDDBA
@HISEQ:969:HM2KJBCX2:2:1101:20243:93063 2:N:0:ACTATGCA
TCAGACCAACTGCCCCAACTATCCCTATTAATCATTACGTCAATCCTAGAAACCAACAAAATAGGATCGAACGTCCTATTTCATTATTCCATGCTAATGTATTCAAGCGTTAGCCTGCTTTAAACACTCTAATTTTTTCAAAGTAACAGTCCTGTTTCCCTGCAACACCAAATTAATGACATTACAGTTCTTCAGAAAGGAGGAATCAGCGAAGCCAGTGCATACCAGTGGCACGACCAACCTGCTGACCCCGAAATTCAACTACGAGCTTTTTAACTGCAACAACTTTAATATACGCTATTGGAGCTGGAATTACCGCGGCTGCTGGCACCAGACTTGCCCTCCAA
+
DDDDDIIIIIIIIIIIIIIIIIIIIIIIIIIIIIIIIIIIIIIIIIIIHIIHIIIIIIIIGIIHHIIIIIHIHIIIIIIHIIIIHIIIIIIIIHIIHIHIIIIIIIIIIIIIEHHIIIIIIIIHHHIIIHHIHIHHIIHHHHIIIIIIIHHIIIIIIIIIIIIIIIIIIIIIIIIIIIIHIIIIIIIIIIIIIIIIIIIIIIIIIIIIIIIGIIIIIIIIIIIIIIIIIHIIIIIIIIIIIIIIHGIIIIIIIIIIIIIIIIIIIIHIIIIIIIIHIIIIIIIIIIIIIIIIIIIIIIIIIIIIIIIIIIIIIIIIIIIIIIIHIIIIIIIIIIIIIIIIIIDDDDD
@HISEQ:969:HM2KJBCX2:2:1101:3426:92626 2:N:0:ACTATGCA
TCAGACCAACTGCCCAACTATCCCTATTAATCATTACGGTGATCCTAGAAACCAACGAAATAGAATCAGTCCGTCCTATTTCATTATTCCATGCTAATGTATTCAGACGTTAGCCTGCTTTAAACACTCTAATTTTTTCAAAGTAACAGTCCTGATTTCCCATCACACCAAATGAATGGCATGAAAGTTCCTCAGAAGGTAGAGATTCATCTCACCAGTGCAGACAATTAAGCCTGACCAATGGGTAAACCCCGAAGTTCAACTACGAGCTTTTTAACTGCAACAACTTTAATATACGCTATTGGAGCTGGAATTACCGCGGCTGCTGGCACCAGACTTGCCCTCCAA
+
@BB0DG1CCC1CFG1F<CGHC1<CEFH1DFHII@HEC1ECCEH<GFEH@@C@EH?@EG=EH?H@GH?FHI1D@@1/<@C1<CGH1DGH@<CHC?FH?GHHGFH?H3G<<EH<CG7@DFHG@GC@B<EGEAFHDGFHFGGCCHHHGHHHEHCCHEHHH?DFCDF1CGGFEEHHI;H@EHG@G@HHHEHGCEHHGE:DI;HHE?HFHHHHIIHIHGHHE:CEEIHHHHECGIHEHHI;IIHHGHF@FF<EEC<=EFEH@HCHHEEECHEGIIHIHIIHHGHIHHHCHHGEGHHGGDIHHHGHHHIHEIHHCC<EEHE?HHHHIHF1HHEHHH@HEHG@C?IGIIIDD@DB
@HISEQ:969:HM2KJBCX2:2:1101:4262:93038 2:N:0:ACTATGCA
TCAGACCAACTGCCCAACTATCCCTATTAATCATTACCTCGACTCCGAAAGCCAACGAAATAGAACCGAGATCCTATTCCATTATTCCATGCACAAGTGTTCAGGCTGTAGCGCCTGCTTTGAGCACTCCAATTTTTTCAAAGTAAACGTGCTGGCCACACATGGCACTCGATTAAGAGAACCATGCACGAACCAACAAAATCGTCCGGGCAAACAGTAGACACCGCAAGGTGCACCGCTCGCCCGAAACCGAGATCCAACTACGAGCTTTTTAACCGCAACAACGTTAATATACGCTATTGGAGCTGGAATTACCGCGGCTGCTGGCACCAGACTTGCCCTCCAA
+
DDDDDIIIIIIIHIIIIIIIIIIIIIIIIIIIIIIHIIIIIHIIIIIIIIIIIIIIIIIIIIIIIIHCHIIHHIIIIIIHIHIHHIIEHIHHIIIIIIIIHIHHHHIIIIHIIIIIIIIHIIIIIIIIIIIIHHIHIIIIIIIIIIHIIIIIIIIIIIIIIHIIIIIIIHHIIIIIIIIIIIIIIHHIHIIIIIHIHIIHIHIIIIIIIIIIIIIIIIIIIIIIIIIIIIIIIIII=III=IHHGIIIIGIIIHIIIIHIIIIIIIIIIIIIIIIIIIIIIIHHIIIIIIIIIIIIIIIIIIIIIIIIIIIIIIGGIIIIIIIIIIIHIIIIIIIIIIIIIDDDDD
@HISEQ:969:HM2KJBCX2:2:1101:5106:93214 2:N:0:ACTATGCA
TCAGACCAACTGCCCAACTATCCCTATTAATCATTACGTCGATCCTAGAAACCAACAAAATAGGTTCGATCGTCCTATTTCGTTATTCCATGCTAATGTATTCAAGCGCGAGCCTGCTTTAAGCACTCTAATTTTTTCAAAGTAACAGTCCTGTTTCCCCGCAACAACAAATTAATGCCATCACGGTTCTACAAGAGGGAGGGACCAGTGAGGCCAGTGCATACCAGTGGCACGACCAACCTACTGGCCCCGAAATTCAACTACGAGCTTTTTAACTGCAACAACTTTAATATACGCTATTGGAGCTGGAATTACCGCGGCTGCTGGCACCAGACTTGCCCTCCAA
+
DDDDDIIIIIIIIIIIIIIIIIIIIIIIIIIIIIIIIIIIIIIIIIIIIIIIIIIIIIIHHIHHIIIIGIIIHIIIIIIIIIIIIIIIIIIIIIHIIIIHHIIHIHHHIIHHHIIHIIIIIIIIIIIIIIIIIHIHIIHGIIIIIIIIIIIIIIHIIIIIIIIIIIIIIIHHIIIIIIIIIIIIIIIIIIHIIIIIIIIIIIIIIIIIIIIIIGIIIIIIIIIIIIIIIIIIIIIIIIIIIIIHGIIIHIIIIIIIIIIIIIIIIIIIIIIIIIIIIIIIIIIIIIIIIIIIIIIIIIIIIIIIIIIIIIIIIIIIIIIIIIIIIIIIIIIIIIIIIIIIIDDDDD
@HISEQ:969:HM2KJBCX2:2:1101:14098:92611 2:N:0:ACTATGCA
TCAGACCAACTGCCCAACTATCCCTATTAATCATTACGGTGGTCCTAGAAACCAACAAAATAGAACCACAACGTCCTATTCTATTATTCCATGCTAATCTATTCAAGCAATAGCCCGCTTTAAACACTCTAATTTTTTCAAGGTAATGGTCCTGGCTCCCCAACACACCCAATAAAGGACATGCTGGCTCACCAGAAGGAAGACCCGACAGCAGACAGTACTCGCCAAAGACGGACCGCCCGGCCAGGCCTAAAATTCAACTACGAGCTTTTTAACTGCAACAACTTTAATATACGCTATTGGAGCTGGAATTACCGCGGCTGCTGGCACCAGACTTGCCCTCCAA
+
DDDDDIIIIIIIIIIIIIIIIIIIIIIIIIIIIIIIIIIIIIIIIIIIIHHIHIIIIIIIIIIIIIIIIIGIIHIIIIIIIIIIIIIIIIIHFGIIIIIIIIIIIIIIIIHIHIIIIIIIHHIIHIIIIHHIIIIIIIIHHIIIIIIIIIIIIGIIHHIIIIIIHIHIIIIHIHIIIIIIIIIHIIIIHHIIIIIIIIIHIHHIIIIIIIIIIIIIIIIIIIIHIIIIIIIIIIIIIIIIIIIIIIIIIHIIIIIIIIIIIHIIIIIHIIIIIIIIIIIIIIIIIIIIIIIHIHIIHHHIHIIIIHIIIIIIIIIIIIIIIIIIIIIIIIIIIIIIIIIHIDDDDD
@HISEQ:969:HM2KJBCX2:2:1101:12798:94306 2:N:0:ACTATGCA
TCAGACCAACTGCCCAACTATCCCTATTAATCATTACGGTGATCCTAGAAACCAACAAAATAGAACCATGCCGTCCTATTCTATTATTCCATGCTAATGTATTCGAGCAAAAATGCCTGCTTTAAACACTCTAATTTTTTCAAGGTAAAGGTCCTGGATCCGCAAGACACCCAATTAAGGACATCAAGTTTCTCCAGAAGGTGAGAAATCAACAGCGACAGTTCATACCCCTTAAGGCATGACCATCACGTCAATCCCGAAATTCAACTACGAGCTTTTTAACTGCAACAACTTTAATATACGCTATTGGAGCTGGAATTACCGCGGCTGCTGGCACCAGACTTGCCCTCCAA
+
CDDDDGIIIIIIHGIIIIIIIIGIHHIIIIIHIIIIIIIHIIIIGIIHIIHHIHIIIIIIIHGHHIIIICHHIDHHIIEHHIIIIIIIHIIHIIIIFGHHIFHHHHHHIIIIIIIIHIIIIIIIIHHIIIIIIIIIHHIIIIIIIIIIIHHIIIIHGIHHHIIIIHHIIIIIHIIIIHIIIIIIHIIIIIIIIIIIIIIIIIIIIIIHIIIIIIIIIHIIIIIIHIIIIIIIIIHIHIIIHIIIHIHHIHHGIIIIIIIIIIIIIIIIIHIIIIIHIIIIIIIIIIIHIIIIHIIIIIIIIIIIIIIIIIIHIIIIIIIIIIIIIIIIIIIIIIIIIIIIIIHH=IIIDDDDD
@HISEQ:969:HM2KJBCX2:2:1101:10158:94694 2:N:0:ACTATGCA
TCAGACCAACTGCCCAACTATCCCTATTAATCATTACGTCAATCCTAGAAACCAACAAAATAGGATCGAACGTCCTATTTCATTATTCCATGCTAATGTATTCAAGCGTTAGCCTGCTTTAAACACTCTAATTTTTTCAAAGTAACAGTCCTGTTTCCCTGCAACACCAAATTAATGGCATTACAGTTCTTCAGAAAGGAGGAATCAGCGAAGCCAGTACATACCAGTGGCACGACCAACCTGCTGACCCCGAAATTCAACTACGAGCTTTTTAACTGCAACAACTTTAATATACGCTATTGGAGCTGGAATTACCGCGGCTGCTGGCACCAGACTTGCCCTC
+
DDDDDIIHHIIIIIIIHIIIIIIIIIHIIIIHIIIHHHIHIGHIIIIHIIIHIIHIIGIIIIHHEHHHDGHIFHHHHIIIHIHIFHIIFIEHIIHIIIIHIIHHHFHIIIIIHIIIIIIHIIHIIIHHIHIIIHGIIIHHGIIIIIIIIIIIIHIHIIIIIIIIHHHHIIIHHHHIHIHIIIIIIIIHHHHIIIIIIIIIHHIIHIIIIIIHIIIIIHIIIIIIIIIHHIIIIIIIIIIIHHHIIIHHIHHIHHIIIIIIIHHHIIIIHIIHHHHIIHIIIIIIIIIIHHIIIIIHHIIIIIIIIIIIIIIIIIIIIHHIIIIIIIIHIIIIHEHHIIDDBDD
@HISEQ:969:HM2KJBCX2:2:1101:13875:95031 2:N:0:ACTATGCA
TCAGACCAACTGCCCAACTATCCCTATTAATCATTACGTCGATCCTAGAAACCAACAAAATAGAATCAAACGTCCTATTTCGTTATTCCATGCTAATGTATTCAAGCGTGAGCCTGCTTTAAACACTCTAATTTTTTCAAAGTAACAGTCCTGATTCCCCATGACACCAAATTAATGACATCATGGTTCGTCAGAAGGTAGGAATCAATAATACCAGTACGTACAATAGCACGACCAATAAATTGATCCCGAAATTCAACTACGAGCTTTTTAACTGCAACAACTTTAATATACGCTATTGGAGCTGGAATTACCGCGGCTGCTGGCACCAGACTTGCCCTCCAA
+
DDDDCIHIIIIHHIIIIIIIIIIIIIHIIIHHIIIIIIIIIIIIIIIIIIIIIIHIIHGFIIIIIIIIGIIIIIIIIIIIIIIIIIIIIIIIIHHIIIIIIIIIIIIHIIIIIIIHIIIIIIIIIIIIIIIIIIIIIIIIIIIIIIIIIIIIIIIHIIIIHIIIIIIIIIHIIIIIIIHIIIIIIIIIIIIIIIIIHIIIIIIIIIIIIIIIIIIIIIIIIIIIIIIIIIIIIHIIIIHIIIIHIIHIIIIIIIIHIIIIIHHIIIIIIIIIIIIIIIIIHHGIHHHIIIIIIIIIIIIIIIIIIIIIIIIIIIIIIIIHGIIIIHIIIIIIIIIIIIIIDDDDD
@HISEQ:969:HM2KJBCX2:2:1101:15853:95006 2:N:0:ACTATGCA
TCAGACCAACTGCCCAACTATCCCTATTAATCATTACGTCAATCCTAGAAACCAACAAAATAGGATCAAACGTCCTATTTCATTATTCCATGCTAATGTATTCAAGCGTTAGCCTGCTTTAAACACTCTAATTTTTTCAAAGTAACAGTCCTGTTTCCCTGCAACACCAAATTAATGACATTACAGTTCTTCAAGAAGGAGGAACCAGTAAAGCCAGTACATACCAGAGGCACGACCAACCTACTAATCCCGAAATTCAACTACGAGCTTTTTAACTGCAACAACTTTAATATACGCTATTGGAGCTGGAATTACCGCGGCTGCTGGCACCAGACTTGCCCTCCAA
+
DADDDIHIIHIHIIIIIIIIIGHHIIIIHIHIIIIIIIIHIIIIIIIIIIIIIIHIIIHIIIHHIIIHHIIIHHIIHHIIIIIIIHIIIIIIHHIIIHIIHIIIIHIIEHIIIIIHIIHIIHHIHIHIIIGHIHIIHIIGHIIHHHIIHIIIIHIIIHIIIIIIIHHIIIHHIHIIIIIIIIIIIHIIIIGIIIIIHHHHHHHHIIIIHIIIIIIIIIIIIIIIIHIIIIIIIHIIIIIIIIHGHHGFHHHIIIHIIIIIIHDHHHIHIIHIIHHGHIIIIIIHIIHIIIHIIIIIIIIIIIIIIIIIIIIIIIHIIHIIIIIIIIIIIIIIIIIIIHIIIDDDDD
@HISEQ:969:HM2KJBCX2:2:1101:6223:95510 2:N:0:ACTATGCA
TCAGACCAACTGCCCAACTATCCCTATTAATCATTACGTCGATCCTAGAAACCAACAAAATAGAATCAAACGTCCTATTTCATTATTCCATGCTAATGTATTCAAGCGTAAGCCTGCTTTAAACACTCTAATTTTTTCAAAGTAACAGTCCTGATTCCCCACGACACCAAATTAATGACATCGCGGTTCTTCAGAAGGTAGGAACCGATAATGCCAGTGCGTACCGAGGCACGACCAACAATTCGATCCCGAAATTCAACTACGAGCTTTTTAACTGCAACAACTTTAATATACGCTATTGGAGCTGGAATTACCGCGGCTGCTGGCACCAGACTTGCCCTCCAA
+
@DD@@CHEG0<<1D@CGHHHEGF11<GEG@EGCGHH1<<FHCHF0D?GFEEHIC10CEH?G<?FHCGC1<DCFE=E1DGGE?CCCCF@GEEFE<CFF@FFE<<DFHEFHHH<CHGCCEG@HHHHFHHFHH?GFHFH@?HGEHHBBB<E7H8EEHHEHGIIIIIHHIIHGIHGFCHG2EHDFAGIIHEHHFIIIIIHEHHHHHIFHEGHHCIIIIIHE@HHCHHDEHCEHEEHHIHEFHHDC1ECHGFIIHHHHIHEEHGECCCHHIHGIIIIIHHHHIIHGIIIGIHIIIIGIHC@EG?EHHGHCHCIHIIIIIIHDIHHHIIIIHEHHGIHHEHIHHC1DDBDD
@HISEQ:969:HM2KJBCX2:2:1101:12626:95386 2:N:0:ACTATGCA
TCAGACCAACTGCCCAACTATCCCTATTAATCATTACGTCAATCCTAGAAACCAACAAAATAGGTTTGAACGTCCTATTTCATTATTCCATGCTAATGTATTCAAGCGTTAGCCTGCTTTAAACACTCTAATTTTTTCAAAGTAACAGTCCTGTTTCCCTGCAACACCAAATTAATGACATTACAGTTCTTCAGAAAGGAGGAATCAGCGAAACCAGTTCATACCAGTGGCACGACCAACCTGCTGACCCCGAAATTCAACTACGAGCTTTTTAACTGCAACAACTTTAATATACGCTATTGGAGCTGGAATTACCGCGGCTGCTGGCACCAGACTTGCCCTCCAA
+
DDDDDIHIIIIIIIIIIIIIIIIIIIIIHIIIIIIIIIIIIIIIIIIHIIIIIIIIIIIIIHIIIHIIIIIIHHIHIIIIIIIIIIIIIIHIGIIIIIHHIIIIIIIIIIIHIIIIIIIIIIHIIIIIIIIIIIIIIIIHIIHIIIIIIIIIIIIIIIIIIIIIIIIIIIIIIIIIIIIIIIIIIIIIIIIIIIIHIIIIHIIIIIIIIIIIHIIIIIIIIIIHIIIIIIIIIIIIIIIIIIIHHIIIIIIIIIIIIIIIIIIHIIIIIIIIIIIIIIIIIIIIIHIIIIIIIIIIIIIIIIIIIIIIIIIIIIIIIIIIIIIIIIIIIIIIIIIIIIIIIDDDDD
@HISEQ:969:HM2KJBCX2:2:1101:4978:95687 2:N:0:ACTATGCA
TCAGACCAACTGCCCAACTATCCCTATTAATCATTACGTCAATCCTAGAAACCAACAAAATAGGATCGAACGTCCTATTTCATTATTCCATGCTAATGTATTCAAGCGTTAGCTTGCTTTAAACACTCTAATTTTTTCAAAGTAACAGTCCAAATTCCCCGCAACACCAAATTAATGGCATTACGGATCATCAGGAAGGAGGAATCAGTGAGACCAGTACATACCAGAGGCATGACCAATCTACTAACCCCGAAATTCAACTACGAGCTTTTTAACTGCAACAACTTTAATATACGCTATTGGAGCTGGAATTACCGCGGCTGCTGGCACCAGACTTGCC
+
DBDDDIIIIIIIHIIHIIIIICHHIIIIIHIHHHIIIIIHIIIIIHIIIIIIIIIIHIIHIEHGHFHHIIIIIHHIGHHIHEGHHHIIIIIIIIIGIIIHHHIHIIIIIHIIIIIIIIHIIGEHI?HEHIHHIHIIIHGIHHEHHHHHIHIIHHHHIHIHHIHEHIGHIIHHIIHHGHIHHHHHIIHHHGFCHHIIIIHIHHIHHHHFHHIIIIIIIHIIHIIHHHIIIIIIIHFHHHFHIIHIHHHHHIHIIIHHIIHHIHHHIIIIIIIHIHGIHHIHHIHIIHIIIIIHGCIIHIHIIIIHIIIHHHHIHIIIIIIIHIIIIIIIHHHIIHIDDCDD
@HISEQ:969:HM2KJBCX2:2:1101:14992:95994 2:N:0:ACTATGCA
TCAGACCAACTGCCCAACTATCCCTATTAATCATTACGTCGATCCTAGAAACCAACAAAATAGGGTCAAACGTCCTATTTCATTATTCCATGCTAATGTATTCAAGCGTGTGCCTGCTTTAAACACTCTAATTTTTTCAAAGTAACGGTCCTGATTCCCCATGACACCAAATTAATGACATCACAGTTCGTCAGAAGGTAGAAATCAATAATACCAGTGCATACCAGAGGCACGACCAATATATTGATCCCGAAATTCAACTACGAGCTTTTTAACTGCAACAACTTTAATATACGCTATTGGAGCTGGAATTACCGCGGCTGCTGGCACCAGACTTGCCCTCCAA
+
DDDDDIIIIIIIHIIIIIIIIIIIIIIIIHIIGIIIIIIIIHIIIHIIIIIIIIIIIIIIIIGIHIIHCHHIIHIIHIGIIHHIIIHIIIIIIIIFHIIIIHHHIIIIIIIHIHIIIIIIHIHHIIHIIHIHIIIIIIHIIIIIIIIHIIHIIIHHIIIHIIIIIIIIIHIIIIIIIIIIIIIIIIIIIHIIIIIIIIIIIIIIIIIIHIHIIIIIIIIIIIIIIIIIHIIIIIIIIIIIIIHIHHGIIIIIHIIHIIIIHIHIIIIIIIIIHHFIIIIIIIIIIIIIIIIIIIIIIIHHHIIIIIIIIIIIIIIIIIIIIIIIIIIIIIIIIIIIIIIIIDDDDD
@HISEQ:969:HM2KJBCX2:2:1101:20132:95801 2:N:0:ACTATGCA
TCAGACCAACTGCCCAACTATCCCTATTAATCATTACGTCAATCCTAGAAACCAACAAAATAGGATCGAACGTCCTATTTCATTATTCCATGCTAATGTATTCAAGCGTTAGCTTGCTTTAAACACTCTAATTTTTTCAAAGTAACAGTCCAAATTCCCCGCAACACCAAATTAATGGCATTACGGATCATCAGGAAGGAGGAATCAGTGAGACCAGTACATACCAGAGGCATGACCAACCTACTAACCCCGAAATTCAACTACGAGCTTTTTAACTGCAACAACTTTAATATACGCTATTGGAGCTGGAATTACCGCGGCTGCTGGCACCAGACTTGCCCTCCAA
+
DDCDDIIIIIHIIIIHIIIIIIIIHIIIIIIGEFHIIIHFHHIIHHHIIIIIIIGEHFFHHCCHHGHCHHHHHIHIIIHIIGIIHHIICEHIIHIIHGIIHHEGIHIIIHIHIIIHGHHHIIIHHHIHHEHIIIIIEIHIIEHIIIHGHHHHHHHHIIHIHEHHHHHH?HHFDEIIHHHHHHIIHIHHHHHIIHIHHIHHHHGIIIIIIIHEI<IHIIIIIIHEIIIIHHHIIIHHIHHHHGFFDHCGIIIIIIIHHHIIIIHFIHHIIIIIHHHIIHHEHIIHHEIIIIHIHIIIHIIIIHFIIIHHIIIIIIIIIIIIIHHHIIIIIIIIIIIIIIIIIDDBDD
@HISEQ:969:HM2KJBCX2:2:1101:20898:95839 2:N:0:ACTATGCA
TCAGACCAACTGCCCAACTATCCCTATTAATCATTACGTCAATCCTAGAAACCAACAAAATAGGATCAACGTCCTATTTCATTATTCCATGCTAATGTATTCAAGCGCGAGCCTGCTTTAAACACTCTAATTTTTTCAAAGTAACAGTCCTGATTCCCCACCACACCAAATTAATGACATGATGGTTCGTCAGAAGGTAGAAATCAGTAACACCAGTACGTACCGAAGGCACGACCAGCGTACTAATCCCGAAATTCAACTACGAGCTTTTTAACTGCAACAACTTTAATATACGCTATTGGAGCTGGAATTACCGCGGCTGCTGGCACCAGACTTGCCCTCCAA
+
DD@DDIGIIHIIIHIIIIIIHIIIIIIIIIIIHHIIHIHHEHIIHIIIIIIIIIIIIIIIIIHIIIIIHHHHHFHIIGIGIHIIIIIHHFHHIIHIHHHHHHHIIHIHIIIGHHHFIHIIIIIHIIHHIIHHIIIHHFHHIIHHIHHIHIIHIIHIIIHHIIHIIIIIIIIIHHHIIIHIIIIIHHIIIIIIIIIIIIIHHIHIIIIIHIIIIIIIIHIIIIGIIIIIIHHHHHIIIIIIIIHHHHIHIIIIHHIHIFHIHHIIHHHIIIIIIHIIIIIIIIIIIIIIIIIIHIIIIHHHIIIIIIIIIIIIIIIIIIIIIIIIIIIIIIIIIIIIIIIIDDDAB
@HISEQ:969:HM2KJBCX2:2:1101:8752:96764 2:N:0:ACTATGCA
TCAGACCAACTGCCCAACTATCCCTATTAATCATTACGTCAATCCTAGAAACCAACAAAATAGGATCAAACGTCCTATTTCATTATTCCATGCTAATGTATTCAAGCGTTAGCCTGCTTTAAACACTCTAATTTTTTCAAAGTAACAGTCCTGTTTCCCTGCAACACCAAATTAATGACATTACAGTTCTTCAAGAAGGAGGAACCAGTAAAGCCAGTGCATACCAGAGGCACGACCAACCTACTAATCCCGAAATTCAACTACGAGCTTTTTAACTGCAACAACTTTAATATACGCTATTGGAGCTGGAATTACCGCGGCTGCTGGCACCAGACTTGCCCTCCAA
+
DDDDDIIIIIIIIGHGHIIIIIIIIHIIHIIIHIIHIHHIIIIIIHIICHIIHIIICHEHHHFHIIIIHIGHIIGHHIIHHHIIGHIHIIIGHIIEHIIIHIHHIIIIIIIIHIIIIHHHIIHIIIIIIIIIIIHIIIIHIIHIIIIIIIIIIIIIIIIIIIIIIIIIIIHHIIHIIIIIHIIIIIIIHIIIHIIIHIIIIIIIIIIIIIIIIIIIIIIIIIIIIIIIIIIIHIIIIIHIIIHHHIIIIIIIIIIIHIIIIIIIIIIIIIIIIIIIIIIIIIIIIIIIIIIIIIIIIIIIIIIIIIIHIIIIIIIIIIIIIIIIIIIIIIIIIIIIIIIIIDDDDD
@HISEQ:969:HM2KJBCX2:2:1101:4961:97659 2:N:0:ACTATGCA
TCAGACCAACTGCCCAACTATCCCTATTAATCATTACGGTGATCCTAGAAACCAACAAAATAGAACCATGCCGTCCTATTCTATTATTCCATGCTAATGTATTCGAGCAAAAATGCCTGCTTTAAACACTCTAATTTTTTCAAGGTAAAGGTCCTGGATCCGCAAGACACCCAATAAAGGACATCAAGTTTCTCCAGAAGGTGAGAAATCAACAGTAACAGTTCATACCCCTTAAGGCATGACCGTCACGTCAATCCCGAAATTCAACTACGAGCTTTTTAACTGCAACAACTTTAATATACGCTATTGGAGCTGGAATTACCGCGGCTGCTGGCACCAGACTTGCCCTCCAA
+
DDBDDIIIIIIHHIIIIIIIIIIGIIGIIIIIIIIHHHHIIIHFEHHHIIIIIHHIIIIIIIIGHIIIIHIHCGDHIIIIHHIIIGIIHIIIIIIIIIIHC<FEFHFIIIHHIIGIHIIIIIHIHHHHHIIIIHHHIIIIIHIIIIIIIHIFHIIHHHIIIGIIIHHIIIGIIIIHIIHHIHIIIIIHHHHIIIIIIIIIIIHHIHIIHIIIIIHGIIIIIIIIHIHIHIHHIIIIIIIIIHHIIIGIIIHFIIIIIIIIIIHIIIIHHHIIIIIIIIIIIIIIIIIIIIIIIIIIIIIIIIIIIIIIIIIIHIIIIIIIIIIIIIIIIIIIIIIIIIIIIIIIIIIIDDDDD
@HISEQ:969:HM2KJBCX2:2:1101:4034:98308 2:N:0:ACTATGCA
TCAGACCAACTGCCCAACTATCCCTATTAATCATTACGTCAATCCTAGAAACCAACAAAATAGGATCAAACGTCCTATTTCATTATTCCATGCTAATGTATTCAAGCGTTAGCCTGCTTTAAACACTCTAATTTTTTCAAAGTAACAGTCCTGTTTCCCTGCAACACCAAATTAATGCCATCACGGTTCTACAAGAAGGAGGGACCAGTGAGGCCAGTGCATACCAGTGGCACGACCAACCTACTGGCCCCGAAATTCAACTACGAGCTTTTTAACTGCAACAACTTTAATATACGCTATTGGAGCTGGAATTACCGCGGCTGCTGGCACCAGACTTGCCCTCCAA
+
DDDDDIHIIIIIIIIIIIIIIIIIIIIIIIIIIIIHIHHIIIIIIIIHIIIIIIIIIIIIIIIIHIIIIHIIHIHIIHHIIHIIIIHIIIHIIIIIIIIIIHHHIIHIHIIIIIIIHIIIIIIIIIIIIIIHIIIIIIIIIIIIIIIIIIIIIIHIIIIHIIIIIIIIIHIHIIIIIIIIIIIIIIIIIIIIIIIIIIIIIIIIIIIIIIIIIIIIIIIIIIIIIIIIIIIIIIIIIIHIIIHHHIIIIIIIIIIIHIIIIIIIIIIIIIIIIIIIIIIIIIIIIIIIIIIIIIIIIIIIIIIIIIIIIIIIIIIIIIIIIIIIIIIIIIIIIIIIIIIIIDDDDD
@HISEQ:969:HM2KJBCX2:2:1101:20620:97771 2:N:0:ACTATGCA
TCAGACCAACTGCCCAACTATCCCTATTAATCATTACGGCGGTCCTAGAAACCAACAAAATAGGACCGCACGTCCTATTCTATTATTCCATGCTAACGTATTCGAGCAAAGGCCTGCTTTGAACACTCTAATTTTTTCAAAGTAAAAGTCCTGGTCCCCAACACACCCAGTGAAGGGCATGCGGTTCTCCAGAAGAGAAGGCCCGGCCGGACAAGTGCACGCGGTGAGGCGGACCTGCCAGCCAGGCCAAAGGTTCAACTACGAGCTTTTTAACTGCAACAACTTTAATATACGCTATTGGAGCTGGAATTACCGCGGCTGCTGGCACCAGACTTGCCCTCCAA
+
DCDDDIIIHIIIHHIHHIHIIIHHIHIIIIIHHIIIIIIIIIIHHIIIIIIIGHHH@GHHIH@FHIIDHIDHHIIIIIIIIIHIHIIIIIIHFHHHHFHHHDHHHIIIIHIIIHHHHHIIHGCEHIIIIIIHIIHHGHIHIFGHHHHHHIHHHHHEEHIHFEH@GHHHIHHIIIIHIIIHIIHHHHHHIHHCGIIIIIEHHHDHIIIIHHIIIIIIIHHHIHIIIIIIIIIIII?IIHIIIHEIHHEDHIIIHIHHIIHIIIIIIIIIHHHGFHHIIHIIHHIIIIHIIHHHIIIIIIIIIIIIIHHHIIHHHHIHIIIIIIIIIIIIIIIIIIIIIIIDDDDC
@HISEQ:969:HM2KJBCX2:2:1101:1498:98162 2:N:0:ACTATGCA
TCAGACCAACTGCCCAACTATCCCTATTAATCATTACGTCAATCCTAGAAACCAACAAAATAGGATCGAACGTCCTATTTCATTATTCCATGCTAATGTATTCAAGCGTTAGCCTGCTTTAAACACTCTAATTTTTTCAAAGTAACAGTCCTGTTTCCCTGCAACACCAAATTAATGACATTACAGTTCTTCAGAAAGGAGGAATCAGCGAAGCCAGTACATACCAGTGGCACGACCAACCTGCTGACCCCGAAATTCAACTACGAGCTTTTTAACTGCAACAACTTTAATATACGCTATTGGAGCTGGAATTACCGCGGCTGCTGGCACCAGACTTGCCCTCCAA
+
DDDCDIIHIIIHIIHHHHIIIIIIIIIHIIIIIHHIIEHHIIIIIIIIGIGIIHII?GHEHHHHIIIIIIIIIEHIIHHHGIEHIIGHIGIIIGHIIIIIIIHHHIHHHHIHIIHHHIHIHHHHIIIHIIIHHGHHIHHGHIIHIHIIIIIIIHHGIIIHIIIIIHIHGHEHHIIIIIIIHIHIIIIHHHIIIIIIIIIIIIFGHIIHHEIIHEIIIIHIHIIGIHIIHGIIHHEIIIIIIIIHCIIIHHGIHIIIIIIIIIIHHIIIIIIIIIHIIIIIIIIHIIIIIIIHIIIIIIIHIIIIHGIIIHHHHIIIIIIIHHIIIIIIIIIHHGHIIIIHGDDBDB
@HISEQ:969:HM2KJBCX2:2:1101:13954:99730 2:N:0:ACTATGCA
TCAGACCAACTGCCCAACTATCCCTATTAATCATTACGTCAATCCTAGAAACCAACAAAATAGGATCAAACGTCCTATTTCATTATTCCATGCTAATGTATTCAAGCGTTAGCCTGCTTTAAACACTCTAATTTTTTCAAAGTAACAGTCCTGTTTCCCTGCGACACCAAATTAATGACATTACAGTTCTTCAAGAAGGAGGAACCAGTAAAGCCAGTACATACCAGAGGCACGACCAACCTACTAATCCCGAAATTCAACTACGAGCTTTTTAACTGCAACAACTTTAATATACGCTATTGGAGCTGGAATTACCGCGGCTGCTGGCACCAGACTTGCCCTCCAA
+
DDDDDIIIIIIIIIIIIIIIH?HHIHIIIIHHIIIHIHHHIIIHHIIIIIIIGIIIIIIIIIHCEHIIIIIIIIGHIHIIFHIIIHHIEG@HIHFEHIIIHIHHIIIIHHIHHHHHHFHHHHHHIHHIIIHIHHHHIIIHIHIHIIIIIHIIIIIIGIIIIIIIIIHIIHIIHIIIIIIIIIIHIIIIIGIGHIHFIIIIIIIIHHH<IIIIIIIIIIIII=II<I=IIIIII<IIIHFHIIHHFIIIIIIIIIGIIIHGIIHIHGIIIIIIIIHIIIIIIIIHIIIIIIIIIIIIIIIIIIIIIIIIIIIIIIIIIIIIIIIIIIIIIIIIIIIIIHIIIDDDDD
@HISEQ:969:HM2KJBCX2:2:1101:16278:100184 2:N:0:ACTATGCA
TCAGACCAACTGCCCAACTATCCCTATTAATCATTACGGTGATCCTAGAAACCAACGAAATAGAATCAATCCGTCCTATTTCATTATTCCATGCTAATGTATTCAGACGTTAGCCTGCTTTAAACACTCTAATTTTTTCAAAGTAACAGTCCTGATTTCCCATCACACCAAATAAATGGCATGAAAGTTCCTCAGAAGGTAGAGATTCATCTCACCAGTACAGACAATTAAGCCTGACCAATGGGTAAACCCCGAAGTTCAACTACGAGCTTTTTAACTGCAACAACTTTAATATACGCTATTGGAGCTGGAATTACCGCGGCTGCTGGCACCAGACTTGCCCTCC
+
DADDDFHHHHHFEFCCHHHCH@CFG@GHEGHHHHIHHHHIIHFHECEHE?@HHICGEHIHEFHH1FCHHHHIIH?CDFHHHGGHHIIIHHECFFHH?GHIHCGEHHIIGHIHHEHE:HHHHHHGHHAGHHHHHHHFHHHHHHEFHGHHHIIFCEEGHHHHEEHGIIIIHHHHGIHEH@CIHFHIH:HEHHGIIHHHHHHFIIIHHGHFGHG@IHGHHEHHHHHHCGIHIHIIIHHIIIGIIIHHHGIIFDHIIIIIHHHIIHHDIHHEFIIIIHEIHHHFHIIIIIHF?IHHHIIIHEH@HHIHIHIIIHHHHIIIIHHHCIHEIHHIHIHIHIHHIIHIHDBDDD
@HISEQ:969:HM2KJBCX2:2:1101:15837:99941 2:N:0:ACTATGCA
TCAGACCAACTGCCCAACTATCCCTATTAATCATTACGTTGATTCTAGAAACCAACAAAAATAGAATCTAACGTCCTATTTCATTATTCCATGCTAATGTATTCAAGCGCGTGCCTGCTTTAAATACTCTAATTTTTTCAAAGTAACATCCTGACTCCCCACAACATCAAATTAATGACATCATGATTCATCAGAAGGGAGAAATCAATGACATTAGTACGTACCAAAGGCACGACCGACGTATTGATCCCGAAATTCAACTACGAGCTTTTTAACTGCAACAACTTTAATATACGCTATTGGAGCTGGAATTACCGCGGCTGCTGGCACCAGACTTGCCCTCCAA
+
DDDDDIIIIIIIIIIIIIIIIIIIIIIIIIIIIIIIIIIIIIIIIIIIIIIIIIIIIIIIIIIIIIIIIIIIIHHIIIIHHIIIIIIIIHHIHHIIIIIIIIIIIIIIIIIHIIIIIIIIIIIIIIIIIIIIIIIIIIIIIIIIIIIIIIIIIIIIIIIIIIIIIIIIIIIIIIIIIIIIIIIIIIIIIIIIIIIIIIIIIIIIIIIIIIIIIIIIIIIIIIIIIIIIIIIIIIIIIIIIIIIHFIIIIIIIIIIIIIIIIIHIIHIIIIIIIIIIIIIIIIIIIIIIIIIIIIIIIIIIIIIIIIIIIIIIIIIIIIIIIIIIIIIIIIIIIIIIIIIIIDDDDD
@HISEQ:969:HM2KJBCX2:2:1101:18190:100369 2:N:0:ACTATGCA
TCAGACCAACTGCCCAACTATCCCTATTAATCATTACGTCAATCCTAGAAACCAACAAAATAGGATCGAACGTCCTATTTCATTATTCCATGCTAATGTATTCAAGCGTTAGCTTGCTTTAAACACTCTAATTTTTTCAAAGTAACAGTCCAAATTCCCCGCAACACCAAATTAATGGCATTACGGCTCATCAGGAAGGAGGAATCAGTGAGATCAGTACATACCAGAGGCATGACCAACCTACTAACCCCGAAATTCAACTACGAGCTTTTTAACTGCAACAACTTTAATATACGCTATTGGAGCTGGAATTACCGCGGCTGCTGGCACCAGACTTGCCCTCCAA
+
DDDDDIIIIIIIIIIIIIIIHIIIIIIIIIIIIIIHHHIIIIIHIIIHIIHIIIIIIIIIIIHHIIIIHHHDHGIIIHIIFHIIGIHEEHIHCHF?IIIIIIGIIIHIIIIIIIIIIIIIIIIIHIIIIIHIIHIHHHIIIIIIIIIHHHHHHHHEHIIIIIIIIIIIIIIIIIIHIIIIIHIIIIHHIIIIHIIIIIIIIIIII<IIIIIIIIIIIIIIIIHHIIIIIIIIIIIIIIIIIIHHHHDIIIIIIIIIIIIIIIIIIIIIIIIIIIIIIIIIIIIIIIIIIIIIIIIHIIIIIIIIIIIIIIHIIIIIIGIIIIIIIIIIIIIIIIIIIIIIIDDDDD
@HISEQ:969:HM2KJBCX2:2:1101:5296:100637 2:N:0:ACTATGCA
TCAGACCAACTGCCCAACTATCCCTATTAATCATTACGTCAATCCTAGAAACCAACAAAATAGGTTTGAACGTCCTATTTCATTATTCCATGCTAATGTATTCAAGCGTTAGCCTGCTTTAAACACTCTAATTTTTTCAAAGTAACAGTCCTGTTTCCCTGCAACACCAAATTAATGGCATTACAGTTCTTCAGAAAGGAGGAATCAGCGAAACCAGTTCATACCAGTGGCACGACCAACCTGCTGACCCCGAAATTCAACTACGAGCTTTTTAACTGCAACAACTTTAATATACGCTATTGGAGCTGGAATTACCGCGGCTGCTGGCACCAGACTTGCCCTCCAA
+
DDDDDIIIIIIHIHHIGIGIIIIHHIIIIIIIHHHIIHIIIIIHIIIIHIIGHIIIIIIIHGHGHHHHIHHHHHIIIHIIIIIIHEGHHIIHHIIIHIIIIHIIIGHIIGIIHIHIIIIIIHIIHHHGIIIIIHHHIHHHHHHHHHIIIIIIIHHIIIGIIIHIIIIIIHIHHIIIIIIIIIIIIIIIIIIIIIIIIIIIIIIIHIIIIIIIIIIIIIIIHHHIIIIIIIIIIIIIIIIIIIIHHHIIIIIIIIIIIIIIIIHIIIIIIIIIHHEIIIIIIIIIIIIIIIIIIIIIIIIIIIIIIIIIIIIIIIIIIIIIIIIIIIIIIIIIIIIIIIIIIDDDDD
@HISEQ:969:HM2KJBCX2:2:1101:8655:99712 2:N:0:ACTATGCA
TCAGACCAACTGCCCAACTATCCCTATTAATCATTACGGTGATCCTAGAAACCAACAAAATAGAACCATGCCGTCCTATTTCATTATTCCATGCTAATATATTCAGGCGATAGCCTGCTTTAAGCACTCTAATTTTTTCAAGGTAACAGTCCTGCTTCCCCGGCGCACCAAATTAATGGCATGCTGGTTATTCAGAAGGTAGGAATCCATCACGCCAGTACAGACCCAAAAGCCCGACCGACGGATGAACCCCGAAATTCAACTACGAGCTTTTTAACTGCAACAACTTTAATATACGCTATTGGAGCTGGAATTACCGCGGCTGCTGGCACCAGCTTGCCCTCCAA
+
@DBB@HIEHHHHIHHHC@GHIIEEHHIGIFIHHEHHEDCHEHFEHIII1CHHEHIEHHHHHCFEEEHHE@HHCCDHIIIFHEHH@HGHHEFHHHC@HFCGIHHHIIIGEHIHHHGIIHIHHGFFHHHIHFFEGHHIHHHEEIHHFFCHHIHGHGIHHHHHHFIGIHIIIIHHHHHIIIIHHFFCHGHFHHHGF?HHHHIIIIHIIHHGGEEHIHHGHHHIHHHHHCHHIH?HHDGE<5IHHHHHIFHGHGIHIHHCHHHHHEECEHHIHHEHHIHGHHHHECC1HHHC@HFIHGEGHHHHHIIIHHHHIIHIIIIIIHDHHHEHHHEHEHHHHG?CHHHHGHDD@D@
@HISEQ:969:HM2KJBCX2:2:1101:11549:100995 2:N:0:ACTATGCA
TCAGACCAACTGCCCAACTATCCCTATTAATCATTACGGTGGTCCTTGAACCAACAAAATAGAACCACAACGTCCTATTCTATTATTCCATGCTAATCTATTCAAGCAAAAGCCTGCTTTAAACACTCTAATTTTTTCAAGGTAATGGTCCTGGCTCCCCGGCACGCCCAATTAAGAACATACCGATTCACCAGAAAGATAGACCCGACGACAGAACAGTACTCGCCAGAGACGGACCGTCCGGCCAGGCCTAAAATTCAACTACGAGCTTTTTAACTGCAACAACTTTAATATACGCTATTGGAGCTGGAATTACCGCGGCTGCTGGCACCAGACTTGC
+
DDDDDIHIIIIHIIIIIIIIIIIIIIIIIIIIIIIIIIIHIIIIIIIIHHIEHHIIIHHHIFHIIIIIIIIHHHIIIIIIIIIIIIIIIIIHHIIIIIHHHHHHIHHIIIIHHIIIIGHIIIIHIIIIIIIIIIIIHIIIIIIIIIIIHIIIIIHHIHIIIIIIIHHHGIIHHIIIIIIIIIIIIIIIIHIHIIIIIIIIIHIIIIHHHIIIIIIIIIIIIIHIIIIIIIIIIIIIHHHGIIIIHHIIIIIIIIIIIIIIIIIIIIIIIIIIIIIIIIIIIIIIHIIIIIIIIIIIIIHHGHIIIIIIIIIIIIIIIIIIIIIIIIHHGDCIIIIDDDDD
@HISEQ:969:HM2KJBCX2:2:1102:2572:2738 2:N:0:ACTATGCA
TCAGACCAACTGCCCAACTATCCCTATTAATCATTACTTCGGTCCTAGAAACCAACAAAATAGAACCAAAGTCCTATTCTATTATTCCATGCTAATGTATTCAAGCGTGAGCCTGCTTTAAACACTCTAATTTTTTCAAAGTAAAAGTCCTGGATCCCCAGCGCACTCAGTTAAGAGCACACTGGCTCCCCAGAAGGAAAGATCCGACCAGAGCAGTGCTTACCTTTCAGCAAGACCACCCAGCCAGATCCAAAATTCAACTACGAGCTTTTTAACTGCAACAACTTTAATATACGCTATTGGAGCTGGAATTACCGCGGCTGCTGGCACCAGACTTGCCCTCCAA
+
DDDDDIIIIIIIIIIIIIIIIIIIIIIIIIIIIIIGIIIIIIIIIIGHHIIIIIIIIIHIIIHHIIIIIIHIIIIIIHIIIIIIIIIIIIIGIIIIIIIIIIHIIIIIIIIIIIIIIIIIIIIIIIIIIIIIIIIIIIIIIIIIIIIIIIIHGIHIHIIIIIIIIIIIIIIIIIIIIIIIIIIIIIIIIIFIIIIIIIIIIIIIIIIIIIIIIIIIIIIIIIIIIIIIIIIIIIIIIIIIIIIIHIIIIIIIIIIIIIIHIIIIIIIIIIIIIIIIIIIIIIIIIIHIIIIIIIIIIIIIIIIIIIIIIIIIIIIIIIIIIIIIIIIIIIIIIIIIIIIIIDDDDD
@HISEQ:969:HM2KJBCX2:2:1102:10385:3952 2:N:0:ACTATGCA
TCAGACCAACTGCCCAACTATCCCTATTAATCATTACGGTGATCCTAGAAACCAACGAAATAGAATCAGTCCGTCCTATTTCATTATTCCATGCTAATGTATTCAGACGATAGTCTGCTTTAAACACTCTAATTTTTTCAAAGTAACAGTCCTGATTTCCCATCACACCAAATAAATGGCATGAAAGTTCCTCAGAAGGTAGAGATCCATCTCACCAGTGCAGACAATTAAGCCTGACCAATGGGTAGACCCCGAGGTTCAACTACGAGCTTTTTAACTGCAACAACTTTAATATACGCTATTGGAGCTGGAATTACCGCGGCTGCTGGCACCAGACTTGCCCTCCAA
+
DDDCDIIIIIIIIIIIIIIIIHHIIIIIIHIIIIIIIIIIGHIIIIIIIIIIIIIIIHHIIIIIIIIIIIIGIHHHHIIHIIIIIIIIIHHIGIIIIIIIIIHIIIIIIIIIIIIIIIIIIIIIIIIIIHIIIIIIIIIHHIIIIIIIIIIIHIHIIIIIHEHIIIHGIIIIIIIIIIIIIIIIIHIHIIIIIIIIIIIIIIIIIIIIIIIIIIIIIIIIIIIIIIIIIIIIIIIIIIIIIIIIHHHIIIIIIIIIIIIIIIIIIIIIIIIIIIIHIIIIIIIIIIIIIIIIIIIIIIIIIIIIIIIIIIIIIIIIIIIIIIIIIIIIIIIIIIIIIIIIIIIDDDDD
@HISEQ:969:HM2KJBCX2:2:1102:10819:2992 2:N:0:ACTATGCA
TCAGACCAACTGCCCAACTATCCCTATTAATCATTACATCGATCCTAGAAACCAACAAAATAGAATCGGATGTCCTATTTCATTATTCCATGCTAATGTATTCAAGCGTGAGCCTGCTTTAAACACTCTAATTTTTTCAAGGTAACAGTCCTAATTCCCCGTGACACCAAATTAATGGCATTACGGTTCTTTAGAAGGTGAGAAATCAATAATATCAGTACATACCAACGGCATGACCGAAACATTGATCCCGAAATTCAACTACGAGCTTTTTAACTGCAACAACTTTAATATACGCTATTGGAGCTGGAATTACCGCGGCTGCTGGCACCAGACTTGCCCTCCAA
+
DDDDDIIIIIIIIIIIIIIIIGIIIIIIIIIIIIIHIIIIIIIIGIHIHIIIIIIIIIIIIIIIIIIIIIIIIIIIGIIIIIIIIIIFHIIIIIIIIIIIIIIIIHHIIIIIIIIIIIIIIIIIHIIIIHIIIIIIIIIIIIIIIIIIIIIIIIIIIIIIIIIIIIIIIIIIIIIIIIIIIIIIIIIIIIIIIIIIIIIIIIIIIIIIIIIIIHIIIIIIIIIIIIIIIIIIIIIIIIIIIIIIHIIIIIIIIIIIIIIIIIIIIIIIIIIIIIIIIIIIIIIIIIIIIIIIIIIIIIIIIIIIIIIIIIIIIIIIIIIIIIIIIIIIIIIIIIIIIIIIIIDDDDD
@HISEQ:969:HM2KJBCX2:2:1102:1646:3488 2:N:0:ACTATGCA
TCAGACCAACTGCCCAACTATCCCTATTAATCATTACGTCAATCCTAGAAACCAACAAAATAGGATCGAACGTCCTATTTCATTATTCCATGCTAATGTATTCAAGCGTTAGCCTGCTTTAAACACTCTAATTTTTTCAAAGTAAAAGTCCTGTTTCCCTGCAACACCAAATTAATGACATTACAGTTCTTCAAGAAGGAGGAATCAGTAAAGCCAGTACATACCATTGGCACGACCAACCTACTGACCCCGAAATTCAACTACGAGCTTTTTAACTGCAACAACTTTAATATACGCTATTGGAGCTGGAATTACCGCGGCTGCTGGCACCAGACTTGCCCTCCAA
+
DCDDDIGIIIIHIIIIIDHIIIHHHIIIIIIHHIIGIGHIIHIIIIIIIHIIIIIIIIHIIHHHIIIIIIIHHIIIIIHH?GHIHIFEHIEHGIGHHHHHIIHHIIIIIIIIIIIIIIHHIHHIIIIIHHIIIIIIIIHHIIIIIIIIIIIIIHIIIIHHHGIHIIIGIIHIIIIIIIIIIHIIIIIIHHIIIIIHIIIHEIHIHHIIIIIIIIHIGIIIIIIIIIIIIHIIHHDIIHHIIHHHGHIIIIIHIIIIIIIIIIIIIIGIIIIIIIHIIIIIIIIIIIIIIIIIIIIIIIIIIIIIIIIIIIIIIIIIIIIIIIIIIHIIIIIGIIIHHIIIIDDDDD
@HISEQ:969:HM2KJBCX2:2:1102:17272:4404 2:N:0:ACTATGCA
TCAGACCAACTGCCCAACTATCCCTATTAATCATTACGTCGATCCTAGAAACCAACAAAATAGGGTCAAAAGTCCTATTTCATTATTCCATGCTAATGTATTCAAGCGTGAGCCTGCTTTAAACACTCTAATTTTTTCAAAGTAACAGTCCTGATTCCCCGCGACACCAAATTAATGACATCACGGATCTTCAGAAGGGAGAAACCAGTGACACCAGTGCATACCAAAGGCATGACCAGCGTACTGATCCCGAAATTCAACTACGAGCTTTTTAACTGCAACAACTTTAATATACGCTATTGGAGCTGGAATTACCGCGGCTGCTGGCACCAGACTTGCCCTCCAA
+
D@00<1C<D01<<GH1D@C1<1DH@C@F1FFHHEH@EE1</C@1DC?@GHH@G1<E1DFH@1<<@<<<DF1<DCGE?CGH?1CG1<C1D111<1CF8IIHHHIIHHHGIHHHHHHIHIIIIIIIIHIHIIIIIIIIIIIHIIIIH+IIIIHIIIIIIIIIIIIIIIIIIIIIIIIIHIIIGIIHIIIHIIIIIIIIIIIFGIIIGIIIIIIIIHIIGIIIGIIIIIIIIIIIIIIGIIIIIGIHHIIIIIIIIIIIIIIIIIIIIIIIIIIIIIIIIIIIIIIIIIIIIIIIIIIIIIIIIIIIIIIIIIIIIIIIIIIIIIIIIIIIIIIIIIIIIIIIIDDDDD
@HISEQ:969:HM2KJBCX2:2:1102:16032:3442 2:N:0:ACTATGCA
TCAGACCAACTGCCCAACTATCCCTATTAATCATTACGTCAATCCTAGAAACCAACAAAATAGGATCGAACGTCCTATTTCATTATTCCATGCTAATGTATTCAAGCGTTAGCCTGCTTTAAACACTCTAATTTTTTCAAAGTAACAGTCCTGTTTCCCTGCAACACCAAATTAATGACATTACAGTTCTTCAGAAAGGAGGAATCAGCGAAGCCAGTACATACCAGTGGCACGACCAACCTGCTGACCCCGAAATTCAACTACGAGCTTTTTAACTGCAACAACTTTAATATACGCTATTGGAGCTGGAATTACCGCGGCTGCTGGCACCAGACTTGCCCTCCAA
+
DDDDDIIGIHIIHHHIICGHIIIIIIIIIIIIIIIIIIIHHIIIIIIHHHIIIIIIHHEHGCGEHIHIIGIIHICGHHIIHIHIIIIHFFHIHEHHIHIIIHIHHGEHHHHGHHIIIIIIIHHIHHHHIIIIIHIIIHFGIIHIIHHHHIIIIIIIIIIIIIIHIHIHIHHHHHHIEHHIHIIHIHGHHHHIIIIIIHIIIHHHGIHHIIIIIIIIIIIIIIIIIHEHIHHIHIIIIIHHHHHHGIIIHIHIIIIHIIIIIIIHIIHIIIIHGIIIIIIHHHIIIHEGIIIIHIIIIHHHIIHIHHIIHIIIIIIIIHHIHHIIIHIIIIIIIIHIIIIIIDDDDD
@HISEQ:969:HM2KJBCX2:2:1102:4265:4958 2:N:0:ACTATGCA
TCAGACCAACTGCCCAACTATCCCTATTAATCATTACGTCAATCCTAGAAACCAACAAAATAGGATCGAACGTCCTATTTCATTATTCCATGCTAATGTATTCAAGCGCGAGCTTGCTTTAAACACTCTAATTTTTTCAAAGTAACAGTCCTGATTTCCCATGACACCAAATTAATGACATCGTGGTTCGTCAGAAGGGAGAAACCAATAATGCTAGTACGTACAAAGTACGACCGACATATTAGTCCCGAAATTCAACTACGAGCTTTTTAACTGCAACAACTTTAATATACGCTATTGGAGCTGGAATTACCGCGGCTGCTGGCACCAGACTTGCCCT
+
@D@DB?<CGHI@1C1DFHH@@G1CE?<11DGFE1FGE?1FE=CHE<<@@DFH?F<CGHIIHHHIHIIEHHHHIG=<@GE<<CECHDFHECHHEH?C@GFH1CG@G=D0CED<B/GDHF@BC@FAECGGHE@FA<FHHCHHCE@GEHE7GEHEHEHF0?HEEGHHE<ECGFEFCFHGEGD<FCE7<CCGFGGHFF<<<<1EHFE<1IHHGDC1HF@GAD1@@@D??GF/CECBDD<1GD<FHIHHHEE/1BEEC??GHFGIHGHHGE@1CCEE@HHEHGHHGFHE@HFF<<D0CEG?CF<11CEFD11G<@HEF</C1HC1C<1FIHHGG<EHH@D<0@DD
@HISEQ:969:HM2KJBCX2:2:1102:3478:5106 2:N:0:ACTATGCA
TCAGACCAACTGCCCAACTATCCCTATTAATCATTACGTCAATCCTAGAAACCAACAAAATAGGATCGAACGTCCTATTTCATTATTCCATGCTAATGTATTCAAGCGTTAGCTTGCTTTAAACACTCTAATTTTTTCAAAGTAACAGTCCAAATTCCCCGCAACACCAAATTAATGGCATTACGGATCATCAGGAAGGAGGAATCAGTGAGACCAGTACATACCAGAGGCATGACCAACCTACTAACCCCGAAATTCAACTACGAGCTTTTTAACTGCAACAACTTTAATATACGCTATTGGAGCTGGAATTACCGCGGCTGCTGGCACCAGACTTGCCCTCCAA
+
DDDDDIIIIIIIIIIIIIIIIIIIIIIIHIIHIIIIIIIIHHIHHIIIIIIIIIIGIHIGIHHIIIIIIIIGHHHIIIIIIIIICHIFHCHIGHIIHHIIIHHIIHIHHHIIIIHIIIIIIIIHHHHGGIIIIIIIHIHHIHHHIHIIIIIIHIHHIIHHGHHHIHIIIHIHIIIIHIIIHIIHHIIIIHHIIIIIIIIIIIIIIIIIIIGIIIIIIIIIIIIIIIIIIIIIIIII<IIIIHHHFIHIIIHIIIIIIIIIIIIIIIIIIIIIHIIIIIIIIIIIIIIIIIIIIIIIIIIIIIIIIIIIIIIIIIIIIIIIIIIIIIIIIIIIIIIIIIIIIDDDDD
@HISEQ:969:HM2KJBCX2:2:1102:3292:4962 2:N:0:ACTATGCA
TCAGACCAACTGCCCAACTATCCCTATTAATCATTACTTTAGTTCTATAAACCAATAAAATAGAACCAAAGTCCTGTTTTATTATTCCATGCTAAAGTATTCAAGGCAATATGCCTGCTTTAAACACTCTAATTTACTCAAAGTAAAGATCTTAGATATTATATAAAGCACAATAAAGTACTTTAATAACATTCTAAGAGGATGCCAAGTCGAAACCAGGTACACACTCAAAGAGCAGACCTATTCAACTCCAGCAGAAATTCAACTACGAGCTTTTTAACTGCAACAACTTTAATATACGCTATTGGAGCTGGAATTACCGCGGCTGCTGGCACCAGACTTGCCCTCCAA
+
DDDDDIIIIIIIIIIIIIIIIIGIIIIIIIIHIIIIHIIIIHHIIIIIIIIIGIIIIIIIIIIIIIIIIGIHGIIIIIIIIIIIIHIIHIIIIIIGGHHHHHHHHIIIIIIIIIHIIIIIIIHIIIIIIIIHIIIIHHIIIIIIIHIIHIIHIIIIIIIIIIIIIIIHHIIIIIIIIHIIIHHIIIIIIIIIHIIIIIIIIIIIIIIIIHIIIIIIIIIIIIIIIIIIIIIIIIIIIIIIIIIIIIIIIIIIIIIIIIIIIIIIIIIIIIIIIIIIIIIIIIIIIIIIIIIIIIIIIIHIIIIIIIIIIIIIIIIIIIIIIIIIIIIIIIIIIIIIIIIIIIIIIIDDDDD
@HISEQ:969:HM2KJBCX2:2:1102:12228:5071 2:N:0:ACTATGCA
TCAGACCAACTGCCCAACTATCCCTATTAATCATTACGGTGGTCCTAGAAACCAACAAAATAGAACCACAACGTCCTATTCTATTATTCCATGCTAATCTATTCAAGCAATTGCCCGCTTTAAACACTCTAATTTTTTCAAGGTAATGGTCCTGGCTCCCCAACACACCCAATAAAGGACATACTGGTTCACCAGAAGGAAGACCCGACAGCAGACAGTACTCGCCAAAGACGGACCGCCCGGCCAGGCCTAAAATTCAACTACGAGCTTTTTAACTGCAACAACTTTAATATACGCTATTGGAGCTGGAATTACCGCGGCTGCTGGCACCAGACTTGCCCTCC
+
DDDDDIIIIIIIIIGIIHHHIHIIIIIIHIIIIIHIIIIIIIIIIHIIIGHIHIIIIIIIIHFHHHIIIIIIIHIIIFHHHIHIHIIIIIIIHGIIIIIIHHIIIIGIIIIHHIHIIIEHEHHHHIHIIIIHIIIIIIIIIIIIIIIIIIIIIHIHIIIIIIHEHHIIIIIIIHHIIIIIIIIIIIIIHHHIIIIIIIHHIIIIIHIHIIIIIIIIIIIIIHHIIIIIIIIIIIIIIIIIHGDIIIIIIIIIIIIIHHIIHHEIIHIIIIIIIIIIIHIIIIHHHIIIIIIIIIIHHGGGFIIIHIIHHHIHIIIIIIIIIIIIIIIIIIIIIIIIIIIDDDDD
@HISEQ:969:HM2KJBCX2:2:1102:4752:5909 2:N:0:ACTATGCA
TCAGACCAACTGCCCAACTATCCCTATTAATCATTACGTCAATCCTAGAAACCAACAAAATAGGATCGAACGTCCTATTTCATTATTCCATGCTAATGTATTCAAGCGTTAGCCTGCTTTAAACACTCTAATTTTTTCAAAGTAACAGTCCTGTTTCCCTGCAACACCAAATTAATGACATTACAGTTCTTCAAGAAGGAGGAATCAGTAAAGCCAGTACATACCATTGGCACGACCAACCTACTGACCCCGAAATTCAACTACGAGCTTTTTAACTGCAACAACTTTAATATACGCTATTGGAGCTGGAATTACCGCGGCTGCTGGCACCAGACTTGCCCTCCAA
+
DDDDDIIIIIIIIIIIIHHIIIIIIIIIGHIHIIIIIIIIIIHIIIIIIIIIIIIHIHHIHIGHHHHIIIIHIHDHHHEHIIIIFHIIIGHHFHIIIHIIIIHIHHHHHIIHIIIIIIIHIHHHIIIHGIHHHIIIIIIIIIIIIIIHIIIIIIIHIIIIIIIIIIIIIIIHHHIIIIIIIIIIIIIIIIIIIIIIIIIIHIIIIIIIIIIIIHIIIIIIIIIIIIIIIIIIIIIIIIIIIIIHHGIIIIIIIIIIIIIIIIIIIIIIIIIIIIHIIIIIIIIIIIIIIIIIIIIIIIIIIIIIIIIIIIIIIIIIIIIIIIIIIIIIIIIIIIIIIIIIIDDDDD
@HISEQ:969:HM2KJBCX2:2:1102:13387:6035 2:N:0:ACTATGCA
TCAGACCAACTGCCCAACTATCCCTATTAATCATTACGTCAATCCTAGAAACCAACAAAATAGGATCGAACGTCCTATTTCATTATTCCATGCTAATGTATTCAAGCGTTAGCCTGCTTTAAACACTCTAATTTTTTCAAAGTAACAGTCCTGTTTCCCTGCAACACCAAATTAATGACATTACAGTTCTTCAAGAAGGAGGAATCAGTAAAGCCAGTACATACCATTGGCACGACCAACCTACTGACCCCGAAATTCAACTACGAGCTTTTTAACTGCAACAACTTTAATATACGCTATTGGAGCTGGAATTACCGCGGCTGCTGGCACCAGACTTGCCCTCCAA
+
@<@@<CCCH@CGHIIHIIIIIIIIIIIIIIIIIIHIIIIFGCCG11<@GHHHFH@EGHI1G?@C1<C0@FCCCC@GHH@EHECCFFC1<C111<GHHFHFECHEF<FHGIIGHAEFF@HHFIHHFHIHGCFFFHIIIIIIHHHHIIHHACIIHHEHIIHHHIIIHHHHIHF<IHGGIIIIHGIIHGHHCEEHHIIIHHIHGHEHIIHEHHHHHI<IIHIHGHHHFD<EHHIHECGHHHHHHHHCFHHHHDC@HHHCEIIIHEIHFHIHIIFHHGDHHIIIIHHHFECHHHFHIIIHIIHHIIIIIIHEHHHEIIIIHIIIIIIIHIHIIIIIIIIHIIIIIDDDDD
@HISEQ:969:HM2KJBCX2:2:1102:15407:6848 2:N:0:ACTATGCA
TCAGACCAACTGCCCAACTATCCCTATTAATCATTACGACAACCTTAAAAATTAACAAATTATAACCACACCTTCAAATTCTTTTATACAATGATAATCTATTCAAGAAATAGCCCGCTTTAAACACTCTAATTTTTTCAAGGTAATGGTCCTGGCTCCCCAACACACCCAATAAAGGACATGCTGGCTCACCAGAAGGAAGACCCGACAGCAGACAGTACTCGCCAAAGACGGACCGCCCGGCCAGGCCTAAAATTCAACTACGAGCTTTTTAACTGCAACAACTTTAATATACGCTATTGGAGCTGGAATTACCGCGGCTGCTGGCACCAGACTTGCCCTCCAA
+
0<<<01<<10D1FC1D@GH111<1D<DC1CHIII11<<10</1011<1C1111<<111<11<1D11<<<<0<<1<111<<111<1DD1<1<1<1<11G0(<<HHEFF%G@FCD.>F0FFGE@@BGI9HHGFF?FCCC.&H0H%EHIH8HIHIIHE/E<,B1<GB8GHHIIHHHEEF;,,@HEGHIHFHIHE@EFEHHHGHG?><HIFHFFDFHEHEIIFGFEHCFHHFIHFBFC?HEFGHGHEEEEHHGFHIIHHHHHGGEGC<CEHE?HHFHFCIIHIHIHHCFIHEIIIHDIIFHHFGDHEHHC?GEHFE?DDHCHHHIGHG?EHEHHEGHCE@EHHGID@B@D
@HISEQ:969:HM2KJBCX2:2:1102:16790:6311 2:N:0:ACTATGCA
TCAGACCAACTGCCCAACTATCCCTATTAATCATTACATCGATCCTAGAAACCAACAAAATAGAATCGGATGTCCTATTTCATTATTCCATGCTAATGTATTCAAGCGTGAGCCTGCTTTAAACACTCTAATTTTTTCAAGGTAACAGTCCTAATTCCCCGTGACACCAAATTAATGGCATTACGGTTCTTTAGAAGGTGAGAAATCAATAATATCAGTACATACCAACGGCATGACCGAAACATTGATCCCGAAATTCAACTACGAGCTTTTTAACTGCAACAACTTTAATATACGCTATTGGAGCTGGAATTACCGCGGCTGCTGGCACCAGACTTGCCCTCCAA
+
DDDDBFCGHII?EHGHIHIIIIEHCHIIEHHGHI@G1CGHCHHHHCGHHIIIIIIGHHIEHG?HIEH@0DE/<<CHEI@C1<GFIIIG@HH<G@HHHCGFFIHHGFFCHBD7CIIHHIHGHHHFBHHCGHCFGHIHHIHHHHHIHHHIFHHFHHIIHIHEHIIIIIIIHHHHHHHEIHHHHIIIIIIHHHHHFHHIIIHFHHHHIHIHGHIGHCHGFHIIIFCEBGG<DI<IIIHHEDHHCC2CCBHHIIHHHEIHIHEHGEDIIHIHIIHIHIIHHHF@CC@C<?HHHHFHEHGHHEIHIHGC@CHHHGCG@GHDIHHHIHHHEIHHEFIIHHFCCHIHHH@@@<<
@HISEQ:969:HM2KJBCX2:2:1102:10666:7281 2:N:0:ACTATGCA
TCAGACCAACTGCCCAACTATCCCTATTAATCATTACGTCAATCCTAGAAACCAACAAAATAGGATCGAACGTCCTATTTCATTATTCCATGCTAATGTATTCAAGCGTTAGCCTGCTTTAAACACTCTAATTTTTTCAAAGTAACAGTCCTGTTTCCCTGCAACACCAAATTAATGACATTACAGTTCTTCAAGAAGGAGGAATCAGTAAAGCCAGTACACACCATTGGCACGACCAACCTACTGACCCCGAAATTCAACTACGAGCTTTTTAACTGCAACAACTTTAATATACGCTATTGGAGCTGGAATTACCGCGGCTGCTGGCACCAGACTTGCCCTCCAA
+
DB@@@C<DGHIFH1<CFHI1FH1<<<CF<<F@<1<<1CFEEHEHHIEC<CFHIHEGEECGEEH?@E?GEEHH@<DEFC@ECFHH1CGHHI@1@CFGH@CGGHHGIHGHHFHCDH<EBCGBFF8CC6HGEE1FG1@?HFGECEHEHIIHIHGGCHCEHCEIHHCEHHHEFEHCGIIIHGCCDFHGHC@CGHCFEFHFCC0HEHF<FHEIIHIHHFEHHDHF;<HEEGC@CEIHHHHHH?FF<?AC<CCCCCF@CCEEHHHEE@EEC@CCGCEHFC<HEHHEF@<D1CCEFF1=EGC1HEHHGC@G1EIHFEG@DHECDIIIIHGFEEHG<@HCF<C1GECHD0<@@@
@HISEQ:969:HM2KJBCX2:2:1102:4710:7427 2:N:0:ACTATGCA
TCAGACCAACTGCCCAACTATCCCTATTAATCATTACGTCAATCCTAGAAACCAACAAAATAGGATCGAACGTCCTATTTCATTATTCCATGCTAATGTATTCAAGCGTTAGCCTGCTTTAAACACTCTAATTTTTTCAAAGTAACAGTCCTGTTTCCCTGCAACACCAAATTAATGACATTACAGTTCTTCAAGAAGGAGGAATCAGTAAAGCCAGTACACACCATTGGCACGACCAACCTACTGACCCCGAAATTCAACTACGAGCTTTTTAACTGCAACAACTTTAATATACGCTATTGGAGCTGGAATTACCGCGGCTGCTGGCACCAGACTTGCC
+
DDDDDIHHIIIIIIIIIIIIIIIIIIIIIIIIIIIIIIIIIIIIIIIIIIIIHHHIHHIIIIIHIIIIIIIIHIIIGIIIIIIIIIIIIIIIIIIIIHIIIIIIIIIIHIIIIIIIIIIIIHHIIIIIIIIIIIIIIIIIIIIIIIIIIIIIIHIIIIIIIIIIIIIIIIHIIIIIIIIIIIIIIIIIIIIIIIIIIIIIIIIIIIIIIIIIIIIIIIIIIIIIIIIIIIIIIIIIIIIIIHIIIIHIIIIIIIIIIIIIIIIIIIIIIIIHIIIIIIIIIIIIIIIIIIIIIHIIIIIIIIIIIIIIIIIIIIIIIIIHIIIIIIIIHGGIIIIDDDDD
@HISEQ:969:HM2KJBCX2:2:1102:7182:7696 2:N:0:ACTATGCA
TCAGACCAACTGCCCAACTATCCCTATTAATCATTACGTCAATCCTAGAAACCAACAAAATAGGATCAAACGTCCTATTTCATTATTCCATGCTAATGTATTCAAGCGTTAGCCTGCTTTAAACACTCTAATTTTTTCAAAGTAACAGTCCTGTTTCCCTGCAACACCAAATTAATGACATTACAGTTCTTCAAGAAGGAGGAACCAGTAAAGCCAGTGCATACCAGAGGCACGACCAACCTACTAATCCCGAAATTCAACTACGAGCTTTTTAACTGCAACAACTTTAATATACGCTATTGGAGCTGGAATTACCGCGGCTGCTGGCACCAGACTTGCCCTCCAA
+
DDDDDIIIIIIIIIIIIIIIIIIIIIIIIIHIIIIIIIIIIIIIIIIIIHHIIIIIHHHIIIHHHHIIEHHGHHIIIIIIIIIIIIHIHHIHEHHHIIIIIIIIIIHIIIIIIHHHIIIIIIIIHIIIIIIIIIIIHHIIIIIIIIIIIIIIIIIIGIIIIIIIIIIIIIIIIIHIIIIIIIIIIIIIGIIIIIIIIIIIIIIIIIIIIIIIIIIIIIIIIIIIIIIIIIIIIIIIIIHIIIIHHHIIIIIIIIIIIIIIIHHIIIIIIIIIIIHIIIIIIIIIIIIHIIIIIIIIIIIIIIIIIIIIIIIIIIIIIIIIIIIIIIIIIIHIIIIIIIIIIDDDDD
@HISEQ:969:HM2KJBCX2:2:1102:16461:5953 2:N:0:TCTATGCA
TCAGACCAACTGCCCAACTATCCCTATTAATCATTACGTCAATCCTAGAAACCAACAAAATAGGATCGTCGTCCTATTTCATTATTCCATGCTAATGTATTCAAGCGTTAGCCTGCTTTAAACACTCTAATTTTTTCAAAGTAACAGTCCTGTTTCCCCGCAACACCAACTTAATGGCATTACGGTTCTACAAGAAGGAGGAATCAGCAAAGCCAGTGCATACCAGTGGCACGACCAACTTGCTGACCCCGAAATTCAACTACGAGCTTTTTAACTGCAACAACTTTAATATACGCTATTGGAGCTGGAATTACCGCGGCTGCTGGCACCAGACTTGCCCTCCAA
+
DDCDDIIIIIIGHIIHIIIIIIIIIIIIGHIIIIIIIIIIIIIHIIIIIIIIHIHIHIIIIHCHIIHEHHIIHEHIIHIHIIIIII@GHHIFGHHHIIIIIIGHHIIIIIHIIIIHIIIIIIHIIIHIIIIIIHIIIIHIIIIIIIIIIIIHIIIIHIIHIIIIIIHHHHIIIIHIIIIIIHIHIIIHIIIIIHIIIIHIIIHHIIIIIIIIIIIIIHHHIIIIIIHIIIIIIIIIIIIIIIHHIIIGIIIIHIIIHIHIIIHIHGIIIIIIIIIIIIIIIIIIIIIIIIIHHIHIHIIIIIIIIIIIIIIIIIIIIIIIIIIIIIIIIIIIIIIIIIIIDDDDD
@HISEQ:969:HM2KJBCX2:2:1102:16333:7858 2:N:0:ACTATGCA
TCAGACCAACTGCCCAACTATCCCTATTAATCATTACGGTGATCCTAGAAACCAACAAAATAGAACCATGCCGTCCTATTCTATTATTCCATGCTAATGTATTCGAGCAAAATGCCTGCTTTAAACACTCTAATTTTTTCAAGGTAAAGGTCCTGGTTCCACATGACACCCAATTAAGGACATCATGCTTCTCCAGAAGGTGAGAAATCAACTGCGACAGTTCATACCCCTTAAGGCACGACCATCACGTCAATCCCGAAATTCAACTACGAGCTTTTTAACTGCAACAACTTTAATATACGCTATTGGAGCTGGAATTACCGCGGCTGCTGGCACCAGACTTGCCCTCCAA
+
DDDDDIIIIHIIIIHIIHHGIIIIIIIIHFHHHIIIHHIIIEHHIIHIIHIHHIIIGIIIHHHIIIIIIIIHHIHIIIHHHHFHHIIIIGHIIIIIIHEEHHHIIIIHIIIIIIIIHHHHHIIIHIIIIIHHHHHHIHIIIHIIIIHHGIHIIIIIIHIIIIIHEHIIIIHIHHIHIHHIIIHIIIIIIIIHIIIIIIIIIIIHIIHHIHIIIHGGIIIHHHIIIIIIIIIHIIIIIIIIIIIIHIIIIHHIHHHIIIIIHGEHHHHGEGGIHHEHIIHHFHHHIIIIIHHHGHIIIIIHIIHIIIIIIIHIIIHIIIHIIIGIIHIIIIHIIIIIHHHIHIIIIIIDDDDD
@HISEQ:969:HM2KJBCX2:2:1102:15351:7430 2:N:0:ACTATGCA
TCAGACCAACTGCCCAACTATCCCTATTAATCATTGCGGTGATCCTAGAAACCAACAAAATAGAACCATGCCGTCCTATTCTATTATTCCATGCTAATGTATTCGAGCAAAATGCCTGCTTTAAACACTCTAATTTTTTCAAGGTAAAGGTCCTGGTTCCACATGACACCCAATTAAGGACATCATGCTTCTCCAGAAGGTGAGAAATCAACTGCGACAGTTCATACCCCTTAAGGCACGACCATCACGTCAATCCCGAAATTCAACTACGAGCTTTTTAACTGCAACAACTTTAATATACGCTATTGGAGCTGGAATTACCGCGGCTGCTGGCACCAGACTTGCCCTCCAA
+
DDDDDIIIIIHIGHIIIIHIIIEHHIIIIIFGGIIGIHHI<@HFHHHHHEHHHHIICEHHHHHHHIHIEHHHHHHHHEHHHHHFEHHIHHIHH@GGHH?CHCEGCHHHDFHHHEHIIIIHFFGC@HHHGHHIHEHEHEFF@FCIIHHHHEHHHFHHEHFEFHHHGHFHCGHEEFFGDHHGGHCDFHHGFHHGDGIHEGGHIHIIHHIHEEHHGFAEHHDHHCGGHHF@HHEHHF@GECHFEEGHEC1HHHFF<//HHFD1CFG@@EEEHGC<1IIHHHEC1CIIIHIHG@FHCHHGIGHGHHEFHHIIHHFCCHHDF?CHHHHHHHFFED<@FEHHHED<?@C@IHH@CDDD
@HISEQ:969:HM2KJBCX2:2:1102:8818:8375 2:N:0:ACTATGCA
TCAGACCAACTGCCCAACTATCCCTATTAATCATTACGTCAATCCTAGAAACCAACAAAATAGGGTCAAACGTCCTATTTCATTATTCCATGCTAATGTATTCAAGCTAATGCCTGCTTTAAACACTCTAATTTTTTCAAAGTAACAGTCCTAACTCCCCATGACACCAAATAAATGAAATCATGGTTCGTCAGAAGGGAGAAATCAATGATACCAGTACGTACCAGAGGCACGACCGATATATTGATCCCGAAATTCAACTACGAGCTTTTTAACTGCAACAACTTTAATATACGCTATTGGAGCTGGAATTACCGCGGCTGCTGGCACCAGACTTGCCCTCCAA
+
DDDDAGIIHIIIHHGHIIHIIHIIHIIIIHIIIIIIIIHIHIIIHHIIHHHHEEIIIIGHHIGHHHIIIIIIIIIIIIIIIIIHCHHFHGEFHIIIIIIIIHHIHHHIIIIIIIIIHIIIIHIIIHIIIHFHHHHIIIIIIIIHHHHHHHIIIIIIIIIHIIIIIHIGHHIIIHIIIIHHHIIIIIHHHHHHHIIIIIHIIHIIIIIIIIIHIIIIIIHHIIIIIIIIIIIIIIIHIIIIIIHHHIIIIIIIIIIIHIHHHIIHEIIIIIIIIHFD1IIIIIIIIIIIIIIIIIIGIIIHHIIIHHIIIIIIIIIIHIIIIIIIIIIIIIIIIIIIIIIIIDDDDD
@HISEQ:969:HM2KJBCX2:2:1102:4524:8959 2:N:0:ACTATGCA
TCAGACCAACTGCCCAACTATCCCTATTAATCATTACCTCGACTCCGAAAGCCAACGAAATAGAACCGAGATCCTATTCCATTATTCCATGCACAAGTGTTCAGGCTGTAGCGCCTGCTTTGAGCACTCCAATTTTTTCAAAGTAAACGTGCTGGCCACACATGGCACTCGATTAAGAGAACCATGCACGAACCAACAAAATCGTCCGGGCAAACAGTAGACACCGCAAGGTGCACCGCTCGCCCGAAACCGAGATCCAACTACGAGCTTTTTAACCGCAACAACGTTAATATACGCTATTGGAGCTGGAATTACCGCGGCTGCTGGCACCAGACTTGCCCTC
+
DDDDBIHHHHHIIIIIIIHIIIGIHIHHIIIIIHIIIHIIEHHIIIIIICECHHIHHHIIGIEHHHIIIIDHIIHHIHIHHHHIHGFHFHH?EEHHHHIIFDIIHIHHHIHIHIIIIIIIHHIHIHHHGIIIIIHIHHHIIIHHHIIIIIIIIIHIIIIIHHHHIIIIIIIIIHIIIIIIIIIIIHIIIHIIGIIHHHHGHHIIIIIIHHIIIIIIIIIIIIHIIIIIHIIIIIIIIIIHHFIIIIIIIIIIIIIIIIIIIIIIIIHHIIIIIIIIIIIIIIHHIIIIIIIIHIIIIIIIIIIIIIIIIIIIIIIIIIIIIIIIIIIIIIIIIIIIIIDDDDD
@HISEQ:969:HM2KJBCX2:2:1102:19316:8103 2:N:0:ACTATGCA
TCAGACCAACTGCCCAACTATCCCTATTAATCATTACGTCGATCCTAGAAACCAACAAAATAGAATCAAACGTCCTATTTCATTATTCCATGCTAATGTATTCAAGCGTGAGCCTGCTTTAAACACTCTAATTTTTTCAAAGTAACAGTCCTGATTCCCCACAACACCAAATAAATGACATCATGGTTCGTCAGAAGGGAGAAACCAACAATACCAGTACGTACCGAGGCACGACCGACATGATGGTCCCGAAATTCAACTACGAGCTTTTTAACTGCAGCAACTTTAATATACGCTATTGGAGCTGGAATTACCGCGGCTGCTGGCACCAGACTTGCCCTCCAA
+
DDDDDIIIIIIIIIIIIIIIIIIIIIIIIIIIIIIIIIIHIIIHIIIIHHIIIIIIIIIHHHHHIIIIHHGHFFHIIIIIHIIIIHHIIIIIIIHIIIIIIIHHIIIIIIIIIIIIIIHHHIIIIIHIIIIIIIIIIIIIIIIIIIIIIIHIHIHIIIIIIIIIIIIIIIIIIIIIIIIIIIIIIIIIHIHIIHIIIIIIIIIIIHIIIIHHHIIIIIIIIIIIIIIIIIIIIIIIIIHIIIHEIIIIIIGIIIIIIIIIIIIIIIIIIIIIIIIIIIIIIIIIIIHIIIIIIIIIIIIIIIIIIIIIIIIIIIIIIIIIIIIIIIIIIIIIIIIIIIIIDDDDD
@HISEQ:969:HM2KJBCX2:2:1102:3406:9664 2:N:0:ACTATGCA
TCAGACCAACTGCCCAACTATCCCTATTAATCATTACGGTGATCCTAGAAACCAACAAAATAGAACCATGCCGTCCTATTCTATTATTCCATGCTAATGTATTCGAGCAAAATGCCTGCTTTAAACACTCTAATTTTTTCAAGGTAAAGGTCCTGGTTCCACATGACACCCAATTAAGGACATCATGCTTCTCCAGAAGGTGAGAAATCAACTGCGACAGTTCATACCCCTTAAGGCACGACCATCACGTCAATCCCGAAATTCAACTACGAGCTTTTTAACTGCAACAACTTTAATATACGCTATTGGAGCTGGAATTACCGCGGCTGCTGGCACCAGACTTGCCCTCCAA
+
DDDDDIGIIIIIIIIIIIIIIIIIIHIIIIIHIIIIIIGIIHIIIIIIHGIIIIIIIIIIIIIHIHHIIHIIHHIIHIIIIIIIIIIIHIIIIIIIIIHHIHHHIIHIIIIIIIIIIIIIHIIIIIIIIIIIIIIIIIIIIIIIIIIIHIIIIIIHIIIIIIIIIIIIIIIIIIIIIIIIIIIIIIIIIHIIIIIIIIHIHIIIIIIIIIIIIIIIIIIIIIIIIIIIIIIIIII<IIIIIIIIHIIIIIHIIIIIIIIIIIIIIIIIHIIIIIIIIIIIIIIIIIIIIIIIIIIIIIIIIIIIIIIIIIIIIIIIIIIIHIIIIIIIIIIIIIIIIIIIIIIIIIIDDDDD
@HISEQ:969:HM2KJBCX2:2:1102:9192:9111 2:N:0:ACTATGCA
TCAGACCAACTGCCCAACTATCCCTATTAATCATTACGTCAATCCTAGAAACCAACAAAATAGGATCGAACGTCCTATTTCATTATTCCATGCTAATGTATTCAAGCGTTAGCTTGCTTTAAACACTCTAATTTTTTCAAAGTAACAGTCCAAATTCCCCGCAACACCAAATTAATGGCATTACGGATCATCAGGAAGGAGGAATCAGTGAGACCAGTACATACCAGAGGCATGACCAACCTACTAACCCCGAAATTCAACTACGAGCTTTTTAACTGCAACAACTTTAATATACGCTATTGGAGCTGGAATTACCGCGGCTGCTGGCACCAGACTTGCCCTCCAA
+
DDADAEHII@GHE1<@CG1FHEH@FFHEHHIHEHCHH1F1<01<CCFEEHHIEHHHCH1<DGHE?GE@GFC?HE@GC@@HHHHHHCHEG?1D@F@GHIIHHHHHHCGHEGHHHEHHHFH@@HEH@GCHGHEGHHHHEEHIIHHFIIIFIHHIHHHIEEIHEHIIHHHG@HHHIHHHGEIIHIHHHHHCIHHIIIHIIIHHEHHIIIHHHIHIIHEHHHFHIIIIIIHG@IHHHCGHHIIHHHAHFEFHEHEEEGHHIHHHGEHHIHFIHGIIHEIIIHHHHHGCEEHHG@IIIHHCEIIIHHIIIHIHFHIHCIIHHHHHIHHIIIHHIHHIIHHIHEHFIDDBD@
@HISEQ:969:HM2KJBCX2:2:1102:15326:10633 2:N:0:ACTATGCA
TCAGACCAACTGCCCAACTATCCCTATTAATCATTACGGTGGTCCTTGAACCAACAAAATAGAACCACGACGTCCTATTCTATTATTCCATGCTAATCTATTCAAGCAAAAGCCTGCTTTAAACACTCTAATTTTTTCAAGGTAATGGTCCTGGCTCCCCGGCACGCCCAATTAAGAACATACCGATTCACCAGAAAGATAGACCCGACGACAGAACAGTACTCGCCAGAGACGGACCATCCGGCCAGGCCTAAAATTCAACTACGAGCTTTTTAACTGCAACAACTTTAATATACGCTATTGGAGCTGGAATTACCGCGGCTGCTGGCACCAGACTTGCCCTCCAA
+
D@DDDHEHIIIHHFHEHHIHIIIIIIIIHIIIGHHHHHH@@0EHHIIH?FHEEHE@HHIFE?GHIIHIEHHDC=CGGFHIHIIHIGHHI?FGHHIGEHIEHEFHIGIIIHHHHHGHE@FFHHHHFIGHHGHHECCHIB@H@EHHHGGDEIHHHCEHHIIIHDIIIHC@FFF8HHGEEHHHGIGIHHHE8IIHFEHHHHHHEHHHH?HEIIHHHG@FGHGGCE<HFCIIHHAC?EHIIHG<HDIHFGFHHGIGH@HHG<FHIIHHGD<1HIGIIIIIIIIIIIIIHFCCHFHFHHHIIIFHFFIHIGHHHHIIHIIH?HDFIHIHIIIGHHEFHIHIIIIIIGDCDDD
@HISEQ:969:HM2KJBCX2:2:1102:4231:11703 2:N:0:ACTATGCA
TCAGACCAACTGCCCAACTATCCCTATTAATCATTACGGCGGTCCTAGAAACCAACAAAATAGGATCGCACGTCCTATTCTATTATTCCATGCTAACGTATTCGAGCAAAGGCCTGCTTTGAACACTCTAATTTTTTCAAAGTAAAAGTCCTGGTTCCCCAACACACCCAGTGAAGGGCATGAGGCTCTCCAGAAGGAAAGGCCCGGCCGAACCAGTACACGCGGTGAGGCGGACCAGACAGCCAGGCCCAAGTTTCAACTACGAGCTTTTTAACTGCAACAACTTTAATATACGCTATTGGAGCTGGAATTACCGCGGCTGCTGGCACCAGACTTGCCCTCCAA
+
DDDADIIIIIIIIIIIIIIIHIIIIIIIIHIIIIIIIIIHDHIIIIIHIHIHHIIIHIIIIIHIHIIIHIGDHHHIIIIIHIIIHHIHIIIIIIEHHHIIIIHIIIIIIIIIIIIIIIIIIIIIIIIIHIIIIIIIIHIIIIIIIIIIIIIIIIIHIIIIIHHHIIHIIIIIIIIIIIIIIIIIHIIIIIIIIIIIIIIIIIHIIIIIIIIIIIIIIIIIIIIIIIIIIIIIIIIIIIIIIIIHIIIHIIIIIIIIIIIIIIIIIIIIIIIIIIIIIIIIIIIIIIIIIIIIIIIIIIIIIIIIIIIIIIIIIIIIIIIIIIIIIIIIIIIIIIIIIIIIDDDDD
@HISEQ:969:HM2KJBCX2:2:1102:20478:11788 2:N:0:ACTATGCA
TCAGACCAACTGCCCAACTATCCCTATTAATCATTACGGTGATCCTAGAAACCAACGAAATAGAATCAGTCCGTCCTATTTCATTATTCCATGCTAATGTATTCAGACGATAGTCTGCTTTAAACACTCTAATTTTTTCAAAGTAACAGTCCTGATTTCCCATCACACCAAATAAATGGCATGAAAGTTCCTCAGAAGGTAGAGATCCATCTCACCAGTGCAGACAATTAAGCCTGACCAATGGGTAGACCCCGAGGTTCAACTACGAGCTTTTTAACTGCAACAACTTTAATATACGCTATTGGAGCTGGAATTACCGCGGCTGCTGGCACCAGACTTGCCCTCCAA
+
D@DDDIIIIHIIIHHHIIIIIHIIIIHHIIIIIHHIIIGHHGIIIIHHHIIIIIIIIIIHHIHIIIIIIHHIHIFHGHIIIFHIHHGF?CHHFHIIIHFHHHIHIHHHHHIHHHHGHIIHHHIIHIHIIHHIIIIIIIHHEHHHHHHIHHHIGIIIIIEHIGHIIHHIHHHHHIFIHHIIIIIIIIIIIIIHIIIHIIHHHHGIIIIIIIIIIIIIIIIIHIIIIIIIIHHHIHIIHIIIIIIHHGEGIHGIIIHIHIIIIIGIIIIIIIIIIIIIIIIIGIIIIIIIIIIIIIIIIIIIIIHIIIIIIIIIIIIIIIIIIIIIIIIIIIIIIIIHIIIIIIIDDDDD
@HISEQ:969:HM2KJBCX2:2:1102:4636:13452 2:N:0:ACTATGCA
TCAGACCAACTGCCCAACTATCCCTATTAATCATTACGGCGACTCTAAAAACCAACAAAATAGGATCGCACGTCCTATTCTATTATTCCATGCTAATGTATTCGGGCATAGGCCTGCTTTGAACACTCTAATTTTCTCAAGGTAAAAGTCCTGGTTCCCCGACGCACACCAATGAAGGGCACGCCGGCTCACCAAGAGGTAAGACCCAGCGAAGCAGTAAACACGCCGTTAAGCGGACCACCCCACCGGGCCTGAAGTTCAACTACGAGCTTTTTAACTGCAACAACTTTAATATACGCTATTGGAGCTGGAATTACCGCGGCTGCTGGCACCAGACTTGCCCTCCAA
+
DDDADIIEHHHHIIIHIIIIIIIIIIIIIIGHHIIIIIHHIHCHHIIHGHIIIHHIHIIIIIEHIHHHHHIDF@GHIIHHIHIHIIIIGGFHHHIIIHHHHEHEHHHHIGHHHHIHIIHHHIGHIFHHIHHIHHHHHHHHHHHHG?HIIIIIEHIHEHHEHHHHHIIHIIIIIHHHHIIIIIIIHIIIIIIIIIIHHHHIHHHGCHHIIIIIIIIIIIHHIHFEIHIIIHHIIIHGIIIIIHIIHF<HHHGIIHGHIIIIHIIIIHHHIDIIIHHGIHHIIHHHHIIIIIIIIIIIIIIIIIIIIIIHIIIIIIIIIIIHIIIIIIIHIIHHEIIHIIIHDHHBDADD
@HISEQ:969:HM2KJBCX2:2:1102:11842:13461 2:N:0:ACTATGCA
TCAGACCAACTGCCCAACTATCTCTATTAATCATTACGGCGGTCCTAGAAACCAACAAAATAGGATCGCACGTCCTATTCTATTATTCCATGCTAACGTATTCGAGCAAAGGCCTGCTTTGAACACTCTAATTTTTTCAAAGTAAAAGTCCTGGTTCCCCAACACACCCAGTGAAGGGCATGAGGCTCTCCAGAAGGAAAGGCCCGGCCGAACCAGTACACGCGGTGAGGCGGACCAGACAGCCAGGCCCAAGTTTCAACTACGAGCTTTTTAACTGCAACAACTTTAATATACGCTATTGGAGCTGGAATTACCGCGGCTGCTGGCACCAGACTTGCCCTCCAA
+
DDDDDIIIIIIIIIIIIIIIIIIIIIIIIIIIIIIEHIIIIIIIHHIIIIIIIIHIHHHIIIHHIIIHHHIIIIIIHIHIIIIIIIIIIEHIIIHIIHIIIGIIIIHHHIIIIIIIIIIIIGIIIIIIIIIIIIIIHHIIIIHIIIIIIIIIIIIIIIIIIHIIIHIIIIHHIIIIIIIIHIIIIIIIIHIIIIIIIIIIIIIIIIIIIIHIIIIIIIIIIIIIIIIIIIIIIIIIIIIIHHHHIIIIIIIIIIIIHIIIIIIIIIHIIIIIIIIIIIIIIIIIIIIIIIGIHIIIIIIIIIIIIIIIIIIGIIIIIIIIIIIIIIIIIIIIIIIIIIIIDDDDD
@HISEQ:969:HM2KJBCX2:2:1102:11573:14408 2:N:0:ACTATGCA
TCAGACCAACTGCCCAACTATCCCTATTAATCATTACGGCGGTCCTAGAAACCAACAAAATAGGACCGCACGTCCTATTCTATTATTCCATGCTAACGTATTCGAGCAAAGGCCTGCTTTGAACACTCTAATTTTTTCAAAGTAAAAGTCCTGGTCCCCAACACACCCAGTGAAGGGCATGCGGTTCTCCAGAAGAGAAGGCCCGGCCGGACAAGTGCACGCGGTGAGGCGGACCTGCCAGCCAGGCCAAAGGTTCAACTACGAGCTTTTTAACTGCAACAACTTTAATATACGCTATTGGAGCTGGAATTACCGCGGCTGCTGGCACCAGACTTGCCCTC
+
DDADDHIICHHGFHHHHEHIFGHIIIHIIEHEEHIHI?CEH?EHIIHEEHIHCHI@GCH@FE<GHGHEHCDFCHEHHIC1DHH?GF1@FC@HHHEGHHGD?HHG@FECHCHHIHHFH@HHHHHHGIIIIEIHIGCHHFHEHHHICEGHHEHHHIHECFGIIHHHHHGGCHDHEHEIHEFIIIGHEFGBHGGHECFFIHIHIHIHIHHIHHHHFIHCCIIIIHIIHHDHHIIGIHEHHE@HHHHHIHHHIHIHHGFHHIIHHHEGIHFIIIHHHHGHGHHF<<IHIIIHIIIHIIHHIHHGIHIIHHIIIHHHIIIIIIGIHFIIIIIHIIHGHHGGADAAD
@HISEQ:969:HM2KJBCX2:2:1102:5906:14748 2:N:0:ACTATGCA
TCAGACCAACTGCCCAACTATCCCTATTAATCATTACGGTGGTCCTAGAAACCAACAAAATAGAACCACAACGTCCTATTCTATTATTCCATGCTAATCTATTCAAGCAATAGCCCGCTTTAAACACTCTAATTTTTTCAAGGTAATGGTCCTGGCTCCCCAACACACCCAATTAAGGACATACTGGTTCACCAGAAGGAAGACCCGACAACAGGACAGTACTCGCCAAAGACGGACCGCCCGGCCAAGTCTAAAATTCAACTACGAGCTTTTTAACTGCAACAACTTTAATATACGCTATTGGAGCTGGAATTACCGCGGCTGCTGGCACCAGACTTGCCCTCCAA
+
DDDDCIIHIIIIIIIHIIIIIIIIIIIIIIIIIIIIIHIHHIIIIIHIIIIIIIIIIIIIHII?HHHIGIIIIHIHIGHIIIIIIHHHIIHIH?HGHHIIIIHHHIIIIIIIIIIIIHIIIHIIIIIIHIIIIIIHHHIIIIIIIHHHIIIIIIIIIIIHHCHHHIIIIIIHHHHHIHIIIIIIIIIIIIIIIIIIIIIIIHHIIIIIIIIIIIIIHIIIIIIIIIIIIIHHIIIIIIIIIIIIHHIIIIIIHIIIIHHIIIIHIIIIIIIIIIIHIGIIIIIIHIIIIHHHHIHIIIIHIHIIIIIIIIIIIIIIIIIIIIIIIIIIIIIIIIIIIIIIIIDDDDD
@HISEQ:969:HM2KJBCX2:2:1102:3137:15322 2:N:0:ACTATGCA
TCAGACCAACTGCCCAACTATCCCTATTAATCATTACGTCAATCCTAGAAACCAACAAAATAGGATCAAACGTCCTATTTCATTATTCCATGCTAATGTATTCAAGCGTTAGCCTGCTTTAAACACTCTAATTTTTTCAAAGTAACAGTCCTGTTTCCCTGCAACACCAAACTAATGACATTACAGTTCTTCAAGAAGGAGGAACCAGTAAAGCCAGTACATACCAGAGGCACGACCAACCTACTAATCCCGAAATTCAACTACGAGCTTTTTAACTGCAACAACTTTAATATACGCTATTGGAGCTGGAATTACCGCGGCTGCTGGCACCAGACTTGCCCTCCAA
+
DDDDDIGIIHIIIIIHFHIIIIIIIIIIIIIIIIIIIIHIIIGHHIIIIIIIIIIIGIHHHIHIHIIIIIIGHIHIIIIIHIIIIIHGHHIIGHIIIIIIIHIHHIIIIIIIIIIIHIIIIIHHIIIIHHIIIIIIIIIIIIIIIHIIIIIIIIHHIIIIIHIIIIIIHIHIIIIIIIIIIIIIIIIIIIIIIIIIIIIIIIIIIIIIIIIIIIIIIIIIIIHIHIIIIIIIIIIIIIH<IIHHDIHDIIIIIIIIIIIIIIIIIIIIIIIIIIHIIIIIIIIIIIIIIIIIIHIIIIIIIIIIIIIIIIIIIIIIIIIIIIIIIIIIIIIIIIIIIIIIIDDDDD
@HISEQ:969:HM2KJBCX2:2:1102:1498:15170 2:N:0:ACTATGCA
TCAGACCAACTGCCCAACTATCCCTATTAATCATTACGGCGGTCCTAGAAACCAACAAAATAGGACCGCACGTCCTATTCTATTATTCCATGCCAACGTATTCGAGCAAAGGCCTGCTTTGAACACTCTAATTTTTTCAAAGTAAAAGTCCTGGTCCCCAACACACCCAGTGAAGGGCATGCGGTTCTCCAGAAGAGAAGGCCCGGCCGGACAAGTGCACGCGGTGAGGCGGACCTGCCAGCCAGGCCAAAGGTTCAACTACGAGCTTTTTAACTGCAACAACTTTAATATACGCTATTGGAGCTGGAATTACCGCGGCTGCTGGCACCAGACTTGCCCTCCAA
+
DDDDDIIIIIIIIIIIIIHIIIIIIIIIIIIIIIIIIIIHIIIIIIIIIIIIIIIIHIHHHIHHIIIIIIIIIIHHIHHIIIIIIIIHHIIHIIIIHIHIIHGIIIIIHIIIIIEHHIIIHIIIIHIIIIHIIIIIIIIIIIIIIHHIIHHIIHHIIHIHHHIHHIIIIIHIIIIIIIIHIIIIIIIIIIIIIIIIIIIIIIIIIIIIIIIIIIIHIIIIIIIIIIIIIIIIIIIIIIIIIIIIIIIIIIIIIIIIIIIIIIIIIIIIIIIIIIIIIIIIIIIIIIIIIIIHIIIIIIIIIIIIIIIIIIIIIIIIIIIIIIIIIIIIIIIIIIIIIIIDDDDD
@HISEQ:969:HM2KJBCX2:2:1102:6698:15487 2:N:0:ACTATGCA
TCAGACCAACTGCCCAACTATCCCTATTAATCATTACGTCGATCCTAGAAACCAACAAAATAGAATCAAACGTCCTATTTCGTTATTCCATGCTAATGTATTCAAGCGTGAGCCTGCTTTAAACACTCTAATTTTTTCAAAGTAACAGTCCTGATTCCCCATGACACCAAATTAATGACATCATGGTTCGTCAGAAGGTAGGAATCAATAATACCAGTACGTACAATAGCACGACCAATAAATTGATCCCGAAATTCAACTACGAGCTTTTTAACTGCAACAACTTTAATATACGCTATTGGAGCTGGAATTACCGCGGCTGCTGGCACCAGACTTGCCCTCCAA
+
DDDDDIIIIIIIIIIHHIHIIIIIIIIIIIIIIIIIIIIIIIIIIIIIIHIIIHIIIIIIIHHIIIIIIIIIIIIIIIHIIGIIHIIHIIIHHIIIIIIHHIIIIIIIIIIIIIIIIIIIIIIIIIIIIIIHIIIIIIIIIHIIHIIIIIIIIIIIIIIIIIIIIIIIIIIIIIIIIIIIIIIIIIIIIIIIIIIIIIIIIIIIHIIIIIIIIIIIIIIIIIIIIIIIIIIIIHIIIIIIIIIHIIIIIIIIIHIIIIIIIIIIHIIIIIIIIIIIHFHIIIIIIIIIIIIIIIHIIIIIIIIIIIIIIIIIIIIIIIIIIIIIIIIIIIIIIIIIIIIIDDDDD
@HISEQ:969:HM2KJBCX2:2:1102:18893:15002 2:N:0:ACTATGCA
TCAGACCAACTGCCCAACTATCCCTATTAATCATTACGGTGATCCTAGAAAACAACGAAATAGAATCAGTCCGTCCTATTTCATTATTCCATGCTAATGTATTCGAGCAAAAATGCCTGCTTTAAACACTCTAATTTTTTCAAGGTAAAGGTCCTGGATCCGCAAGACACCCAATAAAGGACATCAAGTTTCTCCAGAAGGTGAGAAATCAACAGTAACAGTTCATACCCCTTAAGGCATGACCATCACGTCAATCCCGAAATTCAACTACGAGCTTTTTAACTGCAACAACTTTAATATACGCTATTGGAGCTGGAATTACCGCGGCTGCTGGCACCAGACTTGCCCTCCAA
+
DDDDDI@GCHHE11<DCEFHH@<CHHEEG1CCEEGH<CEHEH?DFFECCHE1<FGH<CG0FEFHC@D<CG@GGH?<EHECFHEHHIHHI?G<@G@G@G1DC1<HECGCCEGCIHIIIHHECACFEFBF@CHHIHHIHHHHCFHIHHHCCHHHGHHGCDE?<D<CHEHHHHGIIIHHGEH8GHHIIGHHHEDDHHFHC@GHHIIIIIIIIIIIIIHFHFHHHIHHIIHIIIGIIIIHGGEHIHHHGCCCHGF<HEDIIHHHHIIIIIIHEIHIIEHHFHIIIIIIIIIIIHHGIGIIIIHHHIIIIIIIIIIHEHGIIIHIIIIIIIIGIIHHG@HEHIHHIIHIHIIHDDDDD
@HISEQ:969:HM2KJBCX2:2:1102:3096:16878 2:N:0:ACTATGCA
TCAGACCAACTGCCCAACTATCCCTATTAATCATTACGGTGATCCTAGAAACCAACGAAATAGAATCAGTCCGTCCTATTTCATTATTCCATGCTAATGTATTCAGACGATAGTCTGCTTTAAACACTCTAATTTTTTCAAAGTAACAGTCCTGATTTCCCATCACACCAAATAAATGGCATGAAAGTTCCTCAGAAGGTAGAGATCCATCTCACCAGTGCAGACAATTAAGCCTGACCAATGGGTAGACCCCGAAGTTCAACTACGAGCTTTTTAACTGCAACAACTTTAATATACGCTATTGGAGCTGGAATTACCGCGGCTGCTGGCACCAGACTTGCCCTCCAA
+
D@@@@@HHI@C@HIIIIIIIIIIIIIIIIIIIIIIIIHI@HCGHIECEHIII1<1<CEHH1DCHCC<GEE?GEH@<EC<<FCGHFF<CCC1D1<GHECHHCCAEGEHEC<<8EH68<1FCEEHEH<GH?H1<FHC;HDCHF<D<DCDFHCCCFC1FCHFCDDGHFIIHEHHGCDDFC<>IGHHC@D-IGHCEFCEHHCHFF@HGGH@EEHG<IHCEEC@HEHHHIHCCCFCCFHHIIHCDDC<<C<<@HDIHEGEHEHFHIIIIIIIIIIIIIIIIIIIIIIIIIIIIIIIIIIIIIIIIIIIIIIIIIIIIIIIIIIIIIIIIIIIIIIIIIIIIIIIIIIIDDDDD
@HISEQ:969:HM2KJBCX2:2:1102:6657:16927 2:N:0:ACTATGCA
TCAGACCAACTGCCCAACTATCCCTATTAATCATTACGTCGATCCTAAAAACCAACAAAATAGAATCAAACGTCCTATTTCATTATTCCATGCTAATGTATTCAAGCGCGAGCCTGCTTTAAACACACTAATTTTTTCAAAGTAACAGTCCTGATTTCCCGCGACATCAAATTAATGACATCGTGGTTCGTCAGAAGGTAGGAATCAATTTGACCAGTACGTACCGAGGCACGACCGATCAACTGATCCCGAAATTCAACTACGAGCTTTTTAACTGCAACAACTTTAATATACGCTATTGGAGCTGGAATTACCGCGGCTGCTGGCACCAGACTTGCCCTCCAA
+
DDDDDHHIIIIIIIHIIIIIIIIIIIIIIIIIIIIIIIIIIHIIIIIIIIIIIIIIIGIIIHHHIIIIIIIIIIIIIIGIIHIIIIIIHIIHHHIIIIIIIIIIIIIIGIIIIIIIIIHIHHIIIIIHIIIIIIIIIIIIIIIIIIIIIIIIIIIIIIIIIIIIIIHIIIIIIIIIIIIIIIIIIIIIIIIIIHIIIIIIIIIIIIIIIIIHHIIIIIIIIIIIIIHIIIIIIIIIIIIIIIHHIIIIIIIIIIIIIIIIIIIIIIIIIIIIIHIIHIIIIIIIIIIIIIIIHIIIIIIIIIIIIIIIIIIIIIIIIIIIIIIIIIIIIIIIIIIIIIIIDDDDD
@HISEQ:969:HM2KJBCX2:2:1102:14731:17881 2:N:0:ACTATGCA
TCAGACCAACTGCCCAACTATCCCTATTAATCATTACGGTGATCCTAGAAACCAACGAAATAGAATCAGTCCGTCCTATTTCATTATTCCATGCTAATGTATTCAGACGATAGTCTGCTTTAAACACTCTAATTTTTTCAAAGTAACAGTCCTGATTTCCAATCACACCAAATAAATGGCATGAAAGTTCCTCAGAAGGTAGAGATCCATCTCACCAGTGCAGACAATTAAGCCTGACCAATGGGTAGACCCCGAAGTTCAACTACGAGCTTTTTAACTGCAACAACTTTAATATACGCTATTGGAGCTGGAATTACCGCGGCTGCTGGCACCAGACTTGCCCTCCAA
+
DDDDDIHHIIIIIIIIIIIIIIIIIIIIIIIIIIIIIIIIIHIIIIIIIIIIIIIIIIIIIIIIIHIHHIIGIIIIIIIIIIIIIIIIIIIIIHIIIIIIIIIIIIIIIIIIIIIIHIIIIIIIHIIIIIIIIIIIIIIHIIHHIIIIIIIGIIIIIIIIIIIIIIIIIIIIIIIIIIIIIIIIIHIIIIIIIIIHHIIIIIIHIHGIIIIHIIIIIIIIIIIIIHIIIIIIIIIIIIIIIIIHHHGIIHIIIIIIIIIIIIIHIIIIIIIIIIIIIIIIIIIIIIIIIIIIIIIIIIIIIIIIIIIIIIIIIIIIIIIIIIIIIIIIIIIIIIIIIIIIIIIDDDDD
@HISEQ:969:HM2KJBCX2:2:1102:7619:16314 2:N:0:ACTATGCA
TCAGACCAACTGCCCCAACTATCCCTATTAATCATTACGGTGATCCTAGAAACCAACGAAATAGAATCAGTCCGTCCTATTTCATTATTCCATGCTAATGTATTCAGACGATAGTCTGCTTTAAACACTCTAATTTTTTCAAAGTAACAGTCCTGATTTCCCATCACACCAAATAAATGGCATGAAAGTTCCTCAGAAGGTAGAGATCCATCTCACCAGTGCAGACAATTAAGCCTGACCAATGGGTAGACCCCGAAGTTCAACTACGAGCTTTTTAACTGCAACAACTTTAATATACGCTATTGGAGCTGGAATTACCGCGGCTGCTGGCACCAGACTTGCCCTCCAA
+
DDDDDIHIHIHIIIIIIIIIIIIIIIIIIIIIIIIIIFHIIIIIIIIIIEHHIHIHIIHGEHIIIIIIGFHGHIEHIIIIIIHIIIIIIIHIIIIIHHIIHHHIHHIIIIIIIIIIHIIIIIIIIHIIIHIHIHIIHIIIIIIIIIIIIIIIIIIIIIIIHIIIIIIIHIIIIIIIIHIIIHIIIIIIIHHHHHIIIIIIHIIIIIHIIIIIIIIIIIIIIIHHIIIIIIIIIIIHIIIHIIIIIIHGIIIIIIIIIIIIHIIIIIIIIIIIIIIIIIIIIIIIIIIHHIIIIIIIIIIIIIIIIIIIIIIIIIIIIIIHIIIIIIIIIIIIIIIIIIIIIIIIDDDDD
@HISEQ:969:HM2KJBCX2:2:1102:12321:18056 2:N:0:ACTATGCA
TCAGACCAACTGCCCCAACTATCCCTATTAATCATTACGTCGATCCTAGAAACCAACAAAATAGAATCAAACGTCCTATTTCATTATTCCATGCTAATGTATTCAAGCGTGCGCCTGCTTTAAACACTCTAATTTTTTCAAAGTAACAGTCCTGATTCCCCACGACACCAAATTAATGACATCGCGGTTCTTCAGAAGGTAGGAACCAATAATGCCAGTGCGTACCGAGGCACGACCGACAATCTGATCCCGAAATTCAACTACGAGCTTTTTAACTGCAACAACTTTAATATACGCTATTGGAGCTGGAATTACCGCGGCTGCTGGCACCAGACTTGCCCTCCAA
+
DDCDDIIIIIIIIIGHIIIIIIIIIIIIIIIIIIIIIIIIIIIIIIIIIIIIHIIIHHHIHHIHIIIIHIIGCHIIIIIIIHIIIGHHIIIIIECFHIHHIIHIIIIIIIIIIIIIHIIIIIIIHHIIIIIIIIIIIIIIIIIIIIIHIIIIIIIIIIIIIIIIIIIIIIIIIIIIIHIIIIIIIIIIIIIIIIIHIIIIHIIIIIIIIIIIIIIIIIIIIIIIIIIIIIIIIIIIIIIIIIIIHIIGIIIIIIIIIIIIIHIIIIIIIIIIIIIIIIIIIIIIIIIIIIIGIIIIIIIIIIIIIIIIIHIIIIIIIIIIIIIIIIIIIIIIIIIIIIIIIDDDDD
@HISEQ:969:HM2KJBCX2:2:1102:13497:18521 2:N:0:ACTATGCA
TCAGACCAACTGCCCAACTATCCCTATTAATCATTACGTCAATCCTAGAAACCAACAAAATAGGATCGAACGTCCTATTTCATTATTCCATGCTAATGTATTCAAGCGTTAGCCTGCTTTAAACACTCTAATTTTTTCAAAGTAACAGTCCTGTTTCCCTGCAACACCAAATTAATGACATTACAGTTCTTCAAGAAGGAGGAATCAGTAAAGCCAGTACACACCATTGGCACGACCAACCTACTGACCCCGAAATTCAACTACGAGCTTTTTAACTGCAACAACTTTAATATACGCTATTGGAGCTGGAATTACCGCGGCTGCTGGCACCAGACTTGCCCTCCAA
+
DDDDDIIIIIIIIIIIIIIIIIIIIIIIIHIIIIIIIIIIIIIIIIIIHIIIIIIIIIIIHHHHIIIIIHIIIIIIIIIIIIIIIIIIGIIGHIGHIIIIIFIIIIIIIIIHHIIIIIIIIIGIIIIIIIIIIIIIIIIIIIIIIIIIIIIIIIIIIIHIIIIIIIIIIIIIIIIIIIGIIIIIIIIIIIIIIIIIIIIIIIIIIIIIIIIIIIIIIIIIIIIIIIIIIIIIIIIIIIIIIIIIHIIIIIIIIIIIIIIIIIIIIIIIIIIIIIHIIIIIIIIIIIIIIIIIIIIIIIIIIIIIIIIIIIIIIIIIIIIIIIIIIIIIIIIIIIIIIIIIIDDDDD
@HISEQ:969:HM2KJBCX2:2:1102:17154:18429 2:N:0:ACTATGCA
TCAGACCAACTGCCCAACTATCCCTATTAATCATTACGTCAATCCTAGAAACCAACAAAATAGGATCGAACGTCCTATTTCATTATTCCATGCTAATGTATTCAAGCGTTAGCCTGCTTTAAACACTCTAATTTTTTCAAAGTAACAGTCCTGTTTCCCTGCAACACCAAATTAATGACATTACAGTTCTTCAAGAAGGAGGAATCAGTAAAGCCAGTACACACCATTGGCACGACCAACCTACTGACCCCGAAATTCAACTACGAGCTTTTTAACTGCAACAACTTTAATATACGCTATTGGAGCTGGAATTACCGCGGCTGCTGGCACCAGACTTGCCCTCCAA
+
D@DDDGFHFHGHHIIIHHEHHFHHIIIIIIHHHIIIIIIHHIIEEHHEHEHGCHIIHFHHIIIFHHHIIIHHDFEGH?FHIHIIIIIIIHIFHHFHIIIIIHHHIIHHFIIHHIGHHGHHIHHHHIHHHHHIIHHHIHHIIHHIIIIIIIHIIIHIIIIIIHHHIHIIIHHHHHHIHGECCHIHHIHIIIHGGIIHIHHHIHIHEIIIIIIHIIHIIIHGIIHIGIHIIIIHIIIIIIIIHHFDHIIHGIHHEIIHHHIIIIIIIHIHIHIIIHHIIIIIHHHIIIIIIIIIIIIHGHEIHIIIHHIIIIIIIIIIIHIIIIHIFIIIIIIHHIIIIIIIIDDDDD
@HISEQ:969:HM2KJBCX2:2:1102:7754:17913 2:N:0:ACTATGCA
TCAGACCAACTGCCCAACTATCCCTATTAATCATTACATCGATCCTAGAAACCAACAAAATAGAATCGGATGTCCTATTTCATTATTCCATGCTAATGTATTCAAGCGTGAGCCTGCTTTAAACACTCTAATTTTTTCAAGGTAACAGTCCTAATTCCCCGTGACACCAAATTAATGGCATTACGGTTCTTTAGAAGGTGAGAAATCAATAATATCAGTACATACCAACGGCATGACCGAAACATTGATCCCGAAATTCAACTACGAGCTTTTTAACTGCAACAACTTTAATATACGCTATTGGAGCTGGAATTACCGCGGCTGCTGGCACCAGACTTGCCCTCCAA
+
DDDDDIIIIIIIIIIIIIIIIIIIIIIIIIIIIIIIIIIIIIIIIIIIHHIIIIIIIIIIIIIHIIIIIIIDHIIIIIIIIIIIIIIIIIIIIIIIIIIIIHIIIIIIIHIIIIIIIIIIIIIIIIIIIIHIIIIIIIIIIIIIIIIIIIIIIIIIIIIIIIIIIIIIIIIIIIIIIIIIIIIIIIIIIIIIIIIIIIHIIIIHIIIIIIIIIIHIIIIIIIIIIIIIIIIIIIIIIIIIIIIHHHIIIIIIIIIIIIIIIIIIIIIIIIIIIIIHIIIIIIIIIIIIIIIIIIIIIIIIHHIIIIIIIIIIIIIIIIIIIIIIIIIIIIIIIIIIIIIIIIDDDDD
@HISEQ:969:HM2KJBCX2:2:1102:15730:18872 2:N:0:ACTATGCA
TCAGACCAACTGCCCAACTATCCCTATTAATCATTACGGTGATCCTAGAAACCAACAAAATAGAATCATGCCGTCCTATTTTATTATTCCATGCTAATGTATTCAAGCAAAATGCCTGCTTTAAACACTCTAATTTTTTCAAAGTAAAGGTCCTGGTTCCCCGTGACACCCAATTAAGGGCATCGCGGTTCTCCAGAAGGTGAGAAATTGACTACACCAGTTCATGCCCCTTAAGGCACGACCGATGTGTCAATCCCGAAATTCAACTACGAGCTTTTTAACTGCAACAACTTTAATATACGCTATTGGAGCTGGAATTACCGCGGCTGCTGGCACCAGACTTGCCCTCCAA
+
DDDADIIIIIIIIIIIIIIHIIHIIIIIIHIIIHIIIGIIIIIIIIHIIIIIIIHIIGIIIIIIIIIIIHHIIIHIIIIIIIHIIIIIIIIIHIIIIIIIIHHIIIIIIHHIIHHHIIIHHIIIIIIHIHHHIIIGHHIIIIIIIIIHIHIIIIIHIHIIIIIIIIIIIIIIIIIIIIHIIHHIIIIIIIIIIIIIHIHIIIIIIIIIIIIIIIIFIIIIIIIIIIIIIIHIIIIHIIIIIIIIIIIIIHGIIGIIIIIIIIIIIIIIIIIIIIIIIIIIIIIIIIIIIIIIIHIIIIIIIIIGIIHIIIIIIIIIIIIIIIIIIIIIHIIIHIIHIIIIIIIIIIIDDDDD
@HISEQ:969:HM2KJBCX2:2:1102:3474:18828 2:N:0:ACTATGCA
TCAGACCAACTGCCCAACTATCCCTATTAATCATTACGTCAATCCTAGAAACCAACAAAATAGGATCGAACGTCCTATTTCATTATTCCATGCTAATGTATTCAAGCGTTAGCCTGCTTTAAACACTCTAATTTTTTCAAAGTAACAGTCCTGTTTCCCTGCAACACCAAATTAATGACATTACAGTTCTTCAAGAAGGAGGAATCAGTAAAGCCAGTACATACCATAGGCACGACCAACCTACTGACCCCGAAATTCAACTACGAGCTTTTTAACTGCAACAACTTTAATATACGCTATTGGAGCTGGAATTACCGCGGCTGCTGGCACCAGACTTGCCCTCCAA
+
DDDDDIIIIIIIIIHIIHIIIIIIIIIIIIIHHIIIIIIIIIIIIIIIIIIIIIIIIGHIIIIHGHHIIHIIIGIIIIIIGIHHIIIHCHHIIIIIIIIHHHHHGIIIIIIIIIIIIIIIHIHIIIIIIHIIIIHIIIIIHIIIIIIIIIHIHHIIIIHIIIIIIIIIHIHEHIIIIIIIIIIIIIIIIIIIIIIIIIIIIHIIIIIIIIIIIIHIIIIIIIIIIIIGIIIIIIII>IIIIIHHHIIIIIIIIIIIIIIIIIIIIIIIIIGIIIIIIIIIIIIIIIIIIIIIIIIIIIIIIIIIIIIIIIIIHIIIIIIIIIIIIIIIIIIIIIIIIIIIIDDDDD
@HISEQ:969:HM2KJBCX2:2:1102:2832:19246 2:N:0:ACTATCCA
TCAGACCAACTGCCCAACTATCCCTATTAATCATTACGTCAATCCTAGAAACCAACAAAATAGGATCAACGTCCTATTTCATTATTCCATGCTAATGTATTCAAGCGCGAGCCTGCTTTAAACACTCTAATTTTTTCAAAGTAACAGTCCTGATTCCCCGCCACACCAAATGAATGACATGATGGTTCGTCAGAAGGTAGAAACCAGTAACACCAGTACGTACCTAAGGCACGACCAACGTACTGATCCCGAAATTCAACTACGAGCTTTTTAACTGCAACAACTTTAATATACGCTATTGGAGCTGGAATTACCGCGGCTGCTGGCACCAGACTTGCCCTCCAA
+
DDDDDIIIIIIIIIIIIIIIIIIIIIIIIIHIIIHIIIIIIIIIIIIIIIIHHHIIIFHIIIHHHIIIHIIIIIIIIIIHIIIIIIIHIHIIHHIIHIHIHHHHHIIIIGIIIHIIIHHHHIHHIIIIIIIIHIIIIIIHIIIIIIIIIGHIIIHIIIIIIIIIIIIIIIIIIIIIHIIIIIIIIIIIHIIIIIIIIIIIIIIIIIIIHIIIIIIIIIIIIIIIIIIIIIIIIIIIIIIIIIHHIIIHIIIHIIIIIIIIIIIIIIIIIIIIIIIIIIIIIIHIIHHHIIIIIIIIIIIIIIIIIIIIIIIIIIIIIIIIIIIIIIIIIIIIIIIIIIIIDDDDD
@HISEQ:969:HM2KJBCX2:2:1102:6953:19360 2:N:0:ACTATGCA
TCAGACCAACTGCCCAACTATCCCTATTAATCATTACGTCAATCCTAGAAACCAACAAAATAGGATCAAACGTCCTATTTCATTATTCCATGCTAATGTATTCAAGCGTTAGCCTGCTTTAAACACTCTAATTTTTTCAAAGTAACAGTCCTGTTTCCCTGCAACACCAAATTAATGACATTACAGTTCTTCAAGAAGGAGGAACCAGTAAAGCCAGTACATACCAGAGGCACGACCAACTTACTAATCCCGAAATTCAACTACGAGCTTTTTAACTGCAACAACTTTAATATACGCTATTGGAGCTGGAATTACCGCGGCTGCTGGCACCAGACTTGCCCTCCAA
+
DDDDDIIIIIIIIIIIIIIIHIIIIIIIIIIIHIHIIIIIIIIIIHIIIIHIIIIIIGHIIIHHIIIIIIIHIIIIIIIIIIIIIIIHIIIHEHIIIIIIIIIIIIIIIIIIIIIHIIHIIIIIIIIIHIHIHHIIIIIIIIIIIIIIIHIIIIIIIIIIIIIIIIIIIIIIIIIIIIIIIIIIIIIIIIHIIIIIIIIIIIIHIIIIIIIIIIIIIIIIIIIIIIIIIIIIIIIIIIHHIIIHHIIIIIIIIIIIIIIIIIHIIIIIIIIIIIIIIIIIIIIIIIIIIIIIIIIIIIIHHIIIIIIIIIIIHIIIIIIIIIIIIIIIIIIIIIIIIIIIIDDDDD
@HISEQ:969:HM2KJBCX2:2:1102:2937:18264 2:N:0:ACTATGCA
TCAGACCAACTGCCCAACTATCCCTATTAATCATTACGTCAATCCTAGAAACCAACAAAATAGGATCAACGTCCTATTTCATTATTCCATGCTAATGTATTCAAGCGCGAGCCTGCTTTAAACACTCTAATTTTTTCAAAGTAACAGTCCTGATTCCCCGCCACACCAAATTAATGACATGATGGTTCGTCAGAAGGTAGGAACCAGTAACACCAGTACGTACCTAAGGCACGACCAACGTACTGATCCCGAAATTCAACTACGAGCTTTTTAACTGCAACAACTTTAATATACGCTATTGGAGCTGGAATTACCGCGGCTGCTGGCACCAGACTTGCCCTCCAA
+
DDDDDIG?GHIHIIIIC@HIIIHIIIIIIIIICCHHIHHIIIIIIIIIFEHHIIIHGEIIHIIIHIHIICHHHHIIIHIIHHIHIIHIIIIIIGHHIIIIIHHHIHEIHHIHIHHIHIIHHGHHIIHIIIIIIIIIIHHIIIGHHHIIIIIGHHIIIHIHHIIIIIIHIIIIHIIIIIIIIHIIIHIIIIIIIIIIIIIIIIIIIIIIIIHHCIIIIIIIIIIIIIIIIIIHIIIIIIIHIHHFIIIIIIIIIIIIIIIIIHIIIIIIIIIIIIIIIIIIIIHIHIIIIIHIIIIIIIHHIIIIIIIIHIIIIIIIIIIIIIIIHIIIIIIIIIIIIIIIDDDDD
@HISEQ:969:HM2KJBCX2:2:1102:17538:18739 2:N:0:ACTATGCA
TCAGACCAACTGCCCAACTATCCCTATTAATCATTACGTCGATCCTAGAAACCAACAAAATAGAATCAAACGTCCTATTTCGTTATTCCATGCTAATGTATTCAAGCGTGAGCCTGCTTTAAACACTCTAATTTTTTCAAAGTAACAGTCCTGATTCCCCATGACACCAAATTAATGACATCATGGTTCGTCAGAAGGTAGGAATCAATAATACCAGTACGTACAATAGCACGACCAATAAATTGATCCCGAAATTCAACTACGAGCTTTTTAACTGCAACAACTTTAATATACGCTATTGGAGCTGGAATTACCGCGGCTGCTGGCACCAGACTTGCCCTCCAA
+
DDDDDIIIIIIIHIIIIIIIIIIIIIIIIIIIIIIIIIIIIIIIIIIIIIIIHIIIIIIIIIIHIIIIIIIIIIIIIIIIIIHIIIIIHIIIIIIIIIIIIIIIIIIIIIIIIIIIIIIIIHIIHIIIIIIIIIIIHHIHIIIIIIHIIIIIIIIIIIIIIIIIIIIIIIIIIIIIIHIIIIIIIIIHIIIIIIIIIIIIIIIIHIIIIIIIHIIIIIIIIIIHIIIIIIIIIIIHIIIIIIIIIIIIIIIIIIIIIIIIIIIIIIIIIIIIIIIIIIIIIIIIIIIIIIIIHIIIIIIIIIIIIIIIIIIIIIIIIIIIIIIIIIIIIIIIIIIIIIIIDDDDD
@HISEQ:969:HM2KJBCX2:2:1102:6003:20039 2:N:0:ACTATGCA
TCAGACCAACTGCCCAACTATCCCTATTAATCATTACGTCGATCCTAGAAACCAACAAAATAAGATCAAACGTCCTATTTCATTATTCCATGCTAATGTATTCAAGCGTGTGCCTGCTTTAAACACTCTAATTTTTTCAAAGTAACAGTCCTGATTCCCCATAACACCAAATTAATGACATCATAGTTCGTCAGAAGGGAGAAATCAATAATACCAGTACATACCGAAGTACGACCGATATATTGATCCCGAAATTCAACTACGAGCTTTTTAACTGCAACAACTTTAATATACGCTATTGGAGCTGGAATTACCGCGGCTGCTGGCACCAGACTTGCCCTCCAA
+
ADDDDIIIIIIIIIIIIIIHIIIIIIIIIHIIIIIHIIIIIIIIIIIIIIIIIIIIG?HIHIIIIIIIHIIIHIIIIHIIIIIIIHIIHIIHHHIIIIIIIHIIIHIIIHHHIIIIHIGIHIIIIIIIIHIIIIIIIIIIIIIIIIIIIIIIIIHHIIIIIIIHIIIIIHIIIIIIIIIIIIIIIIIIIIIIIIIIIIIIIIIIIHIIIIIIIIIIIIIIHIIIHIIIIIIIIIIIIIIIIIHHIIHIIHGHIIIIIIIIIIIIIHIIIHIIIIIIIIIIIIIHHFIIIIIIIHIIGIIIIIIIIIIIIIIIIIIIIIIIIIIIIIIIIIIIIIIIIIIIDDDDD
@HISEQ:969:HM2KJBCX2:2:1102:4781:19854 2:N:0:ACTATGCA
TCAGACCAACTGCCCAACTATCCCTATTAATCATTACGTCAACCCTAGAAACCAACAAAATAGGATCAAACGTCCTATTTTATTATTCCATGCTAATGTATTCAAGCGTTAGCCTGCTTTAAACACTCTAATTTTTTCAAAGTAACAGTCCTGTTTCCCCGCAACACCAAATTAATGGCATCACGGTTCTTCAAGAAGGAGGAATCAGCGAGGCCAGTTCATACCATTGGCACGACCAACCTGCTGACCCCGAAATTCAACTACGAGCTTTTTAACTGCAACAACTTTAATATACGCTATTGGAGCTGGAATTACCGCGGCTGCTGGCACCAGACTTGCCCTCCAA
+
DDDDDIIIIIIIHIIIIIIIIIIIIIIIIHIIIIIIIIIIIHHIIIIIIIIIIIII?FHIIIHHIGIIHIHIIIHHIIHHHIIIIIHIGHIHIIHIIIIHIIIIIIIIIIIIIHHIIIHIIGIIIIIIIHIHIHIIIIIIIIIHIIIIHIHHHIIIIIIIIIIHHIIIIHIIIIIIHIHIIIIIIIIIIIIIIIIIIIIIIIIHIIIIIIIIIIHIIIIIIIIIIIIIIIIIIIIIIIHIIIIHHIIIIIIIIIIIIHIIIIIIIIIIIIIIIIIIIIIIIIIIHIIIIIIIIIIIIIIIIIIIIHIIIIIIIIHIIIHIIIIIIIIHIIHIIIHHIIIIIDDDDD
@HISEQ:969:HM2KJBCX2:2:1102:20889:19013 2:N:0:ACTATGCA
TCAGACCAACTGCCCAACTATCCCTATTAATCATTACATCGATCCTAGAAACCAACAAAATAGAATCGGATGTCCTATTTCATTATTCCATGCTAATGTATTCAAGCGTGAGCCTGCTTTAAACACTCTAATTTTTTCAAGGTAACAGTCCTAATTCCCCGTGACACCAAATTAATGGCATTACGGTTCTTTAGAAGGTGAGAAATCAATAATATCAGTACATACCAACGGCATGACCGAAACATTGATCCCGAAATTCAACTACGAGCTTTTTAACTGCAACAACTTTAATATACGCTATTGGAGCTGGAATTACCGCGGCTGCTGGCACCAGACTTGCCCTCCAA
+
DDCDCGHHGHIIGIIIHIHIIIIIIHIIIIIIHHHHIIIIIHIIIIIIIIIHHGGCGHIEHIIIIHIIHGIIEHHHHIIIGHIIIHIHHHHIGHHEHIIIIHHHHHHIHIIIHIIIIGHIFHGCFHHHHEHHHIIIGBEHHCHHHHHHH8EIHHHHHEGHIIIIIIIIHIIIIIIIGHIIIIHIIIIIIIIIIIIIIIIGIHHIIIIIIIIIIIHFIIII;GIHHCIHIIIIIIGHIIGIIHIHG<IIIIGIIIIIIIGIIIIIIIIIIIIIHIIHIIIIIIIIIIIIIIIIIHIIIIHHFHIIIIIIIIHIIIIIIIIIIIIIIIIIIIIIIIIIIIIIIIDDDDD
@HISEQ:969:HM2KJBCX2:2:1102:7547:20693 2:N:0:ACTATGCA
TCAGACCAACTGCCCAACTATCCCTATTAATCATTACGTCGATCCTAGAAACCAACAAAATAGGGTCAAACGTCCTATTTCATTATTCCATGCTAATGTATTCAAGCGTGTGCCTGCTTTAAACACTCTAATTTTTTCAAAGTAACAGTCCTGATTCCCCATGACACCAAATTAATGACATCACAGTTCGTCAGAAGGTAGAAATCAATGATACCAGTTCATACCAGAGGCACGACCAATATATTGATCCCGAAATTCAACTACGAGCTTTTTAACTGCAACAACTTTAATATACGCTATTGGAGCTGGAATTACCGCGGCTGCTGGCACCAGACTTGCCCTCCAA
+
DDDDDHHIIIGHIIIIIIIIHIIIIIIIIIIHIIIIIEHIHHHHIIGIHHIIIIGHHIH?HHHHGEHHHIIICHHIIHIIGHIIIIIIIIIIIGIIIIIIIIIIIGIIIIIIIIIIIHIIIIHIHIIIIIHIHIIIHHIIIIIIIIIIIIIIIIIIIIIIIHHHHIIIIIIIIIGIIIIIIIIHIIIIIIIHIIIIIIIIIIHIIIIIIIIIIHHIIIIIIIIIIIIIIIIIIIIIIIIIIIIIFIHIIIIHIIIIHIIIIIIIIIIIIIIIIIIHIIIHIIIIIHIIIIIIIIIIIIHGDIIIIIIIIIIIIIIIIIIIIIIIIIIIIIIIIIIHIIIIIDDDDD
@HISEQ:969:HM2KJBCX2:2:1102:4049:20288 2:N:0:ACTATGCA
TCAGACCAACTGCCCAACTATCCCTATTAATCATTACGTCAATCCTAGAAACCAACAAAATAGGATCGAACGTCCTATTTCATTATTCCATGCTAATGTATTCAAGCGTTAGCTTGCTTTAAACACTCTAATTTTTTCAAAGTAACAGTCCAAATTCCCCGCAACACCAAATTAATGGCATTACGGCTCATCAGGAAGGAGGAATCAGTGAGACCAGTACATACCAGAGGCATGACCAACCTACTAACCCCGAAATTCAACTACGAGCTTTTTAACTGCAACAACTTTAATATACGCTATTGGAGCTGGAATTACCGCGGCTGCTGGCACCAGACTTGCCCTCCAA
+
D@DDDIIIHIIIIIIIIIIIIIIIIIIIIIHIIIIIIIIHIIIIIIIGIIIIHIIIHHIIIIHIGHIGEIIIHIIIIIIHIHIIIIIIHHHIHIGIIIIIIHIIIHIIIIIIIIHIIHHIIIIIGIIIIIHHHIIIIIHIIIIIIIIIHIHIHIIIIIIHIHIHIIIIIIIHIIIHIIIIIIIIIIIIIIIIIIIHIIIIIIIIIIIIHIHIIHHIIIIIIIIIIIIIIIIIIIHIIIIGIIHHHIHIIIIIIIIIIIIIIIHIIHIIIIIIIIIIIIIIIIIIIIIGIIIIIIIIIIIIIIIIIIIIIIIIIIIIHIIIIIIIIIIIIIHIIIIIIIIIHDDDDD
@HISEQ:969:HM2KJBCX2:2:1102:18699:20379 2:N:0:ACTATGCA
TCAGACCAACTGCCCAACTATCCCTATTAATCATTACGGTGATTCAGAAACCAACAAAACAGGACCACCGTCCTATTTTATTATTCCATGCTAATGTATTCAGACGTAAGCCTGCTTTGAACACTCTAATTTTTTCAAGGTAAAGGTCCTGGTTTCCCACCACGCTAAATTAATAACATGATGGTTCCCCAGAAGGTAGGAATTCTACACGCTAGTACAGACTGGTTAGCCCGACCAACGGTAGAACCCCGAAATTCAACTACGAGCTTTTTAACTGCAACAACTTTAATATACGCTATTGGAGCTGGAATTACCGCGGCTGCTGGCACCAGACTTGCCCTCCAA
+
DCDADHIIIIIIIIIIIIIIIIIIIIHIIIIIHIIIIHFHIIIIIIIIIIIGIEHIEHHHHHGHIHIIIIIHIIIIIIIIIIIIHHHHHIGHIIIIIIHHIIIIIIHHHIIHIHIIIIHIHHIHIIHIIIIIIIIIIIIIIIIIIIIIIHIIHIHIGIIIIIIHHIIIHHIIIIHHFHIIIIIIIHHHIHHIIIIIHIIIIIIIIIIIHHIHIIIIIIII<IIII;IH<=IHGIIIIIIIIHGDIIIIHHHHIIIIIIIIIIIIIGIIIIIIIIIIIIIIIIIIIIIIIIIIIIIIIIIIIIIIIIIHIIIIIIIIIIIIIIIIIIIIIIIIIIIIIIIIDDDDD
@HISEQ:969:HM2KJBCX2:2:1102:10197:21290 2:N:0:ACTATGCA
TCAGACCAACTGCCCAACTATCCCTATTAATCATTACGGCGGTCCTAGAAACCAACAAAATAGGATCGCACGTCCTATTCTATTATTCCATGCTAACGTATTCGAGCAAAGGCCTGCTTTGAACACTCTAATTTTTTCAAAGTAAAAGTCCTGGTTCCCCAACACACCCAGTGAAGGGCATGAGGCTCTCCAGAAGGAAAGGCCCGGCCGAACCAGTACACGCGGTGAGGCGGACCAGACAGCCAGGCCCAAGTTTCAACTACGAGCTTTTTAACTGCAACAACTTTAATATACGCTATTGGAGCTGGAATTACCGCGGCTGCTGGCACCAGACTTGCCCTCCAA
+
DDDDDIIIIIIIIIIIIIIIIIIIIIIIIIIIIIIIIIHIIGIIIIIIHIIHIIIIIIIHIHHIIIIHHHHIIIIIIIIIIIIIIIIHHGHIIHIIIIIIHGGHIIIIIIIIIIIIIIIIIIIIIIIIHIHIIIIIIIIIIIIIIIIIIIIIIIIIIIIIIHIIIIIIIIIIIIIIIIIIIIIIIIIIIIIIIIIIIIIIIIIIIIIIIHHIIIIIIIIIIIIIIIIIIIIIIIIIIIIIIIIIIIIIIIIIIHIIIIIIIIIIIIIIIIIIIIIIIIIIHIHIIIIIIIIIIIIIIIIIIIIIIIIIIIIIIIIIIIIIIIIIIIIIIIIIIIIIIIIIDDDDD
@HISEQ:969:HM2KJBCX2:2:1102:9262:21448 2:N:0:ACTATGCA
TCAGACCAACTGCCCAACTATCCCTATTAATCATTACGTCAATCCTAGAAACCAACAAAATAGGATCGAACGTCCTATTTCATTATTCCATGCTAATGTATTCAAGCGTTAGCTTGCTTTAAACACTCTAATTTTTTCAAAGTAACAGTCCAAATTCCCCGCAACACCAAATTAATGGCATTACGGCTCATCAGGAAGGAGGAATCAGTGAGACCAGTACATACCAGAGGCATGACCAACCTACTAACCCCGAAATTCAACTACGAGCTTTTTAACTGCAACAACTTTAATATACGCTATTGGAGCTGGAATTACCGCGGCTGCTGGCACCAGACTTGCCCTCCA
+
<<<0<FECHCG1<CCECGHGCGFFHEFHFHEF1CGECEHF=GHICGHCH<CCC@GCHEH?DH1<1<<G0C1/<CEEEHEG1DFECGHC11FF1CGHGIIHF<<FG?F0EEEG@1B1FHHIIIIIHCIHHHHFHIIHFGHHHEHGF@HFHGAA;?HEHGHE@C<C?0GC<CCCDGD?7HHHGFG<HHHHHF<:0<0@FC0HFHEA:1@</<<<GF?EG<<1FC<FFHHHFHF<CGC<1:<G<CF<1</DHC?C1G@HHFD<D0<E<<@EHEGF?C<CF<@F<<C@GEH@GEGC<<CC1HEHIHGC@D1GGHEC/D?C?CD11C@GCGCE@GCD1HHIHHHD@DD@B
@HISEQ:969:HM2KJBCX2:2:1102:8230:21802 2:N:0:ACTATGCA
TCAGACCAACTGCCCAACTATCCCTATTAATCATTACGTCAATCCTAGAAACCAACAAAATAGGATCGAACGTCCTATTTCATTATTCCATGCTAATGTATTCAAGCGTTAGCCTGCTTTAAACACTCTAATTTTTTCAAAGTAACAAGTCCTGTTTCCCTGCAACACCAAATTAATGACATTACAGTTCTTCAGAAAGGAGGAATCAGCGAAGCCAGTACATACCAGTGGCACGACCAACCTGCTGACCCCGAAATTCAACTACGAGCTTTTTAACTGCAACAACTTTAATATACGCTATTGGAGCTGGAATTACCGCGGCTGCTGGCACCAGACTTGCCCTCCAA
+
DB?@DHIIIHIGIHIIIDHIHIIHHIIIFHHHEHHIHHIIDHFIIIIIIIIIIIIIFHHIIIIHGHHGEHIIIIIIHECHHIEHIIGCHCGHHHHHIIHHHIIHHIIIIIHIGHGCIHHHHFHFGIHHII9HIIIIHHHHIHIIIHHHIIIIIHHHGIIHHHIIIHIIIIIIIIIIIIIIIIIIIIIIHGHIIIIIIIIIHGHHCHGIHIIIIIIIIIHHFHHIHHIIHHFIIIHIHIHHHIHHHEIHHDHIIIIIIIIIHFHHIIIIHHIHIIIHIHIIHIIHG?IIIIIHIIHIIIIIIIIIIIIIIIIIIIIHIIHHIIIIIIIIIIIIIIHHFIIIIIDDDDD
@HISEQ:969:HM2KJBCX2:2:1102:20188:22030 2:N:0:ACTATGCA
TCAGACCAACTGCCCAACTATCCCTATTAATCATTACGTCAATCCTAGAAACCAACAAAATAGGATCAAACGTCCTATTTCATTATTCCATGCTAATGTATTCAAGCGTTAGCCTGCTTTAAACACTCTAATTTTTTCAAAGTAACAGTCCTGTTTCCCTGCAACACCAAGTAAATGACATCACAGTTCTTCAAGAAGGAGGAATCAGTGAGGCCAGTGCATACCAGTGGCACGACCAACCTACTGACCCCGAAATTCAACTACGAGCTTTTTAACTGCAACAACTTTAATATACGCTATTGGAGCTGGAATTACCGCGGCTGCTGGCACCAGACTTGCCCTCCAA
+
DBDDDHHIHIIIIGGHHHHIIIIIIIIIIHIIHIHIIIHHIHIIIIIIIHIIIHIIIIIIIIHIIIIIFHIGEFCHIHHIIHHIIIIIHIHCHHCHHHEHIFHHHG?GHHIHHHIEEHHHIGHIIHGFIIHHHEGHIF?HHIIHGHH<@GGHHGHCHGHHEFFHIHGEFE?FEFHHHGH?IHHHHCHHEGGGHH?GHHDCF0@HH5.EGEGDCC<3F?FHHHIHFHGC6GHFC1<CDC?CHHGDFECHGFFC1EG1?C?GE=HHHHGIHHC@HF1HHHC1FG<<<1?GEF?@DHHHFGCFD@??C@HHHIHHDDHD?HG@HECIHD1@HHF?EFECG=CCCB0@0D
@HISEQ:969:HM2KJBCX2:2:1102:11076:22067 2:N:0:ACTATGCA
TCAGACCAACTGCCCAACTATCCCTATTAATCATTACGTCAACCCTAGAAACCAACAAAATAGGATCAAACGTCCTATTTTATTATTCCATGCTAATGTATTCAAGCGTTAGCCTGCTTTAAACACTCTAATTTTTTCAAAGTAACAGTCCTGTTTCCCCGCAACACCAAATTAATGGCATCACGGTTCTTCAAGAAGGAGGAATCAGCAAGGCCAGTTCATACCGGTGGCACGACCAACCTGCTGACCCCGAAATTCAACTACGAGCTTTTTAACTGCAACAACTTTAATATACGCTATTGGAGCTGGAATTACCGCGGCTGCTGGCACCAGACTTGCCCTCCAA
+
BBDDBIGGHHIIIHIIHIIIIGEHHIIIIIIGIIIIIIIIHHIIIIIHHIIIIIIIIGFEGFDGHIFHHHIGHHHIGIGHHIIIGIIHCHHIHIIGIIHIIIIIIHHIHHIIGIHIIIHIIIHIIHHIHHHIIHIHGHIIHIHIHEGHHHIIIIIIIIGIIIHHHIIIHHHHHIIIIIIIIIIIIIIIIIIIIIIIHIHHHIIHIIHGIIIHIGHIIIIIIIIIIIIIIIIIIIHDHHHIIIIHFIIIIIIIIHIIIIIIIIHIIIIIIIIIIIHIHIIIIIIIIIGGHHHHDHIIIHIIIIIIHIIHIIHIIIIIIIIIIIIIIIGIIIIIHHIIHFGIIDDDDD
@HISEQ:969:HM2KJBCX2:2:1102:4670:21239 2:N:0:ACTATGCA
TCAGACCAACTGCCCAACTATCCCTATTAATCATTACATCAATCCTAGAAACCAACAAAATAGGATCAACGTCCTATTTCATTATTCCATGCTAATGTATTCAAGCGCGAGCCTGCTTTAAACACTCTAATTTTTTCAAAGTAACAGTCCTGATTCCCCACCACACCAAATTAATGACATGATGGTTCGTCAGAAGGTAGGAACCAGTAACACCAGTACGTACCTAAGGCACGACCAACGTACTGATCCTGAAATTCAACTACGAGCTTTTTAACTGCAACAACTTTAATATACGCTATTGGAGCTGGAATTACCGCGGCTGCTGGCACCAGACTTGCCCTCCAA
+
DDDDDIIIIIIIIIIIIIIIIIIIIIIIGIIIIIIIIIIIIIIIIIIIHIIIHIHIIIIIIIHIHHIIIIGEHHIIIIIIHIIIIIIIHIIIIIIIIIIIIIHIHHIIIIIIIIIIIIIIHIIHIIIIIIHIIIIIIIIIHIIIIIIIIIIIHIIIIHIIIIIIHHIIIIIIIIIIIIIIIIIIIIIIIIIHIIIIIIIIIIIIIIIIIIIIIIIIIIIIIIIIIIIIIIIIIIIIIIIIIIHGIIIIIIIIIIIIIIIIIHIIIIIIIIIIIIIIIIIIIIIIIIIIIIIIIIIIIIIIIIIIIIIIIIIIIIIIIIIIIIIIIIIIIIIIIIIIIIIIDDDDD
@HISEQ:969:HM2KJBCX2:2:1102:9239:23366 2:N:0:ACTATGCA
TCAGACCAACTGCCCAACTATCCCTATTAATCATTACGGTGATCCTAGAAACCAACGAAATAGAATCAGTCCGTCCTATTTCATTATTCCATGCTAATGTATTCAGACGATAGTCTGCTTTAAACACTCTAATTTTTTCAAAGTAACAGTCCTGATTTCCCATCACACCAAATAAATGGCATGAAAGTTCCTCAGAAGGTAGAGATCCATCTCACCAGTGCAGACAATTAAGCCTGACCAATGGGTAGACCCCGAAGTTCAACTACGAGCTTTTTAACTGCAACAACTTTAATATACGCTATTGGAGCTGGAATTACCGCGGCTGCTGGCACCAGACTTGCCCTCCAA
+
DDDDDIIIIIIIIIIIIIIIIIIIIIIIIIIIIIIIIIIIHIIIIIIHIIIIIIIIIIIIIIIIIIIIIIHHIIIDHIIIIIIIIIIIIIIHHIIIIIIIIHIHIHIHIIIIIIIIIIIIIIIIIIIIIHIIIIIIIHHIIIIIIIHIIIIIIIIIIIIHIIHIIIIHIIIIIIIIIIIHIIIIIIIIIIHIIIIIIHIHIIIIIIGIIIIIHIIIIIIIIIIIIIIIIIIIIIIIIIIIIIIIHHFIIGIIIIHIIIIIIIIIIIIIIIIIIIIIIIIIIIIIIIIIIIIIIIIIIHIIIIIIIIIIIIIIIIIIIIIIIIIIIIIIIIIIIIIIIIIIIIIDDDDD
@HISEQ:969:HM2KJBCX2:2:1102:14070:23925 2:N:0:ACTATGCA
TCAGACCAACTGCCCAACTATCCCTATTAATCATTACGTCAATCCTAGAAACCAACAAAATAGGATCGAACGTCCTATTTCATTATTCCATGCTAATGTATTCAAGCGTTAGCTTGCTTTAAACACTCTAATTTTTTCAAAGTAACAGTCCAAATTCCCCGCAACACCAAATTAATGGCATTACGGATCATCAGGAAGGAGGAATCAGTGAGACCAGTACATACCAGAGGCATGACCAACCTACTAACCCCGAAATTCAACTACGAGCTTTTTAACTGCAACAACTTTAATATACGCTATTGGAGCTGGAATTACCGCGGCTGCTGGCACCAGACTTGCCCTCCAA
+
ADDDDHHIIIHEHIHIIIIHHIHIHIIHHHIHIHHHIHIIHIHIIHIGHIIHHHHHGHFHIHHHIIIIGHEDGGHEHHIIEHHHHFHHGHIIGGHIIIIIHFIHIIIHHHHG@HHFHIIHHHHHIIHHFHHIIIHIHHIHHHEGGEHHHHHHHHIEGIIHGDCIHFHHHHHEIIHHGIHHEHIIIHHEIHIIIIIIIIHIIHIIIIHHHH@FGEFIIIHHIGIIIIIIIHHIIIHIHIIIHHDFHHEIIIIIIGIIIIHIHCHIIIIIHIIIIHHHHGIIIIIIIIIIHIIIIIIIIIIHHIIIHIIIIIIIIIIIIHIHIIIIHIIIIIIIIIIIIIIIHDDDDD
@HISEQ:969:HM2KJBCX2:2:1102:6944:23596 2:N:0:ACTATGCA
TCAGACCAACTGCCCAACTATCCCTATTAATCATTACGTCGATCCTAAAAACCAACAAAATAGGGTCAAACGTCCTATTTCATTATTCCATGCTAATGTATTCAAGCGTGTGCCTGCTTTAAACACTCTAATTTTTTCAAAGTAACAGTCCTGATTCCCCATGACACCAAATTAATGACATCACAGTTCGTCAGAAGGTAGAAATCAATAATACCAGTGCATACCGGAGGCACGACCAATATATTGATCCCGAAATTCAACTACGAGCTTTTTAACTGCAACAACTTTAATATACGCTATTGGAGCTGGAATTACCGCGGCTGCTGGCACCAGACTTGCCCTCCAA
+
AADDDIIIIIII?FGHEGHHHHIIEHGIHHI?HHHIIIIIHC@GEHIIIIIIIGIIIIIGIIGHHHHHEHIIFGHH?HHHGHHIHHHEHFFHFIIHHHIHIIIIHIIHHHHHIHEGHHHHIHIIIIHIIIIHHEHHHIIIIIIIIIHHHHHHIIIIHHHIIIIIIIIHIIHHIIIIIIIIHHEIHIHIIIHIIIIHIHIIIIHIIIIIIHHIIHIIIGIHIIIIIIHIIIIIIIIIHIIIIIIHGIIIIIIIIIIIIIIIIIHIIIGIIIHIIHEIIIIIHG?IHIIIIIIIIIIIIIIIHIIIIIIIIIIIHDGIIIIHIIIIIIIIHHIIIIHIIIIIIDDDDD
@HISEQ:969:HM2KJBCX2:2:1102:12030:23610 2:N:0:ACTATGCA
TCAGACCAACTGCCCAACTATCCCTATTAATCATTACATCGATCCTAGAAACCAACAAAATAGAATCGGATGTCCTATTTCATTATTCCATGCTAATGTATTCAAGCGTGAGCCTGCTTTAAACACTCTAATTTTTTCAAGGTAACAGTCCTAATTCCCCGTGACACCAAATTAATGGCATTACGGTTCTTTAGAAGGTGAGAAATCAATAATATCAGTACATACCAACGGCATGACCGAAACATTGATCCCGAAATTCAACTACGAGCTTTTTAACTGCAACAACTTTAATATACGCTATTGGAGCTGGAATTACCGCGGCTGCTGGCACCAGACTTGCCCTCC
+
DDCDDIIIIIIIIIIIIIIIIHIIIIIIIIIIIIIIIIIIIIIIIIIIHIIIHIIIIIGIIHHIIIIIHIIHIIIIHIHIIIIIIIIIHIIHGIIIHIHIIIIIIIHHHHIHIIIHHIIHHHHIIIIHHIIHIHIHHIIIIIIIIIIIIIIIIIIHIHHIIIIIIHHHIHIIIIIIIIIIIIIIIIIIIIIIIIIIIHHHIIIIIIHIIIIIIIIIIIHIIIHHHIIHIIIIIIHIIIIIIIHHHIIIIIHIIHHHHHIIIIIIIIIIIIIIIIIIIIIIHIIIIIGIIIIHIIIIHIHHHHIIIIIIIIIIIIIIIIIIIIIIHIIIIIIIIIIIIIIIDDDDD
@HISEQ:969:HM2KJBCX2:2:1102:18309:24338 2:N:0:ACTATGCA
TCAGACCAACTGCCCAACTATCCCTATTAATCATTACGGCGGTCCTAGAAACCAACAAAATAGGACCGCACGTCCTATTCTATTATTCCATGCTAACGTATTCGAGCAAAGGCCTGCTTTGAACACTCTAATTTTTTCAAAGTAAAAGTCCTGGTCCCCAACACACCCAGTGAAGGGCATGCGGTTCTCCAGAAGAGAAGGCCCGGCCGGACAAGTGCACGCGGTGAGGCGGACCTGCCAGCCAGGCCAAAGGTTCAACTACGAGCTTTTTAACTGCAACAACTTTAATATACGCTATTGGAGCTGGAATTACCGCGGCTGCTGGCACCAGACTTGCCCTCCAA
+
DDDBDIEHHIIIHHIIIIIEHHIIIIHIHIIHIHIHHHHEHIICHHEHHIHIIEHIHHCHIHHIHIHIHDDDIHHIFEEHHIIFHHIII1GHFHEGFHIIE=GGHHIIIHIGHHEGHEHEEHIHIHHHHIGHGEHHIIIEIHHHHHHGHIHEEHHHHHHHHHHG?HHIIHHHGHGIHDHDHDHHHHHFEHIHFIIIHHFHHEAHDHIHHC>HHHIIHHFGIHIHCEHIHHHHHHHHHGIIHEHIHGECHHHHHGG1HIHCIIIHHIHIHIIIIHHEIIIIIIHFIHHHHHHEIHHEGIIIIIHHHIHHHCDHGHGIIIIIHHEIIIIIIHGCEHIIIHF?BDDB
@HISEQ:969:HM2KJBCX2:2:1102:16107:24753 2:N:0:ACTATGCA
TCAGACCAACTGCCCAACTATCCCTATTAATCATTACGTCAATCCTAGAAACCAACAAAATAGGATCAAACGTCCTATTTCATTATTCCATGCTAATGTATTCAAGCGTTAGCCTGCTTTAAACACTCTAATTTTTTCAAAGTAACAGTCCTGTTTCCCTGCAACACCAAATTAATGACATTACAGTTCTTCAAGAAGGAGGAGCCAGTAAAGCCAGTGCATACCAGAGGCACGACCAACCTACTAATCCCGAAATTCAACTACGAGCTTTTTAACTGCAACAACTTTAATATACGCTATTGGAGCTGGAATTACCGCGGCTGCTGGCACCAGACTTGCCCTCCAA
+
B@@0D11DG@FD11<CC0G1FF<CDCGHHFFHHIIIIIHCEHHCGGHIGHIHFHEHHEHEGDGHHIIHHHHHHEHHHIHHHIFHIHI@GCH??H?EHHHIHGEHHEHHIIICCEHHHIIHHHHHHHHEHGHHHHIIGIIHCFHHHHHHHHGHHHEHIHEIHHIIIHEHHHGFHICFEHHHHHHHHEIIHHIHFGCCIHIIHIHHEIIIIHH<IHHIIHCHIIIIHHHGH=IHHHIIHHHIGHHAGHFFHDHCHHIIIIHIHEIIIIHIGIIHIIIIHHIIIIHHG@GIIIIIHIHIHHIIHHHHIIIIHGHHIIHIIDIFHIIIIIIIIIIIHHE@HFHHHDDBDD
@HISEQ:969:HM2KJBCX2:2:1102:5604:25271 2:N:0:ACTATGCA
TCAGACCAACTGCCCAACTATCCTATTAATCATTACGTCAATCCTAGAAACCAACAAAATAGGATCAAACGTCCTATTTCATTATTCCATGCTAATGTATTCAAGCGTTAGCCTGCTTTAAACACTCTAATTTTTTCAAAGTAACAGTCCTGTTTCCCTGCAACACCAAATTAATGACATTACAGTTCTTCAAGAAGGAGGAACCAGTAAAGCCAGTACATACCAGAGGCACGACCAACCTACTAATCCCGAAATTCAACTACGAGCTTTTTAACTGCAACAACTTTAATATACGCTATTGGAGCTGGAATTACCGCGGCTGCTGGCACCAGACTTGCCCTCCAA
+
DCDDDIIIIIIIIIIIHIIIIIIIIIIIIIIIIIIIIIIIIIIIIHIIIIIIIIIIIIIIIIIIHIIHIIIIIIIIIIIIIIIHIHHIIIIGIIHIIIIIIIHHHIHIIIIIIIIIIIIIIIIIIIIIIIHIIIIIIIIIHHHIIIIIIIIIIIIIIIIIIIIIIIIIIHHIIIIIIIIIIIIIIIIIIIIIIIIIIIIIIIIIIIIIIIIIIIIIIIIIIIIIIIIIIIIIIIIIHHIIIHGHGHHIIIIIIIIHIIIIHEHIIIIIIH?IIIIIIIIIIIIHHGIIHGIIIIIIIIIIIIIIIIIIIIIIIIIIIIIIIIIIIIIIIIIIIIIIHIIIDDDDD
@HISEQ:969:HM2KJBCX2:2:1102:18574:25824 2:N:0:ACTATGCA
TCAGACCAACTGCCCAACTATCCCTATTAATCATTACGTCAATCCTAGAAACCAACAAAATAGGATCAAACGTCCTATTTCATTATTCCATGCTAATGTATTCAAGCGTTAGCCTGCTTTAAACACTCTAATTTTTTCAAAGTAACAGTCCTGTTTCCCTGCAACACCAAATTAATGACATTACAGTTCTTCAAGAAGGAGGAACCAGTAAAGCCAGTGCATACCAGAGGCACGACCAACCTACTAATCCCGAAATTCAACTACGAGCTTTTTAACTGCAACAACTTTAATATACGCTATTGGAGCTGGAATTACCGCGGCTGCTGGCACCAGACTTGCCCTCCAA
+
DDDDDIIIIIIIIIIIGIIIIIIIIIIIIIIIIIIIIIIIIIIIIIIIIIIIIIIIIIIHHFFEHIIIIIIGHHHHIIIIIIIIII1CHIIIHIIIIIIIIHIIIIIIIIIIIIIIIIIIIIHHIHHIIIIIIHIIIIIIIIIIHIIIIIIIGIIIIIHIIIIIIIGIIIHIIIIIIIIIIIIIIIIIIIIIIIIIIIIIIIIHHHHIIIIIIIIIIIIIIIIIIIIIIIIIIIIIIIIIIIHHFIHHHIIIIIIIIIIIIIIIIIIIIIIIIIIIIIIIIIIIIIIIIIIIIIIIIIIIIIIIHIIIIIIIIIIIIIIIIIHIIIIIIIIIIIIIIIIIIDDDDD
@HISEQ:969:HM2KJBCX2:2:1102:10024:26661 2:N:0:ACTATGCA
TCAGACCAACTGCCCAACTATCCCTATTAATCATTACGGCGGTCCTAGAAACCAACAAAATAGGACCGCACGTCCTATTCTATTATTCCATGCTAACGTATTCGAGCAAAGGCCTGCTTTGAACACTCTAATTTTTTCAAAGTAAAAGTCCTGGTCCCCAACACACCCAGTGAAGGGCATGCGGTTCTCCAGAAGAGAAGGCCCGGCCGGACAAGTGCACGCGGTGAGGCGGACCTGCCAGCCAGGCCAAAGGTTCAACTACGAGCTTTTTAACTGCAACAACTTTAATATACGCTATTGGAGCTGGAATTACCGCGGCTGCTGGCACCAGACTTGCCCTCCAA
+
DDDDDIIIIIIIIIIIIIIIIIIIIIIIIIIIIIIIIIIIIIIIIIIIIIIHHIIIIIIIIIFGIHIHIIIIHIHIIIIIIIIIIHIIIHIIIIIIHIHIIHIIIIIIIIIIIIIIIIIIIIIIIIIIIIIIIIIIHIIIIIIIIIIIIIIIIIIIIIIIIIIIIIIIIIIIIIIIIIIIIIIIHIIHIIIIIIIIIIIIIIIIIIIIIIIIIIIIIIIIIIIIIIIIIIIIIIIIIIIIIIHIHG@IIIIIIIIIIIIIIIIIIIIIIIIIIIIIIIHHGIIIIIIIIIIHIIIIIIIIIIIIIIIIIIIIIIIIIIIIIIIIIIIIIIIIIIIIIIIDDDDD
@HISEQ:969:HM2KJBCX2:2:1102:11776:25359 2:N:0:ACTATGCA
TCAGACCAACTGCCCAACTATCCCTATTAATCATTACGTCGATCCTAGAAACCAACAAAATAGAATCAAACGTCCTATTTCATTATTCCATGCTAATGTATTCAAGCGTAAGCCTGCTTTAAACACTCTAATTTTTTCAAAGTAACAGTCCTGATTCCCCACGACACCAAATTAATGACATCGCGGTTCTTCAGAAGGTAGGAACCAATAATGCCAGTGCGTACCGAAGCACGACCAACAATTTGATCCCGAAATTCAACTACGAGCTTTTTAACTGCAACAACTTTAATATACGCTATTGGAGCTGGAATTACCGCGGCTGCTGGCACCAGATTGCCCTCCAA
+
DDDDDIHHIIIIIIIHIIIIIIIIIIIIIIIIIIIIIHHIIIIIIIIIIIIIHIIIIIIIIFGHGIIIIIIIFHFHIHIIIHHHHHHIIHGHHIHIIIIIIIIIIIHHIIIIHHIIHIIHHIIIIIIIHHIIIHIIIGIIIIIIIIIIIIIIIIIHIIIIIIIIIIIIIIIIIIIIIIIIIIIIIIIIIIIIIIIIIIIIIIIIIIIIHHHIIIIIIIIIIIIIIIIIIIIIIIIIIIIIIHHIIHIIHIIIIIIIIIIIIIIIHIIIIIIIIIIIIIIIIIHIIIIIIIIIIIIIIIIIIIIIIIIIIIIIIIIIIIIIIIIIIIIIIIIIIIIIIIIDDDDD
@HISEQ:969:HM2KJBCX2:2:1102:6477:27801 2:N:0:ACTATGCA
TCAGACCAACTGCCCAACTATCCCTATTAATCATTACGTCAATCCTAGAAACCAACAAAATAAGATCGAACGTCCTATTTCATTATTCCATGCTAATGTATTCAAGCGTTAGCCTGCTTTAAACACTCTAATTTTTTCAAAGTAACAGTCCAGATTCCTCGCAACACCAAATTAATGGCATTACGTCTCATCAGGAAGGAGGAATCAGTGAGACCAGTACATACCAGTGGCATGACCAACCTACTAACCCCGAAATTCAACTACGAGCTTTTTAACTGCAACAACTTTAATATACGCTATTGGAGCTGGAATTACCGCGGCTGCTGGCACCAGACTTGCCCTCCAA
+
DDDDDIIIIIHIIIIIIIIIIIIIIIIIIIIIIIIIIHHIIIIIIIIIIIIIIIIIIIIIHIIIHIIIIIIIHIIIIIIIIIIIIIIIHGIIGHHHIIIIIIIIIIIIIIIIIIIIIIIIHIIIIIIIIIIIIIIIIIIIIIIIIIIIIIIIIIIHHIIIHIHIIIIIIIIIIIIIIIIIIIIIIIIIIHIIIIIIIIIIIIIIIIIIIIIIIIIIIIIIIIIIIIIIIIIIIIIIIIIIIIHHGHHIIIIIIIHIIIIHIIIIIIIIIIIIIIIIIIIIIIIIIIIIIIIIIIIIIIIIIIIIIIIIIIIIIIIIIIIIIIIIIIIIIIIIIIIIIIIIIDDDDD
@HISEQ:969:HM2KJBCX2:2:1102:7898:28115 2:N:0:ACTATGCA
TCAGACCAACTGCCCAACTATCCCTATTAATCATTACGGCGGTCCTAGAAACCAACAAAATAGGATCGCACGTCCTATTCTATTATTCCATGCTAACGTATTCGAGCAAAGGCCTGCTTTGAACACTCTAATTTTTTCAAAGTAAAAGTCCTGGTTCCCCAACACACCCAGTGAAGGGCATGAGGCTCTCCAGAAGGAAAGGCCCGGCCGAACCAGTACACGCGGTGAGGCGGACCAGACAGCCAGGCCCAAGTTTCAACTACGAGCTTTTTAACTGCAACAACTTTAATATACGCTATTGGAGCTGGAATTACCGCGGCTGCTGGCACCAGACTTGCCCTCCAA
+
DDDDDIIIIIIIIIIIIIIIIIIIIIIIIIIIIIIIIIIIIIIIIIIIIIIHIIIIIHIEHHHHHIIIIIIIIIHHHHHGIIIIIIIIIIHIIIHIIIIIIIIIIIHIIIIIIIIIIIIIIIIIIIIIIHFIIIIIIIIIHIHHHIIIHIIIIIHIIIIIHHHHHHIIHIIIIIIIIIIHIIIIIIIIIIIIIIIIIIHIIIIIIIIIIIHHIIIIIIIIIIIIIIIII=IIIIIIIII=IIIHIIIIIIIIIHIIIIHIIIIIIIIIIIIIIIIIIIIIHIIIIIIIIIIIIIIIIIIIIIIIIIIIIIIIIIIIIIIIIIIIIIIIIIIIIIIIIIIIDDDDD
@HISEQ:969:HM2KJBCX2:2:1102:20339:27814 2:N:0:ACTATGCA
TCAGACCAACTGCCCAACTATCCCTATTAATCATTACGGCGGTCCTAGAAACCAACAAAATAGAACCGCACGTCCTATTCTATTATTCCATGCTGTAATATTCGAGCAAAGGCCTGCTTTGAACACTCTAATTTTTTCAAAGTAAAAGTCCTGGTCCCCAACACACCCAGTGAAGGGCATGCGGTTCTCCAGAAGAAAAGGCCCGGCCGGACAAGTGCACGCGGTGAGGCGGACCTGCCAGCCAGGCCAAAGGTTCAACTACGAGCTTTTTAACTGCAACAACTTTAATATACGCTATTGGAGCTGGAATTACCGCGGCTGCTGGCACCAGACTTGCCCTCCAA
+
DD@DDIGHH=ECHHIIIIIIIIIIIIIIIIIIIIIIICC?FHII/GC@HHIEHHI=CGHIII?HHII/EHCHCH0<FHH?C1FE@GHH?1G?11<FCGGEF<D1C1<<GGHHFHGEGC@D1HHHHHHGHHFCHHHFEGIHHIHFDEHHFHF@EC=HDE@HHECCHHEF;AEGC.8@HCHHGHE@FC8G@?F/IHHEHFHHF?HHHH<GF.HHH?H@DDE?HIHE>EIIHF1IIIFEIIHD1GDGC/CHGHG@EIIIIIIIIIHIIIIIIIIIIIIIIIIIIIIHHIIIIIIIIIIIIIIIIIIIIIIIIIIIIIIIIIIIIIIIIIIIIIIIIIIIIIIDDDDD
@HISEQ:969:HM2KJBCX2:2:1102:19895:28359 2:N:0:ACTATGCA
TCAGACCAACTGCCCAACTATCCCTATTAATCATTACGTCGATCCTAGAAACCAACAAAATAGGGTCAAACGTCCTATTTCATTATTCCATGCTAATGTATTCAAGCGTGAGCCTGCTTTAAACACTCTAATTTTTTCAAAGTAACAGTCCTGATTCCCCACAACACCAAATAAATGACATCATGGTTCGTCAGAAGGGAGAAACCAACAATGCCAGTACGTACCTAGGCACGACCGACATGATGGTCCCGAAATTCAACTACGAGCTTTTTAACTGCAGCAACTTTAATATACGCTATTGGAGCTGGAATTACCGCGGCTGCTGGCACCAGACTTGCCCTCCAA
+
DDDDDIIIIIIIIIIIIIIIIIIIIIIIIHIIIIIHIIIIIIIIIIIIIIIIIIIIIHIIIIIHHGIIHIIIIHIIHIIIIHIIIHIGHIHIFHIHHHIIIGHHHHIIIIIIIIIHHHIIIHIIHIIHIIIHIHHHIIIHIIIIIIIIIIIIIIHHIIIIIIHIHHIIIIIIIIIHIHIIHIIIIIIHIIIIIHIIIIIIIIIIIIIIIIIHHIIIIIIIIIIIIIIIIIIIIIIIIIIIIIHIIIIIIIGIIIIIIIIIHHIIHIIIIHIIIIIIIIIIIGIIIHIIIIIIIIIIIIIIIIIIIIIIIIIIIIIIIIIIIIIIIIIIIIIIIIIIIIIIDDDDD
@HISEQ:969:HM2KJBCX2:2:1102:15302:28939 2:N:0:ACTATGCA
TCAGACCAACTGCCCAACTATCCCTATTAATCATTACGTCAATCCTAGAAACCAACAAAATAGGATCGAACGTCCTATTTCATTATTCCATGCTAATGTATTCAAGCGTTAGCCTGCTTTAAACACTCTAATTTTTTCAAAGTAACAGTCCTGTTTCCCTGCAACACCAAATTAATGACATTACAGTTCTTCAAGAAGGAGGAATCAGTAAAGCCAGTACATACCATAGGCACGACCAACCTACTGACCCCGAAATTCAACTACGAGCTTTTTAACTGCAACAACTTTAATATACGCTATTGGAGCTGGAATTACCGCGGCTGCTGGCACCAGACTTGCCCTCCAA
+
DDDAAIHIGHIIIIIHIIHIHFHHIHGHHIIHHGEHIIHHHIIHHHIHHHIIGIIIFEECHHHIGCHEEHHIIGHE?@E@HGHI@?GHH?F@GHHIIG@HHGGHIGHEEFIHHFHHHIIHHHIIIIHHFHHHHIIHHIIHIIHHIIIIIIHHHHEHH?HHHHHIIIIHHHHDHHEHHIIHHHIIHGIIIGHIIHHIIIIHIIIIIIHIIIIIHHFIHHIIIIHIIHIIIIIIIHIIIIIIHHHFGIHGIIIIIIHIIHIIIHHIIIHIIIIHIHGIIIIIIIIIIIIIIIIIIIIHIIIIIIHIIIHEHHHHIIIIIIIIIIIIIIIHIIIIIIIIIIIIIBDDDD
@HISEQ:969:HM2KJBCX2:2:1102:9878:29059 2:N:0:ACTATGCA
TCAGACCAACTGCCCAACTATCCCTATTAATCATTACGTCGATCCTAGAAACCAACAAAATAGAATCAAACGTCCTATTTCGTTATTCCATGCTAATGTATTCAAGCGTGAGCCTGCTTTAAACACTCTAATTTTTTCAAAGTAACAGTCCTGATTCCCCAAGACACCAAATTAATGACATCATGGTTCGTCAGAAGGTAGAAATCAATAATACCAGTACGTACAATAGCACGACCAATAAATTGATCCCGAAATTCAACTACGAGCTTTTTAACTGCAACAACTTTAATATACGCTATTGGAGCTGGAATTACCGCGGCTGCTGGCACCAGACTTGCCCTCCAA
+
DDDDDIIIIIIIIIIIIIIIIIIIIIIIIIIIIIIIIIIIHIIIIIIIIIIIIIIIIIIIIIIHIIIIIIIHIIIIIIIIIIIIIIIHIIIIHIIIIIIIHGHIIGIHIIIIIIIIIIIIIIIIHIIIIIHIIIIIIIIIIIIIIIHIIIIIHIHIIIIIIIIIIIIIIIIIIIIIIIIIIIIIIIIIHIIIIIIIIIIIIIIIIIIIIIIIIIIIIIIIIIIIIIIIIIIIIIIIIIIIIIHGIIIIIIIIIIIIIIIIIHIIHIIIIIIIIIIIHIIIIIIIIIIIIIIIIIIIIIIIIIIIIIIIIIIIIIIIIIIIIIIIIIIIIIIIIIIIIIIIDDDDD
@HISEQ:969:HM2KJBCX2:2:1102:2381:29089 2:N:0:ACTATGCA
TCAGACCAACTGCCCAACTATCCCTATTAATCATTACGGTGGCCCTTGAACCAACAAAATAAGACCACCAGTCCTATTCTATTATTCCATGCTGGCGTATTCAAGCTAAACAGCCTGCTTTGAACACTCTAATTTCTTCACAGTAAATCCCGGTTCATCGTCCTCCTCGAAAGAAGAATGTTCCCCGATAAATTGAGACTCGATGACATCAGTACATGTCTTGCGACAGACCAATGCATCTCATCTTACATCCGACTACGAGCTTTTTAACTGCAACAACTTTAATATACGCTATTGGAGCTGGAATTACCGCGGCTGCTGGCACCAGACTTGCCCTCCAA
+
DDDDDIIIIIIHHIIIIGIHHIHHHIIIHIIHIIIFIIIIHIGHIIIHIIIIIIIIIIHIIIHIHIHIIIHFEHCHHHIIIIIIIIHHHGHIIHIIIIHHIHHHIIIHIHIIHIIIIIIIIIHIIIHHIIIIIIHIHHIIIIIHIHIIIIIIIHIHIHIIIIIIIIIIIIIIIIIIIIIIHIHIIIIIIIIIIIIIIIHHIIIIIIIIHIIIIIIIIIIIIIIIIIIIIIIIIIIIIHHHGIIIIIIIIIIIIIIIIIIIIIIIIIIIIHIIIIIIIIIIIIIIIIIIIIIIIIIIIIIIIIIIIIIIIIIIIIIIIIIIIIIIIIIIIIIIIIIIDDDDD
@HISEQ:969:HM2KJBCX2:2:1102:9917:28820 2:N:0:ACTATGCA
TCAGACCAACTGCCCAACTATCCCTATTAATCATTACGTCAATCCTAGAAACCAACAAAATAGGATCGAACGTCCTATTTCATTATTCCATGCTAATGTATTCAAGCGTTAGCTTGCTTTAAACACTCTAATTTTTTCAAAGTAACAGTCCAAATTCCCCGCAACACCAAATAAATGGCATTACGGATCGTCAGGAAGGAGGAATCAGTGAGACCAGTACATACCAGAGGCATGACCAACCTACTAACCCCGAAATTCAACTACGAGCTTTTTAACTGCAACAACTTTAATATACGCTATTGGAGCTGGAATTACCGCGGCTGCTGGCACCAGACTTGCCCTCCAA
+
DDDDDIIIIIIIHIIIIHIIIIIHIGIIHHHIIIIIIHIIIIIIHIIIEHIHIIIHIIHIIIHH1FHHHIHCDGEHHEHHIIIIIIIIHHHHGHIIHHFHHHHGHGHHHFHHHIIIHGIIIIIIHHIIHIIIIHIIIIIIHIIIIIIIIHHHHHHIEIIIIIIHIHGHHIIHHHIIIIIIIIIIIIIIIIIHIIIIIIIIIIIIIHIIIIIIIIHIIIIIIIIIHIIHIIIGIIIIHIIIHHFGDHCHHIGIIIIHIIHIIIHIIIIHIIIIIIHIHIIIIIIIIIIIIIIIHIIIIIIHHIIIIIIIIIIIIIIIHIIIIIIIIIIIIIIIGIHHHIIIIDDDDD
@HISEQ:969:HM2KJBCX2:2:1102:16440:30808 2:N:0:ACTATGCA
TCAGACCAACTGCCCAACTATCCCTATTAATCATTACGGCGGTCCTAGAAACCAACAAAATAGGACCGCACGTCCTATTCTATTATTCCATGCTAACGTATTCGAGCAAAGGCCTGCTTTGAACACTCTAATTTTTTCAAAGTAAAAGTCCTGGTCCCCAACACACCCAGTGAAGGGCATGCGGTTCTCCAGAAGAGAAGGCCCGGCCGGACAAGTGCACGCGGTGAGGCGGACCTGCCAGCCAGGCCAAAGGTTCAACTACGAGCTTTTTAACTGCAACAACTTTAATATACGCTATTGGAGCTGGAATTACCGCGGCTGCTGGCACCAGACTTGCCCTCCAA
+
DDDABIHHHHIIIHEHHHIIIIIHHIIIHEF<FHHFFHIDHGIIIIIHHHIF?HIIIIIHHHIGGHECHHHHIE=CGHHHHHHECGHEEHHH?CFHIHHIIHIIHIHIIIHGHHHIHIHHHIIHIIIIHHHHHHHHIHIHFHHHIHIIIIIHHHHDHHIIIIHHFEIIIIIHIIIHHIIIIHHGHHHIHHIIGIIIIIIIHDHGIIIIHHHHHHIIIHIIIIIIHFIIIIIIIIIIHGHHIHGHIHHCHHHIHHHHHHHHIIHHEHEIHHIIIHG@HHHIIIHGEFHHHIIHGIIIIHH?IIHHHHHIHIHIHHDIIGIIIIGIIIIHIIIIIIIIIIIDADDD
@HISEQ:969:HM2KJBCX2:2:1102:1606:31074 2:N:0:ACTATGCA
TCAGACCAACTGCCCAACTATCCCTATTAATCATTACGTCAATCCTAGAAACCAACAAAATAGGATCAAACGTCCTATTTCATTATTCCATGCTAATGTATTCAAGCGTTAGCCTGCTTTAAACACTCTAATTTTTTCAAAGTAACAGTCCTGTTTCCCTGCAACACCAAATTAATGACATTACAGTTCTTCAAGAAGGAGGAACCAGTAAAGCCAGTGCATACCAGAGGCACGACCAACCTACTAATCCCGAAATTCAACTACGAGCTTTTTAACTGCAACAACTTTAATATACGCTATTGGAGCTGGAATTACCGCGGCTGCTGGCACCAGACTTGCCCTCCAA
+
DDADDIIFIGFEHHHHHHHIHHIIIHIIIIHIIIEHH@GHHHEHHIHHHHHFHIIIIIIEHF@HEHHGIIIICHFHHIIHIIIIFHIHHIHHEFFHGHHHIIIIHHHHHIIIIIIIIHHIIIIIIIIIIHHIIIIIHIIIIIIHHIIIIHIIHFHIHIIIIIIIIHHIIHHHIIIIIIIIIIIIIIIIIHHIIIIIIHIIIIIHHHHIIIIIIIIIII=IIIIIIIHHIIIIIIIHHIHIIHHGCHHCIIIIIIIIIIIIIHEIHIIIIIIIIIIIIIIIIIIIHHIIIIIIIIIIIIIIIIIIIIIIIIIIIIIIIIIIIIIIIIIIIIIIIHEHHIIIIDDDDD
@HISEQ:969:HM2KJBCX2:2:1102:18322:31498 2:N:0:ACTATGCA
TCAGACCAACTGCCCAACTATCCCTATTAATCATTACGGTGGTCCTAGAAACCAACAAAATAGAACCATGCCGTCCTATTTTATTATTCCATGCTAATGTATTCAAGCAAAAATGCCTGCTTTAAACACTCTAATTTTTTCAAAGTAAAGGTCCTGGTTCCCCGCGGCATCCAATTAAGGACATCGCGGTTCTCCAGAAGGTGAGAAATTGACTGCACCAGTTCATACCCCGTGAGGCACGACCGATGCGCCAATCCCGAAATTCAACTACGAGCTTTTTAACTGCAACAACTTTAATATACGCTATTGGAGCTGGAATTACCGCGGCTGCTGGCACCAGACTTGCCCTCCAA
+
DDCDDIIIIIIIIIIIIIIIIIIIIIIIIIIIIIIIIIIIIIIIIIIIIIIIIIIIIHHHIIHHHIIIIIGIIIIIIIIIIIIHIIIIIIIIIIIIIIIIIFHIIIIIIIIIIIIIIIIIIIIIIIIIIIIIIIIIIIIIIIIIIIIIIIIIIIIHIIIIIHIIIIIIIIIIIIHIHIIIIIIIIIIIIIIIIIIIIIIIIHIIIIIIIIIIIIIIIIIIIIIIIIIIIIIIIIIIIIIIIIIIIIIIIIIHIIIIHIIIIIHIIIIIIIIIIHIIIIIIIIIIIIIIIIIIIIIIIHIHIIIIIIIIIIIIIIIIIIIIIIIIIIIIIIIIIIIIIIIIIIIIIIIIDDDDD
@HISEQ:969:HM2KJBCX2:2:1102:12638:31593 2:N:0:ACTATGCA
TCAGACCAACTGCCCAACTATCCCTATTAATCATTACTTCAGTCCTAGAAACCAACAAAATAGAACCAAAGTCCTATTCCATTATTCCATGCTAATATATTCAAGCAAACATGCCTGCTTTAAACACTCTAATTTTTTCAAAGTAAAAGTCTTGGATCCCTAGCGCACTCAATTAAGAGCACACTAGTTCCCCAAAAGGAAAAGCCCAAAGTTGCAGTACAAACCTTTCGGTTGACGGCAACTATAAGCCCAAAATTCAACTACGAGCTTTTTAACTGCAACAACTTTAATATACGCTATTGGAGCTGGAATTACCGCGGCTGCTGGCACCAGACTTGCCCTCCAA
+
DDDDDIIIIIIIIIIIIIIIIIIIIIIIIIIIIIIIIIIIIIIIHIIIIIIIIIIIIIIIIIIIIIIHIGHHIHIHIIIIHIIHIIIIIHHIIIIIIIIIIIIIIIIIIIIIIIIIIIIIIIIIHIIIIIIIIIIIIIIIIIIHHIIIHIIIIIHHIIIIIIIIIIIIIIIIIIIIIIIIIIIIIIIIIIIIIIIIIIIIIIIIIIIIIIIIIIIIIIIIIIIIIIIIIIIIIIIIIIIIIIHHIIIIIIIIIIIIIIIIIIIIIIIIHIIIIIIIIIIIIIIIIIIIIIIIIIIIIIIHHIIIIIIIIIIIIIIIHIIIIIIIIIIIIIIIIIIIIIIIIDDDDD
@HISEQ:969:HM2KJBCX2:2:1102:6217:32098 2:N:0:ACTATGCA
TCAGACCAACTGCCCAACTATCCCTATTAATCATTACGGTGGTCCTAGAAACCAACAAAATAGAATCATCCGTCCTATTTTATTATTCCATGCTAATGAATTCAAGCAAAATGCCTGCTTTAAACACTCTAATTTTTTCAAAGTAAAGGTCCTGGTTCCCCGCGCCACCCAATTAAGGACATCGCGGTTCTCCAGAAGGTGAGAAATTGACTACACCAGTTCATACCCCTTAAGGCACGACCGATGTGTCAATCCCGAAATTCAACTACGAGCTTTTTAACTGCAACAACTTTAATATACGCTATTGGAGCTGGAATTACCGCGGCTGCTGGCACCAGACTTGCCCTCCAA
+
DDDDDIIIIIIIIIIIIIIIIIIIIIIIIIIIHIIIIIIIIIIIIIIIIIIIIGHIIIIIIIIGGHIHHHIIIIIIIIIIIIIIHIIIIFHHGII11111<IGIIIHEFGEE<HHG/7HG8IHIIHIHIHIIIIHHHGIIHHHEIH9I.9IIIIIHCHGI.II<IIIIIIIIIIGIIIIHHGIGGIHIHIIIIIIIIIIIIIIIIIIIGGGIIIIIGIGIIGIIHIIIIIIIIIGIGIIHIHIIIIIIIHIHIIIIIIIIIIIIIIHIIIIIIIIIIIIIIHHIIHIIHIIHIHHIIIIIIIIIIIIIIIIIIIIIIIIIIIIIIIIIIIIIIIIIIIIHHIIIIIDDDDD
@HISEQ:969:HM2KJBCX2:2:1102:11359:32213 2:N:0:ACTATGCA
TCAGACCAACTGCCCAACTATCCCTATTAATCATTACGGCGGTCCTAGAAACCAACAAAATAGGACCGCACGTCCTATTCTATTATTCCATGCTAACGTATTCGAGCAAAGGCCTGCTTTGAACACTCTAATTTTTTCAAAGTAAAAGTCCTGGTCCCCAACACACCCCGAAGTTCAACTACGAGCTTTTTAACTGCAACAACTTTAATATACGCTATTGGAGCTGGAATTACCGCGGCTGCTGGCACCAGACTTGCCCTCCAA
+
DDDDDIIIIIIIIIIIIIIIIIIIIIIIIIIIIIIIIIIIIIIIIIIIIIIIIIIIHIIHIIIIIIIHIIIIIIIIIIIIIIIIIIIIIIIIIHIIIIIIIIIIIIIIIIIIIIIIIIIIIIIIIIIIIIIIIIIIIIHHIIIIIIIHIIIIHHIIHIIIIIHIIIIIIIIIIIIIIIHIIIIIIIIIIIIIIIIIIIIIIHIIIIIIIIIIIIIIIIIIIIIIIIIIIIIIIIIIIIIIIIIIIIIIIIIIIHIIIIIDDADD
@HISEQ:969:HM2KJBCX2:2:1102:11578:32614 2:N:0:ACTATGCA
TCAGACCAACTGCCCAACTATCCCTATTAATCATTACGTTGTACCTAGAAACCAACAAAATAGGTTCGAACGTCCTATTTCATTATTCCATGCTAATGTATTCAAGCGTTTACCTGCTTTAAACACTCTAATTTTTTCAAAGTAACAGTCCTGACTCCCCACGACACCAAATTAATGACATCATGGTTCATCAGAAGGGAGGAATCAACGACCCCAGTGCGTACCGAAGGCACGACCGACGTATTGATCCCGAAATTCAACTACGAGCTTTTTAACTGCAACAACTTTAATATACGCTATTGGAGCTGGAATTACCGCGGCTGCTGGCACCAGACTTGCCCTCCAA
+
BDDDDIIIIIIIIHHGHHHIIIIIIIIIIIHIIIIIIIHIIHIIIIIIIIIIIIIIIGIHIIGIIHIIGHHIIHHHIIIIIIHIIIIHHIIIIIIIIIIIHHHIIIIHIHIHIIIHHIIIIIIIIHIHIIIIIIIIIIIIIIIIIIIIIIIIIHIHIIHIIHIIIIIIIIIIIIIIIIHIHIIIIIIHIHIHIIHHIIIIIIIIIIHHIHHIIIIHIIIIHIIHIIIIIIHIIIIIIIHIIIHHHIIIIIIIIIIIIIIHHHHIIIIIIIIIIIHIIIIGIIIIIHIIIIIIHIIIIIIIIIIIIHIIIIIIHIIHHHIIIIIIIIIIIIIIIIIHHIIIIDDDDD
@HISEQ:969:HM2KJBCX2:2:1102:16487:32728 2:N:0:ACTATGCA
TCAGACCAACTGCCCAACTATCCCTATTAATCATTACGTCAATCCTAGAAACCAACAAAATAGGATCGAACGTCCTATTTCATTATTCCATGCTAATGTATTCAAGCGTTAGCTTGCTTTAAACACTCTAATTTTTTCAAAGTAACAGTCCAGATTCCTCGCAACACCAAATTAATGGCATTACGGCTCATCAGGAAGGAGGAATCAGTGAGACCAGTACATACCAGTGGCATGACCAACCTACTGACCCCGAAATTCAACTACGAGCTTTTTAACTGCAACAACTTTAATATACGCTATTGGAGCTGGAATTACCGCGGCTGCTGGCACCAGACTTGCCCTCCAA
+
DDDDDIHIIHIIIHIIHHIIIIIIHIIIIIIIIIIIIIIIIIIHHIIIIIIIGIIIIGIHHHIGHHIICHHIIHIHIIIIIIIIHIIGHIIHIIIIIIHIIIIIIHIIIIIIIIIIIIIIIIIHHHHIIIIIIIHIIIIIIIIIIIIIHIIIIGHHIIIIIIIIIIIIIIIIIIIIIIIIIIIIIIIIIHIIIIIIIIIIIIIIIIIIIIIIIIIIIIIIIIIIIIIIIIIIIIII<IIIIIHHHIIIIIIIIIIIIIIIIIHIIIIIIIIIIIIIIIIIIIIIIIIIIIIIIIIIIIIHHIIIIIIIIIIIIIIIIIIIIIIIIIIIIIIIIIIIIIIIIDDDDD
@HISEQ:969:HM2KJBCX2:2:1102:17743:33447 2:N:0:ACTATGCA
TCAGACCAACTGCCCAACTATCCCTATTAATCATTACGTCGATCCTAGAAACCAACAAAATAGAATCAAACGTCCTATTTCGTTATTCCATGCTAATGTATTCAAGCGTGAGCCTGCTTTAAACACTCTAATTTTTTCAAAGTAACAGTCCTGATTCCCCATGACACCAAATTAATGACATCATGGTTCGTCAGAAGGTAGGAATCAATAATACCAGTACGTACAATAGCACGACCAATAAATTGATCCCGAAATTCAACTACGAGCTTTTTAACTGCAACAACTTTAATATACGCTATTGGAGCTGGAATTACCGCGGCTGCTGGCACCAGACTTGCCCTCCAA
+
DDDDDIHIIIIIIIIIIIHIIIIIIIIIIIIIIIIIIIIIIIIIIIIIIHIHIIIIIIGFHIHIIIIIIIIIIHIIGIIIIIIIIIIIIIHEEHIIIIIIIIIIIIIIIIIIIIIHIIIIIIIIHIIIIIIIIIIHIIIIIIIIIIIIIIIIIIIIHIIIIIHIIIIIIIIIIIIIIIIHIIIIIIIIHIHIIIIIIIIIIIIIIIIIIIIIHIIIIIIIIIIIIIIIHIIIIIIIIIIIIIIHIHIIIIIIIIIIIIIIIIIIIIIIIIIIIIIIIIIIIIIIIIIIIIIIIIIIIIIIIIIIIIIIIIIIIIIIIIIIIIIIIIIIIIIIIIIIIIIIDDDDD
@HISEQ:969:HM2KJBCX2:2:1102:16534:33441 2:N:0:ACTATGCA
TCAGACCAACTGCCCAACTATCCCTATTAATCATTACGTCAATCCTAGAAACCAACAAAATAGGATCGAACGTCCTATTTCATTATTCCATGCTAATGTATTCAAGCGTTAGCCTGCTTTGAACACTCTATTTTTTTCAAAGTAAAAGTCCTGGTTCCCCGACACACCCAGTAAAGGGCATGCGAATCCCCAAGAGGAAAGATCCGGCCGGACCAGTGCACGCGGTGAGGCGGACCGGCCAGCCAGACCCAAGGTTCAACTACGAGCTTTTTAACTGCAACAACTTTAATATACGCTATTGGAGCTGGAATTACCGCGGCTGCTGGCACCAGACTTGCCCTCCAA
+
DDDDDIIIIIIIIIIIIHIIHHIIHIIIHGH?EHIIIIIIIIIIIIIIIIIIIIIIIIHHHIHHIIGIHI1FDGHHIHHIIIIIIIIGFHEFHEHHHHIIFHHIIHHHIIHGHHHFIIIIIIGHHHIIHFHIIHHHHHHIIEIHIHHHIIIHHECHHIIHIHHIIIIIIIHHHHIIIIIGIIIIIHIHIGIIGIIIHIIIIHHIIIIHIIIIIIIIIIIIIIIHIIIIIGIIIIHHIIIHIIIHIIGIGIIIIIIHGIIIIIIIIIIIHIIIIIIIIIIIIHHIIHIIIIIIHIIIIIIIIIIIIIIIIIIIIHHIIIIIIIIIIIIIIIIIIIIIIIIIDDDBD
@HISEQ:969:HM2KJBCX2:2:1102:14606:34164 2:N:0:ACTATGCA
TCAGACCAACTGCCCAACTATCCCTATTAATCATTACGTCAATCCTAGAAACCAACAAAATAGGATCAAACGTCCTATTTCATTATTCCATGCTAATGTATTCAAGCGTTAGCCTGCTTTAAACACTCTAATTTTTTCAAAGTAACAGTCCTGTTTCCCTGCAACACCAAATTAATGACATTACAGTTCTTCAAGAAGGAGGAACCAGTAAAGCCAGTACATACCAGAGGCACGACCAACCTACTAATCCCGAAATTCAACTACGAGCTTTTTAACTGCAACAACTTTAATATACGCTATTGGAGCTGGAATTACCGCGGCTGCTGGCACCAGACTTGCCCTCCAA
+
DCDDDIIIIIIIIIIIIIIIIIIIIHIIIIIIIIIIIHIIIIIIIIHIIHIIIIIIHHIHIIHHHHHIIIIGCHHHIIIIHIIIIIIIIIHHGIIIIIIIIHIHIHHIHHIIHIIIIIIIIIIIIIIIIIIIIIIIIIIIIIIIIIIIIIIIIIIIIIIIIIIIIIIIIIIIIIIIIIIIIIHIIIIIIIIIIIIIIIIIIIIIIIIIIIIIIIIIIIIIIIIIIIIIIIIIIIIIIIIIIIIGHIHHIIIIHIIIIIIIIHFIIIIIIIIIIHHIIIIIIIIIIIIIIIIIIIIIIIIIIIIIIIIIIIIIIIIIIIIIIIIIIIIIIIIIIIIIIIIIIDDDDD
@HISEQ:969:HM2KJBCX2:2:1102:20530:34389 2:N:0:ACTATGCA
TCAGACCAACTGCCCAACTATCCCTATTAATCATTACGTCAATCCTAGAAACCAACAAAATAGGATCGAACGTCCTATTTCATTATTCCATGCTAATGTATTCAAGCGTTAGCTTGCTTTAAACACTCTAATTTTTTCAAAGTAACAGTCCAAATTCCCCGCAACACCAAATTAATGGCATTACGGATCATCAGGAAGGAGGAATCAGTGAGACCAGTACATACCAGAGGCATGACCAATCTACTAACCCCGAAATTCAACTACGAGCTTTTTAACTGCAACAACTTTAATATACGCTATTGGAGCTGGAATTACCGCGGCTGCTGGCACCAGACTTGCCCTCCAA
+
DDDDDIHHIIIIIIIIIGIIIIIIIIIIIIIIIIIIIIIIIIIIIIIIIIIIIIIIIIIGIHHEHIIIIIIIIIIIIIIIIIIIIHIIIIIIIIGIIIIIIIIIIIIIIIIIIIIIHIIIIIIIIHIHHHHIIIIIIIIIIIIIHIIHHIIIHHHIIIIHIIIIIIIIIIIIHIIIIIIIIIIIIIIIHHIIIIIIIIIIIIIIIIIIHIIIIIIIHHIIIIIGIIIIIIIIIIIIIIIIIIIHIIIIIIIIIIIIIIIIIIIIIIIIIIIIIIIIIIIIIIIIIIIIIIIIIIIIIIIIIIIIIIIIIIIIIIIIIIIIIIIIIIIIIIIIIIIIIIIIIDDDDD
@HISEQ:969:HM2KJBCX2:2:1102:9383:34336 2:N:0:ACTATGCA
TCAGACCAACTGCCCAACTATCCCTATTAATCATTACGGTGATCCTAGAAACCAACGAAATAGAATCAGTCCGTCCTATTTCATTATTCCATGCTAATGTATTCAGACGATAGTCTGCTTTAAACACTCTAATTTTTTCAAAGTAACAGTCCTGATTTCCCATCACACCAAATAAATGGCATGAAAGTTCCTCAGAAGGTAGAGATCCATCTCACCAGTGCAGACAATTAAGCCTGACCAATGGGTAGACCCCGAAGTTCAACTACGAGCTTTTTAACTGCAACAACTTTAATATACGCTATTGGAGCTGGAATTACCGCGGCTGCTGGCACCAGACTTGCCCT
+
DDDDDIIIIIIIIIIIIIIIIIIIIIIIIIIIIIIIIIIIIIIIIIIIIIIHIIIIHGIIIIHHHHHIIIHIHGHIIIIIHIIIHIIIIIIIIIIIIIIIIHHIIHIIIIIIIHGIIIIIIIIIHIIHIIIIIIIIIIIIIIHHIIIHIIIIIIIIIIIIIHHIIIIIIIIIIIIIIHIHHIIIIIIHIIIIIIIHIIIIIIIIIIIIIIHHIIIIIIIIHHIIIIIIIIIIIIHIHHHHIIH=IHHIIIIIIHIIIIIIIIIHHIGIIIIIIIHHHHHIHIHIIIIIIIIIHIIIIIIIIIIIIIIIIIIIIIIIIIIIIIIIIIIIIIIIIIIIIIIDDDDD
@HISEQ:969:HM2KJBCX2:2:1102:11191:33624 2:N:0:ACTATGCA
TCAGACCAACTGCCCAACTATCCCTATTAATCATTACGTCAATCCTAGAAACCAACAAAATAGGATCAAACGTCCTATTTCATTATTCCATGCTAATGTATTCAAGCGTTAGCCTGCTTTAAACACTCTAATTTTTTCAAAGTAACAGTCCTGTTTCCCTGCAACACCAAATTAATGACATTACAGTTCTTCAAGAAGGAGGAACCAGTAAAGCCAGTACATACCAGAGGCACGACCAACTTACTAATCCCGAAATTCAACTACGAGCTTTTTAACTGCAACAACTTTAATATACGCTATTGGAGCTGGAATTACCGCGGCTGCTGGCACCAGACTTGCCCTCCAA
+
DDCDDIIIIIIIIIIIIIIIIIIIHIIIIIIIIIIIIIIIIIIIIIIIIIIIIIIIIIHIIIIIHIIIHIIII?HHIIIIGHHIIHIIHIHIGIIHIIIIIHIHHIHHHHIIIIIIIIIIIIIIIIIHIIIHIIHIIIIIIIIIIIIIIIIIIIIIIGIIIGIIIIIIIIIHIIIIIIIIIIIIIIIHIIIIIIHHIIIHIHHHIIIIHIIIIIHIIIIIIIIHIIIIIIIIIIIIIIIHHIHHHIHEIIIIIIIIIIIIIIIIIIIIIIIHIIIIIIIIIIIIIIIIIHIIIIIIIIIIIIIIIIIIIIIIIIIIIIIIIIIIIIIIIIIIIIIIIIIIIDDDDD
@HISEQ:969:HM2KJBCX2:2:1102:15547:34606 2:N:0:ACTATGCA
TCAGACCAACTGCCCAACTATCCCTATTAATCATTACTTCAGTCCTAGAAACCAACAAAATAGAACTAAAGTCCTATTCCATTATTCCATGCTAATATATTCAAGCAAACATGCCTGCTTTAAACACTCTAATTTTTTCAAAGTAAAAGTCTTGGATCCCTAGCGCACTCAATTAAGAGCACACTAGTTCCCCAAAAGGAAAAGCCCAAAGTTGCAGTACAAACCTTTCGGTTGACGGCAACTATAAGCCCAAAATTCAACTACGAGCTTTTTAACTGCAACAACTTTAATATACGCTATTGGAGCTGGAATTACCGCGGCTGCTGGCACCAGACTTGCCCT
+
DDDDBIIIIIIIIIIHHIIIIIIIIIIIIIIIIIIIIIIIHIIIFHIIIIIIIIIIIIIIIIIIIIIIIIEHHIIIIHIHHIIIIIIIIIIIIIIIIIIIIHHHHIIIIIIIIIIHIIIIIIHIIIIIIIIHIIIIIHIHHIIIHIIHHHHIHHIIIIIIIHIIIIIIHIIIGIIHIHHIIHIIIIHIIIIIIIIIIIIIIIIIIIIIIIIIIIIIIIIIIIIIIIIIIIIIIIIIIIIHHIIIIIIIIIIIIIIIGIIIHHHIIHIIIIIIIIHHIIIIIIGIIIIIIIIIIHIIIHIHIIIIIIIIIIIIIIIIIIIIIIIIIIIIIIIIIIIHIDDDDD
@HISEQ:969:HM2KJBCX2:2:1102:20684:34900 2:N:0:ACTATGCA
TCAGACCAACTGCCCAACTATCCCTATTAATCATTACGTCAATCCTAGAAACCAACAAAATAGGATCGAACGTCCTATTTCATTATTCCATGCTAATGTATTCAAGCGTTAGCCTGCTTTAAACACTCTAATTTTTTCAAAGTAACAGTCCTGTTTCCCTGCAACACCAAATTAATGGCATTACAGTTCTTCAGAAAGGAGGAATCAGCGAAGCCAGTGCATACCAGTGGCACGACCAACCTGCTGACCCCGAAATTCAACTACGAGCTTTTTAACTGCAACAACTTTAATATACGCTATTGGAGCTGGAATTACCGCGGCTGCTGGCACCAGACTTGCCCTCCAA
+
DBDDDIIIIIIIIHIIIIIIIHIIIIHIHIIFHIIIHHIHHIIHGHFHIHIHHHHIIIIIIGHHHHIIIHHHHEHHIIIIIIIIIIGIFHHFIIIIIIHHHHIHHGHIHHIIIHHHIHFHFHHHHHHHCHGHIIIHDIIIIIGIIIIIIIHFFHHIIIIIIIIIIIHIIHIHHHIIIIIIHHIIIIHIHIGIIIIIIIII;IIIHIIIIHIGIGIIIIIIIIIHIIIIIIIIIIIIIHGIIHHHFIIIIIIIIIIIIIIIIIIHIIIIIIIIIHHIIIIIIIHHIIIIIIIIIIIIIIIIIIIIIIIIIIIIIIIIHIHIIIIIIIIIIIIIHEIIIIIIIDDCDD
@HISEQ:969:HM2KJBCX2:2:1102:19669:33520 2:N:0:ACTATGCA
TCAGACCAACTGCCCAACTATCCCTATTAATCATTACGTCAATCCTAGAAACCAACAAAATAGGATCAAACGTCCTATTTCATTATTCCATGCTAATGTATTCAAGCGTTAGCCTGCTTTAAACACTCTAATTTTTTCAAAGTAACAGTCCTGTTTCCCTGCAACACCAAATTAATGACATTACAGTTCTTCAAGAAGGAGGAACCAGTAAAGCCAGTGCATACCAGAGGCACGACCAACCTACTAATTCCGAAATTCAACTACGAGCTTTTTAACTGCAACAACTTTAATATACGCTATTGGAGCTGGAATTACCGCGGCTGCTGGCACCAGACTTGCCCTCCAA
+
DDDDDIHHIHHIHHHIIIGIIIIIIIIIIIIHIIIIIIIHIIIIHIIIIIIIIIHIIIIIIEHIIIIICCHHHIIIHHIIIHIIIIIEHHHHFHIIIIIIIHHHIIIIIIIIHEHIIIIIIHIHHHIIIIIIIIIIIIIIIIIIIIIIIIIIIIIIHIGIIIIIIIIIIIHIHHIIIIIIIIIIIIIIIIHHIIIIIIIIIIIIIIIIIIIIIIIIIIIIIIIIIIIIIIIIIIIIIIHIIIHHHIIIHIIIIIIIHIIIIIIIIIIIIIIIIIHIIIIIIIIIIIIIIIHIIIIIIIIIIIIIIIIIHIIIIIIIIIIIIIIIIIIIIIIIIIIIIIIIIDDDDD
@HISEQ:969:HM2KJBCX2:2:1102:6813:35200 2:N:0:ACTATGCA
TCAGACCAACTGCCCAACTATCCCTATTAATCATTACGGTGATCCTAGAAACCAACAAAATAGAATCATGCCGTCCTATTTTATTATTCCATGCTAATGTATTCAAGCAAAATGCCTGCTTTAAACACTCTAATTTTTTCAAAGTAAAGGTCCTGGTTCCCCGCGACACCCAATTAAGGGCATCATGGTTCTCCAGAAGGTGAGAAATTGACTACACCAGTTCATACCCCTTAAGGCACGACCGATGTGTCAATCCCGAAATTCAACTACGAGCTTTTTAACTGCAACAACTTTAATATACGCTATTGGAGCTGGAATTACCGCGGCTGCTGGCACCAGACTTGCCCTCCAA
+
DDDDDIIIIIIIHIIHIIIIIHIIIIIIIIIHIIIIIIIIIIIHHHIIIIIIIIIIIIIGHHFFHHHIGEGHIIIHHHIIHIIIIIIIHHIIHHIIIIIHIGHIHIIIIHIHHHGIHIIIIIIIIIIIGIIIHHIIHHIIIIIIIIIIIIIIIIIHIIIIIIIIIIIIIIIIIIHIIIIIIIIIHIIIIIHHIIIIIIHIIIIHIIIIIHIHHIIIIIIIIIIIIIIIIIIIIIIIIIIIHIIIIIIIIHGIIIIIIIIIIIIIIIIIIIIIIIIIIIIIIIIIIIIIIIIIIIIIIIIHIIIIIIIIIIIIIIIIIIIIIIIIIIIIIIIIIIIIIIIIIIIIIIIDDDDD
@HISEQ:969:HM2KJBCX2:2:1102:13703:34631 2:N:0:ACTATGCA
TCAGACCAACTGCCCAACTATCCCTATTAATCATTACGGTGATCCTAGAAACCAACAAAATAGAACCATGCCGTCCTATTCTATTATTCCATGCTAATGTATTCGAGCAAAATGCCTGCTTTAAACACTCTAATTTTTTCAAGGTAAAGGTCCTGGTTCCACATGACACCCAATTAAGGACATCATGCTTCTCCAGAAGGTGAGAAATCAACTGCGACAGTTCATACCCCTTAAGGCACGACCATCACGTCAATCCCGAAATTCAACTACGAGCTTTTTAACTGCAACAACTTTAATATACGCTATTGGAGCTGGAATTACCGCGGCTGCTGGCACCAGACTTGCCCTCCAA
+
DDDDDIIIIHIIHIIIIIIIHIHIHIHIHHHHHIIIIIIIIIIIIIIIHIIIHIIIIIGGHIGHHIIHIHIIIHDHHHHIIHIHIHIHGHHHEHHIGHHHIFIIHIIHIIIIIHIIIIIIIIGGIIIIIIIIHIHHHIIIIIIIIIIIIHIIIIIIHHIIIIIHHHHGHIHIIIIIIIHIGIIIIIIIIIIIGIIIIIIIIIIIIIIIIIIIIIIIIIIIIHIIIIIIIIIIIIIIIIIIIHIIIIIIIIHIHIHIIIIIIIIIIHIIHIIHIHGIIIIIIIIIIIIIIIIIIIIIIIIIIIIIIIIIIIIIIIIIIIIIIIIIIIIIIIIIIIIIIIIIIIIIIIIDDDDD
@HISEQ:969:HM2KJBCX2:2:1102:4340:35846 2:N:0:ACTATGCA
TCAGACCAACTGCCCAACTATCCCTATTAATCATTACGTTGTACCTAGAAACCAACAAAATAGGTTCGAACGTCCTATTTCATTATTCCATGCTAATGTATTCAAGCGTTTGCCTGCTTTAAACACTCTAATTTTTTCAAAGTAACAGTCCTGACTCCCCACAACACCAAATTAATGACATCATGGTTCATCAGAAGGGAGAAATCAACGACGCCAGTGCGTACCGAAGGCACGACCGACGTATTGATCCCGAAATTCAACTACGAGCTTTTTAACTGCAACAACTTTAATATACGCTATTGGAGCTGGAATTACCGCGGCTGCTGGCACCAGACTTGCCCTCCAA
+
DDDDDIHIIIIIIIIIIIIIIIIIIIIIIIIIGIIIIIIIIIIHIIIIIIIIHIHIIIIHIHHIIIIIGHIIIIIIIIIIIHIIIIIHIIIIIIIIIHHIIIHHHHIIIIIIHHIIIIIIIHIIIIIIIHIIIIIIIHIHIIIIIGIIIIIIIIIIIIHIHHIIIIIIIIIIIIIIIHIIIHHIIHHHHHIIIIIIIIIIIIIHIIIIIIIIHIIIIIIIIIIIIIHIIIIIIIIHIIIIIIHHGIIIIIIIIIIIIIIIIIIIIIIIIIIIIIIIIIIIIIIIHIIIIIIIIIIIIIIIIIIIIIIIIIIIIIIIIIIIIIIIIIIIIIIIIIIIIIIHIDDDDD
@HISEQ:969:HM2KJBCX2:2:1102:9980:34309 2:N:0:ACTATGCA
TCAGACCAACTGCCCAACTATCCCTATTAATCATTACGTCAATCCTAGAAACCAACAAAATAGGATCGAACGTCCTATTTCATTATTCCATGCTAATGTATTCAAGCGTTAGCCTGCTTTAAACACTCTAATTTTTTCAAAGTAACAGTCCTGTTTCCCTGCAACACCAAATTAATGACATTACAGTTCTTCAGAAAGGAGGAATCAGCGAAGCCAGTACATACCAGTGGCACGACCAACCTGCTGACCCCGAAATTCAACTACGAGCTTTTTAACTGCAACAACTTTAATATACGCTATTGGAGCTGGAATTACCGCGGCTGCTGGCACCAGACTTGCCCTCCAA
+
DDDDDIHHHIIIIIIIIIHIIIIIIIIIIIIIIIIIIIIIIIIIIIIIIIIIFHIIHIHHIICEHIIIIIHHHEGHHHIIIIIIIIH@G?GHHFHHHIIIIIIIHGIIIIIIIIIIIIIIIIIIIIIIIIIIIHIIIIIIIIIIIIIGIIIIIIIHIIIIIGIIIIHIIHIHHHIIIIIIIIIIIIIIHIIIIIIIIIIIHIIIIIIIIIIIIIIIIIIIIIIIIIIIIIIIHIIIIIIIIIIHGIHIIIIIIIIIIIIIIIIIIIIIIIIIIIHIIIIIIIIIIIIIIIIIIIIIIIIIIIIIIIIIIIIIIIIHHIIIIIIIIIIIIIIHIHIIIIIIGDDDDD
@HISEQ:969:HM2KJBCX2:2:1102:15266:35568 2:N:0:ACTATGCA
TCAGACCAACTGCCCAACTATCCCTATTAATCATTACGTCAATCCTAGAAACCAACAAAATAGGTTTGAACGTCCTATTTCATTATTCCATGCTAATGTATTCAAGCGTTAGCCTGCTTTAAACACTCTAATTTTTTCAAAGTAACAGTCCTGTTTCCCTGCAACACCAAATTAATGGCATTACAGTTCTTCAGAAAGGAGGAATCAGCGAAACCAGTTCATACCAGTGGCACGACCAACCTGCTGACCCCGAAATTCAACTACGAGCTTTTTAACTGCAACAACTTTAATATACGCTATTGGAGCTGGAATTACCGCGGCTGCTGGCACCAGACTTGCCCTCCAA
+
DDDDDIHIIIIIIIIIIIIIIIIIIIIIIIIIIIIIIIIIIIIIIIGIHIIIIIIIIIIGIIIHIIIIIIHIHIHIIIIIIIIIGIIHIIIHIIIIIIIIHHIIIIIIIIIIIIIIIIIHIIIIIIIIIIIIIIIIIIIIIIIIIIIIIIIIIIIIIIIIIIIIIIHIIIIIIIIIIIIIIIIIIIIIIIIIIIIIIIIIIIIIIIIIIIIIIIIIIIIIIIIHIIIIIIIIIIIIIIIIIIIIHIIIIHIIIIIIIIIIIIIIIIIIIIIIIIHIIIIIIIIIIIHIIIHIIIIIIIIIIIIIIIIIIIIIIIIIIIIIIIIIIIIIIIIIIIIIIIIIIDDDDD
@HISEQ:969:HM2KJBCX2:2:1102:13455:35804 2:N:0:ACTATGCA
TCAGACCAACTGCCCAACTATCCCTATTAATCATTACGTCGATCCTAGAAACCAACAAAATAGAATCAAACGTCCTATTTCATTATTCCATGCTAATGTATTCAAGCGTAAGCCTGCTTTAAACACTCTAATTTTTTCAAAGTAACAGTCCTGATTCCCCACGACACCAAATTAATGACATCGCGGTTCTTCAGAAGGTAGGAACCAATAATGCCAGTGCGTACCGAAGCACGACCAACAATTTGATCCCGAAATTCAACTACGAGCTTTTTAACTGCAACAACTTTAATATACGCTATTGGAGCTGGAATTACCGCGGCTGCTGGCACCAGACTTGCCCTCCAA
+
ADDDCIEIHHIIIEHHIIHHHFIIEHIIIFHHHIIHIFHHHCHFHEHIHGHIEEHHEHHHIHHHCFEH1<@GHEHHGIHIIIIIIEH1FGHIIHHHHIIHHIHHHEHHIIIIHHHHHHGHIHIGHIHHHIHHIIIHGEGIIIHHHHHHEEHHGHHHEFGFHHHEHFHHHHHFFHHHHHHIIIHHHEIIHHFHHIHIIHIHCIHHHHEHIHGGHEEIIHHHIHIHHIIHDHHHECEHHIHHGGHHGFHFCHIIIHGHFIHHGIHHGEHIIIHHHIHEHIHHHHC@EHHIHIHCGGIHHHHHEIIIIIIIHIIIHHCHHIIHIHHIIHHIIIFIHHHHEIIG@@DBD
@HISEQ:969:HM2KJBCX2:2:1102:12924:36193 2:N:0:ACTATGCA
TCAGACCAACTGCCCAACTATCCCTATTAATCATTACGGCGGTCCTAGAAACCAACAAAATAGGATCGCACGTCCTATTCTATTATTCCATGCTAACGTATTCGAGCAAAGGCCTGCTTTGAACACTCTAATTTTTTCAAAGTAAAAGTCCTGGTTCCCCAACACACCCAGTGAAGGGCATGAGGCTCTCCAGAAGGAAAGGCCCGGCCGAACCAGTACACGCGGTGAGGCGGACCAGACAGCCAGGCCCAAGTTTCAACTACGAGCTTTTTAACTGCAACAACTTTAATATACGCTATTGGAGCTGGAATTACCGCGGCTGCTGGCACCAGACTTGCCCTCCAA
+
DDDDDIIIIIIIIIIIIGHHHIIIIIIIIIIIIGIIIIIIIHIDHHHIGHIHIIHIHHHHIHGHFHHEHIIHHEHI?HIEHIIIHIIHIIIIIIHHHIIIHHIIIIIIIIIIIIIIIIIIIIIHHIHIIIIIIHIIIHIHIIIIIIIIIIIIHIHHIIIIIHIIHHIHIIIHIHIIIIHHIHGIIIHIIIIIIIIIIIIIIHIIIIIIIIHHIIIIIIIIIIIIIIIIIIIIIIIIIIIIHIIHHIIHHIIIIIIIHIIIIIIIIIIIIIIIIIIIIIHIIIIIIIIIIIIIIIIIIIIIIIIIIIIIIIIIIIIIIIIIIIIIIIIIIIIIIIIIIIIIDDDDD
@HISEQ:969:HM2KJBCX2:2:1102:10652:36251 2:N:0:ACTATGCA
TCAGACCAACTGCCCCAACTATCCCTATTAATCATTACGTCAATCCTAGAAACCAACAAAATAGGATCAAACGTCCTATTTCATTATTCCATGCTAATGTATTCAAGCGTTAGCCTGCTTTAAACACTCTAATTTTTTCAAAGTAACAGTCCTGTTTCCCTGCAACACCAAATTAATGACATTACAGTTCTTCAAGAAGGAGGAACCAGTAAAGCCAGTACATACCAGAGGCACGACCAACTTACTAATCCCGAAATTCAACTACGAGCTTTTTAACTGCAACAACTTTAATATACGCTATTGGAGCTGGAATTACCGCGGCTGCTGGCACAGACTTGCCCTCCAA
+
DDDDDIIIIIIIIIIIIIHIIIIIIIIIIIIIIIIIIIIIIIHIIIIIIIIIIHIIIHHHIHHHEHHIIHHHIGHIIIIIIIIIIIIIH@HIEHIIIIIIIIIIIIIIIIIIIHIIIIIIHIIIIIIIIIIIIHIIIIIIIIIIIIIIIIIIIIIIIIIIIIIIIIIHIIIIIHIIIIIIIIIIIIIIHIIIIIIIIIIIIIIIIIIIIIIIIIIIIIIIIIIIIIIIIIIIIIIIIIIIIIHIHIIIIIIIIIHIHIIHIIIIIIIIIIIIIIIHIIIIIIIIIIIIIIIIIIIIIIIIHHIIIIIIIIIIIIIIIIIIIIIIIIIIIIIIIIIIIIIIIDDDDD
@HISEQ:969:HM2KJBCX2:2:1102:19084:36744 2:N:0:ACTATGCA
TCAGACCAACTGCCCAACTATCCCTATTAATCATTACGTCAATCCTAGAAACCAACAAAATAGGATCGAACGTCCTATTTCATTATTCCATGCTAATGTATTCAGGCGTTAGCCTGCTTTAAACACTCTAATTTTTTCAAAGTAACAGTCCAGATTCCCTGCAACACCAAATTAATGGCATTACAGTTCATCAGGAAGGAGGAATCAGTGAAACCAGTACATACCAGTGGCATGACCAACCTACTGACCCCGAAATTCAACTACGAGCTTTTTAACTGCAACAACTTTAATATACGCTATTGGAGCTGGAATTACCGCGGCTGCTGGCACCAGACTTGCCCTCCAA
+
DDDDDIIIIIIIIIIIIIIIIIIIIIIIIIIIIIIIIIIIIIIIIIIIIIIIIIIIIIIIIIHIIIIIIIIIIIIIIIIIIIIIIIIGHHHIIIIIIIIIIIIHIIIIIIIHIIIIIIIIIIIIHIIHHIIIIIIIIIIIIIIIIIIIIIIIIIIIHIHHIIIIIIIIIIIHIIIIIIIIIIIIIIIIIIIIIIIIIIIIIIIIIIIIIIIIIIIIIIIIIIIIIIIIIIIIIIIIIIIIIIHHGIIIIIIIIIIIIIIIIIIIIIIIIIIIIIIIIHIIIIIIIIIIIIIIIIIIIIIIIIIIIIIIIIIIIIIIIIIIIIIIIIIIIIIIIIIIIIIIIDDDDD
@HISEQ:969:HM2KJBCX2:2:1102:6316:36475 2:N:0:ACTATGCA
TCAGACCAACTGCCCAACTATCCCTATTAATCATTGCTCACAAATCCAAAAACCAACAAAATACGATAAACGAGCCCTAACTTATTATTCCATGCTAATGTATTCATAACTAACCGCCTGCTTTAAACACTCTAATTTTTTCAAAGTAAAGGTCCTGGATTGCGAACCCAACCCAGCAAAGGGCAGGAACGTTCTCCAGGAAGATGGTAAGCGCGCATCGGCACTCACACACGAAACCGTGGCGGGCCAAGCGCACTATACCAGAAATCCAACTACGAGCTTTTTAACTGCAACAACTTTAATATACGCTATTGGAGCTGGAATTACCGCGGCTGCTGGCACCAGACTTGCCCTCCAA
+
DDDDDIIIIIIHHIIIIIIIIIIIIIIIIIIIIIIIIHIIIIIIIIIIIIIIIIIIIIIEHIIIIEHIIIIIHIIIHIHEHHIIIIIIIIGIIFHIIIIIIFHIIIIHHIIIHIGIIIIHIIIIIIIIHIIIIIIIIHIGHHIHHHHIIIIIIIIIIIIIIIIIIIIIIIIIHIIIHIIIIHIHIIIIIIIIIIHIHHIIIIIIIIIHIIIIIHIIIIIIIIIIIIIIIIIIHHIIIIIIIIIIIIIIIIIIIIIHHIIIIIIIIIHIIIIIIIIIIIIIIIIIIIIIIIIIIIIIIIIIIIIIIIIIIIIIIIIIIIIIIIIIIIIIIIIIIIIIIIIIIIIIIIIIIIIIIDDDDD
@HISEQ:969:HM2KJBCX2:2:1102:19267:36383 2:N:0:ACTATGCA
TCAGACCAACTGCCCAACTATCCCTATTAATCATTACGTCAATCCTAGAAACCAACAAAATAGGATCAAACGTCCTATTTCATTATTCCATGCTAATGTATTCAAGCGTTAGCCTGCTTTAAACACTCTAATTTTTTCAAAGTAACAGTCCTGTTTCCCTGCAACACCAAATTAATGACATTACAGTTCTTCAAGAAGGAGGAACCAGTAAAGCCAGTACATACCAGAGGCACGACCAACTTACTAATCCCGAAATTCAACTACGAGCTTTTTAACTGCAACAACTTTAATATACGCTATTGGAGCTGGAATTACCGCGGCTGCTGGCACCAGACTTGCCCTCCAA
+
DDDDDIIIIIIIIIIIIIIIIIIIIIIIIIIIIIIIIIIIIIIIIIIIIIIIIIIIIIIIIIHHIIIIIIHIHIHHIIIIIIIIIIIHIIIIIIIIIIIIIIHIIIIIIIIHIHIIIIIIHIIIIIIIIIIIIIIIIIHIIIIHIIIHIIIIIIIIIIIIIIIIIIIHIIIIIIIIIIIIIIIIIIIIHHIIIIIIIIIHIIHHIHIIIIHIIIIIIIIIIIIIIIIIIIIIIIIIIIIIIIIIHIIIIIIIIIIIIIIIIIIIIIIIIIIIIIIIIIIIIIIIIIIIIIIIIIIIIIIIHIIIIIIIIIIIIIIIIIIIIIIIIIIIIIIIIIIIIIIIIDDDDD
@HISEQ:969:HM2KJBCX2:2:1102:13458:36868 2:N:0:ACTATGCA
TCAGACCAACTGCCCAACTATCCCTATTAATCATTACGTCAATCCTAGAAACCAACAAAATAGGATCAACGTCCTATTTCATTATTCCATGCTAATGTATTCAAGCGCGAGCCTGCTTTAAACACTCTAATTTTTTCAAAGTAACAGTCCTGATTCCCCGCCACACCAAATGAATGACATGATGGTTCGTCAGAAGGTAGAAACCAGTAACACCAGTACGTACCTAAGGCACGACCAACGTACTGATCCCGAAATTCAACTACGAGCTTTTTAACTGCAACAACTTTAATATACGCTATTGGAGCTGGAATTACCGCGGCTGCTGGCACCAGACTTGCCCTCCAA
+
DDDDDIHIIIIIIIIIIIIHIIIIHHIIIIIFHHIEHIHIIIIHHIHIIIIIIHHIIIIIIHHHHIGIIIIHGHIIIIIGFHEFHHIEHIIIIIHHHIIHHIIIHHIIIIHIHHIIIIHIGIIHIIHHHHIIHIGHIHIHIHHIIIHHIIHHIIHIIHHHIIHHHIIIIHHIIHHIIIIIIIIIIIIIIIIIIIIIIHIGIIHHIIIIHHHIHHIIGIIIIIIIIIIIIIIIIHGIIIHIIIIHIIIIIIIIIIIIIIIIIIIIIIIIIIIIIIIIIIIIHIHHIIIIIIIIIIIIIIIIIIIIIIIIIIIIIIIIIIIIIIIIIIIIIIIIIIIIIIIIDDDDD
@HISEQ:969:HM2KJBCX2:2:1102:16531:36532 2:N:0:ACTATGCA
TCAGACCAACTGCCCAACTATCCCTATTAATCATTACGTCAATCCTAGAAACCAACAAAATAGGATCAAACGTCCTATTTCATTATTCCATGCTAATGTATTCAAGCGTTAGCCTGCTTTAAACACTCTAATTTTTTCAAAGTAACAGTCCTGTTTCCCTGCAACACCAAATTAATGACATTACAGTTCTTCAAGAAGGAGGAATCAGTAAAGCCAGTACATACCATTGGCACGACCAACCTACTGACCCCGAAATTCAACTACGAGCTTTTTAACTGCAACAACTTTAATATACGCTATTGGAGCTGGAATTACCGCGGCTGCTGGCACCAGACTTGCCCTCCAA
+
DDDDDIIIIIIIIIIIIIIIHHIIIIIIIIIIIIIIIIIIIIIIIIHIIIIIIIIIIHIIIIIIIIIIIIIHHGHIIHIHHIIIIIIIIIHHIHIIHIIIIIGHIIIIIIIIIIIIIIHIIIIIIIIIIIHIIIIIIIHIIIIIIIIIHIIIIIIIIIIIIIIIHHHIIIIIHIIIIIIIIIIIIIIIIIIIIIIIIIIIIHIIIIIIIIHIIIIIIIIIIIIIIIIIIIIIIIIIIIHIHHHHGIIIIIIIIIIIIIIIIIIIIIIIIIIIIIIIIIIIIIIIIIIIIIIIIIIIIIIIIIIIIIIIIIIIIIIIIIIIIIIIIIIIIIIIIIIIIIIIIDDDDD
@HISEQ:969:HM2KJBCX2:2:1102:15751:37092 2:N:0:ACTATGCA
TCAGACCAACTGCCCAACTATCCCTATTAATCATTACGTCGATCCTAGAAACCAACAAAATAGAATCAAACGTCCTATTTCATTATTCCATGCTAATGTATTCAAGCGTGAGCCTGCTTTAAACACTCTAATTTTTTCAAAGTAACAGTCCTGATTCCCCACAACACCAAATAAATGACATCATGGTTCGTCAGAAGGGAGAAACCGACGATGCCAGTACGTACCGAGGCACGACCGACATGATGGTCCCGAAATTCAACTACGAGCTTTTTAACTGCAGCAACTTTAATATACGCTATTGGAGCTGGAATTACCGCGGCTGCTGGCACCAGACTTGCCCTCCAA
+
DDDDDIIIIHIIIIIIIGIIIIIIIIIIIIIIIIIHIIIIIIIIIIIIIIIIIIIIIIHIIIHHIHIIIIGHHIIIIIIIIIIIHIIIHIIIIIIIIIIIIIHHHIIIIIIIIIIHIIIIIIIIIIHIIIIIIHHHIIIIIIIHIIIIIIIIIIHIIIIIIIIIIHIIIIIIIIIIIIIIIIHIIIIIIIIIIIIIIIIIIIIIIIIIIIIIHIIIIIIIIIIIHGIIIIIIIIIIIIIIIIHEIIIIIIHIIIIHIIIIHHIIIHIIIIHIIIIIIHIIIIIIIHIIIIIIIIIIIIIIIIIIIIIIIIIIIIIIIIIIIIIIIIIIIIIIIIIIIIIIDDDDD
@HISEQ:969:HM2KJBCX2:2:1102:10693:37867 2:N:0:ACTATGCA
TCAGACCAACTGCCCAACTATCCCTATTAATCATTACGGCGGTCCTAGAAACCAACAAAATAGGACCGCACGTCCTATTCTATTATTCCATGCTAACGTATTCGAGCAAAGGCCTGCTTTGAACACTCTAATTTTTTCAAAGTAAAAGTCCTGGTCCCCAACACACCCAGTGAAGGGCATGCGGTTCTCCAGAAGAGAAGGCCCGGCCGGACAAGTGCACGCGGTGAGGCGGACCTGCCAGCCAGGCCAAAGGTTCAACTACGAGCTTTTTAACTGCAACAACTTTAATATACGCTATTGGAGCTGGAATTACCGCGGCTGCTGGCACCAGACTTGCCCTCCAA
+
DD@BBFEHHII@HEHIHHIGHHHHIHHECDG@HHEHHD@C</<CEHE@FHHHHHHHH@CFHIFHFEH<C?HCF@0<C@EHF@CC<<CGHIECCGHFHHEGHCFGHEHHHHDEHHG@@GHEFECHHIHIHHEEGFHHHHFEHHGHHHHEHHHBCGGEHFFHHG?BGFEIH@HH?HGEH;EHHHHIHHHHHHHHIHHHEHHHHDHHDDDFHIHHHGH=DIHHDHIIIIHGIIHHIHIHHGHHH?DGHFH?HHHHHIHIIHHEIHIHIIHHEHHEFGEHHHIIHIIIHHHHGHDIGIIIIIIGHIHIIHFHHFDIIHIIIHHIHHGIIIHHHGIHIIHHDIHACDDD
@HISEQ:969:HM2KJBCX2:2:1102:7864:38580 2:N:0:ACTATGCA
TCAGACCAACTGCCCAACTATCCCTATTAATCATTACGTCGATCCTAGAAACCAACAAAATAGAATCAAACGTCCTATTTCATTATTCCATGCTAATGTATTCAAGCGCGAGCCTGCTTTAAACACTCTAATTTTTTCAAAGTAACAGTCCTGATTTCCCACGACACCAAATTAATGACATCGTGGTTCGTCAGAAGGTAGGAATCAATTTGACCAGTACGTACCGAGGCATGACCGATTCCTTGATCCCGAAATTCAACTACGAGCTTTTTAACTGCAACAACTTTAATATACGCTATTGGAGCTGGAATTACCGCGGCTGCTGGCACCAGACTTGCCCTCCAA
+
DDDDDIIIIHI1GHIIIIIIIHIIIHIIIIIIIIHHIIIIHHIHHFIIIHIIIIIIIIIIIHHIIHIHHHEC@GHIIHHEHHHIIGIHHIIIHIHIIGHIIIHIIIGIIIIIIIHHIHHGIIHHIIIGHHHHHIIIIIIIHIGIIIHIIIIIIIIIIIIIIIIIIIIIIIIIIIIIIIIIIIIIIIIIHIHIIIIIIIIIIIIIIIIIIIIIHIIIIIIIIHHIIIIIIIIIIIIIIIIIIIHFIIIIIIIIIIIIIIIIIIIIIIIIIIIIIIIIIIIIIIIIIIIIIIIIHIIIIIIIIIIIIIIIIIIIIIIIIIIIIIIIIIIIIIIIIIIIIIIIDDDDD
@HISEQ:969:HM2KJBCX2:2:1102:17636:38649 2:N:0:ACTATGCA
TCAGACCAACTGCCCAACTATCCCTATTAATCATTACGGTGGTCCTAGAAACCAACAAAATAGAACCACAACGTCCTATTCTATTATTCCATGCTAATCTATTCAAGCAATAGCCCGCTTTAAACACTCTAATTTTTTCAAGGTAATGGTCCTGGCTCCCCAACACACCCAACAAAGGACATGCTGGTTCACCAGAAGGAAGACCCGACGACAAGACAGTACTCGCCAAAGACGGACCGCCCGGCCAGGCCTAAAATTCAACTACGAGCTTTTTAACTGCAACAACTTTAATATACGCTATTGGAGCTGGAATTACCGCGGCTGCTGGCACCAGACTTGCCCTCCAA
+
DBDBDIIIIIIIIGIIIIIIIIIIIIIIIIIIIIIIIHEHHHIIIIIHHIGIIIIIIGHHIIHHHIIIIIHIIHHIHHIHHCFHHHHCHHIHHIIHHHHIHHHIIIHHHHHIIIHIIIIIIIHHIIIIIHIHIIHIIIHHHIIIIIHIIHHIIIHHIIIIIIIIIIIIIIIIIIIHIIIIIIHGIIIIIHIIIIIIIIHHIIHIIIIIIIIIIIIIIIII<;HIIHIIIIHHIIIIIIIIIHIIHHIIIIIIIIIIIIIHIIHHIIIIIIIIIIIHIIIIIIIIIIIIIIIIHIIIIIHHGGIIIIIIIIIIIIIIIIIIIIIIIGIIIIIIIIIIHIIIIIDDDDD
@HISEQ:969:HM2KJBCX2:2:1102:17826:38680 2:N:0:ACTATGCA
TCAGACCAACTGCCCAACTATCCCTATTAATCATTACGGTGATCCTAGAAACCAACAAAATAGAATCATGCCGTCCTATTTTATTATTCCATGCTAATGTATTCAAGCAAAATGCCTGCTTTAAACACTCTAATTTTTTCAAAGTAAAGGTCCTGGTTCCCCGCGACACCCAATTAAGGGCATCGTGGTTCTCCAGAAGGTGAGAAATTGACTACACCAGTTCATACCCCTTAAGGCACGACCGATGTGTCAATCCCGAAATTCAACTACGAGCTTTTTAACTGCAACAACTTTAATATACGCTATTGGAGCTGGAATTACCGCGGCTGCTGGCACCAGACTTGCCCTCCAA
+
DDDDDIIIIIIIIIIIIIIIIIIIIHIIHHIIIIIIIIIIHIIHIIHIIIIIHIIIIIIIIHIIIIHIIIIIIIIIIIIIIIIHIIIIIIIIIHHHHIIIEDIIHHIIIIIIIIIIIIIIHHHHHHHIIIHIIIIIIIIIIIIIIIIHHIIIIIIIIHIIHHHHGIHIIHIIIIIIIIIHIHIIHIIIIHIIIIIIIIIHHIIIIIIIIIHIIIIIIIIIIIIIIIIIIIIIIIIIIIIIIIIIIIIIIIHIIIHIIIIIIIIIIIIHIIIIIIHIIIIIIIIIIIIIIHHHGHIIIIIIIIIIIIIIIIIIIHHIIIIIIIIIIIIIIIIIIIIIIIIIIIIIIIIDDDDD
@HISEQ:969:HM2KJBCX2:2:1102:11702:39447 2:N:0:ACTATGCA
TCAGACCAACTGCCCAACTATCCCTATTAATCATTACGGTGATCCTAGAAACCAACAAAATAGAACCATGCCGTCCTATTCTATTATTCCATGCTAATGTATTCGAGCAAAAATGCCTGCTTTAAACACTCTAATTTTTTCAAGGTAAAGGTCCTGGATCCGCAAGACACCCAATTAAGGACATCAAGTTTCTCCAGAAGGTGAGAAATCAACAGCGACAGTTCATACCCCTTAAGGCATGACCATCACGTCAATCCCGAAATTCAACTACGAGCTTTTTAACTGCAACAACTTTAATATACGCTATTGGAGCTGGAATTACCGCGGCTGCTGGCACCAGACTTGCCCTCCAA
+
DDDDDIIIIIIIIIIIIIIIHIIIIIIIIIIIHIIHII@GHIIIIIHHHIHHHHIIIHIHIICHHIIIIHIIIHHHHIHHIIGIIHIHHIHHHHIHEHFEHCHHHHHGIEFHHHHIIHIIHIIHIIIEEIIIIHEHIHIIIIIIIHGIHEHHIIIIIIHHHHHHFIHGIHIIIIIIIIIIIIHHEHIIHHIIHIIIIIIII<IIIIIIIHIIII=IHHFIHHIHIIIIIIGIHIIIIIIIHFIGGIGGIIHGIIIHGIIIIIIIIIHIIHIIIIIIIIIIIHIIIIIIIIHHHHIIIIIHHIIIIIIIIIIIIIIIIIIIIIIIIIIIIIIIIHIIIIIIIIIIIIIIDDDDD
@HISEQ:969:HM2KJBCX2:2:1102:17311:39995 2:N:0:ACTATGCA
TCAGACCAACTGCCCAACTATCCCTATTAATCATTACGTCAATCCTAGAAACCAACAAAATAGGATCGAACGTCCTATTTCATTATTCCATGCTAATGTATTCAAGCGTTAGCTTGCTTTAAACACTCTAATTTTTTCAAAGTAACAGTCCAAATTCCCCGCAACACCAAATTAATGGCATTACGGATCATCAGGAAGGAGGAATCAGTGAGACCAGTACATACCAGAGGCATGACCAACCTACTAACCCCGAAATTCAACTACGAGCTTTTTAACTGCAACAACTTTAATATACGCTATTGGAGCTGGAATTACCGCGGCTGCTGGCACCAGACTTGCCCTCCAA
+
DDDDDIIIIIIIIGIIIIIHIIIIIIIIIIIIIIIIIIIIIIIIIIIIIIIIIIIIIHIHIIHIEHIIIIIIIIIIIIIIIIIIIIIIIIIIIIGIIIIIIIHHHIIIIIIIIHIIHHHIHIHIIIIIIIIIIIIIIIIHHIIIIIIIIIIHHHHIIIIIIIIIHIIIIHIIIIIIIIIIIIIIHIIIIHIIIIIIIIIIIIIIIIIIIIIIIIIIIIIIIIIIIIIIIIIIIIIIIIIIIIIHHIHIIIIIIIIIIIIIIIIIIHIIIIIIIIHIIIIIIIIIIIIIIIIIIIIIIIIIIIIIIIIIIIIIIIIIIIIIIIIIIIIIIIIIIIIIIIIIIDDDDD
@HISEQ:969:HM2KJBCX2:2:1102:5388:40464 2:N:0:ACTATGCA
TCAGACCAACTGCCCAACTATCCCTATTAATCATTACATCGATCCTAGAAACCAACAAAATAGAATCGGATGTCCTATTTCATTATTCCATGCTAATGTATTCAAGCGTGAGCCTGCTTTAAACACTCTAATTTTTTCAAGGTAACAGTCCTAATTCCCCGTGACACCAAATTAATGGCATTACGGTTCTTTAGAAGGTGAGAAATCAATAATATCAGTACATACCAACGGCATGACCGAAACATTGATCCCGAAATTCAACTACGAGCTTTTTAACTGCAACAACTTTAATATACGCTATTGGAGCTGGAATTACCGCGGCTGCTGGCACCAGACTTGCCCTCCAA
+
DDDDDIIIIIIIIIIIIIIIIIIIIIIIFIIIIIIIIIIIIIIIIIIIHIIIIIIIHIIIIHIIIHIIIIIIHIIIIIIHIHIIIIIEHIIIIIIIIHIIIIHHIIIIIIIIIIIIIHGHHGHHIIIIIIIIIIIIIIIIIIIIIIHIIIIIIIIIIIGIIIIIIIIIIGIIIIIIIIIIIIIIIIIIIIIHHIIIIIIIIIIIIIIIIIIIIIIIIIIIIIGIIIIIIIIIIIIIIIIIIIIIIHIIIIHIIIIIIIIIIIIIIIIIIIIIIIIIIIIIIIIIIIIIIIHIIIIIIIIIIIIIIIIIIIIIIIIIIIIIIGIIIIIIIIIIIIIIGIIIIIDDDDD
@HISEQ:969:HM2KJBCX2:2:1102:6332:40652 2:N:0:ACTATGCA
TCAGACCAACTGCCCAACTATCCCTATTAATCATTACGGCGGTCCTAGAAACCAACAAAATAGAACCGCACGTCCTATTCTATTATTCCATGCTGTAATATTCGAGCAAAGGCCTGCTTTGAACACTCTAATTTTTTCAAAGTAAAAGTCCTGGTCCCCAACACACCCAGTGAAGGGCATGCGGTTCTCCAGAAGAAAAGGTCCGGCCGGACAAGTGCACGCGGTGAGGCGGACCTGCCAGCCAGGCCAAAGGTTCAACTACGAGCTTTTTAACTGCAACAACTTTAATATACGCTATTGGAGCTGGAATTACCGCGGCTGCTGGCACCAGACTTGCCCTCCAA
+
DDDDDIIIIIIIIIIIIIIIIIIIIIIIIIIHIIIIIIIIIHIGHIIIFGHHIIIIIIHIIIHIIIIHHGHGHIIIIHIIHIIIIIIIIIGHIIIIIIIIHHIIIIIIIIIIHHIIIIIIIIIIIIIIIHIIIHIIIIIHIIIIIIIIIIIIIIIHIIIIIIIIIIHIIIIIIIIIIIIIIIIIIIIIIIIIIIIIIIIIIIIIIIIHIHIIIIIIIIIIIIIIIIIIIIHIIIIIIIIIIIHIIIGHIIIIIIIIIIIIIIIIIIIIIIIIIIIIIIIIIIIIIIIIIIIIIIIIIIIIIIIIIIIIIIIIIIIIIIIIIIIIIIIIIIIIIIIIIIIDDDDD
@HISEQ:969:HM2KJBCX2:2:1102:7920:42076 2:N:0:ACTATGCA
TCAGACCAACTGCCCAACTATCCCTATTAATCATTACGTCAATCCTAGAAACCAACAAAATAGGATCAACGTCCTATTTCATTATTCCATGCTAATGTATTCAAGCGCGAGCCTGCTTTAAACACTCTAATTTTTTCAAAGTAACAGTCCTGATTCCCCGCCACACCAAATTAATGACATGATGGTTCGTCAGAAGGTAGGAATCAGTAACACCAGTACGTACCGAAGGCACGACCAACGTACTAATCCCGAAATTCAACTACGAGCTTTTTAACTGCAACAACTTTAATATACGCTATTGGAGCTGGAATTACCGCGGCTGCTGGCACCAGACTTGCCCTCCAA
+
<<D<BH1GF@<<@1DGGE<F11DCC<@G?CCG@GH1D@<F0<<C<FF1GFHIICHH1D<FGH1<C1<D1DG1100<C1D<D?GGC1<<DEEGFH1D@FC?@CGFHHHC//HHHIHIG@H7@CHFGHHFEHFCGEGCFGHGBCB<BDBFH9C@FE@FHEHHIH.GDGHHH?/EC@ECCGC/?GEF?<EGGFHHCCHH:8HFCEHHHGHAGHHEHHHHHEHCHHIHIH;HGHCHIHGFCCIHHGHDD<EGHHEH@C1GHGHHECGCFCCCHGCCCDHIGIHFCFFEIHEHHEFEHHHEEC@EHHHIIHIHHHHCFC?CDHHHHHHIHG<CCHG<1IHHDHHD<D@<@
@HISEQ:969:HM2KJBCX2:2:1102:4393:41851 2:N:0:ACTATGCA
TCAGACCAACTGCCCAACTATCCCTATTAATCATTACGTCAACCCTAGAAACCAACAAAATAGGATCAAACGTCCTATTTTATTATTCCATGCTAATGTATTCAAGCGTTAGCCTGCTTTAAACACTCTAATTTTTTCAAAGTAACAGTCCTGTTTCCCCGCAACACCAAATTAATGGCATCACGGTTCTTCAAGAAGGAGGAATCAGCAAGGCCAGTTCATACCAGTGGCACGACCAACCTGCTGACCCCGAAATTCAACTACGAGCTTTTTAACTGCAACAACTTTAATATACGCTATTGGAGCTGGAATTACCGCGGCTGCTGGCACCAGACTTGCCCTCCAA
+
DDDDDIIIIIIIIIIIIIIIIIIIIIIIIIIIIIIIIIHHIIIIIIIIIIIIIIIIIIHIIIHIIIIIIIHIIIGHIIIIIIIIIIIIIIHIGIIHHIIIIIIIIHIIIIIHHIIIIIIIIIHIIIIIIIIIIIIIIIIIIIIIIIIIIHIIIIIIIIIHIIIIIIIIIIIIIIIIIIIIIIIIIIHHHIIIIIIIIIIIIIIIIIIIIIIIIIIIIIIIIIIIIIIIIIIIIIIIIIIIIIIHHIIIIIIIIIIIIIIIIIIIIIIIIIIIIIIIIIIIIIIIIIIIIIIIIIIIIIIIIIIIIIIIIIIIIIIIIIIIIIIIIIIIIIIIIIIIIIIIIDDDDD
@HISEQ:969:HM2KJBCX2:2:1102:15247:41790 2:N:0:ACTATGCA
TCAGACCAACTGCCCAACTATCCCTATTAATCATTACGTCAATCCTAGAAACCAACAAAATAGGATCGAACGTCCTATTTCATTATTCCATGCTAATGTATTCAAGCGTTAGCCTGCTTTAAACACTCTAATTTTTTCAAAGTAACAGTCCTGTTTCCCTGCAACACCAAATTAATGACATTACAGTTCTTCAAGAAGGAGGAATCAGTAAAGCCAGTACACACCATTGGCACGACCAACCTACTGACCCCGAAATTCAACTACGAGCTTTTTAACTGCAACAACTTTAATATACGCTATTGGAGCTGGAATTACCGCGGCTGCTGGCACCAGACTTGCCCTCCAA
+
DCDADIGHHIIIEEHHHIHIHIIGHIIIIIIIIHHGHIIHIIIGIIHHFFHIHIIIIIIHIEHH@GHHHHHHHIIHIIHIIIIIIHIGIII?@HHHHHIIHHHHHFHIICIIIHHHIGFHHHHHHIIHIIIHHIHIGHFHIHIIHIIGHHHHHHHHIGEHHHHIHDCIHEDDHH?GIIIHHHHHHHHIIHHH?IIHI;GHGHIGIHHHIHHIGHHIIHHEECDHHHEAEHFHIHHCHF1GFCFFCHCDDDEEHIIIHFHIHGHEHHHHHEHGFFDEIEFHHIHHG?IIIIIIHHC?IHHFFEEEHEIHHHHCHIDIIHIIIIHIHIHFHHHFCFHCIIIIHDADB@
@HISEQ:969:HM2KJBCX2:2:1102:19752:41893 2:N:0:ACTATGCA
TCAGACCAACTGCCCAACTATCCCTATTAATCATTACATCGATCCTAGAAACCAACAAAATAGAATCGGATGTCCTATTTCATTATTCCATGCTAATGTATTCAAGCGTGAGCCTGCTTTAAACACTCTAATTTTTTCAAGGTAACAGTCCTAATTCCCCGTGACACCAAATTAATGGCATTACGGTTCTTTAGAAGGTGAGAAATCAATAATATCAGTACATACCAACGGCATGACCGAAACATTGATCCCGAAATTCAACTACGAGCTTTTTAACTGCAACAACTTTAATATACGCTATTGGAGCTGGAATTACCGCGGCTGCTGGCACCAGACTTGCCCTCCAA
+
DDDDDIIHIIIIIIIHGIIIIIIIIIHIHIIIIIIIIIIIIIIIIIIGIIIIHIIIIHIHIIIIHHHHIHIHH@GHIHIHEHIIIHIHHEEGIGHHHIIHIIHHHFHIIIIIHIIIIIGIIHIIIIIIIIHHIIIIIIHIIIIIIIIIIIHIIHIIIHHHIIHIIIIIIIIIIIIIIHIIIIIIIHHHIHHIIIIIIIIIIIIIIIIIIIIIIIIIIIGIIIIIIIIIIIIIIIIIIIIIIIIHHDIIIIHIIIIIIIIIIIIIIIIIIIIIIIIHIIIIIIIIIIIIIIIIIIIIIIHIIIIIIIIIIHIIIIIIIIIIIIIIIIIIIIIIHIIIIIIIIIDDDDD
@HISEQ:969:HM2KJBCX2:2:1102:14553:42375 2:N:0:ACTATGCA
TCAGACCAACTGCCCAACTATCCCTATTAATCATTACGGTGATCCTAGAAACCAACAAAATAGAACCATGCCGTCCTATTCTATTATTCCATGCTAATGTATTCGAGCAAAAATGCCTGCTTTAAACACTCTAATTTTTTCAAGGTAAAGGTCCTGGATCCGCAAGACACCCAATTAAGGACATCAAGTTTCTCCAGAAGGTGAGAAATCAACAGCGACAGTTCATACCCCTTAAGGCATGACCATCACGTCAATCCCGAAATTCAACTACGAGCTTTTTAACTGCAACAACTTTAATATACGCTATTGGAGCTGGAATTACCGCGGCTGCTGGCACCAGACTTGCCCTCCAA
+
DDDDDIIIIIIIIIIIIIIIIIIIIIIIHIIIIIIIIIIIIIIIIIIIIIIHIIIIIIIIIIEHHIIIIHHIHIIIIHIHHIIIIIIIHIIHIHIIIHHHHHHIIIIIIIIIIIIIIIIIIIIIIIIIIIIIIIIIIIIIIIHIIIIIIIIIIIIIIIIHIIIIIIIIIIIIIIIIIIIIIIIIIIHIIIIIIIIIIIIIIIIIIIIIIIIIIIIIIHIIIIIIIIIIIHIIIIIIIIIIIIIIIIIIIIIHIIIIIIIIIIIIIIIIIHIIIIIIIIIHIHIIIIIIIIIIIIIIIIIHHIIIIIIIIIIIIIIIIIIIIIIIIIIIIIIIIIIIIIHIIIIIIIIIDDDDD
@HISEQ:969:HM2KJBCX2:2:1102:6489:41875 2:N:0:ACTATGCA
TCAGACCAACTGCCCAACTATCCCTATTAATCATTACGTCAATCCTAGAAACCAACAAAATAAGATCGAACGTCCTATTTCATTATTCCATGCTAATGTATTCAAGCGTTAGCCTGCTTTAAACACTCTAATTTTTTCAAAGTAACAGTCCAGATTCCTCGCAACACCAAATTAATGGCATTACGTCTCATCAGGAAGGAGGAATCAGTGAGACCAGTACATACCAGTGGCATGACCAACCTACTAACCCCGAAATTCAACTACGAGCTTTTTAACTGCAACAACTTTAATATACGCTATTGGAGCTGGAATTACCGCGGCTGCTGGCACCAGACTTGCCCTCCAA
+
DDCDDIIIIIIIIIIIIIHHHGHHIIHIIIIIIGHIIIIIIIIHIIIIIIIIHIHIIIIHHHHHIIHEHHHDHHDHHHGEH@EHHGE@HHIIGIHCGEGHIIIIHHHIHHIHIIIIHEIHIIIGHIIIHIIIIIHIIIHIIHIIIIIIGHHGHHHGHIHEHEHHHHHHIIHIIHFHEHHHHIIIIIIIIIHIIIHIIHIIIIIIHHIIIIIIIIIIIIIIIIIIIIIIIIIIIIIIIIIIIHIHHHEIIHHG@HIIIIIIHGCHHIIIIIIIIIIIHIIIIIIHIIIIIIIHGCIIIIIIHIIIIIIHHIIIIIIIIIIIIIIIIIIIIIIIIIIIIIIIIDDDDD
@HISEQ:969:HM2KJBCX2:2:1102:12179:42192 2:N:0:ACTATGCA
TCAGACCAACTGCCCAACTATCCCTATTAATCATTACGTCAATCCTAGAAACCAACAAAATAGGATCAAACGTCCTATTTCATTATTCCATGCTAATGTATTCAAGCGTTAGCCTGCTTTAAACACTCTAATTTTTTCAAAGTAACAGTCCTGTTTCCCTGCAACACCAAATTAATGACATTACAGTTCTTCAAGAAGGAGGAACCAGTAAAGCCAGTACATACCAGAGGCACGACCAACTTACTAATCCCGAAATTCAACTACGAGCTTTTTAACTGCAACAACTTTAATATACGCTATTGGAGCTGGAATTACCGCGGCTGCTGGCACCAGACTTGCCCTCCAA
+
DCDDDIHIHHIHIIIIIHIIIIIIIIIIIIIHIIIHIIIHIIIIIIIIIIIIIIIIIIIIIIHHHIIIGHIHFHIIGIHIIIIIIIIIIIIIGHIIIHIIIIIHIIIIIHIGEGIHIIIIIIIIIIHHIIIIIIHIIHHHHIIIIIIIIIIIGIIIIIIIIIIIIIHIIIIIIIIIIIIIIIIIIIIIIIIHIIIIIIIIIIIIIHIIIIIIIHIIIIIIIIIIIIIIIIIIIIIIIIIIIIIHHIHIIIIIIIIIIIIIIIIIIIIIIIIIIIIIIIIIIIIIIIIIIIIIIIIIIIIHHIIIIIIIIIIIIIIIIIIIIIIIIIIIIIIHIIIIIIIIIDDDDD
@HISEQ:969:HM2KJBCX2:2:1102:7920:43329 2:N:0:ACTATGCA
TCAGACCAACTGCCCAACTATCCCTATTAATCATTACGGTGATCCTAGAAACCAACAAAATAGAATCATGCCGTCCTATTTTATTATTCCATGCTAATGTATTCAAGCAAAATGCCTGCTTTAAACACTCTAATTTTTTCAAAGTAAAGGTCCTGGTTCCCCGCGACACCCAATTAAGGGCATCGCGGTTCTCCAGAAGGTGAGAAATTGACTACACCAGTTCATACCCCTTAAGGCACGACCGATGTGTCAATCCCGAAATTCAACTACGAGCTTTTTAACTGCAACAACTTTAATATACGCTATTGGAGCTGGAATTACCGCGGCTGCTGGCACCAGACTTGCCCTCCA
+
DDDDDIIHHIIIGIIIIIHIGIIIIIIHIIIIIIIIIIIIIIIIIIIIIIHIHIIIHIIGHIHHHHIIIGHHHIIIHHHIIHIIIIIIIIIIIIIIIGIIHIIIIIIIIIHIIIIIIIIHIIIHIIIIIIHIHIIHHIIIIIHHIIIHIIIIIHHCHHHIHIIIIIIIIIIIIIIIIIHGIIIIIIIIIIIIIIIIIIIIHIIIIIIHGIIIHIIIIIIIIIIIIIIIIIIIIIIIIHIIIIIIIIIIIIIIIIIIIIIIIIIIIIIHIIIIIIIIIIIIIIIIIIIIIIIIIIIIIIHHIIIIIIIIHIIIIIIIIIIIIIIIIIIIIIIIIIIIIIIIIIIIIIDDDDD
@HISEQ:969:HM2KJBCX2:2:1102:6340:43372 2:N:0:ACTATGCA
TCAGACCAACTGCCCAACTATCCCTATTAATCATTACGTCAATCCTAGAAACCAACAAAATAGGATCAACGTCCTATTTCATTATTCCATGCTAATGTATTCAAGCGCGAGCCTGCTTTAAACACTCTAATTTTTTCAAAGTAACAGTCCTGATTCCCCACCACACCAAATTAATGACATGATGGTTCGTCAGAAGGTAGGAATCAGTAACACCAGTACGTACCGAAGGCACGACCAGCGTACTAATCCCGAAATTCAACTACGAGCTTTTTAACTGCAACAACTTTAATATACGCTATTGGAGCTGGAATTACCGCGGCTGCTGGCACCAGACTTGCCCTCCAA
+
DDDDDIIIIIIIIIIIIIIIIIIIIIIIIIIIIIIIIIIIIIIIIIIIIIIIIIHIEHIIIIHHIIHIIGIIIIIIIIIIIIIIIHIIIIHIIIIIHIIIIHHIIIIIIIIIHIHIIHIIIGHIIIIIIHIIHIIIIIIIIIIIIIHIIIIIIHIIIHHHHIHHGHIIIIIIIIIHIIIHIIHIIIIIIIIIIIIIIHHIIIIIIIIIIIIIHIIIIIIIIIIHIHIIIIHIIIIHIHIIIHIIHIIIHIIIIIIIIIIHHHIIIIIIIIHIIIIIIIIIIIIIIIIIIIIIIIIIIIHIIIIIIIIIIIIIIIIIIIIIIIIIIIIIIIIIIIIIIIIIDDDDD
@HISEQ:969:HM2KJBCX2:2:1102:17826:43372 2:N:0:ACTATGCA
TCAGACCAACTGCCCAACTATCCCTATTAATCATTACGTCAATCCTAGAAACCAACAAAATAGGATCGAACGTCCTATTTCATTATTCCATGCTAATGTATTCAAGCGTTAGCTTGCTTTAAACACTCTAATTTTTTCAAAGTAACAGTCCGAATTCCCCGCAACACCAAATTAATGGCATTACGGATCATCAGGAAGGAGGAATCAGTAAGACCAGTACATACCAGAGGCATGACCAATCTACTAACCCCGAAATTCAACTACGAGCTTTTTAACTGCAACAACTTTAATATACGCTATTGGAGCTGGAATTACCGCGGCTGCTGGCACCAGACTTGCCCTCCAA
+
DDDCDEGHICHHHIE@@EHHHIHEFCEFFCEHHHHHGHIIIDH1<DDF11<1GCGHIIIIIHHH?EHHG<D?GFCGFHHH1CHCDHC1<<C1DGH?GEFFGEHEGHIHHHHHHHHHEFECFHEHH8EG@@GHHIIHIHHGHHHEHFHGCEA#ACEHEDCCCHHHHC0F?EGEFIHFFGHG@?HIIIHHFHHFEGGHGHHHFHIIHHHGIHHHFEHG@EHGHEHHHGCF<<EF?GIHFEGIHHIHFFDCHCC@GHHHGIIHGCEHIHGHIHGHGHGEHHHHEC@EG@<?F<1GCEHHHIHEFE@EGCGH@HG@CHCCHC1G@IHE?HIIIIIHHD1HGG<@HDBAAD
@HISEQ:969:HM2KJBCX2:2:1102:1518:43674 2:N:0:ACTATGCA
TCAGACCAACTGCCCAACTATCCCTATTAATCATTACGTCAACCCTAGAAACCAACAAAATAGGATCAAACGTCCTATTTTATTATTCCATGCTAATGTATTCAAGCGTTAGCCTGCTTTAAACACTCTAATTTTTTCAAAGTAACAGTCCTGTTTCCCCGCAACACCAAATTAATGGCATCACGGTTCTTCAAGAAGGAGGAATCAGCGAGGCCAGTGCATACCATTGGCACGACCAACCTGCTGACCCCGAAATTCAACTACGAGCTTTTTAACTGCAACAACTTTAATATACGCTATTGGAGCTGGAATTACCGCGGCTGCTGGCACCAGACTTGCCCTCCAA
+
DDDDDIIIHHIIGIIIIIHIIIIIIIIIIIIIIIIIIIIIIIIIIHIIIHIIGHIIIHIHIGIIHHHIEHIIHHIIHIIIIIIIIIHIHIFCHGHHHIHIHHIIIIIIIIIIIIIIHGFHHHHIIIIIIIHHHHIIHIIIIIIIIIIIIIIIIHHIIIIIIIIIIIIIIIHIIIIIIIHIIIIIIIIIIIIIIIIHIIIIIIIIIIIIHIIIIIIIIIIHIIIIIIIIIIIIIIIIIIIIIIIHIIIIIIIIIIIIIIIIIIIIIIIIIIIIIHIIIIIIIIIIIIIIIIIIIIIIIIIIIIIIIIIIIIIIIIIIIIIIIIIIIIIIIIIIIIIIIIIIIDDDDD
@HISEQ:969:HM2KJBCX2:2:1102:4321:43953 2:N:0:ACTATGCA
TCAGACCAACTGCCCAACTATCCCTATTAATCATTACGGTGATCCTAGAAACCAACAAAATAGAACCATGCGTCCTATTTCATTATTCCATGCTAATGTATTCAAGCGTTAGCTTGCTTTAAACACTCTAATTTTTTCAAAGTAACAGTCCAAATTCCCCGCAACACCAAATTAATGGCATTACGGCTCATCAGGAAGGAGGAATCAGTGAGACCAGTACATACCAGAGGCATGACCAACCTACTAACCCCGAAATTCAACTACGAGCTTTTTAACTGCAACAACTTTAATATACGCTATTGGAGCTGGAATTACCGCGGCTGCTGGCACCAGACTTGCCCTCCAA
+
DDDDDIIHIIIIIIIIIIIIIIIIIIIIIIIIIIIIIIIIIIIIIHIIHIIIIIIIIIEHHIIIIIIHIIGHIIIHHHIIIHIIGIIIIIIHIIIHHIIIHIIIIIHIHHHHIIIHHHIIIIIIIIIIHHIIIIHHIIIHIGIIIHHIHIIIIHDHIHIHIIIHHFGIHIIIIIIIIIIIIIIHHIGIIIIIIIIIIIIIHIHIIIIIIIIIIIIIIHIIIIIIIIIIIIIIIIIIIIIIIIIHGIHIIIIIIIIIIIIIIIIIIIIIIIIIIIIIIIIIIIIIIIIIIIHIIIIIIIIIIIIIIIIIIIIIIIIIIIIIIIIIIIIIIIIIIIIIIIIIIDDDDD
@HISEQ:969:HM2KJBCX2:2:1102:13476:44285 2:N:0:ACTATGCA
TCAGACCAACTGCCCAACTATCCCTATTAATCATTACGGTGATCCTAGAAACCAACAAAATAGAACCATGCCGTCCTATTCTATTATTCCATGCTAATGTATTCGAGCAAAAATGCCTGCTTTAAACACTCTAATTTTTTCAAGGTAAAGGTCCTGGATCCGCAAGACACCCAATTAAGGACATCAAGTTTCTCCAGAAGGTGAGAAATCAACAGCGACAGTTCATACCCCTTAAGGCATGACCATCACGTCAATCCCGAAATTCAACTACGAGCTTTTTAACTGCAACAACTTTAATATACGCTATTGGAGCTGGAATTACCGCGGCTGCTGGCACCAGACTTGCCCTCCA
+
DDDDDIIIIIIIIIIIIIIIIIIHHIIIIIIIIIIIIIIIIIIIIIIIIIIIIIIIIIIIIIIIHIIIIHHHHIIIIIIIIIIIIIIIIIIIHIIIIIIIIHHIIIIIIIIIIIIIIIIIIIHIIIIIIIIIIIIIIIIIHHIIIIIIIIIIIIIHHHHIIIIIIIIIIIIIIHIIIIIIIIIIIIIIHIHIIHIIIIIIIIHIIIIIIIIIIIIIIIIIIIIIIIIIIIIIIIIIIIIIIIIIIIIIIIHIIIIIHIIIIIIIIIIIIIIIIIIIIIIIIIIIIIIIHIIIIIIIIIIHHIIIIIIIHIIIIHIIIIIIIIIIIIIIIIIIIIIIIIIIIIIIIIIDDDDD
@HISEQ:969:HM2KJBCX2:2:1102:3473:43787 2:N:0:ACTATGCA
TCAGACCAACTGCCCAACTATCCCTATTAATCATTACGTTGATCCTAGAAACCAACAAAATAGGTTCGAACGTCCTATTTCATTATTCCATGCTAATGTATTCAAGCTAAAGCCTGCTTTAAACACTCTAATTTTTTCAAAGTAACAGTCCTAACTCCCCATAACACCAAATTAATGACATCATGGTTCGTCAGAAAGGAGAGACCAATGATACCAGTACGTACCGAAGGCACGACCGACATATTGATCCCGAAATTCAACTACGAGCTTTTTAACTGCAACAACTTTAATATACGCTATTGGAGCTGGAATTACCGCGGCTGCTGGCACCAGACTTGCCCTCCAA
+
DDDDDIIIIIIIIIIIIIIIIIIIIIIIIIIIIIIIIIIIIIIIIIGIIIIIIIIIIIIIIGHIHIIIHIIIIHIIIIIIIHIIIIIIHIIIIIIIIIIIIHIIIIIIIIIIIIIIIIIIIIIHIIIIIIIIIIIIIIIIIIHIIIIIIIIIIIIIIIIHIIIIIIIIIIIIIIIIIIIIIIIIIIIIIIIIIIIIIIIIIIIIIIIIIIIIIIIIIIIIIIIIIIIIIIIIIIIIIIIIIIIIHIIIIIIIIIIIIIIIIHIIIIIIIIIIIIIIIIIIIIIIIIIIIIIIIIIIIIIIIIIIIIIIIIIIIIIIIIIIIIIIIIIIIIIIIIIIIIIIIDDDDD
@HISEQ:969:HM2KJBCX2:2:1102:14862:44783 2:N:0:ACTATGCA
TCAGACCAACTGCCCAACTATCCCTATTAATCATTACGTCAATCCTAGAAACCAACAAAATAGGATCGAACGTCCTATTTCATTATTCCATGCTAATGTATTCAAGCGTTAGCCTGCTTTAAACACTCTAATTTTTTCAAAGTAACAGTCCTGTTTCCCTGCAACACCAAATTAATGGCATTACAGTTCTTCAGAAAGGAGGAATCAGCGAAGCCAGTGCATACCAGTGGCACGACCAACCTGCTGACCCCGAAATTCAACTACGAGCTTTTTAACTGCAACAACTTTAATATACGCTATTGGAGCTGGAATTACCGCGGCTGCTGGCACCAGACTTGCCCTC
+
DDDDDIIIIIIIIIIIIIIIIIIIIHIIIIIIIIIIIIIIIIIGIIIIIIIIIIIIHIIHHIIIHIIGGIIIHIFHIIIHHHHIIIHIHIIHHIIIIIIIIIIIIIIIIIIIIIIIIIIIIIIHIIIIIIIIIIIIIIIIIIIIIIIHIIIIIIIIIIIIIHIIIIIIIHHHHIIIIIIGIIIIIIIIIIIIIIIIIIIIIIIIIIIIIIIIIIIIIIHIIIIIIIIIIIIIIIIHIIIIHGIIIIIIIIIIIIIIIIIIIIIIIIIIHIIIIIIIIHIIIIIIIIIIIIIIIIIIIHIIIIIIIIIIIIIIIIIIIIIIIIIIIIIIIIIIIIIIIIDDDDD
@HISEQ:969:HM2KJBCX2:2:1102:5050:45166 2:N:0:ACTATGCA
TCAGACCAACTGCCCAACTATCCCTATTAATCATTACGTCAATCCTAGAAACCAACAAAATAGGATCGAACGTCCTATTTCATTATTCCATGCTAATGTATTCAAGCGTTAGCTTGCTTTAAACACACTAATTTTTTCAAAGTAACAGTCCAAATTCCCCGCAACACCAAATTAATGGCATTACGGCTCATCAGGAAGGAGGAATCAGTGAGACCAGTACATACCAGAGGCATGACCAACCTACTAACCCCGAAATTCAACTACGAGCTTTTTAACTGCAACAACTTTAATATACGCTATTGGAGCTGGAATTACCGCGGCTGCTGGCACCAGACTTGCCCTCCAA
+
DDDDDIHHIIIIIHIIIHIIIIIIIIIIIHIHIIIIIHIIIIIIIIIIIIIIHIIIIIIIIHECHHHHHHHDHIIIGHHIHIIHGEHHHIIGFHHHIIIIIHIIIIHHIIIIIIIIIIIIIIIIIIIIIIIIIIIIHHIIIHHIIHFHIIIIHHHEIIIIHFIIHHHHHIHIIIIIIIIIIIIIIIIIIHIIIIIIIIIIIHIIIIIIIIIIIIIIIIIIIIIIIIIIIIIIIIIIIIIIIIIHFHHIHIHIIIIIIIIIIIIIIIIIIIIIIIIIIIHHHIHHIIIIIIIGIIIIIIIIHIIIIIIIIIIIIIGIIIIIIIIIIIIIIIIIIIIIIIIIIDDDDD
@HISEQ:969:HM2KJBCX2:2:1102:12122:44462 2:N:0:ACTATGCA
TCAGACCAACTGCCCAACTATCCCTATTAATCATTACGGTGATCCTAGAAACCAACAAAATAGAATCATGCCGTCCTATTTTATTATTCCATGCTAATGTATTCAAGCAAAATGCCTGCTTTAAACACTCTAATTTTTTCAAAGTAAAGGTCCTGGTTCCCCGCGACACCCAATTAAGGGCATCGTGGTTCTCCAGAAGGTGAGAAATTGACTACACCAGTTCATACCCCTTAAGGCACGACCGATGTGTCAATCCCGAAATTCAACTACGAGCTTTTTAACTGCAACAACTTTAATATACGCTATTGGAGCTGGAATTACCGCGGCTGCTGGCACCAGACTTGCCCTCC
+
DDDDCIIIIIIIIIIIIIIIIIIIIIIIIIIIIIIIIIIIIIIIIIIIIIIIIIIIIIIHHIHFHIIIIHHIGHIIHIHIIIIIIIIIIIIIHIIIFHHIIHIHIHHIIIIIIIIIIIIIIIIIHHIIIIIIIIIIIIHIIHHIIIIIIIHIIIIFHIIIIIIHHIFIIIIIIIIIIHIIHIIIIIIIIIHIIIIIIIIIIIIIIIIIIIIIIIIIIIIIIIIIIHIIIIIIIIIIIHIIIIIIIIIHFIIIIIIIIIIIIIIIIIIHIIIIIIIIIIIIIIIIIIIIIIIIIIIIIIIIIIIIIIIIIIIIIIIIIIIIIIIIIIIIIIHIIIIIIIIIIIIIIDDDDD
@HISEQ:969:HM2KJBCX2:2:1102:17272:45259 2:N:0:ACTATGCA
TCAGACCAACTGCCCAACTATCCCTATTAATCATTACGTCAATCCTAGAAACCAACAAAATAGGATCAAACGTCCTATTTCATTATTCCATGCTAATGTATTCAAGCGTTAGCCTGCTTTAAACACTCTAATTTTTTCAAAGTAACAGTCCTGTTTCCCTGCAACACCAAATTAATGACATTACAGTTCTTCAGAAAGGAGGAATCAGCGAGACCAGTACGTACCAATGGCACGACCAACCTGCTGACCCCGAAATTCAACTACGAGCTTTTTAACTGCAACAACTTTAATATACGCTATTGGAGCTGGAATTACCGCGGCTGCTGGCACCAGACTTGCCCTCCAA
+
DDDDDIIIIIIIIIIFHIIHHIHHIIIIIIIIIIIIIIIIIHIHIIIGIIIIIIHIFHIEGHHIIFIGHHIIHEHIIHHIGFHCHIHHEHHHHIGHHIIIIIHHHGIIIIIHIIIHHHHHIIIIHIHIIIIIIIHHEGHIIIIHHIIIHIIIIIHIHIIIIIHIIIHIIIHHIIIIIIHGIIIIHIHHHHIIIIIHIIIIIIIIIIIIIIIIIIIIIIIIHIII<IHIIIIIIIIIII=IIIIIHIIHHHHIIIIIIIIIIIIIIIIIHIIIIHGIIIIIIIIIIIHIIIIIIIIIIIIIIIIIIIIIIIIIIIIIHIIIIIIIIIIIIIIIIIIIIIIIIDDDDD
@HISEQ:969:HM2KJBCX2:2:1102:17621:44263 2:N:0:ACTATGCA
TCAGACCAACTGCCCAACTATCCCTATTAATCATTACGGCGGTCCTAGAAACCAACAAAATAGGATCGCACGTCCTATTCTATTATTCCATGCTAACGTATTCGAGCAAAGGCCTGCTTTGAACACTCTAATTTTTTCAAAGTAAAAGTCCTGGTTCCCCAACACACCCAGTGAAGGGCATGAGGCTCTCCAGAAGGAAAGGCCCGGCCGAACCAGTACACGCGGTGAGGCGGACCAGACAGCCAGGCCCAAGTTTCAACTACGAGCTTTTTAACTGCAACAACTTTAATATACGCTATTGGAGCTGGAATTACCGCGGCTGCTGGCACCAGACTTGCCCTCCAA
+
DDDDDIHIIIIIIIIIIIIIIIIIIHIIIIIIIIGIIIIIIIIHIHIHIIIIIIIIEH?GFHHHIIIHHHHHHIHHIIHHIIIIIHIIIHGIHIIIIIIIIHGGHIIIIIHIHIIIIIIIHHIIIIIIIIIIIIHHIIIIIIIIIHIHHHIHHHHIHIIHIIIIIIIIHIIGIIIIIIIIFHHIIIHHHHHGIIIIIIIIIIIHIHIHIIIIIHIIIIHIIIIIIIIIIIIIIIIIIIIIIIIIIIHIHIIIIIIGHHHIIIIIHIIIIIIHIHIIIIIIHIHIIIIIIIIHHIGIIIIIIIIIIIIIIIIHIIIGIIIHHIIIHHIHGIIHIIIIIIIIDDDDB
@HISEQ:969:HM2KJBCX2:2:1102:12667:45484 2:N:0:CCTATGCA
TCAGACCAACTGCCCAACTATCCCTATTAATCATTACGTCAATCCTAGAAACCAACAAAATAGGATCGAACGTCCTATTTCATTATTCCATGCTAATGTATTCAAGCGTTAGCCTGCTTTAAACACTCTAATTTTTTCAAAGTAACAGTCCTGTTTCCCTGCAACACCAAATTAATGACATTACAATTCTTCAGAAAGGAGGAATCAGCGAAGCCAGTGCATACCAGTGGCACGACCAACCTGCTGACCCCGAAATTCAACTACGAGCTTTTTAACTGCAACAACTTTAATATACGCTATTGGAGCTGGAATTACCGCGGCTGCTGGCACCAGACTTGCCCTCCAA
+
DDD@@HIIHIIIIEHHHIIIHGHIHIIIFHIHHIIIIFIGIHHIIIHHCFHIGEHIHHIGHHHFEHIIIHICHI0EHHHIIHIIIHIEHGHIGEHGIIIHIHIIIIIIIIHHIIIHIIHEHHHHHFHGIHHIIIHHHHIIHHHHEHIIHEHIHHHHHHIHIHIHHIIIIHHHHHIHIHHIHHIHIIIHHHHHIIIIIHIHGFIIIIIHHHHIIIIIIIHFHCIIIIHHHHIIIIHIHHIIHHHHHIIHIIIIIIIHDEIIIIIIIIIIIHIIIIIIIIHHEIIIHFHIIIIIIIIIIIIHHIIIIIIIIIIIHIIIIIIIIIIIIIIIIIIIIHIIIIIIIDDDDD
@HISEQ:969:HM2KJBCX2:2:1102:13889:45313 2:N:0:ACTATGCA
TCAGACCAACTGCCCAACTATCCCTATTAATCATTACGTCAATCCTAGAAACCAACAAAATAGGATCAACGTCCTATTTCATTATTCCATGCTAATGTATTCAAGCGCGAGCCTGCTTTAAACACTCTAATTTTTTCAAAGTAACAGTCCTGATTCCCCACCACACCAAATTAATGACATGATGGTTCGTCAGAAGGTAGAAATCAGTAACACCAGTACGTACCGAAGGCACGACCAGCGAACTAATCCCGAAATTCAACTACGAGCTTTTTAACTGCAACAACTTTAATATACGCTATTGGAGCTGGAATTACCGCGGCTGCTGGCACCAGACTTGCCCTCCAA
+
DDDDDIIHIIIIIIIIIIIIIIIIIIIIIIIIIGIIIIIIIIHIIIIIIIIIIIIIIIIHIIHIHIIIIIGHHIIIIIIHIHIIIIIIIIIIIHHIIIIIIHIIIIIHIIHIIIIIIIIIIHIIIIIIIIIIIIIIIIIIIIIIIIIIIIIIIIIIIIHIIIIIIIHIIIIIIIIIIIIIIIIIHHIIIIIIIIIIIIIIIIIIIIIIIIIIIIIIIIIIIIIIIIIIIIHIIIIIIIHIIIHGIIHIIIIIIIIIIIIIIHIIIIIIIIIIIHIIIIIIIIIIIIIIIIIIIIIIIIIIIIIIIIIIIIIIIIIIIIIIIIIIIIIIIIIIIIIIIIIIDDDDD
@HISEQ:969:HM2KJBCX2:2:1102:14746:45024 2:N:0:ACTATGCA
TCAGACCAACTGCCCAACTATCCCTATTAATCATTACGGCGGTCCTAGAAACCAACAAAATAGGACCGCACGTCCTATTCTATTATTCCATGCTAACGTATTCGAGCAAAGGCCTGCTTTGAACACTCTAATTTTTTCAAAGTAAAAGTCCTGGTCCCCAACACACCCAGTGAAGGGCATGCGGTTCTCCAGAAGAGAAGGCCCGGCCGGACAAGTGCACGCGGTGAGGCGGACCTGCCAGCCAGGCCAAAGGTTCAACTACGAGCTTTTTAACTGCAACAACTTTAATATACGCTATTGGAGCTGGAATTACCGCGGCTGCTGGCACCAGACTTGCCCTCCAA
+
DDADDIIIHIIHHIIIIFHHHHHIIIIIIIHHIIIHIIIIHGIDHIIIIIH?HHIIIIIIIGEHHHH?HHIHIIIIIHHIIGGGHGIFHHEEFHHHHHIIIIIIIIIIIIHHHIIIHIHIIIIHIIIHHGHHEHHHHHEHGIIHIIIIHIIIHHIHIIIIIIGIIICHHHIIHHHIIIHHIIIIIIIIHFIIIIIIHEIIIIHIIIIIIIHHHHIIII=IIIIIIIIIIIIIIIIIIIIHHGGIHHHHIIIHIHIIIIIIIIIIIIIIIIIIIIIIHIHHIHIIIIIIIIIIIIIIHIIIIHIIIIIIIIIIIIIIIIIIIIIIIIIIIIIIIIIIIIIDDDDD
@HISEQ:969:HM2KJBCX2:2:1102:4810:45799 2:N:0:ACTATGCA
TCAGACCAACTGCCCAACTATCCCTATTAATCATTACGTCAATCCTAGAAACCAACAAAATAGGATCGAACGTCCTATTTCATTATTCCATGCTAATGTATTCAAGCGTTAGCCTGCTTTAAACACTCTAATTTTTTCAAAGTAACAGTCCTGTTTCCCTGCAACACCAAATTAATGACATTACAGTTCTTCAAGAAGGAGGAATCAGTAAAGCCAGTACATACCATAGGCACGACCAACCTACTGACCCCGAAATTCAACTACGAGCTTTTTAACTGCAACAACTTTAATATACGCTATTGG
+
DDDDDIIIIIIHIIIIIIIIIIIIIIIIIIIIIIIIIHIIIIIIIIIHIIIIIIIIIIIIIIIIHIIIIIIIIIIIIIIIIIIIIIIIIIIIHIIIIIIIIIIIIIIIIIIIIIIIIIIIIIIIIIIIIIIIIIIIIIIIIIIIIIIIHIIIIIIIIIIIIIIIIIIIIHIIIIIIIIIIIIIIIIIIIIIIIIIIIIIIIHIIIIIIIIIIIIHIIIIIIIIIIIIIIIIIIIIIIIHIIIIIIIIIIIIIIIIIIIIIIIIIIIIIIIIIIIIIIIIIIIIIIIIIIIIIIIIIIIDDDDD
@HISEQ:969:HM2KJBCX2:2:1102:17627:46297 2:N:0:ACTATGCA
TCAGACCAACTGCCCAACTATCCCTATTAATCATTACGTCGATCCTAGAAACCAACAAAATAGAATCAAACGTCCTATTTCATTATTCCATGCTAATGTATTCAAGCGCGAGCTTGCTTTAAACACTCTAATTTTTTCAAAGTAACAGTCCTGATTTCCCGCGACACCAAATTAATGACATCGTGGTTCGTCAGAAGGGAGAAACCAATAATGCTAGTACGTACAAAGTACGACCGACATATTAGTCCCGAAATTCAACTACGAGCTTTTTAACTGCAACAACTTTAATATACGCTATTGGAGCTGGAATTACCGCGGCTGCTGGCACCAGACTTGCCCTCCAA
+
DDDDDIIIIIIGIIIIIIHIIIHIIHIIHIIIIII?@<CCC?EGHC@1DG?GCGGH@HHG1<1DC1CGHGFC@FEE1CG111D<CH1FC@CE1<HHGIIIIHIHEIIHIHHGIIIIGIIIIIIIIIIIIIIIIIIIIIIII9IIIIHHIIIIIHIIHIIIIHIIHII9IIIHGHIIIIIIIIIIIIIIIIIIIIIIIIIIIIIIIII<IIIIIIIIIIIIIIIIIIIIIIIIIIHIIIIIIIHIGIIIIIIIIIIIHEIIIIIIIIIIIIIIIIIIIIIIIHHF1IIIIIIHIIIIIIIIIIIIIIIIIIIIIIIIIIIIIIIIIIIIIIIIIIIIIIIDDDDD
@HISEQ:969:HM2KJBCX2:2:1102:8125:46483 2:N:0:ACTATGCA
TCAGACCAACTGCCCAACTATCCCTATTAATCATTACGTCAATCCTAGAAACCAACAAAATAGGATCGAACGTCCTATTTCATTATTCCATGCTAATGTATTCAAGCGTTAGCCTGCTTTAAACACTCTAATTTTTTCAAAGTAACAGTCCTGTTTCCCTGCAACACCAAATTAATGACATTACAGTTCTTCAAGAAGGAGGAATCAGTAAAGCCAGTACATACCATAGGCACGACCAACCTACTGACCCCGAAATTCAACTACGAGCTTTTTAACTGCAACAACTTTAATATACGCTATTGGAGCTGGAATTACCGCGGCTGCTGGCACCAGACTTGCCCTCCAA
+
DDDDDIHHHIIIIIIIHHIIIIIIIIIIIIIHIHHIIIIIIIIIHIIIIIIGHHHIIIIIIGHIHIIFHHHHGHEHIIIIHHHHGIIHIIIIFHHIGHHHIIGHIGIFIIIIIIIIIHIIIIHGHHHIHHIIIIIIHHHHHIIGIIGHHHIIIIIIEHIHHHHHGHIIHHGFGFH0IHHHHIIHIIIIIIHHEHIIHIIIHHIIIIIIIIIIIIHIIIIIIIHIIIII<IIHI?HHHIH;GGGGCIIIIIIIIHIIIIIHIIIIIIHHIIIIIIIIIHIIHIIHEHIIIIHIIIIIHIIIHIIIIIIIIIIIHIIIIIIHIIIIIIIIIIIIIHIIIIIIIDDDDD
@HISEQ:969:HM2KJBCX2:2:1102:21049:46290 2:N:0:ACTATGCA
TCAGACCAACTGCCCAACTATCCCTATTAATCATTACGTCAATCCTAGAAACCAACAAAATAGGATCAAACGTCCTATTTCATTATTCCATGCTAATGTATTCAAGCGTTAGCCTGCTTTAAACACTCTAATTTTTTCAAAGTAACAGTCCTGTTTCCCTGCAACACCAAATTAATGGCATTACAGTTCTTCAGAAAGGAGGAATCAGCGAAGCCAGTGCATACCAGTGGCACGACCAACCTGCTGACCCCGAAATTCAACTACGAGCTTTTTAACTGCAACAACTTTAATATACGCTATTGGAGCTGGAATTACCGCGGCTGCTGGCACCAGACTTGCCCTCCAA
+
DBBDDIEHHHHHIHIIIIHIIIIHGIIIIIGGIHIIIIHIIIIIIHIIIIIGIIHHIHIIIIE?GGHEHIHHC?@EHHHHFGHCHHHHIHFHECHIHHFFHFIHHGHHHHIHIIHHIHHGGHIIHIHFHHIIIIIIIHHIIIIIHIIECHHHHHEHIIIIIIHHIIIIIIHIIIIIIIHHIHIIIIIHIIIIHIIIIIIHHIIIHIIIIIIIIIIIIIIIIIIIIIIIHIIIIIIIIIHIIHIHFIHIIIIIIIGIIIIIIIIIIIIIIIIIIHFIIIIIIIIIIIHIIHIIIIIIIIIIIIIIIIIIIIIIIIIIIIIIIIIIIIIIIIIIIIIIIIIIIDDDDD
@HISEQ:969:HM2KJBCX2:2:1102:4514:46966 2:N:0:ACTATGCA
TCAGACCAACTGCCCAACTATCCCTATTAATCATTACGGCGGTCCTAGAAACCAACAAAATAGGACCGCACGTCCTATTCTATTATTCCATGCTAACGTATTCGAGCAAAGGCCTGCTTTGAACACTCTAATTTTTTCAAAGTAAAAGTCCTGGTCCCCAACACACCCAGTGAAGGGCATGCGGTTCTCCAGAAGAGAAGGCCCGGCCGGACAAGTGCACGCGGTGAGGCGGACCTGCCAGCCAGGCCAAAGGTTCAACTACGAGCTTTTTAACTGCAACAACTTTAATATACGCTATTGGAGCTGGAATTACCGCGGCTGCTGGCACCAGACTTGCCCTCCAA
+
0@BA@FCHEEHFH1C@FH@HIEHH1DGHHHIIIIGFGCEFHHD<ECGEHHCGH?GHCHHC111<DCGC?<EH1<DE?E@11DF?C1<1<<1<11<D1C11CDGCH1CHH?@DG1C<ECCEHIFFHGCHCF?CECH?FIHHFDGCEBFCEEGFE?DHHGHCFHE<FHIF?FGEHHH.G.=H?:>/;5AFCHCFFH//:FBGEE?HHF?CFF<HFIIFE-D<CCD/A0E0C?<B1C<:0.EG1C1HFGD/<<1@HFGD<<<CF<<1C<CCD<11<<1HG@GC<11111<1D00G<1<1<<<1G1HCHIG1FD<</<//HF1F<<<@C@HIHFC<C<<0IHEBBB00
@HISEQ:969:HM2KJBCX2:2:1102:4994:47037 2:N:0:ACTATGCA
TCAGACCAACTGCCCAACTATCCCTATTAATCATTACGTCAATCCTAGAAACCAACAAAATAGGATCAAACGTCCTATTTCATTATTCCATGCTAATGTATTCAAGCGTTAGCCTGCTTTAAACACTCTAATTTTTTCAAAGTAACAGTCCTGTTTCCCTGCAACACCAAATTAATGACATTACAGTTCTTCAAGAAGGAGGAACCAGTAAAGCCAGTGCATACCAGAGGCACGACCAACCTACTAATCCCGAAATTCAACTACGAGCTTTTTAACTGCAACAACTTTAATATACGCTATTGGAGCTGGAATTACCGCGGCTGCTGGCACCAGACTTGCCCTCCAA
+
BADDDIHIIIIIHHIIIIIIIIIIHIHHHHIHFHHHIHGHHGHIIIIHIGHIGIIIHIG?GHHEHEHHH?GHFHFHHIIIIIIGIHHIGHHEHHGIIIIHGGHHHHHEHHIIIHHEHIIGFHHIIHHHIIHHHEHHDC@HHIIHHHIIHHHHHHHHEFIHIHHIIIHHHHHFGHHHHHHHIHHIHHHG?IGHHCIIHEHHIHIHIFIIIIIIIHII<FHCIIIHFIIIIIIIIIGIHHGII<G@EGDEHEHHFIIIHHHIIIIHHHIIIHHIGHIIIGIGIHGGHFHHHGGIIIIHGIIIIIIIIIIHHHIHIIIIIIGIIIIIHHIHCHIIIIIIIHIIICDBDA
@HISEQ:969:HM2KJBCX2:2:1102:21127:47455 2:N:0:ACTATGCA
TCAGACCAACTGCCCAACTATCCCTATTAATCATTACGTCAATCCTAGAAACCAACAAAATAGGATCAAACGTCCTATTTCATTATTCCATGCTAATGTATTCAAGCGTTAGCCTGCTTTAAACACTCTAATTTTTTCAAAGTAACAGTCCTGTTTCCCTGCAACACCAAATTAATGACATTACAGTTCTTCAAGAAGGAGGAACCAGGAAAGCCAGTACATACCAGAGGCACGACCAACTTACTAATCCCGAAATTCAACTACGAGCTTTTTAACTGCAACAACTTTAATATACGCTATTGGAGCTGGAATTACCGCGGCTGCTGGCACCAGACTTGCCCTCCAA
+
DDDDDHHHIGHHHGHGHIEEFHIIHHIIIHHII?DCHHG?GHHIIIIHHIIIHIIHHIIIIIEHIEHHHIGH<1CGGCFHHHIHHHHHFIFHCHFHHEHHHIHHIEHIHIHHHIFIIHHHHHIHIIIHIIHIIHIHIHHIIHIHGHIGHHHGEHEHIHIIHHIIIIIIHIIHIHIIIIHHHHIHHGIIIIIIHIIIIIIIIIIIIIIIIHIIHIIIIIIIIIIIIIHHIHIIIIHIIIHII=IHFIHIIIIIHHHHHIIIIIIIHFIIIIIIIHGIIIIIIIIIIHHIIIIIIIIIIIHHHIIIIIIIIIIIIIIIIIIIIIGIIIIIIIIIIIIIIIIIIDDDDD
@HISEQ:969:HM2KJBCX2:2:1102:6740:47878 2:N:0:ACTATGCA
TCAGACCAACTGCCCAACTATCCCTATTAATCATTACGTCAATCCTAGAACCCAACAAAATAGGATCGAACGTCCTATTTCATTATTCCATGCTAATGTATTCAAGCGTTAGCTTGCTTTAAACACTCTAATTTTTTCAAAGTAACAGTCCAAATTCCCCAAAACACCAAATTAATGGCATTAAGGTTCATCAGGAAGGAGGAATCAGTGAGACCAGTACATACCAGAGGCATGACCAACCTACTAACCCCGAAATTCAACTACGAGCTTTTTAACTGCAACAACTTTAATATACGCTATTGGAGCTGGAATTACCGCGGCTGCTGGCACCAGACTTGCCCTCCAA
+
DDDDDIHIIIIIIIIIIIIIIIIIIIIIIIIIIIIIIHIIIIIHIIIIIIIIIIIIIIIIIHHHIHIHIIIIIIIIIHIHIIIIIIIGHIIIGIIIIIIIIIIIIHHIIIIIIIIIIIIIIIIHHIIIIIIIIHIHIIIIIIIIIIIIIIIIIIHIIIIIHIIIIIIIIIIIIIHHIIIIIIIIIIIIIIIIIIIIIIIIIIIIIIIIIIIIIIIIIIIIIIIIIIIIIIIIIIIIIIIIIIIHIIIIHIIIIIIIIIIIIIIIIIIIIIIIIIIIIIIIIIIIIIIIIIIIIIIIIIIIIIIIIIIIIIIIIIIIIIIIIIIIIIIIIIIIIIIIIIIIIDDDDD
@HISEQ:969:HM2KJBCX2:2:1102:16274:46853 2:N:0:ACTATGCA
TCAGACCAACTGCCCAACTATCCCTATTAATCATTACGTCAATCCTAGAAACCAACAAAATAGGATCGAACGTCCTATTTCATTATTCCATGCTAATGTATTCAAGCGTTAGCCTGCTTTAAACACTCTAATTTTTTCAAAGTAACAGTCCTGTTTCCCTGCAACACCAAATTAATGACATTACAGTTCTTCAAGAAGGAGGAATCAGTAAAGCCAGTACATACCATAGGCACGACCAACCTACTAATCCCGAAATTCAACTACGAGCTTTTTAACTGCAACAACTTTAATATACGCTATTGGAGCTGGAATTACCGCGGCTGCTGGCACCAGACTTGCCCTCCAA
+
DDDDCIIIHIIIIIIIIIIIIIIHIIIIIIIIIIIIHHIIIIIIIIIIIHIHIIIIHIIIHHHHIIIIIIHGIHHIIIIIIIIIIIIHHIIIHHIHIIIIIGIHIIIHIIIHIIIIIIIIIIIIIIIIIIIIIIIIIIIIIIIIIIIHIIIIIIIIIIHHIIIIHIIIIIIHGIIIIIIIHIIIIIIIHIHIIIIIIIIHHHIHGHHIIIIIIIIIIHIIIHIIIIIIIHIIIHIIHIHIHHHHHHHIIIIIIIIHHIIIIIIIIIIIIHIIIIIIIIIIIIIIIHHHHIIIIIIIIIIIHIHIIIIIIIIIIIIIIHIIIIIIIIIIIIIIIIIIIIIIIDDDDD
@HISEQ:969:HM2KJBCX2:2:1102:2943:48639 2:N:0:ACTATGCA
TCAGACCAACTGCCCAACTATCCCTATTAATCATTACATCGATCCTAGAAACCAACAAAATAGAATCTGATGTCCTATTTCATTATTCCATGCTAATGTATTCAAGCGTAAGCTTGCTTTAAACACTCTAATTTTTTCAAGGTAACAGTCCTAATTCCCCATAACATCAAATAAATGACATTATGGTTCTTTAGAAGGTGAGAACCAATAAAACCAGTACATACCAAGGCATGACCGATTCCTTGATCCCGAAATTCAACTACGAGCTTTTTAACCGCAACAACTTTAATATACGCTATTGGAGCTGGAATTACCGCGGCTGCTGGCACCAGACTTGCCCTCCAA
+
DDDDDIIIIIIIIIIIIIIIIIIIIIIIIIIIIIIIHHIHHIIIIIIIIIIIHHIIIIEHHIHIIIIIIEHHIIIIIIIIIIIIIIIIHIIIGHIIIIHIHHHHIHHHIIIIIHIIIIIIIIHHHHIHHHHIIIIIIIIIIIIIIIIIIIIIIIIIHIIIIIIIIHHIIIIIIIIIIHIIIIIIIIIIGIIIIIIIIIIIIIIIIHIIIIIIIGIIIIIIIIIIIIIIIIIIIIIIIIIIIIHFGIIIIIIIHHIIIIIHIHIIHIIIIIIIIHHIIIIIIIIIIIIIIIIIIIIIIIIIIIIIIIIIIIIIIIIIIIIIIIIIIIIIIIIIIHIIIIIIDDDDD
@HISEQ:969:HM2KJBCX2:2:1102:1396:49442 2:N:0:ACTATGCA
TCAGACCAACTGCCCAACTATCCCTATTAATCATTACGTCGATCCTAGAAACCAACAAAATAGAATCAAACGTCCTATTTCATTATTCCACGCTAATGTATTCAAGCGTGCGCCTACTTTAAACACTCTAATTTTTTCAAAGTAACAGTCCTGATTCCCCACGACACCAAATTAATGACATCGTGGTTCTTCAGAAGGTAGGAACCAATAATGCCAGTGCGTACCGAAGCATGACCGACAATTTGATCCCGAAATTCAACTACGAACTTTTTAACTGCAACAACTTTAATATACGCTATTAGAGCTGGAATTACCGCAGCTGCTGGCACCAGACTTGCCCTCCAA
+
DDDDDIIHIIIIIIIIIIIIIIIIIIIIIIIIIIIIIIIIIIIIIIIIHIIIIIIIIIIHIIIHIIIIIIIIIIIIIIIIGIIIIIHIHIIIHIIIIIIIIIIIIIHIIHHIIIIHIIIIIHIIIIIIIIIHIIIIIIIIIIIIIIIIIIIIIIIIIIIIIIIIIIIIIIIIIIIIIIIIIIIIIIIIIIIIIIIIIIIIIIIIIHIIIIIIIIIIIIIIIIIIIIIIIIIIHHIHIIIIIHGD=IIIGIIIIIIIHHIIIIIIIHIIIIIIIIIIIIIIIIIIIIIIIIIHHIIIIIIIIIIIIIIIIIHHIIIIIIIIIIIIIIIIIIIIIIIIIIIIDDDDD
@HISEQ:969:HM2KJBCX2:2:1102:16447:49305 2:N:0:ACTATGCA
TCAGACCAACTGCCCAACTATCCCTATTAATCATTACGGTGATCCTAGAAACCAACAAAATAGAACCATGCCGTCCTATTTTATTATTCCATGCTAATCTATTCAAGCACTAGCTTGCTTTAAGCACTCTAATTTTTTCAAGGTAATAGCTCTGCTTCCCCAACGCACCAAATTAATGGCATGAAGGTTATTCGGAAGGTAAGAATCCATCAAATCAGTACGAACAGTGAAGCCCGACCGATAGACAGATTCCGAAATTCAACTACGAGCTTTTTAACTGCAACAACTTTAATATACGCTATTGGAGCTGGAATTACCGCGGCTGCTGGCACCAGACTTGCCCTCCAA
+
DBDDDIIIIIIIIIIIIIIIIIIIIIIIHHIIHHIIIIHIIGHHIIIIIIIGHIIIIIIIIGHEHIHHICHCDHIHIHIHIIIIIIIIIHIIIGHIIIGHHGIHGIHIIIHIGHHIIHHIHIIGHHIHGIHHHHIIIIIIHIIIIIIIIIHIIIHHHIHIIHIIIIIIIIIIIIIHIIIIIIIIIHIIIIIIHHIIHIIIIIHIHHHIIHIIIIIIIIIIIIIIIIIHIIIIIIIIIIIIIIIHHGDIIIIIIIIIIIIHIIIIIIIIIIIIIIIIIIIIIIIIIIIIIIIIIIIIIIIIIIIIIIIIIHHIIIIIIIIIIIIIIIIIIIIIIIIIIIIIIIIDDDDD
@HISEQ:969:HM2KJBCX2:2:1102:1941:50151 2:N:0:ACTATGCA
TCAGACCAACTGCCCAACTATCCCTATTAATCATTACGTCGATCCTAGAAACCAACAAAATAGAATCAAACGTCCTATTTCGTTATTCCATGCTAATGTATTCAAGCGTGAGCCTGCTTTAAACACTCTAATTTTTTCAAAGTAACAGTCCTGATTCCCCATGACACCAAATTAATGACATCATGGTTCGTCAGAAGGTAGGAATCAATAATACCAGTACGTACAATAGCACGACCAATAAATTGATCCCGAAATTCAACTACGAGCTTTTTAACTGCAACAACTTTAATATACGCTATTGGAGCTGGAATTACCGCGGCTGCTGGCACCAGACTTGCCCTCCAA
+
@B@<@GCGCHHH@H?HHIGIHEHHHHHHHHHHGEHEGHHHHDHHHHIHHHIICGHIFH?1FHEHIHHHHHHHFH@CGHHFHCFHHIIEGHFHHE?HHIIGICFCHHCHFHHD@@CHHHGFCH8C?HGHHEGHHHEFHFHHGHHGA@EHFEGDED?D5G?HF@HHIHGEGEHHIIHHHHFHHHEHHCCFEHGHIHHHEEHIHHHHFHIHFHIHHIHHGCC@HGHIHHHHH@HHGF1EHHFIHHEGEHHHH)HHHHHHHHIHEIHIHHHHHIHEIIIHIIIIIIHIHEEHEHHHHHEHHIHHHIIIIIIIHIHHHC<?IIIHHHFHHHCEIHGIHHHHIIIHBDDD@
@HISEQ:969:HM2KJBCX2:2:1102:17559:49526 2:N:0:ACTATGCA
TCAGACCAACTGCCCAACTATCCCTATTAATCATTACGTCAATCCTAGAAACCAACAAAATAGGATCGAACGTCCTATTTCATTATTCCATGCTAATGTATTCAAGCGTTAGCCTGCTTTAAACACTCTAATTTTTTCAAAGTAACAGTCCTGTTTCCCTGCAACACCAAATTAATGACATTACAGTTCTTCAGAAAGGAGGAATCAGCGAAGCCAGTGCATACCAGTGGCACGACCAACCTGCTGACCCCGAAATTCAACTACGAGCTTTTTAACTGCAACAACTTTAATATACGCTATTGGAGCTGGAATTACCGCGGCTGCTGGCACCAGACTTGCCCTCCAA
+
DDDDDIIIIIIIIIIIIIIIIIIIIIIIIIIIIIIIIHIIIIIIIIIIIIIIIIIIIIHIIIIIIHIHHIIIIIIIIIIIIHIIIIIIIIIIIIIHIIIIIIIHIIIIIIIIIIIIIIIIIIIIHIIIIIIIIIIIIIIIIIIIIIIIIIIIIIIIIIHIIIIIIIIIIIHIIIIIIIIIIIIIIIIIIIIIIIIIIIIIIIIIIIIIIIIIIIIIIIIIIIIIIIIIIIIIIIIIIIIIIIIIHIIIIIIIIIIIIIIIIIIIIIIIIIIIIIIIIIIIIIIIIIIIIIIIIIIIIIIIIIIIIIIIIIIIIIIIIIIIIIIIIIIIIIIIIIIIIIIIIDDDDD
@HISEQ:969:HM2KJBCX2:2:1102:5337:50556 2:N:0:ACTATGCA
TCAGACCAACTGCCCAACTATCCCTATTAATCATTACGGTGATCCTAGAAACCAACAAAATAGAATCAAACGTCCTATTTCGTTATTCCATGCTAATGTATTCAAGCGTGAGCCTGCTTTAAACACTCTAATTTTTTCAAAGTAACAGTCCTGATTCCCCATGACACCAAATTAATGACATCATGGTTCGTCAGAAGGTAGGAATCAATAATACCAGTACGTACAATAGCACGACCAATAAATTGATCCCGAAATTCAACTACGAGCTTTTTAACTGCAACAACTTTAATATACGCTATTGGAGCTGGAATTACCGCGGCTGCTGGCACCAGACTTGCCCTCCAA
+
DADADIIIIIIIIIIIIIHIIIIIIIIIIIIHIHHIIHGHHHHIIIGHIIIIHIIIIIHHIGIIHHIIIIHHEHHIIIHIIIIIIIIIIIGGIIIIIIIIIIHIIHHIIIIIIHIIIIIIIIIHHHIIHIIIIIHHIIIIIIIIIIIIIIIIIIIIIIIIIHIIIIHIIIIIIIIIIIHIIIIIIIIHIIIIIIIIIIIIHHIIIIIIIIIHHIGIIIIIHIIIIIIIIIIIIHIIIIIIHIHHIIIIIIIIIIIIIIIIIIIIGIIIIIIIIHIIIHIIIIIIIIHIIIIIIIHIIIIIIIIIIIIIIIIIIIIIIIIIIIIIIIIIIIIIIIIIIIIIDDDDD
@HISEQ:969:HM2KJBCX2:2:1102:15032:50687 2:N:0:ACTATGCA
TCAGACCAACTGCCCAACTATCCCTATTAATCATTACGTCAATCCTAGAAACCAACAAAATAGGATCAAACGTCCTATTTCATTATTCCATGCTAATGTATTCAAGCGTTAGCCTGCTTTAAACACTCTAATTTTTTCAAAGTAACAGTCCTGTTTCCCTGCAACACCAAATTAATAACATTACAGTTCTTCAGAAAGGAGGAATCAGCGAAGCCAGTACATACCAAAGGCACGACCAACCTGCTAACCCCGAAATTCAACTACGAGCTTTTTAACTGCAACAACTTTAATATACGCTATTGGAGCTGGAATTACCGCGGCTGCTGGCACCAGACTTGCCCTCAA
+
DDCBDIFHHI@GHHCHHIIHHHHHHIHHIGIEEGFHHFHHHHIIIIHIIIIIHIEHIIEHIHHHIHHIIIIHH@@GCEEHHHHHIHIIFHE@<CFHHHHIHHHIHIG@EHIHGIHHHE@HHH??<@GEHEFHHHHGIIIHIIHHCHHHHGEHIIHEE0?HEEGHEHCE@HE<CHIIHEGEHHHHHEHCFFCHHHHHE9IHHEHGIHHHIHHHGDHHD@FCFHHGCCE<HDDHF1GHHACHHFECGD?CDHGHGCC1EHEIIIHCHEIHEHHHHD1IHHHGCCF@IHGHHGHHIHHF@ECFGECFGHIIHIIHHHDHDHF@?HGIIFHHHIGHHCGHHCIIDDDDB
@HISEQ:969:HM2KJBCX2:2:1102:8991:50299 2:N:0:ACTATGCA
TCAGACCAACTGCCCAACTATCCCTATTAATCATTACGGTGATCCTAGAAACCAACAAAATAGAATCATGCCGTCCTATTTTATTATTCCATGCTAATGTATTCAAGCAAAATGCCTGCTTTAAACACTCTAATTTTTTCAAAGTAAAGGTCCTGGTTCCCCGCGACACCCAATTAAGGGCATCGCGGTTCTCCAGAAGGTGAGAAATTGACTACACCAGTTCATACCCCTTAAGGCACGACCGATGTGTCAATCCCGAAATTCAACTACGAGCTTTTTAACTGCAACAACTTTAATATACGCTATTGGAGCTGGAATTACCGCGGCTGCTGGCACCAGACTTGCCCTCCAA
+
DDDDDIIIIIIIIIIIIIIIIIIIIIIIIIIHHHIIIIIIIHIIIIIIHIIIIIIIIIIHIIHFHIIIIIHHIIIIHHIHHIHIIIIIIIIIIGIIIIIIIEHIIIHIIIIIIIIIHIIIIIIIIIIHIIIIHIHIIIHIIIIIIIIIIIIIIIIIIHIHIIIIIIIIIIIIIIIIIIIIIIIIIIIIIIIIIIIHIIHIIIIIIIIIIIIIIIIHIIIIIIIIIIIIHIIIIIHIIIIIIIIIIIIIIIHIIIIIIIIIIIIIIIIIIIIIIIIIIIIIIIIIIIIIIHHIHIIIIIIHIIIIIIIIIIIIIIIIIIIIIIIIIIIIIIIIIIIIIIIIIIIIIIIDDDDD
@HISEQ:969:HM2KJBCX2:2:1102:7511:52364 2:N:0:ACTATGCA
TCAGACCAACTGCCCAACTATCCCTATTAATCATTACGGTGATCCTAGAAACCAACGAAATAGAATCAGTCCGTCCTATTTCATTATTCCATGCTAATGTATTCAGACGATAGTCTGCTTTAAACACTCTAATTTTTTCAAAGTAACAGTCCTGATTTCCAACCACACCAAATAAATGGCATGAAAGTTCCTCAGAAGGTAGAGATCCATCTCACCAGTGCAGACAATTAAGCCTGACCAATGGGTAGACCCCGAAGTTCAACTACGAGCTTTTTAACTGCAACAACTTTAATATACGCTATTGGAGCTGGAATTACCGCGGCTGCTGGCACCAGACTTGCCCTCCAA
+
DDADDHIHIIIGIIIHHHIIIIIIIIIIIIHHHGHHIIFHGHHHHIECHHHHIIIII10DHI?GHFHHHIHHIGHHIIHIIIIFEHHCHHHIHE1<CHGHIHHHHFHHEHHIGAGHHGHHGHHHHHHIIIIHCF?HGHHHHHIHHIIIHIHIHIIIIIIHHHIHHHHEHHGIIHHHIIIIIIHEHGHHGIHHHHIIHHHGIIIHHGCGHHIIIIIIIHIHGIIIIHIIHHHIIIIIIHIIIIIIIHDIHHHIIIHIIIIIHIIIIIIIIIIIIIIIIIHIHIIIIIHHHHIIIIIIHHIIIIIIIHIIIHHIIIIIIHHHCGIIIIIIIIIIIIIHIHIHIHIDDDDD
@HISEQ:969:HM2KJBCX2:2:1102:4951:52978 2:N:0:ACTATGCA
TCAGACCAACTGCCCAACTATCCCTATTAATCATTACGGCGGTCCTAGAAACCAACAAAATAGGACCGCACGTCCTATTCTATTATTCCATGCTAACGTATTCGAGCAAAGGCCTGCTTTGAACACTCTAATTTTTTCAAAGTAAAAGTCCTGGTCCCCAACACACCCAGTGAAGGGCATGCGGTTCTCCAGAAGAGAAGGCCCGGCCGGACAAGTGCACGCGGTGAGGCGGACCTGCCAGCCAGGCCAAAGGTTCAACTACGAGCTTTTTAACTGCAACAACTTTAATATACGCTATTGGAGCTGGAATTACCGCGGCTGCTGGCACCAGACTTGCCCTCCAA
+
DDDDDIIIIIIIIIIIIIIIIIIIIIIIIHIIGIIHHIFHIIIIIIIIIIIIIIIIICCHHHIGIIHHHGIIIHIIGHHCGHIIIIIIHIIIIIIHHHHIIHHIIHIHIIHIIIHIIIIIHHHIIIIIIIIHHHHIHIIIIIIGHIHIHIIHHGIIIIIIIHHIIHIIIIHIIIIHIIIIIIIIHIIHHIIIIIIIHIIIHIIIIIIIIIIIIIIIIIIIIIIIIIIIIIIIHIIIIIIIIIHIIIIHGIIIIIIIIIIIIIIIIIIIIIIIIIIIIIHHHFIIHHHIIIIIIIIIIIIIIIIIIIIIIIIIIIIIIIIIIIIIIIIIIIIIIIIIIIIDDDDD
@HISEQ:969:HM2KJBCX2:2:1102:5266:53567 2:N:0:ACTATGCA
TCAGACCAACTGCCCAACTATCCCTATTAATCATTACGGCGGTCCTAGAAACCAACAAAATAGAACCGCACGTCCTATTCTATTATTCCATGCTGTAATATTCGAGCAAAGGCCTGCTTTGAACACTCTAATTTTTTCAAAGTAAAAGTCCTGGTCCCCAACACACCCAGTGAAGGGCATGCGGTTCTCCAGAAGAAAAGGCCCGGCCGGACAAGTGCACGCGGTGAGGCGGACCTGCCAGCCAGGCCAAAGGTTCAACTACGAGCTTTTTAACTGCAACAACTTTAATATACGCTATTGGAGCTGGAATTACCGCGGCTGCTGGCACCAGACTTGCCCTCCAA
+
DDDDDHIIIIIIIIIIHIIIIIIIIIIIIIIIIIIHIEHIIIIIIIHHHHIHHIIIIIIII?@GEHHHHIIIIHIIGHIHIHIIHHIHIIIIGHIIIIIIIIHIIIHHIIIIIHIIIIIIHIIIIIIIIIHIIIIIIIIIIIIIIIIIIIIIIIHIIIIIIIIIIIIIIIIIHHIIIIIIIIIIIIIIIHIIIIIIIHHIIIIIIIIIIIIIIIIIIIIIIIIIIIIIIIIIIIIIIIIIHIHIIIHIIIIIIIIIIIHIIIIIIIIIIIIIIIIIIIIIIIIIIIIIIIIIIIIIIIIIIIIIIIIIIIIIIIIIIIIIIIIIIIIIIIIIIIIIIIIDDDDD
@HISEQ:969:HM2KJBCX2:2:1102:3417:54244 2:N:0:ACTATGCA
TCAGACCAACTGCCCAACTATCCCTATTAATCATTACGTCAATCCTAGAAACCAACAAAATAGGATCAAACGTCCTATTTCATTATTCCATGCTAATGTATTCAAGCGTTAGCCTGCTTTAAACACTCTAATTTTTTCAAAGTAACAGTCCTGTTTCCCTGCAACACCAAATTAATGACATTACAGTTCTTCAAGAAGGAGGAACCAGTAAAGCCAGTACATACCAGAGGCACGACCAACCTACTAATCCCGAAATTCAACTACGAGCTTTTTAACTGCAACAACTTTAATATACGCTATTGGAGCTGGAATTACCGCGGCTGCTGGCACCAGACTTGCCCTCCAA
+
DDDDDIHHHIIIHHIHIHIIHIIIIHIIIIIIIHIIHHHFIIIIHIIIGIGIIIIH@HIIHHHIGHHIGHHHGHIIIIIIIIIIHIIHGHHHEHIIIHIIIHIIIHHIIIIIIIIHGHHHIHGHIHHIIIIHHHHGIHHIHIIIHHHHIIIIIHGHIIHIIIIIIIIIHHHIIIIIIIIHHIIIIIIHHIIIIGIIIIIIIIIIIIIIIHHIIIIIIIIIIIIIIIIIIHIIHHHIHHGHHHHHGHHDIIIIIIIIIIIIIIIIIIIHHHIHHEHIIIIIIHIHHHHIIIIIGIIIIIIHHIIIIIIIIIIIIIHIIIIIIIIIIIHIIIIIIIIIIIIIIDDDDD
@HISEQ:969:HM2KJBCX2:2:1102:6383:54390 2:N:0:ACTATGCA
TCAGACCAACTGCCCAACTATCCCTATTAATCATTACATCGATCCTAGAAACCAACAAAATAGAATCGGATGTCCTATTTCATTATTCCATGCTAATGTATTCAAGCGTGAGCCTGCTTTAAACACTCTAATTTTTTCAAGGTAACAGTCCTAATTCCCCGTGACACCAAATTAATGGCATTACGGTTCTTTAGAAGGTGAGAAATCAATAATATCAGTACATACCAACGGCATGACCGAAACATTGATCCCGAAATTCAACTACGAGCTTTTTAACTGCAACAACTTTAATATACGCTATTGGAGCTGGAATTACTGCGGCTGCTGGCACCAGACTTGCCCTCCAA
+
DDDDDIHIIGHHIIIIIIIIIIIHHIIIIHIIIIHIIHIHIHEHHIIIIIHHHHHHIHIIIHIIGIIHII@CHFHIGIHICHHIIIIGIIHIIIIIIIIIIIIIIHHHHIIHHIIHIHIHIHHHHIIIHEHHIHIIHIIIIIIHIIIIIIHHHHIIHIIHHHIIIIIIIIHHHIIIIIIIIIIIIHIIHHHIIIIIIIIIIIIIIHIHIIIIIIIIIIIIIIIIIIGHIHHIIIIIIHIIIIIIHHIIHIIIIHIIIHIIIIIIIIIIIIIHHHHIIIIIIIIIIIIIIIIIIIIIIIIIIHIIIIIIIIIIIIIH<IIIIIIIIIIIIIIIIIIIIIIIIIDDDDD
@HISEQ:969:HM2KJBCX2:2:1102:7233:55152 2:N:0:ACTATGCA
TCAGACCAACTGCCCAACTATCCCTATTAATCATTACGTCGATCCTAGAAACCAACAAAATAGAATCAAACGTCCTATTTCGTTATTCCATGCTAATGTATTCAAGCGTGAGCCTGCTTTAAACACTCTAATTTTTTCAAAGTAACAGTCCTGATTCCCCAAGACACCAAATTAATGACATCATGGTTCGTCAGAAGGTAGGAATCAATAATACCAGTACGTACAATAGCACGACCAATAAATTGATCCCGAAATTCAACTACGAGCTTTTTAACTGCAACAACTTTAATATACGCTATTGGAGCTGGAATTACCGCGGCTGCTGGCACCAGACTTGCCCTCCAA
+
DDDDDIIIIIIIIIIIIIIIIIIIIHIIIIIIIIIIIIIIIIIIIIIIIIIIIIIIIIIIIIIHIIHIIIIIHIIIIIHIIIIIIIIIIGHIGIIIIIIIIHIIIIIHIIIIIIIIIIHIIIIIIIIIIIIIIIIIIIIIIIIIIIIIIIIIIIIIIIIIIIIIIIIIIIIIIIIIIIIIIIIIIIIIIIIIIIIIIIIIHIIIIIIIIIIIHIIIIIIIIIIIIIIIIIIIIIIIIIIIIIHHIIIIIIIIIIIIIIIIIIIIIIIIIIIIIIIIIIIIIIIIIIIIIIIIIIIIIIIIIIIIIIIIIIIIIIIIIIIIIIIIIIIIIIIIIIIIIIIIDDDDD
@HISEQ:969:HM2KJBCX2:2:1102:17319:55365 2:N:0:ACTATGCA
TCAGACCAACTGCCCAACTATCCCTATTAATCATTACGTCGATCCTAGAAACCAACAAAATAGAATCAAACGTCCTATTTCGTTATTCCATGCTAATGTATTCAAGCGTGAGCCTGCTTTAAACACTCTAATTTTTTCAAAGTAACAGTCCTGATTCCCCATGACACCAAATTAATGACATCATGGTTCGTCAGAAGGTAGGAATCAATAATACCAGTACGTACAATAGCACGACCAATAAATTGATCCCGAAATTCAACTACGAGCTTTTTAACTGCAACAACTTTAATATACGCTATTGGAGCTGGAATTACCGCGGCTGCTGGCACCAGACTTGCCCTCCAA
+
BDDDD1GHHHEEEHEFCGHHICGHHHHIIEHHIIGCCCGHIIIGH?C?1CFC@HHEHCGHIH1C@FHFHCG=FGCEECCFHF<CGHH?EGHHHH?IHGHHHHHHHIHHGFEHG?HHHHEHHHGGEFHHFIHHHEHHHEHGHHHFHIHEECIHIIIHIHGIIIIIIIHEHHIHHHHIIIIIHIHIIIIIIHHHIIIHHIIIIHHHHHHIIIHHFHHIIIIIIIIIIIIIIIIIIHHHIIIIHHHFHHHIIIIIIIIIIIIIIIIIIIIIIIIIIIIIIIIIIIIIIIHHIIHHHIGIIIIIIIIIHIIIGIIIIHIIDIIIIIIIIIIIIIIIIIIIIIIIDDD@@
@HISEQ:969:HM2KJBCX2:2:1102:11295:56096 2:N:0:ACTATGCA
TCAGACCAACTGCCCAACTATCCCTATTAATCATTACGGTGATCCTAGAAACCAACAAAATAGAATCATGCCGTCCTATTTTATTATTCCATGCTAATGTATTCAAGCAAAATGCCTGCTTTAAACACTCTAATTTTTTCAAAGTAAAGGTCCTGGTTCCCCGCGACACCCAATTAAGGGCATCGCGGTTCTCCAGAAGGTGAGAAATTGACTACACCAGTTCATACCCCTTAAGGCACGACCGATGTGTCAATCCCGAAATTCAACTACGAGCTTTTTAACTGCAACAACTTTAATATACGCTATTGGAGCTGGAATTACCGCGGCTGCTGGCACCAGACTTGCCCTCCAA
+
DDDDDIGHIIHIIIIIIIIIIIIIIIIIIIIIIIIIIIIIH?HIIIIIIIIIIIIGIHIGHHIHGEHIIHHHIEHEHIIIIIIHIIIIIIIIHHIIIIIHIHIIIIIIIIIIIIIIHHIIIHHIIHIIIIIIHIIHHIIIIHIIIIIIIIIIIIHHIIIIIIIIIIIHHHIIIIHHIIIHIIIIIIIIIIIIIIIIIIIIIIIIIIIIIIIIIIIIIIIIIIIIIIIIIIIIIIIIIIIIIIIIIIIIIHFIIIIHIIIIIIIIIIIIIIIIIIIIIIIIIIIIIIIIIIIIIIIIIIIIIIIIIIIIIIIIIIIIIIIIIIIIIIIIIIIIIIIIIIIIIIIIIIIDDDDD
@HISEQ:969:HM2KJBCX2:2:1102:19337:56270 2:N:0:ACTATGCA
TCAGACCAACTGCCCAACTATCCCTATTAATCATTACGTCAATCCTAGAAACCAACAAAATAGGATCGAACGTCCTATTTCATTATTCCATGCTAATGTATTCAAGCGTTAGCTTGCTTTAAACACTCTAATTTTTTCAAAGTAACAGTCCAAATTCCCCGCAACACCAAATTAATGGCATTACGGATCATCAGGAAGGAGGAATCAGTGAGACCAGTACATACCAGAGGCATGACCAACCTACTAACCCCGAAATTCAACTACGAGCTTTTTAACTGCAACAACTTTAATATACGCTATTGGAGCTGGAATTACCGCGGCTGCTGGCACCAGACTTGCCCTCCA
+
DDDDDIIIIIIIIIIIIIIIIIIIIIIIIIIIIIIIIIIIIIIIIIIIIIIIIIIIIIIIIIIIIIIHIIIIIIIIIIIIIIIIIHIEHIIIIIIIIIIIIHIIIHHHIIIHHHIIHIIIIIIIIIIIHIFIIIIIIIIIIIIIIIIHHIIIIIHHIIIHIIIIIIIIIIIIIIHIIIIIIIIIIIIIIIIIIHIIIIIIIHIIIIIIIIIIHIHIHHIIIIHHHIIIIIIIIIIIIIIIIHGDIHFIIIIIIIIIIIIIIIIIIIIIIIIIIIIIIIIIIIIIHIIIIIIIIIIIIIHHEIIIIIIIIIIIIIIIIIIIIIIIIIIIIIIIIIIIIIIIDDDDD
@HISEQ:969:HM2KJBCX2:2:1102:12207:56454 2:N:0:ACTATGCA
TCAGACCAACTGCCCAACTATCCCTATTAATCATTACGTCAATCCTAGAAACCAACAAAATAGGATCGAACGTCCTATTTCATTATTCCATGCTAATGTATTCAAGCGTTAGCTTGCTTTAAACACTCTAATTTTTTCAAAGTAACAGTCCAAATTCCCCGCAACACCAAATTAATGGCATTACGGATCATCAGGAAGGAGGAATCAGTGAGACCAGTACATACCAGAGGCATGACCAATCTACTAACCCCGAAATTCAACTACGAGCTTTTTAACTGCAACAACTTTAATATACGCTATTGGAGCTGGAATTACCGCGGCTGCTGGCACCAGACTTGCCCTCCAA
+
DDDDDIIIIIIIIIIIIIIIIIIIIIIIIIIIIIIIIIIIIHIIIIIIIIIIIIIIIIIIIIHIIIIIIIIIIIIIIIIIHIIIIIGHIIIHIIIIIIIIIHIIIIIIIIIIIIIHIIIIIHIIIIIHIIIIIIIIIIIIIIIIIIIIIIIIIHIIIIIIIIIHIIIIIIIIIIIIIIIIIIIIIIIIIIIIIIIIIIIIIIIIIIIIIIIIIIIIIIIIIIIIIIIIIIIIIIIIIIIIIIIHHIIIIIIIIIIIIIIIIIHIIIIIIIIIIIIIIIIIIIIIIIIIIIIIIIIIIIIIIIIIIIIIIIIIIIIIIIIIIIIIIIIIIIIIIIIIIIIIIDDDDD
@HISEQ:969:HM2KJBCX2:2:1102:15429:56600 2:N:0:ACTATGCA
TCAGACCAACTGCCCAACTATCCCTATTAATCATTACGTCGATCCTAGAAACCAACAAAATAGAATCAAACGTCCTATTTCATTATTCCATGCTAATGTATTCAAGCGCGAGCTTGCTTTAAACACTCTAATTTTTTCAAAGTAACAGTCCTGATTTCCCATGACACCAAATTAATGACATCGTGGTTCGTCAGAAGGGAGAAACCAATAATGCTAGTACGTACAAAGTACGACCGACATATTAGTCCCGAAATTCAACTACGAGCTTTTTAACTGCAACAACTTTAATATACGCTATTGGAGCTGGAATTACCGCGGCTGCTGGCACCAGACTTGCCCTCCAA
+
CDCDDIIIIIIIIIIIIGIIIIIIIIIIIIIIIIIIIIIIIIIHIIIIIIIIIIIHIIIIIHIIIHIIIIHIIIIIIHIIIIIIHHIHIIIIGHHHIIIIIIGIIIIIIIIIIIIIIIIIIIHHHIIIIIIIIIIIIIIHIIIIIIHHIIIIIIIHIIHIIIIIIIIIIIIIHHIIIIIIIIIIHIIIIIIIIIIIIIIIIIIIIHIIIIIIIIIIIIIIHIIIIIIIIIIIIIIIIIIHHIHIIIIIHHIIIIIIIIIIIIIIIIIIIIIIIIIIIIIIIIIIIIIIIIIIIIIIIIIIIIIIIIIIIIIIIIIIIHIIIIIIIIIIIIIIIIIIIIIDDDDD
@HISEQ:969:HM2KJBCX2:2:1102:5028:54505 2:N:0:ACTATGCA
TCAGACCAACTGCCCAACTATCCCTATTAATCATTACGGTGGTCCTAGAAACCAACAAAATAGAACCACAACGTCCTATTCTATTATTCCATGCTAATCTATTCAAGCAATAGCCCGCTTTAAACACTCTAATTTTTTCAAGGTAATGGTCCTGGCTCCCCAACACACCCAATTAAGGACATACTGGTTCACCAGAAGGAAGACCCGACAACAGGACAGTACTCGCCAAAGACGGACCGCCCGGCCAAGTCTAAAATTCAACTACGAGCTTTTTAACTGCAACAACTTTAATATACGCTATTGGAGCTGGAATTACCGCGGCTGCTGGCACCAGACTTGCCCTCCAA
+
DDDDDIHHIIHIHHIIIGIIIHIIIIIIHIGHHIIIIHHIIIIIHIIIIIIIIIIIIIIIIIIHIIIHHHIIIHIHHIIIHHIGHHIHIGEEEEGFHHHIHFIHHHIGIIHHHFCCCHHIHIIGIHGHHHIIIIHIHIIHIIGIIIIHHHHHHIHFHIHIIIHIHHHHHIHHEIIIIHIIIIIIHFIIHIIIIIIHIIHIHFHHHHGIIIIIIGIIIIIIIIHIIIGIIIIIIIIIHIIIIIHIHHHIIHIHHIHEHHGHIIHIIIIIHHHIIIIIIIIIIIIGIHIIIIIIIIIIIIIHHIIIIIIIIIIIIIIIIIIIIIIIIIIIHHIIIIIIIIIHIIDCDDD
@HISEQ:969:HM2KJBCX2:2:1102:4546:56859 2:N:0:ACTATGCA
TCAGACCAACTGCCCAACTATCCCTATTAATCATTACTTCAATTCTAGAAACCAACAAAATAGAACCGAAGTCCTAAATTATTATTCCATGCTAATGTATTCAAGGCATAAGCCTGCTTTAAACACTCTAATTTTTTCAAAGTAATAGAGCTAGATGGCGACGACAAGCCCAGTAAAGGGTTGTCGCCGTTCTCAAGCAAGATGGTAGACGCGCGCCAGCACACACACTCGTAACCGAGGCGGGCCAGGTGCGTCAAACCAGAAATCCAACTACGAGCTTTTTAACTGCAGCAACTTTAATATACGCTATTGGAGCTGGAATTACCGCGGCTGCTGGCACCAGACTTGCCCTCCAA
+
DDDDDGHHIIIGIIIIIIIIIIHIIIIIIIIIIIIIIIIIIIIIIIIIIIIIHIIIIIIIIIIIIIIIHIHGEHIIHIIHIIIHIHGHIIICGHHIHHIHIFHHHGIIIIIIIIIIIIIIIIIIIIIGIIIIIIHHIIIIIIIIIHIHIIIIIHIIIIIIIIIHIIIIIIIIIIIIHI;IIHIHIIIIIIIIIIIIIIIIIFIIIIIIIIIIIIIIIIIIIIIIIIIIIIIIIIIIIIIIIIIHIIIIIIIIIIHIHIHHIHIIHIIIIIIIIIIIIIIIIIIIIGIIIIIIIIIIIIIHIIIIIIIIHGGIIIIIIIIIIIIIIIIIIIIIIIIIIIIIIIIIIIIIIIIDDDDD
@HISEQ:969:HM2KJBCX2:2:1102:16462:57085 2:N:0:ACTATGCA
TCAGACCAACTGCCCAACTATCCCTATTAATCATTACGTCAATCCTAGAAACCAACAAAATAGGTTTGAACGTCCTATTTCATTATTCCATGCTAATGTATTCAAGCAATTGCCTGCTTTAAACACTCTAATTTTTTCAAAGTAACAGTCCTGTTTCCCTGCAACACCAAATTAATGACATTACAGTTCTTCAGAAAGGAGGAATCAGCGAGACCAGTTCATACCAGTGGCACGACCAGCCTGCTGACCCCGAAATTCAACTACGAGCTTTTTAACTGCAACAACTTTAATATACGCTATTGGAGCTGGAATTACCGCGGCTGCTGGCACCAGACTTGCCCTCC
+
DDDCDIIIIIIIIIIHIIIIIIIHIIIIIIIIIIIIIIIIIIIIIIIIIIIIHIIIIIIIIIIIIIIHIHFHHIIIIIIIIIIIIIIEFHIIIIIIIIIIIIIIIGIIIIHHHIHHHIIIIIIIIHIIHIIIIIIIIIHIIIIIIHGIIIIHIHIIHHHGIIIIIIIIIIHHHIIIIIIIIIIIHHHIHHIHIIIIIIIIIIIIGIIIIIIIIIIIHIIIIIIIIIIIIIIIIIIIIIIIIHHIIIIIIIIIIIIHIIIIIIIIIIIIIIIIIIIIIIIIIIIHHIIIIIIIIIIIIHHFFIIIIIHHHIHHIIIIIHIIIIIIIIIIIIIIIIIIIIGDDDDD
@HISEQ:969:HM2KJBCX2:2:1102:13779:56834 2:N:0:ACTATGCA
TCAGACCAACTGCCCAACTATCCCTATTAATCATTACGTCAATCCTAGAAACCAACAAAATAGGATCAAACGTCCTATTTCATTATTCCATGCTAATGTATTCAAGCGTTAGCCTGCTTTAAACACTCTAATTTTTTCAAAGTAACAGTCCTGTTTCCCTGCAACACCAAATTAATGACATTACAGTTCTTCAAGAAGGAGGAACCAGTAAAGCCAGTACATACCAGAGGCACGACCAACCTACTAATCCCGAAATTCAACTACGAGCTTTTTAACTGCAACAACTTTAATATACGCTATTGGAGCTGGAATTACCGCGGCTGCTGGCACCAGACTTGCCCTCCAA
+
CDDDDIHIIIIIIIIIIHIIIIIIIIIIIIIIIIHIIIIIIIIIIIIIIIIIIIIIIIEHIHHIHHIIIIIHHIIHHIIHHIGIIIHIIIIIGHIIIHIIHIIIIIIHHIIIIHIIIIIIIIIIIIIIIIIIIIIHHIHHIIIIIIIIIIIIIIIIIIIIIHHIIIIHIIIIIIIIIIIIIIIIIIIIIIIIIIIIIIIIIIIIIIIIIIIIIIIIIIIIIIIIIIIIIIIIIIIIIIIIIHHHHIIHIIIIIHIIIIIIIIIIIIIIIIIIIIIIIIIIIIIIIIIIIIIIIIIIIHIIIIIIIIIIIIIIIIIIIIIIIIIIIIIIIIIIIIIIIIIIIDDDDD
@HISEQ:969:HM2KJBCX2:2:1102:16128:57387 2:N:0:ACTATGCA
TCAGACCAACTGCCCAACTATCCCTATTAATCATTACGTCAATCCTAGAAACCAACAAAATAGGATCAACGTCCTATTTCATTATTCCATGCTAATGTATTCAAGCGCGAGCCTGCTTTAAACACTCTAATTTTTTCAAAGTAACAGTCCTGATTCCCCGCCACACCAAATTAATGACATGATGGTTCGTCAGAAGGTAGGAATCAGTAACACCAGTACGTACCGAAGGCACGACCAACGTACTAATCCCGAAATTCAACTACGAGCTTTTTAACTGCAACAACTTTAATATACGCTATTGGAGCTGGAATTACCGCGGCTGCTGGCACCAGACTTGCCCTCCAA
+
BDDBDHHHIIIEHIIEHIIIIIHHHGHHEHIHHHHCHEHIIHHIHHHI1GHHIHEHIHHIIIHI?GHIHHDG<EHIGIIH?GGFHHII?HIHIIIHEHHHIHIHIH@ECGEIHHHHIHIIHEHFHHHIIGEHHFEHIIHHGHHIIIGHEIHHIIIIHIIHHHIIHHHHHHHHIHFHHHHFGIHHHEHHIIHIIIIIIHHIIIIHGIIIHHIIIIIIIIHIHIHIIIIIIIHHGHIGIIIIHIHHIHIIIHIIIIHHIIIIHHHHIIIIIHIHHHGIHIIIIIIHIFHIHIIIIIIIIIIHIHIIIIIHIIIIIIIIIIIIIIIIIIIIIIIIIIIIIIIHBDDDD
@HISEQ:969:HM2KJBCX2:2:1102:18634:57446 2:N:0:ACTATGCA
TCAGACCAACTGCCCAACTATCCCTATTAATCATTACGTCAATCCTAGAAACCAACAAAATAGGATCGAACGTCCTATTTCATTATTCCATGCTAATGTATTCAAGCGTTAGCCTGCTTTAAACACTCTAATTTTTTCAAAGTAACAGTCCTGTTTCCCTGCAACACCAAATTAATGGCATTACAGTTCTTCAGAAAGGAGGAATCAGCGAAGCCAGTGCATACCAGTGGCACGACCAACCTGCTGACCCCGAAATTCAACTACGAGCTTTTTAACTGCAACAACTTTAATATACGCTATTGGAGCTGGAATTACCGCGGCTGCTGGCACCAGACTTGCCCTCCAA
+
DDDDDIIHHIIIIGIIHIIIIIHIHHIIIIIIIIIIIIHIHIIIHIIHIIIHHIIIHHHHIIIIHHIIIIIIGHFIIHHIIIIHIIIIIIHHHIIIIHIIHIHIIIIHIIIIHIHHHHIHHIHHGHIIHHIIIIIIIHIIIIIHIIIHFHCGHHIIIIHIIIIIHIIIHHIHHIIIIHIIIIIIIIIIIIIIIIIIIIIIIIIIIIIIIIIIIIIIIIIIIIIIIHIIIIIIIIIIIIHIHHIHHIIIIIIIIIIIHIIIIIIIIIIIIIIIIIIIHIIIHGIIHHHHHIIIGIIIIIIIIIIIIIIIIIIIIIIIIIIIIIIIIIIIIIIIIIIIIIIIIDDDDD
@HISEQ:969:HM2KJBCX2:2:1102:8668:57458 2:N:0:ACTATGCA
TCAGACCAACTGCCCAACTATCCCTATTAATCATTACGTCAATCCTAGAAACCAACAAAATAGGATCAAACGTCCTATTTCATTATTCCATGCTAATGTATTCAAGCGTTAGCCTGCTTTAAACACTCTAATTTTTTCAAAGTAACAGTCCTGTTTCCCTGCAACACCAAATTAATGACATTACAGTTCTTCAAGAAGGAGGAACCAGTAAAGCCAGTGCATACCAGAGGCACGACCAACTTACTAATCCCGAAATTCAACTACGAGCTTTTTAACTGCAACAACTTTAATATACGCTATTGGAGCTGGAATTACCGCGGCTGCTGGCACCAGACTTGCCCTCCAA
+
DDDDDIIIIIIIIIIIIIIIIIIIIIIIIIIIIIIIIIIIIIIIIIIIIIIIIIIIIIIIIIHHIIIIIIIIHIIIIIIIIIIIIIIIIIIIIIIIIIIIIIIIIIIIIIIIIIIIIIIIIIIIIIIIIIIIIIIHIIIIIIHIIIIIIIIIIIIIIIIIIIIIIIIIIIIHHHIIIIIIIIIIIIIIHIIIIIIHIIIIIIIIIIIHH1IIIIIIIIIIIIIIIIIIIIIIIIIIIIIIIIIIHIIIHIIIIIIIIIIIIIIIIIIIIIIIIIIIIIIIIIIIIIIIIIIIIIIIIIIIIIIIIIIIIIIIIIIIIIIIIIIIIIIIIIIIIIIIIIIIIDDDDD
@HISEQ:969:HM2KJBCX2:2:1102:13515:56626 2:N:0:ACTATGCA
TCAGACCAACTGCCCAACTATCCCTATTAATCATTACGGTGATCCTAGAAACCAACAAAATAGAACCAATGCCGTCCTATTTTATTATTCCATGCTAATCTATTCAAGCACTAGCTTGCTTTAAGCACTCTAATTTTTTCAAGGTAATAGCTCTGCTTCCCCAACGCACCAAATTAATGGCATGAAGGTTATTCAGAAGGTAAGAATCCATCAAATCAGTACGAACAGTGAAGCCCGACCGATAGACAGATTCCGAAATTCAACTACGAGCTTTTTAACTGCAACAACTTTAATATACGCTATTGGAGCTGGAATTACCGCGGCTGCTGGCACCAGACTTGCCCTC
+
@@0<@@1<GHGHCHHGCHHHFHECG?@GGEEHHHHGHGEHECHFCG1CCCGC@1FHIHEHHFHIIGHHIHHFCC0<CDGCEEHHIGIFHIIHHE?1HHFF?EGHHIIHGFEGHFGHHHGE6FH@GCHBHHD@GDGBGGHIHHGGHIHHHIHH@<GECGHFGHEHEFHH?HECCCCIIIHIIHHHGFEHF<GEIHHHGDCHGHHFDCCEHIHIIHIHHHIIHEEHEGGHHHHCDCDDIIHIIIHHGHGHGHEEIHHHHHHHHIIIIIIHFHIIGHHHHC<@CHIHEHHGCGIHIGDEDIHEHIGHIIIIIHGIIIIIIHHHDEEHHIIIIIHHHHHHEIHEHD@@D<
@HISEQ:969:HM2KJBCX2:2:1102:12355:58220 2:N:0:ACTATGCA
TCAGACCAACTGCCCAACTATCCCTATTAATCATTACGTCGATCCTAGAAACCAACAAAATAGAATCAAACGTCCTATTTCGTTATTCCATGCTAATGTATTCAAGCGTGAGCCTGCTTTAAACACTCTAATTTTTTCAAAGTAACAGTCCTGATTCCCCATGACACCAAATTAATGACATCATGGTTCGTCAGAAGGTAGGAATCAATAATACCAGTACGTACAATAGCACGACCAATAAATTGATCCCGAAATTCAACTACGAGCTTTTTAACTGCAACAACTTTAATATACGCTATTGGAGCTGGAATTACCGCGGCTGCTGGCACCAGACTTGCCCTCCAA
+
DDDDDIIIIIIIHIIIHIIIIIIIIIIIIIIIIIIIIIIIIGIIIIIIIHIIIIHIIIIIIHHIHHIIHIHIHIHIIIIIIIIG@FHIIIIIIIIIIIIIIIIHIIHHIIIIIIIHIIIIIIIIIIIHIIIIHIGHIIFIIHHIIIIIHHHHHHIHHGHGIIIIIIGIHIIHIIIHHHHHIIIHIHIIIHIHIIIIHIIIIIIHHHIIIIIIIIIIIIHHIIIIIHIIIIHIIHHGIIIIIHHGIIIIIIIIIHIIIIIIIIIIIIIIIHIIIIIIIIIIIIIIIHIIIIIIIIHHIHIIIIIIHIIIIIIIIIIIIIIIIIIIIIIIIIIIIIHIIIIIDDDDD
@HISEQ:969:HM2KJBCX2:2:1102:3592:58548 2:N:0:ACTATGCA
TCAGACCAACTGCCCAACTATCCCTATTAATCATTACGTCAATCCTAGAAACCAACAAAATAGGATCGTCGTCCTATTTCATTATTCCATGCTAATGTATTCAAGCGTTAGCCTGCTTTAAACACTCTAATTTTTTCAAAGTAACAGTCCTGTTTCCCCGCAACACCAACTTAATGGCATTACGGTTCTACAAGAAGGAGGAATCAGCAAAGCCAGTGCATACCAGTGGCACGACCAACTTGCTGACCCCGAAATTCAACTACGAGCTTTTTAACTGCAACAACTTTAATATACGCTATTGGAGCTGGAATTACCGCGGCTGCTGGCACCAGACTTGCCCTCCAA
+
0DBDDEHHEHIIIIIGHIHIIHF1DEH@CFEHHHHHHE1CEGEHIIEHHHCGFHHIICCHHGEHIGIHH?DHIHHHH@EHEHHIIIE<CEF1DHHHHHHHFEGEHCIHHF?HCGGHHHHHHEHEHHIIHHHHECG@G@FG@GHGGCCC<@CHHHHC?DHD.CEEHCGFDIHHIHGFIHH2HE?HEHHGHFHHG?@EECD@EFH0CA8CEHH/@EEHIHFED1HHFGHHHCDCCCHIIHGEEHF<G</CCHG@@?HHFEHIHEC<11DEHHHEHEHHHHF<F1<EHH@C<HHCCHIHE@HFHG?HFIHHIIIHIHCCIHHIIIIHHIHHEHCHGIHIIIHGDBDDD
@HISEQ:969:HM2KJBCX2:2:1102:3616:59061 2:N:0:ACTATGCA
TCAGACCAACTGCCCAACTATCCCTATTAATCATTACGTCAATCCTAGAAACCAACAAAATAGGATCGAACGTCCTATTTCATTATTCCATGCTAATGTATTCAAGCGTTAGCTTGCTTTAAACACTCTAATTTTTTCAAAGTAACAGTCCAAATTCCCTGCAACACCAAATTAATGACATTACAGTTCTTCAAGAAGGAGGAACCAGTAAAGCCAGTACATACCAGAGGCACGACCAACCTACTAATCCCGAAATTCAACTACGAGCTTTTTAACTGCAACAACTTTAATATACGCTATTGGAGCTGGAATTACCGCGGCTGCTGGCACCAGACTTGCCCTCCAA
+
DADDDIHFHHHEG@FGFHHIH@EGEHHHIIIHFHHIEFGEHIIEHHIFHHIHEHIIIIIIHIHHHHHDHIHHC@EHHHHHIIHHIG1<DHHCEHHHHHEHFHHHGCGHGHHHEHHFHIIIHHHHEIHFGHIIHHCHIIHHIIGHIIHHGIHHHHIHIIHHHHIIHHHIIHIIIIIIIIHIHHIHIHIIIHIIIIHHIIHHGIIIHHIHIIIIGIIHHIIIIHHHGBGGCEHHHFHD=FAFH<HGCIIIEIHIIHGIIIIIIIHHHGCIHIIIIGIIIIIIIIIHIHHHIIIHGIIHIHGF@IIIIIIIIIIIHHHHCIIIIIIIIIIIIIHHIIIIIIIIIDDDDD
@HISEQ:969:HM2KJBCX2:2:1102:12335:58476 2:N:0:ACTATGCA
TCAGACCAACTGCCCAACTATCCCTATTAATCATTACGTCAATCCTAGAAACCAACAAAATAGGATCGAACGTCCTATTTCATTATTCCATGCTAATGTATTCAAGCGTTAGCTTGCTTTAAACACTCTAATTTTTTCAAAGTAACAGTCCAAATTCCCCGCAACACCAAATTAATGGCATTACGGATCATCAGGAAGGAGGAATCAGTAAGACCGGTACATACCAGAGGCATGACCAATCTACTAACCCCGAAATTCAACTACGAGCTTTTTAACTGCAACAACTTTAATATACGCTATTGGAGCTGGAATTACCGCGGCTGCTGGCACCAGACTTGCCCTCCAA
+
DDDDDIIIIIIIIIIIIIIIIIIIIIIIIIIIIIIIIIIIIIIIIIGIIIIIHIIIIIIHHFGHHIIHIIIIIHHHHHHIIHHIIHHHHIHIGIIHIIIIIIIIIIIIIIIIIIIIHIIIIHIHIIIIIIIIIIIIIGIHIIIIIHIIIHIIIIIIHIIHIIIHHHIIIIIIIIIIIIIIIIIIHIHIIIIIIIIIIIIIIIIIIIIIIIIIIIIHIIIIIIIIIIIIIIIIIIIIIIHIIIHHGIIIIIIIIIIIIIIHIIIIIIIIIIIIIIIIIIIIHHIIIIIIIIIIIIIIIIIIHIIIIIIIIIIIIIIIIIIIIIIIIIIIIIIIIIIIIIIIIDDDDD
@HISEQ:969:HM2KJBCX2:2:1102:19459:59148 2:N:0:ACTATGCA
TCAGACCAACTGCCCAACTATCCCTATTAATCATTACGGTGATCCTAGAAACCAACGAAATAGAATCAGTCCGTCCTATTTCATTATTCCATGCTAATGTATTCAGACGATAGTCTGCTTTAAACACTCTAATTTTTTCAAAGTAACAGTCCTGATTTCCAACCACACCAAATAAATGGCATGAAAGTTCCTCAGAAGGTAGAGATCCATCTCACCAGTGCAGACAATTAAGCCTGACCAATGGGTAGACCCCGAAGTTCAACTACGAGCTTTTTAACTGCAACAACTTTAATATACGCTATTGGAGCTGGAATTACCGCGGCTGCTGGCACCAGACTTGCCCTCCAA
+
DCDDDIHIIIIIIIIIHIIIHIIIIIIIHIIIIIIGIIHIHHIIIIIIIIHFHIIIHHGHIIHHIIIHIIIIIIIIIIIHIHHEHIIIIIIHIIIIIIHIHGIHIIIIIIIIIIIIIIIHIIGIIIIIIHIIIIIHIIIIIIIIIIHIIHIIHIHHIIIIIIIIIHHIIIIIIIIIIIIIIIHIIIIIIIIIHHIHIIIIIIIIIIIIIIIIIIIIIIIIIIIIIIIIIIIIIIIIHHIIIIF<$FGIIHIIIIIIIIIIIIIIIIIIIGIIIIIIIIIIIIIHIIIIHHIIIIIIIIIIIIIIIIIIIIHIIIIIIIIIIIIIIIIIIIIIIIIIIIIIIIIDDDDD
@HISEQ:969:HM2KJBCX2:2:1102:11198:59581 2:N:0:ACTATGCA
TCAGACCAACTGCCCAACTATCCCTATTAATCATTACGTCAATCCTAGAAACCAACAAAATAGGATCAACGTCCTATTTCATTATTCCATGCTAATGTATTCAAGCGCGAGCCTGCTTTAAACACTCTAATTTTTTCAAAGTAACAGTCCTGATTCCCCACCACACCAAATTAATGACATGATGGTTCGTCAGAAGGTAGGAATCAGTAACACCAGTACGTACCGAAGGCACGACCAACGCACTAATCCCGAAATTCAACTACGAGCTTTTTAACTGCAACAACTTTAATATACGCTATTGGAGCTGGAATTACCGCGGCTGCTGGCACCAGACTTGCCCTCCAA
+
DDDDDIIIHGHIHIIIIIIIIIIIIIIIIIIIIIIIIGHIIIIIIIIIHIIIHIIIHHIIIIGHHIIIIIIIIIIIIIIIIIIIIIIHIIHIIHIIIIIIIIIIHIIIIHHHHIIIIHIIIHIHIIIIIIIIIIIIIIIIIIIIHHIIIIIHIIHIIIHHIHHGHIHHHIHIIIIIHHIIIIIIIHIIGHEHHIHHHHIIIIIIIIIIIIIHIIHIHIHHIHHIIIHHHIIIIIIIIIIGIIHGIHHIIIIHGIIHIIIIHIIIIIIHIIIHHHIIIGIIIIHHIIIHHIHIHHHCIIHIIIIIHHHHHHIIIHIHIGIIIIIHGHIIIIIIIIGIIIIIDDDDB
@HISEQ:969:HM2KJBCX2:2:1102:15604:59800 2:N:0:ACTATGCA
TCAGACCAACTGCCCAACTATCCCTATTAATCATTACGTCAATCCTAGAAACCAACAAAATAGGATCGAACGTCCTATTTCATTATTCCATGCTAATGTATTCAAGCGTTAGCCTGCTTTAAACACTCTAATTTTTTCAAAGTAACAGTCCTGTTTCCCTGCAACACCAAATTAATGGCATTACAGTTCTTCAGAAAGGAGGAATCAGCGAAGCCAGTACATACCAGTGGCACGACCAACCTGCTGACCCCGAAATTCAACTACGAGCTTTTTAACTGCAACAACTTTAATATACGCTATTGGAGCTGGAATTACCGCGGCTGCTGGCACCAGACTTGCCCTCCAA
+
DDDDDIIIIIIIIIIIIIIIHIIIIGIIIIIIIIIIIIIIHHIIIIHIIIIIIIIIIIIHIHHIEHIIIHIIIHIIIIIIIIIIIIIIGGHHHIHIIIIIIHHIIIIIIIIIIIIHIIIIIHHHIIIIHHHHIHIIHIIHHIHIIIIIHIIIIIIIIIIIIIIIIIHIIIIHIIIIIIHHHHIIIIIIIIIIIIIIIIIIIIIIIIIIIIIIIHIIIIIIIIIHIIIIIIIIIIIIHIIIIIHGDIIIGIIIIIIIIIIIIIIIIHIIIIIIIIIIIIIIIIIHIIIIIIIIIIIIIIIIHIIIIIIIIIIIIIIIIIIIIIIIIIIIIIIIIHIIIIIIIDDDDD
@HISEQ:969:HM2KJBCX2:2:1102:8330:60300 2:N:0:ACTATGCA
TCAGACCAACTGCCCAACTATCCCTATTAATCATTACATCGATCCTAGAAACCAACAAAATAGAATCGGATGTCCTATTTCATTATTCCATGCTAATGTATTCAAGCGTGAGCCTGCTTTAAACACTCTAATTTTTTCAAGGTAACAGTCCTAATTCCCCGTGACACCAAATTAATGGCATTACGGTTCTTTAGAAGGTGAGAAATCAATAATATCAGTACATACCAACGGCATGACCGAAACATTGATCCCGAAATTCAACTACGAGCTTTTTAACTGCAACAACTTTAATATACGCTATTGGAGCTGGAATTACCGCGGCTGCTGGCACCAGACTTGCCCTCCAA
+
DDDDDIHIIIIIIIIIIIIIGIIIIIIIIIIIIIIIIIIIIIIIIIIIIIIIIIIIIIIIIIIGIIIEHHIIIIIIIIIHHIIIIIIIGIIIGIIIIIIIIIIIHHIIIIIIHIIHHIIIIIIIIIIIIIIIIIIHIHIIIIIIIIIIHIIIIIHEHHHIIIIIIHIIIIIIIIIIIIIIIHIIIIIIHIIIIIIIIIIIIIIIIIIIIIIIHIIIIIIIIIIHIIHGIH=IIIIIIIIIIIIHIHIIIHIIIIIIIIHIIIIIIIIIIIHIIIIIIIIIIIIIIIIIIHIIIIIIIIIIHIIHIIIIIIIIIIIIIIIIIIIIIIIIIIIIHIIIIIIGIIDDDDD
@HISEQ:969:HM2KJBCX2:2:1102:1810:60385 2:N:0:ACTATGCA
TCAGACCAACTGCCCAACTATCCCTATTAATCATTACGGCGGTCCTAGAAACCAACAAAATAGGATCGCACGTCCTATTCTATTATTCCATGCTAACGTATTCGAGCAAAGGCCTGCTTTGAACACTCTAATTTTTTCAAAGTAAAAGTCCTGGTTCCCCAACACACCCAGTGAAGGGCATGAGGCTCTCCAGAAGGAAAGGCCCGGCCGAACCAGTACACGCGGTGAGGCGGACCAGACAGCCAGGCCCAAGTTTCAACTACGAGCTTTTTAACTGCAACAACTTTAATATACGCTATTGGAGCTGGAATTACCGCGGCTGCTGGCACCAGACTTGCCCTCCAA
+
BDDD?HIFHCFG@CGFHHHHCEHHFHHII?GGHIHHIHHHHIIIHHHHIEH@HHHIGIIFHI?FHHGHHH<D@GECHIHHHHIEHIHC1CGEHHFC@CCH?<HGFHGHHIHI@GIIHFEFGHIHHHIHHHHHHIIFDHIEHHHHHAHE@HGH?CEFIHGGEGHHHCHHHHC@FHHHIIIIIIGEHE68/BEHIHHHIIIIHHHHIHHH?FCC@FIHGEHHDCHHHHG=HHDFGFEAHGHC@HHBGDG<1HHHHFHIHEHHHIIHHEEHHHGEC<EIIHHHHG<CCCFEGHEHIHGHF@EHHIIIHIIIHHHDEHGIIIIHIFHHHCEEIIHHCECEHIIH@BBDB
@HISEQ:969:HM2KJBCX2:2:1102:12700:60735 2:N:0:ACTATGCA
TCAGACCAACTGCCCAACTATCCCTATTAATCATTACGTCAATCCTAGAAACCAACAAAATAGGATCGAACGTCCTATTTCATTATTCCATGCTAATGTATTCAAGCGTTAGCTTGCTTTAAACACTCTAATTTTTTCAAAGTAACAGTCCAAATTCCCCGCAACACCAAATTAATGGCATTACGGCTCATCAGGAAGGAGGAATCAGTGAGACCAGTGCATACCGATGGCATGACCAATCTACTAACCCCGAAATTCAACTACGAGCTTTTTAACTGCAACAACTTTAATATACGCTATTGGAGCTGGAATTACCGCGGCTGCTGGCACCAGACTTGCCCTCCAA
+
DDDDBHHHIHHHHHEHFHHIIIIIIIIIHHHHHIIGHHHIHFIIIIHIHHIIIIGHHHGFHHHH@HHG=HCDFGCG@GEHHEFHEHHFIIEHHEH?GHIIIIIIIHIIIIIHIIIIIIHIIHHIGIIIHEHFHIHIHIIIIIHIIIIIHHIHHGGHIIIGIIIIHIIIIIIIIIIHIIIHHHHHIGHIHHGHIHIIIIHHIIIHHIHGIIIHHEIIIHHIIIIIG<IIIIIIIHEIIIIHIHHHHHDHIIIIIIIIIIIIHEEHIIIHHIIIHHHIIHIIIIIIIIGIIIIIHHIIIIIHIIIIIIHHFHIIIIIIIIIIIIIIIIIIIIIIIIIIIIIIIDDDDB
@HISEQ:969:HM2KJBCX2:2:1102:6592:61185 2:N:0:ACTATGCA
TCAGACCAACTGCCCAACTATCCCTATTAATCATTACGTCAATCCTAGAAACCAACAAAATAGGATCAAACGTCCTATTTCATTATTCCATGCTAATGTATTCAAGCGTTAGCCTGCTTTAAACACTCTAATTTTTTCAAAGTAACAGTCCTGTTTCCCTGCAACACCAAATTAATGACATTACAGTTCTTCAAGAAGGAGGAACCAGTGAAGCCAGTACATACCAGAGGCACGACCAACCTACTAATCCCGAAATTCAACTACGAGCTTTTTAACTGCAACAACTTTAATATACGCTATTGGAGCTGGAATTACCGCGGCTGCTGGCACCAGACTTGCCCTCCAA
+
DCDDDHHHIIIIIIIIIIIIIIIIIIIIIIIIIIIIIIIGIIHHIIIIHIIHIIIIHIIIIIHIFHIIIIIHGHIIIII1DHHHIIIHGHIIGIIIIIIIHHGHIIIHIHIHIIIIIIIIIIIHGIIEHIIIIIIIIIIIHHIIIHHHHHHGFHIHHHHHHIIIIIIIIIHFHHHHHHIIIIIIIHHHHHHIIIIEHGHHIIHHHHHHHHHG?GHFHHHIIIIHIHHIIHHEHGHGHIHGGGGHHIIEHIHHHHHFHHIIIHHHGHFDHIIIHHHF?FHHHHEHCFHIHHHHHEDHFEHHIIIHIIHHIHHCHHGIIHIIIIIIIIIIIIIIIIIIIIIHIDDDDD
@HISEQ:969:HM2KJBCX2:2:1102:7436:60336 2:N:0:ACTATGCA
TCAGACCAACTGCCCAACTATCCCTATTAATCATTACGTCAATCCTAGAAACCAACAAAATAGGATCGAACGTCCTATTTCATTATTCCATGCTAATGTATTCAAGCGTTAGCCTGCTTTAAACACTCTAATTTTTTCAAAGTAACAGTCCTGTTTCCCCTGCAACACCAAATTAATGACATTACAGTTCTTCAAGAAGGAGGAATCAGTAAAGCCAGTACACACCATTGGCACGACCAACCTACTGACCCCGAAATTCAACTACGAGCTTTTTAACTGCAACAACTTTAATATACGCTATTGGAGCTGGAATTACCGCGGCTGCTGGCACCAGACTTGCCCTCCAA
+
DDDDDIHFHIHIIIIIIIHHIIIIIIIIIIIIIIIIIGHIIIIIIIIIHIIIIIIHIIIIIIHGIIIIIIHDFHHHIIEHIHIIIIHIIIIIIIHHHIIIIFHHHFEHGIIIIHFHIHIIIIIIFIHHHGIIIIIIIIIIIHHHHHIHHFHHEHHHIIIIIIIIHHIGHEIGIIIIHFEIIIIIIIIIIIIIIHIIIIIGIIIIIIIIIIIIHIIHIIIGGFHEIHHIIIIIGHIHIHHAIFGHHHGHIIIIIIIIIIIIIIIIIIIIIIIHIHHHIIIIIIIIIIIIIIIIIIIIIHIIIIIIHIHIIIIIIIIIIIIIIIIIIIIIIIIIIIHIIIHIIIDDDDD
@HISEQ:969:HM2KJBCX2:2:1102:11145:61279 2:N:0:ACTATGCA
TCAGACCAACTGCCCAACTATCCCTATTAATCATTACGTCGATCCTAGAAACCAACAAAATAGAATCAAACGTCCTATTTCATTATTCCATGCTAATGTATTCAAGCGTGCGCCTGCTTTAAACACTCTAATTTTTTCAAAGTAACAGTCCTGATTCCCCACGACACCAAATTAATGACATCGCGGTTCTTCAGAAGGTAGGAACCAATAATGCCAGTGCGTACCGAGGCACGACCGACAATCTGATCCCGAAATTCAACTACGAGCTTTTTAACTGCAACAACTTTAATATACGCTATTGGAGCTGGAATTACCGCGGCTGCTGGCACCAGACTTGCCCTCCAA
+
DDDDDIIIIIIIIIIIIIIIIIIIIIIIIIIIIIIIIIIIIIIIIIIIIIIIIIIIIIHIIIIIIIIIIIIIIIIIIIIIIIIIHIIIIIHIIIIIIIIIIIIIIIIIIIIIIIIIIHIIIIIIIIIIIIIIIIIIIIIIIIIIIIIIIIIIIIIIIIIIIIIIIIIIIIIIIIIIIIIIIIIIIIIIIIIIIIIIIIIIIIIIIHIIIIIIIIIIIIIIIIIIIIIIIIIIIIIIIIIIIIHFIIIIIIIIIIIIIIIIIIIIIIIIIIIIIHIIIIIIIIIIIIIIIIIIIIIIIIIIIIIIIIIIIIIIIIIIIIIIIIIIIIIIIIIIIIIIIIIIDDDDD
@HISEQ:969:HM2KJBCX2:2:1102:10899:62191 2:N:0:ACTATGCA
TCAGACCAACTGCCCAACTATCCCTATTAATCATTACGTCAATCCTAGAAACCAACAAAATAGAATCAAACGTCCTATTTCATTATTCCATGCTAATGTATTCAAGCGTAAGCCTGCTTTAAACACTCTAATTTTTTCAAAGTAACAGTCCTGATTCCCCACGACACCAAATTAATGACATCGCGGTTCTTCAGAAGGTAGGAACCAATAATGCCAGTGCGTACCGAGGCACGACCGACAATCTGATCCCGAAATTCAACTACGAGCTTTTTAACTGCAACAACTTTAATATACGCTATTGGAGCTGGAATTACCGCGGCTGCTGGCACCAGACTTGCCCTCCAA
+
DDDDBIIIIIIIIIIIIIHHIIIIIIIIIIIIIIIIIIIIIIIHIIIHIIIIIIIIIIIIIIIIIIIIIIIIIHIIIIIIGIIHIIIHIHIIIHHIIIHHIIIIHIIIIIIIIIIIIIIIHIIIIIIIIIIIIIIIIIIIIIIIIIIIIIIIIIIHIIIHHIIIIIIIIIIIIIIIIIIIIIIIIIIIIIIHIIIIIIIIIIIIIIIIIIIIIIIIIIIIIIIIIIIIIIIIIIIIIIIIIIHHIIIIIIIIIIIIIIIIIIIIIIIIIIIIIIIIIIIIIIIIIIIIIIIIHIIIIIIIIIIIIIIIIIIIIIIIIIIIIIIIIIIIIIIIIIIIIIIIDDDDD
@HISEQ:969:HM2KJBCX2:2:1102:4437:62197 2:N:0:ACTATGCA
TCAGACCAACTGCCCAACTATCCCTATTAATCATTACGGCGACTCTAGAAACCAACAAAATAGAACCGCACGTCCTATTTTATTATTCCATGCTAATGTATTCGGGCAAATGCCTGCTTTGAACACTCTAATTTTCTCAAGGTAAAAGTCCTGGTTCCCCAACGCACGCCAATAAAGGGCACGCCGGCTCACCAAGAGGTAAGACTCAGCCAGACAGTACTCGCCGTTAAGCGGACCGCCCAGCCAGATCTGAAGTTCAACTACGAGCTTTTTAACTGCAACAACTTTAATATACGCTATTGGAGCTGGAATTACCGCGGCTGCTGGCACCAGACTTGCCCTCCAA
+
@BDDDHFHHHHIHEHIHECHHEHHIFIHHHIHHHIIIE0/CDHIGIEHHIIG?GHGHIIIIIIIIIEHDHHHEHHHEHIGHGHHIIIHHIHHCHCGHGHHIEHIHEGHHCHGIIIHHHHHGEHHHHHHGIHHGEEGHHHIHIIHIIHHGCHEE@EFGHIHIIHIIHHHHHHHHFHHIHIHH?EDIHIHEEHHFHIHHHHHIIIHHEHHHF?GIHHGF@HGIIHHHHIIHHHDGHFC<HHHEHHIIHHHHEIIIIHH?CIHIIHHH@IIIIIIIHHHHIIIIHEIIHEIHHIGIHIIIIHIHHEIIIIHIIHFIHD?HIIHIIIIIHFEHIHEHGIIIIIIIDADBD
@HISEQ:969:HM2KJBCX2:2:1102:1386:62400 2:N:0:ACTATGCA
TCAGACCAACTGCCCAACTATCCCTATTAATCATTACGTCGATCCTAGAAACCAACAAAATAGGATCGAACGTCCTATTTCATTATTCCATGCTAATGTATTCAAGCGTTAGCTTGCTTTAAACACTCTAATTTTTTCAAAGTAACAGTCCAAATTCCCCGCAACACCAAATTAATGGCATTACGGCTCATCAGGAAGGAGGAATCAGTGAGACCAGTACATACCAGAGGCATGACCAACCTACTAACCCCGAAATTCAACTACGAGCTTTTTAACTGCAACAACTTTAATATACGCTATTGGAGCTGGAATTACCGCGGCTGCTGGCACCAGACTTGCCCTCCAA
+
ADDDDHHIIIIHIGIIIHHHHHIIIHIIIIIIHHHIIHEHDHIICHHHIHIIIHFHEHFHIIHIIHHHCHHCCHCCGHHIGHIHGHIFHIHIFEHHIHHHIHHGHCHGHGFFFHHHHHHHHHIIGHHFHHIIHIHHHHHFHIIIIIIHHIIHGEHCGIHHIFHHHIIHCHFIHIIIIHHFHHHHGHHIIHHIHHHEIIHGHHGHHHGIH<IIHIIIIIHHIIIIIHHHIHHI#HDH;GFHGHFEDIIHIIIIHGGGHHFIIIHIIIHEIIIHHFHHIHIHIIIHIHIIIIIIIHIHFIHHFHHHIIGIIIIIHHHGHHIIIIIIIHHHIIIHHIIHIHIIIDDBDA
@HISEQ:969:HM2KJBCX2:2:1102:8882:63864 2:N:0:ACTATGCA
TCAGACCAACTGCCCAACTATCCCTATTAATCATTACGTCGATCCTAGAAACCAACAAAATAGAATCAAACGTCCTATTTCATTATTCCATGCTAATGTATTCAAGCGCGAGCTTGCTTTAAACACTCTAATTTTTTCAAAGTAACAGTCCTGATTTCCCGCGACACCAAATTAATGACATCGTGGTTCGTCAGAAGGGAGAAACCAATAATGCTAGTACGTACAAAGTACGACCGACATATTAGTCCCGAAATTCAACTACGAGCTTTTTAACTGCAACAACTTTAATATACGCTATTGGAGCTGGAATTACCGCGGCTGCTGGCACCAGACTTGCCCTCCAA
+
D@D?DGHFHHIIHHHF1CHHHHGC@GEHGCG<<DHCHGH?EHH1EHECEEGGHHHIIEHHHIEHHHEE?@FCGHEEHHEHFEHHIGHC1<DGFCEHHHHHICCH?1FHEHHHHGGEHHI@CEHG@??E@EBFHHCEIGIHHHHF?HHGGGFH1@<HD7<IHHIHECD<HHHHEHIHHHIIHIHIHHHCHH/EEEHGHIHHFGCFFEHGHFHEG@HHHEHGIHHCHHEHIIIHHIIIHFHHHHHHFHIDHEIIIIHHHHHIHHIGIHGIHHIHHGHEHGFHGCHHECHGIHEHHHHEHF<@EHHHIIIIIHHIIHHIIIIIHIHIIIIIIHIHHIIIIIIDAAD@
@HISEQ:969:HM2KJBCX2:2:1102:15755:64815 2:N:0:ACTATGCA
TCAGACCAACTGCCCAACTATCCCTATTAATCATTACGGCGGTCCTAGAAACCAACAAAATAGGACCGCACGTCCTATTCTATTATTCCATGCTAACGTATTCGAGCAAAGGCCTGCTTTGAACACTCTAATTTTTTCAAAGTAAAAGTCCTGGTCCCCAACACACCCAGTGAAGGGCATGCGGTTCTCCAGAAGAGAAGGCCCGGCCGGACAAGTGCACGCGGTGAGGCGGACCTGCCAGCCAGGCCAAAGGTTCAACTACGAGCTTTTTAACTGCAACAACTTTAATATACGCTATTGGAGCTGGAATTACCGCGGCTGCTGGCACCAGACTTGCCCTCCAA
+
DCDDDIIIIIIIIIIIHIIIIIIIIIIIIIIIHIIIIIIIIIIIIIIIHIHHHIIIHIIGIHHGHIIIIIHHIGIIIIHIIIIIIGIIIIHIHHHIIIIIIHHIIIIIIIIIIIIIIIIIIIIIIIIIHIIIIIIIHHHIIIIHIIIIIIIIIIIHIIIIIIHHIIIIIIIIIIIIIIIIIIIIIIIIGIIIIIIIIIIIIIIIIIIIIIIIIIIIIIIIIIIIIIIIIIIIIIIIIIIIIIHIIIIIIIIIIIIIIIIIIIIHIIIIIIIIIIIIIIIIIHIIIIIIIIIIIIIIIIIIIIIIIIIIIHIIIIIIIIIIIIIIIIIIIIIIIIIIIIIDDDDD
@HISEQ:969:HM2KJBCX2:2:1102:18484:65369 2:N:0:ACTATGCA
TCAGACCAACTGCCCAACTATCCCTATTAATCATTACGTCAATCCTAGAAACCAACAAAATAGGATCGAACGTCCTATTTCATTATTCCATGCTAATGTATTCAAGCGTTAGCCTGCTTTAAACACTCTAATTTTTTCAAAGTAACAGTCCTGTTTCCCTGCAACACCAAATTAATGACATTACAGTTCTTCAAGAAGGAGGAATCAGTAAAGCCAGTACATACCATAGGCACGACCAACCTACTGACCCCGAAATTCAACTACGAGCTTTTTAACTGCAACAACTTTAATATACGCTATTGGAGCTGGAATTACCGCGGCTGCTGGCACCAGACTTGCCCTCCAA
+
DDDDDIIIIIIIIIIIIIIIIIHIIHIIIIIIIIIIIIIGIIIIIIFHIIIHIIIIIGIHHHGHFHHHIIIIHHFIIIIIIIIIIIIHGHIIIIIIIIIIIGHIIHIIIIIHGIIGIIIIIHIIHIIIHIIIIIIIIHIIIIIIIIIIIIIIIIIIIIIIIIIIIIIIIIHHIIIIIIIIIIIIIIIIHIHIIIIIIIIIIIIIIIIIIIIIIHIIIIIIIIIIIIIIIIIIIIIIIIIIIIHHIIIIIIIIIIIIIIIIIHIIIIIIIHIIIIIIIIIIIIIIIIIIIIIIIIIIIIIIHIIIIIIIIIIIIIIIIIIIIIIIIIIIIIIIIIIIIIIHIDDDDD
@HISEQ:969:HM2KJBCX2:2:1102:20795:65027 2:N:0:ACTATGCA
TCAGACCAACTGCCCAACTATCCCTATTAATCATTACGTCAATCCTAGAAACCAACAAAATAGGATCGTCGTCCTATTTCATTATTCCATGCTAATGTATTCAAGCGTTAGCCTGCTTTAAACACTCTAATTTTTTCAAAGTAACAGTCCTGTTTCCCCGCAACACCAACTTAATGGCATTACGGTTCTACAAGAAGGAGGAATCAGCAAAGCCAGTGCATACCAGTGGCACGACCAACTTGCTGACCCCGAAATTCAACTACGAGCTTTTTAACTGCAACAACTTTAATATACGCTATTGGAGCTGGAATTACCGCGGCTGCTGGCACCAGACTTGCCCTCCAA
+
DCDDDIHIIIIIIIIHIIIIIIIIHIIIIIIIIHIIIIIIHIIIIIHIIIIIHHHHIIIIIIHIIIICHHHIIIIIIHIIIIIIIIIHIHIIIIIIHIIIIGIIHHHGFHIIIIIIIIIHGHHIIIIIIIIIHIHHIHHHIIIIHIIHHHIHHIHHIIHIIIIIIIIIIIIIIIIIIIIIIIIIIIIIIIIIIIIIIIHIIIIIIIIIIHIIIIIIIIIIIIIIIIIIIIIIIIIIIHIIIIGDIIIIIIIIIIIIIIIIIHIHIIIIIIIIIIIIIIIIIIIIIIIIIIIIIIIIIIIHIIIIIIIIIIIIIIIIIIIIIIIIIIIIIIIIIIIIIIIIDDDDC
@HISEQ:969:HM2KJBCX2:2:1102:20029:66446 2:N:0:ACTATGCA
TCAGACCAACTGCCCAACTATCCCTATTAATCATTACGTCAATCCTAGAAACCAACAAAATAGGATCAAACGTCCTATTTCATTATTCCATGCTAATGTATTCAAGCGTTAGCCTGCTTTAAACACTCTAATTTTTTCAAAGTAACAGTCCTGTTTCCCTGCAACACCAAATTAATGACATTACAGTTCTTCAAGAAGGAGGAACCAGTAAAGCCAGTACATACCAGAGGCACGACCAACCTACTAATCCCGAAATTCAACTACGAGCTTTTTAACTGCAACAACTTTAATATACGCTATTGGAGCTGGAATTACCGCGGCTGCTGGCACCAGACTTGCCCTCCAA
+
DAAAAHHHHHHHF?<<1<G<HGEHGHII?HGGHICHFHEHHIIHHHIE@GHHIICH?CHHIHHCCEEH@CFE<FGHHCHHFIIEHHIHIHHICEHIIHIHIHHHHCIHHGFHCIIIIIIHIIHHHHHIIHHFIHHIIIHHHIHHHHIHHIIIGIHHHIHGIHIIHIIIIIHGHHHHFIIHHHHIIIHHIHEIIHIIIHIIIIIIHHHHHIIIIIHHEHHHFGIIIHHEHGHIIIIHHGIHIHHCCHEEIIIGIIHHGHCIIIHGHHGIIFIIGIIHIIHHIIHHHEIIIIHIHHIIHEGIIIIIIIIHIHHHEFC/GIIIIIIHEEHHIIIHHHHGHFGGIDDDDD
@HISEQ:969:HM2KJBCX2:2:1102:19356:66858 2:N:0:ACTATGCA
TCAGACCAACTGCCCAACTATCCCTATTAATCATTACGTCAATCCTAGAAACCAACAAAATAGGATCGAACGTCCTATTTCATTATTCCATGCTAATGTATTCAAGCGTTAGCTTGCTTTAAACACTCTAATTTTTTCAAAGTAACAGTCCAAATTCCCCGCAACACCAAATTAATGGCATTACGGATCATCAGGAAGGAGGAATCAGTGAAACCAGTACATACCAGAGGCATGACCAACCTACTAACCCCGAAATTCAACTACGAGCTTTTTAACTGCAACAACTTTAATATACGCTATTGGAGCTGGAATTACCGCGGCTGCTGGCACCAGACTTGCCCTCCAA
+
@DDBDHHHHIIHI1CFCEGGII@E@HHHEHH<CHHCGFGHIEHHCH1CCHHII@?C?EHHHHI?GHIIIEHCFHHHIH?F1C<GCCEHHHHHE1DFIHFIHIIHHIGHHEHHIGIHGGHHHHHHHIIIIIEHHEGHHHHHEIHFIIHHHGHEHIIFHIIIIIIHHHHIIHHFGHHHHIIGIIIIIHIIIIIIHHHIIIIHGIIIIIIHEHF?IHHIIHIHHIIHIIIIIIIHIIIIIIIIHEEHEFCIIHHIIIIHHIIHHIHIIHHHIIHIIIIIGIIIIHIIHHIIHIHIIIIIIIHHHIHIHHHIIIIHIIIIIIIIIIIIIIIIHIIIIHIHIGIIICDBCD
@HISEQ:969:HM2KJBCX2:2:1102:17958:66741 2:N:0:ACTATGCA
TCAGACCAACTGCCCAACTATCCCTATTAATCATTACGTCAATCCTAGAAACCAACAAAATAGGATCGAACGTCCTATTTCATTATTCCATGCTAATGTATTCAAGCGTTAGCTTGCTTTAAACACTCTAATTTTTTCAAAGTAACAGTCCAAATTCCCCGCAACACCAAATTAATGGCATTACGGATCATCAGGAAGGAGGAATCAGTGAGACCAGTACATACCAGAGGCATGACCAACCTACTAACCCCGAAATTCAACTACGAGCTTTTTAACTGCAACAACTTTAATATACGCTATTGGAGCTGGAATTACCGCGGCTGCTGGCACCAGACTTGCCCTCCAA
+
DDDDDIIIIIIIIIIIIIIIIIIIIIIIIIIIIIIGIIIIIIIIIIIIHHIIIIIIHIIIIHHHIIIIIIIHGGHIHHHIHIIHIIIIGIHHHHHEHHIIIHIHHIIIIIIIHHHHHIIIIIIIIHHHIIIIIIIIHFHIIIIIIIIIIHIIHHIIIIIIIIGIIIIIIIHEIGIHHIIIIIIIIIIIIHIIIIIIIIIIIHIIIIIIIIIIIIIIIIIIIIIIIIIIIIIII=IIIIIIIIHGHIHIIIHIIIIIIIIIIIIIIIIIIIIIIIIIIIHIIIIIIIIIIIIIIIIIIIIIIIIIIIIIIIIIIIIIHIIIIIIIIIIIIIIIIIIIIIIIIDDDDD
@HISEQ:969:HM2KJBCX2:2:1102:3352:67403 2:N:0:ACTATGCA
TCAGACCAACTGCCCAACTATCCCTATTAATCATTACGGTGATTCAGAAACCAACAAAATAGGTTCGATCGTCCTATTTCGTTATTCCATGCTAATGTATTCAAGCGCGAGCCTGCTTTAAGCACTCTAATTTTTTCAAAGTAACAGTCCTGTTTCCCCGCAACAACAAATTAATGCCATCACGGTTCTACAAGAAGGAGGGACCAGTGAGGCCAGTGCATACCAGTGGCACGACCAACCTACTAGCCCCGAAATTCAACTACGAGCTTTTTAACTGCAACAACTTTAATATACGCTATTGGAGCTGGAATTACCGCGGCTGCTGGCACCAGACTTGCCCTCCAA
+
DDDDDIIIIIIIIIIIIIIIIIIIIIIIIIIIIIIIIHIIIIIIIIIIIIIIIIIIIIIIIIIIIIIIIIHIIIIIIIHHIIIIIIIIIIIHIHIHIIIHIIIIIIIIIIHHIIIIIIIIIIIIIIHIIIIIIHHIIIIIIIIIIHIIIIIIIIIIIIIIIIIIIIIIIIIIIIIIIIHIIIIIIIIIIIIIIIIIIIIHIIIIHIIIIIIIIIIIIIIIIIIIIIIIIIIIIIIIIIIIHHGD/IIIIIIIIIIIIIIIIIIIIIIIIIIIIIIIIIIIIIIIIIIIIIIIIIIIIIH?IIIIIIIIIIIIIIIIIIIIIIIIIIIIIIIIIIIIIIIIDDDDD
@HISEQ:969:HM2KJBCX2:2:1102:12431:67260 2:N:0:ACTATGCA
TCAGACCAACTGCCCAACTATCCCTATTAATCATTACGTCAATCCTAGAAACCAACAAAATAGGATCGAACGTCCTATTTCATTATTCCATGCTAATGTATTCAAGCGTTAGCTTGCTTTAAACACTCTAATTTTTTCAAAGTAACAGTCCAAATTCCCCGCAACACCAAATTAATGGCATTACGGATCATCAGGAAGGAGGAATCAGTGAGACCAGTACATACCAGAGGCATGACCAATCTACTAACCCCGAAATTCAACTACGAGCTTTTTAACTGCAACAACTTTAATATACGCTATTGGAGCTGGAATTACCGCGGCTGCTGGCACCAGACTTGCCCTCCAA
+
DDDDDIIIGIIIIIIIIIIIHHIIHIIIIHIFHIIIIIIIIIIIIIIIFHIIIIIIIEHGIHFHHEHEGFHHFHIHHIIEHHIGHHIIHIHHGHIIIIIIIHHHHHEEHHHHIIIHHHHIIIGHHIIIHHIIIIIIHIHGHIIIIIIHIHHIIHEEIGIIIHIIIIGIIIHHIHIHHIHIIIIIIIIIIIIIIIIIIIIIIIIHFIIIIIIIIIIIHIIIIIIIIIIIIIIIIIIIIIIIIIIHGHHHHHIIIIIIIIIIIIIIIHIIIIIIIIIIIIIIIIIIIIIIIIIIIIIIIIIIIIIIIIHIHIIIIIIIIHIIIIIIIIIIIIIIIIIIIIIIIDDDDD
@HISEQ:969:HM2KJBCX2:2:1102:5941:67581 2:N:0:ACTATGCA
TCAGACCAACTGCCCAACTATCCCTATTAATCATTACGTCGATCCTAGAAACCAACAAAATAGAATCAAACGTCCTATTTCATTATTCCATGCTAATGTATTCAAGCGTGCGCCTGCTTTAAACACTCTAATTTTTTCAAAGTAACAGTCCTGATTCCCCACGACACCAAATTAATGACATCGCGGTTCTTCAGAAGGTAGGAACCAATAATGCCAGAGCGTACCGAGGCACGACCGACAATCTGATCCCGAAATTCAACTACGAGCTTTTTAACTGCAACAACTTTAATATACGCTATTGGAGCTGGAATTACCGCGGCTGCTGGCACCAGACTTGCCCTCCAA
+
0D@@?C?1FEGEC?GHH@GFHFFHIIHIHHHHFHIIHIIIHIHHIEHEHHHFEIH0CH?FHHIIEHHGHF@H1CGEHHHF@HHHIEEHIEHIEHHIFHFHHCGFHFCCHHIHHEHH@HEFFHHHFFHEHHEGHCFFEFCAGCFIIIIHBG@CEHHHHHE=BE@EIIFIIIIIHGHHEFHHHF?EEIIGHHIIHIIHHHHIHIIII<IIHHHHHGHHHIHHHIHHHIIIIHHFHHHHHHG<CCDCHHDHDFCGG@IHHHHHHHHIHGH@IIIIHHGHIIIIIIHFHHHFHF0CGHIIIIHHIIIHEFHHIIIIIIIIIIIIIHIIIHIIIIIIHIHHHHDICDDDD
@HISEQ:969:HM2KJBCX2:2:1102:19345:68351 2:N:0:ACTATGCA
TCAGACCAACTGCCCAACTATCCCTATTAATCATTACGGCGGTCCTAGAAACCAACAAAATAGAACCGCACGTCCTATTCTATTATTCCATGCTGTAATATTCGAGCAAAGGCCTGCTTTGAACACTCTAATTTTTTCAAAGTAAAAGTCCTGGTCCCCAACACACCCAGTGAAGGGCATGCGGTTCTCCAGAAGAAAAGGCCCGGCCGGACAAGTGCACGCGGTGAGGCGGACCTGCCAGCCAGGCCAAAGGTTCAACTACGAGCTTTTTAACTGCAACAACTTTAATATACGCTATTGGAGCTGGAATTACCGCGGCTGCTGGCACCAGACTTGCCCTCCAA
+
<0<<D1GE<EC<GH?F@H<<1C<CC<<@F1F1GCFE1EHC?/FCHHEE1CG?1DE0DFC111111<</<C/<11<D1<1CGGEG<1<1D?1C1DFHHFGIHDHDF8EHEG1.?0@EG@F<FHHHE5HIIHHCEEHHGIIHHFHHHHHEGIHH@HEHDHH;HIHCHA<FIHEEIHHECIHGIIIHFHH:HHEEHHHHHHHHHHHHHIIIHHHHHHIIHHIHIHIEIIIIIHHGIIHGHHIFHGDHHAEAIHHHIHCIIIIIHHIHIIIIHHHIIIHIHHEHHHEHGHIHFHCHHHC@EHGC@HG<D1<IHHC</</?D1<@DCF<1?F1@GC<<1<0CEED@DDB
@HISEQ:969:HM2KJBCX2:2:1102:17546:67888 2:N:0:ACTATGCA
TCAGACCAACTGCCCAACTATCCCTATTAATCATTACGTCAATCCTAGAAACCAACAAAATAGGATCGAACGTCCTATTTCATTATTCCATGCTAATGTATTCAAGCGTTAGCTTGCTTTAAACACTCTAATTTTTTCAAAGTAACAGTCCAAATTCCCCGCAACACCAAATTAATGGCATTACGGATCATCAGGAAGGAGGAATCAGTGAGACCAGTACATACCAGAGGCATGACCAATCTACTAACCCCGAAATTCAACTACGAGCTTTTTAACTGCAACAACTTTAATATACGCTATTGGAGCTGGAATTACCGCGGCTGCTGGCACCAGACTTGCCCTCCAA
+
DDDDDIIIIIIIIIIIHIIIIIIIIIIIIIIIIIIIIIIIIIIIIIIIHIIHHIIIIHHHIIIIIIIIIIIGIHIIIIHIIIIGHIIFHIIIIIGHIIIIIGHIIIIIIIIIIIIIIIIHIIIHIIIIIIIHIIIIIIIIIIIIIIHIIHHIHHIIIIIGIHIIIHIIIHIHIIHIIHHIIIIIIIIIHHIIIIIIIIIIIIIIIIIIIIIIIIIIIIIIIIIIIHIIIIIIIIIIIIIIIIIHHIHHIIIIIIIIIIIIIIIIIIIIIIIIIIIIIIIIIIIIIIIIIIIIIHGIIIIIIIIIIIIIIIIIIIIIIIIIIIIIIIIIIIIIIIIIIIIIIDDDDD
@HISEQ:969:HM2KJBCX2:2:1102:19880:68401 2:N:0:ACAATGCA
TCAGACCAACTGCCCAACTATCCCTATTAATCATTACGTCAATCCTAGAAACCAACAAAATAGGATCGAACGTCCTATTTCATTATTCCATGCTAATGTATTCAAGCGTTAGCTTGCTTTAAACACTCTAATTTTTTCAAAGTAACAGTCCAAATTCCCCGCAACACCAAATTAATGGCATTACGGATCATCAGGAAGGAGGAATCAGTGAGAGCAGTACATACCAGAGGCATGACCAATCTACTAACCCCGAAATTCAACTACGAGCTTTTTAACTGCAACAACTTTAATATACGCTATTGGAGCTGGAATTACCGCGGCTGCTGGCACCAGACTTGCCCTCCAA
+
DDDDDIIIIIIIIIIIIIIIIIIIIIIIIIIIIIIIIIHIIIIIIIIIIIIIHIIIIIIIIIIHIHHHIHHIHIHHHIIIIIIIIIIFEHIHIHIIIHIIIIHIIIIIIIIHHHIIIIIIIIIHIHIIIIHIIIIIHHHIIHHIIIHHHHIHHIIIIIIIIIIIIIHIIIIIIIHIHIIHIIIIHIIHIIIIIIIIIIIIIIIIIIIIIIIIIIIIIIIIIIIIIIIIIIIIIIIIIIIIIIIHHIIIIIIIIIIIIIIIIIIIHIIIIIIIIIIIIIIIIIIIIIIIIIIIIIIIIIIIIIIIIIIIIIIIIIIIIIIIIIIIIIIIIIIIIIIIIIIIIDDDDD
@HISEQ:969:HM2KJBCX2:2:1102:17874:68599 2:N:0:ACTATGCA
TCAGACCAACTGCCCAACTTCCCTATTAATCATTACGGTGATCCTAGAAACCAACAAAATAGAACCATGCCGTCCTATTCTATTATTCCATGCTAATGTATTCGAGCAAAAATGCCTGCTTTAAACACTCTAATTTTTTCAAGGTAAAGGTCCTGGATCCGCAAGACACCCAATTAAGGACATCAAGTTTCTCCAGAAGGTGAGAAATCAACAGCGACAGTTCATACCCCTTAAGGCATGACCATCACGTCAATCCCGAAATTCAACTACGAGCTTTTTAACTGCAACAACTTTAATATACGCTATTGGAGCTGGAATTACCGCGGCTGCTGGCACCAGACTTGCCCTCCAA
+
BDDDDIIIIIIIIIIIIIIIIIHIIIIIHIHIIIIIIIHIHIIIIIIIIIIHHIIHIIHHIHIHHHIIIIIIIHIHHHHIIIIIIHIIIIIIIHIIIIIIEDIIIIIIIIIIIIIIIIIGIIIIIIIIIIIIIIHHIIHGHIIHIIIIIIHIIIIIIIIIHIIIIIIIIIHHIIIIIIIIIIIIIIIIIIIIIIIIIIIIIIIIIIIHIIIIIIIIIIIIIIIIIIIIIIIIIIIIIIIIIIIIIIIIIIHIIIIIIHIIIIIIIIIIIIIIIIIIIIIIIIIIIIIIIIIIIIIIIIIHIIIIIIIIIIIIIIIIIIIIIIIIIIIIIIIIIIIIIIIIHIIIIIIDDDDD
@HISEQ:969:HM2KJBCX2:2:1102:6752:69236 2:N:0:ACTATGCA
TCAGACCAACTGCCCAACTATCCCTATTAATCATTACGGCGGTCCTAGAAACCAACAAAATAGGATCGCACGTCCTATTCTATTATTCCATGCTAACGTATTCGAGCAAAGGCCTGCTTTGAACACTCTAATTTTTTCAAAGTAAAAGTCCTGGTTCCCCAACACACCCAGTGAAGGGCATGAGGCTCTCCAGAAGGAAAGGCCCGGCCGAACCAGTACACGCGGTGAGGCGGACCAGACAGCCAGGCCCAAGTTTCAACTACGAGCTTTTTAACTGCAACAACTTAAATATACGCTATTGGAGCTGGAATTACCGCGGCTGCTGGCACCAGACTTGCCCTCCAA
+
DDDDDIIIIIIIIIIIIIIIIIIIIIIIIIIIIIIIIIIIIIIIIIIIIIIIHHIIHHHIIIHIIIIIIIIIIIIIIIIIIIIIIIHHIHICHIHIIIIIIIIIIIIIIIIIIIIIIIIIIIIIIIIIIIIIIIIIIIHIIIIIIIIIIIIIIIIIIIHIIIIIIIIIIIIIIIIIIIIIIIIIIIIIIIIIIIIIIIIIIIIIIIIIHHHHIIIIIIIIIIIIIIIIIIIIIIIIIIIIIIIHIIIIIIIIIIIIIIIIIIIIIIIIIIIIIIIIIIIIIIHIIIIIIIIIIIIIIIIIIIIIIIIIIIIIIIIIIIIIIIIIIIIIIIIIIIIIIIIIDDDDD
@HISEQ:969:HM2KJBCX2:2:1102:12385:69334 2:N:0:ACTATGCA
TCAGACCAACTGCCCAACTATCCCTATTAATCATTACGGTGATCCTAGAAACCAACGAAATAGAACCAAGCCGTCCTATTTCATTATTCCATGCTAATATATTCAGACGTTAGCCTGCTTTAAACACTCTAATTTTTTCAAAGTAATAGTCCTGATTTCCAATCACACCAAATAAATGGCATGAAAGTTCCTCAGAAGGTAGAGATTTATCTCACCAGTACAGACAATTAAGCCTGACCAATGGGTAAACCCCGAAGTTCAACTACGAGCTTTTTAACTGCAACAACTTTAATATACGCTATTGGAGCTGGAATTACCGCGGCTGCTGGCACCAGACTTGCCCTCCAA
+
DDDDDGIIIHIIIIIIIIIIIHIIIIIIIIIIHIIIIIIIIIIIIIIIIHHIIIIIHHIHIIIGHIIGGHHGHHIHHHHGGHHIIIIIIIGHHIIIIIIHIHHHHEHIHHIIHIEHHH@GHHIIIIIIIIHHHEHIHIIIIIHIIIIIHHIHIIIIIIIHIIIIHHHGIIIHHIIIHGHHHIHHHIHHHHHIHHHHIHHHHHHHIIIIHIHHGHHHHEBHIHIGEGIHHHIIIIIIIIIIIIIHHFDIIIIIIIHHHIIIHHHIIIIIIHIIIIIIIIIIIIIIIIH@IIIIIIGIIIIIIHIIIIIIIIIIIHHIIHIIIIGIIIIIIIIIIIIIIIIIIIHCDDCD
@HISEQ:969:HM2KJBCX2:2:1102:16833:69690 2:N:0:ACTATGCA
TCAGACCAACTGCCCAACTATCCCTATTAATCATTACGTCAATCCTAGAAACCAACAAAATAGGATCAAACGTCCTATTTCATTATTCCATGCTAATGTATTCAAGCGTTAGCTTGCTTTAAACACTCTAATTTTTTCAAAGTAACAGTCCTGTTTCCCTGCAACACCAAATTAATGACATTACAGTTCTTCAGAAAGGAGGAATCAGCGAAGCCAGTACATACCAAAGGCACGACCAACCTGCTAACCCCGAAATTCAACTACGAGCTTTTTAACTGCAACAACTTTAATATACGCTATTGGAGCTGGAATTACCGCGGCTGCTGGCACCAGACTTGCCCTCCAA
+
DDDDDIIIIIIIIIIIIIIIIIIIIIGIIIHIIHIIIIIIIIIIIIIIIIIIIIIIIIIHIIHIIHHIIIIIEHHIIIIIIIIIIIIIIIHHHHHIIHHHIIIIIIHIIIIIIIIIIIIIHIIIIIHIIIIIIIIIIHHHHIIIIIIIIIIIIIIIIHIIIHIIIIIHHIIIIIIIIIIIIIIIIIIIHIIIIIIIIIIIIIIIIIIIIIIHIIIIIIIIIIIIIIIIIIIIIIIIIIIIIIIHGIIIIIIIIIIIIIIIIIHIIIIIIIIIIIIIIIIIIIIIIIIIIIIIIIIIIIIIIIIHIIIIIIIIIIIIIIIIIIIIIIIIIIIIIIIIIIIIIDDDDD
@HISEQ:969:HM2KJBCX2:2:1102:17891:70139 2:N:0:ACTATGCA
TCAGACCAACTGCCCAACTATCCCTATTAATCATTACGTCAATCCTAGAAACCAACAAAATAGGATCAAACGTCCTATTTCATTATTCCATGCTAATGTATTCAAGCGTTAGCCTGCTTTAAACACTCTAATTTTTTCAAAGTAACAGTCCTGTTTCCCTGCAACACCAAATTAATGACATTACAGTTCTTCAAGAAGGAGGAACCAGTAAAGCCAGTACATACCAGAGGCACGACCAACCTACTAATCCCGAAATTCAACTACGAGCTTTTTAACTGCAACAACTTTAATATACGCTATTGGAGCTGGAATTACCGCGGCTGCTGGCACCAGACTTGCCCTCCAA
+
DDDDDIIIIIIIIIIIHIIIIIIIIIIIIIIIIIIIIIIIIIIIIIIIIIIIIIIIIIIIIIIIGIIIGIIIIGIIIIIIIIIIIIIIIIIIHIIHIIIIIIIIIIIIHIIIIIIIIIIIIIIIIIIIIIIIIIIHIIIIIIIIIIIIIIIIIIIIIIIIIHIIIIIIIIIIIIIIIIIIIIIIIIIIIIIIHIIIIIIIIIIHIIIIIIIIIHIIIHHIIIIIIIIIIIIIIIIIIIIIIIHIIIIHIIIIIIIIIIIIIIHIIIIIIIIIIIIIIIIIIIIIIIIIIIIIIIIIIIIIIIIIIIIIIIIIIIIIIIIIIIIIIIIIIIIIIIIIIIIIIDDDDD
@HISEQ:969:HM2KJBCX2:2:1102:16630:70073 2:N:0:ACTATGCA
TCAGACCAACTGCCCAACTATCCCTATTAATCATTACGTCAATCCTAGAAACCAACAAAATAGGATCAAACGTCCTATTTCATTATTCCATGCTAATGTATTCAAGCGTTAGCCTGCTTTAAACACTCTAATTTTTTCAAAGTAACAGTCCTGTTTCCCTGCAACACCAAATTAATGACATTACAGTTCTTCAAGAAGGAGGAACCAGTAAAGCCAGTACATACCAGAGGCACGACCAACCTACTAATCCCGAAATTCAACTACGAGCTTTTTAACTGCAACAACTTTAATATACGCTATTGGAGCTGGAATTACCGCGGCTGCTGGCACCAGACTTGCCCTCCAA
+
DDDDDIIIIIIIIIHIIIIIIIHIIIIIIIHIIIIIIIIIIIIIIIIIIIHIIIIIIIHIIIHIIIIIHIIIHIIHIHIIGGIIIIIFIIIIHHEHHFHHIGHIIHIIIIIIIIIIIIIIIIIIIIIHHHIIIIIIIIIIIIIIGIIIIIIIIIIGHIIIHIIHIIGIIHIIIIIIHIIHIIIHGHHIHFGHHHHIHIIHHIIIIIIHHHHHHIIIIIHHIIIIIIIHHHIIHIIIHHGHIHCEDGACDIFIHHHIIIIHHHEIIIIIIIHHHHHHIIIHHHHEIIIHIIIHIEHIIIIIIHIIIIIIHIIIIIIIIHHIHHIIIIIGIIHHIHIIIIIHG<ADD0
@HISEQ:969:HM2KJBCX2:2:1102:20924:69840 2:N:0:ACTATGCA
TCAGACCAACTGCCCAACTATCCCTATTAATCATTACGGTGGTCCTAGAAACCAACAAAATAGAACCACAACGTCCTATTCTATTATTCCATGCTAATCTATTCAAGCAATAGCCCGCTTTAAACACTCTAATTTTTTCAAGGTAATGGTCCTGGCTCCCCAACACACCCAATTAAGGACATGCTGGTTCACCAGAAGGAAGACCCGACAACAAGACAGTACTCGCCAAAGACGGACCGCCCGGCCAGGCCTAAAATTCAACTACGAGCTTTTTAACTGCAACAACTTTAATATACGCTATTGGAGCTGGAATTACCGCGGCTGCTGGCACCAGACTTGCCCTCCAA
+
@DDBDHIHHIHHGHIIIIHHGHIIIIHHIIEHHICFHEGEHHEHHGHGHHIIHHIIIGHIGIHIIIIIIHIIHH?GHHH@FEH1CCG?GEHHC@@FHHFHECHHHIHHHHHIDHDIGHHHHGHFHHIHECGIIHIHHFAHCIIIIHHHFHHIIIHHDHHHEEEH?HHIHIIIIIHFIIIIHHIIIIIIHHHHHEGD/HG?HHGIIIHC@/HHHIHGIIIIIIIGHGHIIHHHIIHFHHHIIIIHHEIGIIHHHIHGIIIIHFH?IIHIIIIIIIHFIIIIIIIIIIIHIIIIHIHHIHGDFGIIHIHIIIIIIIIIIIIIIIIIIIIIIIHIIIIIIIIIIIDDDDD
@HISEQ:969:HM2KJBCX2:2:1102:12889:71733 2:N:0:ACTATGCA
TCAGACCAACTGCCCAACTATCCCTATTAATCATTACGGCGATCCTAGAAACCAACAAAATAGAACCGCACGTCCTATTTTATTATTCCATGCTAATGTATTCGGGCATAGGCCTGCTTTGAACACTCTAATTTTTTCAAAGTAAAAGTCCTGGTTCCCCCCCACACCCAGTAAAGGGCATGAGGGTTCACCAAGAGGGAAGGCCCCGGCCGACAGTACACGCCGTGAGGCGGACCGCCAGCCAAGGCCTGAAGTTCAACTACGAGCTTTTTAACTGCAACAACTTTAATATACGCTATTGGAGCTGGAATTACCGCGGCTGCTGGCACCAGACTTGCCCTCCAA
+
DDDDDIIIIIIIIIIIIIIIIIIIIIIIIIIIIIIIIIIIIIIIIIIIIIIIIIIIIIIIIIHIIIIIIIIHHIIIIIHIIIIIIIIIIIIIIIIIIIIIIGHHHHDHIIIHIIIIIIIIIIIIIIIIIIIIIIIIIIIHIIIIIIIIIIIHIHHHIIIIIHIIIIIIIIIIHIIIHIIIIIIIIIIIIIGIIIIIIIIIIIIIIIIIIIIIIIIIIIIIIIIIIIIIIIIIIIIIIIIIIIIGIIIIIIIIIIIIHIIIIIIIIIIIIIIIIIIIIIIIIIIIIIIIIIIIIIIIIIIIIIIIIIIIIIIIIIIIIIIIIIIIIIIIIIIIIIIIIIIIDDDDD
@HISEQ:969:HM2KJBCX2:2:1102:16321:71803 2:N:0:ACTATGCA
TCAGACCAACTGCCCAACTATCCCTATTAATCATTACGTCGATCCTAGAAACCAACAAAATAGAATCAAACGTCCTATTTCATTATTCCATGCTAATGTATTCAAGCGTAAGCCTGCTTTAAACACTCTAATTTTTTCAAAGTAACAGTCCTGATTCCCCACGACACCAAATTAATGACATCGCGGTTCTTCAGAAGGTAGGAACCAATAATGCCAGTGCGTACCGAAGCACGACCAACAATTTGATCCCGAAATTCAACTACGAGCTTTTTAACTGCAACAACTTTAATATACGCTATTGGAGCTGGAATTACCGCGGCTGCTGGCACCAGACTTGCCCTCCAA
+
DDDDDCCGHHIHHEHHHHHIGEHECHFHIIIGHIIHGHHHHIG1CCHFHIIHEHFHHIHHGHHHHICHHHFHIEHHGHIIHHIHIIIE1FHHHHHHHII@@<<GFEHIHHHHGHHFHHHIHIIIHEF?HHHGFCHIIHHHEHHIHHHHHHHHHGHHHGHCCHDHIH?HHHDDCHHH@HGEFCCCHDC<HEHHHHG<GCDHHCEG@EGHHF@F6HGHDHDECHGEDHHEHEFC;E1CHGGGCDFHHEE@CG?H@C<<CHHEHF<D11E@HCHH@<C1@IHFCD<<1<1<1<<<EF@C<D1@EHF?F<?FFHEHCDF?C1HGEHHG<<1FGFCEDE@C<C01?DD@B
@HISEQ:969:HM2KJBCX2:2:1102:16651:71701 2:N:0:ACTATGCA
TCAGACCAACTGCCCAACTATCCCTATAATCATTACGTCAATCCTAGAAACCAACAAAATAGGATCGAACGTCCTATTTCATTATTCCATGCTAATGTATTCAAGCGTTAGCTTGCTTTAAACACTCTAATTTTTTCAAAGTAACAGTCCAAATTCCCCGCAACACCAAATTAATGGCATTACGGCTCATCAGGAAGGAGGAATCAGTGAGACCAGTACATACCAGAGGCATGACCAACCTACTAACCCCGAAATTCAACTACGAGCTTTTTAACTGCAACAACTTTAATATACGCTATTGGAGCTGGAATTACCGCGGCTGCTGGCACCAGACTTGCCCTCCAA
+
DDBDDIIIIIIIIIIIIIHIFIIIIIIIIIIIIIIIIIHIIIHHIIIIIICHIIIIIIIHIHEHIIIIIHDC@=CGHIIHIHHIHIE@HHHHHHIHIIIHHHFIIIIHHIHHIIIIIIIHHIHHIHIIIIIIIIIIHIHIIIIIIIIIIIIIIIIIIIIHIIIHHHHIGIIIIIIIHIIIIIIIIIIIIIIIIIIIIIIIIIIIIIIIIIIIIIIIIIIIIIIIIIIIIIIIIIIIIIIIIHHHIHIIIIIIIIHIIIIIIIIIHIIIIIIIIIIIIIIIIIIIIIIIIIIIIIIIIIIIIIIIIIIIIIIIIIIIIIIIIIIIIIIIIIIIIIIIIIIIDDDDD
@HISEQ:969:HM2KJBCX2:2:1102:17456:72427 2:N:0:ACTATGCA
TCAGACCAACTGCCCAACTATCCCTATTAATCATTACGGCGGTCCTAGAAACCAACAAAATAGGATCGCACGTCCTATTCTATTATTCCATGCTAACGTATTCGAGCAAAGGCCTGCTTTGAACACTCTAATTTTTTCAAAGTAAAAGTCCTGGTTCCCCAACACACCCAGTGAAGGGCATGAGGCTCTCCAGAAGGAAAGGCCCGGCCGAACCAGTACACGCGGTGAGGCGGACCAGACAGCCAGGCCCAAGTTTCAACTACGAGCTTTTTAACTGCAACAACTTTAATATACGCTATTGGAGCTGGAATTACCGCGGCTGCTGGCACCAGACTTGCCCTCCAA
+
DDDDDIIIIIIIIIIIIIIIIIIIIIIIIIIHIIIIIIIIIIIIIIIIIIIIIHIIIIIIIIIIIIHHHIHIIIIIGIIGHHHIIIHIIGIIIIIIIHFHHGIIIIIIIIIIIIIIIIIIIIIIIIIIIIIIHIIIIIHHIIIIIIIIIIIIHIIIIIIIIIIIIIIIIIIHIIIHIIIIIIIIIIIHIIIIIIIIIIIIIIIIIIIIIIIIIIIIHIIIIIIIIIIIIIIIIIIHIIIIIIIHIIIIHIIIIIIIIIIIIIIIIIIIIIIIIIIIIIIIIIIIIIIIIIIIIIIIIIIIIIIIIIIIIIIIIIIIIIIIIIIIIIIIIIIIIIIIIIIIDDDDD
@HISEQ:969:HM2KJBCX2:2:1102:17544:72359 2:N:0:ACTATGCA
TCAGACCAACTGCCCAACTATCCCTATTAATCATTACGTCAATCCTAGAAACCAACAAAATAGGATCGAACGTCCTATTTCATTATTCCATGCTAATGTATTCAAGCGTTAGCCTGCTTTAAACACTCTAATTTTTTCAAAGTAACAGTCCTGTTTCCCTGCAACACCAAATTAATGACATTACAGTTCTTCAAGAAGGAGGAATCAGTAAAGCCAGTACACACCATTGGCACGACCAACCTGCTGACCCCGAAATTCAACTACGAGCTTTTTAACTGCAACAACTTTAATATACGCTATTGGAGCTGGAATTACCGCGGCTGCTGGCACCAGACTTGCCCTCCAA
+
DDDDDIIIIIIIIIIIIIIIIIIIIHIIIIIIIIIIIIIIIIIIIIIIIIIIIIIIIIIHIIIIIIIIIIIGIIIIIIIIIGIIHIIGHIHGHIIIIIIIIIIIIIIIIIIIIIIIIHIIIIIIIIIIHIIIIIIIIIIIIIIIIIIIIIIIIIIIIIIIHIIIHIIIIIHHIIIIIIIIIIIIIIIIHIIIIIIIIIIIIIIIIIIIIIIIIIIIIIIIIIIIIIIIHIIIIIIIIIIIIIIHFIIIIIIHIIIIIIIIIIIIIIIIIIIIIIIIIIIIIIIIHHIIIIHIHIIIIIIIIIIHIIIIIIIIIIIIIIIIIIIIIIIIIIIIIHIIHIIIIDDDDD
@HISEQ:969:HM2KJBCX2:2:1102:14889:72878 2:N:0:ACTATGCA
TCAGACCAACTGCCCAACTATCCCTATTAATCATTACGGCGGTCCTAGAAACCAACAAAATAGGATCGCACGTCCTATTCTATTATTCCATGCTAACGTATTCGAGCAAAGGCCTGCTTTGAACACTCTAATTTTTTCAAAGTAAAAGTCCTGGTTCCCCAACACACCCAGTGAAGGGCATGAGGCTCTCCAGAAGGAAAGGCCCGGCCGAACCAGTACACGCGGTGAGGCGGACCAGACAGCCAGGCCCAAGTTTCAACTACGAGCTTTTTAACTGCAACAACTTTAATATACGCTATTGGAGCTGGAATTACCGCGGCTGCTGGCACCAGACTTGCCC
+
DDCDDIIGHGIIIIIHHIIIHIIIIIIIIIIHIIIIIIHHHHIIIIIIIIIHHHIHICEFHIIIIIIHCHHHIEDHHHHHIHHCGGHEEHIIIHIIIIIIGFFHIIHIIIIIIIIIIIHHHEIIIIIIIHHIIIIIIIHIIIIIIIIHHGIIIIIHHIIHHIIHHHIIIIIIIHHHIHIIIIIIIIIHGIIIIIIIIIHHIHIIIHHHHHHIIIIIIIIIIIIIIIIIIIIIIIHHIHHIIIIIIIIGHIIIIIIIIIIIIIHHGIIIIIIHHHIIIIIIHHFIIIIIIIIIHIIIIIIIIIIIIIIHIIIIIIIIIIIIIIIIIIIIGIIIHIIDDDDD
@HISEQ:969:HM2KJBCX2:2:1102:2006:72447 2:N:0:ACTATGCA
TCAGACCAACTGCCCAACTATCCCTATTAATCATTACGTCAATCCTAGAAACCAACAAAATAGGATCAAACGTCCTATTTCATTATTCCATGCTAATGTATTCAAGCGTTAGCCTGCTTTAAACACTCCAATTTTTTCAAAGTAACAGTCCTGTTTCCCTGCAACACCAAATTAATGACATTACAGTTCTTCAAGAAGGAGGAACCAGTAAAGCCAGTACATACCAGAGGCACGACCAACCTACTAATCCCGAAATTCAACTACGAGCTTTTTAACTGCAACAACTTTAATATACGCTATTGGAGCTGGAATTACCGCGGCTGCTGGCACCAGACTTGCCCTCCAA
+
CDDADIGEHFHIHII@HEHEHGIEHHI@GIEHHHIIGECGHHHHIIIHHHIIIGIIIIIHHGG@HHIIEHEHC@GGHHIHHIIHHCHFEEC?1CCHIHGIIHHHIIIHHIIIIIHIHHHFGEIHHHHHHIHIIIHIHHCHIHHIHEHCGHIHHGCHHHHHHIHHHHIHHGHHHIHHHHGGHHIIIIIIHHHIIIIIIHHHHHIIIIHHHIHFHHCIHHHIIIIIIIIHIGIIIHIHHHGHHHHHGGFHIIHIHFIHHIIIIIHIIHIIHGFHIHIIIIIIIIIHIIIIHIHIIIIIIHEHHIIIIHIIIIHHIIIIIHIIIIIIIIIIIGIIHIHIHIIIIDDDDD
@HISEQ:969:HM2KJBCX2:2:1102:3308:73072 2:N:0:ACTATGCA
TCAGACCAACTGCCCAACTATCCCTATTAATCATTACGGTGATCCTAGAAACCAACAAAATAGAACCATGCCGTCCTATTCTATTATTCCATGCTAATGTATTCGAGCAAAAATGCCTGCTTTAAACACTCTAATTTTTTCAAGGTAAAGGTCCTGGATCCGCAAGACACCCAATAAAGGACATCAAGTTTCTCCAGAAGGTGAGAAATCAACAGTAACAGTTCATACCCCTTAAGGCATGACCGTCACGTCAATCCCGAAATTCAACTACGAGCTTTTTAACTGCAACAACTTTAATATACGCTATTGGAGCTGGAATTACCGCGGCTGCTGGCACCAGACTTGCCCTCCAA
+
DDDDDIHIIIIIIIIIIIIIIIIIIIIIHIIIIIIIIIIIHIIIIIIIIIIIIIIIIIIIIIIHIIIIIIGIDHIIIIIIIIIIIIIIIIHIIHGHIIIIIFHIIIIIIIIHIHIIIIIHIIIIIHIIIHGHIIIIIIIIIIIIIIIIIIIIIIHHHHHIIIIIIIIIIIIIIIIIIIIIIIIIIIIIIHHIIIIIIIIIIIIIIIIIHIIIIIIIIIIIIIIIIIIIIIIIIIIIIIIIIIIIIIIIIIHGIIHIIIIIIIIIIIIIIIIIIIIIIIIIIIIIIIIIIIIIIIIIIIIIHIIIIIIIIIIIIIIIIIIIIIIIIIIIIIIIIIIIIIIIIIIIIIIIDDDDD
@HISEQ:969:HM2KJBCX2:2:1102:13265:73438 2:N:0:ACTATGCA
TCAGACCAACTGCCCAACTATCCCTATTAATCATTACGTCAATCCTAGAAACCAACAAAATAGGATCAAACGTCCTATTTCATTATTCCATGCTAATGTATTCAAGCGTTAGCCTGCTTTAAACACCCTAATTTTTTCAAAGTAACAGTCCTGTTTCCCTGCAACACCAAATTAATGACATTACAGTTCTTCAAGAAGGAGGAACCAGTAAAGCCAGTACATACCAGAGGCACGACCAACCTACTAATCCCGAAATTCAACTACGAGCTTTTTAACTGCAACAACTTTAATATACGCTATTGGAGCCGGAATTACCGCGGCTGCTGGCACCAGACTTGCC
+
DDDDDGIHHEIICCHHHIEHEHHHHHHIGHHHHIHHIIHIHIHIIIHHIEHEEHFHFHHHHHFC?FHHEFHEGEHIIIFH@GHEHHI?@HIHHIHEHIHHIHIHHHIIIIIHIIHHHHIIF@EHIIEIHIIHIIHIIGIIIIIIHHGHHIIHHHHHIHHHHHHIHIIHIIHEHHGIHHIIIIIHIIHGIIIHHFIIIIHFHHHHHEIIIIIIHIIHIIIIHIIIHHHEHEIIHHIHIHHIIHHHHHC?HHHIHIIIHHHIIHFHHE@HIIHHIHHHHHIIIIIHIIHHIIIIHGHHIIIIIIIIIIIHEIIIHIIIHIIIIIIIIHHIHCIIIIIDDDDD
@HISEQ:969:HM2KJBCX2:2:1102:15932:73553 2:N:0:ACTATGCA
TCAGACCAACTGCCCAACTATCCCTATTAATCATTACGGCGGTCCTAGAAACCAACAAAATAGGATCGCACGTCCTATTCTATTATTCCATGCTAACGTATTCGAGCAAAGGCCTGCTTTGAACACTCTAATTTTTTCAAAGTAAAAGTCCTGGTTCCCCAACACACCCAGTGAAGGGCATGAGGCTCTCCAGAAGGAAAGGCCCGGCCGAACCAGTACACGCGGTGAGGCGGACCAGACAGCCAGGCCCAAGTTTCAACTACGAGCTTTTTAACTGCAACAACTTTAATATACGCTATTGGAGCTGGAATTACCGCGGCTGCTGGCACCAGACTTGCCCTCCAA
+
DDDDDIIIIIIIIIIIIIIIIIIIIIIIIIIIIIIIIIIIIIIIIIIHIIIHIIIIHHIHIIFCGHCHCHIIHGHIIFHCHHIIHHIHHIIIIHIIHHIGFHFGIIIIIIIIIIIIHHHIIHIHIIIIIIIIIIHHHHIHIIGIIIIIIHIIHIHHIIHIIIIIIIIHIIIIIIIIIIHIIIIIIIIIIIIIIIIIIIHIHIIIIIIIIIIIIIIIIIIIHIIIIIIIIIIIIIIIIIIIIIIHIHHHHIIIIIIIIIHIIIIIHGIIIIIHHFIIIIHIHIHIHHHIHGIHHIIIIIIIIIHIIIIIIIIIIIIIHIIIIIHIIHIIIIIIHIIIIHIIDDDDD
@HISEQ:969:HM2KJBCX2:2:1102:17198:72837 2:N:0:ACTATGCA
TCAGACCAACTGCCCAACTATCCCTATTAATCATTACGTCAATCCTAGAAACCAACAAAATAGGATCAACGTCCTATTTCATTATTCCATGCTAATGTATTCAAGCGCGAGCCTGCTTTAAACACTCTAATTTTTTCAAAGTAACAGTCCTGATTCCCCACCACACCAAATTAATGACATGATGGTTCGTCAGAAGGTAGGAATCAGTAACACCAGTACGTACCGAAGGCACGACCAGCGTACTAATCCCGAAATTCAACTACGAGCTTTTTAACTGCAACAACTTTAATATACGCTATTGGAGCTGGAATTACCGCGGCTGCTGGCACCAGACTTGCCCTCCAA
+
DDDDDIIIIIIIIIIIHIEHIIIIHHIIGIIIIIIIIGIIHIIIIIIIIIIIHFHGEHIHIHEHHHHEHHIHHHIIHIHHIIIHHHHHIHHHIIIHIHHHHHGGHHIIIIHHHIHIIHHHHHIIIHIHHIHHHIHHHIIIIIHIIHIIIIIIHIIIIIIIHHIIIIIIIHHFFHHHH/IIHIIHIHGIHIIIIIIIIHIHEIIHHHIIHHHHHHIIHIIIIIIIIGHHHIIIHHHHIIIIHHHHIIIIIHFIHHHHEHHE@FIHHIIIIHIIIIIIIIIIIHHIHIHHGEIIHIHFHHHIHIHIH?EIIIIIHIIIIIIIIIIHHHHHHIIIIHFIHIIHDDB@@
@HISEQ:969:HM2KJBCX2:2:1102:7670:73992 2:N:0:ACTATGCA
TCAGACCAACTGCCCAACTATCCCTATTAATCATTACGTCAATCCTAGAAACCAACAAAATAGGATCGAACGTCCTATTTCATTATTCCATGCTAATGTATTCAAGCGTTAGCCTGCTTTAAACACTCTAATTTTTTCAAAGTAACAGTCCTGTTTCCCTGCAACACCAAATTAATGGCATTACAGTTCTTCAGAAAGGAGGAATCAGCGAAGCCAGTGCATACCAGTGGCACGACCAACCTGCTGACCCCGAAATTCAACTACGAGCTTTTTAACTGCAACAACTTTAATATACGCTATTGGAGCTGGAATTACCGCGGCTGCGGCACCAGACTTGCCCTCCAA
+
D@DDDGHICHHCHHC@HIHICHIIIIIIIIIICGHHIGC@GHIGIIIHEGH?CFFHHIIIIH@<FEHHIII?FHFEHIEHI?GHHHIHIHHHGGEGHIIIHFHFHCIHIIIIHHIHFFHIFHHIHHIIHIHHHHIGHH@HCHGFHHIHIIIHHGGHI0ACHHIHIIGHEHCFEHGEEIIHEGDHHCHIHHEIHIIIIIIHEEFHEHHGCHHIHF@AHHHFE@FH:BHIHCGIHHE=G3GGGAF<EHCE/CGE@CHEF1GHHHHIIIHHHH?IIHGHHHEGHHF<CHGG?GEGCHIHHHGHFHIIIHIHEIIIHHDIIIHHCHHE@IGIIIIIIIIGIIIHAADD?
@HISEQ:969:HM2KJBCX2:2:1102:8465:73796 2:N:0:ACTATGCA
TCAGACCAACTGCCCAACTATCCCTATTAATCATTACGGTGATCCTAGAAACCAACAAAATAGAATCATGCCGTCCTATTTCATTATTCCATGCTAATGTATTCAAGCGTTAGCTTGCTTTAAACACTCTAATTTTTTCAAAGTAACAGTCCAAATTCCCCGCAACACCAAATTAATGGCATTACGGATCATCAGGAAGGAGGAATCAGTGAGACCAGTACATACCAGAGGCATGACCAATCTACTAACCCCGAAATTCAACTACGAGCTTTTTAACTGCAACAACTTTAATATACGCTATTGGAGCTGGAATTACCGCGGCTGCTGGCACCAGACTTGCCCTCCAA
+
DADADIHIIIIGIIIHIIIIHGEHHIIHIIIIHIIIIIIIIIIIIIIICHHIIIHIIIGHIIIIIHIIHIHIDHIIIIHFHIHHIIIGEHHIEHHHIHIIIIIIIIIIIIIIIIIHHIIIIHIIIIHIIIIIIIIHIIIIHHHHGIHIIIHIIGIHIIIHIIIIIIIIIIIIIIIIIIIIIHHIIIIHIIIIIIIIHIIIIIIIIIIIIIIIIIIIIIIIIIHIIIIIIHHIIIIIIIIIIIIIHHIIIIIIIIIIIIIIHHHIIIIIIIIIIIIHIIIIIIIIIIIIIIIIIIIIIIIIIIIIIIIIIIIIIIIIIIIIIIIIIIIIIIIIIIIIIIIIIIDDDDD
@HISEQ:969:HM2KJBCX2:2:1102:2720:74016 2:N:0:ACTATGCA
TCAGACCAACTGCCCAACTATCCCTATTAATCATTACGTCAATCCTAGAAACCAACAAAATAGGATCAAACGTCCTATTTCATTATTCCATGCTAATGTATTCAAGCGTTAGCCTGCTTTAAACACTCTAATTTTTTCAAAGTAACAGTCCTGTTTCCCTGCAACACCAAATTAATGACATTACAGTTCTTCAAGAAGGAGGAACCAGTAAAGCCAGTACATACCAGAGGCACGACCAACCTACTAATCCCGAAATTCAACTACGAGCTTTTTAACTGCAACAACTTTAATATACGCTATTGGAGCTGGAATTACCGCGGCTGCTGGCACCAGACTTGCCCTCCAA
+
DDDDDIIIIIIIIIIIIIIIIHIIIIIIHIIIGIIIIHIIIHIIIIIIIIIIIHIIICFHHHHIGHIHIIIIIHIIIIIIIGIIIIIHFHHIEHIIIIIIIIIHHHIIIIIIIIIIIIIIIIIIIIIIIIIHIHHHHIIIIIIIIIIIIHIHIIIHHIHHIIIIIIIIIIHHHIIIIIIIIIIIIIIHIIHIIIIIIIIIIIIIHHIIIIIIIIIIIIIIHHIIIIIIIIIIIIIIIIHIIIIHGHIHIIGIIIIIHIIIIIHIIIIIIIIIIIIIIIIIIIIHIIIIIIIIIIIIIIIIIIIIIIHIIIIIIIIIIIIIIIIIIIIIIIIIIIHIIIIIIDDDDD
@HISEQ:969:HM2KJBCX2:2:1102:14740:73671 2:N:0:ACTATGCA
TCAGACCAACTGCCCAACTATCCCTATTAATCATTACGTCAATCCTAGAAACCAACAAAATAGGATCGAACGTCCTATTTCATTATTCCATGCTAATGTATTCAAGCGTTAGCTTGCTTTAAACACTCTAATTTTTTCAAAGTAACAGTCCAAATTCCCCGCAACACCAAATTAATGGCATTACGGATCATCAGGAAGGAGGAATCAGTGAGACCAGTACATACCAGAGGCATGACCAATCTACTAACCCCGAAATTCAACTACGAGCTTTTTAACTGCAACAACTTTAATATACGCTATTGGAGCTGGAATTACCGCGGCTGCTGGCACCAGACTTGCCCTCCAA
+
DDDDCIGIIIIIHIIIIIIIIIIIIIIIHIIIIIIIIIIIIIIIIIIIIIIIIIIIIIGHIIFHHHHHIIIIIIIIHHIIIIGHIIIHIIIHIIIHIHHIIIIHIIIIIIIIIHIIIIIIIIHHIIHIHIIIHHIGIIHHIIIIIIIIIIHIHHIIIIIIIIIIHHHIIIIIIIIIIHIIIIIIHIIIIIIIIIIIIIIIIIIIIIIIIIIIIIIIIIIIIIIIIIIIIIIIIIIIIIIIIIIHHHHIIIIIIIIIGIIIIIIIIIIIIIIHIIHIIIIIIIIIIIIIIIIIIIIIIIIHIIIIIIHIHIIIIIIIIIIIIIIIIIIIIIIIIIIIIIIIIDDDDD
@HISEQ:969:HM2KJBCX2:2:1102:8315:74887 2:N:0:ACTATGCA
TCAGACCAACTGCCCAACTATCCCTATTAATCATTACGTCAATCCTAGAAACCAACAAAATAGGATCGAACGTCCTATTTCATTATTCCATGCTAATGTATTCAAGCGTTAGCTTGCTTTAAACACTCTAATTTTTTCAAAGTAACAGTCCAAATTCCCCAAAACACCAAATTAATGGCATTAAGATTCATCAGGAAGGAGGAATCAGTGAGACCAGTACATACCAGAGGCATGACCAACCTACTAACCCCGAAATTCAACTACGAGCTTTTTAACTGCAACAACTTTAATATACGCTATTGGAGCTGGAATTACCGCGGCTGCTGGCACCAGACTTGCCCTCCAA
+
DDDDDGIIIIIIIIIIIIIIIIIIIIIIIIIIIIIIIIIIIIIIIIIIIIIIIIIIIIIGIHHIGIIIHIIIIIIIIIHIIHIIIIIHIIIHIIIIIIIIIIIIIIIIIIIHIIIIIIIIIIIIIIIIIIIIIIIIIIIIIIIIIIIIIIIIIIIIIIIIIIIIIIIIIIHIIIIIIIIIIIIIHIIIIIIIIIIIIIIIIIIIIIIIIIIIIIIIIIIIIIIIIIIIIIIIIIIIIIIIHIIIHIIIIIIIIIIIIIIIIHHIIIIIIIIIIIIIIIIIIIIIIIIIIHIIIIIIIIIIIIIIIIIIIHIIIIIIIIIIIIIIIIIIIIIIIIIIIIIIIDDDDD
@HISEQ:969:HM2KJBCX2:2:1102:10817:75437 2:N:0:ACTATGCA
TCAGACCAACTGCCCAACTATCCCTATTAATCATTACGTCAATCCTAGAAACCAACAAAATAGGATCAAACGTCCTATTTCATTATTCCATGCTAATGTATTCAAGCGTTAGCCTGCTTTAAACACTCTAATTTTTTCAAAGTAACAGTCCTGTTTCCCTGCAACACCAAATTAATGACATTACAGTTCTTCAAGAAGGAGGAACCAGTAAAGCCAGTGCATACCAGAGGCACGACCAACCTACTAATCCCGAAATTCAACTACGAGCTTTTTAACTGCAACAACTTTAATATACGCTATTGGAGCTGGAATTACCGCGGCTGCTGGCACCAGACTTGCCCTCCAA
+
DDDDDIIIIIIIIIIIIIIIHIIIIIIIIIIIIIIIIIIIIIHIIIIIIIIIHIIIIIHHIHHHIIIIIIIIHHIIIIIIIIIIIIIIIIIIIHIHIIIIIIHIIIIIIIIIIIIIIIIIIIIHIIIIHIIIHIIIIIIIIIIIIIIIIIIIIIIIIIIIIHIIIIIIIIHIHIIIIIHIIIIIIIHIIIIIIIIHHIIIIIIIIIIIIIIIIIIIIIGIIIIIIIIIIIIIIIIIIIIIIIIIIIHHIHIIIIIIIIIIIIIIIIIIIIIIIIIIIIIIIIIIIIIIIIIIGIIIIIIIIIIIIIIIIIIIIIIIIIIIIIIIIIIIIIIIIIIIIIIIIDDDDD
@HISEQ:969:HM2KJBCX2:2:1102:6244:75469 2:N:0:ACTATGCA
TCAGACCAACTGCCCAACTATCCCTATTAATCATTACGGTGTACCTAGAAACCAACAAAATAGGTTCGAACGACCTATTTCATTATTCCATGCTAATGTATTCAAGCGTTTGCCTGCTTTAAACACTCTAATTTTTTCAAAGTAACAGTCCTGACTTTCCACAACACCAAATTAATGACATCATGGTTCATCAGAAGGGAGAAATCAACGACGCCAGTACGTACCGAAGGCACGACCGACGTATTGATCCCGAAATTCAACTACGAGCTTTTTAACTGCAACAACTTTAATATACGCTATTGGAGCTGGAATTACCGCGGCTGCTGGCACCAGACTTGCCCTCCAA
+
<0D0@H@?<CC11<@1<C1F1<11<1<DD<<CC1D1F10<<<C@1<DEHC<<<FCECEH@111<<11/1<</0//<D<C<C@FHHCGH?C11<<C1F6DG@CG@81<5DHF<FCEC@F<<DF8@C<HFF@FCHHGED??G?8F:<1F@F?AEHBCFC#<<GEE<EEHFB0BBHFHGACFGD.D:D>FF.?EHHHCD/?@?FHHGGEHHFC<CEHG?CGH@HHDEEHHHCE<?EHEGHEFC1FD<<A//:/HF<<GCEE?D1=F@HFC<F@<<1@D1HCGC<1<<1<<EG@EHHEHFCHGHFHF@HF1F<1?GDCCCHHC<1F1CGC1HFHGE@<CHHCCHH@<0D@
@HISEQ:969:HM2KJBCX2:2:1102:16875:75882 2:N:0:ACTATGTA
TCAGACCAACTGCCCAACTATCCCTATTAATCATTACGTCAATCCTAGAAACCAACAAAATAGGATCGAACGTCCTATTTCATTATTCCATGCTAATGTATTCAGGCGTTAGCCTGCTTTAAACACTCTAATTTTTTCAAAGTAACAGTCCAGATTCCCTGCAACACCAAATTAATGGCATTACAGCTCATCAGGAAGGAGGAATCAGTGAGACCAGTACATACCAGTGGCATGACCAACCTACTGACCCCGAAATTCAACTACGAGCTTTTTAACTGCAACAACTTTAATATACGCTATTGGAGCTGGAATTACCGCGGCTGCTGGCACCAGACTTGCCCTCCAA
+
DDDADHIIIIIIIIHIIIIIHIIIIHHIIIHHIIIIIIHIIHIGIIIIIIIIGGFIIHIIIIHHEHHGCHHHGHECHCEHIIIIIHHHIGIIIIIIIHHIEIHIIIIIHIIIIIIIIIHHHHHIIHIHHIIIIIIIIHHHHIHHHIIIIIIIGIIHIIIIIIIIIIIIIIIHHFIIIIIIIIIIIIIIIIIIIIIIIIIIIIIIIIIIIIIIIIIIIIIIIHIIIIIIIIIIIIIIIHIIIIHHFHHHIIIIIIIIIIHIHHHIIIIIIIIIIIHIIIIIIIIIIIIIIIIIIIIIIIIIIIIIIIIIIIIIIIIIIIIIIIIIIIIIIIIIIHIIIIIIIDDDDD
@HISEQ:969:HM2KJBCX2:2:1102:10075:76093 2:N:0:ACTATGCA
TCAGACCAACTGTCCAACTATCCCTATTAATCATTACGGCGGTCCTAGAAACCAACAAAATAGAACCGCACGTCCTATTCTATTATTCCATGCTGTAATATTCGAGCAAAGGCCTGCTTTGAACACTCTAATTTTTTCAAAGTAAAAGTCCTGGTCCCCAACACACCCAGTGAAGGGCATGCGGTTCTCCAGAAGAAAAGGCCCGGCCGGACAAGTGCACGCGGTGAGGCGGACCTGCCAGCCAGGCCAAAGGTTCAACTACGAGCTTTTTAACTGCAACAACTTTAATATACGCTATTGGAGCTGGAATTACCGCGGCTGCTGGCACCAGACTTGCCCTCCAA
+
DDDDDIIIIIIIIIIIIIIIIIIIIHIIIIIIIIIIIHGHHHHIIIIIIIIIIHIIIIIIIIIIHHIHIHHIHIIIIIIIIIIIIIIIIIIIGEIIIHIIIIGIIIIIIIIHHIIIIIIIIIIIIIIIIHHIIHIIIIIHIIHHIIIIIIIIHHIIIIHIHHIIIIIIIIIIIIIIIIIIIIHIIIHHIHGIIIIHHHGIIIIIIIIIIIIIIIIIIIIIIIIIIIIIIIIIIIIIIGIIIHEIIIIHIIIIIIIIIIIIIIIIIIIIIIIIIIIIIIIIIIIIIIIIIIIIIIIIIIIIIIHIIIIIIIIIIIIIIIIIIIIIIIIIIIIIIIIIIIIDDDDD
@HISEQ:969:HM2KJBCX2:2:1102:12430:76596 2:N:0:ACTATGCA
TCAGACCAACTGCCCAACTATCCCTATTAATCATTACGTCAATCCTAGAAACCAACAAAATAGGATCAAACGTCCTATTTCATTATTCCATGCTAATGTATTCAAGCGTTAGCCTGCTTTAAACACTCTAATTTTTTCAAAGTAACAGTCCTGTTTCCCTGCAACACCAAATTAATAACATTACAGTTCTTCAGAAAGGAGGAATCAGCGAAGCCAGTACATACCAAAGGCACGACCAACCTGCTAACCCCGAAATTCAACTACGAGCTTTTTAACTGCAACAACTTTAATATACGCTATTGGAGCTGGAATTACCGCGGCTGCTGGCACCAGACTTGCCCTCCAA
+
DDDDDIHIIIIIIIIIIIIIGIIIIIIIIIIIIIIIIIIIIIIIIIIIIIIGHIIIIIIHIIHIIIIIHHGIHIIIIIIIIIIGHIIHIHIIIIGHIIIIIIIIIIIIIIIIIIIHIIIIIHFHHHIIIIIIIIIIIIIIIIIIIIHIIIIHIIIIIIHIIIIIIIIIIIIIIIIIIHHIHIIIIIIIIIIIIIIIIIIIIIIIIIIIIIIIIIIIIIIIIIIIIIIIIIIIIIIIIIIIIIIIIIIIIIIIIIIIHIIIIIIIIIIIIIIIIIIHIIIIIIIIIIIIIIIIIIIIIIIIIIIIIIIIIIIIIIIIIIIIIIIIIIIIIIIIIIIIIIIIIDDDDD
@HISEQ:969:HM2KJBCX2:2:1102:13953:77625 2:N:0:ACTATGCA
TCAGACCAACTGCCCAACTATCCCTATTAATCATTACGGCGGTCCTAGAAACCAACAAAATAGGACCATGCCGTCCTATTCTATTATTCCATGCTAATGTATTCGAGCAAAAATGCCTGCTTTAAACACTCTAATTTTTTCAAGGTAAAGGTCCTGGATCCGCAAGACACCCAATAAAGGACATCAAGTTTCTCCAGAAGGTGAGAAATCAACAGTAACAGTTCATACCCCTTAAGGCATGACCATCACGTCAATCCCGAAATTCAACTACGAGCTTTTTAACTGCAACAACTTTAATATACGCTATTGGAGCTGGAATTACCGCGGCTGCTGGCACCAGACTTGCCCTCCAA
+
DDD?@GHIIIIHHIHHIHHIIIIHHIHHIGIHIFHIIIHICHHECHH@GFHHIIHHC?G?GHEECHHFEHIIC0CE=FFHEH@EHHHHCHHEHII?@EGGH?HGFHGHEHGH@FCFFE?GHGAFAAGHIHHHHH?AFG@HCIGIHHGEGCHHHIHHHHHHHHECDCDGFFHHIHHHHGHHHFHGFHEEGHHF@HHFBGIHIFIIIIIHIIHHFAEFAGFAAFHHHEGGHHHHEECHHH@G?CGIHEIHEFEHGIIDDIHIHGC@??HECEHG@?IIIHHEHHHHIIIIHHG@1EH??G=EHHHEEFHHF<<CCC?IIGIIHE?CDFHHHHIHHHEHHHGIIIHHIHHC@DD@B
@HISEQ:969:HM2KJBCX2:2:1102:10777:77706 2:N:0:ACTATGCA
[truncated: 32,659,798 more chars]
