# Supplementary material for: Response of arbuscular mycorrhizal fungal community in soil and roots to grazing differs in a wetland on the Qinghai-Tibet plateau
Source: PeerJ. 2020 Jun 19;8:e9375. doi: 10.7717/peerj.9375 (PMC7307571; doi:10.7717/peerj.9375)
Supplement: Supplemental Information 28 [file peerj-08-9375-s028.zip › Root grazing 16-20/76.fastq]

@HISEQ:969:HM2KJBCX2:2:1101:3110:2455 2:N:0:ACTATGCA
AGTGATGTGACTCCCAACTATCCCTATTAATCATTACGTCAATCCTAGAAACCAACAAAATAGGATCAAACGTCCTATTTCATTATTCCATGCTAATGTATTCAAGCGTTAGCCTGCTTTAAACACTCTAATTTTTTCAAAGTAACAGTCCTGTTTCCCTGCAACACCAAATTAATGACATTACAGTTCTTCAAGAAGGAGGAACCAGTAAAGCCAGTACATACCAGAGGCACGACCAACCTACTAATCCCGAAATTCAACTACGAGCTTTTTAACTGCAACAACTTTAATATACGCTATTGGAGCTGGAATTACCGCGGCTGCTGGCACCAGACTTGCCCTCCAA
+
DDDDDIIIIIIHHHIIIIIIIIIIIIIIIIIIIIIIIIIHIIIHIIIIIHIHHIIIIIIIIHIIHIIIIIIIIIIIIIIIHIIIIIIIIIIHIIIHIIIIIHIHHHHIIIIIIHIIIHIIHHGHIIIIIHIIIIHIIGHHIIIIHIIHHIHHIHIIIHIIHIIIIHHIIHIIHIIIIIHIHHIHIIIHIHHIIIIIIIIHHIIIIIIIIIIIHIIHHHHIIIIIIIIIIIIIIHIIIIIIIIHHGHFHIIIIIIHHFHIIIIHHHIHIIIIIIIIIIIIIIIIIIHHIIIIIIIIIIIIIIIIIIIIIIIIIGIHIIIIIIHHHIIIIIIIIIIIIIIIIIDDDDD
@HISEQ:969:HM2KJBCX2:2:1101:20363:2677 2:N:0:ACTATGCA
AGTGATGTGACTCCCAACTATCCCTATTAATCATTACCTCGACTCCGAAAGCCAACGAAATAGAACCGAGATCCTATTCCATTATTCCATGCACTAATGTTCAGGCTGTAGCGCCTGCTTTGAGCACTCCAATTTTTTCAAAGTAAACGTGCTGGCCACTCAAGGCACTCGGTAAAGAGAACCATGAACGAACCAACAAAATCGTCCAAGCAAACAGTAAACATCGCAAGATGCACCATTCACCTGAAACCGAGATCCAACTACGAGCTTTTTAACCACAACAATTCTGATATACGCTATTGGAGCTGGAATTACCGCGGCTGCTGGCACCAGACTTGCCCTCCAA
+
DDDDDIIIIHIIIIIIIIIIIIIIIIIIIIIIIIIHIIIIIIIIIIHIIIHHIIGIIIGHHIHHIIIIHIIIIIIIHIIIIIIIIIIIIIEHHEHIIIIIIHHHHHIHHHHGIIIIIHHIHFHIHHEHIHIIIIIIHIIIIIEGGHHHHHHHHHEHIHHIIHIIHHHIHHIHHIIHIHHHIIHIHHHIIIIIIIIIIHIHEHIHIHEIIIIIIHHFIIHIHIIHIIIIIIHHHIIHIIHIIHHGGIIHHIIIIIIIIHIIHHIIIIHGIIIIHHEIIIIHEIIIIFIIIIIIIIIIIIHIIIIIIIIIIIIIIIIIIIIHHIIIIIIIIIIIIHIIIIIIIDDDDD
@HISEQ:969:HM2KJBCX2:2:1101:21206:2691 2:N:0:ACTATGCA
AGTGATGTGACTCCCAACTATCCCTATTAATCATTACGGTGATCCTAGAAACCAACAAAATAGAACCATGCCGTCCTATTCTATTATTCCATGCTAATGTATTCGAGCAAAAATGCCTGCTTTAAACACTCTAATTTTTTCAAGGTAAAGGTCCTGGATCCGCAAGACACCCAATAAAGGACATCAAGTTTCTCCAGAAGGTGAGAAATCAACAGTAACAGTTCATACCCCTTAAGGCATGACCATCACGTCAATCCCGAAATTCAACTACGAGCTTTTTAACTGCAACAACTTTAATATACGCTATTGGAGCTGGAATTACCGCGGCTGCTGGCACCAGACTTGCCCTCCAA
+
DDDDDEHHHIIHHIGHHHIIGIIIIHGHIIEHHEHHHHHHHH1@GEHHHHHHHIIIIIHIIIHIIHHHHHHEEED<=FD@CEFHHHGE?FHHHEHHHCFFGHGGHGFHHIIIIHGHHHIHHGEGHIIIIHHIHHHHHHHHIIIHCCHHHHEHIIHHHHHHIHHHHHCHHIHFIHEIHHHIHIHIIHGGHIHIIIIIIHIIIIIIIHHEHIIHFF;HEEHEHHIIHHHIIHIIIIHIHHHHHHIIIGFGGHHDHIIIIGIIIHIIIIHIHHHHHHIIIIIHG@IIIIIIIIHIIHIIIIIIIIIIIIIIIIIIIIIIIIIIIIIIIIIIIIIIIIIIIIHIIIIIIIIIDDDD@
@HISEQ:969:HM2KJBCX2:2:1101:6352:2902 2:N:0:ACTATGCA
AGTGATGTGACTCCCAACTATCCCTATTAATCATTACGGTGATCCTAGAAACCAACAAAATAGAATCATGCCGTCCTATTTCATTATTCCATGCTAATCTATTCAAGCATAAAGCCTGCTTTAAACACTCTAATTTTTTCAAAGTAACAGTCCTAGCTTCCTATTACACCTAATGAAAGGCATAATAGTTCACTAGAAGGTGGAGATTAACAGCTACCAGTACATGTCCGAAAACACGACCGATATGCCAATCCCGAAATTCAACTACGAGCTTTTTAACTGCAACAACTTTAATATACGCTATTGGAGCTGGAATTACCGCGGCTGCTGGCACCAGACTTGCCCTCCAA
+
D0<@<<<C<1FGHIIIIIIIIIIIIIIIIIIIIIIIIIIII@GHIIIIIIIIIIIIIIIIIIIII@GH@<1CEHIHIIII@1DHHIIIIIIIIIIIIIIIIHIHIIHII?HEE<<1EEHFHHHIBCGA@1<<@FHHIIGAAC@A1DFDG@F<@FA11D<HHH?GCF@;<F1D<<0HCE</CEEHIHF/F</C@<HCCHG:/IFEGC00@CCGCC?H>GF<<CCF<C<:E?IIH@HEDIGIHFCCA>IHFD</HE<@IIIIIIIIIIIIIIIIIIIIIIIIIIIIIIIIIIIIIIIIIIIIIIIIIIIIIIIIIIIIIIIIIIIIIIIIIIIIIIIIIIIIIIIIIDDDDD
@HISEQ:969:HM2KJBCX2:2:1101:5099:3467 2:N:0:ACTATGCA
AGTGATGTGACTCCCAACTATCCCTATTAATCATTACGGTGATCCTAGAAACCAACAAAATAGAACCATGCCGTCCTATTCTATTATTCCATGCTAATGTATTCGAGCAAAAATGCCTGCTTTAAACACTCTAATTTTTTCAAGGTAAAGGTCCTGGATCCGCAAGACACCCAATAAAGGACATCAAGTTTCCCCAGAAGGTGAGAAATCAACAGTAACAGTTCATACCCCTTAAGGCATGACCATCACGTCAATCCCGAAATTCAACTACGAGCTTTTTAACTGCAACAACTTTAATATACGCTATTGGAGCTGGAATTACCGCGGCTGCTGGCACCAGACTTGCCCTCCAA
+
DDDDCFHIIIIIIHIIIIIIIHIIIIIIIIIIIHIIIHCHHIIHIIIIIHIIIIIIIFHIIIHIHIIHIHHIIIIIIIIIIHIHIIIHIHIHHHHIII?GHHHHFHHIIIIIIIIIIIIHIHIIGHIIIIIHHHIIHIHIIIIHHEIIIHHHHHHHHIIHIIIIHIIIIHGIHHIHHHGHHHIIIIIIHIIHHIHHIHIIHHIIHHIIIGIIIIIIIIIIIIIIIIHHIIIIIIHGHIIIIII<;IIIIIHGIIIIIIIIIIIIGIIIIIIIIIIIIIIIIIIIIIHIIIIIIIIGIIIIHIIIIIIIIIIIIIIIIIIIIIIIIIIIIIIIIIIIIIIIIIIIIIIIDDDDD
@HISEQ:969:HM2KJBCX2:2:1101:18825:3278 2:N:0:ACTATGCA
AGTGATGTGACTCCCAACTATCCCTATTAATCATTACGGCTCTCCTAGAAACCAACAAAACAGGACCACCGTCCTATTTTATTATTCCATGCTAATGTATTCAGACATAAGCCTGCTTTGAACACTCTAATTTTTTCAAGGTAAAGGTCCTGGTTTCCTACCACGCTAAATTAATAACATGATAGTTCCCCAGAAGGTAGAAATTCTACACGCCAGTACAGACAATAGCCCGACCAACGATAGAACCCCGAAATTCAACTACGAGCTTTTTAACTGCAACAACTTTAATATACGCTATTGGAGCTGGAATTACCGCGGCTGCTGGCACCAGACTTGCCCTCCAA
+
DDDDDIIIIIIHIIIIIIIIIIIIIIIIIIIIIIIIIHIIIIIIIIIIIIIIIIIIIIIIIIHIIIIIIIIHHIIIIIIIIIIIIIIIIIHIIIIIIIIIHHHHIIIIIIIIIIIIIIIIIIIIIIIIIIIIIIIHIIIHIIIIIIHIIIIHIIIIIIIIIIIIHHIIIIIIIIIIIIIHIIIIIIIIIIIIHIIIIIIIIIIIIIIIIIIIIIIIIIIIIIIIIIIIIIIIIIIIIIIIIIHIIIIIIIIIIIIIIIIIIIIIIIIIIIIIIIIIIIIIIIIIIIIIIIIHIIIIIIIIIIIIIIIIIIIIIIIIIIIIIIIIIIIIIIIIIIIIIIIDDDDD
@HISEQ:969:HM2KJBCX2:2:1101:20636:3416 2:N:0:ACTATGCA
AGTGATGTGACTCCCAACTATCCCTATTAATCATTACGGTGATCCTAGAAACCAACAAAATAGAACCATGCCGTCCTATTCTATTATTCCATGCTAATGTATTCGAGCAAAAATGCCTGCTTTAAACACTCTAATTTTTTCAAGGTAAAGGTCCTGGATCCGCAAGACACCCAATTAAGGACATCAAGTTTCTCCAGAAGGTGAGAAATCAACAGCGACAGTTCATACCCCTTAAGGCATGACCATCACGTCAATCCCGAAATTCAACTACGAGCTTTTTAACTGCAACAACTTTAATATACGCTATTGGAGCTGGAATTACCGCGGCTGCTGGCACCAGACTTGCCCTCCAA
+
DDD@BHEFECHIHIEHHHIHHIICE@FEHIGIIIIH@<@<CHFE@G@EHCGHH@C@HHIHHHEGH@GEHHHEHC</C@HHHHEHE@@1FCCGH1DFEFH?G@@FFG8CEHIIHHCIHHIHHHF@D8B@C@HIHFIGIHHIIIIHHHHHFHHHHEFGEDFHHGEHFHHIIHHIIIIIIIIHIIIHGEHHEIHIHHEIIIIIIIIIHHIIHIIIIIHIIHIIHHCEHEGIIIHHIIIIIIHHIGIIIGIIHFECHHHIIHHIIHHIIIIHIHIIHIIIIIIIIIIIIIIIIIIIHIIIIIIIIIIIIHHHIIHIHHEIIIIIIHIIHIHHIHEIHIIIIIHHHHIHHHHIDABDD
@HISEQ:969:HM2KJBCX2:2:1101:13583:3048 2:N:0:ACTATGCA
AGTGATGTGACTCCCAACTATCCCTATTAATCATTACATCGATCCTAGAAACCAACAAAATAGAATCGGATGTCCTATTTCATTATTCCATGCTAATGTATTCGAGCAAAAATGCCTGCTTTAAACACTCTAATTTTTTCAAGGTAAAGGTCCTGGATCCGCAAGACACCCAATTAAGGACATCAAGTTTCTCCAGAAGGTGAGAAATCAACAGCGACAGTTCATACCCCTTAAGGCACGACCATCACGTCAATCCCGAAATTCAACTACGAGCTTTTTAACTGCAACAACTTTAATATACGCTATTGGAGCTGGAATTACCGCGGCTGCTGGCACCAGACTTGCCCTCCAA
+
CDDDDIIIIIIIHHGHHHIIIEHHHHHIHHIHIIIHIIIHIHHGHHIIHIIIGGIIIIIHHFHHHIIIIIIIIHHIIIIHFHEHHHHFHIH1?GHHHH@@1<FHHHIHIIHIIIIIIIIIIHHHHIHIIIHHEHIIIIHIIHHHIIIIHIHIHHEEEHEIHIIIHIIIHHHIIHIGIHHIIHHHIIIIHHHHIIIIIIHIHHIIIIIIIGIIIIIIIHIIIIHHHHIIGIIIIIIIIIIIIIGIIIHIIIHHEIIIIIIIIIIIIIHHCEIIIIIIIIIIIIHIIIIIIIIHHIHIHIHHIIIHIIIIIIHHIIHIIIGIIIIIIIIIIIGIIIIIIIHHIIIIIIHDDDDD
@HISEQ:969:HM2KJBCX2:2:1101:18385:3662 2:N:0:ACTATGCA
AGTGATGTGACTCCCAACTATCCCTATTAATCATTACGGTGATCCTAGAAACCAACAAAATAGAACCATGCCGTCCTATTCTATTATTCCATGCTAATGTATTCGAGCAAAAATGCCTGCTTTAAACACTCTAATTTTTTCAAGGTAAAGGTCCTGGATCCGCAAGACACCCAATAAAGGACATCGCGGTTCTCCAGAAGGTGAGAAATTGACTACACCAGTTCATACCCCTTAAGGCACGACCGATGTGTCAATCCCGAAATTCAACTACGAGCTTTTTAACTGCAACAACTTTAATATACGCTATTGGAGCCGGAATTACCGCGGCTGCTGGCACCAGACTTGCCCTCCAA
+
DDDDDIIIIIIIIIIHHIIIIIIIIIIIIIIIIIIIIIIIIIIHIIIIIIIIIIIIIIIIIIIIIIIIIHIIIIIIIIIIIIIHIIIIIIIIIIHICHIHIHIIIIIIIIIIIIIIIIIIIIIIIIIIIIIIIIIIIIIIIIIIIIIIIIIIIIIIIIIIIIIIIIIIIIIIIIIIIIIIIIIIIIIIIIIIIIIIIIIIIIIIIHIIIIIIIIIIIIIIIIIIIIIIIIIIIIIIIIIIIIIIIIIIGIHHIIIIIIIIIIIIIIIIIIIIIHIIIIIIIIIIIIIIIIIIIIIIHIIIIIIIIIIIIIIIIIIIIIIIIIIIIIIIIIIIIIIIIIIIIIIIIIIIDDDDD
@HISEQ:969:HM2KJBCX2:2:1101:5971:4105 2:N:0:ACTATGCA
AGTGATGTGACTCCCAACTATCCCTATTAATCATTACGGTGGTCCTAGAAACCAACAAAATAAGAACAAAGTCCTAAATTATTATTCCATGCTAATGTATTCAGAGCAATTGCTTGCTTTAAACACTCTAATTTTTTCAAAGTAAAAGATGCTAGACGGTTGATCGACCAGACCAGTGAAGGCCCAGCCGCCATCATAGCAAGGATGATGGGCACACGTCGACACACGCAACCTTGCGGCCACGGGCCAAGCGCGCCACACCAGAAATCCAACTACGAGCTTTTTAACCGCAACAACTTTAATATACGCTATTGGAGCTGGAATTACCGCGGCTGCTGGCACCAGACTTGCCCTCCAA
+
DDDDCHHIHHIE1DHHIIIIIHIIHHIIIIIIIIIHIIIIIIIEHHHIIIIHHHIIIIIEHGHIFHIHHGIHIEHIIIGHHCCHHHHIEEHIIIIHIGHHIDHHIHFHIHIHIHHHHHIIIHICGHHHHHIHIHIIHHHHHHHHIHIHIGIIHIHGHIIHEHHIIIGIHHHEHHCGHHIIHHHIIIHIIHIHHHIIIIIHIIIIIIIHHIIIIIIHHHHHHHHHIHIIIIHIIIHIIIIIIIHIIIIIIIIIIIIHGIHHIIIIIHDHHFDCHHHIIIIIIIIGIIIIIIIIIIHHHIHHHHIHHGIIIIIIIIIIHIIIIIIIIIIIIIIIIIIIIIIIIIIIIHGIIIIIIDDDDD
@HISEQ:969:HM2KJBCX2:2:1101:7919:4227 2:N:0:ACTATGCA
AGTGATGTGACTCCCAACTATCCCTATTAATCATTACGGTGGTCCTAGACCAACAAAATAGAACCAACGTCCTATTCTATTATTCCATGCTAATCTATTCAAGCAAAAGCCCGCTTTAAACACTCTAATTTTTTCAAGGTAATGGTCCTGGTTCCCCGACACACCCAATAAAGGGCATACCGGCTCACCAGAAGGATAGACCCGACAACAGAACAGTACTCGCCAGAGACGGACCGTCCGGTCAGGCCTAAAATTCAACTACGAGCTTTTTAACTGCAACAACTTTAATATACGCTATTGGAGCTGGAATTACCGCGGCTGCTGGCACCAGACTTGCCCTCCAA
+
DDDBDIIIIIIIIIIIIIIIIIHIIIIIIIHIIIIIIIIIIHIIHIIIIIHHIIIIIHIHHIIIIIIIIHIHIIHIGHHEHHIIIGIIIIHHIIIIHIIIIGHHIIHIIHIIIIEGIIHHFGHHIIIIIIIHHHHHEEHIHIIIIIIHIHHHDEIHIHHIIHHHGHHHHIIIIIIIIHIIIIIHIIIIHIIIIIIIHHGIHHIHIIHIHHIIHIIIIIIIIIIIIIIIIIIIHIIIIIHHIHIIIIIHIIIIIGIIIIIIHIIIIIIHIIIIIIIIIHIIIIIIHIIIIHFGIIIHHEHIIIIIIIIIIIIIIIIIIIIIIIIIIIIIIIIIIIIIIIIDDDDD
@HISEQ:969:HM2KJBCX2:2:1101:4415:4958 2:N:0:ACTATGCA
AGTGATGTGACTCCCAACTATCCCTATTAATCATTACGGTGATCCTAGAAACCAACAAAATAGAACCATGCCGTCCTATTCTATTATTCCATGCTAATGTATTCGAGCAAAATGCCTGCTTTAAACACTCTAATTTTTTCAAGGTAAAGGTCCTGGTTCCACATGACACCCAATTAAGGACATCATGCTTCTCCAGAAGGTGAGAAATCAACTGCGACAGTTCATACCCCTTAAGGCACGACCATCACGTCAATCCCGAAATTCAACTACGAGCTTTTTAACTGCAACAACTTTAATATACGCTATTGGAGCTGGAATTACCGCGGCTGCTGGCACCAGACTTGCCCTCCAA
+
DDDDDIIIIIIIIIIIIIIIIIIIIIIIIIIIIIIIIIHIIIIIIIIIIIIIIIHIIIIIIIIIIIIIIHIIIHIIIIIIHIIIIIIIIII?GHIHIIIHHHIIIIIIIIIIIHIIIIIIHIIIIIIIIIIIGIIIIIIIIIIIIIIIIIIIIIIIIIIIIIIIIHIIIIIIIIHIIIHIIIIIIIIIIIIIIIIIIGIIIIIIIIIIIIIIIIIIIIIIIIIIIIIIIIIIIIIIIIIIIIIIIIIHIIIIIIIIIIIIIIIIIIIIHIIIIIIIIIIIIIIIIHIIIIIIIIIIIIIHIIIIIIIIIIIIIIIIIIIIIHIIIIIIIIIIIIIIIIIIIIIIIIIDDDDD
@HISEQ:969:HM2KJBCX2:2:1101:19155:4874 2:N:0:ACTATGCA
AGTGATGTGACTCCCAACTATCCCTATTAATCATTACGGTGATCCTAGAAACCAACAAAATAGAACCATGCCGGCCTATTCTATTATTCCATGCTAATGTATTCGAGCAAAAATGCCTGCTTTAAACACTCTAATTTTTTCAAGGTAAAGGTCCTGGATCCGCAAGACACCCAATTAAGGACATCAAGTTTCTCCAGAAGGTGAGAAATCAACAGCGACAGTTCATACCCCTTAAGGCATGACCATCACGTCAATCCCGAAATTCAACTACGAGCTTTTTAACTGCAACAACTTTAATATACGCTATTGGAGCTGGAATTACCGCGGCTGCTGGCACCAGACTTGCCCTCCAA
+
ADBBDIHF@?D?G1<GHHHHHH1CC<1<1<G?HHH<GEC<<<FH@GH1CGHHIC@C?1DGHHEC11DC@HHH///<<C1<1D1DHEGHH?F1?1DGEG?FECCGEH?<CHCF1DF@FGGH8<IHDGHHHCFAFFHGE;H<EHHCFHHEHHCB@CE2<0<CC?C?C.CHC?EHGD<<FH@HHHFCDDFG<DF?HFHCE?D0@?CEAEFC0HFHHHDHFF@HCGHIIHHE??CIIFHEGEHH=F?ECCIHEA1<GHEC/C1GHGC?HCCEG<IIHED1CCHCGGG@GE?EHHHD?CG1FFE@HHEHG<D<GCC1C1GEHGC?CHDIHHCCHIGIIHGEGG<F@CEHCC<@B0@D0
@HISEQ:969:HM2KJBCX2:2:1101:1296:5536 2:N:0:ACTATGCA
AGTGATGTGACTCCCAACTATCCCTATTAATCATTACAACGGTCCTAGAAACCAACAAAATAGAATCGTTGTCCTATTCTATTATTCCATGCTAATGTATTCTGGCATATGCCTGCTTTAAACACTCTAATTTTTTCAAGGTAAAGGTCTTGGCTCCGAGCAACACCCAATAAAGGGCATTACCCTTCCCCAAGCGGTGAGGCCCAACCGCCCAGTACTCGTTACAAGAACGGACCAACCGGCCAAACCCAAAATTCAACTACGAGCTTTTTAACTGCAACAACTTTAATATACGCTATTGGAGCTGGAATTACCGCGGCTGCTGGCACCAGACTTGCCCTCCAA
+
DDDCCIIIIIIIIIIIIIHIIIIIIIIIIIIIIIIEHIIIHCHHHIHIIIIHHHIIIGHIIIGHIHHHEHIHHHHHIHEHHHHHHHIGIIHGHFHHIIHGHIHFEIHHIIGIIIIIHIIHIIIIIIIIHIIIIIHIIIIHIIHHIHIIHHGIIIIIHEFIIIIIHIIIHIHIHHHHHIIHIIIIIIHHHIIIHHIIIIIHIIIIHHIIIIIIIIIIIIIIIIIIIIIIIIIIIIIIIIHHHHHDHHHGHIIIIIHHIIIIIHIIIIIIIIIIIHIIIIIIIIIIIIIIIIIIHIIIIIIIIIIIIIIIIIIIIIIIIIIIIIIIIIIIIIIIIIIIIIIIDDDDD
@HISEQ:969:HM2KJBCX2:2:1101:16719:5902 2:N:0:ACTATGCA
AGTGATGTGACTCCCAACTATCCCTATTAATCATTACGGTGATCCTAGAAACCAACAAAATAGAACCATGCCGTCCTATTCTATTATTCCATGCTAATGTATTCGAGCAAAAATGCCTGCTTTAAACACTCTAATTTTTTCAAGGTAAAGGTCCTGGATCCGCAAGACACCCAATAAAGGACATCAAGTTTCTCCAGAAGGTGAGAAATCAACAGTAACAGTTCATACCCCTTAAGGCATGACCATCACGTCAATCCCGAAATTCAACTACGAGCTTTTTAACTGCAACAACTTTAATATACGCTATTGGAGCTGGAATTACCGCGGCTGCTGGCACCAGACTTGCCCTCCAA
+
DDDDDIIIIIIIIIIIIIIIIIIIIIIIIIHIIIIIIIIIIIIIIIHIIHIIHIIIIIIHIIHHIII?HHIIHHIIIHHIIIIIIIIIIIIH?GHHIHHHHCGHIIIIIIIHIIIIIHIIIIIIIIHIIIIIIIIIIIIIIHIIIIIIIIIIIIIHHIIIIIIIIIIIIIGIIIIHHIIIHIIIIHIIIHGIIIIIIIIIIIIIIIIIIIIIIIIIIIIIHHCHIIHIIIIIIIIIIIIIIHIIIIIHIIHFIIIIIIIIIIIIIIIIIHIIIIIIIIIIIIIIIIIIIIIIIIIIIIIHHIIIIIIIIIIIIIIIIIIIIIIIIIIIIIIIIIIIIIIIIIIIIIIIDDDDD
@HISEQ:969:HM2KJBCX2:2:1101:8266:6163 2:N:0:ACTATCCA
AGTGATGTGACTCCCAACTATCCCTATTAATCATTACGGTGATCCTAGAAACCAACAAAATAGAACCATGCCGTCCTATTCTATTATTCCATGCTAATGTATTCGAGCAAAAATGCCTGCTTTAAACACTCTAATTTTTTCAAGGTAAAGGTCCTGGATCCGCAAGACACCCAATAAAGGACATCAAGTTTCTCCAGAAGGTGAGAAATCAACTGCAACAGTTCATACCCCTTAAGGCATGACCATCACGTCAATCCCGAAATTCAACTACGAGCTTTTTAACTGCAACAACTTTAATATACGCTATTGGAGCTGGAATTACCGCGGCTGCTGGCACCAGACTTGCCCTCCAA
+
DDDDDEHIIIIIIIIEHHIIIIHIIIIIIIHHHIIIIIHIIHIIIIHIIHIIIIIIHIHHIIHIIIIIIIIIIHHHIHIEEHHEHIIIIIHIHGHEGGHCHEEHFHIIIIHCHGIIIIHIHHHHHHHHIIHIHGIHHIHIGIIIIIHIIIIIIIIIIHHIIIIIIIIHHHHHIIIIIIIIIIHIHIIIIIHIIIIIIIIIIHIIIIHIIIHIHIIIIHIIIIIIIIIIIIIIIIHIIIHIIHIIIIIHIIHHIIIIIIIIIHHIIIIIHIIIIIIHIHIIIIIIIIIIIHIIIIIHIIIHHIIIIIIIIIIIIIHHIHHIIIIIIIIIIIIIIIIIIIIIIIHHGIIICDDDD
@HISEQ:969:HM2KJBCX2:2:1101:20049:6573 2:N:0:ACTATGCA
AGTGATGTGACTCCCAACTATCCCTATTAATCATTACGGTGGTCCTAGACCAACAAAATAGAACCAACGTCCTATTCTATTATTCCATGCTAATCTATTCAAGCAAAAGCCCGCTTTAAACACTCTAATTTTTTCAAGGTAATGGTCCTGGTTCCCCGACACACCCAATAAAGGACATACCGGCTCACCAGAAGGATAGACCCGACAGCAGAACAGTACTCGCCAGAGACGGACCGTCCGGTCAGGCCTAAAATTCAACTACGAGCTTTTTAACTGCAACAACTTTAATATACGCTATTGGAGCTGGAATTACCGCGGCTGCTGGCACCAGACTTGCCCTCCAA
+
DCDBDIIIIHIIHIIIIIIHIIIIIIHIHIIIIIIIIIGIIHIGIIIIIIIHHIIIIIIECEGHIHIHIIIIIGHIIIIHHHIIHDGHHHIIHIIIIIIIIHHIGGGHHIIIIIIIHIIIIIIIHIHIIIIIIHIIIHIIIIIIHHIHIIIHHIHIIHHHIIIIHHIIHHIIHHIIIIHIIIIGIIIIIIIIIIIIIIIIHHIHHHHHGIIIIIIIIIIHIIIIIIIIIIIIIIIIIIIIIIHIIIIHHIIIHFGHHHIIIIIIIIIIIHIIIIIHIIIIIIIIHIIIIIIHIIHIIHIIIIIIIIIIIIIIIIIIIIIIIIIIIIIIIIIIIIIIIIIDDDDD
@HISEQ:969:HM2KJBCX2:2:1101:10288:6950 2:N:0:ACTATGCA
AGTGATGTGACTCCCAACTATCCCTATTAATCATTACGTCGATCCTAGAAACCAACAAAATAGAATCAAACGTCCTATTTCGTTATTCCATGCTAATGTATTCAAGCGTGAGCCTGCTTTAAACACTCTAATTTTTTCAAAGTAACAGTCCTGATTCCCCATGACACCAAATTAATGACATCATGGTTCGTCAGAAGGTAGGAATCAATAATACCAGTACGTACAATAGCACGACCAATAAATTGATCCCGAAATTCAACTACGAGCTTTTTAACTGCAACAACTTTAATATACGCTATTGGAGCTGGAATTACCGCGGCTGCTGGCACCAGACTTGCCCTCCAA
+
DDDDDIHIIIIIIIIIIIIIIIIIIIIIIIHIIIIIIGIIIIIIIIIIIIIIIIIIIIIIIIIIIIIIIIIIFHIIIIIIIIIIIIII?GHHHHIIIIIIIHIIIIIHIIIIGIIIIIIIIHIIIIIHIIIIIIIIIIIIIIIIIIIIIIIIIHHIIIHIHIIIIIIIIIIHHIIIIIIIIIIIIIIIIIIIIIIIIIIIIHIIIIIIIIIIIIIIIIHIIIIIIIIIIIIIIIIIIIIIIIIHIIIIIIIIIIIIIIIIIIIIIIIIIIIIIIIIIHIIIIIIIIIIIIIIIIIIIIIIIIIIIIIIIIIIIIIIIIIIIIIIIIIIIIIIIIIIIIIIDDDDD
@HISEQ:969:HM2KJBCX2:2:1101:11170:6980 2:N:0:ACTATGCA
AGTGATGTGACTCCCAACTATCCCTATTAATCATTACGGTGATCCTAGAAACCAACAAAATAGAACCATGCCGTCCTATTCTATTATTCCATGCTAATGTATTCGAGCAAAAATGCCTGCTTTAAACACTCTAATTTTTTCAAGGTAAAGGTCCTGGATCCGCAAGACACCCAATAAAGGACATCAAGTTTCTCCAGAAGGTGAGAAATCAACAGTAACAGTTCATACCCCTTAAGGCATGACCGTCACGTCAATCCCGAAATTCAACTACGAGCTTTTTAACTGCAACAACTTTAATATACGCTATTGGAGCTGGAATTACCGCGGCTGCTGGCACCAGACTTGCCCTCCAA
+
DDDDDIIIIIIIIIIIIIIIIIIIIHIIIIIIIGIIIIIIIIIHIIIHHIIIIHIIIIIGIHHGHIIHHIIIIIIIIIHHIIHIIIGIIIHHIIIIIIIHIEHIHIHIHIIIIIIIIIIHIHIIIHHHIFHIHHIIGIIHFHIIIIIHIIIIIIIIIGIIIIIIIIIIHHIHGIIIIIIIIIIIHIIIIHIIIIIIIIIIIHIIIIHIIIIIIIIIIFIIIIIHHIIIIIIIIIIHIIIIIHIIIIIIIHEDIIHIIIIIIIGIIIIIHHIIIIIIIIIIIHIIIIIIIIIIIHIIIIIHHIIIIIIIIIIIIIIIIIIIIGIIIIIIIIIIIIIIIIIIIHIIIIIIDDDDD
@HISEQ:969:HM2KJBCX2:2:1101:16486:7353 2:N:0:ACTATGCA
AGTGATGTGACTCCCCAACTATCCCTATTAATCATTACGTCGATCCTAGAAACCAACAAAATAGAATCAAACGTCCTATTTCGTTATTCCATGCTAATGTATTCAAGCGTGAGCCTGCTTTAAACACTCTAATTTTTTCAAAGTAACAGTCCTGATTCCCCATGACACCAAATTAATGACATCATGGTTCGTCAGAAGGTAGGAATCAATAATACCAGTACGTACAATAGCACGACCAATAAATTGATCCCGAAATTCAACTACGAGCTTTTTAACTGCAACAACTTTAATATACGCTATTGGAGCTGGAATTACCGCGGCTGCTGGCACCAGACTTGCCCTCCAA
+
DDDADIIIIIIIGHIIHIIIHIIIIIIIIIIIGIIIHHEHHIIIIIIIIIIIIIIIIIIIIHHGHHHIIFHFHIIIIIHIIHHHIHHIH@HHHIIHIIIIHIIIIIIIIIHHIGEHHFIHHIIIHIHIIIIHHIIIIIHIHGIIIIIIIIIIIIIIHIIIHIIIIHIIIIIIIIIIIIIIIHIIIIIIHHIIIIIIIIIIHIIIIIIIIIIIIHIIIIHIIIIIIIIIIIIIIIIIIIIIIIIII<IIIIIIIIIHIIIIIIIIIIIIIIIIIIIIIIIIIIIIHHHGIIIIIIIIIIIIIIIIIIIIIIIIIIIIIIIIIIIIIIIIIIIIIIIIIIIIIDDDDD
@HISEQ:969:HM2KJBCX2:2:1101:20402:7887 2:N:0:ACTATGCA
AGTGATGTGACTCCCAACTATCCCTATTAATCATTACAACGGTCCTAGAAACCAACAAAATAGAATCGTTGTCCTATTCTATTATTCCATGCTAATGTATTCTGGCATATGCCTGCTTTAAACACTCTAATTTTTTCAAGGTAAAGGTCTTGGCTCCGAGCAACACCCAATAAAGGGCATTACCCTTCCCCAAGCGGTGAGGCCCAACCGACCAGTACTCGTTACAAGAACGGACCAATCGGCCAAACCCAAAATTCAACTACGAGCTTTTTAACTGCAACAACTTTAATATACGCTATTGGAGCTGGAATTACCGCGGCTGCTGGCACCAGACTTGCCCTCCAA
+
DDDADIHIHHHHG@CGHHIHHFHHHIHHIIIIHHHIIIIGHIIHCEHIIIIHFGHIIHIIII1FHHHIIIHHIGIEGGHIEGHIHHIIIIEEHFHHHFHGHHGHHIIHHFHGHHHHHDGHHHHHCCHHHGGHHFGHHHHHG@HHHFCFHIGEEHHHIIHDHIHHHIGHHHIHHHHHEHEHHHIHDFHIIHGHECDEHFHIHGIIIHCHDCHDGECCEHHGHHFIIHHFHGC>HIHHHGFFD@EHHIHHDEIIIGIHEHHHGCHHHHIIIIHIIIGIIHGHHHHCEHHHHHIIIHIIIHEIHF1IHHHEIHEIHHHIHFHIIHGIHIHHFHHFCHEIHHEHBDCDD
@HISEQ:969:HM2KJBCX2:2:1101:18192:7085 2:N:0:ACTATGCA
AGTGATGTGACTCCCAACTATCCCTATTAATCATTACGGTGATCCTAGAAACCAACAAAATAGAACCATGCCGTCCTATTCTATTATTCCATGCTAATGTATTCGAGCAAAATGCCTGCTTTAAACACTCTAATTTTTTCAAGGTAAAGGTCCTGGTTCCACATGACACCCAATTAAGGACATCATGCTTCTCCAGAAGGTGAGAAATCAACTGCGACAGTTCATACCCCTTAAGGCACGACCATCACGTCAATCCCGAAATTCAACTACGAGCTTTTTAACTGCAACAACTTTAATATACGCTATTGGAGCTGGAATTACCGCGGCTGCTGGCACCAGACTTGCCCTCCAA
+
DDDDDIHHEHIHEHHIIHIHHHHHIIIIGIIIIIIGHIIIIGIIIIIHHHIFHHIIIFIIGHHHEHIIHFFHHHCHGH?FHHHEHHGHHIIHEHHHHIICHFHEEHFGHECHHHFHIHH11CF@GHHIIHG@FC=HGFHHBGHEHHHFHIHHBBCHHHHE@FEHHFGHHHHEHE;I@C@CCCD/<D@F@HHEGHH@HCEFCC?EHHGH<::.EC?=8D<1:HFFHHHF6HGGHFCGCGHEF>D<BC<E@FDG<///11@@<?H@C<D0C@@<1=CCCGFC<?EGCHGGHG<<11C<<<0<??HHHHFCD?CEGFHHHG/F/?CF1G11G<<1?HIIHED1<<1CHG<@D0DD
@HISEQ:969:HM2KJBCX2:2:1101:20388:8050 2:N:0:ACTATGCA
AGTGATGTGACTCCCAACTATCCCTATTAATCATTACGGTGATCCTAGAAACCAACAAAATAGAACCATGCCGTCCTATTCTATTATTCCATGCTAATGTATTCGAGCAAAAATGCCTGCTTTAAACACTCTAATTTTTTCAAGGTAAAGGTCCTGGATCCGCAAGACACCCAATTAAGGACATCAAGTTTCTCCAGAAGGTGAGAAATCAACAGCGACAGTTCATACCCCTTAAGGCATGACCATCACGTCAATCCCGAAATTCAACTACGAGCTTTTTAACTGCAACAACTTTAATATACGCTATTGGAGCTGGAATTACCGCGGCTGCTGGCACCAGACTTGCCCTCCAA
+
DDDDDIIIHHHIIIIIIIIIIIIIIIIIIIIIIIIIIIIIIIIHII1CHHHHHHHIHIIGHIIIIIIIIHIIIIIIHIIIIIIIHIIIIIIIIHIIIIIIIEHIIHHIIIIIIIHIIIIIIIIHGHHIIIIIIIIIHHIIGIHFIHFIIHIHHHHIHHIHIIIIIIIIIIIIIHHHIIIIIIHHIIIHIHGHHIHIIGIIIIIIIIIIIIIIIIIIIIIIIIIIHIIIIIIIHII<IIIIIIIIIIIIIIHGHIIIIIIIIIIIIIIIIIIIIIIIIIIIIIIIIIIIIIIIIIIIIIIIIIIIIIIIIIIIIIIIIIIIIIIIIIIIIIIIIIIIIIIIIIIIIIIIDDDDD
@HISEQ:969:HM2KJBCX2:2:1101:9131:8095 2:N:0:ACTATGCA
AGTGATGTGACTCCCCAACTATCCCTATTAATCATTACTTCAGTCCTAGAAACCAACAAAATAGAACTAAAGTCCTATTCCATTATTCCATGCTAATATATTCAAGCAAACATGCCTGCTTTAAACACTCTAATTTTTTCAAAGTAAAAGTCTTGGATCCCTAGCGCACTCAATTAAGAGCACACTAGTTCCCCAAAAGGAAAAGCCCAAAGTTGCAGTACAAACCTTTCGGTTGACGGCAACTATAAGCCCAAAATTCAACTACGAGCTTTTTAACTGCAACAACTTTAATATACGCTATTGGAGCTGGAATTACCGCGGCTGCTGGCACCAGACTTGCCCTCCAA
+
DDDDAIHI@CECFHHHID=G1CCCHCHE?HHGEH?1DEGHHHEH1CGGH@FHFCEEH1GH1<@?CEFCFE?@GFEHH?E11<FHGCG1C@1C?GHHIIIIFEIHHHFHGGDCIHGHFEEFHGEFEFG?GEHGHHHGHIEGHFHHGB@CHHEHH?HEHEIHHHCCHHHHHG@@G@IIIIIHHHCG.FHHGECH:HEEHHHHHEIIHHIIHI:FHFHIIIIHHFHEHHIHDFFIIIHHHH?EHCEEFEHHHCHHIIHHFIHE@HIIIIHIHGIIIHGIGIHECHGIHHFFHFHHFGIIHHIIHIIIHIHIIHHGCCHCCIIIHCIHFIIIIHHHIHHFIHIIIHDD@AD
@HISEQ:969:HM2KJBCX2:2:1101:13576:8752 2:N:0:ACTATGCA
AGTGATGTGACTCCCAACTATCCCTATTAATCATTACGTCGATCCTAGAAACCAACAAAATAGAATCAAACGTCCTATTTCGTTATTCCATGCTAATGTATTCAAGCGTGAGCCTGCTTTAAACACTCTAATTTTTTCAAAGTAACAGTCCTGATTCCCCATGACACCAAATTAATGACATCATGGTTCGTCAGAAGGTAGGAATCAATAATACCAGTACGTACAATAGCACGACCAATAAATTGATCCCGAAATTCAACTACGAGCTTTTTAACTGCAACAACTTTAATATACGCTATTGGAGCTGGAATTACCGCGGCTGCTGGCACCAGACTTGCCCTCCAA
+
@DDDBIIFEHHEFHHIEHEHHIICHIGHHEEH?@HHIHHH<HCFHHIIIIHIIHHIIIIIHGHGHIHH@@HGEHGIC1GEC@HHHIIFHIIIIIFHH@DFHFHGHGDEHHHHHHIIIIHHHHGIIIHHHHEGEHAHIIIIIHICIIHIIIIHIIIIIGHHHGHIIIHHIIHHHIHHEFHGIIHIHHIGHGIIIIHHHIHHHHIHHIIHGIIIIHHIHIIHIIIHIHIIIIIGIIHIHIIIIHFIIIHIHEIIIHCIIIIIIIIIIHIIHIIHHIHGIHHIIHIIIIIIIIIIIIIIIIIIIIHHIIHIIIIIHHIIIIHIIIIIIIIIIHHHHIIIIIHHDBDDB
@HISEQ:969:HM2KJBCX2:2:1101:5296:9174 2:N:0:ACTATGCA
AGTGATGTGACTCCCAACTATCCCTATTAATCATTACGTCAATCCTAGAAACCAACAAAATAGGATCAACGTCCTATTTCATTATTCCATGCTAATGTATTCAAGCGCGAGCCTGCTTTAAACACTCTAATTTTTTCAAAGTAACAGTCCTGATTCCCCGCCACACCAAATGAATGACATGATGGTTCGTCAGAAGGTAGGAACCAGTAACACCAGTACGTACCTAAGGCACGACCAACGTACTGATCCCGAAATTCAACTACGAGCTTTTTAACTGCAACAACTTTAATATACGCTATTGGAGCTGGAATTACCGCGGCTGCTGGCACCAGACTTGCCCTCCAA
+
DDDDDIIIIIIIIIIIIIIIIIIIIIIIIIIIIIIIIIIIIIIIIIIIIIIIIIIIIIIIIIHFHIHIIIIHIIIIIIIIIIIIIIHHHIHHIIIIIIIIGGHIIHGIHIHIHIIIIHIHHIIIIIGHIIIIIIIIIIIIIIHIIIIIIIIHHIHIIIIIIIIIIIHIIIIIIIHIIIIHIIIIIIIIIIIIIIIIIIIIIIIIIIIIIIIIIIIIIIIIIIIIIIIIIIIIIIIIIIIIIIHHIIIIIIIIIIIIIIIIIIIIIIIIIIIIIIIIIIIIIIIIIIIIIIIIIIIIIIIIIIIIIIIIIIIIIIIIIIIIIIIIIIIIIIIIIIIIIIIIDDDDD
@HISEQ:969:HM2KJBCX2:2:1101:12300:9131 2:N:0:ACTATGCA
AGTGATGTGACTCCCAACTATCCCTATTAATCATTACGGTGATCCTAGAAACCAACAAAATAGAACCATGCCGTCCTATTCTATTATTCCATGCTAGTGTATTCGAGCAAAAAATGCCTGCTTTAAACACTCTAATTTTTTCAAGGTAAAGGTCCTGGATCCGCAAGACACCCAATAAAGGACATCAAGTTTCTCCAGAAGGTGAGAAATCAACTGTAACAGTTCATACCCCTTAAGGCATGACCATCACGTCAATCCCGAAATTCAACTACGAGCTTTTTAACTGCAACAACTTTAATATACGCTATTGGAGCTGGAATTACCGCGGCTGCTGGCACCAGACTTGCCCTCCAA
+
DDDDDIIIIIIIIIIIIIIIIIIIIIIIIIHIHIIIIGFHGHIIIIIIIHIIIIIHIIGHIIHIIIIIIHIIIHIIIHIIIIIIHIIIIHHHHHIIHGEHIHEHHIHIIIIIIIHIHIIIIIIIIIIIIIIIIHFHHHIIIIIIIIIIIIIIIIIIIIIIIIIHIIIIIIIHIIIIIIIIIIIIIIIIIIHIIIIIIIIIIIIIIIIIIIIIIIIIIIIIIIIIIIIIIIIIIIIIIIIIIIIIIIIIHIIHHIIIIIIIIIIIIIIIHIIIIIIIIIIIIIIIIIIIIIIIIIIIIIIIHHIIIIIIIIIIIIIIIIIIIIIIIIIIIIIIIIIIIIIIIIIIIIIIIDDDDD
@HISEQ:969:HM2KJBCX2:2:1101:4703:9339 2:N:0:ACTATGCA
AGTGATGTGACTCCCAACTATCCCTATTAATCATTACGGTGGTCCTTGAACCAACAAAATAGAACCACAACGTCCTATTCTATTATTCCATGCTAATCTATTCAAGCAAAAGCCTGCTTTAAACACTCTAATTTTTTCAAGGTAATGGTCCTGGCTCCCCGGCACGCCCAATTAAGAACATACCGATTCACCAGAAAGATAGACCCGACGACAGAACAGTACTCGCCAGAGACGGACCGTCCGGCCAGGCCTAAAATTCAACTACGAGCTTTTTAACTGCAACAACTTTAATATACGCTATTGGAGCTGGAATTACCGCGGCTGCTGGCACCAGACTTGCCCTCCAA
+
DDDDDIIIIIIIIIIIIIIIIIIIIIIIIIIIIIIIIHHHIIHHIIIIIIIIIHIIGGHHIHIIIIIHIFIHHHHIIIIIIIIIIIIIIIIIHHHIHIIIIHIHIHHGIIHIGIIIIHIIIIIIIIIIIIIIIIIIIHHHIIIIIIIIIIIIIHIHIIIIIIIIIIHHIIIIIIIIHIIIIIIIIIIIHIIIIIHIIIIIIIIIIIIIIIIIIIIIIIIIIIIIIIHHIIIIIIIIIGIIIIIHIIIIIHIIIIIIIIIIIIHDIIIIIIIIIIIIIIIIIIIIIIIIIIIIHHIIIIIIIHIIIIIIIIIIIIIIIIIIIIIIIIIIIIIIIIIIIIIIIIDDDDD
@HISEQ:969:HM2KJBCX2:2:1101:20502:8927 2:N:0:ACTATGCA
AGTGATGTGACTCCCAACTATCCCTATTAATCATTACGGTGATCCTAGAAACCAACAAAATAGAACCATACCGTCCTATTCTATTATCCCATGCTAATGTATTCGAGCAAAAATGCCTGCTTTAAACAAACACTCTAATTTTTTCAAGGTAAAGGTCCTGGATCCGCAAGACACCCAATAAAGGACATCAAGTTTCTCCAGAAGGTGAGAAATCAACAGTAACAGTTCATACCCCTTAAGGCATACCATCACGTCAATCCCGAAATTCAACTACGAGCTTTTTAACTGCAACAACTTTAATATACGCTATTGGAGCTGGAATTACCGCGGCTGCTGGCACCAGACTTGCCCTCCAA
+
DDDDDIIIIIIIIIIIIIIIIIIIIIIIIIIIIIIIIIIIHIIIIIIIIIIIIIIIIIIIIIEHIIIIIIIHGIIHIIIGHIIIIIIIIIHIIIIIIHHFHHHH@HHHHIIIIIHHIIIGIIIIIIIIHIHFHGIIHHIIIIIIIHIHHIIIIHIIIIHIHHIHGIIIIIIIIIIIIIIIIIHIIIHHHHHIHHGHHHGIIIIIIIIIIIIHIIIIIHIIIIIIIIHIIIHIIIIIIIIIIIIIIIIIIIIIIHFIIHIIIIIIIIIIIIIIIIIIIIIIIIIIIIIIIIIIIIIIIIIIIIHHIIIIIIIIIIIIIIIIIIIIIIIIIIIIIIIIIIIIIIIIIIIIIIIDDDDD
@HISEQ:969:HM2KJBCX2:2:1101:7103:9863 2:N:0:ACTATGCA
AGTGATGTGACTCCCAACTATCCTTAATCATTACGTCAATCCTAGAAACCAACAAAATAGGATCGAACGTCCTATTTCATTATTCCATGCTAATGTATTCAAGCGTTAGCCTGCTTTAAACACTCTAATTTTTTCAAAGTAACAGTCCTGTTTCCCTGCAACACCAAATTAATGACATTACAGTTCTTCAGAAAGGAGGAATCAGCGAAGCCAGTGCATACCAGTGGCACGACCAACCTGCTGACCCCGAAATTCAACTACGAGCTTTTTAACTGCAACAACTTTAATATACGCTATTGGAGCTGGAATTACCGCGGCTGCTGGCACCAGACTTGCCCTCCAA
+
DDDDDIHIIIIHIIHHHIIIIIIIIIIIIHHIIIIIIIIIIHHIIIGHHIIIHIIHEGHHHFHIIHHHHIHIIIIIIIIIIIIIIHHIIIIIGIHHIIHIIIHIIIIIIIIIIIIIIIIIIIIIIIIIIIIIIIIIIIIIIIIIIIIIIIIIIHIGIIIIIIIIIIIIIIIHIIIIIIIIIIIIIIIIIIIIIIIIIIIIIHIIIIIIIIIIIIIIIIIIIHIIIIIIIIIIIIIIIIIIHHIIIIIIIIIIIIIIIIIIIIIIIIIIIIIIIIIIIIIIIIIIIIIIIIIIIIIIIIIIIIIIIIIIIIIIIIIIIIIIIIIIIIIIIIIIIIIIIIDDDDD
@HISEQ:969:HM2KJBCX2:2:1101:6216:10097 2:N:0:ACTATGCA
AGTGATGTGACTCCCAACTATCCCTATTAATCATTACGTCGATCCTAGAAACCAACAAAATAGGGTCAAACGTCCTATTTCATTATTCCATGCTAATGTATTCAAGCGTGAGCCTGCTTTAAACACTCTAATTTTTTCAAAGTAACAGTCCTGATTCCCCGCGACACCAAATTAATGACATCACGGATCTTCAGAAGGGAGAAACCAGTGACACCAGTGCATACCAAAGGCATGACCAGCGTACTGATCCCGAAATTCAACTACGAGCTTTTTAACTGCAACAACTTTAATATACGCTATTGGAGCTGGAATTACCGCGGCTGCTGGCACCAGACTTGCCTCCAA
+
ADDDDGHIHHIIIIEHIIIIIEE?GHIII1GHHHIIIHHIICHHIIIIIIHHFGHGHIHIIIHGEHHH?GFHCH=HH@HGHEHIIHFCF@GHHIIIIIIIICHFIHGIHEHDGHHHHHECHBCFHHHHHHHGHHCHHHHIGHHIIHHHEIIIHHGCIIIIIHIIIIIHIIIGHHGGCHIIIIIIIHHHIIIIIIIGIIIIIIIIIIIIHHGIIIIIIIIIHIIIIIIIIGIHIHHDEHHHHHHGIIHIIIHHIIIIIIIIIHHIIHIIIIIIIIIIIHIHHIHIIIIIIIIIIHIIIIIIIIIIIIIIIIIIIIIIIIIHIIIIIIIIIIIIIIIIIIIIDDDDD
@HISEQ:969:HM2KJBCX2:2:1101:9135:10765 2:N:0:ACTATGCA
AGTGATGTGACTCCCAACTATCCCTATTAATCATTACGTGGTCCTAAAACCAACAAAATAGAACCATCGTCCTATTTTATTATTCCATGCTAATGTATTCAAGCAAAAATGCCCGCTTTAAACACTATATTTTTTTCAAAGTAAAAGTCCTAGTTCATTGAAACACCCAAGAGCATCCCAATTCACCAGAAGGTAAGAAATTGGCTACACACCGATTCATGCCCCTAAAGGCATGACCAATATATCCCAATCCCGAAATTCAACTACGAGCTTTTTAACCGCAACAACACTAATATACGCTATTGGAGCTGGAATTACCGCGGCTGCTAATACCAGACTTGCCCTCCAA
+
DCDDDIHIIIIIIIIIIIHIHHIIIIIIIIIIIIIHHIIGHIIIIIIIIIIHIIIIIHIIHIIIIFIHDHIIIIIIIHIHIIIIHIIIIIIIIHIIIIHIIIIHIIHIHIIIIIIIHHIIIIIIIIIIHIIIIHHIIIIGIIIIIIIHHIIIIHHIIIIIIIIIIIIIIIIIIIIIIIIIIHIIIIHIIIIIIIIIIIIIIIIIIIIIIHHIHIIIIIIIIIIHIIIIIIIHIIIIIIIIIIIHIHHDHIIIIIIIIIHIIIIIIIIIIIIIIIIIIIHIIIIIIHHHHIIIIIIIIIIIIIIIIIIIIIIIIIIIIIIIIIIIIIIIIIIIIIIIIIIIIIIIDDDDD
@HISEQ:969:HM2KJBCX2:2:1101:9009:10802 2:N:0:ACTATGCA
AGTGATGTGACTCCCAACTATCCCTATTAATCATTACGGTGATCCTAGAAACCAACAAAATAGAACCATGCCGTCCTATTCTATTATTCCATGCTAATGTATTCGAGCAAAAATGCCTGCTTTAAACACTCTAATTTTTTCAAGGTAAAGGTCCTGGATCCGCAAGACACCCAATTAAGGACATCAAGTTTCTCCAGAAGGTGAGAAATCAACAGCGACAGTTCATACCCCTTAAGGCATGACCATCACGTCAATCCCGAAATTCAACTACGAGCTTTTTAACTGCAACAACTTTAATATACGCTATTGGAGCTGGAATTACCGCGGCTGCTGGCACCAGACTTGCCCTCCAA
+
DDDDDIIIIIIIIIIIIIIIIIIIIIIIIIIIIIIIIIIIIIIIIIIIIIIIIHIIIIIIHHHHIIIIIHIIIIIIIIIIIIIHIIIIIIIIIIIIHIIIIHHIIHIIIIIIIIIHHHIHIIIIIHIIIIIIIIIIIIIIIIIIIIIIIIIIIIIIIIIIIIIIIIIIIIHIIHIIIIIIIIIIIIIIIIIIIIIIIIIIIIIIIIIIIIIIIHIIIIIIIIIIIIIIIIIIIIIIIIIIIIIIIIIIIIIHIIIIIIIIIIIIIIIIIIIIIIIIIIIIIIIIIIIIIIIIIIIIIIIHHIIIIIIIIIIIIIIIIIIIIIIIIIIIIIIIIIIIIIIIIIIIIIIIDDDDD
@HISEQ:969:HM2KJBCX2:2:1101:9731:10749 2:N:0:ACTATGCA
AGTGATGTGACTCCCAACTATCCCTATTAATCATTACGGTGATCCTAGAAACCAACAAAATAGAACCATGCCGTCCTATTTTATTATTCCATGCTAATCTATTCAAGCACAAGCCTGCTTTAAGCACTCTAATTTTTTCAAGGTAATAGCTCTGCTTCCCCAACGCACTAACTTAATAGCATGCTGGTTGTTCAGAAGGTAGGAATTCATCAGGCCAGTGCGGACAGTGAAGCCCGACCAACCGACAAACTCCGAAATTCAACTACGAGCTTTTTAACTGCAACAACTTTAATATACGCTATTGGAGCTGGAATTACCGCGGCTGCTGGCACCAGACTTGCCCTCCAA
+
D@D@@GHIIIIHHE@GCHHHHHFEHHIIIIGIIHHHFHHIIIHGHIIIHIHHIHHIIII1FHH?F?HEEHF1<0CHHGEHEHHHII1<FEEEHHHGIIHGH@@@FHIGHHHIH?GHIIHEIIIHHHHHHII@CFEHIHHFHHHHHIHHHHHGEIIHHDHEEGH?HHHIIIHHHIIGHIIHHHH@HHHHHGHEHGFHIHIIIHIHIIHHFHGHHFHEEIIIIIIIHHIHHHHHEDGIIHIIIIIIIHGIHIIIIIIIGIIHCGHHHHHHIIIIIIIIIIIIIIIHIIIIHHHIHDHHHGHIHHIHIIHHIHHIHIIIHIIIIIIIIIIIIIIIHHGFIHGFGIHBBBDD
@HISEQ:969:HM2KJBCX2:2:1101:12846:11320 2:N:0:ACTATGCA
AGTGATGTGACTCCCAACTATCCCTATTAATCATTACGGTGATCCTAGAAACCAACAAAATAGAATCATGCCGTCCTATTTTATTATTCCATGCTAATGTATTCAAGCAAAATGCCTGCTTTAAACACTCTAATTTTTTCAAAGTAAAGGTCCTGGTTCCCCGCGACACCCAATTAAGGGCATTGCGGTTCTCCAGAAGGTGAGAAATTGACTACACCAGTTCATACCCCTTAAGGCACGACCGATGTGTCAATCCCGAAATTCAACTACGAGCTTTTTAACTGCAACAACTTTAATATACGCTATTGGAGCTGGAATTACCGCGGCTGCTGGCACCAGACTTGCCCTCCAA
+
DDDDDIIIIIIIIIIIIIIIIIIIIIIIIIIIIIIIIIIIIIIHHIIIIIIIIIIIIIIIIIIIIIIIIIIIIIIIIIIIIIIIIHIIIIIIIIIIIIIIIHIIIIIIIIIIIHIIIIIIIIIIHHIHIIIIIIIIIIIIHHIIIIIIIIIIIIIIIHHIIIIIIIIIIIIIIIIIIIIIIIIIIIIIIIIIIIIIIIIIIIIIIIIIIIIIIIIIIIIIIIIIIIIIIIHIIIIIIIIIHHIIIIIIIIHIIIIIIIIIIIIIIIIHIIIIIIIIIIIIIIIIIIIIIHIIIIIIIIIIIIIIIIIIIIIIIIIIIIIIIIIIIIIIIIIIIIIIIIIIIIIIIIIDDDDD
@HISEQ:969:HM2KJBCX2:2:1101:13148:11256 2:N:0:ACTATGCA
AGTGATGTGACTCCCAACTATCCCTATTAATCATTACGTGGTCCTAAAACCAACAAAATAGAACACCGTCCTATTTTATTATTCCATGCTAATGTATTCAAGCAAAAATGCCCGCTTTAAACACTCTAATTTTTTCAAAGTAAAGGTCCTAGTTCATTGAAACACCCAATTAAGAAGCATCCCAATTCACCAGAAGGTAAGAAATTGGCTACACACCGATTCATGCCCCTAAAAGCACGACCAATATATCCCAATCCCGAAATTCAACTACGAGCTTTTTAACCGCAACAACACTAATATACGCTATCGGAGCTGGAATTACCGCGGCTGCTAACACCAGACTTGCCCTCCAA
+
DDDDDIIIIIIIIIIIIIIIIIEHHHIIIIIIIIIIIIIIGIIGHIIIIIHIHIIIHIGHIIIIIIGIIIIIIIIIIIIIIIIIIHIIHIIIHIHHIIIIIHIHIIIIIIHHIIIIIIIIIHIIIIIIIIIHIIIIIIIIHIIHIHHHHHIIIIGHHHIIIIIIIIIIIHHIHIIHIIIIIIIHHIHIIIIHIIIIIIIIIIIIIIIIIIIHIIIIIIIIHIIIIHIIIIIIIHIIIHIIIHIIIIIHGHHDIHIIIIIIIIHIIIIIIHIIIIIIIIIIIIIIIIIIIIIHHIIIIIIIIIIIIIHIHIIIIIIIIIIIIIIIIIIIIHIHIIIHIIIIIIIIIIIIDDDDD
@HISEQ:969:HM2KJBCX2:2:1101:7237:10607 2:N:0:ACTATGCA
AGTGATGTGACTCCCAACTATCCCTATTAATCATTACGGTGGTCCTAGAAACCAACAAAATAGAACCACAACGTCCTATTCTATTATTCCATACTAATCTATTCAAGCAATAGCCCGCTTTAAACACTCTAATTTTTTCAAGGTAATAGTTCGGGCTCCCCAAAACACCCAATAAAGGGCATACTGGTTCACCAGAAGGAAGACCCGACAGCAGACAGTACTCGCCAAAGACGGACCGCCCGGCCAGGCCTAAAATTCAACTACGAGCTTTTTAACTGCAACAACTTTAATATACGCTATTGGAGCTAGAATTACCGCGGCTGCTGGCACCAGACTTGCCCTCCAA
+
D@DA?1FHHH1G11<GHHFG1<1<F?CG<GH1<F?@CCEG?DHEHHHCG?GC1CCG1<1<C<<<GCGCE1CHDHHE<G11<1<<F@C<<<1D11C?@<C1C<FE1<<<FECHIEEC</HHF1EHFF8111<1C;HH@?HHHHFFH?11<1FC$?<?9HB<0EHA<@8@AGBCA<<C?ECGGFFEEHHA<//?FCF/HHF@DF0DHGC<EFCA@8FHHEFHCACCC0@GFC</<C<<DGIHHD1CC@FFG11HHHG<C11HG@EC<<1<HHIHE@GF1?HFD11CF?@CCFC<00E1?C1D1HGC<1FHHHCG<C<HCHHF@@FF1<@F@CC<1<E1CFCHC@ADD@
@HISEQ:969:HM2KJBCX2:2:1101:6528:11723 2:N:0:ACTATGCA
AGTGATGTGACTCCCAACTATCCCTATTAATCATTACATCGATCCTAGAAACCAATAAAATAGAATCGGATGTCCTATTTCATTATTCCATGCTAATGTATTCAAGCGTGAGCCTGCTTTAAACACTCTAATTTTTTCAAGGTAACAGTCCTAATTCCCCGTGACACCAAATTAATGGCATTACGGTTCTTTAGAAGGTGAGAAATCAATAATATCAGTACATACCAACGGCATGACCGATACATTGATCCCGAAATTCAACTACGAGCTTTTTAACTGCAACAACTTTAATATACGCTATTGGAGCTGGAATTACCGCGGCTGCTGGCACCAGACTTGCCCTCCAA
+
AADADIIIGHHHIIIIIIIIHIIIIIIIIIIIIIIIIIIIIIIIIIIIIIIIIII1GFHIHIIHIIIIIHDDHIIHHIGHHFHIIIIIIIIIHHHHHGGHHFHHHHHIIIIHGIIIIIIEHHHIIGHHHIIIIIHHIIHIHGIIHHHIIIIIIIIIHIIHIIIIIIIHIIHHHHIHIIHIIFIIIIIHIIIHIIIHHIIIIIIIHIIIIIIIIHIIIIHIIIHIGIIHHIIIIIIIDHIIII<HGHIHHGIIHIIIIIIIIIIIIIIHIIIIIIIIIIIIIIIIIIIIHIIIIIIIIIIIIIIIIIIIIIIIIIIHIIIHIGIIIIIHHIIIIIIIIIIIIIDCDDD
@HISEQ:969:HM2KJBCX2:2:1101:18298:11987 2:N:0:ACTATGCA
AGTGATGTGACTCCCAACTATCCCTATTAATCATTACGGTGATCCTAGAAACCAACAAAATAGAACCATGCCGTCCTATTCTATTATTCCATGCTAATGTATTCGAGCAAAATGCCTGCTTTAAACACTCTAATTTTTTCAAGGTAAAGGTCCTGGTTCCACATGACACCCAATTAAGGACATCATGCTTCTCCAGAAGGTGAGAAATCAACTGCGACAGTTCATACCCCTTAAGGCACGACCATCACGTCAATCCCGAAATTCAACTACGAGCTTTTTAACTGCAACAACTTTAATATACGCTATTGGAGCTGGAATTACCGCGGCTGCTGGCACCAGACTTGCCCTCCAA
+
DDDDCGIIHHHHHIII1DDHIIIGIIHIHEEDCGHHII=FEHHHGHHHHIIHEHHEHICEG?HHIIGHIIG1CEHH@GEEEGFEGGHHH?G?FHHF1FCCHDGHF1DGHIIEG<HGGEHEHIIHHECEHIHHHDGEHHHFEHFHIIIIHHIIHGEEDFEHHHHHHEEGFD<HHGDHHHHHFGCFHGHIIHIHIIIIHHHHHIGEHHHHHHHIHGEHGCHHECCHGIDIHHHIIIHHDHIHIIHHHEGGIHHHCDGHHHEIHHIHHHHGCHFGEIHHIHIIHIIGIIIIIHGHFHIIGH@GIHHIHHGIIHIIIIIIIIIIIHGHEGHFEHIHIHIFHF?HIHIIHHHADDDD
@HISEQ:969:HM2KJBCX2:2:1101:7631:12328 2:N:0:ACTATGCA
AGTGATGTGACTCCCAACTATCCCTATTAATCATTACGGTGATCCTAGAAACCAACAAAATAGCACCACGCGTCCTATTTCATTATTCCATGCTAATGTATCCGAGCATACGCCTGCTTTGAACACTCTAATTTTTTCAAGGTAATGGTCCTGGTTCCCCGACACACCCAACAAAGGACATGCCGACTCACCAGAAGGATAGGCCCGGCGTCGGAACAGTGCTCACCCGGAGGGCGGACCGCCCGGCCAGACCCAAAATTCAACTACGAGCTTTTTAACTGCAACAACTTTAATATACGCTATTGGAGCTGGAATTACCGCGGCTGCTGGCACCAGACTTGCCCTCAA
+
DDDDDIIIIIIIHIIIIIIIIIIIIIIIIIIIIIIIIIIIHIIIHIIIIHIIIIIIIIIIIHHHHIIEHHIIDCHHIIIHIIHHHIIIIIIGIIIIIIIIIHIHIIIIIIIIIIIIIIIIIIIIIIIIIGIIIHHHGHGHIHIHIIIIHIHHGIIIIHFIHHIIIIIIHIHIIIIIIIIIIIIIIIIIIIIIIIIHIIIIIIIIHIIIIIIIIIHIIIIIGIIIIIGIIIIIGIIIIIIIIIIIIIHHIHHGIHIIIIIIIHIIIHIIIIIIHHIIIIIIIIGHIIIIIIIIIIIIIIIIIIHIIIIIIIIIIIIIIIHIIIHIIIIIIGIIIHIIIIIIHIIDDDDD
@HISEQ:969:HM2KJBCX2:2:1101:17802:13108 2:N:0:ACTATGCA
AGTGATGTGACTCCCAACTATCCCTATTAATCATTACGGTGATCCTAGAAACCAACAAAATAGAACCATGCCGTCCTATTCTATTATTCCATGCTAATGTATTCGAGCAAAAATGCCTGCTTTAAACACTCTAATTTTTTCAAGGTAAAGGTCCTGGATCCGCAAGACACCCAATAAAGGACATCAAGTTTCTCCAGAAGGTGAGAAATCAACTGCAACAGTTCATACCCCTTAAGGCATGACCATCACGTCAATCCCGAAATTCAACTACGAGCTTTTTAACTGCAACAACTTTAATATACGCTATTGGAGCTGGAATTACCGCGGCTGCTGGCACCAGACTTGCCCTCCAA
+
DCDDDIHHIIIIIEHHIIIIIHIIHIIIIIIHHIIIIIIHIHHFIGIIFHHIIIGIIGHIHEHIIIIGHIHHGECHIIIGGIGIIIIHIIIIIIIIGHHHHFFHHHHIIHHIIIHHHIHHGHHHIIIIHIIIIAGHFFHHIIIHIIIIIIIIIIHFHFHIIHIIIHHIIIIIIIIIIIIIIHIIIIIIHHGHHGIIIIIIIHHHHIIIHIIIHIHHIIIIHHHHHIIIIIHHHIHHHIIIHIIGIIIIIHIIIIIHIHFIIIHIIIHHHIHIHGIIIIIHIHIIIIIIIHHHHGFIIIIHGHHHFGCEHHHIIIHFIHHIIIIIIIIIIIIIIIIIIIIIIIIIIIHIDDBDD
@HISEQ:969:HM2KJBCX2:2:1101:18322:13087 2:N:0:ACTATGCA
AGTGATGTGACTCCCAACTATCCCTATTAATCATTACGTCGATCCTAGAAACCAACAAAATAGAATCAAACGTCCTATTTCGTTATTCCATGCTAATGTATTCAAGCGTGAGCCTGCTTTAAACACTCTAATTTTTTCAAAGTAACAGTCCTGATTCCCCAAGACACCAAATTAATGACATCATGGTTCGTCAGAAGGTAGGAATCAATAATACCAGTACGTACAATAGCACGACCAATAAATTGATCCCGAAATTCAACTACGAGCTTTTTAACTGCAACAACTTTAATATACGCTATTGGAGCTGGAATTACCGCGGCTGCTGGCACCAGACTTGCCCT
+
DADDAIIIIIIIIIIHIIIIIIIIIHIIIIIIIIIIIIIHGIIGHIIIHIIIHHIIIIIIH?EHHHIIIIIHIIHIIIIIIGHIFIIIIIIGIIIIIIIHIGHHIIIIIIIIIHIIHIGHHHIHHIHIIIIHHHIHHHIIIIIIIIIIIIIIHHIIIHIIHIHHGIIIIIIHHHEIHIGIIIIIIIIIIIHIIIIIHHHIHIIIIIIIIIIHHHIIIIIIIHIIIIII<IIIIIIIIIIHIIII;HHIIGIIIIHIIIIIIIIIIHIIIIIIIHIIIGIIIIIIHIHIIIIHHIIIIIIIIIIIIHIIIIIIIIIIGIIIIIIIIIIIIHIIIIIIDCDDD
@HISEQ:969:HM2KJBCX2:2:1101:8573:13915 2:N:0:ACTATGCA
AGTGATGTGACTCCCAACTATCCCTATTAATCATTACGTCAATCCTAGAAACCAACAAAATAGGATCAACGTCCTATTTCATTATTCCATGCTAATGTATTCAAGCGCGAGCCTGCTTTAAACACTCTAATTTTTTCAAAGTAACAGTCCTGATTCCCCACCACACCAAATTAATGACATGATGGTTCGTCAGAAGGTAGAAATCAGTAACACCAGTACGTACCGAAGGCACGACCAGCGTACTAATCCCGAAATTCAACTACGAGCTTTTTAACTGCAACAACTTTAATATACGCTATTGGAGCTGGAATTACCGCGGCTGCTGGCACCAGACTTGCCCTCCAA
+
DDDDDIIIIIIIGHHGHHIHHIIIIIIIIHHHIIIIIIIIIIIHHHEGHHIIHIIIIIIIIHHHIIIIIIGHIIIIHHHIIIIIIHIHHHIIIIIIIHHHHGHIIIHIHHHFIIIIIIIGHHGHHHIHIIIIIIIIIIIHIIIIIHIIIHHHHHHIIIIHHHHIIGHHHHHHIIHHHHHHIIIIGIIIIIIIIIIHHGIIHIHIIIIII<HIIIIIIHIIIIIIIIHHIIIIIIIHHIIIIHEFIHIIHHIIHHHHGIIIHFHHHFIIIIHHHHHIIHIIHHFFHHHHIIHIHIIIIHIIIIIIIIIIIIIIIHHHHIIIIIIIIIIHIIIIHIIIIIIIDDBDD
@HISEQ:969:HM2KJBCX2:2:1101:5450:14228 2:N:0:ACTATGCA
AGTGATGTGACTCCCAACTATCCCTATTAATCATTACGGTGATCCTAGAAACCAACAAAATAGAACCATGCCGTCCTATTCTATTATTCCATGCTAATGTATTCGAGCAAAAATGCCTGCTTTAAACACTCTAATTTTTTCAAGGTAAAGGTCCTGGATCCGCAAGACACCCAATAAAGGACATCAAGTTTCTCCAGAAGGTGAGAAATCAACAGTAACAGTTCATACCCCTTAAGGCATGACCATCACGTCAATCCCGAAATTCAACTACGAGCTTTTTAACTGCAACAACTTTAATATACGCTATTGGAGCTGGAATTACCGCGGCTGCTGGCACCAGACTTGCCCTCCAA
+
DDDDDIIIIIHIHIIHIIIIIIIIIIIIIIIIIIIIIHEHIIIHIHIIIHIIIIIIIIIIIIIIHIIIIIGIIIIIIGIIIIIIIIHIHHHEHHIIIHHHIIHHHHFHIIIIIIIIIIHHIIIIIHHHHIIIIIIIHHHHIIIIIIIIIIIIIIIIHIIIIIIIIIIIIIIHIIIIIIIIIIIHIIIIHIHHHIIIIHIIIHIIIIIIIIIIIIHIIIIIIHHIHHHIIIIIIIIIHIIIHHIIIIHHIIHFIHEIIHIIIIIIIIIIIIIIIIIIIIIIIIIIIIIIIHIIIIIIIIIIHIIIIIIIIIIIIIIIIIIIIIIIIIIIIIIIIIIIIIIIIIIIIIIIDDDDD
@HISEQ:969:HM2KJBCX2:2:1101:4299:14362 2:N:0:ACTATGCA
AGTGATGTGACTCCCAACTATCCCTATTAATCATTACGTCAATCCTAGAAACCAACAAAATAGGATCAACGTCCTATTTCATTATTCCATGCTAATGTATTCAAGCGCGAGCCTGCTTTAAACACTCTAATTTTTTCAAAGTAACAGTCCTGATTCCCCACCACACCAAATTAATGACATGATGGTTCATCAGAAGGTAGAAATCAGTAACACCAGTACGTACCGAAGGCACGACCAGCGTACTAATCCCGAAATTCAACTACGAGCTTTTTAACTGCAACAACTTTAATATACGCTATTGGAGCTGGAATTACCGCGGCTGCTGGCACCAGACTTGCCCTCCAA
+
DADBDIIIHIGIIIIIIIIIIHGEHHIIIGHHIIIIIHHIIIIIIIHHHHIHHIHIIIIIIICHHFFHHHHHHGHCGHHIHHHHHIHHIIFEHHCIHHHFHHIHHIHHHIHHIHIHFFGFIIIHHHHHHIIHIIHIIIIIIHHIHHHHHIIIIIIIGH?HHIHHHIIIIHHIIIIHHHIHIHHEFHHEHIHIIIIHHHIIHHHHIIIGIHHHIIIEIIIIIIHFIIHHIHFIIHHIIIHIHHEIHHHHFGHHEHFDHHGHHIHHFHEHHGHHHIHEHFCHGCCGGC@GHHE=HIIIHHHIIHHIHIHHHIH<IHGIIIIIIHFHHHCHHHHHEHHIIIIIDDADB
@HISEQ:969:HM2KJBCX2:2:1101:4485:13722 2:N:0:ACTATGCA
AGTGATGTGACTCCCAACTATCCCTTTAATCATTACGTCGATCCTAGAAACCAACAAAATAAGATCAAACGTCCTATTTCATTATTCCATGCTAATGTATTCAAGCGTGTGCCTGCTTTAAACACTCTAATTTTTTCAAAGTAACAGTCCTGATTCCCCATAACACCAAATTAATGACATCATAGTTCGTCAGAAGGGAGAAATCAATAATACCAGTACATACCGAAAACACGACCGATATGCCAATCCCGAAATTCAACTACGAGCTTTTTAACTGCAACAACTTTAATATACGCTATTGGAGCTGGAATTACCGCGGCTGCTGGCACCAGACTTGCCCTCCAA
+
DDDDCIIIIIIIIIIIIIIIIIIIIIIIIIHIIIIIIIGIIIIIIIIIIIIIIIIIIIIIHHIIIIIHHHHHHIIIIIHIIIIIIHIIIIGHIIHIIHHHHGHIIHIIIIIIHHHHHHIIIIIIIIIIIIHHHHHHHIIIIIIIHIIHGIIIIIHIIHIHIIIIIIIIIHIIIHIIIIIIIIIIIHIHHEHIIIHHIIIIIIIHHHIIIGIHGIIIIIHIIIIIIIIHIIIIIIIIIIIIIIHHIIIIIIIIIIIIIIIIHEHIIIIIIIIIIIIIIIHIIIIIIIIIIIIIIIIIIIIIIIIIIIIIIIIIIGIIIIIIIIIIIIIIIIIIIGIIIIFHDDDDD
@HISEQ:969:HM2KJBCX2:2:1101:10400:15079 2:N:0:ACTATGCA
AGTGATGTGACTCCCAACTATCCCTATTAATCATTACGTCAATCCTAGAAACCAACAAAATAGGATCGAACGTCCTATTTCATTATTCCATGCTAATGTATTCAAGCGTTAGCCTGCTTTAAACACTCTAATTTTTTCAAAGTAACAGTCCTGTTTCCCTGCAACACCAAATTAATGACATTACAGTTCTTCAGAAAGGAGGAATCAGCGAAGCCAGTGCATACCAGTGGCACGACCAACCTGCTGACCCCGAAATTCAACTACGAGCTTTTTAACTGCAACAACTTTAATATACGCTATTGGAGCTGGAATTACCGCGGCTGCTGGCACCAGACTTGCCCTCCAA
+
<@B0D@HHIIG?D?FDGHHFHFGEHHIIIFHIHHHHHHHHGHH?EGHFHEHHHFHGEFHCGGHHFHHFHCHHI?00FGFGEHIIGGH?F?HHHIIIHHCGFCHIHHHIIHHCGCFH@GEHAHHIHHIHHIHHHBGHH?HEGHHIFHHH?FCEHHBC<E@EGGIHD@FHHHHHHHIHGE@HIIIIIIHEHGHEHEHGHIIHEIHF0EDIHHHHGCDDE<%8CEHE@IHCH)DHDEHCEHCIHEHEBFECIIIHHIHIHHIHHFIHIHHEEIIIHIIHHHIGFEFFGHGGHIHIIIIGHEIIHHIHG?IHIIIHCIIHHCIIHHCHHHHEIHFC<<@EIIIHF?@DDD
@HISEQ:969:HM2KJBCX2:2:1101:10519:15412 2:N:0:ACTATGCA
AGTGATGTGACTCCCAACTATCCCTATTAATCATTACGGTGATCCTAGAAACCAACAAAATAGAACCATGCCGTCCTATTCTATTATTCCATGCTAATGTATTCGAGCAAAAATGCCTGCTTTAAACACTCTAATTTTTTCAAGGTAAAGGTCCTGGATCCGCAAGACACCCAATTAAGGACATCAAGTTTCTCCAGAAGGTGAGAAATCAACAGCGACAGTTCATACCCCTTAAGGCATGACCATCACGTCAATCCCGAAATTCAACTACGAGCTTTTTAACTGCAACAACTTTAATATACGCTATTGGAGCTGGAATTACCGCGGCTGCTGGCACCAGACTTGCCCTCCAA
+
DDDDDIIIIIIIIIIIIIIIIIIIIIIIIIIIIIIIIIIIIIIIIIIIIIIIIIIIIHIIIHIIIIIIIIGHIIIIIIIIIIIIIIIIEHIIIIIIHHHEHCGHHHIIIIIIIIIIIIHIIHIIIHIHIIIIIIIIIIIIIIIIIIIIIHIIHIIIIIIIHIIIIIIIIIHIIIIIIIIIIIIIIIIIIIIIIIIIIIIIIIIIIIIIIIIIIIIIIIIIIIIIIIIIIIIIIIIIIIIIIIIIIIIIIIIIIIIIIHIIIIIIIIIIIIIIIIIIIIIIIIIIIIIIIIIIIIIIIIIIHIIIIIIIIIIIIIIIIIIIIIIIIIIIIIIIIIIIIIIIIIIIIIIIDDDDD
@HISEQ:969:HM2KJBCX2:2:1101:8138:15841 2:N:0:ACTATGCA
AGTGATGTGACTCCCAACTATCCCTATTAATCATTACGTCGATCCTAGAAACCAACAAAATAGGGTCAAACGTCCTATTTCATTATTCCATGCTAATGTATTCAAGCGTGAGCCTGCTTTAAACACTCTAATTTTTTCAAAGTAACAGTCCTGATTCCCCGCGACACCAAATTAATGACATCACGGATCTTCAGAAGGGAGAAACCAGTGACACCAGTGCATACCAAAGGCATGACCAGCGTACTGATCCCGAAATTCAACTACGAGCTTTTTAACTGCAACAACTTTAATATACGCTATTGGAGCTGGAATTACCGCGGCTGCTGGCACCAGACTTGCCCTCCAA
+
DA@D@HHIHH@HIIIHHHIIHIIIIIIIIGIHHHGHHIGHIHIIIIIIIHFHHIHFHHHIIHHGGGHHHHCHIHHIIIIIHGHEHEHCHHIIIGI?FHHHHDHHHIIIIIIDHFHIIHEH8DEHGHHHIIIIGHBDHGHHHHIHEFF<FGCCGFHF??IHEHHHE<E<GHHHHIHEFGHHFHHGHHICIHHHCFCHIHHDBGF@HHEHHIHIIIIIIH?EHHIHHHGAC1CCEHCH@HCEEEEHFHC@FHEHGHGEE@GCGC<GFF@HHHHHGC<D<1G@HFEFEHH@GH?G<EH@EEFCEHF1?EEHHHHHCHHHC?IHHF@HHHEFFFC<@HC1HG<EC<?@@@
@HISEQ:969:HM2KJBCX2:2:1101:14463:16029 2:N:0:ACTATGCA
AGTGATGTGACTCCCAACTATCCCTATTAATCATTACGGTGATCCTAGAAACCAACAAAATAGAACCATGCCGTCCTATTCTATTATTCCATGCTAATGTATTCGAGCAAAATGCCTGCTTTAAACACTCTAATTTTTTCAAGATAAAGGTCCTGGTTCCACATGACACCCAATTAAGGACATCATGCTTCTCCAGAAGGTGAGAAATCAACTGCGACAGTTCATACCCCTTAAGGCACGACCATCACGTCAATCCCGAAATTCAACTACGAGCTTTTTAACTGCAACAACTTTAATATACGCTATTGGAGCTGGAATTACCGCGGCTGCTGGCACCAGACTTGCCCTCCAA
+
DDB?BCHHHIGEEHHHIIIHIEHHGHIHHHHHHHFHIIGHHIEHHHEHHHHH?GHEGHFHHI<GHIGIFE?CEGCDHIHHCEHHIHHFHIII?HFHIIIHIEH@HEGHHHGHIHHHIIIIIIIHHHHHIHHEHFFIIHIIIIIIHHIIIHIHHIIIHEIHIIIIHIHIIHIIIIHHGIHIIIIIIIIIIIIIGIIIHIIIIIIIIIIIIIIIHIIIIIHII<HIIIIIIIIIIIIHIIIIHIIIIHEHIIHIIIIIHIIHIIHIIIIIHIHHIIIIIHIIIIIIIIIIIIIIIIIIIIHHIIIIIIIIIIIIIIIIIIIIIIIIIIIIIIIIHHIIIIIIHIIIIIIDDDDD
@HISEQ:969:HM2KJBCX2:2:1101:19361:16056 2:N:0:ACTATGCA
AGTGATGTGACTCCCAACTATCCCTATTAATCATTACGTCAATCCTAGAAACCAACAAAATAGAATCAAACGTCCTATTTCATTATTCCATGCTAATGTATTCAAGCGTGCGCCTGCTTTAAACACTCTAATTTTTTCAAAGTAACAGTCCTGATTCCCCACGACACCAAATTAATGACATCGCGGTTCTTCAGAAGGTAGGAACCAATAATGCCAGTACGTACCGAGGCACGACCGACAGTCTGATCCCGAAATTCAACTACGAGCTTTTTAACTGCAACAACTTTAATATACGCTATTGGAGCTGGAATTACCGCGGCTGCTGGCACCAGACTTGCCCTCCAA
+
DDDDDIIIIIIIIIIIIIIIIIIIIIIIIIIIIIIIIHHIIIIIIIIIIIIIIHIIHIIIIIIIIIIIIHIIIIIIIIIIHHIIHIIIHHIHHHIIIIIIIHHIIIIIIIIIIIIIIHHHHIHIIIHIHHHIIIIHIIHIIIIIIIIIIIIIIIHIIHIIHHIIIIIIIIIIIIIIHHHIIIIIIIIIIIIIIIIIIIIIIIIIIIIIIIIIIHIIIIIIIIIIIIIIIIIIIIIIIIIIHHHFIIIIIIIIIIIIIIIIIIIIIIIIIIIIIIIIIIIIIIIHIIIIIIIIHIIIIIIIIIIIIIIIIIIIIIIHIIIIIIIIIIIIIIIIHIIIIIIIDDDDD
@HISEQ:969:HM2KJBCX2:2:1101:3068:17094 2:N:0:ACTATGCA
AGTGATGTGACTCCCAACTATCCCTATTAATCATTACGTCGATCCTAGAAACCAACAAAATAGGGTCAAACGTCCTATTTCATTATTCCATGCTAATGTATTCAAGCGTGTGCCTGCTTTAAACACTCTAATTTTTTCAAAGTAACAGTCCTGATTCCCCATGACACCAAATTAATGACATCACAGTTCGTCAGAAGGTAGAAATCAATAATACCAGTGCATACCAGAGGCACGACCAATATATTGATCCCGAAATTCAACTACGAGCTTTTTAACTGCAACAACTTTAATATACGCTATTGGAGCTGGAATTACCGCGGCTGCTGGCACCAGACTTGCCCTCCAA
+
DDDDDIIIIIHIIIIIIIIIIIIHIIIIIIIIIIIIIIIIIIIIIIIIIIIIIIIIIIIIIIIIIIIFHIIIIGHIIIIIHHHIIIIHHGHHFHIIIIIHHGIIIIIIIIIIIIIIIHIIIHIIIIIIIIIHHIIIIIIIIIIIIIIIIIHIIIIIIIIIIIIIIIIIIIHGIIHIIIIIIIIIIIIHI:FIIHIHHHIHIIIIHIIIIIIIIIIIIIIIIIIIIIIIHGIIIIIIIIIIIIIIIIIHIIIIIIIIHIIIIIIIIIIIIIIIIIIIHIIIIHIIHIHHIIIIIIIIIIIIIIIIIIIIIIIIIIIIIIIIIIIIIIIIIIIIIIIIIIIIIDDDDD
@HISEQ:969:HM2KJBCX2:2:1101:7396:17248 2:N:0:ACTATGCA
AGTGATGTGACTCCCAACTATCCCTATTAATCATTACGGTGATCCTAGAAACCAACAAAATAGAACCATGCCGTCCTATTCTATTATTCCATGCTAATGTATTCGAGCAAAAATGCCTGCTTTAAACACTCTAATTTTTTCAAGGTAAAGGTCCTGGATCCGCAAGACACCCAATAAAGGACATCAAGTTTCTCCAGAAGGTGAGAAATCAACAGTAACAGTTCATACCCCTTAAGGCATGACCGTCACGTCAATCCCGAAATTCAACTACGAGCTTTTTAACTGCAACAACTTTAATATACGCTATTGGAGCTGGAATTACCGCGGCTGCTGGCACCAGACTTGCCCTCCAA
+
DDDDDIIIIIIIIIIIIIIIIIIIIIIIIIIIIIIIIIIIIIIIIIHIIIIIIIIIIIIIIIIHIIIIIIIIIIIIIIIIIIIIIIIIHIIIGHIIIIIIIIHIIIIIIIIIIIIIIIIIIIIIIIIIIIIIIIIIIIIIIIIIIIIIIIIIIIIIHIIIIIIIIIIIIIIIIIIIIIIIIIIIIIIIIIIIIIIIIIIIIIIIIIIIIIIIIIIIIIIIIIIIIIIIIIIIIIIIIIIIIHIIIIIIIIHFIIIIIIIIIIIIIIHIIHIIIIIIIIIIIIIIIIIIIIIIIIIIIIIIIIIIIIIIIIIIIIIIIIIIIIIIIIIIIIIIIIIIIIIIIIIIIIIIDDDDD
@HISEQ:969:HM2KJBCX2:2:1101:14469:17052 2:N:0:ACTATGCA
AGTGATGTGACTCCCAACTATCCCTATTAATCATTACGTCGATCCTAGAAACCAACAAAATAGAATCAAACGTCCTATTTCGTTATTCCATGCTAATGTATTCAAGCGTGAGCCTGCTTTAAACACTCTAATTTTTTCAAAGTAACAGTCCTGATTCCCCATGACACCAAATTAATGACATCATGGTTCGTCAGAAGGTAGGAATCAATAATACCAGTACGTACAATAGCACGACCAATAAATTGATCCCGAAATTCAACTACGAGCTTTTTAACTGCAACAACTTTAATATACGCTATTGGAGCTGGAATTACCGCGGCTGCTGGCACCAGACTTGCCCTCCAA
+
DDDDDIIIIIIIHIIIIIIIIIIIIIIIIIIIIIIIHHHIIIIIIIIIIIIIHIIIIEHEHEHHIIIIIIIIIIHIIIIIIIIIIIIHIIIIGIIHIHHIHIIIIIIIIIIIHIIIIIHIHIIIIIIIIIIIIIHIIIIIIIIIIIIIIIIIIHHIHIHIIIIIIIIIHIIHGIIIIIIIIIIIIIIHIIHIIIIIIIIIIIIIIIIIIIIIIIIIIIIIIIHIIIIIIIIIIIIIIIIIIIIIIIIIHIIIIIIIIIIIIIIIIIIIIIIIIIHIIIIIIIIIIIIIIIHIIIIIIIIIIIIIIIIIIIIIIIIIIIIIIIIIIIIIIIIIIIIIIIIIDDDDD
@HISEQ:969:HM2KJBCX2:2:1101:11407:17517 2:N:0:ACTATGCA
AGTGATGTGACTCCCAACTATCCCTATTAATCATTACGGTGATCCTAGAAACCAACAAAATAGAACCATGCCGTCCTATTCTATTATTCCATGCTAATGTATTCGAGCAAAAATGCCTGCTTTAAACACTCTAATTTTTTCAAGGTAAAGGTCCTGGATCCGCAAGACACCCAATAAAGGACATCAAGTTTCTCCAGAAGGTGAGAAATCAACAGTAACAGTTCATACCCCTTAAGGCATGACCGTCACGTCAATCCCGAAATTCAACTACGAGCTTTTTAACTGCAACAACTTTAATATACGCTATTGGAGCTGGAATTACCGCGGCTGCTGGCACCAGACTTGCCCTCCAA
+
DDDDDIIIIIIIIIIIIIIIIIIIIHIIIIIIIIIIIIIIIIIIIIIIIIIIIIIIIIIIIIHHIIIIIGHIIIIIIIIHIIIIIHIIIIIIIIIIIIIIIGHHIIGIIIIIIIIIIIIIIIIIIHIIIIIIIHIIIIIIIIIIIIIIIIIIIIIIIIIIIIIIIIIIIIIIIIIIIIIIIIIIIIIIIIHIIIIIIIIIIIIIIIIIIHIIIIIIIIIIIIIIIIIIIIIIIIIGIIIIIIIIIIIIIIHGIIIIIIIIIIIIIIIIIIIIIIIIIIIIIIIIIIIIIIIIIIIIIIIIIIIIIIIIIIIIIIIIIIIIIIIIIIIIIIIIIIIIIIIIIIIIIIIIDDDDD
@HISEQ:969:HM2KJBCX2:2:1101:17972:18162 2:N:0:ACTATGCA
AGTGATGTGACTCCCAACTATCCCTATTAATCATTACGGTGATCCTAGAAACCAACGAAATAGAATCAGTCCGTCCTATTTCATTATTCCATGCTAATGTATTCAGACGATAGTCTGCTTTAAACACTCTAATTTTTTCAAAGTAACAGTCCTGATTTCCCATCACACCAAATAAATGGCATGAAAGTTCCTCAGAAGGTAGAGATCCATCTCACCAGTGCAGACAATTAAGCCTGACCAATGGGTAGACCCCGAGGTTCAACTACGAGCTTTTTAACTGCAACAACTTTAATATACGCTATTGGAGCTGGAATTACCGCGGCTGCTGGCACCAGACTTGCCCTCCAA
+
DDDDDIIIIIIIIIIIIIIIIIIIIIIIIIIIIIIIIIIIIIIIIIIIIIIIIIIIIIHIIIIIIIIICGHIIIIIIIIIIIIIIIIIIIIIHHIIIIIIHIIIIHHIIIIIIIIIIIIIHIIIIIIHIIIIIIIIIHIIIIIIIIIIIIIIIIIIIIIIIIIIIIHHIIIIIIIIIIIIIIIIIIIIIIIIIIIIIIIIIIIIIIIIIIIIIIIIIIIIIIIIIIIIIIIIIIIIIIIIIIIIHHEIIIIIIIIHIIIIIIIIIIIIIIIIIIIIIIIIIIIIIIIIIIIIIIIIIIIIIIIIIIIIIIIIIIIIIIIIIIIIIIIIIIIIIIIIIIIIIIIDDDDD
@HISEQ:969:HM2KJBCX2:2:1101:13711:18612 2:N:0:ACTATGCA
AGTGATGTGACTCCCAACTATCCCTATTAATCATTACGGTGATCCTAGAAACCAACAAAATAGAACCATGCCGTCCTATTTTATTATTCCATGCTAATCTATTCAAGCACAAGCCTGCTTTAAGCACTCTAATTTTTTCAAGGTAATAGCTCTGCTTCCCCAACGCACTAACTTAATAGCATGCTGGTTGTTCAGAAGGTAGGAATTCATCAGGCCAGTGCGGACAGTGAAGCCCGACCAACCGACAAACTCCGAAATTCAACTACGAGCTTTTTAACTGCAACAACTTTAATATACGCTATTGGAGCTGGAATTACCGCGGCTGCTGGCACCAGACTTGCCCTCCAA
+
DDDDDHIIIIIIIIHIIIIIIHIIHIIIHIIIIIIIIIIIIIHHIIGHHHIIIIHIIIHIIHHHIIIFHHFHHHIIIIIIIIIIIIIIIHIIGIIHHIIIIHHHIIIIIIIIIGIIIIHIIIIIIIIIIIIHIIIIIIIIIIIIIIIIIIIIIIIHIIIIIIHIIIHIIIIIIIIIIIIIIIIIIIIIIIIIIIIIIIIIIIIIIIIIHIIIIIIIHIIIIIIIIIIIIIIIGIIIIIIHHHHIIHHIHIIIIIIIIIHHEHIHEHIIGIIIIIIIIIIIIHIIIIIIIIIIIIIIIIIIIIIIIIIIIIIIIIIIIIIIIIIIIIIIIHIHIIIIIIIIIIICDDDD
@HISEQ:969:HM2KJBCX2:2:1101:13978:18711 2:N:0:ACTATGCA
AGTGATGTGACTCCCAACTATCCCTATTAATCATTACGGTGATCCTAGAAACCAACAAAATAGAACCATGCCGTCCTATTCTATTATTCCATGCTAATGTATTCGAGCAAAAATGCCTGCTTTAAACACTCTAATTTTTTCAAGGTAAAGGTCCTGGATCCGCAAGACACCCAATAAAGGACATCAAGTTTCTCCAGAAGGTGAGAAATCAACAGTAACAGTTCATACCCCTTAAGGCATGACCATCACGTCAATCCCGAAATTCAACTACGAGCTTTTTAACTGCAACAACTTTAATATACGCTATTGGAGCTGGAATTACCGCGGCTGCTGGCACCAGACTTGCCCTCCAA
+
DDDDDIIIIIIIIIIIIIIIIIIIIIIIIIIIIIIIIIIIIIIIIIIIIIIIIIIIIIIIIIGHHIIIIEHHHHIHIIIIIIIIIHIIIIIIHGIHIHHHHFHIIIHHIIIIIIIHHIHHIIIIHHHIIIIIHIIIIIHHFIIIIIIIIIIIIIIIIIHHIIIIIIIIIIIHIIIIIIIIIIIIHIIIHIHIIIIIIIIIIIIIIIIIIIIIIIIIIIIIIIHHHIIIIHIIIIIIIIIIIHIIIIIIIIHHIIIIHIHIIIIIIIIHIHIIIIIHIIIIIIIIIIIIIIIIIHHIIIIIIIIIIIIIIIIIIIIIIIIIIIIIIIIIIIIIIIIIIIIIIIIIIIIIDDDDD
@HISEQ:969:HM2KJBCX2:2:1101:10371:18730 2:N:0:ACTATGCA
AGTGATGTGACTCCCAACTATCCCTATTAATCATTACGGTGATCCTAGAAACCAACAAAATAGAACCATGCCGTCCTATTCTATTATTCCATGCTAATGTATTCGAGCAAAAATGCCTGCTTTAAACACTCTAATTTTTTCAAGGTAAAGGTCCTGGATCCGCAAGACACCCAATTAAGGACATCAAGTTTCTCCAGAAGGTGAGAAATCAACAGTAACAGTTCATACCCCTTAAGGCACGACCATTACGTCAATCCCGAAATTCAACTACGAGCTTTTTAACTGCAACAACTTTAATATACGCTATTGGAGCTGGAATTACCGCGGCTGCTGGCACCAGACTTGCCCTCCAA
+
DDDCDIIIIIIHIIIIIIIIIIIIIIIIIIIIIIIIIIIIIIIIIIHIIIHIIHHIIIIIIIEFHIIIIHIGGHIIIHGIIIIIIIIIIIIHIIIIIIIHIHHHIIIIIHIIIIIHHIHIHHIGHHIIIIIIIHIIIIHHIIIIIIIIIIHHIIIIIIHHIIIIIIIIIIIHIIIIIIIIIHIHIIIIHHHIHIIIIIIIIHIIIIIIIIIIIHIHIIIIIIIIIIIIIIIIIIIIIIIIIIIIIIIIIHHHIIHIIIIIHIIIHIIIIIIIIIHIIIIIIIIIIIIIIIIIIIIIIIIIIIIIIIIIIIIIIIIIIIIIIIIIIIIIIIIIIIIIIIIIIIIIIIIIDDDDC
@HISEQ:969:HM2KJBCX2:2:1101:5642:19485 2:N:0:ACTATGCA
AGTGATGTGACTCCCAACTATCCCTATTAATCATTACGTCAATCCTAGAAACCAACAAAATAGGATCGAACGTCCTATTTCATTATTCCATGCTAATGTATTCAAGCGTTAGCCTGCTTTAAACACTCTAATTTTTTCAAAGTAACAGTCCTGTTTCCCTGCAACACCAAATTAATGACATTACAGTTCTTCAGAAAGGAGGAATCAGCGAAGCCAGTACATACCAGTGGCACGACCAACCTGCTGACCCCGAAATTCAACTACGAGCTTTTTAACTGCAACAACTTTAATATACGCTATTGGAGCTGGAATTACCGCGGCTGCTGGCACCAGACTTGCCCTCCAA
+
DDDDDIIIIIIIIIIIIIIIIIIIIIIIIIIIIIIIIIIIIIIIIIHIIIIIIIIIIIIHHHHHGHIIIHIIIIIIIIIIIIIIIHIIIIIIIIIIIIIIIGIIIIIIIIIIIIIIIIIIIIIHHIIIIIIIIIIIIIIIIIHIIIIIIIIIIHIHIHIIIIIIIIIIIIIIIIIIIIIIIIIIIIIIIIIIIIIIIIIIIIIIIIIIIIIIIIIIIIIIIIIIIIIIIIIIIIIIIIIIIIIHHIIIIIIIIIIIIIIIIIIIIIIIIIIIIIIIIIIIIIIIIIIIIIIIIIIIIIIIIIIIIIIIIIIIIIIIIIIIIIIIIIIIIIIIIIIIIIIIIDDDDD
@HISEQ:969:HM2KJBCX2:2:1101:5154:19598 2:N:0:ACTATGCA
AGTGATGTGACTCCCAACTATCCCTATTAATCATTACGGTGATCCTAGAAACCAACAAAATAGAACCATGCCGTCCTATTCTATTATTCCATGCTAATGTATTCGAGCAAAAATGCCTGCTTTAAACACTCTAATTTTTTCAAGGTAAAGGTCCTGGATCCGCAAGACACCCAATTAAGGACATCAAGTTTCTCCAGAAGGTGAGAAATCAACAGCGACAGTTCATACCCCTTAAGGCACGACCATCACGTCAATCCCGAAATTCAACTACGAGCTTTTTAACTGCAACAACTTTAATATACGCTATTGGAGCTGGAATTACCGCGGCTGCTGGCACCAGACTTGCCCTCCAA
+
CDDADIIIIIIIIIIIIIIIIIIIIIIIIIIIIIIIHIIIIIIIIIIIIIIIIIIIHIIIIIIGIIIIIHHGIHIHIIIIIIIIHIIIIHHHHIIIIIIIIGHIHIIIIIIIIHIIIIIIIIIIIIIIHIIIIIIIIIIIHIIIIIIIIIHIHHIIHHHIIIHHHIHIHIIIIIIIIHGIIIIHHIIIIIIIIIIIIHHHIIIIIIIIHIHHHHIIHIIHIIIIIIIIIIIIIIIIIIIIIIIIIIIIIIIHIIIIIIIIIIIIIIIIIIIIIIIIIIIIGIIIIIIIIIIIIIIIIIIIHIIIIIIIIIIIIIIIIIIIIIHIIIIIIIIIIIIIIIIIIIIIIIIIDDDDD
@HISEQ:969:HM2KJBCX2:2:1101:6676:19647 2:N:0:ACTATGCA
AGTGATGTGACTCCCAACTATCCCTATTAATCATTACGGTGGTCCTAGAAACCAACAAAATAGAATCATCCGTCCTATTTTATTATTCCATGCTAATGTATTCAAGCAAAATGCCTGCTTTAAACACTCTAATTTTTTCAAAGTAAAGGTCCTGGTTCCCCGCGGCACCCAATTAAGGACATCGCGGTTCTCCAGAAGGTGAGAAATTGACTACACCAGTTCATACCCCTTAAGGCACGACCGATGTGTCAATCCCGAAATTCAACTACGAGCTTTTTAACTGCAACAACTTTAATATACGCTATTGGAGCTGGAATTACCGCGGCTGCTGGCACCAGACTTGCCCTCCAA
+
DDDDDIIIIIIHIIIIIIIIIIIIIIIIIIHIIIIIIIIIIIIIIIIIIIIIIIIIIHIIIHHIIIIIIIIIIIIIHHHGIHHIIIIIIIIIIIIIIIIIHHHHHHIIIIIIIIIIIIIIIIIHHIIIIIIIIIIHHHHHIIIIIIIIIIIIHIIHHIIHIIIIIIIHFIIHHIIIIIIIIIIIIIIIIIHIIIIIIIIIIIIIIIIIIIIIIIIHIIIIIIIIIIIIIHIIIIIIIIIIIIIIIIIIIHIIIIIIIIIIIIIIIIIIIIHIIIIIIIIIHIIIIIIIIIIIIIIIIIIIIIIIIIIIIIIIIIIIIIIIIIIIIIIIIIIIHIIIIIIIIIIIIIDDDDD
@HISEQ:969:HM2KJBCX2:2:1101:6431:19446 2:N:0:ACTATGCA
AGTGATGTGACTCCCAACTATCCCTATTAATCATTACGTCGATCCTAGAAACCAACAAAATAGAATCAAACGTCCTATTTCGTTATTCCATGCTAATGTATTCAAGCGTGAGCCTGCTTTAAACACTCTAATTTTTTCAAAGTAACAGTCCTGATTCCCCATGACACCAAATTAATGACATCATGGTTCGTCAGAAGGTAGGAATCAATAATACCAGTACGTACAATAGCACGACCAATAAATTGATCCCGAAATTCAACTACGAGCTTTTTAACTGCAACAACTTTAATATACGCTATTGGAGCTGGAATTACCGCGGCTGCTGGCACCAGACTTGCCCTCCAA
+
DDDDDIIIIHIIIIIIIIIIIIIIIIIIIIIIIIIIIIIIIIIIIIIIIIIIIIIIIIIHIIHIIIIIIIFIHIIIIIIIIIIIIIIHIIIIIHIIIIIIIIIIIIIIIIIIIIIIIIIIIIIIHIIIIIIIIIIIIIIIIIIIIIIIIIIIIIIIIHIIIIIIIIHIIIIIIHIHHIIIIIIIIIIIHIIIIIIIIIIIIIIIIIIIIIIIIIIIIIIIIIIIIIIHIIIIIIIIIIIIIIIHIIIIIIIIIIIIIIIIIIIIIIIIIIIHIIIIIIIIIIIIHIIIIIIIIIIIIIIIIIIIIIIIIIIIIIIHIIIIIIIIHIIIIIIIIIIIIIIIDDDDD
@HISEQ:969:HM2KJBCX2:2:1101:13657:19306 2:N:0:ACTATGCA
AGTGATGTGACTCCCAACTATCCCTATTAATCATTACGGTGGTCCTAGAAACCAACAAAATAGAACCACAACGTCCTATTCTATTATTCCATGCTAATCTATTCAAGCAATAGCCCGCTTTAAACACTCTAATTTTTTCAAGGTAATGGTCCTGGCTCCCCAACACACCCAATAAAGGACATGCTGGCTCACCAGAAGGAAGACCCGACAGCAGACAGTACTCGCCAAAGACGGACCGCCCGGCCAGGCCTAAAATTCAACTACGAGCTTTTTAACTGCAACAACTTTAATATACGCTATTGGAGCTGGAATTACCGCGGCTGCTGGCACCAGACTTGCCCTCCAA
+
DDDDDIIIIIIIIIIIIIIIIIIIIIIIIIIIIIIIIIIIIIIIIIIIIIIIIIIIIHIIIIIIIIIIIIIGIIHGHIIIIIIIIIIIIIIIIHGIIIIIIHHIIIIIIIIIIIIIIIIIIIIIIIIIIIIIIIIIIIIHIHIIIHIIIIIIHIIHHIIIIIIIIIIIGIIIIIHIIIHIIIIIIHIIIIIIIIIIIIIIIIIIIIIIIIIIIIIIIIHIIIIIIIIIIHIIIIIIIIIGIIIIHIIIIIIIIIIIIIIIIIIIIIIIIIIIIIIIIIIIIIIIIIIIIIIIIHIIIIIIIIIIIIIIIIIIIIIIIIIIIIIIIIIIIIIIIIIIIIIIIDDDDD
@HISEQ:969:HM2KJBCX2:2:1101:20490:19804 2:N:0:ACTATGCA
AGTGATGTGACTCCCAACTATCCCTATTAATCATTACGGTGATCCTAGAAACCAACAAAATAGAATCATGCCGTCCTATTTTATTATTCCATGCTAATGTATTCAAGCAAAATGCCTGCTTTAAACACTCTAATTTTTTCAAAGTAAAGGTCCTGGTTCCCCGCGACACCCAATTAAGGGCATCGCGGTTCTCCAGAAGGTGAGAAATTGACTACACCAGTTCATACCCCTTAAGGCACGACCGATGTGTCAATCCCGAAATTCAACTACGAGCTTTTTAACTGCAACAACTTTAATATACGCTATTGGAGCTGGAATTACCGCGGCTGCTGGCACCAGACTTGCCCTCCAA
+
DDDDDIIIIIIIHIIIIIIIIHIIIIIIHIIIIIIIIIIIIIIIIIIIIIIHHHIIIIIHIIIIIIIIIIIIGIHHIIIIIIIIIIIIHIHHIIIIIHIIIGHCHIHIIIIIIIIIIIIIIIIIIIIGIIIHIIIHIHHIIIIIHIIIHIIIIIIIHHHIIIIIIIIIIIIIIIIIIIIGIIIHIIHIIIIIIIIIIIIIIIIIIIIIIIIIIIIIIIIIIIIIIIIIIIIIIIIIIIIIIIIIIIIHIIHIHIIIIIIIIIIIIIIIIIIIIIIIIIIIIIIIIIIIIIIIIIIIIIIIIIIIIIIIIIIIIIIIIIIIIIIIIIIIIIIIIIIIIIIIIIIIIIIDDDDD
@HISEQ:969:HM2KJBCX2:2:1101:1614:20129 2:N:0:ACTATGCA
AGTGATGTGACTCCCAACTATCCCTATTAATCATTACGGTGATCCTAGAAACCAACAAAATAGAACCATGCCGTCCTATTCTATTATTCCATGCTAATGTATTCGAGCAAAAATGCCTGCTTTAAACACTCTAATTTTTTCAAGGTAAAGGTCCTGGATCCGCAAGACACCCAATTAAGGACATCAAGTTTCTCCAGAAGGTGAGAAATCAACAGCGACAGTTCATACCCCTTAAGGCATGACCATCACGTCAATCCCGAAATTCAACTACGAGCTTTTTAACTGCAACAACTTTAATATACGCTATTGGAGCTGGAATTACCGCGGCTGCTGGCACCAGACTTGCCCTCCAA
+
DDDDDHIIHIIGHEHHIIIIHHIIIHIGIIIIIIIIIHDHIIIIIIIIIIIIHHIIIIIIIIHFIHGHIIGHIHDIIHHEHIIIHIIIIHIGHHIIIIIHHHHFHIIHIHHHIIIHIHHHIIIHIIIHIIIIIIIHIHIHHGGIIGIHIIHIIIHIIHIHHHIIIHHIIIGIHIIIHIIIIHIHHHIHIHIIHHHIIIGIIIIHIIIIIIIIIIIIHGHGHHIHGIHIIIIIIIHIIIIIIIIIIIIHIIHFGIIIHIIIIIGIIHEHHEIIHHIHIIIIHHIIIIIIIIIIIIIIIHFHGIIIIIIIIIIIIIIIIIIIIIIIIIIIIIIIIIGIIIIIIIIIIIIIDDDDD
@HISEQ:969:HM2KJBCX2:2:1101:3714:20528 2:N:0:ACTATGCA
AGTGATGTGACTCCCAACTATCCCTATTAATCATTACGTCAATCCTAGAAACCAACAAAATAGGATCAAACGTCCTATTTCATTATTCCATGCTAATGTATTCAAGCGTTAGCCTGCTTTAAACACTCTAATTTTTTCAAAGTAACAGTCCTGTTTCCCTGCAACACCAAATTAATGACATTACAGTTCTTCAAGAAGGAGGAACCAGTAAAGCCAGTACATACCAGAGGCACGACCAACCTACTAATCCCGAAATTCAACTACGAGCTTTTTAACTGCAACAACTTTAATATACGCTATTGGAGCTGGAATTACCGCGGCTGCTGGCACCAGACTTGCCCTCCAA
+
DDDDDIIIHIIIIIIHIHIIIIIIIIIIIIIIIIIIIIIHIIIGGIIIIIIGHHHIIHIIIIGHIIIIHIHHGHIIHHIHIIIIHIICHHHGEHHHIIIIIIIHHIHIIHHHIIIIIIHIHIIHIIIIIIIIIIIHIHGIIIIIHIIIIIIHIIIIIIIHIHIIHIIHIIIHIIIIIIIIIIIIIIIHHIIIIIHIIIHIIIIIIHIIIHIIIIIIIIIIIIIIIIIIHIIIIIIIIIHIHHHHIIIHIIIIIIIIHIHHHIIIIIIIIIIIIIHIIIIIIIIIIHHIIIIIIHIIIIIHIIIIIIIIIIIIIIIIIIIIIIIIIIIIIIIIIIIIIIIIIDDCDD
@HISEQ:969:HM2KJBCX2:2:1101:19854:20794 2:N:0:ACTATGCA
AGTGATGTGACTCCCAACTATCCCTATTAATCATTACGGTGATCCTAGAAACCAACAAAATAGAACCATGCCGTCCTATTCTATTATTCCATGCTAATGTATTCGAGCAAAAAATGCCTGCTTTAAACACTCTAATTTTTTCAAGGTAAAGGTCCTGGATCCGCAAGACACCCAATAAAGGACATCAAGTTTCTCCAGAAGGTGAGAAATCAACTGTAACAGTTCATACCCCTTAAGGCATGACCATCACGTCAATCCCGAAATTCAACTACGAGCTTTTTAACTGCAACAACTTTAATATACGCTATTGGAGCTGGAATTACCGCGGCTGCTGGCACCAGACTTGCCCTCCAA
+
@DD@0<@FHHCHEGCG1@HC@1DHIEG@HEECH<<<<@<1<<DEHHEHHICCCCHIGIIIH@11<DGEEH?@HI/C0<F1FHH1<FHIHCG11<1GCECG1<DGHEHDIIHEIHGIHHHHIIHEIHIFCHIHIIIHHEAHGEHHEHHHIHHHHIIHHHHGEFHFIHHIIHIIIIHHHGIIHIHHIIIIIIIIHFIIIIIIHIIIIIIHHHIIIHHIHIIIIIIHHIIIIIFHIIIIIIIIIIIIHHIIIIIIHIIIIIIIIIIIIIIHIHHEIIIIIIIIHIIIIHIIIIHHHHHIIIHIHIIIIIIIIIIIIIIHIIIIGIIIIIIIIIIIIIIIHIIHIIIIIIIIIDDDDD
@HISEQ:969:HM2KJBCX2:2:1101:2192:21208 2:N:0:ACTATGCA
AGTGATGTGACTCCCAACTATCCCTATTAATCATTACGTCGATCCTAGAAACCAACAAAATAGAATCAAACGTCCTATTTCATTATTCCATGCTAATGTATTCAAGCGTGCGCTTGCTTTAAACACTCTAATTTTTTCAAAGTAACAGTCCTGATTTCCCACGACACCAAATTAATGACATCGCGGTTCTTCAGAAGGGAGGAACCAATAATACCAGTGCGTACCGAGGCACGACCGACAATTTGATCCCGAAATTCAACTACGAGCTTTTTAACTGCAACAACTTTAATATACGCTATTGGAGCTGGAATTACCGCGGCTGCTGGCACCAGACTTGCCCTCCAA
+
DDDDDIIIIIIGIIIIIIIIIIIIIIIIIIIIIIIIIIIIIHIIIIIIIIIIIIIIHHIIIIHIHIIIIIIIHHHHIIIIIIIIIIIFIIIIIIIIIIIIIIIIIIHIIIIIIIIIIIIIIGIIIIIIIIIIIIIIIIIIIIIIIIIIHIIIIIIIIIIIIIIIIIIIIIIIIIIIIIIHIIIIIIIIIIIIIGIIIIIIHIHIIIIIIIIIIIIIIIIHIIIIIIIIIIIIII?IIIIIIIHGIIIIIIIIIIIIIIIIIIIIIIIIIIIIIIIIHIIIIIIIIIIIIIIIIIIIIIIIIIIIIIIIIIIIIIIIIIIIIIIIIIIIIIIIIIIIIIIIDDDDD
@HISEQ:969:HM2KJBCX2:2:1101:8245:21408 2:N:0:ACTATGCA
AGTGATGTGACTCCCAACTATCCCTATTAATCATTACGGTGGTCCTAGAAACCAACAAAATAGAACTATGCCGTCCTATTTTATTATTCCATGCTAATGTATTCAAGCAAAAATGCCTGCTTTAAACACTCTAATTTTTTCAAAGTAAAGGTCCTGGTTCCCCGCGGCATCCAATTAAGGACATCGCGGTTCTCCAGAAGGTGAGAAATTGACTGCACCAGTTCATACCCCGTGAGGCACGACCGATGCGCCAATCCCGAAATTCAACTACGAGCTTTTTAACTGCAACAACTTTAATATACGCTATTGGAGCTGGAATTACCGCGGCTGCTGGCACCAGACTTGCCCTCCAA
+
DDDDDIIIIIIIIIIIIIIIHIIIIIIIIIIIIIIIIIIIHIIIIIIIIIIIIIIIIIIIIIHIIIIIIIIIIHIIIIIHIIIIIIIIIIIIIHHIIIFGHFGIIIHIIIIHIIIIIIIIIIIHHHIIIIIIIGIIIIIIIIHIIIIIIIIIIIIIIHHIIIIIIHIIIIHIIIIIIIIHHIIIIIIIIIIIIIIIIIIIIIIIIIIIIIIIIIIIIIIIIIIIIIIIIIIIIIIIIIIIIIIIIIIIIIIHIIHIIIIIIIHIIIIIIIIIIIIIIIIIIIIIIIIIIIIIIIIIIIIIIIIIIIIIIIIIIIIIIIIIIIIIIIIIIIIIIIIIIIIIIIIIIIIIDDDDD
@HISEQ:969:HM2KJBCX2:2:1101:10610:21111 2:N:0:ACTATGCA
AGTGATGTGACTCCCAACTATCCCTATTAATCATTACGGTGATCCTAGAAACCAACAAAATAGAACCATGCCGTCCTATTTTATTATTCCATGCTAATCTATTCAAGCACAAGCCTGCTTTAAGCACTCTAATTTTTTCAAGGTAATAGCTCTGCTTCCCCAACGCACTAACTTAATAGCATGATGGTTATTCAGAAGGTAGGAATTCATCAGGCCAGTACGGACAGTGAAGCCCGACCAACCGACAAACTCCGAAATTCAACTACGAGCTTTTTAACTGCAACAACTTTAATATACGCTATTGGAGCTGGAATTACCGCGGCTGCTGGCACCAGACTTGCCC
+
DDDDDIIIIIIIIIIIIIIIIIIIIIIIIIIIIIIIIIIIIIHIIIIIIIIIIIIHIIIIIIFHHIIIIHIGIIIIIHIIIIHIIIIIIIIIIIIIIIIIIIHIIIIIIIIIHIHIIIIHHHIIIIIIHIIIIIIIIIIIIIIIIIIIIIIIIIIIIIIIIIIIIIIIIIIIIIIIIIIIIIIIIIIIIIIIIIIIIIIIIIIIIIIIIIIIIIIIHIIIIIIIIIHIIIIIIIHIIHIIHIIIIIIIIHIIIIIIIIIIIIIIHIIHIIIIIIIIHIIIIIIHHHIIIIIIIIIHIIIIIIIIIIIIIIIIIIIIIIIIIIIIIIIIIIIIIIIIIIDDDDD
@HISEQ:969:HM2KJBCX2:2:1101:7926:21056 2:N:0:ACTATGCA
AGTGATGTGACTCCCAACTATCCCTATTAATCATTACGTCAATCCTAGAAACCAACAAAATAGGTTTGAACGTCCTATTTCATTATTCCATGCTAATGTATTCAAGCGTTAGCCTGCTTTAAACACTCTAATTTTTTCAAAGTAACAGTCCTGTTTCCCTGCAACACCAAATTAATGGCATTACAGTTCTTCAGAAAGGAGGAATCAGCGAAACCAGTTCATACCAGTGGCACGACCAACCTGCTGACCCCGAAATTCAACTACGAGCTTTTTAACTGCAACAACTTTAATATACGCTATTGGAGCTGGAATTACCGCGGCTGCTGGCACCAGACTTGCCCTCCAA
+
DDDDDIIIIIIIIHIIIIIIHIIIIIIIIIIIIIHIIIIIIIIIIIIIIIIIIGIIIIGHIIIHGHIIIIIIIIIIHIIIIIIIIIHGHHIIHHIHHHIIHIIHHIIIIIIIIIHIIIIIIIIHIIIIIIHHHHIIIIIHIIIHHHHHIHHIIIIIIIIIIHHIGHHIIIIHIIHIIIIIIIIIIIIHIIIIIIIIIIIHIIIHIIIIIIIIIIIIHHIIIIIHIIIIIIIIIIIIIIIIIIIHHIIIIIIIIIIIIIHIHIIIIHIIHIIIIIIIIIIHHIIHHHHIHHIGIIIIIIIIIIIIIIIIIIIHIIIIIIIIIIIIIIIIIIIIIIIIIHGIIDDDDC
@HISEQ:969:HM2KJBCX2:2:1101:8483:21022 2:N:0:ACTATGCA
AGTGATGTGACTCCCAACTATCCCTATTAATCATTACGGTGATCCTAGAAACCAACAAAATAGAACCATGCCGTCCTAAATTATTATTCCATGCTAATGTATTCAGAGCAAATGCCTGCTTTAAACACTCTAATTTTTTCAAAGTAAAAGATCTAGTTCCCGACCCCAACCCAGTGAAGAGCAGAGCCGTTCCCTAGAAGGATGGTAGACGCACGCCAGCACTCACTAACCGAAGCCAGTGGGCCAGGCGCATCATACCAGAAATCCAACTACGAGCTTTTTAACCGCAACAACTTTAATATACGCTATTGGAGCTGGAATTACCGCGGCTGCTGGCACCAGACTGCCCTCCAA
+
DDDDDIIIIHIIIIIIIIIIIIIIIIIIIIIHIIIIIIIIIIIIIIIIIIIHIIIIHIIIIIEHIIIIIIEHIIIIIIIIIIIIIIIIIIIGHHHIIHHIIHHIIIIIIIIIIIIIIHIIIIIIHIIIIIIIIIIIIIIIIIIIIHHIIIIIIIIIIIIIIIHIIIHIIIHHIHIIIIIIIIIIIIIIIIIIIIIIIIIIIIIIIIIIIIIIIIHHIIIIIIIIIHIIIIIIIIIIIHIIIIIIIIIIIIHIHIIIIIIIIHIIIIIIIIIIHIIIIIIIIIIIIIIIHIIHIIIIIIIIIIHIIIIIIIIIIIIIIIIIIIIIIIIIIIIIIIIIIIIIIIIIIIIIIDDDDD
@HISEQ:969:HM2KJBCX2:2:1101:14155:21592 2:N:0:ACTATGCA
AGTGATGTGACTCCCAACTATCCCTATTAATCATTACATCGATCCTAGAAAACAACAAAATAGAATCGGATGTCCTATTTCATTATTCCATGCTAATGTATTCAAGCGTGAGCCTGCTTTAAACACTCTAATTTTTTCAAGGTAACAGTCCTAATTCCCCGTGACACCAAATTAATGGCATTACGGTTCTTTAGAAGGTGAGAAATCAATAATATCAGTACATACCAACGGCATGACCGAAACATTGATCCCGAAATTCAACTACGAGCTTTTTAACTGCAACAACTTTAATATACGCTATTGGAGCTGGAATTACCGCGGCTGCTGGCACCAGACTTGCCCTCCAA
+
D?DDDIIIF1FCGIHHHHHIIG1<<<D<DCEEHGIGHIEH=?@CEHHE?EGHFCGHHECFG?1@GHHEE0DH11DGC?CGEHIIIFHHHHEHCD<<CFEH?HGHFCEHIEEHEDGHHHIHIEHH?H@EDF@1F6A?FAHF@FFHBHEHHHHEDHHHDHEFIIIIHEEEHH@HHHHEHGEEIHGFDCIHHCIIHCGCHHH7IHEHFHIIIHHGIIHHIIIIIIHHEIHAIIHGCHIIIHIGIHHHGCHDGIIHGHGIIIHHIIIHIIIIIHHIHIIIHHHHHCGIIHHHHEHHGIIIHHHGCGFIHHEIIIIIHIH<<IIIHEHFHIIIIIIHHGHHEHHHG1??B@D
@HISEQ:969:HM2KJBCX2:2:1101:15360:21628 2:N:0:ACTATGCA
AGTGATGTGACTCCCAACTATCCCTATTAATCATTACGGTGATCCTAGAAACCAACAAAATAGAATCATGCCGTCCTATTTTATTATTCCATGCTAATGTATTCAAGCAAAATGCCTGCTTTAAACACTCTAATTTTTTCAAAGTAAAGGTCCTGGTTCCCCGTGACACCCAATTAAGGGCATCGCGGTTCTCCAGAAGGTGAGAAATTGACTACACCAGTTCATACCCCTTAAGGCACGACCGATGTGTCAATCCCGAAATTCAACTACGAGCTTTTTAACTGCAACAACTTTAATATACGCTATTGGAGCTGGAATTACCGCGGCTGCTGGCACCAGACTTGCCCTCCAA
+
DD@@B1DF?ECHHHH?GHCHICHHHIEHHGHCHHHHEHH?CHHHH@FFFHHEF1DGE?FIIGH@HHHGE?<GEHH<0DGHHEE?G1CGCFCG1C<@1DCGHGH@GCHHHHGHHDHFFCHHGHHHHHHGHHHHEHHEGHIHIHEFHAAGGBHHHHHGHDEFCHHE?CHG@CIHHFHHFGHHEGHIHHGIIH:GEGIIIIIIIIHCHHHIIIHHHHHHHIFIHHHEGC/IGHHHIIHCHIIHGFEEIHFFEFEHHE<IIIIIIIIHIHGGIIIHHHHIHEHHHHHFEIIHHHEFIHIHIHHHHHFEHHHIIIIGHIHEHEHIIIIIIIIIHEHIGHHIIIIHHHHGIHH@ABDD
@HISEQ:969:HM2KJBCX2:2:1101:17278:21580 2:N:0:ACTATGCA
AGTGATGTGACTCCCAACTATCCCTATTAATCATTACGTCGATCCTAGAAACCAACAAAATAGGGTCAAACGTCCTATTTCATTATTCCATGCTAATGTATTCAAGCGTGTGCCTGCTTTAAACACTCTAATTTTTTCAAAGTAACGGTCCTGATTCCCCATGACACCAAATTAATGACATCACAGTTCGTCAGAAGGTAGAAATCAATAATACCAGTGCATACCGGAGGCACGACCAATATATTGATCCCGAAATTCAACTACGAGCTTTTTAACTGCAACAACTTTAATATACGCTATTGGAGCTGGAATTACCGCGGCTGCTGGCACCAGACTTGCCCTCCAA
+
DDDDDIIIIIIIIIIIIIIIIIIIIIIIIIIIIIIIIHIIIIIIIIIIIIHIIIIIIIIIIHIIGIIIIIIIIIIIIIIIIIIIIIIIIIHIIIIIIIIIHIIIIIIIIIIIIIIIIIIIIIIIIIIIIIIHIIIIIIIIIIIIIIIIIIIIIIIIIIIIIIIIIIIIIIIIIIIIIHIIIIIIIIIIIIIIIIIIIIIIIIIIIIIIIIIIIIIIIIIIIIIIIIIIIIIIIIIIIIIIIIIIHIIIIHIIIIIIIIIIIIHIIIIIIIIIIIIIIIIIIIIIIIIIIIIIIIIIIIIHIIIIIIIIIIIIIIIIIIIIIIIIIIIIIIIIIIIIIIIIIDDDDD
@HISEQ:969:HM2KJBCX2:2:1101:1435:22126 2:N:0:ACTATGCA
AGTGATGTGACTCCCAACTATCCCTATTAATCATTACGTCGATCCTAGAAACCAACAAAATAGGGTCAAACGTCCTATTTCATTATTCCATGCTAATGTATTCAAGCGTGTGCCTGCTTTAAACACTCTAATTTTTTCAAAGTAACAGTCCTGATTCCCCATGACACCAAATTAATGACATCATAGTTCGTCAGAAGGTAGAAATCAATAATACCAGTGCATACCGGAGGCACGACCAATATATTGATCCCGAAATTCAACTACGAGCTTTTTAACTGCAACAACTTTAATATACGCTATTGGAGCTGGAATTACCGCGGCTGCTGGCACCAGACTTGCCCTCCAA
+
@D0B@CHHHFG1<FHFEHHHIHGIGHCHIIIHHHHIGHHEHHIHHHCHIIICDH?GHIIIFHHIHDHHIIHCEHHIHEEHIHHGIIHFEC?EHEHIHHHIHGFHF??GGGHIHHHHHGFEHFFAAFDFHGFEGEGFHACH@HHIHHGFEHGEFHHDGHHGHHHHHG?IIHGHHGHGHIHHHIIHIHHEGGCHHHHFDHFFEHFG?IIHFHIHIHEIHGCF?IIIHFHFHHHHIHGHHDHHHGH?DC/CIHF<FHCGCHG<GHEHHHEHEIIIIIIIHHEHIGGIHHEIHGGIHHHHEFHGHHIIIIHHHHE@HIIHHHGHHIIIHEHHFIHIIIIIIHIIIDDDDB
@HISEQ:969:HM2KJBCX2:2:1101:17545:22496 2:N:0:ACTATGCA
AGTGATGTGACTCCCAACTATCCCTATTAATCATTACGGTGATCCTAGAAACCAACAAAATAGAACCATGCCGTCCTATTCTATTATTCCATGCTAATGTATTCGAGCAAAAATGCCTGCTTTAAACACTCTAATTTTTTCAAGGTAAAGGTCCTGGATCCGCAAGACACCCAATTAAGGACATCAAGTTTCTCCAGAAGGTGAGAAATCAACAGCGACAGTTCATACCCCTTAAGGCATGACCATCACGTCAATCCCGAAATTCAACTACGAGCTTTTTAACTGCAACAACTTTAATATACGCTATTGGAGCTGGAATTACCGCGGCTGCTGGCACCAGACTTGCCCTCCAA
+
DDDDDIHIIHIIIIGHIIIIIIIIIIIIIIIIIIIIIHIIHHIIIIIIIHIIHIIIIIHHHHIHHIIIIIHIHIIIIIIIIIIIIHIIIHIIGHHIIHIHHFHHHIHHIIIIIIIIIIIHIHIIIIIIHIIIIIIIIIIHIHHIIIIIHIIIHIIIIIIIIIIIIIIIIIIIHIIIIIIIIIIIIIIIIHGIIIHIIIIIIIHIIIIIIHHEIIGIIIIIIIIIIIIIIIIIIIIHIIIIIIIIIIIIHIIIIIIHIIIIIIIIIIIIIHHIIIIIIIIIIIIIIIIIIIIIIIIIIIIIHIIIHIIIIIIIIIIIIIIIIIIIIIIIIIIIIIIIIIIIIIIIIIIIDDDDD
@HISEQ:969:HM2KJBCX2:2:1101:15627:23401 2:N:0:ACTATGCA
AGTGATGTGACTCCCAACTATCCCTATTAATCATTACGGTGATCCTAGAAACCAACAAAATAGAACCATGCCGTCCTATTTTATTATTCCATGCTAATGTATTCAGGCACTAGCCTGCTTTGAGCACTCTAATTTTTTCAAGGTAATAGTCCTGCTTCCCCAACGCACCAAGTGAATGGCATGCTGGTTATTCAGAAGGTAAGAACCCACCACGCCAGTACGGACAGTGAAGCCCGACCGACGGACAGATTCCGAAATTCAACTACGAGCTTTTTAACTGCAACAACTTTAATATACGCTATTGGAGCTGGAATTACCGCGGCTGCTGGCACCAGACTTGC
+
DDDDDIIIIIIIIIIHIIIIIIIIIIIIIIIIIHIIIIIIIHIHIIIIIIIIIIIIIIIIIIIIIIIIIIIIIIIHIIIHIIIIIIIIIIIIIIIIIIIIIIIIIHHIIIIIIIIIIIIIIIIIIIIIIIIIIIIIIIIIIIIIIIIIIIIIIIIIIIHHIIHIIIIIIIIIIIIIIIIIIIIIIIIIIIIIIIIIIIIIIIIIIIIIIIIIIIIIIIIIIIIIIIIIIIIIIIIIIIHFIHIIIIIIIIIIIIIIIIIIIIIIHIIIIIIIIIIIIIIIIIIIIIIIIIIIIIIIIIIIIIIIIIIIIIIIIIIIIIIIIIHIIIIIIHD1IIIIDDDDD
@HISEQ:969:HM2KJBCX2:2:1101:4840:23546 2:N:0:ACTATGCA
AGTGATGTGACTCCCAACTATCCCTATTAATCATTACGGTGATCCTAGAAACCAACAAAATAGAACCATGCCGTCCTATTCTATTATTCCATGCTAATGTATTCGAGCAAAATGCCTGCTTTAAACACTCTAATTTTTTCAAGGTAAAGGTCCTGGTTCCACATGACACCCAATTAAGGACATCATGCTTCTCCAGAAGGTGAGAAATCAACTGCGACAGTTCATACCCCTTAAGGCACGACCATCACGTCAATCCCGAAATTCAACTACGAGCTTTTTAACTGCAACAACTTTAATATACGCTATTGGAGCTGGAATTACCGCGGCTGCTGGCACCAGACTTGCCCTCCGA
+
DDDDDIIIIIIIHIIIIIIIIIIIIIIIIIIIIIIIIIIIIIIIIIIHIIIIHIIIIIIIIIHHHIIIIIIGIIIHIIIIHHIIIIIIIIIEHIIEHIHIHFHIIIIIIIHIIIIIIIIIIIIIIHIIIIIIIIIIIHIHIHHHHIIIIHHIIIIIIIIIIIIIHHIIIIIIHHIIIIIIIIHHIIIIIIIIHIIIGIIIIIIIIIIGIIIIIIIIIIIIIIIIIIIIIIIIIIIIIIIIIIIIIIHIIIHIIIIIIIIIIIIIIIIIIIIIIIIIIIIIIIIIIIIIIIIIIIIIIIIIIIIIIIIIIIIIIIIIIIIIIIIIIIIIIIIIIIIIIIIIIIIIIIIDDD@D
@HISEQ:969:HM2KJBCX2:2:1101:9545:23656 2:N:0:ACTAAGCA
AGTGATGTGACTCCCAACTATCCCTATTAATCATTACGGTGATCCTAGAAACCAACAAAATAGAATCATGCCGTCCTATTTCGTTATTCCATGCTAATCTATTCAAGCATAAAGCCTGCTTTAAACACTCTAATTTTTTCAAAGTAACAGTCCTAGCTCCCTATTACACCTAGTGAAAGGCATAATAGTTCACTAGAAGGTGGAGATTGACATTACCAGTACATGTCCGAAAACACGACCGGTACGCTAATCCCGAAATTCAACTACGAGCTTTTTAACTGCAACAACTTTAATATACGCTATTGGAGCTGGAATTACCGCGGCTGCTGGCACCAGACTTGCCCTCCAA
+
CDDDDIIIIIIIIIIIIIIGIIIIIIIIIIIIIIIIIHIHIIIIIIIIIIIIHIIHIIIIIIIIIHIIIIIIGHHIIIIIHIIIIIIIIIEHFHHIIHHIIHHIIIGIIIIIIIIIIIHIIIIIIIIIIIIIIIIIIIIIIIIIIIIIIIIIIIIHIIIIIIIIIIIIIHIIIIIIIIIIIIIIIIIIIIIHHIIIIIIIIIIIIIIIIIIIIIIIIIIIIIIIIIGIIIIIIIIIIHHIIIIIIIHEIIHIIIIIIIIIIIIIHHIIIIIIIIIIIHIIIIIIIIIIIIIIIIIIIIIIIIIIIIIIIIIIIIIIIIIIIIIIIIIIIIIIIIIIIIIIIIIIDDDDD
@HISEQ:969:HM2KJBCX2:2:1101:6157:23776 2:N:0:ACTATGCA
AGTGATGTGACTCCCAACTATCCCTATTAATCATTACGTCGATCCTAGAAACCAACAAAATAGAATCAAACGTCCTATTTCGTTATTCCATGCTAATGTATTCAAGCGTGAGCCTGCTTTAAACACTCTAATTTTTTCAAAGTAACAGTCCTGATTCCCCATGACACCAAATTAATGACATCATGGTTCGTCAGAAGGTAGGAATCAATAATACCAGTACGTACAATAGCACGACCAATAAATTGATCCCGAAATTCAACTACGAGCTTTTTAACTGCAACAACTTTAATATACGCTATTGGAGCTGGAATTACCGCGGCTGCTGGCACCAGACTTGCCCTCCAA
+
DDDDDIIIIIHIIIIIIIIIIIIIHIIIIIIIIIIIIIIIIIIIGHHHHIHIIHHIGHHHHHHIIHIIIIIIIIHIIGHGIIIIHIIHHHIIIIIIHIIIGDHGHIHIHHIIIIIIIIIHFHHHHIHIHIHHHHIIHHHHIHIHIHIIIIIHHIIHIHHHHIIIIIIIIIIHHIIIIIIHIIIIIHHHIIHIHHIIIIIHIIIIIIIIIIIIHIIIIHIIIIIIIIIIIIIIIIIIIIIIHIIHIIHIIIIIIIHGIIIIIIIIIIIHIIIIIIIIIIIIIIIIIHIIIIIIIIIIHIHHIIIIIIIIIIIIIIIIIIIIIIIIIIIIIIIIIIIIIIIIDDDDD
@HISEQ:969:HM2KJBCX2:2:1101:10286:25350 2:N:0:ACTATGCA
AGTGATGTGACTCCCAACTATCCCTATTAATCATTACGGTGGTCCTAGAAACCAACAAAATAGAACCACAACGTCCTATTCTATTATTCCATGCTAATCTATTCAAGCAATAGCCCGCTTTAAACACTCTAATTTTTTCAAGGTAATGGTCCTGGCTCCCCAACACACCCAATTAAGGACATGCTGGTTCACCAGAAGGAAGACCCGACAACAAGACAGTACTCGCCAAAGACGGACCGCCCGGCCAGGCCTAAAATTCAACTACGAGCTTTTTAACTGCAACAACTTTAATATACGCTATTGGAGCTGGAATTACCGCGGCTGCTGGCACCAGACTTGCCCTCCAA
+
DDDBAHIIH?GEHII1FHIIIIH?CGH?HEHHI@HHIECHHHHIIIH@CGHHHCCCDGCHEHIHIIIFHHEHIC@GH?1FCHIII1<<11<@GE@@EHHIHHIGHHGEHEHHHHGHHIIHHHEIHGIIIIHIIIIIIHIIIHIIHFIHIIIHFHHEHIHHEFHHFH3@GHHGHIIHIIIIHFHHHHHHFFHHHHHHHIIIIIHIGHGHIIIIHEHHHHIIIIIHGEHFIIHHE<HHIIIIIIHFHHIIHGHIIGIIIIIIIIIIHHFIIIIGIIHHIIIIIIIIIHIIHHHIHIIIIIIHGIIIIIIIIIIIGIIIIIIIIIIIIIIIIHIHHHFHCHHIHIDCDAB
@HISEQ:969:HM2KJBCX2:2:1101:3197:25371 2:N:0:ACTATGCA
AGTGATGTGACTCCCAACTATCCCTATTAATCATTACGGTGATCCTAGAAACCAACGAAATAGAATCAGTCCGTCCTATTTCATTATTCCATGCTAATGTATTCAGACGATAGTCTGCTTTAAACACTCTAATTTTTTCAAAGTAACAGTCCTGATTTCCCATCACACCAAATAAATGGCATGAAAGTTCCTCAGAAGGTAGAGATCCATCTCACCAGTGCAGACAATTAAGCCTGACCAATGGGTAGACCCCGAGGTTCAACTACGAGCTTTTTAACTGCAACAACTTTAATATACGCTATTGGAGCTGGAATTACCGCGGCTGCTGGCACCAGACTTGCCCTCCAA
+
00<<DH1<<C?1FHHHIIIIIIHIIIIIIIIIIIIIII=F1EHIIIIIIHIHIIII=HHIIIHEHII?1<F1<1D<ECHHC1<G<<FCH@<11<1CC1G@@FGA@GF@<AB<81F11F@HHEIHGAHEF6<G<IIIIH?GHG6?HH5@61<D<CCIIHHHHEGHGCC?HHHGDGHD0CG@5@@/HEEIIH:HEEHGCGH0CECHF<:GD1C1CD1F?CC1<<1B<1CEHECIHC?IIIIHF<1CHEFIIIIIIIHG@IIIIIIIIIIIIIIIIIIIIIIIIIIIIIIIHHIIIIIIIIIIIIIIIIIIIIIIIIIIIIIIIIIIIIIIIIIIIIIIIIIIIIIDDDDD
@HISEQ:969:HM2KJBCX2:2:1101:4455:25698 2:N:0:ACTATGCA
AGTGATGTGACTCCCAACTATCCCTATTAATCATTACGGTGATCCTAGAAACCAACAAAATAGAACCATGCCGTCCTATTCTATTATTCCATGCTAATGTATTCGAGCAAAAATGCCTGCTTTAAACACTCTAATTTTTTCAAGGTAAAGGTCCTGGATCCGCAAGACACCCAATTAAGGACATCAAGTTTCTCCAGAAGGTGAGAAATCAACAGCGACAGTTCATACCCCTTAAGGCATGACCATCACGTCAATCCCGAAATTCAACTACGAGCTTTTTAACTGCAACAACTTTAATATACGCTATTGGAGCTGGAATTACCGCGGCTGCTGGCACCAGACTTGCCCTCCAA
+
BB@D?HIIIIGHEEHECEHHHEHGH?EHFIIECCFFEECGHIH@FHCG?CCCGHHIIIIIHHFG@<1D@C?1C<<E<<D?<CFFHHIH111<1<FFFEHE<<C=CCE<IHIIHEHHFHGHFHHHEHFHHEHHIHHHHHHEFHHGEFHIHIHHHHFHHHEHEH1HHEEGHCE@HGIHIHHHHEGEFIIIIIGHFHHFHEIH8HGIIIIIIHIIIIIIHG<EIGIFHDIIIIIIIHHI<HHGIHHIIHHHGGCCHDHDHHHHHIIIIIIHIIIIIIHIIIIIIIIIHIHIIIIIGIHHHIIIIIIIHIHIIIIIIIIIIIIIIIHIIIIIIIIIIIIIIIIIHIIIIHIIDDCDD
@HISEQ:969:HM2KJBCX2:2:1101:12585:25649 2:N:0:ACTATGCA
AGTGATGTGACTCCCAACTATCCCTATTAATCATTACGGTGGTCCTAGAAACCAACAAAATAGAACCATGCCGTCCTATTTTATTATTCCATGCTAATGTATTCAAGCAAAAATGCCTGCTTTAAACACTCTAATTTTTTCAAAGTAAAGGTCCTGGTTCCCCGCGGCATCCAATTAAGGACATCGCGGTTCTCCAGAAGGTGAGAAATTGACTGCACCAGTTCATACCCCGTGAGGCACGACCGATGCGCCAATCCCGAAATTCAACTACGAGCTTTTTAACTGCAACAACTTTAATATACGCTATTGGAGCTGGAATTACCGCGGCTGCTGGCACCAGACTTGCCCTCCAA
+
@DDDDHHHIIIHIIIIIIIHHIIIHIIIIIGHHHIIIIIIIIIIIHIIIIIIHHIIEHEHHIGHIHIIHIIIGHIHIIHHHHIIIIIIIIIIIIGEH@HHHFFHIIIIIHHHHHC@EG@CGHIIIIIHHFHHIHHH?HHHHFFIIIHHIIHIHIIIHHHEIIHHIHIHCHGHG?HHFGIIHHHEDIIIHHHIIIIIIIHIIHIIIIIIIIIHHEIIHHIIIIHHIIHHIIIIIIIHHIIIIIIIIHIIIIHHIIIIIIIIIIIIHIIHHHIIIIIIIIIIIIIIIIIIIIIIHHIHIHIHHIIHIIIIIIIIIIIIIIIIIIIIIIIIIIIIIIIIIIIIIHHIIIIIDDDAD
@HISEQ:969:HM2KJBCX2:2:1101:17983:26087 2:N:0:ACTATGCA
AGTGATGTGACTCCCAACTATCCCTATTAATCATTACGGTGATTCAGAAACCAACAAAACAGGACCACCGTCCTATTTTATTATTCCATGCTAATATATTCAGACGTAAGCCTGCTTTGAACACTCTAATTTTTTCAAGGTAAAGGTCCTGGTTTCCCACCACGCTAAATTAATAACATGATGGTTCCCCAGAAGGTAGAAACTCCACACGCCAGTACAGACAATTGCCCGACCGACGGTAGAACCCTGAAATTCAACTACGAGCTTTTTAACTGCAACAACTTTAATATACGCTATTGGAGCTGGAATTACCGCGGCTGCTGGCACCAGACTTGCCCTCCAA
+
<0<0<1<<1<1<EEHIIIIIIHIIHGHIIIGHIIIIIIHHI1FFHI?1CGCEHHE1DHHE@1CG1D1<E/<<?G11<1<C1CGFHE?E<11<CHF%GIIHH@1<@668HHEF1HIH8G?IIIHHIIHHHHIIIIHIIIHIHHB<99IIHHF;FGFIHHGFIHC<D@0GD#0GD/CIIIHFGHE?IHC/IIIHHIHD,HFC0<#<<GDCD/D0IIIIHDG1<DBD</F/H<IHE<.<F1F:<<D<1E<//IIIIIIIIIIIIIIIIIIIIIIIIIIIIIIIIIIIIIIIIIHIIIIIIIIIIIIIIIIIIIIIIIIIIIIIIIIIIIIIIIIHIIIIIIDDDDD
@HISEQ:969:HM2KJBCX2:2:1101:21238:26325 2:N:0:ACTATGCA
AGTGATGTGACTCCCAACTATCCCTATTAATCATTACGTCAATCCTAGAAACCAACAAAATAGGATCAAACGTCATATTTCATTATTCCATGATAATGTATTCAAGCGTTAGCCTGCTTTAAACACTCTAATTTTTTCAAAGTAACAGTCCTGTTTCCCTGCAACACCAAATTAATGACATTACAGTTCTTCAGAAAGGAGGAACCAGCGAGACCAGTACGAACCAAAGGCACGACCAACCTGCTGATCCCGAAATTCAACTACGAGCTTTTTAACTGCAACAACTTTAATATACGCTATTGGAGCTGGAATTACCGCGGCTGCTGGCACCAGACTTGCCCTCCAA
+
@@D@BGGGEFE?@@GHEHGHH?HC1CFEEHDCF<<D1<<1<C<11<<<<@C1<<101FEEHEFEHHF?CH<C1<0<<11<1CG1?<?E11DG11<<@<?@FGEHF@CEE@DC@CADGEEHF?G?HHCEG6GHHHHIFDFCGHGHIEHH?C@CHHG<HEHFHHCFGC4CDCGCEED<HGDCHEHHEEEDI:FFCG:EHG@EFC<<HHEHHF<D@HFHHCCDEHGFHE@@@HH=HHEHEGCIIHFD=HE:?<G@CHCHHHHHCHDHC1IIHHHEE?<HHFGD<<1CCHEFGDG@C@HHCHEHIIIHEHGCF?C?HHDCDHIIHHHGHFHCGHHCC<@FHG?HIDDABA
@HISEQ:969:HM2KJBCX2:2:1101:19646:26706 2:N:0:ACTATGCA
AGTGATGTGACTCCCAACTATCCCTATTAATCATTACGGTGATCCTAGAAACCAACAAAATAGAACCATGCCGTCCTATTTTATTATTCCATGCTAATCTATTCAAGCACTAGCTTGCTTTAAGCACTCTAATTTTTTCAAGGTAATAGCTCTGCTTCCCCAACGCACCAAATTAATGACATGAAGGTTATTCAGAAGGTAAGAATCCATCAAATCAGTACGAACAGTGAAGCCCGACCGATAGACAGATTCCGAAATTCAACTACGAGCTTTTTAACTGCAACAACTTTAATATACGCTATTGGAGCTGGAATTACCGCGGCTGCTGGCACCAGACTTGCCCTCCA
+
DDDDDIIIIIIIIIHHIIIIIIIIIIIIIIIIIIHIIIIIIHIHHHHIIIGEHIIIIIICGHIEHIHHIIHIIIIHIIIHIIIIIIIIHHIHHHIHIHIHIGHGHIIIIIIIIIIIIIIIIIIHIHIHIIIIIIIIIIIIIIHIIIIIIIIHIIIHIIIIIIHHGIIHIIIIIIIIHHIIIIHIHHHHHHIHIIIIIHHHIIIIIIIIIIIIIIHIIIIIIIIIIIIIHIIIIIIIIIIIIIIIHGIIIIIIIIIIIHHIIIIIIIIIIIIIIIIIHHIIIIIIIIIIIIIIIIIIIIIIIIIIIIIIIHIIIIIIIIIIIIIIIIIIIIIIIIIIIIIIIIDCDDD
@HISEQ:969:HM2KJBCX2:2:1101:18131:26920 2:N:0:ACTATGCA
AGTGATGTGACTCCCAACTATCCCTATTAATCATTACATCGATCCTAGAAACCAACAAAATAGAATTGGATGTCCTATTTTATTATTCTATGCTAATGTATTCAAGCGTGAGCCTGCTTTGAACACTCTAATTTTTACAAAGTAACAGTCCTAATTCCCTGTGACACCAAATTAATGGCATTACGGTTCTTTAAAAGATGAGAAATCAATAATATCAGTACATACCAACGGTATGACCAAAACATTGATTCCGAAATTTAACTACGAGCTTTTTAACTGCAACAACTTTAATATACGCTATTGGAGCTAGAATTACTGTGGCTGCTAGCACCAGACTTGCCCTCCAA
+
DDDDDIIIHIIIIIIIIIIIIIIIIIIIHIIIIIIIIIIIIIHIHIIIIIIIHHIIIIIIIGFHGHHHIIIIIIHIIIIIHHIIHIIIIIIIIIIIIIIIIHIIIIIIHIIIIIIIHIIIIIIHIIIEHIIIIIIIIIIIIIIIIIIIIIIIIIIIIIIIIIIIIIIIIIIIHIIIIIIIIIIIIIIIHIHIIIIIIIIHIIIIIIIIIIIIIIIIIIIIIIIIIIIIIIIIIIIIHIIIIIIIIIIIIIIIIIIIIIIIIIIIIIIIIIIIIIIIIIIIIIIIHIIIIIIIIIIIIIIIIIIIIIIIIIIIIIIIIIIIIIIHIIIIIIIIIIIIIIHIIIDDDDD
@HISEQ:969:HM2KJBCX2:2:1101:18361:26882 2:N:0:ACTATGCA
AGTGATGTGACTCCCAACTATCCCTATTAATCATTACGGTGATCCTAGAAACCAACAAAATAGAACCATGCCGTCCTATTTTATTATTCCATGCTAATGTATTCAGGCACTAGCCTGCTTTGAGCACTCTAATTTTTTCAAGGTAATAGTCCTGCTTCCCCAACGCACCAAATGAATGGCATGCTGGTTATTCAGAAGGAAAGAACCCACCACACCAGTACGGACAGTGAAGCCCGACCGATGGACAGATTCCGAAATTCAACTACGAGCTTTTTAACTGCAACAACTTTAATATACGCTATTGGAGCTGGAATTACCGCGGCTGCTGGCACCAGACTTGCCCTCCAA
+
DDDCDIIIIIIIIIIIIIIHIIIIIIIIIIHIIIIIIIIIHHHEHHIIIIIIHIIIIIIIIIIHIIIIIHHHHICHHIIIIIIIHIIIGIIIHIIIHHHIIHHHIIHHHIIIIIIIIIIIIIIHHIIIIIIEGHIIHIIIIHHIIIHIIIIIHIIIIIHIIIIIIIIIIIIHIIIIHHIIIIIIIIIHHIIIIIIIHHIIIIIIIIIIIIIIIIIIIIHHIIIIIIIIIIIIIIIIIIIIIIIIIHHIIGGIIHIGIIIIIIIIIIIIIIIIIIIIIIIIIIIIIIIIIIIIIIIHIIIIIIIIIIIIIIIIIIIIIIIIIIIIIIIIIIIIGIIIIIIIIIIDDCDD
@HISEQ:969:HM2KJBCX2:2:1101:15572:27597 2:N:0:ACTATGCA
AGTGATGTGACTCCCAACTATCCCTATTAATCATTACGTCAATCCTAGAAACCAACAAAATAGGTTCGATCGTCCTATTTCGTTATTCCATGCTAATGTATTCAAGCGCGAGCCTGCTTTAAGCACTCTAATTTTTTCAAAGTAACAGTCCTGTTTCCCCGCAACAACAAATTAATGCCATCACGGTTCTACAAGAAGGAGGGACCAGTGAGGCCAGTGCATACCAGTGGCACGACCAACCTACTGGCCCCGAAATTCAACTACGAGCTTTTTAACTGCAACAACTTTAATATACGCTATTGGAGCTGGAATTACCGCGGCTGCTGGCACCAGACTTGCCCTCC
+
DCDDDIIIIIIIIIIIIIIIIIIIIIHIIIIIIIIIIIIIIHHIIIIGIIIIIIIIIIIIIIIIIIIIIIHIIHIIHHIIIFHHHIIIIIIIIIIIIIHIHHIIIIIIIIIIIIIIIHIIHIIIIIIIIIIIIIIIIIIIIIIIIIHIHHIIIIHIIIIIIIIIIIIIIIIIIIIIHHIIIIIIIIIIIIIIIIIIIIIIIIIHGIIIIIIIIIHIIIIIIIIIIIIIIIIIIIIIIIIIIIIIIHIIIHIIIIIIIIIHIIIIIHIIIIIIIIIIIIIIIIIIIIIIIIIIIIIIIIIIIIIIIIIIIIIIIIIIIIIIIIIIIIIIIIIIIHIIIIIDDDDD
@HISEQ:969:HM2KJBCX2:2:1101:14623:27463 2:N:0:ACTATGCA
AGTGATGTGACTCCCAACTATCCCTATTAATCATTACATCGATCCTAGAAACCAACAAAATAGAATCGGATGTCCTATTTCATTATTCCATGCTAATGTATTCAAGCGTGAGCCTGCTTTAAACACTCTAATTTTTTCAAGGTAACAGTCCTAATTCCCCATAACATCAAATAAATGACATTATGGTTCTTTAGAAGGTGAGAACCAATAAAACCAGTACATACCAAGGCATGACCGATTCCTTGATCCCGAAATTCAACTACGAGCTTTTTAACTGCAACAACTTTAATATACGCTATTGGAGCTGGAATTACCGCGGCTGCTGGCACCAGACTTGCCCTCCAA
+
DDDCDIIIIIIIHIIIIIIIIIIIIIIIIIIIIIIIIIIIIIIIIHIIIIIIIIIIIIIHIHIIIIIIIGIIIIIIIIIIIIIIIHIIIIHIIIIIIHIIIHHIIIHIIIHHHIIIHIIIHGIIIIIIIIIIIIIIHIIIIIIIIIIIIIIIIIIHIIIIIIIHIIIIIIIIIIIHIIIIIIIIIIIIIIIIIIIIIIIIIIIIIIIIIIIIIIIIIIIIIIIIIIIIIIIIIIIIIIIIIIIHIIIIIIIIIIIIIIIIIHIIIIIIIIIIIHIIIIIIIIIIIIIIIIIIIIIIIIIIIIIIIIIIIIIIIIIIIIIIIIIIIIIIIIIIIIIIIIIIDDDDD
@HISEQ:969:HM2KJBCX2:2:1101:1317:27617 2:N:0:ACTATGCA
AGTGATGTGACTCCCAACTATCCCTATTAATCATTACGTCAATCCTAGAAACCAACAAAATAGGATCAACGTCCTATTTCATTATTCCATGCTAATGTATTCAAGCGCGAGCCTGCTTTAAACACTCTAATTTTTTCAAAGTAACAGTCCTGATTCCCCACCACACCAAATTAATGACATGATGGTTCGTCAGAAGGTAGAAATCAGTAACACCAGTACGTACCGAAGGCACGACCAGCGTACTAATCCCGAAATTCAACTACGAGCTTTTTAACTGCAACAACTTTAATATACGCTATTGGAGCTGGAATTACCGCGGCTGCTGGCACCAGACTTGCCCTCCAA
+
BDDDAHIIHHIFEH@GHHHICHHIIHIIIHHIGHIIIGHEHIIIIIIIHECHFHHHHIIHIH@DCEHHCHEEFHHEGH?HHIII1CGCHHIIIIIIHHHGIIIIIIHHIIIIHIIIIHIHGIIHIIHIIIIIIIIIHHFIIIIIIIHIIIIIIHHIHHHIIIIIIHIIIIIIIHEIHIIIIIIIIIHIIIHIIIIIIIIIIIIIIIIHIIIIIIIIIIIIIIIIIIIIIIIIIIIIIIIIHHHDIIIIIIIIIIGIIIIIIHIIIIIIIIIIIHIIIIIIIIIIIIIIIIIIIIIIIIIHIIIIIIIIIGIIIIIIHIIIIIIIIIIIIIIIIIIIIIIIDDDDD
@HISEQ:969:HM2KJBCX2:2:1101:14936:27920 2:N:0:ACTATGCA
AGTGATGTGACTCCCAACTATCCCTATTAATCATTACGGTGATCCTAGAAACCAACAAAATAGAATCAAACGTCCTATTTCATTATTCCATGCTAATGTATTCAAGCGTAAGCCTGCTTTAAACACTCTAATTTTTTCAAAGTAACAGTCCTGATTCCCCACGACACCAAATTAATGACATCGCGGTTCTTCAGAAGGTAGGAACCGATAATGCCAGTGCGTACCGAGGCACGACCAACAATTCGATCCCGAAATTCAACTACGAGCTTTTTAACTGCAACAACTTTAATATACGCTATTGGAGCTGGAATTACCGCGGCTGCTGGCACCAGACTTGCCCTCCAA
+
DDDDDHIIIIIIIIIIIIIIFGHHHIGEHHHIHIGEHHHIIIIGFHIHHIIIHGGHIHIGHIEEHHIIGHHIHGIDHIIHIIIIIIHIHHHHICHIIEHIIIHHIGIHHIIHCHHHIIIHGFFDHIHIHHHHIHIIHIIIHHIIIHHIHIHIIIHIIHIIFIIIIIIIFHFHHIIHIIIIIIIIIIIHHHGHIHIIIIIIIIIIIIIIHIIIIIIHHFIIIHHIIIIIIIIIHHH=HIHIIIHGIHIIIIIIIIIIHIIIIIHIHIHGIHIHIHIIGHIIIIIIIIIIIIHHHIIIIIIIIIIIIIIIHIIIIIIIIIIIIIIIIIIIIIIIIIIIIIIHDDDDD
@HISEQ:969:HM2KJBCX2:2:1101:12804:28383 2:N:0:ACTATGCA
AGTGATGTGACTCCCAACTATCCCTATTAATCATTACGGTGGTCCTAGAAACCAACAAAATAGAACCACAACGTCCTATTCTATTATTCCATGCTAATCTATTCAAGCAATAGCCCGCTTTAAACACTCTAATTTTTTCAAGGTAATGGTCCTGGCTCCCCAACACACCCAATTAAGGACATGCTGGTTCACCAGAAGGAAGACCCGACAACAAGACAGTACTCGCCAAAGACGGACCGCCCGGCCAGGCCTAAAATTCAACTACGAGCTTTTTAACTGCAACAACTTTAATATACGCTATTGGAGCTGGAATTACCGCGGCTGCTGGCACCAGACTTGCCCTCCAA
+
DDDDDHGIIIIIIIIIIIIIIIIIIIIIIIIIIHIGIHIHIIIIIIIIIIIIIIIIIIIIIIIHIIIIIHIIIIIIIIIHIIIIIIIIIIIIIGIIIIIIIIIIIIIIIIIIIIIIIIHHIIIHIIIIIIIHHHHHHIIIIIIIIIHHHIIIIHHIIIIIIIIIIIIIIIIIIIIIIIIIIIIHIIIIIIIHIIHGIIIIIIIIIIIIHIIIIIIHIIIIIIHIIIIIIIIIIIIIIIIIIIIIIHIIIHIIIIIIHIIIIIIHIIIIIIIIIIIHIIIIIIIIIIIIIIIIIIIIIIIIIIIIIIIIIIIIIIIIIIIIIIIIIIIIIIIIIIIIIIIIIIDDDDD
@HISEQ:969:HM2KJBCX2:2:1101:10640:27820 2:N:0:ACTATGCA
AGTGATGTGACTCCCAACTATCCCTATTAATCATTACGGTGATTCAGAAACCAACAAAACAGGACCACCGTCCTATTTTATTATTCCATGCTAATGTATTCAGACGTAAGCCTGCTTTGAACACTCTAATTTTTTCAAGGTAAAGGTCCTGGTTTCCCACCACGCTAAATTAATAACATGATGATTCCCCAGAAGGTAGAAATTCCACACGCCAGTACAGACTATTGCCCGACCAACGGTAGAACCCCGAAATTCAACTACGAGCTTTTTAACTGCAACAACTTTAATATACGCTATTGGAGCTGGAATTACCGCGGCTGCTGGCACCAGACTTGCCCTCCAA
+
DDDDDIIIIIIIIIIIIIIIIHIIIGHHIIIIIGHIIIIHIIIIIHIIIIIHGHIIIIIIIHHHHIHHHIIGHIIIIHIHIIIIIIIIIHIIIIIIIIHIIIIIIHIIIIHIIGIIIIIGIHIIIIIIHHIIIHIIIIIIIIIIIIIIIIIHEIIIHIIIIIIHIIIIIHIIIIIIHIIIIIIIIIIIIIIIHIIIIIIIIIIHHIIHHIIIIIIIIIIIIIIIIIIIIIIII>HHGIHHHFIIIIHIIIIIIIIIIIIIIIIIIIIIIIIIIGHIIHIIIIIIIIIIHHGIIIIIIIIIIHIIIIIIIIIGIIIIIIIIIHIIIIIIIIHIIIIIIIDCDDD
@HISEQ:969:HM2KJBCX2:2:1101:19619:27890 2:N:0:ACTATGCA
AGTGATGTGACTCCCAACTATCCCTATTAATCATTACGTCGATCCTAGAAACCAACAAAATAGAATCAAACGTCCTATTTCATTATTCCATGCTAATGTATTCAAGCGTGCGCCTGCTTTAAACACTCTAATTTTTTCAAAGTAACAGTCCTGATTCCCCACGACACCAAATTAATGACATCGCGGTTCTTCAGAAGGTAGGAACCAATAATGCCAGTGCGTACCGAGGCACGACCGACAATCTGATCCCGAAATTCAACTACGAGCTTTTTAACTGCAACAACTTTAATATACGCTATTGGAGCTGGAATTACCGCGGCTGCTGGCACCAGACTTGCCCTCCAA
+
DDDDDIIIIHIIIIIIHIIIIIIIIIIIHHIHIIIHHIIIIIIHIIIIHIHHHIIIHIIIHHIHIIIIHIHHIIIHIIIIFHIIHIIH?FHIIIHIIIIIIEFHHIGHIIIIIIIIIIIIHHIHHIIIIHHHHIIIIIIIIHIIIIIIIIHIIIIIIIIIIIIIIIIIIIIHIIIIIIIIIIIIIIIIIIIIIIIIIIIIIIIIIIIHIIIIHIIIIIIIIIIIIIIIHIIIIIIIIIIIHGHFIIIIIIIIIIIIIIIIIIIIIIIIIIIIIIIIIIIIIIIIIIHIIIIIIIIIHIIIIIIIIIIHIIIIIIIIIIIIIIIIIIIIIIIIIIIIIIIIDDDDD
@HISEQ:969:HM2KJBCX2:2:1101:11821:28798 2:N:0:ACTATGCA
AGTGATGTGACTCCCAACTATCCCTATTAATCATTACGGCGACTCTAGAAACCAACAAAATAGAACCGCACGTCCTATTTCATTATTCCATGCTAATGTATTCGGGCATAGGCCTGCTTTGAACACTCTAATTTTCTCAAGGTAAAAGTCCTGGTTCCCCGACGCACACCAGTAAAGGGCACGCCGGCTCACCAAGAGGTAAGGCCCAGCCAAGCAGTACACGCCGTTAAGCGGACCACCCAGCCAGGTCTGAAGTTCAACTACGGGCTTTTTAACTGCAACAACTTTAATATACGCTATTGGAGCTGGAATTACCGCGGCTGCTGGCACCAGACTTGCCCTCCAA
+
BDD?@HFC<1@CGHII@0<FHIHHE?EC1CECHH@@D1<C<C//0<F1<<1GHF<CG<F@@GEE?EH/F?E/1<CCG<111C1DG1<GHIEGHHEHHG@CDCIH@@<FHHHIHHCGF<<CHEHGHHCH?CEHHG<FFHHHIHEHHHHCFHCEHEE8HDDHE=HECCHAB/FD@GB788EHHHE<IIIIIIIHHHFCEFHFHCIGHGEHFCHIHIIHHFHCFIHGHCEE0CHHH;HHHEIIHHEHEIHFIHIHHHGIHHEHHGHH@GEHHHHHHFCHIIIHIHHCF1FIHIHHHIHFHHHHHGHGHHIIHGHFHDCDHIGHHEHIIIHEHHHF@IIHGCHH@DB@@?
@HISEQ:969:HM2KJBCX2:2:1101:9492:29404 2:N:0:ACTATGCA
AGTGATGTGACTCCCAACTATCCCTATTAATCATTACGGTGATCCTAGAAACCAACAAAATAGAACCATGCCGTCCTATTCTATTATTCCATGCTAATGTATTCGAGCAAAATGCCTGCTTTAAACACTCTAATTTTTTCAAGGTAAAGGTCCTGGTTCCACATGACACCCAATTAAGGACATCATGCTTCTCCAGAAGGTGAGAAATCAACTGCGACAGTTCATACCCCTTAAGGCACGACCATCACGTCAATCCCGAAATTCAACTACGAGCTTTTTAACTGCAACAACTTTAATATACGCTATTGGAGCTGGAATTACCGCGGCTGCTGGCACCAGACTTGCCCTCCAA
+
DDDDDIIIIIIIIIIIIIIIHIIIIIIIIIIIIIIIIIIIIIIIIHIIIIIIIHIIHIIIIIIGIIIIIHIHIHHGIIIIHHHHHIIIIIIIICHHIIIIHHGHHHFHHIIIIIIIHIIIIHHIIIIIIIIIGHHHIIIIIIIIIIIIIIIIIHIHIHHEIHFIHIIIIIIIIHHGIHGIHHIIHIIIIHIIIIIIIIIIIIIHIHEIIHHIIIIIIIIIIIIHHHHIIIIIIIIGIIIIIIHIHHIIIIHIIIIIIIIIHIGIIIIIIIHGHIIIIIHIIHIIGHIIIIIIIIIHIIIHDG?IIIIIIIIHIIIIIIIIIIIIIHIIIIIIIIIIIIIIIIIIIIIDDDDD
@HISEQ:969:HM2KJBCX2:2:1101:1919:29003 2:N:0:ACTATGCA
AGTGATGTGACTCCCAACTATCCCTATTAATCATTACATCGATCCTAGAAACCAACAAAATAGAATCGGATGTCCTATTTCATTATTCCATGCTAATGTATTCAAGCGTGAGCCTGCTTTAAACACTCTAATTTTTTCAAGGTAACAGTCCTAATTCCCCGTGACACCAAATTAATGGCATTACGGTTCTTTAGAAGGTGAGAAATCAATAATATCAGTACATACCAACGGCATGACCGAAACATTGATCCCGAAATTCAACTACGAGCTTTTTAACTGCAACAACTTTAATATACGCTATTGGAGCTGGAATTACCGCGGCTGCTGGCACCAGACTTGCCCTCCAA
+
D@DDDIIIIIHHIFHHHHHIIIIIIIIIHIIIIIIIHIIHIEEHIHEHIIIIIIIIHIHHHEHHHIGIIIIDHEHFCHEHHHIIIIIFEHHI?HHHEHHIIHHHHEGHHHIHIIIHIIHHIIIIIHHGHIIHHHHGHHIIIHHHHGHIHIHHHHHHHIHHHIIIIHHHIIIHHHHHFHHHIHIHHHGCGHHFHIHHEIHGI:IIIHIIIIIIFIHIHHIHGHIIIIIIIIHIIIIIIIIIIIHHF<HIIIIIIIIIIIIIIHIIIIIIIHIHHHHGIIIIIIIIIIIIIIGIIIIIIIHHHIIHIHIIIIIIIIIIHHIHIIIIIIHGIIIIIIIHHIHIIIDDADD
@HISEQ:969:HM2KJBCX2:2:1101:4305:29809 2:N:0:ACTATGCA
AGTGATGTGACTCCCAACTATCCCTATTAATCATTACGGTGATCCTAGAAACCAACAAAATAGAACCATGCCGTCCTATTCTATTATTCCATGCTAATGTATTCGAGCAAAAATGCCTGCTTTAAACACTCTAATTTTTTCAAGGTAAAGGTCCTGGATCCGCAAGACACCCAATTAAGGACATCAAGTTTCTCCAGAAGGTGAGAAATCAACAGCGACAGTTCATACCCCTTAAGGCATGACCATCACGTCAATCCCGAAATTCAACTACGAGCTTTTTAACTGCAACAACTTTAATATACGCTATTGGAGCTGGAATTACCGCGGCTGCTGGCACCAGACTTGCCCTCCAA
+
DDDDAHIIIIIIIIIIHIIIIIIIIIIIHIIIIIIHIIIHIHHHHIIIIIIIHIIIHIIIHIHIIIHHIHHIIHIIIHIHIHHHIIIIIIIIIIIGIHEHHHHIHIIGHHIEHHIIHGIIIGIIHIHIIIIIHHHIHHFHIIIIIIIIIIIIIIIIHHEHIHHIIHDHCEGIIHFHIHIHH@HIHIIIIHHIIIIIGIHIEIHHHIHHFHHIIIIGIHGHIIIHIIIIIHIIIIIIHGIIIIHIIIHHIGHHIHGHIIIIIIHIHIIIIHIIHIHHHFIHIIHHHIIIIIIIIIIIIIIIIIHIIIIIIIIIIIIIIIIIIIIIIIIIIIIIIIIIIIIIHGHHIIIIDDDDB
@HISEQ:969:HM2KJBCX2:2:1101:9344:28989 2:N:0:ACTATGCA
AGTGATGTGACTCCCAACTATCCCTATTAATCATTACGGTGATCCTAGAAACCAACAAAATAGAACCATGCCGTCCTATTCTATTATTCCATGCTAATGTATTCGAGCAAAATGCCTGCTTTAAACACTCTAATTTTTTCAAGGTAAAGGTCCTGGTTCCACATGACACCCAATTAAGGACATCATGCTTCTCCAGAAGGTGAGAAATCAACTGCGACAGTTCATACCCCTTAAGGCACGACCATCACGTCAATCCCGAAATTCAACTACGAGCTTTTTAACTGCAACAACTTTAATATACGCTATTGGAGCTGGAATTACCGCGGCTGCTGGCACCAGACTTGCCCTCCAA
+
DDDDDIIIIIIIIIIIIIIIIIIIIIIIIIIIIIIIIIIIIIIIIHIIIIIIIIIIIIIIIIIIHGIIIIHFHHIIIIIIIIIIIHIHGHIIIHIIIIIIIGHIIIIIIIIIIIHIHHHHIIIIHIIHHHIHIIHHHHIIIIIIIIIIHIIIIIIIIIIGIIIIIIIIIHIIHIIIIIIIIIIIIIIIIIIIIIIIIIIHIHIIIIIHIIHHIIIIIIIIIIIIIIIIIIIIIIHIIIIIIIIIIIHIHHGIIIIIIIIIIIIIIIIIIIIIIIIIIIIIIHIIIIIIIIHIIIIIIIIIIIIIIIIIIIIIIIIIIIHIIIIIIIIIIIIIIIIIIIIIIIIIIIIDDDDD
@HISEQ:969:HM2KJBCX2:2:1101:12752:29974 2:N:0:ACTATGCA
AGTGATGTGACTCCCAACTATCCCTATTAATCATTACGTCGATCCTAGAAACCAACAAAATAGAATCAAACGTCCTATTTCATTATTCCATGCTAATGTATTCAAGCGTGAGCCTGCTTTAAACACTCTAATTTTTTCAAAGTAACAGTCCTGATTCCCCACAACACCAAATAAATGACATCATGGTTCGTCAGAAGGGAGAAACCAACAATGCCAGTACGTACCTAGGCACGACCGACATGATGGTCCCGAAATTCAACTACGAGCTTTTTAACTGCAGCAACTTTAATATACGCTATTGGAGCTGGAATTACCGCGGCTGCTGGCACCAGACTTGCCCTCCAA
+
DDDDDIIIIIIEHIHIIIIIIIIIIIIIIIHIIIIGHHHIIIIIIIIIIIIHIIIIIHIIIIIIIIIIHIICFHHHIHIIGIIIIIIIGHIGHHHIIHHIHGEHIIGHIIIIIHHIIHIIIHHHHHIIIIIIHIHIHHIIIIIIIIIIIIIIIIIHIHIGIIIIHHIIIIIIIIIIIIIIHIIHIIIIIIHIIIIIIIIIIIIIIIIIIIIIIIIIIIIIIIIIIIIIIIIIIIIIIIIIIII<IIIIIIIIIIIIIIIIIIIIIIIIIIIIIIIIIIIIIIIIIIIIIIIIIIIIIIIIIIIIIIIIIIIIIIIIIIIIIIIIIIIIIIIIIIIIIIIIDDDDD
@HISEQ:969:HM2KJBCX2:2:1101:5605:29703 2:N:0:ACTATGCA
AGTGATGTGACTCCCAACTATCCCTATTAATCATTACATCGATCCTAGAAACCAACAAAATAGAATCGGATGTCCTATTTCATTATTCCATGCTAATGTATTCAAGCGTGAGCCTGCTTTAAACACTCTAATTTTTTCAAGGTAACAGTCCTAATTCCCCGTGACACCAAATTAATGGCATTACGGTTCTTTAGAAGGTGAGAAATCAATAATATCAGTACATACCAACGGCATGACCGAAACATTGATCCCGAAATTCAACTACGAGCTTTTTAACTGCAACAACTTTAATATACGCTATTGGAGCTGGAATTACCGCGGCTGCTGGCACCAGACTTGCCCTCCAA
+
DDDDDIIIIIHIIIIIIIIIIIIIIIIIIIIHIIIIIIIIIIIGIIIIIIIHIIIIHIHHIIIIIHIHIGIIIHIIIIIIIIIHIIIHHIHIGIIIIIIHIHHHIHHGHIIIIIIIIIIIIIIHIIIHIIIIIIIIHIIIIIIIIIIIIIIIIIIIIHIIIIIIIIIIIIIHHIIIIGIIIIIIIIIIIIIIIIIIIIIIIIIIIIIIIIIIIIHIIIIIIIIIHIIIIIIIIIIIIIIIIIIIIHIIIIIIIIIIIIIIIIIIIIIIIIIIIIIHIIIIIIIIIIIIIIIIIIIIIIIIIIIIIIIIIIIIIIIIIIIIIIIIIIIIIIIIIIIIIIIIIIDDDDD
@HISEQ:969:HM2KJBCX2:2:1101:6363:30860 2:N:0:ACTATGCA
AGTGATGTGACTCCCAACTATCCCTATTAATCATTACGGTGATCCTAGAAACCAACAAAATAGAACCATGCCGTCCTATTCTATTATTCCATGCTAATGTATTCGAGCAAAAATGCCTGCTTTAAACACTCTAATTTTTTCAAGGTAAAGGTCCTGGATCCGCAAGACACCCAATTAAGGACATCAAGTTTCTCCAGAAGGTGAGAAATCAACAGCGACAGTTCATACCCCTTAAGGCATGACCATCACGTCAATCCCGAAATTCAACTACGAGCTTTTTAACTGCAACAACTTTAATATACGCTATTGGAGCTGGAATTACCGCGGCTGCTGGCACCAGACTTGCCCT
+
DDDCDIIIHIHIHIIIIIIIIIIIIIIIIIIIIIIHIHGIIIIHIIHIIIIIHHIIHIHIIIHIIIIII?HF?GHIIHIHHIIIIIIIIIGHIIHHIIIIHEHHFHHIIHHIGHHIIIIHHIIHHHHIIHIHIHIIIHHEFGIHEHHIHGHHHHIIIHDIIIIIIIIGHIIIIIIIIIIIIIIIIIIIIIIIIIIIIIIIIIHIIIIIHHIIIIIIIIIIIIIIIIIIHIIIIIIIIIIIIIIIIIIHIIHIIIIIHIHHIIIIIIIIHHIIIIIIIIIIIIIIIIIHGIIGIIIIIIIIHHHIIIIIIIIIIIIIIIIIIIIIIIHIIIIHIIIIIIIIIIIIDDDDD
@HISEQ:969:HM2KJBCX2:2:1101:10338:30414 2:N:0:ACTATGCA
AGTGATGTGACTCCCAACTATCCCTATTAATCATTACGGTGATCCTAGAAACCAACAAAATAGAACCATGCCGTCCTATTCTATTATTCCATGCTAATGTATTCGAGCAAAAATGCCTGCTTTAAACACTCTAATTTTTTCAAGGTAAAGGTCCTGGATCCGCAAGACACCCAATAAAGGACATCAAGTTTCTCCAGAAGGTGAGAAATCAACTGCAACAGTTCATACCCCTTAAGGCATGACCATCACGTCAATCCCGAAATTCAACTACGAGCTTTTTAACTGCAACAACTTTAATATACGCTATTGGAGCTGGAATTACCGCGGCTGCTGGCACCAGACTTGCCCTCCAA
+
DCDDDIIIIIIIIIIHHGIIIIIIIIIIIIIIIIIIIIIIIIIIIIIIHIIIIIIIIIIIIHHGEEEHIIHIIHHHIII?GHIIIIHHIHHHIIIIGIIIIIHHHHIIIIIIIIIIIIIIIHIHIHIIIIIIHIIIIIIIIHIIIIIIIIIIIIIIIHHIEIIIIIHIIIIHHIIIIIIIIIIIIIIIIHIIIIIIIIIIIIIHIIIIIIIIIIIIIIIHIIIIIIHIIIIIIIIIIIHIHIIHIIIIIIIHIIGIIIIIIIIIIIIIIIIIIIIIIIIIIIIIIIIIIIIIIIIIIIHIHIIIIIIGIIIIIIIIIIIIIIIIIIIIIIIIIIIIIIIIIIHIIIIIDDDDD
@HISEQ:969:HM2KJBCX2:2:1101:9648:30944 2:N:0:ACTATGCA
AGTGATGTGACTCCCAACTATCCCTATTAATCATTACGGTGATCCTAGAAACCAACAAAATAGAACCATGCCGTCCTATTCTATTATTCCATGCTAATGTATTCGAGCAAAAATGCCTGCTTTAAACACTCTAATTTTTTCAAGGTAAAGGTCCTGGATCCGCAAGACACCCAATAAAGGACATCAAGTTTCTCCAGAAGGTGAGAAATCAACAGTAACAGTTCATACCCCTTAAGGCATGACCATCACGTCAATCCCGAAATTCAACTACGAGCTTTTTAACTGCAACAACTTTAATATACGCTATTGGAGCTGGAATTACCGCGGCTGCTGGCACCAGACTTGCCCTC
+
D@DDDI?F<11<D11<1G@@G<1<D<GCEE1F?F<CCC0<<<D1<<<DFHC1<@EE?DD1C<1D@<1<1CH1?E/C<C<1<<C@@1<<<1<F1FHGHHHFHG1DHGF0H@GHGHHE<C/?HA6<<CCGCGCDH1D8<<C@CGFEGBC16B61CGFE?GGHHHFEHIIEC<C<<CD/<<D/C?FCHH@CCHHC?C<0D0HHEFEHHHHC@CC<1<ED<<<<??H@H@HHDD<CC@F>CHHGD<EH?GE:0HHIIIE?CGC<<H@?IIH@EHEF1F<1C@CFCCCHEGD<1<F1CIIH@F0C@HCF?HGF<<1<@EE@IHH?F</C<1EHCEEIHEIHF<<111E?EDD0DB
@HISEQ:969:HM2KJBCX2:2:1101:20234:30453 2:N:0:ACTATGCA
AGTGATGTGACTCCCAACTATCCCTATTAATCATTACGGTGGTCCTAGAAACCAACAAAATAGAATCATCCGTCCTATTTTATTATTCCATGCTAATGTATTCAAGCAAAATGCCTGCTTTAAACACTCTAATTTTTTCAAAGTAAAGGTCCTGGTTCCCCGCGGCACCCAATTAAGGACATCGCGGTTCTCCAGAAGGTGAGAAATTGACTACACCAGTTCATACCCCTTAAGGCACGACCGATGTGTCAATCCCGAAATTCAACTACGAGCTTTTTAACTGCAACAACTTTAATATACGCTATTGGAGCTGGAATTACCGCGGCTGCTGGCACCAGACTTGCCCTCCAA
+
DDDDDIHHIIIIIIIIIIIIIIIIIIIIIHGIIIIIIIIIHIIIIHIGHIHIIIIIHIIEHIHHIIIIIHIGHHHIHHIHIIGIIIIIIHHHHHII@ECFEIGHHIHHIIIIGIIIHHIIIHIHHIIHIIHIIHIIIIHHHIHIIIHIIGIIIHHHHHIGIIIIIIIHIIIIIIIIIIIIIIHIIIIIIIIIIIIIIIIIIIHIIIIIIIIHIIHHIIIIIIIIIIIIIIIIIIIIIIHHIIIIIIIIIIIIIIIIIIIIIIIIIIIIIIIIIIIIIIIIIIIIIIIHGIIIIIIIHIHIIIIIIIIIHIIIIIIIIIIIIIIIIIIIIIIIIIIIIIIIIIIIIIDDDDD
@HISEQ:969:HM2KJBCX2:2:1101:10747:30935 2:N:0:ACTATGCA
AGTGATGTGACTCCCAACTATCCCTATTAATCATTACGTCGATCCTAGAAACCAACAAAATAGGTTCGAACGTCCTATTTCATTATTCCATGCTAATGTATTCGAGCGATTGCCTGCTTTAAACACTCTAATTTTTTCAAAGTAACAGTCCTAACTCCCCATAACACCAAATTAATGACATCACGATTTGTTAGAAGGGAGAAATCAATAACGTTAGTACGTACCGAGGCACGACCGACGTATTGATCCCGAAATTCAACTACGAGCTTTTTAACTGCAACAACTTTAATATACGCTATTGGAGCTGGAATTACCGCGGCTGCTGGCACCAGACTTGCCCTCCAA
+
DDDDDIIIIIIIIIIGIIHIIIIIIIIIIIIIIIIIIIIIIIIIIIIIHHIHIIIIIIIIIIIIIIIIIIHIIHIIIIIIIIIIIIIIIIIIIIHIIIIIHIIIIIIIIIIIIIIIIHIHIIIIIIIHIIIIIIIIIIIIHIIIIIIIIIIIIHIIIIIIIHHHHIIIIIIIIIIIIHIIIIIIIIIIIHIIIIIIIIHIIIIIIIIIHHHIIIIIIIIIIIIIIIIIIIIIIIIIIIIHHHHHHIIIIIIIIIIHIIIIIIIIIIIIIIIIIIIIIIIIIIIIIIIIIIIIIIIIIIIIIIIIIIIIIIIIIIIIIIIIIIIIIIIIIIIIIIIIIIIIDDDDD
@HISEQ:969:HM2KJBCX2:2:1101:5584:30469 2:N:0:ACTATGCA
AGTGATGTGACTCCCAACTATCCCTATTAATCATTACGGTGGTCCTAGAAACCAACAAAATAGAACCACAACGTCCTATTCTATTATTCCATGCTAATCTATTCAAGCAATAGCCCGCTTTAAACACTCTAATTTTTTCAAGGTAATGGTCCTGGCTCCCCAACACACCCAATAAAGGACATACTGGTTCACCAGAAGGAAGACCCGACAGCAGACAGTACTCGCCAAAGACGGACCGCCCGGCCAGGCCTAAAATTCAACTACGAGCTTTTTAACTGCAACAACTTTAATATACGCTATTGGAGCTGGAATTACCGCGGCTGCTGGCACCAGACTTGCCCTCCAA
+
CDDDDIIHIHEIHIEHHIIIHIHHHIIHHIHIHIIIIIIHIGIIIIHGHEHGHCHHIIIIIHFEHHHIIHIGD@C<CHH@GHGHIEHFHIHHG?DHIIHIHHGHHHIHFIIIHHHHIIEGHFHHC?HHHHHIHHGIHHIIFHIHIHHHGHHHHHDHIEIIIIIIIHHGIIHIIHHIIHHIIIIIGHHIHEIIHHIHIIHHHGGIHIIIHHHEIIHIIIHH<HIIIHHHHGHFHHHHIHIIIHHFHHIIIIIIIIHIHIIHHFHIIIIIIIIIIIIIHIIIHIHIHHIIHIIIHHIIIIIHIIIIIIHIIIIHIIIIIIIIHIIIIIHHIIIIIIIHHIIIICDDDD
@HISEQ:969:HM2KJBCX2:2:1101:3304:31506 2:N:0:ACTATGCA
AGTGATGTGACTCCCCAACTATCCCTATTAATCATTACTTCAGTCCTAGAAACCAACAAAATAGAACTAAAGTCCTATTCCATTATTCCATGCTAATATATTCAAGCAAACATGCCTGCTTTAAACACTCTAATTTTTTCAAAGTAAAAGTCTTGGATCCCTAGCGCACTCAATTAAGAGCACACTAGTTCCCCAAAAGGAAAAGCCCAAAGTTGCAGTACAAACCTTTCGGTTGACGGCAACTATAAGCCCAAAATTCAACTACGAGCTTTTTAACTGCAACAACTTTAATATACGCTATTGGAGCTGGAATTACCGCGGCTGCTGGCACCAGACTTGCCCTCCAA
+
DDDDDIIIIIIIIHIHIIIIIIIIIIIIIIIIIIIIIIIIIIIIIIHIIIIIIIIIIHHIIIIIIIIIIIIIIHIIIIIIIIIIHHIIIIIIHIIIIIIIIIIIIIHIHIIIHIHIHIIIIIIIIIIIIIIIIHIIIIIIIHHIIIIIIIIIIIIIIIIIHIIIIIIIIIIIIIIIIIIIIIIIIIIIIIIIIIIIIIIIIIIIIIIIIIIIIIIIIIIIIIIIIIIIIIIIIIIIIIIIIIIHHHIIIIIIIIIIIHIIIIIIIIIIIIIIIIIIIIIIIIIIIIIHIIIIIIHIIIIIIIIIIIIIIIIIIIIIIIIIIIIIIIIIIIIIIIIIIIIIIIDDDDD
@HISEQ:969:HM2KJBCX2:2:1101:3700:31854 2:N:0:ACTATGCA
AGTGATGTGACTCCCAACTATCCCTATTAATCATTACGTCAATCCTAGAAACCAACAAAATAGGATCAAACGTCCTATTTCATTATTCCATGCTAATGTATTCAAGCGTTAGCCTGCTTTAAACACTCCAATTTTTTCAAAGTAACAGTCCTGTTTCCCTGCAACACCAAATTAATGACATTACAGTTCTTCAAGAAGGAGGAACCAGTAAAGCCAGTACATACCAGAGGCACGACCAACCTACTAATCCCGAAATTCAACTACGAGCTTTTTAACTGCAACAACTTTAATATACGCTATTGGAGCTGGAATTACCGCGGCTGCTGGCACCAGACTTGCCCTCCAA
+
DDDDDIIIIIHIIIIIIIIIIIIIIIIIIIIIIIIIIIHHIIIHIHIIIIIIIIIGIIIIIIIIIIIIIIIIHGHHIIIIIIIIIIIIIIIIIIIIIHHIIIIIIIIIIIIHIIIIHIIIIIIIIIIIIIIHIIIIIIIIIIIIIIHIIIIIIIIIIIIIIIIIIIIHIIHIIIHIIIIIIIIIIIIIIIIIIIIHIIIIIIIIIIHIIIIIIIIIIIIIIIIIIIIIIIIIIIIIIIIIIIHHHIHIIIIIIIIIHIIIIIHIIIIIIIIIIIIIIIIIIIIHIIIIIIIIIIIIIIIIIIIIIIIIIIIIIIIIIIIIIIIIIIIIIIIIIIIIIIIIIDDDDD
@HISEQ:969:HM2KJBCX2:2:1101:6507:31689 2:N:0:ACTATGCA
AGTGATGTGACTCCCAACTATCCCTATTAATCATTACGTCGATCCTAGAAACCAACGAAATAGAATCAGTCCGTCCTATTTCATTATTCCATGCTAATGTATTCAGACGATAGTCTGCTTTAAACACTCTAATTTTTTCAAAGTAACAGTCCTGATTTCCCATCACACCAAATAAATGGCATGAAAGTTCCTCAGAAGGTAGAGATCCATCCTACCAGTGCAGACAATTAAGCCTGACCAATGGGTAGACCCCGAAGTTCAACTACGAGCTTTTTAACTGCAACAACTTTAATATACGCTATTGGAGCTGGAATTACCGCGGCTGCTGGCACCAGACTTGCCCTCCAA
+
DDDDDIIIIIIIIIIIIIIIHIIIIIIIIIIIIIIIIGIIIIIIIIIIIIIIIIIIIIHIIIIIIIIHHIIHIIIIIIIIIIIIIIHIGHIIIIIIHIIIIIIIIIIIHIIIIIIIIIIIIHIHHHIIIIIIHIIIHIIIIIIIIIIIIIIIIIHHIHIIIIIHIIHIHIIIHIIIHIIIIIIIIIIIIIIIIIIIIIIIHIIIIIIIIIIIIIIIIIIHHIHIIIIIIIIIIIIIIIIIIIIHIHDIIIIIHIIIIIIIIIIIIIIIIIIIIIIIIIIIIIIIIIIIIIIHIIIIIIIIIIIIIIIIIIIIIIIIIIIIIIIIIIIIIIIIIIIIIIIIIIIDDDDD
@HISEQ:969:HM2KJBCX2:2:1101:18497:32236 2:N:0:ACTATGCA
AGTGATGTGACTCCCAACTATCCCTATTAATCATTACGGTGATCCTAGAAACCAACAAAATAGAACCATGCCGTCCTATTTTATTACTCCATGCTAATCTATTCAAGCACAAGCCTGCTTTAAGCACTCTAATTTTTTCAAGGTAATAGCTCTGCTTCCCCAACGCACTAACTTAATAGCATGCTGGTTGTTCAGAAGGTAGGAATTCATCAGGCCAGTGCGGACAGTGAAGCCCGACCAACCGACAAACTCCGAAATTCAACTACGAGCTTTTTAACTGCAACAACTTTAATATACGCTATTGGAGCTGGAATTACCGCGGCTGCTGGCACCAGACTTGCCCTCCAA
+
ABDDDIIIIHIGIIIIIIIIIIIHIHIIIHIHIIIHIFHHHIIHIIIIGHHIHHIIEGHHIHFHHHHIIHIHGHIIIIIGHIFEHH1DGHIEC?EHHIHHHHGHIIIIIIIIIIIIIHHIHHHHIIHHIIIHIIIIIHHHHIIIHIIIIIIIIHIIHIIIHHHIHHHHIHIIHHHGHIIIIIHIHIHHEIIHIIIIIIHEIIIIHHFHHIHHHGGIHIGIHHIIIIIIIIIHHHHIIDHIIIIIGHHHHIIHIIIIHHIIIHEHHHHFIIHIHIIIHIIHHIIIIIIIIIHIIIIIIIIIIIIIIIIIHIIIIIIIIIIIIIIIIHHIIIHHIHIIIIGHIIIDADDA
@HISEQ:969:HM2KJBCX2:2:1101:9619:31855 2:N:0:ACTATGCA
AGTGATGTGACTCCCAACTATCCCTATTAATCATTACGGTGATCCTAGAAACCAACAAAATAGAACCATGCCGTCCTATTCTATTATTCCATGCTAATGTATTCGAGCAAAAATGCCTGCTTTAAACACTCTAATTTTTTCAAGGTAAAGGTCCTGGATCCGCAAGACACCCAATAAAGGACATCAAGTTTCTCCAGAAGGTGAGAAATCAACTGCAACAGTTCATACCCCTTAAGGCATGACCATCACGTCAATCCCGAAATTCAACTACGAGCTTTTTAACTGCAACAACTTTAATATACGCTATTGGAGCTGGAATTACCGCGGCTGCTGGCACCAGACTTGCCCTCCAA
+
DDBDDIIIIIIIIIIGIIIIIIIIHIIIIIIIIIIIIIIIIIIIIIIIIIIIIIIIIIIHHIHGIIIHIIIIIIIGIIIIIIGHHIIIIIIIIIIIIHIEHHGHIIIIIIIIIIIIIIIIIIIIIIIIIIIIIIIIHIIHIHIIFIHIIIIIIIIIIGIIIHIIHIHHIHHIIIIIHIIIHHIHIIIIIIIIIIIIHHIIIIHGIIIIIIIIIIIIIIIIIIIHHHHHIIIIIIIIIIIIIIIIIIHHIHIIIIIIH@IIIIIIIIIIIHIIHIIIIIIIIIIIIIIIIIIIIIIIIIIIHIIIIIIIIIIIIIIIIIIIIIIIIIIIIIIIIIIIIIIIIIIIIIIIDDDDD
@HISEQ:969:HM2KJBCX2:2:1101:9089:32405 2:N:0:ACTATGCA
AGTGATGTGACTCCCAACTATCCCTATTAATCATTACGTCGATCCTAGAAACCAACAAAATAGGTTCGATCGTCCTATTTCGTTATTCCATGCTAATGTATTCAAGCGCGAGCCTGCTTTAAGCACTCTAATTTTTTCAAAGTAACAGTCCTGTTTCCCCGCAACAACAAATTAATGCCATCACGGTTCTACAAGAAGGAGGGACCAGTGAGGCCAGTGCATACCAGTGGCACGACCAACCTACTGGCCCCGAAATTCAACTACGAGCTTTTTAACTGCAACAACTTTAATATACGCTATTGGAGCTGGAATTACCGCGGCTGCTGGCACCAGACTTGCCCTCCAA
+
@DDD@GHIIIIIIFHHIGIIHHFHHIIHHEHIIIIIIIIHCHIHHHIIIHHIIIIIGHIEG<C1FHCDHIIIIIIIHIHHHHIIHHIIHGIHCGGHHHHHGIHHHHEE?GHIHHHIIIIIIIHHIIHHIIGHGIIHIIIIIIIIIIHHIIHHHIHHDIIIIIIIHHHGIHHHHHGHEFIHIHEIIIIIIIEHHHEIHIHIHHHHHHHGIIIIHHIIHFGHIHIIH@HIIHHIIIIIHIHIHHHGCGIIHIIIIIHHEHIIHEHIIHHHGHHEHIIIIIIIHHHHIIHIIIIGIHIIIHIIIIIIIIHHIIIIHHHHIIIHIHHFIIIFHHIIIIGIIIIIIDDDDC
@HISEQ:969:HM2KJBCX2:2:1101:13270:32363 2:N:0:ACTATGCA
AGTGATGTGACTCCCAACTATCCCTATTAATCATTACGGTGATCCTAGAAACCAACAAAATAGAACCATGCCGTCCTATTCTATTATTCCATGCTAATGTATTCGAGCAAAAATGCCTGCTTTAAACACTCTAATTTTTTCAAGGTAAAGGTCCTGGATCCGCAAGACACCCAATAAAGGACATCAAGTTTCTCCAGAAGGTGAGAAATCAACTGCAACAGTTCATACCCCTTAAGGCATGACCATCACGTCAATCCCGAAATTCAACTACGAGCTTTTTAACTGCAACAACTTTAATATACGCTATTGGAGCTGGAATTACCGCGGCTGCTGGCACCAGACTTGCCCTCCAA
+
DDDDCIIIIIIIHIIIHIIGIEHIICHHIIIIHHIHIHHHIHIGHHIIIIIIEHIIIIGEGEEGGHIIIIHHDHHIIHIIHHIIHHHEEHHHIHIIGIIHHFHIHIIGIIIIIIIIIIIHIIIHHHIIIIIIIGIIIIIHIIIIHIIIIIHHHHHIIIIIIIHIIHIIIIHIIIIIIIIHIIIIIHIIHHFHIIIIIIIIHHIIIIIHHIIIIHIIIIIIHFGHHIIIHIHHHIIHHIIIIIGIIIIIHHHGIHHIIIHHIIIIIIIIIHHIHIIIIIHEHIIIIIIIIIIIGIIIIIIIHIIIIIIIIIIIIIHIIIIIIIIIIIIIIIIIIIIIIIIIIIIIIIIIDDDDD
@HISEQ:969:HM2KJBCX2:2:1101:15376:32448 2:N:0:ACTATGCA
AGTGATGTGACTCCCAACTATCCCTATTAATCATTACGTCAATCCTAGAAACCAACAAAATAGGTTCGAACGTCCTATTTCATTATTCCATGCTAATGTATTCAGGCGCTGGCCTGCTTTAAACACTCTAATTTTTTCAAAGTAACAGTCCTGTTTCCCCGCAACACCAAATTAATGGCATTACGGTTCTACAAGAAGGAGGAATCAGCAAGCTAGTACATACCAGTGGCAAGACCAACCTGCTGATCCCGAAATTCAACTACGAGCTTTTTAACTGCAACAACTTTAATATACGCTATTGGAGCTGGAATTACCGCGGCTGCTGGCACCAGACTTGCCCTCCAA
+
DDDDAIIHIIIIIIIGIIIIIIIIIFHIIIIIIIIIHIIIIIIHHIIHHIIIIIIIIIIIIIHIHHIIIIHHGHHIHIIGHHHIIIIIIIIIIIEHIGHIIIIIIIIIHHIIIIIIIIIIIIIIIIIIIIIIIIIIIIIIIIIIIIIHHHIIIIIHIIIHIIIIIIIIIIIIIIIHHIIIIIIIHIIHIIIIIIIHIIIIIIIIIIIIIIIIIIIIIIIIIIIIIIIIIIIIIIIIIIIIIIHFIIIIIIIIIIIIIIIIIIIIIIIIIIIIIIIIIIHIIIIIIIIIIIIIIIIIIIIIIIIIIIIIIIIIIIIIIIIIIIIIIIIIIIIIIIIIIIIIDDDDD
@HISEQ:969:HM2KJBCX2:2:1101:16252:32752 2:N:0:ACTATGCA
AGTGATGTGACTCCCAACTATCCCTATTAATCATTACCTCGGTCCTAGAAACCAACGAAATAGAACCAAAGTCCTATTCCATTATTCCATGCTAATGTATCCAAGCGGTGGCCTGCTTTAAACACTCTAATTTTTTCAAAGTAAAAGTCCTGGTTCCCCACAGCACCCGATAAAAGGCACCATGCTTCCCCAGAAGGAAAGATCCGACCCCTACAGTACCAACCTTGCAGCTGGACCGTACTGCCAGACCCAAAATTCAACTACGAGCTTTTTAACTGCAACAACTTTAATATACGCTATTGGAGCTGGAATTACCGCGGCTGCTGGCACCAGACTTGCCCTCCAA
+
@DDDDIIHHEGEHHHGGHHIHFHIHCEHHIHIHIHHHHHIIIE0CCECHFHEHHHHHHHHHCCHHHHIIHHHHIIGHHHIHIIIHIID1DG1DEHHHHGGIHHHHHIIHIHHHHCHHIHIIIIIHHHHHHIHIHEHIIHHHHHIIHIIFGHHFHHIIHIIIHHHIIIIIIIHIHHIIIIIIHHHHIGGIIHIIHHHHHHHIHHHIHHIIIHHIHIIHIIIHHHIIIHIIIIIHHIHIIIIIHII;IIIIIIIHIIGHHGIHHHHIIIIIIIHHIIHHHHHHIIHHIIIIIIIIIIIIIIIIIIIIIIHHHHHIIIIGIIIIIIIIIIIIIIIHIIIIIIIHBDBB@
@HISEQ:969:HM2KJBCX2:2:1101:20531:33675 2:N:0:ACTATGCA
AGTGATGTGACTCCCAACTATCCCTATTAATCATTACTTCAGCTCTAGAAACCAACAAAATAGAACCGAATTCCTAAATTATTATTCCATGCTAATTAATTCATACCAAAAAGCCTATATGAAACACTCTAATTTTTTCAAAGTAAAATATCAAATACCGTGTCGCCCTTCAATGAAGAAGAGCAGCACAGCCATTGGAAGGATGGCTAGAGCGTCGCGGCACTAACAAACGAAACCGTGGCCGGCCAGACGCTGCTGAGCCAGAAATCCAACTACGAGCTTTTTAACTGCAGCAACTTTAATATACGCTATTGGAGCTGGAATTACCGCGGCTGCTGGCACCAGACTTGCCCTCCAA
+
0B<0BEEC<<<D11<DCC<1<DGCCGHC1FDHCGHHH<1CG<D@C1DCECHE1CGHH1111D11<G1<FEE11D11CC11<D1F1<11<D11<CGE11<<<@<1F1<C1<DF011D///<<C1D<<@E@@F15<CF@.6CGIHHF1B<%@BF%6GDGEB4<<<<GGDC@@DFF.CAE,FEEGD:..GHA.FCEB;?FHG8ED=/.A/>E:/=<E<CHCHG0G0HC<<0.>HDG<</DF?=///FEHCFHECF1HD1FGHEF1HDDC1<1EDC@=CECFGH??H?G@D1<?FCG?HFG@C@EHEIIHC?EG@HIHF1HF1<E@F<DC<//IHHECIHHHHF<1E?CHG?EE?@<0@DDB
@HISEQ:969:HM2KJBCX2:2:1101:10318:33846 2:N:0:ACTATGCA
AGTGATGTGACTCCCAACTATCCCTATTAATCATTACGTTGTACCTAGAAACCAACAAAATAGGTTCGAACGTCCTATTTCATTATTCCATGCTAATGTATTCAAGCGTTTGCCTGCTTTAAACACTCTAATTTTTTCAAAGTAACAGTCCTAACTCCCCACGACACCAAATTAATGACATCATGGTTCATCAGAAGGGAGGAATCAACGACCCCAGTGCGTACCGAAGGCACGACCGACGTATTGATCCCGAAATTCAACTACGAGCTTTTTAACTGCAACAACTTTAATATACGCTATTGGAGCTGGAATTACCGCGGCTGCTGGCACCAGACTTGCCCTCCAA
+
DDDADHHHHIIIIHHHIIIIHIIIIIIIIEEHIHHHHGIIIIIIIIIHHHHIIGIIHIHIIIGGGHEHIHIDHHIHHHGGEHHHIIIHIHFHIIE@HFGHHCHHIIHIIHHHHHHIIIIHIHHGHIIIFEEHHICGHHHEEIHHIHHHHHHGHHEGGHHEHHIHIFIIIHHIGGGHDDGHEHIIHHHFHEEGHGIHHFHHHHI<IHHIIHHCHDHHHFHFHEGHHHHIIIHHHHHCIIIIIH;DBE<DHHCCHHCGDHGDEECE?EHEEIH@HHHIIHCHIIIHHE?HIIIHHHGIIIIIHIIHCIHIIIHHIIIHIIIHECEHHIIIHGHHIIIIIIIIIDDDBB
@HISEQ:969:HM2KJBCX2:2:1101:16800:33904 2:N:0:ACTATGCA
AGTGATGTGACTCCCAACTATCCCTATTAATCATTACGGTGATCCTAGAAACCAACAAAATAGAACCATGCCGTCCTATTCTATTATTCCATGCTAATGTATTCGAGCAAAAATGCCTGCTTTAAACACTCTAATTTTTTCAAGGTAAAGGTCCTGGATCCGCAAGACACCCAAATAAGGACATCGAGTTTCTCCAGAAGGTGAGAAATCAACAGCAACAGTTCATACCCCTTAAGGCCCGACCATTACGTCAATCCCGAAATTCAACTACGAGCTTTTTAACTGCAACAACTTTAATATACGCTATTGGAGCTGGAATTACCGCGGCTGCTGGCACCAGACTTGCCCTCCAA
+
0<<D<11<<F1@GHHHHC<CC1DG1C@GEF<<CGHHC1C11<1CHEHE?GH1FGHE1FGH@@<1<DGEF1<CEGHHHHH1GHHEHHHHHIGHHEHHICGHHE?@EHIIIGHH@1C<@FB1G18CG9HGHH81CFHHHIEB<DGC11HHGGA<G?FG?7<<7<1;C.<A7H5<DC#<CG6/D@D:CG/CD<<<:GCC<<//G>EGHHD</0<FF<GD0CCF<<000D0DHCD/1<0CC/-CFHG<11<CCHEDHC/IHGCG<1IIIIIIIHIIIIIIHIIIIIIIIIIIIHHIIIIHIIIIHIIIIIIIIIIIIIIIIIIIIIIIIIIIIIIIIIIIIIIIIIIIIIIIDDDDD
@HISEQ:969:HM2KJBCX2:2:1101:6355:34201 2:N:0:ACTATGCA
AGTGATGTGACTCCCAACTATCCCTATTAATCATTACGGTGATTCAGAAACCAACAAAACAGGACCACCGTCCTATTCTATTATTCCATGCTAATGTATTCAGACGTAAGCCTGCTTTGAACACTCTAATTTTTTCAAGGTAAAGGTCCTGGTTTCCCACCACGCTAAATTAATAACATGATAGTTCCCCAGAAGGTAGAAATTCTACACACCAGTACAGACTTGTTAGCCCGACCAACGGTAGAATCCCGAAATTCAACTACGAGCTTTTTAACTGCAACAACTTTAATATACGCTATTGGAGCTGGAATTACCGCGGCTGCTGGCACCAGACTTGCCCTCCAA
+
B@<B@GECGEHHCFHEHECGCCHHEGHIHI@GGEHHCGHC1@<GHEHHEHCDFHDHEHHEHECE?C@GE/DHHIG@<CFHHIC1C<DFH@EFHHEEEEHE@@8<F8D9HHEIHHHHHHEHHIIIIHHHHHIIIIIHGHEHIHG?EIIIIHHHGFEHHBDHGCEDHFIHII:IHHHHIIIHEIHIHEF@CIIIIIIIIIHEHHG<H?HIIHFIHIIIIIIFGD1<<@FIGIIIIIIIIIIHD1@DIH?IIIIIIIIIIIIIIIIIIIIIIIIIIIIIIIIIIIIIIIIIIIIIIIIIIIIIIIIIIIIIIIIIIIIIIIIIIIIIIIIIIIIIIIIIIIIHDDDDD
@HISEQ:969:HM2KJBCX2:2:1101:7243:34678 2:N:0:ACTATGCA
AGTGATGTGACTCCCAGCTATCCCTATTAATCATTACTACAGCCCTCAAAAACCAACAAAATAAGACCGTAGTCCTATCTTATTATTCCATGCTAATGTATTCAAGCAATACTGCCTGCTTTAAACACTCTAATTTCTTCAAAGTAATCCCCAGTTCTCCAACTTTTTTACCGGTTGGTCCCCTGGTATCGTGACTCGGATCCATTCAGTGATTACCTTGCGGTAAACCGATTGGCCTCGTCATAGGTCCAACTACGAGCTTTTTAACTGCAACAACTTTAATATACGCTATTGGAGCTGGAATTACCGCGGCTGCTGGCACCAGACTTGCCCTCCAA
+
DDDDDIIIIIIIIIIIEHIIIIIIIIIIIIIIIIIIIIIIIIIIIIIIIIIIIIIIIIIIIIIHHIIIIIIIIIIIIIIIIIIIIIIFIHHIIIIIIHHIICHHIFHIIIIIIIIIIIIIIIIIIIIHIIIIIIHIHIIIFHIHIIIIHHIIHHHHIIHIIHIIIIIIHHIIHHFHGCE/HIHHHEHIIIFHHFHHIIHHHHHIIHHHHHIHHHIIIIIHIIHHHHIHHIHHHCACHHHHHIHIHIFHHED<EHECC@HCEGIIH@C1HGEEHIIIIIIIIIIIIIIIIIIIIIIIIIIIIIIIIIIIIIIIIIIIIIIIIIIIIIIIIIIIIDDDDD
@HISEQ:969:HM2KJBCX2:2:1101:3331:35250 2:N:0:ACTATGCA
AGTGATGTGACTCCCAACTATCCTATTAATCATTACATCGATCCTAGAAACCAACAAAATAGAATCGGATGTCCTATTTCATTATTCCATGCTAATGTATTCAAGCGTGAGCCTGCTTTAAACACTCTAATTTTTTCAAGGTAACAGTCCTAATTCCCCGTGACACCAAATTAATGGCATTACGGTTCTTTAGAAGGTGAGAAATCAATAATATCAGTACATACCAACGGCATGACCGAAACATTGATCCCGAAATTCAACTACGAGCGTTTTAACTGCAACAACTTTAATATACGCTATTGGAGCTGGAATTACCGCGGCTGCTGGCACCAGACTTGCCC
+
DDDDDIIIIIIIIIIIIIIIIIIIIIIIIIIIIIIIIIIIHIIIIIIIIIIIIIIIIIIHIIIIIHIIIIHIIIHFIHHIIIIGHHEHIIIHHIIIIIIIIHIIIIIIIIIIIHIIIIIIIHHHHIIIIIIIIIIHIHHIIIIHIIIIIIIIIIIIHHIIIIIIIIIIIIHIIIIIIIIIIIIIIIIIIIHIIIIIIIIIIIIIIIIIIIIIIIIIIIIIIIIIIIIIIHIGIIIIIIHIIIIIIIHHIIIHIIIIIIIIIIIIIIIIIIIIIIIIIIIIIIIIIIIHIIIIIIIHIIIIIIIIIIIIIIIIIIIIIIIIIIIIIIIIIIIIIIIIDDDDD
@HISEQ:969:HM2KJBCX2:2:1101:5681:34838 2:N:0:ACTATGCA
AGTGATGTGACTCCCAACTATCCCTATTAATCATTACGGTGATCCTAGAAACCAACAAAATAGAACCATGCCGTCCTATTCTATTATTCCATGCTAATGTATTCGAGCAAAAATGCCTGCTTTAAACACTCTAATTTTTTCAAGGTAAAGGTCCTGGATCCGCAAGACACCCAATAAAGGACATCAAGTTTCTCCAGAAGGTGAGAAATCAACAGTAACAGTTCATACCCCTTAAGGCATGACCGTCACGTCAATCCCGAAATTCAACTACGAGCTTTTTAACTGCAACAACTTTAATATACGCTATTGGAGCTGGAATTACCGCGGCTGCTGGCACCAGACTTGCCCTCCAA
+
BDDDDIIIIIIIIIIIIIIIIIIIIIIIIIIIIIIIIHFHIEHEHIIIHIIIIIIIIIIGHIIHIHICGECHIIGIIIHIIHHHHHHIHGGHHHHHIIHIIC?HEHIGHHIIHIIIIIHIIIIIIIHHIIHIGIIIIIGDIIHHGHHIHHIHHIHHIIHHIGHHHEHIIHGHIHIIIIHHF?IIHHHIIHGGEIHIIHIIHHIIIIIIIIHIHHIIHHIIHHHIIHHIHIHIIHIIIHHIHEIIIIIIIHHHIIIIIIIIHIIIIIIIIIIIIIIIIIIIIIIIIIIIIIIIIHIIIIIIIIIIIIIIIIIIIIIIIIIIIIIIIIIIIIIIIIIIIIIIIIIIIIIIDDDDD
@HISEQ:969:HM2KJBCX2:2:1101:10300:33974 2:N:0:ACTATGCA
AGTGATGTGACTCCCAACTATCCCTATTAATCATTACGGTGATCCTAGAAACCAACGAAATAGAATCAGTCCGTCCTATTTCATTATTCCATGCTAATGTATTCAGACGTTAGCCTGCTTTAAACACTCTAATTTTTTCAAAGTAACAGTCCTGATTTCCAATCACACCAAATTAATGACATGAAAGTTCCTCAGAAGGTAGAGATTTATCTCACCAGTACAGACAATTAAGCCTGACCAATGGGTAAACCCCGAAGTTCAACTACGAGCTTTTTAACTGCAACAACTTTAATATACGCTATTGGAGCTGGAATTACCGCGGCTGCTGGCACCAGACTTGCCCTCCAA
+
DDDDDHIIIIIIIGHIIIIIIIIIIIIIIIIIIIIIIHCHIIIIIIHGHHIIIIIIHIIIIIHIIIICGHHIIHHHIIHHEHIIIIIIIGIIIIHIHHHHIIIHHHIHIHIIHIHIIIIIIIIIIIIIIIIHIIIIIHIIIHIIIIHIHHIIIHIIIIIIIIIIIIIIGIIIIIIIIIHIIIIIIIIIIHIIIIIHIIIIIIIIIIIHIIIIIIIIIIIIIIIIIIIIIIIIIIIIIIIIIIIIIHEIHIHGIIIIIIIIIIIIIIIIIIIIIIIIIIIIIIIIIIIIIIIIIIIIIIIIIIIIIIIGIIIIIIIIIIIIIIIIIIIIIIIIIIIIIIIIIIIDDDDD
@HISEQ:969:HM2KJBCX2:2:1101:13492:35137 2:N:0:ACTATGCA
AGTGATGTGACTCCCAACTATCCCTATTAATCATTACGGTGGTACTAGACCAACAAAATAGAACCAACGTCCTATTCTATTATTCTATGCTAATCTATTCAAGCAAATGCCTGCTTTAAACACTCTAATTTTTTCAAGGTAATGGTCCTGGCTCCCCGGTACACTCAATAAAGAACATGCCGGTTCACCAGAAGGTAAGACCCGACACAGAACAGTACTCGCCAAAGACGGACCGCCCGGCCAGGCCTAAAATTCAACTACGAGCTTTTTAACTGCAACAACTTTAATATACGCTATTGGAGCTGGAATTACCGCGGCTGCTGGCACCAGACTTGCCCTCCAA
+
0D0<<<11<1<<C1<DFEHCHHH1D<11C@1<DDCG@10<1<<1<C<C?F1C@=E?GCHHC@CCF?FCGHCC0<<CCHGEGF@FH1<C1CC1CE5EHGFEHHEEGHF@<1HIIHHHGHHFGBF@1?CCC@D@8CGEGGD@GFHCHHHHHHEE<IGHHCEHHGF11HHCFGEHHHGFIHHCHHIIIHHHGIIHHCHHHIHH:GIIIIIHIHGIIIIHDGHHGIGIHIHHIIHHIHIGIIHHEIIFG=HHIGIHHIHHHFHIIHHGIHHCHHGIIIIIHHGDGIHIIHHIIHHHHHHGHHIIHIIIIIIHIIIIIGIHIHHIHFIIHHIIIIHIHHDDHIBAADD
@HISEQ:969:HM2KJBCX2:2:1101:20020:35000 2:N:0:ACTATGCA
AGTGATGTGACTCCCAACTATCCCTATTAATCATTACGTCAATCCTAGAAACCAACAAAATAGGATCAACGTCCTATTTCATTATTCCATGCTAATGTATTCAAGCGCGAGCCTGCTTTAAACACTCTAATTTTTTCAAAGTAACAGTCCTGATTCCCCACCACACCAAATGAATGACATGATGGTTCGTCAGAAGGTAGAAATCAGTAACACCAGTACGTACCGAAGGCACGACCAGCGTACTAATCCCGAAATTCAACTACGAGCTTTTTAACTGCAACAACTTTAATATACGCTATTGGAGCTGGAATTACCGCGGCTGCTGGCACCAGACTTGCCCTCCAA
+
DDDCDIIIIIIIHHIIIIIIIIIIIIIHIHIIIIIIIIHIIIIIIIIIHIIIIIIIIIIIGIIIHIHHIIHIIIIIIIIIIIIIIHHIIIIHIHIIIIHIIHHHHIIHIHIIIHIIIIIIIHIIIIIIIIIIIIIIHIIHIHIIHIIHIIHIHHFIIHHHIIHHIHIIIIIIIGHIIIIIIIIIIIIIHHIIIIIIIIIIIIIIIHIHIIHHIHHIIIIIIIIIIIIIII=IIIIIIGIIHHIHHIIIIIIIIIHGIIIIIHHIIHIIIIIIIIIIIIIIIIHIIIIIIIIGIIIIIIIHIHHIIIIIIIIIIIIIIIIIIIIIIIIIIIIIIIIIIIIIDDDDD
@HISEQ:969:HM2KJBCX2:2:1101:10769:35393 2:N:0:ACTATGCA
AGTGATGTGACTCCCAACTATCCCTATTAATCATTACGGTGATCCTAGAAACCAACAAAATAGGATCGAACGTCCTATTTCATTATTCCATGCTAATGTATTCAAGCGTTAGCTTGCTTTAAACACTCTAATTTTTTCAAAGTAACAGTCCAAATTCCCCGCAACACCAAATTAATGGCATTACGGCTCATCAGGAAGGAGGAATCAGTGAGACCAGTACATACCAGAGGCATGACCAACCTACTAACCCCGAAATTCAACTACGAGCTTTTTAACTGCAACAACTTTAATATACGCTATTGGAGCTGGAATTACCGCGGCTGCTGGCACCAGACTTGCCCTCCAA
+
DDDCDIIHHHGIHHHIGHIHHHFHFHHHIHICGHGHEH0<<GFEHGHHCFEHHHHIGGEEECC?HECGHIIHIHHHIGHHHHIIHHIHGCHH1F<CHGGHCEHGHCEHGHGHHHEHHHGHHHHHHHHHHHIIHIHHHHHFHHGHHHFGEIHEFHFHH<D7HHEG@F@@HFFCCHFC?FFCF?CHHFCEHFHIGHHHHHHHHEHHEIIHHHHFIHGHHHHHHIH9IHGEC@EIH.IHBCA?EFGDCHCCGHE@HCEC<HGCGHHG?HGC1FFHHIIIIIIIIIIIHIIIIHHGEHIIHHHHEHIIIHHIHHHEHHDHCHHHHGGGIHEEIIHEIIHHHCDCHDBD@D
@HISEQ:969:HM2KJBCX2:2:1101:9054:36271 2:N:0:ACTATGCA
AGTGATGTGACTCCCAACTATCCCTATTAATCATTACGGTGATTCAGAAACCAACAAAACAGGACCACCGTCCTATTCTATTATTCCATGCTAATGTATTCAGACGTAAGCCTGCTTTGAACACTCTAATTTTTTCAAGGTAAAGGTCCTGGTTTCCCACCACGCTAAATTAATAACATGATAGTTCCCCAGAAGGTAGAAATTCTACACACCAGTACAGACTTGTTAGCCCGACCAACGGTAGAATCCCGAAATTCAACTACGAGCTTTTTAACTGCAACAACTTTAATATACGCTATTGGAGCTGGAATTACCGCGGCTGCTGGCACCAGACTTGCCCTCCAA
+
ADDADIHIIIIIHHIIIIIIHIIIIIIIIIIIIIIIIIIIIIIIIIIIIIIIIIIIIGHIII@HHIIIHHIHGHIIIIGHIIIIIHIGIIIHIIIHGHIIIHHIIIIIIHIIHHIIHIIIIIIIHIIHHIIIIIHIIHIGIIIIIIHIIIIHHIHIIIHHHHHHIHHIIIHIHHIIIIIIIIIIHHHIIIIIIIIIIIIIIIIIIIIIIIIIIIIIIIIIIIIIIIHIIIIIIIIIIIIIIHHGIIIIIHIIIIIIIIIIIIIIIIIIIIIIIIIIIIIIIIIHIIIIIIIIHHIIIIIIIIIIIIIIIIIIIIIIIIIIIIIIIIIIIIIIIIIIIIIIDDDDD
@HISEQ:969:HM2KJBCX2:2:1101:7235:36857 2:N:0:ACTATGCA
AGTGATGTGACTCCCAACTATCCCTATTAATCATTACGGTGATCCTAGAAACCAACAAAATAGAACCATGCCGTCCTATTCTATTATTCCATGCTAATGTATTCGAGCAAAAATGCCTGCTTTAAACACTCTAATTTTTTCAAGGTAAAGGTCCTGGATCCGCAAGACACCCAATAAAGGACATCAAGTTTCTCCAGAAGGTGAGAAATCAACAGTAACAGTTCATACCCCTTAAGGCATGACCATCACGTCAATCCCGAAATTCAACTACGAGCTTTTTAACTGCAACAACTTTAATATACGCTATTGGAGCTGGAATTACCGCGGCTGCTGGCACCGACTTGCCCTCCAA
+
DDDDDIIIIIIIIIIIIIIIIIIIIIIIIIIIIIIIIIIIIIIIIIIIIIIIIIIIIIIIIIHHIIIIIIIIHIIIIIIIIIIIIIIIHIIIHIIIIGHIHFHIHICHIIIIIIGIHHIIIIIIHIIIIIIIIIIIIIIIIIIIIIIIIIIIIIIIIIHHIIIIIIIIIIIIIIIIIIIIIIIIIIIIIHIIIIIIIIIIIIIIIIIIIIIIIIIIIIIIIIIHIIHIIIIIIIIIIIIIIHIIIIIIIIHIIIIIIIIIIIIIIIIIIIIIIIIIIIIIIIIIIIIIIIIIIIIIIIIIIIIIIIIIIIIIIIIIIIIIIIIIIIIIIIIIIIIIIIIIIIIIIIIDDDDD
@HISEQ:969:HM2KJBCX2:2:1101:19151:36787 2:N:0:ACTATGCA
AGTGATGTGACTCCCAACTATCCCTATTAATCATTACATCGGTCCGTAAACCAACAAAATAGAACCAATGTCCTATTCCATTATCCCATGCTAATGTATTCAAGGCATAAAACGCCTGCTTTGAACACTCTATTTTTCTCAAAGTAAACTATCGGAATCCCACCAGCACTTAATTAAAAGCACCAAGTGTTCCTCCGAAGTACATGGCCAGCGTAATATCGCATGCACGTAACCAAAAAATGGCCACGGACGCTCAACACCAACCAAGACTCAGACTACGAGCTTTTTAACTGCAACAACTTTAATATACGCTATTGGAGCTGGAATTACCGCGGCTGCTGGCACCAGACTTGCCCTCCAA
+
ADDDDECGGH@@GDHHHH?H@<GCGH?GHHIHHHIH?EHI@EEHED1DGGHEEG@CCHHHIGEHHHHHC@FEHHHFE?CGCDCEC<CFGECEDF?<GHHHHGHHE1DFHHHHHDDDEEE@CG<C@HF@FHHIHH<@@HHHEFH@HHHIHCHHFCHHHEGHEH@CHGBDC?FEFADF?HHHEBGFFBCBHGFDHHHHEFCCDD/</<8.<GG?HHCEGHHHFEGH9AHC00EGC<HEHCHHCH?<@HHDHEHF<1CHHD<CGEHHEEF1GF@EIHHHEHHIHIHHEHHHHHHCHIGIIIHEHHGIHIHEHHCHEHHEHIIIHEIHEFHEE<CGIHIIIHEHHHHIHHEF<IIIIIIHADBDD
@HISEQ:969:HM2KJBCX2:2:1101:2547:37506 2:N:0:ACTATGCA
AGTGATGTGACTCCCAACTATCCCTATTAATCATTACGGTGATCCTAGAAACCAACAAAATAGAACCATGCCGTCCTATTTTATTATTCCATGCTAATCTATTCAAGCACAAGCCTGCTTTAAGCACTCTAATTTTTTCAAGGTAATAGCTCTGCTTCCCCAACGCACTAACTTAATAGCATGCTGGTTATTCAGAAGGTAGGAATTCATCAGGCCAGTGCGGACAGTGAAGCCCGACCAACCGACAAACTCCGAAATTCAACTACGAGCTTTTTAACTGCAACAACTTTAATATACGCTATTGGAGCTGGAATTACCGCGGCTGCTGGCACCAGACTTGCCCTCCAA
+
DDDADIIIIIIIHHHIIIIIIHHIIIIIIIIIIHGIIIIIIIIHHIHHHIHGFHIHHHHHIHIIHHHIHEHGDHHHHIHHHEHHIHIHCGHHIHIIIIHHHEGHIIHIHHHHGIHIIIHHIIIIIIGIIIIHIIIIHIIHHIIIIIIICIHIIIHHIIHIIIIIIIIIIIHIIIIIHHHIIIIIIIIIIHGHHIIIIIIHIIHIIIIIIIHHIIIIIIIIHHIIIIIIHGHIIIIIIIIIIHIIHHGIIIHHIIIIHHHIHIIIHIIHHIIIIIIIIIIIIIIHHGIIHIIIIIIIIIIIIIGIIHGIIIIIIIIIIIIIIIIIIIIIIHIIIHIHIIIIIIIDADDA
@HISEQ:969:HM2KJBCX2:2:1101:7658:38241 2:N:0:ACTATGCA
AGTGATGTGACTCCCAACTATCCCTATTAATCATTACGTCAATCCTAGAAACCAACAAAATAAGATCGAACGTCCTATTTCATTATTCCATGCTAATGTATTCAAGCGTTAGCTTGCTTTAAACACTCTAATTTTTTCAAAGTAACAGTCCAAATTCCCCGCAACACCAAATTAATGGCATTACGGTTCATAAGGAAGGAGGAATCAGTGAGACCAGTACATACCAGAGGCATGACCAACCTACTAACCCCGAAATTCAACTACGAGCTTTTTAACTGCAACAACTTTAATATACGCTATTGGAGCTGGAATTACCGCGGCTGCTGGCACCAGACTTGCCCTCCAA
+
DDDDDIIIHHFFIIIIIHIIIEHIIFHHIHIIHHCHHHHHHIIGIIIIHHE?FHHHCHEHHHIIIFIIIIIIIIIIIIFHIIHFEHIIHHHIHIIGIHHIIHHIIHIIIIIHIIHHHHIIHHHHHIHHIHHHHHHGHHGEIIGIIIHFHHHHHHIIIIIIIIGIHHHIIIIIIIIIIIIIHIHHHIHIIIIIIIIIIIIIIIIIIIIIIIIHHIIIIIIHIHGIIIHIIIIIIIIIIIIIIIHGHHHHIIIIIIIIHIIHHIIIIIIIIIIIIIIIIIIIIHIIIIIIIIIIHHIIIIIIIIIIIIIIIIIIIIIIIIIIIIIIIIIIIIIIIIIHIIIIIDDDDD
@HISEQ:969:HM2KJBCX2:2:1101:11868:38265 2:N:0:ACTATGCA
AGTGATGTGACTCCCAACTATCCCTATTAATCATTACGGTGATCCTAGAAACCAACAAAATAGAACCATGCCGTCCTATTCTATTATTCCATGCTAATGTATTCGAGCAAAAATGCCTGCTTTAAACACTCTAATTTTTTCAAGGTAAAGGTCCTGGATCCGCAAGACACCCAATTAAGGACATCAAGTTTCTCCAGAAGGTGAGAAATCAACAGCGACAGTTCATACCCCTTAAGGCATGACCATCACGTCAATCCCGAAATTCAACTACGAGCTTTTTAACTGCAACAACTTTAATATACGCTATTGGAGCTGGAATTACCGCGGCTGCTGGCACCAGACTTGCCCTCCAA
+
DDDDCIIIHIIIIIIIIIIIIIIIIIIIIIIIIIIIIIIIGIIGIIIIIIIIIIIIIIGIIIIHIIIGIHIHHHIIIIHHHIIIIIIIIIIHFHIIHHHHHIHIIIIIIHIIIIIIIHHHIHHHHHHHIIIIIIIHEHHHIIIIIIIIIIHIIIIIIIIIIIIIIIIIIIIIIHIHIHIIIIIHIIIIIIHIIIIIIIIIIIIIIIIIIIIIIIIIIIIIIIIIIIIIIIIIIIIIIIIIIIIIIIIIIIIHIIIIIIIIIIIIIIIIIHHIIIIIIIIIIIIIIIIIIIIIIHIIIIIIIIIIIIIIIIIIIIIIIIIIIIIIIIIIIIIIIIIIIIIIIIIIIIIIDDDDD
@HISEQ:969:HM2KJBCX2:2:1101:10732:39182 2:N:0:ACTATGCA
AGTGATGTGACTCCCAACTATCCCTATTAATCATTACGTCAATCCTAGAAACCAACAAAATAGGATCAAACGTCCTATTTCATTATTCCATGCTAATGTATTCAAGCGTTAGCCTGCTTTAAACACTCTAATTTTTTCAAAGTAACAGTCCTGTTTCCCTGCAACACCAAATTAATGACATTACAGTTCTTCAAGAAGGAGGAACCAGTAAAGCCAGTACATACCAGAGGCACGACCAACTTACTAATCCCGAAATTCAACTACGAGCTTTTTAACTGCAACAACTTTAATATACGCTATTGGAGCTGGAATTACCGCGGCTGCTGGCACCAGACTTGCCCTCCAA
+
DDDDDIIIIIIIIIIIIIIIIIIIIIIIIIIIIIIIIIIIIIIIIIIIIIIIIIIIIIGHHIHIIIIIIIHHIIIIIIIIIIIIIIIHIIIIIIIIIIIIIIIIIIIIIIIHIIIIIIIIIHIIIIIIIIIIIIIIIIIIIIIIIIIIIIIIIIIIIIIIIIIIIIIIIIIIIIIIIIIIIIIIIIIIIIIIIIIIIIIIIIIIIIHIIIIIIIIIIIIIIIIIIIIIIIIIIIIIIIIIIIIIIIIIIIIIIIIIIIIIIIIIIIIIIIIIIIIIIIIIIIIIIIIIIIIIIIIIIIIIHIIIIIIIIIIIIIIIIIIIIIIIIIIIIIIIIIIIIIIIIDDDDD
@HISEQ:969:HM2KJBCX2:2:1101:16769:38763 2:N:0:ACTATGCA
AGTGATGTGACTCCCAACTATCCCTATTAATCATTACGGTGATCCTAGAAACCAACAAAATAGAACCATGCCGTCCTATTCTATTATTCCATGCTAATGTATTCGAGCAAAAATGCCTGCTTTAAACACTCTAATTTTTTCAAGGTAAAGGTCCTGGATCCGCAAGACACCCAATAAAGGACATCAAGTTTCTCCAGAAGGTGAGAAATCAACAGTAACAGTTCATACCCCTTAAGGCATGACCATCACGTCAATCCCGAAATTCAACTACGAGCTTTTTAACTGCAACAACTTTAATATACGCTATTGGAGCTGGAATTACCGCGGCTGCTGGCACCAGACTTGCCCTCCAA
+
DDDDDIIIIIIIIIIIIIIIIIIIIIIIIIHHIIIHIHIIIIIIIHIGHIHIIIIIIIIEHIGHHIIHHHIHHGHHIHIHHIHIIIIIIHHE@GHIIIGHIHHIIIIIHIFHIIIIIIIIIIIHHIIIIIIIIIIIIIIIIIIIIIHIIIIIIHIIIIIIIIIIIIIIIIIIIIIIIIIIIIIIIIIIIIIIIIIIIIIIIIIIIIIIIIIIHIIIHFIIIIIIIIHIIIIIIIIIIIIIIHIIIIHHIIGDIIIIIIIIIIIIIIIIIIIIIIIIIIIIIIIIIIIIIIIIIIIIIIIIHIIIIIIIIIIIIIIIIIIIIIIIIIIIIIIIIIIIIIIIIIIIIIIIDDDDD
@HISEQ:969:HM2KJBCX2:2:1101:12098:39438 2:N:0:ACTATGCA
AGTGATGTGACTCCCAACTATCCCTATTAATCATTACGGTGATCCTAGAAACCAACAAAATAGAACCATGCCGTCCTATTCTATTATTCCATGCTAATGTATTCGAGCAAAAATGCCTGCTTTAAACACTCTAATTTTTTCAAGGTAAAGGTCCTGGATCCGCAAGACACCCAATAAAGGACATCAAGTTTCTCCAGAAGGTGAGAAATCAACAGTAACAGTTCATACCCCTTAAGGCATGACCATCACGTCAATCCCGAAATTCAACTACGAGCTTTTTAACTGCAACAACTTTAATATACGCTATTGGAGCTGGAATTACCGCGGCTGCTGGCACCAGACTTGCCCTCCAA
+
BADDCIIIIIIIIIIIIIIIIIIIIIIIIGIIIIIIIIHIIIIHHHHIIIHHHIHIIIIIIHHIIIIEHHIIHIICHHHHHIGHHHIIIHIHEHCHHEHGFCFHHHHIIIIIIIIIIIIIIIIHIIIIIIIHHHIIIIIIIIIIIIIIIIIIIIHIIIIHIIIIIIIIIIIIIIHIIIIIIIIIIIIHHHIIHIIIIIIIIHHIIIIIIIIIIIIIIIHIIIIIIIIIIIIIIIIIHIIIIIIIIIIIIIHGIIHIIIIIIIIIIIIIIIIIIHIIIIIIIIIIIIIIIIIIIIIIIIIIHIIIIIIIIIIIIIIIIIIIIIIIIIIIIIIIIIIIIIIIIIIIIIIIDDDDD
@HISEQ:969:HM2KJBCX2:2:1101:3519:39624 2:N:0:ACTATGCA
AGTGATGTGACTCCCAACTATCCCTATTAATCATTACGGTGGTCCTAGAAACCAACAAAATAGAATCATCCGTCCTATTTTATTATTCCATGCTAATGTATTCAAGCAAAATGCCTGCTTTAAACACTCTAATTTTTTCAAAGTAAAGGTCCTGGTTCCCCGCGGCACCCAATTAAGGACATCGCGGTTCTCCAGAAGGTGAGAAATTGACTACACCAGTTCATACCCCTTAAGGCACGACCGATGTGTCAATCCCGAAATTCAACTACGAGCTTTTTAACTGCAACAACTTTAATATACGCTATTGGAGCTGGAATTACCGCGGCTGCTGGCACCAGACTTGCCCTCCAA
+
<0<<0<GCGH<<C@CHCGH@GGGHEHGHI1D1DHDF1C0<10DHHI@HIGF1CGH=1@GHE<CFD1<C@<CG@EHEGHCF<DHE1<C?E?HE@FC@1<F@F@CF1EGH@@@5.<?G1?@6HGFF@DEHHIEECHHHG@G@F<CCFEHHEBEHHCEHHHGIGIHIHHBC?@EC<DGEHHHHHDCHI;IHGIHHHIHGHHHGHIHEBGHIHHHHGHHFGHHF@HFGCE?IIIHHHHEHCIIHHHHHHHIHCEHCC</F1IIGHH@EEEHHIHE?HHGIIHHGFHIHIHIHHEFFIIHIHGHHHHFC@HFIIIHHIIHIIHIHHHHFHHHEFCIIIIIIHIH@D1EIIHB@@?A
@HISEQ:969:HM2KJBCX2:2:1101:18371:39617 2:N:0:ACTATGCA
AGTGATGTGACTCCCAACTATCCCTATTAATCATTACGTCAATCCTAGAAACCAACAAAATAGGATCGAACGTCCTATTTCATTATTCCATGCTAATGTATTCAAGCGTTAGCTTGCTTTAAACACTCTAATTTTTTCAAAGTAACAGTCCAAATTCCCCGCAACACCAAATTAATGGCATTACGGATCATCAGGAAGGAGGAATCAGTAAGACCAGTACATACCAGAGGCATGACCAATCTACTAACCCCGAAATTCAACTACGAGCTTTTTAACTGCAACAACTTTAATATACGCTATTGGAGCTGGAATTACCGCGGCTGCTGGCACCAGACTTGCCCTCCAA
+
CDDDDIIIHIIIIHIIIIIIIIIIIGIIIIIIIIIIIGHIHIIIIIIIIICHIIIIIIIHIIGIGHIIIIIIIIIIIIIIHIIIIIHHIGHFHIIHHIHHIHHHIHHIIIIIIIIIIIIIIHHIIIHIIIIHHIIIIIIHIIIIIIIIIIIIIIIIHIHHIIIIIIIIIIIHIHFIIIGIIIIHCIIIIIIIIIIIIIIIIIIIIIIHIIIIIIHIIIIIIIIIIIIIHIIIIIIIIIIHIIIFGIIIHIIIIIIIIIIIIGIIIIIIIIHIIIHIIIIIIIIIIIIIIIIIIIIHIIIHIIIIIIIIIIIIIIIIIIIIIIIIIIIIIIIGIIIIIIIIIDDDDD
@HISEQ:969:HM2KJBCX2:2:1101:13574:40158 2:N:0:ACTATGCA
AGTGATGTGACTCCCAACTATCCCTATTAATCATTACATCGATCCTAGAAACCAACAAAATAGAATCGGATGTCCTATTTCATTATTCCATGCTAATGTATTCAAGCGTGAGCCTGCTTTAAACACTCTAATTTTTTCAAGGTAACAGTCCTAATTCCCCGTGACACCAAATTAATGGCATTACGGTTCTTTAGAAGGTGAGAAATCAATAATATCAGTACATACCAACGGCATGACCGATACATTGATCCCGAAATTCAACTACGAGCTTTTTAACTGCAACAACTTTAATATACGCTATTGGAGCTGGAATTACCGCGGCTGCTGGCACCAGACTTGCCCTCCAA
+
DDDDBIIIHIIIHHHIHIIICHEHHHIIIIIHIHIIIIIIHIIIIIIIIIIIIIIIIIEHHIIHIHIIHGI/GGHHHHIHCHHH?HIIIHIHEE@HEHEHHHHIIHHIIHIHHHHEHGIIHHHHHHIHIHHIHIIIIIIIIGIIIHHHIIIHIIIGIIIIHEHIIHEIIHHGHHHHHHIIIHIHHIHIHGHHIIIIIIHIIHIIIIIIHIIIHHHHIIHIIIIII<IIIIIHHIIIHHIIIIHHDDIHHHIIIIIIIHFIIIIIIIIIIHHIIIIIIIIIIIIIIIIIIIIIIIHIIIIIIIIIIIHHIIIIIIIIIIIHIIIHIIIIIIIIIIIIIIIIIIDDDDD
@HISEQ:969:HM2KJBCX2:2:1101:6885:40786 2:N:0:ACTATGCA
AGTGATGTGACTCCCAACTATCCCTATTAATCATTACGGTGATCCTAGAAACCAACAAAATAGAACCATGCGTCCTATTTCATTATTCCATGCTAATGTATTCAGGCAATAGCCTGCTTTAAGCACTCTAATTTTTTCAAGGTAACAGTCCTGCTTCCCCAACGCACCAAATTAATGACATGCTGGTTATTCAGAAGGTAGGAATCCATCACGCCAGTACAGACCCAAAAGCCCGACCAACGGATAAATCCCGAAATTCAACTACGAGCTTTTTAACTGCAACAACTTTAATATACGCTATTGGAGCTGGAATTACCGCGGCTGCTGGCACCAGACTTGCCCTCCAA
+
BBD@@HHHIHIIIIIIIIIIHHEFHHIIIIHHIIIHIIDHHIHIIIIIGIIIIIHIIIIHHIDHHHGHEHFIHHHHEHHFFHHHIHIHIIIIIIIIIGHHHIHHHHIIIHIIIGIHHHHGIHHIIIIIHIGIHHHFCHFHGIIIHHHHHIIIHHEEGHIIHHHGHHIHHHHIHIIIIIIIIIIIHHHIHHIHHIIIEHHIIIHIIIHHHIIIHIIIIIIIIIIII<IIIHHFHHIHHHIIHHGHGDHIHIIIIIIHIIIIIIIIIIIIHIIIIIIIIIIIIIIIIIIIIIIIIIHIIIIIIIIIIIIIIIIIIIIIHIIIIIIIIIIIIIIIIHHIIIIIIIDDDDD
@HISEQ:969:HM2KJBCX2:2:1101:7593:40632 2:N:0:ACTATGCA
AGTGATGTGACTCCCAACTATCCCTATTAATCATTACTCCAGTTGCTAAAAAACCAACAAAATAGAACCGAAGTCCTACGGTGTTATCCCATGCTAATAGTATTCACGGCGTAAGCCTGCTTTGAACACTCTAATTTTTTCAAAGTAAAGGTGATCAAGAGTCGGATGATCTCCAACCAACCCAGAGTAAACCAGGTGAGCTGAAGGTCCGCAAATGACCACAGAAGCTGACACGCTCTTCAACACTATCATCCCAGAAGAGACGTAGGCCAGAGAGCGTAATGTCAGGAAATCCAACTACGAGCTTTTTAACTGCAACAACTTTAATATACGCTACTGGAGCTGGAATTACCGCGGCTGCTGGCACCAGACTTGCCCTCCAA
+
DDDDDIIIIHIIIIIIIIIIIIIIIIIIIIHIIIIIIIIIIIHIIIIIIIIIIIIGIIIIIIIIHHHHIDHIHHHHIIIIFHEGHHHHHIIHIIHIIIIHHDGHHHIIGIHIIIGIIIHIIIIIIIIHIIIIIGIHIIIGIIIIGIHIIIGHHIHIIIHIIHIIIIHI<GICHFHIIIHHHIHIHHHGHHIHIIHHHFHEGFHIHHEEHHHIHCHEFHIIIEIHHEGHC?IHGFHHC4@HIHHHHHIHHCD1HHEFC<1CCHHEGCHFC?C?C1G?DEEHFDEHFHHEHHD1D11GEECEHECD0C<111FHIIHHFHHC1@11H?CEE00HHG1@GCEFCGHFGDHEHDCD<CCHHD<H?GHHCHHEHHHE?EGC0<<0<D<
@HISEQ:969:HM2KJBCX2:2:1101:9921:40373 2:N:0:ACTATGCA
AGTGATGTGACTCCCAACTATCCCTATTAATCATTACGGTGATCCTAGAAACCAACAAAATAGAACCATGCCGTCCTATTCTATTATTCCATGCTAATGTATTCGAGCAAAAATGCCTGCTTTAAACACTCTAATTTTTTCAAGGTAAAGGTCCTGGATCCGCAAGACACCCAATTAAGGACATCAAGTTTCTCCAGAAGGTGAGAAATCAACAGCGACAGTTCATACCCCTTAAGGCATGACCATCACGTCAATCCCGAAATTCAACTACGAGCTTTTTAACTGCAACAACTTTAATATACGCTATTGGAGCTGGAATTACCGCGGCTGCTGGCACCAGACTTGCCCTCCAA
+
DDDDDIHHHIHHIHIIIHEHHEHHEHHHHIIIIIIIIHHHHHHIIFHGHIIIEHII@HIIIIGHIIHHHHIH/<FHC11CDGHIHCGCHHH?CE?FHGGHFGCIIHHHHIIIFDHEFHGGGHIHEHHIIHIHHHIHHHHGIHHHIHHIHEIHHHIHIHHIIHIIIIIIIIIHIIIIGIIIIHH?HIHIIHGIIIGIIHIII;IIIIIIHIIIHEIIHHIIIII=IIIIIIIIIIIIIIIIIIIIIIIIIIIHIIIIIIIIIIIIHIIIHHIIIIIIIIIIHHIHIIIIIIIIIIHIIIIHHIHHHIIIIIIHHHIIIIIIIIIIHIIIIIIHIIIIIIIIIIIIIIIIDDDDB
@HISEQ:969:HM2KJBCX2:2:1101:8376:41557 2:N:0:ACTATGCA
AGTGATGTGACTCCCAACTATCCCTATTAATCATTACGTCGATCCTAGAAACCAACAAAATAGGGTCAAACGTCCTATTTCATTATTCCATGCTAATGTATTCAAGCGTGTGCCTGCTTTAAACACTCTAATTTTTTCAAAGTAACGGTCCTGATTCCCCATGACACCAAATTAATGACATCACAGTTCGTCAGAAGGTAGAAATCAATAATACCAGTGCATACCAGAGGCACGACCAATATATTGATCCCGAAATTCAACTACGAGCTTTTTAACTGCAACAACTTTAATATACGCTATTGGAGCTGGAATTACCGCGGCTGCTGGCACCAGACTTGCCCTCCAA
+
DDDCDIIIIIIHHIIIIIIIIIIIIIIIIIIIIIIIIIIIIIIIIIIIIIIIIIIIIIIIHIIHIIIIIIIIHIGHIIIIIIIIIIIIIIIIIIIIIIIIIIIIIIIIIIIHIIIIIIIIIIIIIIIIIIIIIIIIIIIIIIIIIIIIIIIIIIHIIIIIIIIIIIIIIIIIIIIIIIIIIIIIIIIIIIIHIHIHIIIIIIIIIIIIIIHIIIIIIIIIIIIIIIIIIIIIIIIIIIIIIIIIHIIIIIIIIIIIIIIIIIIIIIIIIIIIIIIIIIIIIIIIIIIIIIIIHIIIIIIHIIIIIIIIIIIIIIIIIIIIIIIIIIIIIIIIIIIIIIIIIDDDDD
@HISEQ:969:HM2KJBCX2:2:1101:5580:42251 2:N:0:ACTATGCA
AGTGATGTGACTCCCAACTATCCCTATTAATCATTACGGTGGTCCTAGAAACCAACAAAATAGAACCACAACGTCCTATTCTATTATTCCATGCTAATCTATTCAAGCAATAGCCCGCTTTAAACACTCTAATTTTTTCAAGGTAATGGTCCTGGCTCCCCAACACACCCAATAAAGGACATGCTGGCTCACCAGAAGGAAGACCCGACAGCAGACAGTACTCGCCAAAGACGGACCGCCCGGCCAGGCCTAAAATTCAACTACGAGCTTTTTAACTGCAACAACTTTAATATACGCTATTGGAGCTGGAATTACCGCGGCTGCTGGCACCAGACTTGCCCTCCAA
+
DDDDDIIIIIIIIIIIHIIIIIIIIIIIIHIIIIIIIIIIIHHIIIIIIIIIIIIIIIH@HHHEHIIEHHEHIHIIIIIIIIEHIHHGHFGHHIIHHHHIHHHHIIIHIIIIHHIIIHHHHIIHHHHIIHIHIIIIIIIIIIHIIIIIIIIIIIHHIIIIIIHIIIIIIIIHIIIHIIIIIIIIIIIHIIIIIIIIIIHIIIIIIIIIIIIIIIIIIIIIIIIIIIIIIIIIIIIIIIIIIIIIHIIIIIIIIIIIIIIIIIHIIIIIIIIIIIIIIIIIIIIIIIIIIIIIIHIIIIIIIIIIIIIIIIIIIIIIIIIIIIIIIIIIIIIIIIIIIIIIIDDDDD
@HISEQ:969:HM2KJBCX2:2:1101:10373:42401 2:N:0:ACTATGCA
AGTGATGTGACTCCCAACTATCCCTATTAATCATTACGGTGGTCCTAGAAACCAACAAAATAGAATCATCCGTCCTATTTTATTATTCCATGCTAATGTATTCAAGCAAAATGCCTGCTTTAAACACTCTAATTTTTTCAAAGTAAAGGTCCTGGTTCCCCGCGGCACCCAATTAAGGACATCGCGGTTCTCCAGAAGGTGAGAAATTGACTACACCAGTTCATACCCCTTAAGGCACGACCGATGTGTCAATCCCGAAATTCAACTACGAGCTTTTTAACTGCAACAACTTTAATATACGCTATTGGAGCTGGAATTACCGCGGCTGCTGGCACCAGACTTGCCCTCCAA
+
DDDDDIIIIIIHHHIIIIIIIIIIIIIIIIIIIIIIIIIIIIIIIIIIIIIIIIIIGIIIIIHHIIIIGFHHHIIIGIHIIIIIGIIIHHHHIIHIIHHHIIIIIIIIIIHIIHIIIHHIIIIIHIIIIIIIIIIIIIIIIIIIIIIIIIIIIHHHHIIHIIIIIIIIIHHIHIIIIIIIIIIIIIIHHIIIIIIIIIIIIIIIHIIIIIIIIIIIIIIIIIIIIIIIIIIIIIIIIIIIIIIIIIIIHGIIIIIIIIIIIIIIIHIIIIIIIHIIIIIIIIIIIIIIIHIIHIIIIIIIIIIIIIIIIIIIIIIIIIIIIIIIIIIIIIIIIIIIIIIIIIIIIIDDDDD
@HISEQ:969:HM2KJBCX2:2:1101:14976:43148 2:N:0:ACTATGCA
AGTGATGTGACTCCCAACTATCCCTATTAATCATTACGTCGATCCTAGAAACCAACAAAATAGAATCAAACGTCCTATTTCGTTATTCCATGCTAATGTATTCAAGCGTGAGCCTGCTTTAAACACTCTAATTTTTTCAAAGTAACAGTCCTGATTCCCCATGACACCAAATTAATGACATCATGGTTCGTCAGAAGGTAGGAATCAATAATACCAGTACGTACAATAGCACGACCAATAAATTGATCCCGAAATTCAACTACGAGCTTTTTAACTGCAACAACTTTAATATACGCTATTGGAGCTGGAATTACCGCGGCTGCTGGCACCAGACTTGCCCTCCAA
+
DDDDDIIIIIIIIIIIIIHIIIHIIIIIIIIIIIIIIIIIIIIIIIIIIIIIIIIIIIIIIIHIIIIIIIIIHIHHIHIIIIIIIIIIIIIIGHIIIIIIHGIIIIIIIHIIIIIIIIIIIIIIIIIIIIIIIIIHIIIIIIHHIIIIHHIHIIIIIHIIIIHIIIHIIIIIIIIIHIIIHIIIIIIIIIHIIIIIHHIIHHIIHHIHIIIHFIIIIHIIHIIIIIIIIIIIIIIIIIIIIIIHIIIIIIIIIIIIIIIIIIIIIIIIIIIIIIIIIIHIIIIIHHHIIIIIIIIIIIIIIIIIIIIIIIIIIIIIIIIIIIIIIIIIIIIIIIIIIIIIDDDDD
@HISEQ:969:HM2KJBCX2:2:1101:7427:43499 2:N:0:ACTATGCA
AGTGATGTGACTCCCAACTATCCCTATTAATCATTACGTCGATCCTAGAAACCAACAAAATAGAATCAAACGTCCTATTTCGTTATTCCATGCTAATGTATTCAAGCGTGAGCCTGCTTTAAACACTCTAATTTTTTCAAAGTAACAGTCCTGATTCCCCATGACACCAAATTAATGACATCATGGTTCGTCAGAAGGTAGGAATCAATAATACCAGTTCGTACAATAGCACGACCAATAAATTGATCCCGAAATTCAACTACGAGCTTTTTAACTGCAACAACTTTAATATACGCTATTGGAGCTGGAATTACCGCGGCTGCTGGCACCAGACTTGCCCTCCAA
+
DBD@BCHHHIEEHHHIIIIHFHHHFHHIIIIIIIIIHIIHHHIHHEHHIIIIIHHIIIIIIGIHIIIGIFFEFHECEHIIGHIIIHGCGIIHIFFHEHGGHHEGHIHHG8DHHGHHIHHIHIHFHHHHGHHIIIIIFGGGIHEFBCCDDFEFEIHIHHEHHIHHHEHHFHGFHHHHHEGGC@CEHHHGFHHHIHHHHEGIIIIHECHGHHEECHIHIIHIIIHIIHIIHECE@CEIIIGHHFHFHHHHFHCC@1EHEEHIIIHHFIIIIHCHHHIIIIHIIHHD<<?CHHHEEH?EFGIIHHGIHEHIHIIIIIHDDIHHHHHEFEIHIHHGCHEIIIHH@DADD
@HISEQ:969:HM2KJBCX2:2:1101:4854:43219 2:N:0:ACTATGCA
AGTGATGTGACTCCCAACTATCCCTATTAATCATTACGTCAATCCTAGAAACCAACAAAATAGGATCAAACGTCCTATTTCATTATTCCATGCTAATGTATTCAAGCGTTAGCCTGCTTTAAACACTCTAATTTTTTCAAAGTAACAGTCCTGTTTCCCTGCAACACCAAATTAATGACATTACAGTTCTTCAAGAAGGAGGAACCAGTAAAGCCAGTACATACCAGAGGCACGACCAACTTACTAATCCCGAAATTCAACTACGAGCTTTTTAACTGCAACAACTTTAATATACGCTATTGGAGCTGGAATTACCGCGGCTGCTGGCACCAGACTTGCCCTCCAA
+
DDDDCHIIIIIIIIIIIIIIIIIIIIIIHIIIIII?GHIIIHHHIHHHIEHIGHHIHIHIIIHIIIHIIIIHIHIIIIIIIIIIGIIHHIIHIIIIHIHIIHHHIIIIIIIHIIIIIGHIHHHGIHIHHH@IIIIIIIIIIIIIIIIIIIIIIHHIIIIIIIIIIIIIIIIIIIIIIIIIIIIIIIHHHFIIIIIIIIIIIIIHHHIIIIIHHHHIIIIIIIII<HIIIIHIIIHGIHHHIIIIHIIEHIIIHHIIHIIIHHHIIIIIIIIIIIIIIIIIIIIIHIIIIIIIIIIHHHHHHIIIIIIIIIIIIIIHIIIIIIIIIIIIIIIIIHIHIIIIHBDDDD
@HISEQ:969:HM2KJBCX2:2:1101:11601:43583 2:N:0:ACTATGCA
AGTGATGTGACTCCCAACTATCCCTATTAATCATTACGTCGATCCTAGAAACCAACAAAATAGAATCAAACGTCCTATTTCATTATTCCATGCTAATGTATTCAAGCGTGAGCCTGCTTTAAACACTCTAATTTTTTCAAAGTAACAGTCCTGATTCCCCACAACACCAAATAAATGACATCATGGTTCGTCAGAAGGGAGAAACCGACGATGCCAGTACGTACCGAGGCACGACCAACATGATGGTCCCGAAATTCAACTACGAGCTTTTTAACTGCAGCAACTTTAATATACGCTATTGGAGCTGGAATTACCGCGGCTGCTGGCACCAGACTTGCCCTCCAA
+
DDDDDIIIIIIHIIIIIIIIIIIIIIIIIIIIIIIIIHHIIIIIIHIIIIIIIIIIHHIIIIHHIHHIIHHEGHIIIIHHIIIGIHIIIIHHHHHIIIIHHHIHIIHIIIIIIIIIIHHIIIHHIIIIIIIHIIIIIIIIIIIIIIIIIIIIIIIIIIIIIIIIIIIIIIIIIHHIIIIIIIIIIIIIGIIIIIIIIIIHIIIIIIIIIIIIIIIIIIIIIIIIIIIIIIIIIIIIIIIIIIIHIIIIIIIIIIIIIIIIIIIIIIIIIIIIIIIIIIIIIIIIIIIIIIIIIIIIIIIIIIIIIIIIIIIIIIIIIIIIIIIIIIIIIIIIIIIIIIIIDDDDD
@HISEQ:969:HM2KJBCX2:2:1101:14799:43599 2:N:0:ACTATGCA
AGTGATGTGACTCCCAACTATCCCTATTAATCATTACGGTGATCCTAGAAACCAACAAAATAGGTTTGAACGTCCTATTTCATTATTCCATGCTAATGTATTCAAGCGTTAGCCTGCTTTAAACACTCTAATTTTTTCAAAGTAACAGTCCTGTTTCCCTGCAACACCAAATTAATGGCATTACAGTTCTTCAGAAAGGAGGAATCAGCGAAACCAGTTCATACCAGTGGCACGACCAACCTGCTGACCCCGAAATTCAACTACGAGCTTTTTAACTGCAACAACTTTAATATACGCTATTGGAGCTGGAATTACCGCGGCTGCTGGCACCAGACTTGCCCTCCAA
+
DDDDDIIIIIIIIIIIIIIIIIIIIIIIIIIIIIIIIIIIIIIIIIIIIIIIIIIIIIIIIIHIHHIIIIIIHIHIIIIIIIIIGIIIHIIIIIIIIIIIIIIIIIIIIIIHIIIIIHIHIIIIIIIHIIIIIIIIIIIIIIHIIIIIIIIIIHIIIIIIIIIIIIIIIIIIIIIIIIIIIIIIIIIIIIIIIIIIIIIIIIIIIIIIIIIIIIIIIHIIIIIIIIIIIIIIIIIIIIIIIIIHIIIIIIIIIIIIIIIIIIIIIIIIIIIIIIIIIIIIIIIIIIIIIIIIIIIIIIIIIIIIIIIIIIIIIIIIIIIIIIIIIIIIIIIIIIIIIIIIIDDDDD
@HISEQ:969:HM2KJBCX2:2:1101:13604:42607 2:N:0:ACTATGCA
AGTGATGTGACTCCCAACTATCCCTATTAATCATTACGTCAATCCTAGAAACCAACAAAATAGGATCGAACGTCCTATTTCATTATTCCATGCTAATGTGTTCAAGCGTTAGCTTGCTTTAAACACTCTAATTTTTTCAAAGTAACAGTCCAAATTCCCCGCAACACCAAATTAATGGCATTACGGCTCATCAGGAAGGAGGAATCAGTGAGACCAGTGCATACCGATGGCATGACCAATCTACTAACCCCGAAATTCAACTACGAGCTTTTTAACTGCAACAACTTTAATATACGCTATTGGAGCTGGAATTACCGCGGCTGCTGGCACCAGACTTGCCCTCCAA
+
DDDDDIIIIIIIIIIIHHIIIIIIIIIIIIIIIIIIIIIIIIIIIIIGHIIIIIIIIIIIIHIIIIIIIIGHHHIIIIIIIIIIIIIGHIHIIIIIIIIIIHIIIIIIIIIIIIIIIIIIIHIIIIIIIIIIIIHIIIIIIIHIIIIIHIIIHIIHHIIIIIIIIIIIIIIIIIIIHIIIIIIIIHEIIIIIIIIIIIIHIIIIIIIIIIIIIIHHIHIIIIIIIIIIIIIIIIII<IIIIIIIIIIIIIIIIIIIIIIIIIIIIIIIIIIIIIIIIIIHHIIIIIIIIIIIIIIIIIIIIIIIHIIIHIIIIIIIIIIIIIIIIIIIIIIIIIIIIIIIIDDDDD
@HISEQ:969:HM2KJBCX2:2:1101:12596:43656 2:N:0:ACTATGCA
AGTGATGTGACTCCCAACTATCCCTATTAATCATTACGGTGATCCTAGAAACCAACAAAATAGAACCATGCCGTCCTATTCTATTATTCCATGCTAATGTATTCGAGCAAAAATGCCTGCTTTAAACACTCTAATTTTTTCAAGGTAAAGGTCCTGGTTCCCCGCGGCATCCAATTAAGGACATCGCGGTTCTCCAGAAGGTGAGAAATTGACTGCACCAGTTCATACCCCGTGAGGCACGACCGATGCGCCAATCCCGAAATTCAACTACGAGCTTTTTAACTGCAACAACTTTAATATACGCTATTGGAGCTGGAATTACCGCGGCTGCTGGCACCAGACTTGCCCTCCAA
+
DDDDDIIIHIIIIIHIIIIIIIIIIIIIIIIIIIHHIIIIHIIIIIIIIIIIIIIIIIIIIIHIIIIIIIIGHIHHHHEHIIGGHHIGHIIIIIEFHFHHFHCHHHHIIIIIIGIHHHHHHIIHHHIIHGIIIIIIIIIIIIIIIIIHHIIIIIHHHHEHIIIIIIIIHHIIIIHHIIHIIIIIHFHHIHIIIIIIIIIHHFIIIIIIIIHIIIIIIIIIHIIIIFDIIIIIIIIHIIIIIIIIHHIIIGIHIIIIIIIIIIIIIIIIIIIIIIIIIIIIIIIIHHHIIIIIIHIIIIIGIIIIIIIIIIIIIIHGHHIHIIHIIIIIIIIIIIIIIIIIIIIIIIIIDDDDD
@HISEQ:969:HM2KJBCX2:2:1101:2288:43788 2:N:0:ACTATGCA
AGTGATGTGACTCCCAACTATCCCTATTAATCATTACGGTGATCCTAGAAACCAACAAAATAGAACCATGCCGTCCTATTCTATTATTCCATGCTAATGTATTTGAGCAAAAATGCCTGCTTTAAACACTCTAATTTTTTCAAGGTAAAGGTCCTGGATCCGCAAGACACCCAATAAAGGACATCAAGTTTCTCCAGAAGGTGAGAAATCAACAGTAACAGTTCATACCCCTTAAGGCATGACCGTCACGTCAATCCCGAAATTCAACTACGAGCTTTTTAACTGCAACAACTTTAATATACGCTATTGGAGCTGGAATTACCGCGGCTGCTGGCACCAGACTTGCCCTCCAA
+
DDCDDIIIIIIIIIIIIIIIIIIIIIIIIIIIIIIIIHIIIIIHIIIIIIIHHIHIHIIIHHFEHIIIIGIHHHIIIGIIIIIIIIIIIIIIIIIIIIIIICFHHIIIIIIIIIIIIIIIHIIIIIIIIIIIIHIIIIIIHIHIIIIHIIIHIHIIIIHHIIIIIHIIIIIIIIIIIIIIIIIIIIHHHECHFIHIIIIIIIHIIIIIHIIIIIIHHIIIIIHIIIIIIIHIIIIIIIIIIIIIIIIIIIHDIIHIIIIIIIIIIIIIIIIIIIIIIIIIIIIIIIIIIIIIIIIIIIIHGIIIIIIIIIIIIIIIIIIIIIIIIIIIIIIIIIIIIIIIIIIIIIIIDDDDD
@HISEQ:969:HM2KJBCX2:2:1101:5259:45136 2:N:0:ACTATGCA
AGTGATGTGACTCCCAACTATCCCTATTAATCATTACGGTGATCCTAGAAACCAACAAAATAGAACCATGCCGTCCTATTCTATTATTCCATGCTAATGTATTCGAGCAAAAATGCCTGCTTTAAACACTCTAATTTTTTCAAGGTAAAGGTCCTGGATCCGCAAGACACCCAATTAAGGACATCAAGTTTCTCCAGAAGGTGAGAAATCAACAGCGACAGTTCATACCCCTTAAGGCATGACCATCACGTCAATCCCGAAATTCAACTACGAGCTTTTTAACTGCAACAACTTTAATATACGCTATTGGAGCTGGAATTACCGCGGCTGCTGGCACCAGACTTGCCCTCCAA
+
DDDDDIIIIIIIIIIIIIIIIIIIIIIIIIIIIIIIIIIIIIIIIIIGIIIIIIIIIIIHIIHHIIIIIEHHHHIIIIIHIIIIIIIIHIIEGHIIIHIHIHHIHIIIIIIIHIIIIIIIIIIHIHHIIIIIHIIIIIIIIIHIIIIIHIIIIIIIHIIIIIHIIIIIIIIIIIIIIIIIHHIIIIIIIIIIIIHIIIIIIIIIIIIIIIIIIIIIIIIIIIIIIIIIIIIIIIHIIIIIIIIIIIIIIIHGIIIIIIIIIIIIIIIIIIIHHIIIIIIIIIIIIIIIIIIIIIIIIIHHHIIIIIIIIIIIIIIIIIIIIIIIIIIHIIIIIIIIIIIIIIIIIIIIDDDDD
@HISEQ:969:HM2KJBCX2:2:1101:6776:45220 2:N:0:ACTATGCA
AGTGATGTGACTCCCAACTATCCCTATTAATCATTACGGTGGTCCTAGACCAACAAAATAGAACCAACGTCCTATTCTATTATTCCATGCTAATCTATTCAAGCAAAAGCCCGCTTTAAACACTCTAATTTTTTCAAGGTAATGGTCCTGGCTCCCCGACACACCCAATAAAGGGCATACCGGCTCACCAGAAGGATAGACCCGACAACAGACAGTACTCGCCAGAGACGGACCGCCCGGTCAGGCCTAAAATTCAACTACGAGCTTTTTAACTGCAACAACTTTAATATACGCTATTGGAGCTGGAATTACCGCGGCTGCTGGCACCAGACTTGCCCTCCAA
+
@DDD@GHIHEHEH?C1CGHHEHHEEE1<11<C<F@EEHFC?CE?<CCGHI?GC@CH?HEHHIHEFC@CHCG=@@1CFEC@1GFFHIHH1CG11GG1@<CGEEIIGHEHCDDCCHC?B<F?HFHHE@ECFBH@HGHFHHAFHHHCHHIIHC@$<IIGIHHIHIHGIIHHH:HIIHCHHDHDEHFHEIIHGHEFHIEHGHIIHDH?HHHHCIIIIHHEDHGHF?=?IHIIIGIIIIHHDE@HGIHHGHHHHHFHEHIHHHC<IIIIHEHGIIHHHHFHEIHHFF?HHFHIHEHIFF?@<CEHGHIIHHHCIHIHHDE1FIHGIIIIIIIHFGCECGHHGE@0?@D
@HISEQ:969:HM2KJBCX2:2:1101:2710:45390 2:N:0:ACTATGCA
AGTGATGTGACTCCCAACTATCCCTATTAATCATTACGGTGATCCTAGAAACCAACAAAATAGAACCATGCCGTCCTATTCTATTATTCCATGCTAATGTATTTGAGCAAAAATGCCTGCTTTAAACACTCTAATTTTTTCAAGGTAAAGGTCCTGGATCCGCAAGACACCCAATAAAGGACATCAAGTTTCTCCAGAAGGTGAGAAATCAACAGTAACAGTTCATACCCCTTAAGGCACGACCAACTTACTAATCCCGAAATTCAACTACGAGCTTTTTAACTGCAACAACTTTAATATACGCTATTGGAGCTGGAATTACCGCGGCTGCTGGCACCAGACTTGCCCTCCAA
+
DDDDDIGHIIIIIIIIIIIIIIIIIIIIIIIIIIIIIIIIIIIHIIIIIIIIHHIIIIIHIHHIIIIHIIIICHHIIHIIIIIIIIIIIIIIIIIHIIHHIIHIHHHHHHIIIIHHHIIHGIHIIHIIIIIIIIIHHHHIIIIIIIIIIHHHHHHEIHHHIIIIHIIIIIIIIIIIIHHGIIIIIIIIIIIIIIIIIIIIIHIIIIIIIIIIIIIIIIIIIHHIIIIIIIIIIIIIIIIIGIIIIIIIIIIHIIIIIIIIIIHIIIIIHHIIIIIIIIIIIIIIHIIIIIIIIIIIIIHEHHIIIIIIIIIIIIHHIIIIIIIHIIIIIIIIIIIIIIIIIIIIIIIIDDDDD
@HISEQ:969:HM2KJBCX2:2:1101:5121:45329 2:N:0:ACTATGCA
AGTGATGTGACTCCCAACTATCCCTATTAATCATTACGTCAATCCTAGAAACCAACAAAATAGGATCGAACGTCCTATTTCATTATTCCATGCTAATGTATTCAAGCGTTAGCCTGCTTTAAACACTCTAATTTTTTCAAAGTAACAGTCCTGTTTCCCTGCAACACCAAATTAATGACATTACAGTTCTTCAAGAAGGAGGAATCAGTAAAGCCAGTACATACCATTGGCACGACCAACCTACTGACCCCGAAATTCAACTACGAGCTTTTTAACTGCAACAACTTTAATATACGCTATTGGAGCTGGAATTACCGCGGCTGCTGGCACCAGACTTGCCCTCCAA
+
@DD@DIIIIIHGHIII@GHHIHEFHEEHFIHEECG1F1CGHECHHHEHIFHIHGHECHHIHGIHGEHHHHEHF@GHH@HHHIHHE@@1CHH??1CCHIIHHDHGHHEIHIIHHGD@HIHHIBHHHHFHHGHHHGEHHH1<HEGEHIIIGIIIHHEEGHHGGHHHHHIIIIFH7HHHIIIHFIIHHIIHGFEIIHHHGGHHGHIFHIHFGIHGFGIIIIHFHGIIIHIHHEIHHIHDHHCHG?HHGHHHHCGIIIIIIIHHIIIIIIHHFCIH?HGHHIIGIIIHHHIIHHHIHIHHIIIHHIIIHHEIIIIHHIHFDHIIHIHIHHHIIIHHHIIHIIIGC@A@@D
@HISEQ:969:HM2KJBCX2:2:1101:12695:45442 2:N:0:ACTATGCA
AGTGATGTGACTCCCAACTATCCCTATTAATCATTACGGTGATCCTAGAAACCAACAAAATAGAACCATGCCGTCCTATTCTATTATTCCATGCTAATGTATTCGAGCAAAAATGCCTGCTTTAAACACTCTAATTTTTTCAAGGTAAAGGTCCTGGATCCGCAAGACACCCAATAAAGGACATCAAGTTTCTCCAGAAGGTGAGAAATCAACAGTAACAGTTCATACCCCTTAAGGCATGACCATCACGTCAATCCCGAAATTCAACTACGAGCTTTTTAACTGCAACAACTTTAATATACGCTATTGGAGCTGGAATTACCGCGGCTGCTGGCACCAGACTTGCCCT
+
DDDDDIIIIIIIIIIIIIIIIIIIIIIIIEHIIIIIIIHIIIIIIIIIIIHIIIIIHIIIIIIIIIIIHEHIHGHIIHIHIHHIIIIIIIIIIIIFHIGIIIHIHIIIIIIIIIIIIHHHHHIIIIIIHIIIHIIIIIIHIIHIIIIIIIIIIIIIHIIIIHIIHHHHIHIIIIGIIIIIIIHHIIIIIIGHIIIIGIIIIHIIIIIIIHIIGIIIHHIIIIIIIIIIHIIIIIIIHIIIHHIIHIIIIIIIIIIIIIIIIIIIIIIHIIIIIIIIIIIIIHIIIIIIHIIIIIIIIIHGDIIIHIIIIIIHIIIIIIIIIIIIIIIIIIIIIIIIIIIIIIIIDDDDD
@HISEQ:969:HM2KJBCX2:2:1101:12248:46136 2:N:0:ACTATGCA
AGTGATGTGACTCCCAACTATCCCTATTAATCATTACGGCGGTCCTAGAAACCAACAAAATAGAACCATGCCGTCCTATTCTATTATTCCATGCTAATGTATTCGAGCAAAAATGCCTGCTTTAAACACTCTAATTTTTTCAAGGTAAAGGTCCTGGATCCGCAAGACACCCAATTAAGGACATCAAGTTTCTCCAGAAGGTGAGAAATCAACAGCGACAGTTCATACCCCTTAAGGCATGACCATCACGTCAATCCCGAAATTCAACTACGAGCTTTTTAACTGCAACAACTTTAATATACGCTATTGGAGCTGGAATTACCGCGGCTGCTGGCACCAGACTTGCCCTCCAA
+
DDDDDIIIIIIIIIIIIIIIIIIIIIIIIIIIIIIIIIIIIIIIIIIIHIIIIIIIHHIIIIIHIIIIIHIIGIIIIIIIIIIIIIIIIIIIIIIIHIIIIIIIIIIIIIIIIIHIIIIIIHIIIIIIHIIIIIIIIIIIIIIIHIIIIIIIIIIIIIIIIIIIIIHIIIHIIIIIIIIIIIIIIIIIIHIIIIIIIIIIIHIIIIIIIIIIIIIIIHIIIIIIIIIHIIIIIIIIIIIIIIIIIIIIIIIHIIIIIIIIIIIIIIIIIIIIIIIIIIIIIIIIIIIIIIIIIIIIIHIIIIIIIIIIIIIIIIIIIIIIIIIIIIIIIIIIIIIIIIIIIIIIIIIIDDDDD
@HISEQ:969:HM2KJBCX2:2:1101:4602:45889 2:N:0:ACTATGCA
AGTGATGTGACTCCCAACTATCCCTATTAATCATTACGGTGATCCTAGAAACCAACAAAATAGAACCATGCCGTCCTATTCTATTATTCCATGCTAATGTATTCGAGCAAAAATGCCTGCTTTAAACACTCTAATTTTTTCAAGGTAAAGGTCCTGGATCCGCAAGACACCCAATTAAGGACATCAAGTTTCTCCAGAAGGTGAGAAATCAACAGCGACAGTTCATACCCCTTAAGGCACGACCATCACGTCAATCCCGAAATTCAACTACGAGCTTTTTAACTGCAACAACTTTAATATACGCTATTGGAGCTGGAATTACCGCGGCTGCTGGCACCAGACTTGCCCTCCAA
+
DDDDDIIIIIIIHHHIIIIIIHIIIHIIIIIIIIIIIIIIIIIIIIIIIIIIIIIIIIIIIIHIIIIHHEHHIIIHIGIIIIIIIIIIIHHIIIIIIIIIIHHIIIIIIIIIIHHHIIIIIIIIIIHIIIIIHHHHHIIIIHHIIIIIIIHIHHIIHIIIHIHIIIIIIIIIIIIIIIIIIIIIIIIIIHHHIIIIIIIIIIIIHIIIIIIIIIIIIIIIHHHIIIIIIHIIIIIIHGIIIIIGIHIHIIGHIIIIIIIIIIIIIIHIIIIIIIIIIIHIIIIIIIIIIIIHHHIIIIHHHIHIIGIIIIIIIIIIIIIIIIIIIIIIIIIHIIIIIIIIIIHIIIIGDACDD
@HISEQ:969:HM2KJBCX2:2:1101:6549:45784 2:N:0:ACTATGCA
AGTGATGTGACTCCCAACTATCCCTATTAATCATTACGGTGATCCTAGAAACCAACAAAATAGAACCATGCGTCCTATTTCATTATTCCATGCTAATGTATTCAGGCAATAGCCTGCTTTAAGCACTCTAATTTTTTCAAGGTAACAGTCCTGCTTCCCCAACGCACCAAATTAATGGCATGCTGGTTATTCAGAAGGTAGGAATCCATCACGCCAGTACAGACCCAAAAGCCCGACCAACGGATAAATCCCGAAATTCAACTACGAGCTTTTTAACTGCAACAACTTTAATATACGCTATTGGAGCTGGAATTACCGCGGCTGCTGGCACCAGACTTGCCCTCCAA
+
DDDDCIIIIIIGHIIHIHHIIIIIIIIIIIIIIIIIIIHHIHIHHHIIIIIIIIIIIHIHHHEGHIIII?HHEHHIIHHIIGIIIIIIIIHHIFEHIIHIHGHIHHHIIIIIHIHIIIIHHHIIHIIIHIIIIIHIHIIIHIIIIIIIIIIIHIIHIIIHHHHGIIHIIIHHHHIHHIIIIIIIIIIIHIIIIIIIIHHHIIIIHIIHIIIIIIIGIHIIIIIIHGIHHIIIGIIHHIHHIIHIHFIHHIHIIIIIIIIIHHHIIIIIIIIIHHIIHHIIIIIIHHHHHHIIIIIIIIHHGIIIHIIIIIIIIHIGHIIIIIIIIIIIIIIIIIIHIIIIIICDDDD
@HISEQ:969:HM2KJBCX2:2:1101:13514:46330 2:N:0:ACTATGCA
AGTGATGTGACTCCCAACTATCCCTATTAATCATTACGTCAATCCTAGAAACCAACAAAATAGGATCAAACGTCCTATTTCATTATTCCATGCTAATGTATTCAAGCGTTAGCCTGCTTTAAACACTCTAATTTTTTCAAAGTAACAGTCCTGTTTCCCTGCAACACCAAATTAATGACATTACAGTTCTTCAAGAAGGAGGAATCAGTAAAGCCAGTACATACCAGAGGCACGACCAACTTACTAATCCCGAAATTCAACTACGAGCTTTTTAACTGCAACAACTTTAATATACGCTATTGGAGCTGGAATTACCGCGGCTGCTGGCACCAGACTTGCCCTCCAA
+
DDB@<@F1<<<1<<ECC=GHIH1<<1DE?FH11D<<FFHIE01<<CE11C1CC1D01<FH<11<D1<<11<0<10<C?F1111D1<11D<11CC1<DDEHF?HHG71<C0CDHHGF6@CHGGHHGACBCH?@GF1FEFCFBHGACFFCEGC11F<CHH4HG<@<C@H4D<G@FDD</D<</FGDHGF?C0EFIIIHEH@@0DGCGGEHHGHC1@@D1FHEHCF11CC?IHCC/HIHHG<<1?G<1???E/<11?HF<<1<1CC<CF1H?HFH@FCHF1GD<1EGD<<1GD1E0IHGD1D<D<1C??GGC<F?HHHEDHHHHHE?G?IGFEHHGCE?G=HHHDB0<0
@HISEQ:969:HM2KJBCX2:2:1101:12751:46359 2:N:0:ACTATGCA
AGTGATGTGACTCCCAACTATCCCTATTAATCATTACATCGATCCTAGAAACCAACAAAATAGAATCGGATGTCCTATTTCATTATTCCATGCTAATGTATTCAAGCGTGAGCCTGCTTTAAACACTCTAATTTTTTCAAGGTAACAGTCCTAATTCCCCGTGACACCAAATTAATGGCATTACGGTTCTTTAGAAGGTGAGAAATCAATAATATCAGTACATACCAACGGCATGACCGAAACATTGATCCCGAAATTCAACTACGAGCTTTTTAACTGCAACAACTTTAATATACGCTATTGGAGCTGGAATTACCGCGGCTGCTGGCACCAGACTTGCCCTCCAA
+
DDDDDIIIIIIIIIIIIIIIIIIIIIIIIIIIIIIIIIIIIIIIIIIIIIIIIIIIIIIIIIIIIIIIIIIIIIIIIIIIGIIIIIIIIIIIIIIIIIIIIIIIIIIIIIIIIIIIIIIIIIIHIHIHIIIIIIIIHIIIIIIIIIIIIIIIIIIIIIIIIIIIIIIIIIIIIIIIIIIIIIIIIIIIIGIIIIIII;IIIIIIIIIIIIIIIIIIIIIIIIIIIIIIIIIIIIIIIIIIIIIHHDIIIIIIIIIIIIIIIIIIIIIIIIIIIIIIIIIIIIIIIIIIIIIIIIIIIIIIIHIIIIIIIIIIIIIIIIIIIIIIIIIIIIIIIIIIIIIIIIDDDDD
@HISEQ:969:HM2KJBCX2:2:1101:17314:46848 2:N:0:ACTATGCA
AGTGATGTGACTCCCAACTATCCCTATTAATCATTACGGTGGTCCTAGACCAACAAAATAGAACCAACGTCCTATTCTATTATTCCATGCTAATCTATTCAAGCAAAAGCCCGCTTTAAACACTCTAATTTTTTCAAGGTAATGGTCCTGGTTCCCCGACACACCCAATAAAGGGCATACCGGCTCACCAGAAGGATAGACCCGACAACAGACTGTACTCGCCAGAGACGGACCGCCCGGTCAGGCCTAAAATTCAACTACGAGCTTTTTAACTGCAACAACTTTAATATACGCTATTGGAGCTGGAATTACCGCGGCTGCTGGCACCAGACTTGCCCTCCAA
+
DDDDDIIIIIIIIIIIIIIIIIIIIIIIIIIIIIIIIIIIIIIIIIIIIIIIIIIHIIIHIHGHIHIIIIHHIIIIIIIIIHIIIIHIIIIIIIIIIHIIIIIGIHIIIHIIIIIIIIHIIIIHIIIIIIHHHIIIIIIIIIHHHIIHIIIIIHIIHIIIIIIIIIIIHIIIHIIIIIIHIIIIIIIIIIIIIIIIHIHHIIIIIHIHIIIIHGIIIIIIIIIIIIIIIIIIIIIIIIIIIIIIIGIIIIIIIIIIIIIIIIIIIIIIIIIIIIIIIIIIIIIIIIIIIIHIIIIHHIIIIIIIIIIIIIIIIIIIIIIIIIIIIIIIIIIIIIIIIIDDDDD
@HISEQ:969:HM2KJBCX2:2:1101:8846:47367 2:N:0:ACTATGCA
AGTGATGTGACTCCCAACTATCCCTATTAATCATTACGGTGATCCTAGAAACCAACAAAATAGAACCATGCCGTCCTATTCTATTATTCCATGCTAATGTATTCGAGCAAAAATGCCTGCTTTAAACACTCTAATTTTTTCAAGGTAAAGGTCCTGGATCCGCAAGACACCCAATTAAGGACATCAAGTTTCTCCAGAAGGTGAGAAATCAACAGCGACAGTTCATACCCCTTAAGGCATGACCATCACGTCAATCCCGAAATTCAACTACGAGCTTTTTAACTGCAACAACTTTAATATACGCTATTGGAGCTGGAATTACCGCGGCTGCTGGCACCAGACTTGCCCTCCAA
+
DDDDCIIIIIIIIIIIIIIGIHIHHIIIIIHIIIIIIIIHIIIIIIIIIEHHIIIHHIIEHGHHIIIHIHIGIIIHIGHEHIIIIIIIIIIIHIHHHHCDHCHEIHHIIIHIIIIIIIIIIIIHHIIIIIIHHIIIHIHHIHIIIIIIIIIIIIIHIIIHIIIIIIIIIIIIIHHIIIIHIIIIIIIIIHHHHIIIIIIIIIIIIIIIIIIIIIIIIIIIIIIIIIIIIIIIIIIIIIIIIHIIIIIIIIIHHHIIIIIIIIIIIIIIIHIIIIIIIIIIIIIIIIIIIIIIHHIIIIIIHIIIIIIIIIIIIIIIIIIIIIIIIIIIIIIIIIIIIIIIIIIIIIIIDDDDD
@HISEQ:969:HM2KJBCX2:2:1101:18073:47501 2:N:0:ACTATGCA
AGTGATGTGACTCCCAACTATCCCTATTAATCATTACGGTGATCCTAGAAACCAACAAAATAGAATCATGCCGTCCTATTTTATTATTCCATGCTAATGTATTCAAGCAAAATGCCTGCTTTAAACACTCTAATTTTTTCAAAGTAAAGGTCCTGGTTCCCCGCGACACCCAATTAAGGGCATCGCGGTTCTCCAGAAGGTGAGAAATTGACTACACCAGTTCATACCCCTTAAGGCACGACCGATGTGTCAATCCCGAAATTCAACTACGACCTTTTTAACTGCAACAACTTTAATATACGCTATTGGAGCTGGAATTACCGCGGCTGCTGGCACCAGACTTGCCCTCCAA
+
BBDDAHIIIIIIIIIHIIHHIHHEHHIIIIIIIIIIIIIIIHHFHHIICHHIIIEHIIHFHHIIHHHIHHHFHE?HH1FEHHHIHHIIIEEHEHIIGHHIIGIIIIIIIIIHIIIHIIHHHHIEHEIIHIHIIHIIHIIHHIHFGHHHIIIHIHHGHHHGIIHDHIIIIHIIIIGIIIIIIIIIHDIHDIHI@HHIIIIIIIHIIIIIHIIIHHIHHIIIHGIIIIIIIIIIHHHHIIIIIIHHIIIIHEFIHHHIHGIIIHFIIIIIIIIIHIIIIIIIIIIIIHIHHGHHIIIIIIHIIIIIIHHIIIIIIHIIHHIIIIIIIIIIHIIIIHIIIIIIIIIIIIIDDDDD
@HISEQ:969:HM2KJBCX2:2:1101:6198:48127 2:N:0:ACTATGCA
AGTGATGTGACTCCCAACTATCCCTATTAATCATTACGGTGATCCTAGAAACCAACAAAATAGAACCATGCCGTCCTATTCTATTATTCCATGCTAATGTATTCGAGCAAAATGCCTGCTTTAAACACTCTAATTTTTTCAAGGTAAAGGTCCTGGTTCCACATGACACCCAATTAAGGACATCATGCTTCTCCAGAAGGTGAGAAATCAACTGCGACAGTTCATACCCCTTAAGGCACGACCATCACGTCAATCCCGAAATTCAACTACGAGCTTTTTAACTGCAACAACTTTAATATACGCTATTGGAGCTGGAATTACCGCGGCTGCTGGCACCAGACTTGCCCTCCAA
+
DDDDDIIIIHIHIIIHFIHGIH?GHHHH?@EEHIIIHEHGE@HHEGCHHH?FHIIDE?HHHFG?CEHEEGH??E//<1CGHHFHEFHH?CGHIEHE?CECG<FHIGIIHIIIIHHHHHEHEHHFGHFGHHHFHHHIHHIHHHHGHHIHIIIIIIH-HHIIIIIIIIIHEHIHHIIIIIIIIHIHIIIHHCIIIHIIHIIIIIIIIIIIIIIIIIIIIIIIIHIHHIIIIIIIIIIIIIIIIIIIIIHIIHHIHIGIIIIIIIIIIIIIIIIHIIIIIIIIIIIIIIIIIHIIIIIIIIHHIIIIIIIIIIIIIIIIIIIIIIIIIIIIIIHIIIIIIIIIIIIIIIIDDDDB
@HISEQ:969:HM2KJBCX2:2:1101:10013:48023 2:N:0:ACTATGCA
AGTGATGTGACTCCCAACTATCCCTATTAATCATTACGTCAATCCTAGAAACCAACAAAATAGGTTTGAACGTCCTATTTCATTATTCCATGCTAATGTATTCAAGCGTTAGCCTGCTTTAAACACTCTAATTTTTTCAAAGTAACAGTCCTGTTTCCCTGCAACACCAAATTAATGGCATTACAGTTCTTCAGAAAGGAGGAATCAGCGAAACCAGTTCATACCAGTGGCACGACCAACCTGCTGACCCCGAAATTCAACTACGAGCTTTTTAACTGCAACAACTTTAATATACGCTATTGGAGCTGGAATTACCGCGGCTGCTGGCACCAGACTTGCCCTCCAA
+
DDDADH1GHHHEEHHIIHHHHIHHIIIIEHHFHHIFHEGEHH1C1<GHE?C?GHFHCHCHH@FHIIIE1F1DFHIH?CG@GEHFHHI1<<FCFHHCIHHHHGEHHGIHIIHGHEGHEFCHFHIHHFIHHHCCHHIIHHHFIHHHHHGHIIHHHHHHEIHEHHGIIIIHIHHGEIIIIIIIGIHHIIHIHFHHIIIIIIHIIIIIIIIIHGHHGHEHHHIIIIIIHIIIIIIIH<IIIIIIIIHHFIIIGIIIIHIIIIIHHIIHIIIIIIHHHHHHIIIIIIIIIIIIIHIIIIHIIIIIIIIIIIIIIIIIIIIIIHIHIIIIIIIIIIIIIIIIIIIIIDDDDD
@HISEQ:969:HM2KJBCX2:2:1101:3167:48276 2:N:0:ACTATGCA
AGTGATGTGACTCCCAACTATCCCTATTAATCATTACGTCGATCCTAGAAACCAACAAAATAGAATCAAACGTCCTATTTCATTATTCCATGCTAATGTATTCAAGCGTAAGCCTGCTTTAAACACTCTAATTTTTTCAAAGTAACAGTCCTGATTCCCCACGACACCAAATTAATGACATCGCGGTTCTTCAGAAGGTAGAAACCGATAATGCCAGTACGTACCGAAGCACGACCAACAATTCGATCCCGAAATTCAACTACGAGCTTTTTAACTGCAACAACTTTAATATACGCTATTGGAGCTGGAATTACCGCGGCTGCTGGCACCAGACTTGCCCTCCAA
+
BDDA@@HHHH@GHCHHFHHEFHEHHHHHHIH?FGHHHHHCHIIII1GHEHHEFHHHHH@FF@G1<FHGHHHHFFHHHFHHIIIH?EGEEEHHC11FHIHHGIHHGHIGHGHHIHH@6CCFHIHHFHHHEH1FGHIGHIIIIHHIHHHEFHIIHHHHHIIIHHIHHHHHHGGG<FFECFGDEHHIIHHEEGHIHHHHHIHHHEFGCEHIHFHI:HIHHEHIIHIHGHHHGGIHHIIHHHFHEHG<GHDHHIHEEHH@HHHHG<HEHHHHHHIHHHHHFHIHIIIHHIEHGEHEHHFHFHIIHIIHIIHHHHHIIIHHHHHHHHIIIIFHIHHIHIIIIIHG@DDDD
@HISEQ:969:HM2KJBCX2:2:1101:20751:48001 2:N:0:ACTATGCA
AGTGATGTGACTCCCAACTATCCCTATTAATCATTACGGTGATCCTAGAAACCAACAAAATAGAACCATGCCGTCCTATTCTATTATTCCATGCTAATGTATTCGAGCAAAAATGCCTGCTTTAAACACTCTAATTTTTTCAAGGTAAAGGTCCTGGATCCGCAAGACACCCAAATAAAGGACATCAAGTTTCTCCAGAAGGTGAGAAATCAACAGTAACAGTTCATACCCCTTAAGGCATGACCGTCACGTCAATCCCGAAATTCAACTACGAGCTTTTTAACTGCAACAACTTTAATATACGCTATTGGAGCTGGAATTACCGCGGCTGCTGGCACCAGACTTGCCCTCCAA
+
DDDDDIHIHIIIIIHIIIIIIIIIIIIIIIIIIHGHIHHIIIIIIHIIIIIIIHIIIHIIIIIIIIIIIHHIIIIHIIHHIIIIIIIGIIIECHHHIIEHIHHCHHFIIIIHHHIIIHIHHIIIIIHIIIIIIIIIHIHIIIIIIIIHIIIHHIIIHHHHHHIIHIIHIIHIIIIIIIIIIIIHIIIIIIHHIIHHIIIIIIIIIIIIIIIIIIIIIIIIIIIIIIIHIIIIIIIIIIIIIIIIIIIIIHIHHIIIIIIIIIIIIIIIIIIIIIIIIIIIIIIIIIIIIIIIIHIIIIIIIIIIIIIIIIIIIIIIIIIIIIIIIIIIIIIIIIIIIIIIIIIIIIIIIDDDDD
@HISEQ:969:HM2KJBCX2:2:1101:7527:47393 2:N:0:ACTATGCA
AGTGATGTGACTCCCAACTATCCCTATTAATCATTACATCGGTCCTTCAAACCATCTGAAATATAGAACCAATGTCCTATTTCATTATCCCATGCTAACGTATTCAACTGGCAAAAACGCCTGCTTTGAACAATCTGATTTTCTCACAGTAAACTATCGGAATCCATACGCACACTTAGTGAAAAGCCCACGCGTTCCTCCGAAGTACAAAATTTGGCCCCCCACACAATAAGCAACCAGCCCCCTCGAAAGAAAGAAGAGTTGCCCCTCCAATCCCCAAAGAGACTGCGCCCAAACATGCAGGAATTGATTTAGGCCAAATATCTCAGACTACGAGCTTTTTAACTGCAACAACTTTAATATACGCTATTGGAGCTGGAATTACCGCGGCTGCTGGCACCAGACTTGCCCTCCAA
+
0<D0BGEHHHH1E1<DDE@GCE1<<<CE@<<GH1<<F@1100<</<DE@@1C<F1<1C1C1?D1<1<1DC1<1<C111CEG1<DFH@<1<<1D1111<G0<<<FCC11<111D1111<<//<1<<<<1<11<1<11<111<1D11@111<<<111CGFC<CGCG10@<<C6@?EHHCCB6+86FFE7*5DC88-EIHD=H@@8-GE6-+HHH@HEC:*C?.EGIHGHD779,59..,.8AHHA<EAE?CGD/@CC/HCE@/C<//<0HEGG<00HHFHEGCCFHHHGHDHCEC1HGEHCIHHCHGHEHEFC?C<1ECIHHF<@<D?@?CGHHEG<@HHC1HHC@FF<?HEHHCGC1GFCHF<C<DHHIIIHH?HFHH?HFHHHEF?HIHIIIH@EIHHHGF?GC<<E=DGC00@@0
@HISEQ:969:HM2KJBCX2:2:1101:20325:49728 2:N:0:ACTATGCA
AGTGATGTGACTCCCAACTATCCCTATTAATCATTACGGTGGTCCTAGAAACCAACAAAATAGAACCACAACGTCCTATTATATTATTCCATGCTAATCTATTCAAGCAATAGCCCGCTTTAAACACTCTAATTTTTTCAAGGTAATGGTCCTGGCTCCCCAACACACCCAACAAAGGACATGCTGGTTCACCAGAAGGAAGACCCGACAGCAGACAGTACTCGCCAAAGACGGACCGCCCGGCCAGGCCTAAAATTCAACTACGAGCTTTTTAACTGCAACAACTTTAATATACGCTATTGGAGCTGGAATTACCGCGGCTGCTGGCACCAGACTTGCCCTCCAA
+
B@<<0DCHC@1CFHHHI0C@H111<<<<<1C?EE?@??0GC0<FHEG@11<11<<CGH@E11<DF11DGFHH/1DGHFGE1<CCHHEE@HH?1<<11DHHGFFFGEHCHIHIC<<<//EHHHG<8HEF(<<CGHGIHHCFGHHFFCCGEHHEG@<DEC0DGBB'0HHCE0<BIHG?F;BA@@HGEHIGHEF?CEEB.HIH@IHHHHHHFC0C<<HHE>?AA=<1GE@ED<CCEDIIHHFHH@HC<<1FHHHHECFC?FHHH=HHGCFIIHEHIIHHF@HCHFHFF?IIIIHDHIHGHCHHHHFHIHEEEGC?HE<HCF<GHIHFEIIIHHIHHEFIHFHHHAD@DD
@HISEQ:969:HM2KJBCX2:2:1101:12018:50344 2:N:0:ACTATGCA
AGTGATGTGACTCCCAACTATCCCTATTAATCATTACGGTGATCCTAGAAACCAACAAAATAGGATCGTCGTCCTATTTCATTATTCCATGCTAATGTATTCAAGCGTTAGCCTGCTTTAAACACTCTAATTTTTACAAAGTAACAGTCCTGTTTCCCCGCAACACCAACTTAATGGCATTACGGTTCTTCAAGAAGGAGGAATCAGCAAAGCCAGTGCATACCAATGGCACGACCAACTTGCTGACCCCGAAATTCAACTACGAGCTTTTTAACTGCAACAACTTTAATATACGCTATTGGAGCTGGAATTACCGCGGCTGCTGGCACCAGACTTGCCCTCCAA
+
DDDDDIIIIIIIIIIIIIIIHIIIIIIIIIIIIIIIIIHIIIHIIIIIIIIIIIIIIIIEHIGHGHHIIICHHHHGIIIIIIIIIIIIIIHIIIIIGGHIIHIIIHIHICDHHIHIIIIIHHGHHIIIIHIIHII@GHIIIHIIIIHHHIIGIIIIIHIIIIIIIHIIIHHIIIIGIHIIIIIIIIIGIHIIIIIIIIIIIIIHIIIIIIHHEHIIIIIIIIIIIIIIIIIIIIIIIHIIHIHHHIGIIIHIIIIIIHIIIIIIIIIIIHHIIIIIHIIIIHIIHGIIIIHIHIIIIIIIIIIIIIIIIIIIIIIIIIIIIIIIIIIIIIIIIIIIIIIIDDDDD
@HISEQ:969:HM2KJBCX2:2:1101:16055:49531 2:N:0:ACTATGCA
AGTGATGTGACTCCCAACTATCCCTATTAATCATTACGGTGATCCTAGAAACCAACAAAATAGAACCATGCCGTCCTATTCTATTATTCCATGCTAATGTATTCGAGCAAAAATGCCTGCTTTAAACACTCTAATTTTTTCAAGGTAAAGGTCCTGGATCCGCAAGACACCCAATTAAGGACATCAAGTTTCTCCAGAAGGTGAGAAATCAACAGCGACAGTTCATACCCCTTAAGGCATGACCATCACGTCAATCCCGAAATTCAACTACGAGCTTTTTAACTGCAACAACTTTAATATACGCTATTGGAGCTGGAATTACCGCGGCTGCTGGCACCAGACTTGCCCTCCAA
+
DDDDDIIIIIHIIIIIIIIIIIIIIIIIIIIHIIIIIIIIIIIHHHIIIHHHHIIIIIGIHIHGHHGIIIHIIIIIHGHIIIIIIIIHHIHII1FHEHIHIFGFHIIHIIIIHHHGIIHIIHIIIHHHIIIIIIIIIIIIIIIIIIIIIIIIIIIIIIIIIHIIIHIIIHIIIIIIIIHIIIHIIIIIIHHIIIIIIIIIIIIIIIIIIIIIIIIIIIIIIIIIIIIIIIIIIIIII=IIIIIIIIIHHIHHIIIIIIIIIIIIIIIIIIIIIIIIIIIIIIIIIIIIIIIIIIIIIIIIIIIIIIIIIIIIIIIIIIIIIIIIIIIIIIIIIIIIIIIIIIIIIIIIDDDDD
@HISEQ:969:HM2KJBCX2:2:1101:14827:51108 2:N:0:ACTATGCA
AGTGATGTGACTCCCAACTATCCCTATTAATCATTACGGTGATCCTAGAAACCAACAAAATAGAACCATGCCGTCCTATTCTATTATTCCATGCTAATGTATTCGAGCAAAAATGCCTGCTTTAAACACTCTAATTTTTTCAAGGTAAAGGTCCTGGATCCGCAAGACACCCAATTAAGGACATCAAGTTTCTCCAGAAGGTGAGAAATCAACAGCGACAGTTCATACCCCTTAAGGCATGACCATCACGTCAATCCCGAAATTCAACTACGAGCTTTTTAACTGCAACAACTTTAATATACGCTATTGGAGCTGGAATTACCGCGGCTGCTGGCACCAGACTTGCCCTCCAA
+
DADBDIIIIIIHIHIIIIIIIIIIIIIIIIIIIIIIIIHIIIHIIIIIIIHHIIIIIIIIIIHEHIHIIHGFHIHIHIHIIIHIIIIIIIIIIHHHIIIIIHHIIIIHIIIIIIIIHIIIIIIIIIIIIIIIIHIIIIHIIIIIIIIIIIIIIIIIIIIIIIIIIIIIIIIIIIIIIIIIIIIIIIHHHIHIIIIIIIIIIIIIIIIIIIIIIIIIIIIIIIIIIIIIIIIIHIIIIIIIIIIIIIIIIIHHIIIIIIIIIIIIIIIIIIIIIIIIIIHIIIIIIIIIIIIIIGIIIIIIIIIIIIIIIIIIIIIIIIIIIIIIIIIIIIIIIIIIIIIIIIIIIIIIDDDDD
@HISEQ:969:HM2KJBCX2:2:1101:2619:51900 2:N:0:CCTATGCA
AGTGATGTGACTCCCAACTATCCCTATTAATCATTACGGTGATCCTAGAAACCAACAAAATAGAACCATGCCGTCCTATTCTATTATTCCATGCTAATGTATTCGAGCAAAAATGCCTGCTTTAAACACTCTAATTTTTTCAAGGTAAAGGTCCTTGATCCGCAAGACACCCAATTAAGGACATCAAGTTTCTCCAGAAGGTGAGAAATCAACAGCGACAGTTCATACCCCTTAAGGCATGACCATCACGTCAATCCCGAAATTCAACTACGAGCTTTTTAACTGCAACAACTTTAATATACGCTATTGGAGCTGGAATTACCGCGGCTGCTGGCACCAGACTTGCCCTCCAC
+
00<B@C@DCFC111<11<1D<1<11<D@@FHEGH?1<CEFC1D@<CC11<F11D10<1DHHE11<C1<DH@EC<</0<<C1DDD1F@CGH?FH1C<<F1<<DCEHEDG/HHHHG<E@C11HCHF<<HHHFIHHECIHCHCGHG<<HHHBHI<<11$<7FEHHGIHIHIHCHFCGHHHD<<GEHHCD/HG?FCC<CGEEHEHIHGCHEHECHGECHGD1;HFFGHGEHIIHIHHHIIIHIHFCFHF@C<GF@FHHIHCIHIHHHHFHHIHIIIIHGECH@HIHHEHEGGEHHGEHIGHHIIHH?IHEHEF<C?C1HHEHHHIGHHDEC<C1EHHEHFHHGCHE?HGIHHD@B<0
@HISEQ:969:HM2KJBCX2:2:1101:14793:51793 2:N:0:ACTATGCA
AGTGATGTGACTCCCAACTATCCCTATTAATCATTACGGTGATCCTAGAAACCAACAAAATAGAACCATGCCGTCCTATTCTATTATTCCATGCTAATGTATTCGAGCAAAAATGCCTGCTTTAAACACTCTAATTTTTTCAAGGTAAAGGTCCTGGATCCGCAAGACACCCAATTAAGGACATCAAGTTTCTCCAGAAGGTGAGAAATCAACAGCGACAGTTCATACCCCTTAAGGCATGACCATCACGTCAATCCCGAAATTCAACTACGAGCTTTTTAACTGCAACAACTTTAATATACGCTATTGGAGCTGGAATTACCGCGGCTGCTGGCACCAGACTTGCCCTCCAA
+
?@DD@GHEHIHIHIIIIIIIIIIGHIIIIHIIGIIIIIGHHHIIHHIIIGHHHIIIIIIIIIIIIIIIIHGIDHIIHHCGHHIIIFHHHHIIIIHGEHHHHDHHHIIIIIIIIIHIIHHGHIIHIIHHIIGHHIIHHIHHGHHHIIIIIIIIHIHIIHHHIHIHGHIIIIHHIIIIIIIIIHIIIIIIHIHIIIIIIIIIIIIIIIIIIIIIIIIIHHIIIHIIIIIIIIIIIIIIIHIIIIIIIIIIIIHFIIIIIIIIIIIIIIIIIIIIIIIIIIIIIIIIHIIIIIIIIIIIIIIHHIIIIIIGHIIIIIIIIIIIIIIIIIHIIIIIIIIIIIHHIIIIIIIIDDDDD
@HISEQ:969:HM2KJBCX2:2:1101:19775:51981 2:N:0:ACTATGCA
AGTGATGTGACTCCCAACTATCCCTATTAATCATTACGTCGATCCTAGAAACCAACAAAATAGAATCAAACGTCCTATTTCATTATTCCATGCTAATGTATTCAAGCGTAAGCCTGCTTTAAACACTCTAATTTTTTCAAAGTAACAGTCCTGATTCCCCACGACACCAAATTAATGACATCGCGGTTCTTCAGAAGGTAGGAACCGATAATGCCAGTGCGTACCGAGGCACGACCAACAATTCGATCCCGAAATTCAACTACGAGCTTTTTAACTGCAACAACTTTAATATACGCTATTGGAGCTGGAATTACCGCGGCTGCTGGCACCAGACTTGCCCTCCAA
+
DDDDDIIIIIIIIHIIIIIIIHIIIIIIIHIIIIIHHIIIIIIGIIIIIIIIHIIIIIIHHIHHIEHIHIGIIIHHIIIIIIIIIIIIHHIIIHIIIIIIIHHIIIIIIIIIIIHIIIIIHHHIIIIHHIIIIIIIIIIIIHIIIHHIIHIHIIIIIHIIFHIIIIIIIIIHIIIIIHHHHIIIIIHHHHFIIIIIIIIIIIIIIIIIIIIIIHIIIIIIIIIIHIIIIIIIIIIIIIIIIHGHIIIIIIIIIIIIIIIHIIIIIIIIIIIIHIIIIIIIIIIIIIIIIIIIHIIIIIIIIIIIIIIIIIIIIIIIIIIIIIIIIIIIIIIIIIIIIIIIDDDDD
@HISEQ:969:HM2KJBCX2:2:1101:8169:52081 2:N:0:ACTATGCA
AGTGATGTGACTCCCAACTATCCCTATTAATCATTACGGTGATCCTAGAAACCAACAAAATAGAACCATGCCGTCCTATTCTATTATTCCATGCTAATGTATTCGAGCAAAAATGCCTGCTTTAAACACTCTAATTTTTTCAAGGTAAAGGTCCTGGATCCGCAAGACACCCAATAAAGGACATCAAGTTTCTCCAGAAGGTGAGAAATCAACAGTAACAGTTCATACCCCTTAAGGCATGACCATCACGTCAATCCCGAAATTCAACTACGAGCTTTTTAACTGCAACAACTTTAATATACGCTATTGGAGCTGGAATTACCGCGGCTGCTGGCACCAGACTTGCCCTCCAA
+
DAD@DFHIHHHEHHIIIIIHHE1FCFHIIIIEE?GEHHIHHHC@@GHHIIIEH@HHEEEHHECEHIIIIDHHHHD?GHHHIHCHHHHECHEHEHIII@GEHFGGFHGHHHIHIICEHFGHI@AAFHHIHHHHHIHHEGC7HHHEEFIIIHHGGHIHEFHIIIIHHE<HIIHIHIFEFHIIIIHHHHIIHHHHGIHHFEIHI;IIIIHHHHHHIHHHHHIIIHGHHHIIIIIHIIIIIIIIIIIIIHGHIHHFHHHIIGIIIIIIIHHIHIIIIHIHIHHEIIIIIIIIIIIIHGIIIIIIIIIIIIIIIIIIIIIIIIIIIIIIIIIIIIIHIIIIIIIIIIIIIIIIDDDDD
@HISEQ:969:HM2KJBCX2:2:1101:15581:52265 2:N:0:ACTATGCA
AGTGATGTGACTCCCAACTATCCCTATTAATCATTACGGTGATCCTAGAAACCAACGAAATAGAATCAGTCCGTCCTATTTCATTATTCCATGCTAATGTATTCAGACGTTAGCCTGCTTTAAACACTCTAATTTTTTCAAAGTAACAGTCCTGATTTCCAATCACACCAAATTAATGACATGAAAGTTCCTCAGAAGGTAGAGATTTATCTCACCAGTACAGACAATTAAGCCTGACCAATGGGTAAACCCCGAAGTTCAACTACGAGCTTTTTAACTGCAACAACTTTAATATACGCTATTGGAGCTGGAATTACCGCGGCTGCTGGCACCAGACTTGCCCTCCAA
+
DDDADIIIIIIIIIIIIIIIIIIIIHIIIIIIIHGHHIIIIHIIIHHIIIIIIHIIIIIIIIIHIIIIIHIICGHHHGHIHIIHIGIHIIIIIIIIIIHHHIHGHIIIIIHHIEIHHIIHGIIHHIIIIIHIIIIIHIIIIIIIHIIIIHHGHIHHIHIIIIIIIHIIIIIIIIIIIIIIIIIIIIIIIIIIIIIIIIIIIIIIIIIIIIIIIIIIIIIIIIIIIIIIIIIIIIIHIIIIIIIIIHHIIIIHIIIIIIIIIIIIIIIIIIIIIIIIIIIIIIIIIIIIIIIIIIIIIIIIIIIIIHIIIIIIIGIIHIIIIIIIIIIIIIIIIIIHIIIIIIIDDDDD
@HISEQ:969:HM2KJBCX2:2:1101:18701:52503 2:N:0:ACTATGCA
AGTGATGTGACTCCCAACTATCCCTATTAATCATTACGTCAATCCTAGAAACCAACAAAATAGGATCGAACGTCCTATTTCATTATTCCATGCTAATGTATTCAAGCGTTAGCTTGCTTTAAACACTCTAATTTTTTCAAAGTAACAGTCCAAATTCCCCGCAACACCAAATTAATGGCATTACGGATCATCAGGAAGGAGGAATCAGTGAGACCAGTACATACCAGAGGCATGACCAATCTACTAACCCCGAAATTCAACTACGAGCTTTTTAACTGCAACAACTTTAATATACGCTATTGGAGCTGGAATTACCGCGGCTGCTGGCACCAGACTTGCCCTCCAA
+
DADDDCEHIIEHGDHHEGFICFEGHHIGHIGHHIIIHII?CEF<1<DFHHII?CFHHHHEHECGHEHEHHID1<CGCHHEECGHHEE?GHGHEHIIIIIHHDFHIIHHIHHHCFHCCCGHHHH@HHHIIIHIHHFCHIHHHHEGH?EHHHFHHHG??DD?/?EGEGHEHCF@FHIGHC@FDHHHHHEEHHHFHGFHHFFIIHIHH?FECEFGHGHHHHHHHGHE?EIH@HHH?HHGIIIHG@GCDEC?/HEHG@HFEHHHHEH@G@HEHIHEHHFG@C?HHHHGEEFEHHHECIHH?HIIHIHIHFHFCEF@HHCCHC1?HHHIIIHFHFCEEIHEHGIHHDAD@A
@HISEQ:969:HM2KJBCX2:2:1101:8190:53181 2:N:0:ACTATGCA
AGTGATGTGACTCCCAACTATCCCTATTAATCATTACGGTGGTCCTAGAAACCAACAAAATAGAACCACAACGTCCTATTCTATTATTCCATGCTAATCTATTCAAGCAATAGCCCGCTTTAAACACTCTAATTTTTTCAAGGTAATGGTCCTGGCTCCCCAACACACCCAATAAAGGACATGCTGGCTCACCAGAAGGAAGACCCGACAGCAGACAGTACTCGCTAAAGACGGACCGCCCGGCCAGGCCTAAAATTCAACTACGAGCTTTTTAACTGCAACAACTTTAATATACGCTATTGGAGCTGGAATTACCGCGGCTGCTGGCACCAGACTTGCCCTCCAA
+
BDDBDIIIIIIIHIHHIIIIIIIIIIIIIHIIIIIIIIHHIIHIIIIHIHIHFHHIFIIIIIIIIIIIIIIGIHIIIIIIIIIIGIGIGHIIIGIIIHHGIIHHIIIIIHHIHHIIIHHHIHIIHIIIIHHHIIIIIIIIIIIHIIHHIHIHHHHHIIHIIIIIIIIIIIIIHIIIIHHIIIHHIIHFIHHIIIHHIIIIIIIIIIIHHIIIIIIIIIIHHHIIHIIIIIIIHIIIIIIHIIIHHIIIHFHHIIIIIIIIHHHIIIHIIIIIIIIIIIIIIIIIIHIIHIIIIHIIHIIIIIIIIIIIIIIIIIIIIIIIIIIIIIIIIIIIIIIIIIIIIDDDDD
@HISEQ:969:HM2KJBCX2:2:1101:17833:53165 2:N:0:ACTATGCA
AGTGATGTGACTCCCAACTATCCCTATTAATCATTACGGTGGTCCTAGAAACCAACAAAATAGAACCACAACGTCCTATTCTATTATTCCATGCTAATCTATTCAAGCAATAGCCCGCTTTAAACACTCTAATTTTTTCAAGGTAATGGTCCTGGCTCCCCAACACACCCAATTAAGGACATGCTGGTTCACCAGAAGGAAGACCCGACAACAAGACAGTACTCGCCAAAGACGGACCGCCCGGCCAGGCCTAAAATTCAACTACGAGCTTTTTAACTGCAACAACTTTAATATACGCTATTGGAGCTGGAATTACCGCGGCTGCTGGCACCAGACTTGCCCTCCAA
+
@DDDDIHHHECGHHIIIIIII@HHHIIIIIGHHHHIIGHHHIIHHHIIGHHHHCHH<GHHIEGHIIIIIIGHHHIGIGIHEDCGHHIIEC<GHCHFHIIHHEEHGHHEHHIGIIGHHIHHHHHHGGHHIHIIIIIHIIIHHEHHIIIEGHIHIHIHHIIHHIIHHIIIIHHHHHHHIIIIIIIIIIIIHIIHIIIIIIIIIIIHIIIIIIIIIGIIIIIIIHIIIIIIIIIIIIIIIIIIIIHIIHIIIIHIIIIIIIIIIIIHHIIIIIIIIIIIIIIIIIHIIHIIIIIIIHHIIIIIIIIIIIIIIIIIIIIIIIIIIIIIIIIIIIIIIHIIIIHIIHDCDDD
@HISEQ:969:HM2KJBCX2:2:1101:1859:53424 2:N:0:ACTATGCA
AGTGATGTGACTCCCAACTATCCCTATTAATAATTACGGTGATCCTAGAAACCAACAAAATAGAACCATGCCGTCCTATTCTATTATTCCATGCTAATGTATTCGAGCAAAAATGCCTGCTTTAAACACTCTAATTTTTTCAAGGTAAAGGTCCTGGATCCGCAAGACACCCAATAAAGGACATCAAGTTTCTCCAGAAGGTGAGAAATCAACAGTAACAGTTCATACCCCTTAAGGCATGACCGTCACGTCAATCCCGAAATTCAACTACGAGCTTTTTAACTGCAACAACTTTAATATACGCTATTGGAGCTGGAATTACCGCGGCTGCTGGCACCAGACTTGCCCTCCAA
+
@0DD@1FGHCF1DGG@1EHFE1D1DEHICC11<<F1D10<D@HFF<G1GHH@HIHHE1<1DC@1D<1<F@<1/D/<<<1<<CFHHCHEC<CCC?1<@EGEHD@G@1HD@@@1EF75FG@G1@1ABCFGHFADC@EGEG@GEEHFHFFFFFG@CCBDHHHHHCECCEHGCHHIHCD<<F5<<CCC<FG:@FDDHC?@HDH@FGHHIIHIHCC<CC:<<D<<1HIEHEE<1<>1GD1F1<1D<EHEC<<CEGD<?HHDFCCF1CD1<F0HE<0F<F0EHEG<FF<<1D1GCEGEHCHCC1<<0CCEIHCC<C?GFCCC1HHCDDCE/H@HIHFEF<<<@C<HGHHGC<0CDDBB0
@HISEQ:969:HM2KJBCX2:2:1101:2509:53387 2:N:0:ACTATGCA
AGTGATGTGACTCCCAACTATCCCTATTAATCATTACGTCGATCCTAGAAACCAACAAAATAGAATCAAACGTCCTATTTCGTTATTCCATGCTAATGTATTCAAGCGTGAGCCTGCTTTAAACACTCTAATTTTTTCAAAGTAACAGTCCTGATTCCCCATGACACCAAATTAATGACATCATGGTTCGTCAGAAGGTAGGAATCAATAATACCAGTACGTACAATAGCACGACCAATAAATTGATCCCGAAATTCAACTACGAGCTTTTTAACTGCAACAACTTTAATATACGCTATTGGAGCTGGAATTACCGCGGCTGCTGGCACCAGACTTGCCCTCCAA
+
CDDCDHHIHIHHIIIIIIIIIIIHIIIIIIIIIIIIIIIIIIHHIIIHIHIEHIIIIIIIIFECHHIIIIIIIIIIHFHHIIIIIIIHIIIIIHIHIHHHHFHHIIIIIIIHIIIHHHGIHHIHIIIHHHHIIIHIIHIIIIHIIIHIIIIIIHHHIIIIHHHIIIHIIHIHHHHGIIHIHIIIGIIIIIIHIIHIIIIIIHIHHIIIIHIHHIIIIHHIIHHHIIIIIIIIHHIIIIIIIIIHIIIHIIIIHFHHHHHHIIIIIIIIIIHIIIHIIHIIHIIIHGIIIIIIIIIIIHIIIIIIIIIIIIIHIIIIIIIIIIIHIHIIIIIIIIIIIIIICDDDD
@HISEQ:969:HM2KJBCX2:2:1101:11294:53566 2:N:0:ACTATGCA
AGTGATGTGACTCCCAACTATCCCTATTAATCATTACGTCAATCCTAGAAACCAACAAAATAGAATCAAACGTCCTATTTCATTATTCCATGCTAATGTATTCAAGCGTGCGCCTGCTTTAAACACTCTAATTTTTTCAAAGTAACAGTCCTGATTCCCCACGACACCAAATTAATGACATCGCGGTTCTTCAGAAGGTAGGAACCAATAATGCCAGTACGTACCGAGGCACGACCGACAGTCTGATCCCGAAATTCAACTACGAGCTTTTTAACTGCAACAACTTTAATATACGCTATTGGAGCTGGAATTACCGCGGCTGCTGGCACCAGACTTGCCCTCCAA
+
DDDDDIIIIIIIIIIIGIIIIIIIIIIIIHIIIIIIIIIIIIIIIIIIIIIIIIIIIIIIIIHIIIIIHIIHHHIIIIIIIIIIIHIIIIIHIIIIIIIIIIIIIIIIIIHIIIIIIHIIIIIIIIIIIIIIIIIIIIIIIIIIIIIHHIIIIIIIIIIIIIIIIIIIIIIHIIIIIIIIIIIIIIIIIIIIIIIIIIIIIIIIIIIIIIIIIIIIIIIIIIIIIIIIIIIIIIIIIIIIIIIHIIIIIIIIIIIIIIIIIIIIIIIIIIIIIIIIIIIIIIIIIIIIIIIIIIIIIIIIIIIIIIIIIIIIIIIIIIIIIIIIIIIIIIIIIIIIIIIIDDDDD
@HISEQ:969:HM2KJBCX2:2:1101:5299:53460 2:N:0:ACTATGCA
AGTGATGTGACTCCCAACTATCCCTATTAATCATTACGTCGATCCTAGAAACCAACAAAATAGAATCAAACGTCCTATTTCATTATTCCATGCTAATGTATTCAAGCGTACGCCTGCTTTAAACACTCTAATTTTTTCAAAGTAACAGTCCTGATTCCCCACGACACCAAATTAATGACATCGCGGTTCTTCAGAAGGTAGGAACCAATAATGCCAGTACGTACCGAAGCACGACCAACAATTCGATCCCGAAATTCAACTACGAGCTTTTTAACTGCAACAACTTTAATATACGCTATTGGAGCTGGAATTACCGCGGCTGCTGGCACCAGACTTGCCCTCCAA
+
DDDDDIIIIIIIIIIIIIIIIIIIIIIIIIIIIIIIIIIIIIIIIIIIIIIIIIIIIIIIIIIIIIIIIIIIHEHIIIGIIIIIIIIIIIIIIIHIIIIIIHIIIHHHIIIIIIIHIIIIIIIIIIIIIHIHIIIIIIIIIIIIIIIIIIIIIIIIIIIIIIIIIIIIIIIIIIIIIIIIHIIIHHHHIIHIIIIIIIIIIIHIIIIIIIHHIIIIIIIIIIIIIIIIIIIIIIIIIIIIIIHHIIIIHIHIIIIIIIIIIIIIIIIIIIIIIHIIIIIIIIIIIIIIIIIIIIIIIIIIIIIIIIIIIIIIIIIIIIIIIIIIIIIIIIIIIIIIIIIIDDDDD
@HISEQ:969:HM2KJBCX2:2:1101:14418:53858 2:N:0:ACTATGCA
AGTGATGTGACTCCCAACTATCCCTATTAATCATTACGGTGATCCTAGAAACCAACAAAATAGAACCATGCCGTCCTATTCTATTATTCCATGCTAATGTATTCGAGCAAAATGCATGCTTTAAACACTCTAATTTTTTCAAGGTAAAGGTCCTGGTTCCACATGACACCCAATTAAGGACATCATGCTTCTCCAGAAGGTGAGAAATCAACTGCGACAGTTCATACCCCTTAAGGCACGACCATCACGTCAATCCCGAAATTCAACTACGAGCTTTTTAACTGCAACAACTTTAATATACGCTATTGGAGCTGGAATTACCGCGGCTGCTGGCACTAGACTTGCCCTCCAA
+
D0<<@@G@EGGHI?HEHHIIII11CC1@F1D<<D1<<10<<C1CGF@?G?<FHEHC?G11CFGEFE<CEGCC<0/<CF@G1<<<F?11<1<F??1CC<<<FCF@CGGDE1@<FEH%CECE8AABG1BF?BBFGFBFB<.BACBB8<HHIHHF8H?HEGGHIIHGIEHGC7GHGIHDHHFEIHHIHEHC?HGC=IIIHEGHGHHHHFHHCGHHIHHDE@FCIHIIHGHGCHHIHGHGIIHHFEGGCCCHHFFEEC/HC11IHG?HHHIIHHHCEHGD?EHEHHH?IHHIIIHG1HHFHGHHDCFHIHHHHGEHHHHHG@?IHHHHHHHFEFDHHHCHF<IHEEEHHHIDDBDB
@HISEQ:969:HM2KJBCX2:2:1101:6837:53376 2:N:0:ACTATGCA
AGTGATGTGACTCCCAACTATCCCTATTATCATTACGGTGATCCTAGAAACCAACAAAATAGAACCATGCCGTCCTATTCTATTATTCCATGCTAATGTATTCGAGCAAAAATGCCTGCTTTAAACACTCTAATTTTTTCAAGGTAAAGGTCCTGGATCCGCAAGACACCCAATAAAGGACATCAAGTTTCTCCAGAAGGTGAGAAATCAACAGTAACAGTTCATACCCCTTAAGGCATGACCATCACGTCAATCCCGAAATTCAACTACGAGCTTTTTAACTGCAACAACTTTAATATACGCTATTGGAGCTGGAATTACCGCGGCTGCTGGCACCAGACTTGCCCTCCAA
+
DDDDDIIIIIIIIIIIIIIIHIIIIIIIIIIIIIIIIHIIIIIHIIIIIGHHIIHHIHHIHFHHHIIIIIIIIGIIIIIIIIIIIIIIGHHHIHHIHHHCE<HHIHHIIIIHIHHIHIIIIIIIIIIIIIIIHHEGHGEIIIIIIIIIIIIIIIIIIIIIIIIIIIIHHIHIIIIIIIIIIIIIIIFHHHIIIIIIIIIIIIIIIIIIIIIHIIIIHIIHIIIIII=IIIHHIIIIIIIIIIIHIIIIIHHIIHIIIIIIIIIIIIIIIIIIIIIIIIIIIIIIIIIIIIIIHIIIIIIHIIIIIIIIIIIIIIIIIIIIIIIIIIIIIIIIIIIIIIIIIIIIIIIDDDDD
@HISEQ:969:HM2KJBCX2:2:1101:16880:54051 2:N:0:ACTATGCA
AGTGATGTGACTCCCAACTATCCCTATTAATCATTACGGTGATCCTAGAAACCAACAAAATAGAACCATGCCGTCCTATTCTATTATTCCATGCTAATGTATTCGAGCAAAAATGCCTGCTTTAAACACTCTAATTTTTTCAAGGTAAAGGTCCTGGATCCGCAAGACACCCAATTAAGGACATCAAGTTTCTCCAGAAGGTGAGAAATCAACAGCGACAGTTCATACCCCTTAAGGCATGACCATCACGTCAATCCCGAAATTCAACTACGAGCTTTTTAACTGCAACAACTTTAATATACGCTATTGGAGCTGGAATTACCGCGGCTGCTGGCACCAGACTTGCCCTCCAA
+
BDDDDIIIIIIIIIIIIIIIIIIIIIIIIIHHIHHHIIIIIIIFHHIIIIIHHIIIIIHGIIHHIIHIIIII?GHIHIHHIIIIIIHIHHIGIIHIIIIDEGGIHIGIHIHIIIIIIIIIIIIIIIIHIIHHHIIIIIIIIIIIIIIHIIIIIIIIHIIIIIIIIIIIHHIIIIIIIIIIIHIIIIIIIIIIHHIIIIIIIIIIIIIIIIIIIHIIHHIHIIIIIIHIIIIIIIIIIIIIIIIIIIIFIIHGIIIIIHIIIIIHIIIIIHIIHIIIIIIIIIIIIIIIIIIIIIIIIIIIHIIIHIIIIIIIIIIIIIIIIIIIIIIIIIIIIIIIIIIIIIIIIIIIDDDDD
@HISEQ:969:HM2KJBCX2:2:1101:9969:54397 2:N:0:ACTATGCA
AGTGATGTGACTCCCAACTATCCCTATTATCATTACGGTGATCCTAGAAACCAACAAAATAGAACCATGCCGTCCTATTCTATTATTCCATGCTAATGTATTCGAGCAAAAATGCCTGCTTTAAACACTCTAATTTTTTCAAGGTAAAGGTCCTGGATCCGCAAGACACCCAATTAAGGACATCAAGTTTCTCCAGAAGGTGAGAAATCAACAGCGACAGTTCATACCCCTTAAGGCATGACCGTCACGTCAATCCCGAAATTCAACTACGAGCTTTTTAACTGCAACAACTTTAATATACGCTATTGGAGCTGGAATTACCGCGGCTGCTGGCACCAGACTTGCCCTCCAA
+
DDDDCHHHIHHIIIIICHIIIHHHHIIIIIIIIIIGIFHIIIIHHGIIHHHCGCEHFHIIIHIFHHIIICHHG?CHHHHHIIIHGFHGHHHHHIHHHHGHHCHHIHIIIIIIIIHEHHHHFHIHGHIIGIIIIIIHHHHHFHGGHHHHIHHHIIIIIIIHIHHHHHGFHIGIHIHIIIGIIIHIIIHHEEIIIIIIIIIIGHIIIIIHIHIHIIIIIIIIIIIIHHIIIIIIIIIGHIIIIIIIIHIHHCFHGHHIIIIIIIFIIIHECHIIIIIIIIIIIIIHIHIIIIIIHIIIIIHIIIIIIIIIIIIIIIIIIIIIIIIHIIHHIIIIIIIIIIIIIHIGIIHBADDD
@HISEQ:969:HM2KJBCX2:2:1101:17813:54439 2:N:0:ACTATGCA
AGTGATGTGACTCCCAACTATCCCTATTAATCATTACGGTGATCCTAGAAACCAACAAAATAGAACCATGCCGTCCTATTCTATTATTCCATGCTAATGTATTCGAGCAAAAATGCCTGCTTTAAACACTCTAATTTTTTCAAGGTAAAGGTCCTGGATCCGCAAGACACCCAATTAAGGACATCAAGTTTCTCCAGAAGGTGAGAAATCAACAGCGACAGTTCATACCCCTTAAGGCATGACCATCACGTCAATCCCGAAATTCAACTACGAGCTTTTTAACTGCAACAACTTTAATATACGCTATTGGAGCTGGAATTACCGCGGCTGCTGGCACCAGACTTGCCCTCCAA
+
DDDDDIIIIIIIIIIIIIIIIIIIIIIIHIIIIIIIIIIIIHIIIIIIIIIIIHIIIIIIIIHHHIIIIIHHIIIHHHHHHIIIIHIIHIIIIGIIIIIIEGHHHHHHIHHIIIIIIIIIIIHIGHIIGIIIIGIHHIHIIIHHHIIIIIIIIIIIIIIIIIHIIIHHIIIIIHHIHHHIIHIIIHIHIIHIIIIIIIIIIIIIIIIIIIIIIIGIIIIIIIIIIIIIIIIIIIIIHIIIIIGIHHHHHIIHIHIIIIIIIIIIHIIIHIIIIHIIIIIIIIIIIIIIIIIIGHGIIIHIIIIIHIGGIIIIIIIIIIIIIIIHIIIIIIIIIGIIIIIIIIIIIIIIDDDDD
@HISEQ:969:HM2KJBCX2:2:1101:6447:54750 2:N:0:ACTATGCA
AGTGATGTGACTCCCAACTATCCCTATTAATCATTACGGTGATCCTAGAAACCAACAAAATAGAACCATGCCGTCCTATTTTATTATTCCATGCTAATATATTCAGGCACTAGCCTGCTTTGAGCACTCTAATTTTTTCAAGGTAATAGTCCTGCTTCCCCAACGCACCAAGTGAATGGCATGCTGGTTATTCAGAAGGTAAGAACCCACCACACCAGTACGGACAATGAAGCCCGACCGATGGACAGATTCCGAAATTCAACTACGAGCTTTTTAACTGCAACAACTTTAATATACGCTATTGGAGCTGGAATTACCGCGGCTGCTGGCACCAGACTTGCCCTCCAA
+
BDDDBHHIHIHIIIIIHHIIIIIIIIIIHHHIIIIIHHIHFHIIIIIIIIIIIHIIIHIIIIHHHIHIHHI?CEHIHIHIHIIIIIHIIHHH?@FEHHHIIHIIIIIHHIIIHHFHIIHIIIHHHHHIHHHIIHHIIHIIHIIHGEHIHHHGHHHHGIIIHHHHHIHG@G?HHIHIHHHHGHHHIHHHEIHHHIIIIIHHHHHDIGHHHHHHFHIIIIHIHIHIIIHHHHHHHCIIIIIIIIHIIHGIHEHIIHIIIIIIIIIIIIIIIIIIIIIIIIIIIIIIIIIIIIIIIIIHIIIIIIIIIIIIIIIIIIIIIIIIIIIIIIIIIIIIIIIIIHIIIIIDDCDD
@HISEQ:969:HM2KJBCX2:2:1101:3430:54999 2:N:0:ACTATGCA
AGTGATGTGACTCCCAACTATCCCTATTAATCATTACGGTGATCCTAGAAACCAACAAAATAGAACCATGCCGTCCTATTCTATTATTCCATGCTAATGTATTCGAGCAAAAATGCCTGCTTTAAACACTCTAATTTTTTCAAGGTAAAGGTCCTGGATCCGCAAGACACCCAATAAAGGACATCAAGTTTCTCCAGAAGGTGAGAAATCGACAGTAACAGTTCATACCCCTTAAGGCATGACCGTCACGTCAATCCCGAAATTCAACTACGAGCTTTTTAACTGCAACAACTTTAATATACGCTATTGGAGCTGGAATTACCGCGGCTGCTGGCACCAGACTTGCCCTCCAA
+
@0DDDECFGHHHHHGHEE1FGEHEF@EEHIH1C<CF@ED@EH@CHEEEHE@HHEHH?GH?G@F<<<1<C@CFCG<EECD?<@1DD1<C<<CC@CCHHHCGG1DG@GEHHHGGEHHIHEGC?GH1C6BGGDCGHHCFHEFC@H@EHG?HHHEHHHIFEGGHCH?HHHDGC@HEIH?IHHGHIIHEG@CCGHFDGEIHHHFHHHFHHFHHGE0IHGIIIIHH;HGHHGCHIIHGGIHFCHHDCGDIIIIIIHHHHHCHIIIHHIIIHIIHHHHHHIHHHHGHHHHEEIIHHHH@HIIHGIIHHIIIIHHHHGEIIHFIIHEHIIHHHHIHHIHHIHEIGHHEIHEHHHHH@BADD
@HISEQ:969:HM2KJBCX2:2:1101:8632:55584 2:N:0:ACTATGCA
AGTGATGTGACTCCCAACTATCCCTATTAATCATTACGGTGATCCTAGAAACCAACAAAATAGAACCATGCCGTCCTATTCTATTATTCCATGCTAATGTATTCGAGCAAAAATGCCTGCTTTAAACACTCTAATTTTTTCAAGGTAAAGGTCCTGGATCCGCAAGACACCCAATAAAGGACATCAAGTTTCTCCAGAAGGTGAGAAATCAACAGTGACAGTTCATACCCCTTAAGGCATGACCATCACGTCAATCCCGAAATTCAACTACGAGCTTTTTAACTGCAACAACTTTAATATACGCTATTGGAGCTGGAATTACCGCGGCTGCTGGCACCAGACTTGCCCTCCAA
+
D@D@0<1<F@EH1<@FGHIHHHEHHH?1GE1CGHFHEECC?CHH?HHHICH?G1G=H@HCHHGEHHEGEGEEH@FHEHFHHHEGHIIGHFCGHHFHHGHIIGCC@IHC?F@GHHFE111DGF6FHHDEHHHFHHGHEAFECGHHFGHIHHGHEEHHE?GG9GHEIHH9GEGFHFDFGHHHHHIIIHHHHEHGDGIHCHHIIHEHGGEFCHHHFEFF<HGG<?BHHHCEECHHHHH8HGIHHF@C@AFGCFCC<CDCHGCCEHF@FDCIHHEGHH=GEC1<@FHF1@CHEED111FFCECCEIIHIEIHEHHHHIIHFHIHHIHCDIHHCHCIHHHHGHHHHGCECDHH@@BB0
@HISEQ:969:HM2KJBCX2:2:1101:7411:55124 2:N:0:ACTATGCA
AGTGATGTGACTCCCAACTATCCCTATTAATCATTACGGTGATCCTAGAAACCAACAAAATAGAACCATGCCGTCCTATTCTATTATTCCATGCTAATGTATTCGAGCAAAAATGCCTGCTTTAAACACTCTAATTTTTTCAAGGTAAAGGTCCTGGATCCGCAAGACACCCAATTAAGGACATCGAGTTTCTCCAGAAGGTGAGAAATCAACAGCGACAGTTCATACCCCTTAAGGCATGACCATCACGTCAATCCCGAAATTCAACTACGAGCTTTTTAACTGCAACAACTTTAATATACGCTATTGGAGCTGGAATTACCGCGGCTGCTGGCACCAGACTTGCCCTCCAA
+
DDDDDIHHIHIIIIIIHIIIIIIIIIIIIIIIIIIIIIHIIIIIIIIIIIIIIHIIIIIEHIHEHIIIIIIIGHIHIIHIIIHHHHHIIIIIIIIIHIIIIHHIIIIIIIIIIIIIIIIIIIHHIIIHIIIIIIIHIIIIHIIIIIIIIIIIIHHHIIIHHIIHIIHIIIHIIIIIIIIIIIIIIIHIIHIIIIIIIIIIIIHIIIIIHIIIIIIIIIIIIIIIIIIIIIIIIIIIIIIIIIIIIIIIIHIIIIIIIIIIIIIIIIIIIIIIIIIIIIIIIIIIIIIIIIIIIIIIIIIIIIIIIIIIIIIIIIIIIIIIIIIIIIIIIIIIIIIIIIIIIIIIIIIIDDDDD
@HISEQ:969:HM2KJBCX2:2:1101:10312:55630 2:N:0:ACTATGCA
AGTGATGTGACTCCCAACTATCCCTATTAATCATTACATCGGTCCGTAAACCATCAAAATAGAACCAATGTCCTATTTCATTATCCCATGCTAATGTATTCAAGGCAAAAACGCCTGCTTTGAACACTCTATTTTTCTCAAAGTAAACTATCGGAATCCCATGAGCACTTAGTGAAAAGTACCAAAACATGTTCCTCCGAAGTACATGGCCAACATTCTCGCATGCGCATGACCGTGAGGCCACGGACGCTCGAATATCAACCAAGACTCGGACTACGAGCTTTTTAACTGCAACAACTTTAATATACGCTATTGGAGCTGGAATTACCGCGGCTGCTGGCACCAGACTTGCCCTCCAA
+
DDDDDIIIIIIIIIIIIIIIIIIIIIIIIIIIIHIHHHHIIIIIIIIIIIHIIIIIHIIIIHIIIIIIIIIIIIHIIIHHIGIIIHIIIIIIEHIIIIIIIFHIHHIIIHIIIIIIIIIIIHHIIIIIIIIIIIIIIIHIIIIIIIIIIIIIIIIIIIIIIIIIIHIHIIIIIIIIIIIIIIIIHHFHIIIHHIIIIIIIIIIIIIIIIIIIIIIIIIHIIIIIIIIIIIHIIIIIIIIIIIIIIIIIIIIIIIIHHFIIIIIIIIHIHHIIIIIIIIIIIIIIIIIIIIIIIIIIHIIIIIIIIIHIIIIIGIIIIIIIIIIIIIIIIIIIIIIIIIIIIIIIIIIIIIIIIIDDDDD
@HISEQ:969:HM2KJBCX2:2:1101:7143:55903 2:N:0:ACTATGCA
AGTGATGTGACTCCCAACTATCCCTATTAATCATTACGGTGATCCTAGAAACCAACAAAATAGAACCATGCCGTCCTATTCTATTATTCCATGCTAATGTATTCGAGCAAAAATGCCTGCTTTAAACACTCTAATTTTTTCAAGGTAAAGGTCCTGGATCCGCAAGACACCCAATAAAGGACATCAAGTTTCTCCAGAAGGTGAGAAATCAACAGTAACAGTTCATACCCCTTAAGGCATGACCATCACGTCAATCCCGAAATTCAACTACGAGCTTTTTAACTGCAACAACTTTAATATACGCTATTGGAGCTGGAATTACCGCGGCTGCTGGCACCAGACTTGCCCTCCAA
+
DCDDDIIIIIIIIIIIIIHIIIIIIIIIIIIIIIIIIIHIIIIGIIIIIIIIIIIIIIIHIHFHHIIIIIHIGHIGHIIHHIHHHHIHIIHIIGIIIICHIFHEHHHHIIIHIIHIHHHIHIHIIIIIIHHIIIIHIIIIIIIIIIIHHHHIIHHIIHIIGGHIIHIIHHIIIIIIIIIIIIIHIIIIIIHIIIIHGIIIIHIIIIIIIIIIIIIIIIIIIIHIIIIIIIIIIIIIIIIIIIIHIIIHIHHGIIIIIIHIIIIIIHIIIIIIIIIIIIHIIIIIIIIIIIIIIIIIIIHIHIIIIIIIIIIIIIHIIIIIIIIIIIIIIIIIIIIIIIIIIIIIIIIIDDDDD
@HISEQ:969:HM2KJBCX2:2:1101:5885:55753 2:N:0:ACTATGCA
AGTGATGTGACTCCCAACTATCCCTATTAATCATTACGTCAATCCTAGAAACCAACAAAATAGGATCGAACGTCCTATTTCATTATTCCATGCTAATGTATTCAAGCGTTAGCTTGCTTTAAACACTCTAATTTTTTCAAAGTAACAGTCCAAATTCCCCGCAACACCAAATTAATGGCATTACGGCTCATCAGGAAGGAGGAATCAGTGAGACCAGTGCATACCGATGGCATGACCAATCTACTAACCCCGAAATTCAACTACGAGCTTTTTAACTGCAACAACTTTAATATACGCTATTGGAGCTGGAATTACCGCGGCTGCTGGCACCAGACTTGCC
+
DDDDDIIIIIIIIIIIIIIIIIIIIIIIIIIIIIIIIIIIIIIIIIHIIIIIIHIIIIIHIIIIIIHHCHIHIIHIIIIHHIIIIIIIIIIIIIIIIIIIIHIIIIIIIIIIIIIHIIIIIHIIIHIIHHHIIIIIIIHIIIIIIIIIHIIHHHHHIIIIIHIIIIIIHIIIIIIIIHIIHIIIIIIIIIIIIIIIIIIIIIIIIIIIIIIIIIIIHIIIIIIIIIIIIIIIIIIIIHGIIIIHIHIIIIIIIIIIHIIIIIIIIHIIIIIIIHIIIIIIIIIIIHHIIIIIIIHIIIIHHIIHIIIIHHHGIIIIIIIIIIIIIIIIHGFIIIIDDCDD
@HISEQ:969:HM2KJBCX2:2:1101:10841:56193 2:N:0:ACTATGCA
AGTGATGTGACTCCCAACTATCCCTATTAATCATTACGGTGATCCTAGAAACCAACAAAATAGAACCATGCCGTCCTATTCTATTATTCCATGCTAATGTATTCGAGCAAAAATGCCTGCTTTAAACACTCTAATTTTTTCAAGGTAAAGGTCCTGGATCCGCAAGACACCCAATAAAGGACATCAAGTTTCTCCAGAAGGTGAGAAATCAACAGTAACAGTTCATACCCCTTAAGGCATGACCATCACGTCAATCCCGAAATTCAACTACGAGCTTTTTAACTGCAACAACTTTAATATACGCTATTGGAGCTGGAATTACCGCGGCTGCTGGCACCAGACTTGCCCTCCAA
+
DDDDDIIIIHHHHHIIIIIHIIIGIIIIIIIGIIIIHIHIHHIIEHIIIIIHHHHIEHHFHHHFHHEHHFHIIGHHIIHIIIIHIHHGHEGEGFHHIHHEHGHIHHIIIIHHIIIIIHIIIHIIHIHHHHCHHHHHHHIEGGHIIIIIIIIIFGHHHIIIIIGIIIIIHHIIIIIIIHIIIIIIIIIIHIHHIIIIIIIIHHHIIIIHHIIIIIIIIH=HIHIIHIEIIIIIIIIIIIIIHHIIIIIHIIHFIIIHIIIIIIIIGIHHIHHHEIIIIIHIIHIIIIIIIIIIIIIIIIIIIIIIIIHHIIIIIIIIIIIIIIIIIIIIIIIIIIIIIIIIIIIIIIIICDDDD
@HISEQ:969:HM2KJBCX2:2:1101:19356:55761 2:N:0:ACTATGCA
AGTGATGTGACTCCCAACTATCCCTATTAATCATTACGGTGATCCTAGAAACCAACAAAATAGAACCATGCCGTCCTATTCTATTATTCCATGCTAATGTATTCGAGCAAAAATGCCTGCTTTAAACACTCTAATTTTTTCAAGGTAAAGGTCCTGGATCCGCAAGACACCCAATTAAGGACATCAAGTTTCTCCAGAAGGTGAGAAATCAACAGCGACAGTTCATACCCCTTAAGGCATGACCATCACGTCAATCCCGAAATTCAACTACGAGCTTTTTAACTGCAACAACTTTAATATACGCTATTGGAGCTGGAATTACCGCGGCTGCTGGCACCAGACTTGCCCTCCAA
+
DDDCBHHIIEHHIHHEEHHECHIHHHIIHHIHIIIIIIGHHIIHIIIIEHIHHHHHGHHHIIIIHGHGHCHIIHIDH?FEHIEGH@GHHHGIEHIIIIGIHHGE@GEHHIIIHIGIHHHIHEHGHHHIIIHHFHHHIGEHHFIHCFHHIIHIIHIHIHHHIIIIHEHHHIIGIIIHIIIIIGIHHHHC<?HGHFIHEFIHH8HHHIIIHIIIHIIIHIIIIIIIIIIII=IIIII;IIIGIIIIIIIGGIHGIHIIIIIIIIIIIIIIIIHHHHIHIIIIIHIIHHEHIIIIIHHIIIIHHIIIIIIIHFIIIIIIIIIIIIIIIIIIIHIIIIIIIIIIIIIHIIIIDACDB
@HISEQ:969:HM2KJBCX2:2:1101:16495:56150 2:N:0:ACTATGCA
AGTGATGTGACTCCCAACTATCCCTATTAATCATTACGTCGATCCTAGAAACCAACAAAATAGAATCAAACGTCCTATTTCGTTATTCCATGCTAATGTATTCAAGCGTGAGCCTGCTTTAAACACTCTAATTTTTTCAAAGTAACAGTCCTGATTCCCCATGACACCAAATTAATGACATCATGGTTCGTCAGAAGGTAGGAATCAATAATACCAGTACGTACAATAGCACGACCAATAAATTGATCCCGAAATTCAACTACGAGCTTTTTAACTGCAACAACTTTAATATACGCTATTGGAGCTGGAATTACCGCGGCTGCTGGCACCAGACTTGCCCTCCAA
+
DDDDCIIIIIFIIIIIHHHHIHCEGHHGC<FFHHIHFHHHHIIHIEHIIIIIHIIIIIIIIHHGHIIHIEEHFGHHHHIH<DHHHIICGHIIIIHIHIIIIHHHHIHIIHHIHIHIIIIIIIIHIHHHIIHIIIHIIGIIIIHHHHIHHIIHIHHHIIHHIIIIIHGIHIIHIIIIIIIIIHIIIIIIIIIIIIIIHIIIIHIIIHIIIIIIIIIIIHHEIHIIIIIIHIIHCHIIIIIHIIHGIHHDIHIIHHIIIIIIIIIIHGIIIIHIIHIIIIIIHHFIHIIIIHIIIIIIIIIHIIIIIIIIIIIHIIIIIIIIIIIIIHHIIIIHIIHHHHHIDDDDB
@HISEQ:969:HM2KJBCX2:2:1101:12780:56248 2:N:0:ACTATGCA
AGTGATGTGACTCCCAACTATCCCTATTAATCATTACGTCAATCCTAGAAACCAACAAAATAGGATCGAACGTCCTATTTCATTATTCCATGCTAATGTATTCAAGCGTTAGCCTGCTTTAAACACTCTAATTTTTTCAAAGTAACAGTCCTGTTTCCCTGCAACACCAAATTAATGACATTACAGTTCTTCAAGAAGGAGGAATCAGTAAAGCCAGTACATACCATTGGCACGACCAACCTACTGACCCCGAAATTCAACTACGAGCTTTTTAACTGCAACAACTTTAATATACGCTATTGGAGCTGGAATTACCGCGGCTGCTGGCACCAGACTTGCCCTCCAA
+
DADDDIIIIIIGIIIHIHHHHIIIIIIIIIIGIHIIIIIIHIIIIIIIIIIHIIIIIIIIIHHHHIHIIIHGGHIIIIHIFHHIIGIIIIIIIHIIIIIIIGIIIIIIIIIIIIIIHHHIIIGIIIHIHHHHIIIIIIIIIIIIIIIIIIIIIIHHIIIIIIIIIHIIIIIHIIIIIIIIIIIIIIIIIIIHIIIIIIIIIIIIHHIIIIIIIIIIIIIIIIIIIIIIIIIIIHIIHHHIIIIIHIIIIIIIIIIIIIIIHGIIIIIIIIIIIIIIIIIIIIIIIIIIIIIIIIIIIIIIIIIIIIIIIIIIIIIIIIIIIIIIIIIIIIIIIIIIIIIGIDDDDD
@HISEQ:969:HM2KJBCX2:2:1101:19947:56109 2:N:0:ACTATGCA
AGTGATGTGACTCCCAACTATCCCTATTAATCATTACCTCACTGCTCTACAAAACCAACAAAATAGAACCGAGGTCCTATTCTATTATTCCATGCAACATTATTCAGGCGTAAAGCCTGCTTTAAGCACTCTAATTTTCTCAAAGTAAACATACCGGCTACCGAAAACACCCAATAAAGGGCATAAACGGCCAACCGATTGATTAGGACTAGACAAGCAGTAACAGCAATTAAGCGTACCACATGCTAGTACCCGAGATCCAACTACGAGCTTTTTAACTGCAACAACTTTAATATACGCTATTGGAGCTGGAATTACCGCGGCTGCTGGCACCAGACTTGC
+
BDDDDHHIIHIFHHHIEHFHHHFHIHHHHEHHHIHIIHHHI1DHGEHHHEHHIIIIHHHI?HHHHHHHIH<HDHEF?GGF@1DGHHIIIHDGGHHGFHHHIHHHIHIIHEGHIHGIIIIIIIIHIHHIHIHGIHHHHIIIIIIIHIIIIGIIIIIIHHHHHGIHHGEHIHIHGIHHGIIHGIIHIHEGIIHHHHIIIHIIIHHCGIIHHHHIIHFIIIIHHIIHHHIIIIIIIGIIIHHGHHHHIEHHHDIIHIIIIIGIIIIIIIIIIIIIIIIIHHHHIFIIIHIIHHEHIIHIHIHHHIIIIIIIIIHIIHHIIIIIHIIIIIIIIIHHFHIIIDCDDB
@HISEQ:969:HM2KJBCX2:2:1101:11897:56678 2:N:0:ACTATGCA
AGTGATGTGACTCCCAACTATCCCTATTAATCATTACGTCAATCCTAGAAACCAACAAAATAGGATCAAACGTCCTATTTCATTATTCCATGCTAATGTATTCAAGCGTTAGCCTGCTTTAAACACTCTAATTTTTTCAAAGTAACAGTCCTGTTTCCCTGCAACACCAAATTAATGACATTACAGTTCTTCAAGAAGGAGGAACCAGTAAAGCCAGTGCATACCAGAGGCACGACCAACCTACTAATCCCGAAATTCAACTACGAGCTTTTTAACTGCAACAACTTTAATATACGCTATTGGAGCTGGAATTACCGCGGCTGCTGGCACCAGACTTGCCCTCCAA
+
DDDDDFIIGIIIIHHIIIIHHHIIIIIIIEHIHEHHIHHHIIIHHIIIIHIHIIIIIHIIHIGFEHHIIIIHIIIIFGHIHGHHIIIIHHIFHIIGIHHHGGHHHHHHIIIIHIIIHHHHIHHHIIIIHHIIIIIIHIIIIIIIIHHIHIIHHHHHIIIIIIIIIIHHIIHHHHIIIIIGHHIIIHHIHHIIIIHIIIIIIIHIIIIIIIIIGIHIIHHIIHHIHHHIHHHIIIIIIHHIIIHHGHHHHHHHIHIHIHHHEGHHIHIFIIIIIHHIIIIIIIIHGHEHHHIHHHIIIHIIIIIIIIIIIHIHIHIIIIIIHIIHIIGIIIIIIIIIIHIIIDDDBD
@HISEQ:969:HM2KJBCX2:2:1101:16876:56629 2:N:0:ACTATGCA
AGTGATGTGACTCCCAACTATCCCTATTAATCATTACGGCTCTCCTAGAAACCAACAAAATAGGAGCGCCGTCCTATTCCATTATTCCATGCTAATGTATTCAAGCGTGTGCCTGCTTTAAACACTCTAATTTTTTCAAAGTAACGGTCCTGATTCCCCATGACACCAAATTAATGACATCACAGTTCGTCAGAAGGTAGAAATCAATAATACCAGTGCATACCGGAGGCACGACCAATATATTGATCCCGAAATTCAACTACGAGCTTTTTAACTGCAACAACTTTAATATACGCTATTGGAGCTGGAATTACCGCTGCTGCTGGCACCAGACTTGCCCTCCAA
+
DDDDDIIIIIIIIIIIIIFHHIHIIIIIIIIIIIIIIIIIIIIIIIIIIIIIHIHIIIHEHIHIIIIIIIIIIIIIIIIIIIIGHHIIIIIIIIIIIIHGHDHHEHIIIHII2IIIHEHHHIIIIIIIIGIIHIIEHIIIIIIIIIHHHHHHIIFHH:IHHHH&IICHHIHEHIHEHIHIHIFHHHHIHHHEHCHHHHGCCHHIE@GHHHHHH@GA@BHEHHHEEEFCHHIIF=H&@EFHEGH@GHEEHE1F1@F@<1010/D11@=G1@DF@CCC11<1<1<<1<1<1<000E<<1<1<1E@HDC111GHEC/E<11D1<<11C??GE?D<111?HC010DDD<
@HISEQ:969:HM2KJBCX2:2:1101:20548:56371 2:N:0:ACTATGCA
AGTGATGTGACTCCCAACTATCCCTATTAATCATTACGTCGATCCTAGAAACCAACAAAATAGAATCAAACGTCCTATTTCATTATTCCATGCTAATGTATTCAAGCGTGCGCCTGCTTTAAACACTCTAATTTTTTCAAAGTAACAGTCCTGATTCCCCACGACACCAAATTAATGACATCGCGGTTCTTCAGAAGGTAGGAACCAATAATGCCAGTGCGTACCGAAGCACGACCAACAATTCGATCCCGAAATTCAACTACGAGCTTTTTAACTGCAACAACTTTAATATACGCTATTGGAGCTGGAATTACCGCGGCTGCTGGCACCAGACTTGCCCTCCAA
+
DA@@@FHHIIGHH@EFHHEEEHHHHHGHIIIHGFHHIIHHHHHHHHHHGH?HEHHHE@HHFEGHIHIIHIIIEHHIIGHEH1CHCFHEHIIEHHIH@C@CC<FCEHGFGHGIIGEEHGGCGHHHHHEGFHHIIIHF;HEHEHEHIHHHHHECHHIGCCHGEHDHIIIHIH@9GGFGCFE?<CEECCCDEHCEHFHIHHHEHGHFFH@GHHHGG<<<CFCFHEGCEIHHGGCG<<'?HHHE<D<<CC//<IGG@@HHCF<1EHEHHC@HHHCF<1C?IIHHCC<<11FCEG0D<<D1DEHHFH@D11IH@HHE/HDHDIHGF<C1G@GIHHC1CEGEEIHCDDDBD
@HISEQ:969:HM2KJBCX2:2:1101:20888:57181 2:N:0:ACTATGCA
AGTGATGTGACTCCCAACTATCCCTATTAATCATTACGGTGGTCCTAGAAACCAACAAAATAGAATCATCCGTCCTATTTTATTATTCCATGCTAATGTATTCAAGCAAAATGCCTGCTTTAAACACTCTAATTTTTTCAAAGTAAAGGTCCTGGTTCCCCGCGGCACCCAATTAAGGACATCGCGGTTCTCCAGAAGGTGAGAAATTGACTACACCAGTTCATACCCCTTAAGGCACGACCGATGTGTCAATCCCGAAATTCAACTACGAGCTTTTTAACTGCAACAACTTTAATATACGCTATTGGAGCTGGAATTACCGCGGCTGCTGGCACCAGACTTGCCCTCCAA
+
DDDDDIIIIIIIIIIIIIIIIIIIIIIIIIIIIIIIIIIIIIIIIGHIIIIIIGIIIHIHIIHHIIIIIIHIIIHIHGHIHIIIIIHHHIIIGHHIIIIIHHIHIIIIHHHHHHGHHIHHHIIIIIIIHHIHIIHHIIHHIIIIIIIHHHIIIHHHFHIIIIIIHIHHHHHIIIIHHHHIIIIIIIIIIHIIIIIIIIIIIIIIIIHIIIIIIIIIIHIIIIIHGIIIIIIIIIII<IIIIIIIIIIIHHIHIHHIIIIIIIIIIIIIIIIIIIIIIIIIIIIIHIIIIIIIIIIIIIIIIIIIIIIIIIIIIIIIIIIIIIIIIIIIIIIIIIIIIIIIIIIIIIDDDDD
@HISEQ:969:HM2KJBCX2:2:1101:16165:57040 2:N:0:ACTATGCA
AGTGATGTGACTCCCAACTATCCCTATTAATCATTACGGTGATCCTAGAAACCAACAAAATAGAACCATGCCGTCCTATTCTATTATTCCATGCTAATGTATTCGAGCAAAAATGCCTGCTTTAAACACTCTAATTTTTTCAAGGTAAAGGTCCTGGATCCGCAAGACACCCAATAAAGGACATCGAGTTTCTCCAGAAGGTGAGAAATCAACAGTAACAGTTCATACCCCTTAAGGCATGACCATCACGTCAATCCCGAAATTCAACTACGAGCTTTTTAACTGCAACAACTTTAATATACGCTATTGGAGCTGGAATTACCGCGGCTGCTGGCACCAGACTTGC
+
DDDDDIIIIIIIIIIIIIIIIIIIIIIIIIIIIIIIIIIIIIIIIIIIIIIIIIIIIHGIHIHIIIFHIIGIIEHIIHIIIIIIIGIIEEHIIIIIIIIHIHIIIIHIIIIHHIIHIIIIIIIIIIHIIIGHIIIIIIIIIIIIIIIIIIIGIIIHIIHIIHIIIHIIIIIHIIIIIIIHIIIIIIIIIIHIIIIIIIIIIIHIIIIHHIIIIIIIIIIIIIIIIIIIIIIIIIIIIIIIIHHGDIIIIIIIIIHIGIIIIIIIIIIIIIIIIIIHIIIIIHIIIIIIIIIIIIIIIIIHIIIIHIIIIIIIIIIHIIIIIIIIIIIIIIIIIIIHHIIIIDDDDD
@HISEQ:969:HM2KJBCX2:2:1101:6508:57424 2:N:0:ACTATGCA
AGTGATGTGACTCCCAACTATCCCTATTAATCATTACGTCGATCCTAGAAACCAACAAAATAGAATCAAACGTCCTATTTCATTATTCCATGCTAATGTATTCAAGCGCGAGCTTGCTTTAAACACTCTAATTTTTTCAAAGTAACAGTCCTGATTTCTCGCGACACCAAATTAATGACATCGTGGTTTGTCAGAAGGGAGAAACCAATAATGCTAGTACGTACAAAGTACGACTGACATATTAGTCCCGAAATTCAACTACGAGCTTTTTAACTGCAACAACTTTAATATACGCTATTGGAGCTGGAATTACCGCGGCTGCTGGCACCAGACTTGCCCTCCAA
+
DDDDDIIIIIIIIIIIIIIIIIIIIIIIIIIIIIIIIIIIIIIIIIIIIIIIIIIIHIIIIIHHHIIIIIIIIIIIHGIIIIIIIIIIFIIIIIIIIIIIHFIIIHIIIIIIIIIIIHIIIIIIIGIIIIIIIIIIHHIIIIIIIIIIIIIIIIIIIIIIIHIIIIIIIIIIIIIIIIIIIIIIIIIIIHIIIIIIIIIIIIIHIIIIIIIIIIIIIIIIIIIIIIIIIIIIIIIIIIIIIIHIIIIIIIIGIIIIIIIIIIIIIIIIIIIIIIIHIIIIIHIIHHHIIIIIIIIIIIHH@IIIIIIIIIIIIIIIIHIIIIIIIIIIIIIIIIIIIIIDDDDD
@HISEQ:969:HM2KJBCX2:2:1101:19204:56309 2:N:0:ACTATGCA
AGTGATGTGACTCCCAACTATCCCTATTAATCATTACGGTGATCCTAGAAACCAACAAAATAGAACCATGCCGTCCTATTCTATTATTCCATGCTAATGTATTCGAGCAAAATGCCTGCTTTAAACACTCTAATTTTTTCAAGGTAAAGGTCCTGGTTCCACATGACACCCAATTAAGGACATCATGCTTCTCCAGAAGGTGAGAAATCAACTGCGACAGTTCATACCCCTTAAGGCACGACCATCACGTCAATCCCGAAATTCAACTACGAGCTTTTTAACTGCAACAACTTTAATATACGCTATTGGAGCTGGAATTACCGCGGCTGCTGGCACCAGACTTGCCCTCCAA
+
DDDDDHHHIIIGIHIIIIIIIIIIIIIIHHEHHHHIIIIIGIIIIIIIIIIIHIIIIIIIIIHIIIIIIHH?HEHHIIIIIIIIIHHHGHIHHHEHIIIHIFIIIIIIIIIIHHHIIIHIHIIHHGHFHHIIIIIIIIIIIHIHGHHIHIIIIHIIHIHIIIIIIIHIIIIIIIIIIHHHHHIIHIIHHGIHH;HHFIIIIIIIIIIIIHHIIIIIIHHHHEIIIIIIIIIIIIIGIIHIIIHIIIIIIHGIHIIIIGIIIIIIHHHGCHHHIIIIIIIIHIIIIIIIIIIIIIHGIIIHIIIIIIIIIIIIIIIIIHIIHDIIGIIIIIIIIIIIIHIIIIIIIIIDDDDD
@HISEQ:969:HM2KJBCX2:2:1101:4411:57690 2:N:0:ACTATGCA
AGTGATGTGACTCCCAACTATCCCTATTAATCATTACGGTGATCCTAGAAACCAACAAAATAGAACCATGCCGTCCTATTTCATTATTCCATGCTAATATATTCAGGCGATAGCCTGCTTTAAGCACTCTAATTTTTTCAAGGTAACAGTCCTGCTTCCCCGGCGCACCAAATTAATGGCATGCTGGTTATTCAGAAGGTAGGAATCCATCACGCCAGTACAGACCCAAAAGCCCGACCGACGGATGAACCCCGAAATTCAACTACGAGCTTTTTAACTGCAACAACTTTAATATACGCTATTGGAGCTGGAATTACCGCGGCTGCTGGCACCAGACTTGCCCTCCAA
+
DDDDDIIIHIIIIIIHIIIIIIIIIHHIIIHIHIIIIGHHIIHFHIIIHIIIHHIIIIIHHH?CEHHEH1CGHHIIIIIHIHIIGIIHIC?GHHHHIHHHIIIHHHHIHIGHHHHHGHHEHHIIIHGIHIIHIIIIHHEHHIIIIHIIIIHIIHEHHIHHIIHHHHIHIIIIIIIIIIIIIIIIHHIHHHIIGIIIIIIIHIHIHHGIIGHHIIIIIIGHGIIIHHGIIIHGIIIIIIHIIIIHHHFECHIGIIIIIIIIIIIIIIIIIIIIIIIIIIIIIIIIIIIIIIIIIIIIIIIIIIIIIIIIIIIIIIIIIIIIIIIIIIIIIIIIIHIIIIIIIIIDDDDD
@HISEQ:969:HM2KJBCX2:2:1101:16544:56197 2:N:0:ACTATGCA
AGTGATGTGACTCCCAACTATCCCTATTAATCATTACGTCAATCCTAGAAACCAACAAAATAGGATCGAACGTCCTATTTCATTATTCCATGCTAATGTATTCAAGCGTTAGCTTGCTTTAAACACTCTAATTTTTTCAAAGTAACAGTCCAAATTCCCCGCAACACCAAATTAATGGCATTACGGCTCATCAGGAAGGAGGAATCAGTGAGACCAGTACATACCAGAGGCATGACCAACCTACTAACCCCGAAATTCAACTACGAGCTTTTTAACTGCAACAACTTTAATATACGCTATTGGAGCTGGAATTACCGCGGCTGCTGGCACCAGACTTGCCCTCCAA
+
DDDDDIIIIIIIIIIIIIIIHIIIIIIIIIIIIIIIIIIIIIIHHGHHIIIIIIIIIHHIIHIHIIIHIHIDHIIHHIIIIIIIIIIIIIIHIIIIIIIIIHIIIIIIIIIIIIHIIIIHIHHIIIIIIIIIIIIIHIIIIIIIIIHIIIIIIIIIIIIIIIIIIIIIIIHIIIIIIIIIIIIIIIIIIIIIIIIIIIIIIIIIIIIIIIIIIIIIIIIIIIIIIIIIIIIIIIIIIIIIIHHHHHHHIIIIIIIIIIIHIHHIIIIIIIIIIIIIIIIIIIIIIIIIIIIIIIIIIIIIIIIIIIIIIIIIIIIIIIIIIIIIIIIIIIIIIIHIIIIIIDDDDD
@HISEQ:969:HM2KJBCX2:2:1101:3722:57948 2:N:0:ACTATGCA
AGTGATGTGACTCCCAACTATCCCTATTAATCATTACGGTGATCCTAGAAACCAACGAAATAGAATCAGTCCGTCCTATTTCATTATTCCATGCTAATGTATTCAGACGTTAGCCTGCTTTAAACACTCTAATTTTTTCAAAGTAACAGTCCTGATTTCCAATCACACCAAATTAATGACATGAAAGTTCCTCAGAAGGTAGAGATTTATCTCACCAGTACAGACAATTAAGCCTGACCAATGGGTAAACCCCGAAGTTCAACTACGAGCTTTTTAACTGCAACAACTTTAATATACGCTATTGGAGCTGGAATTACCGCGGCTGCTGGCACCAGACTTGCCCTCCAA
+
DDDDDIIIIIIIIIHHHDHIIIIIIIIIHHIIIIIHIHIIIIIGIIIHIIIIIIIIHHHIIIIHHHIIIIIHIHIIHIIHHHHHHIIIHIIIIIIIIIIHIIIHHHHIIIIIIIIIIIHIIIIIIIHHHGEHIIIIIIIIIIHIIIIIIIIHHIIIIIIGIIIIIIIHIIIIIHIHIIIIHIIIIHIIIIIIIIIIIIIIIIIIIIIIIIIHIIIHIIIIIIIIIIHHIHHIIIIIIIIIIIIIFHEHHIIHIIIIIIIIIIIIIIIIIIIIIIIIIIIIIIIIIIIIIIIIIIIIIIIIIIIIIIIIIIIIIIIIIIIIIIIIIIIIIIIIIIHIIIIIIIIDDDDD
@HISEQ:969:HM2KJBCX2:2:1101:20397:57884 2:N:0:ACTATGCA
AGTGATGTGACTCCCAACTATCCCTATTAATCATTACGGTGATCCTAGAAACCAACAAAATAGAACCATGCCGTCCTATTCTATTATTCCATGCTAATGTATTCGAGCAAAAATGCCTGCTTTAAACACTCTAATTTTTTCAAGGTAAAGGTCCTGGATCCGCAAGACACCCAATAAAGGACATCAAGTTTCTCCAGAAGGTGAGAAATCAACAGTGACAGTTCATACCCCTTAAGGCATGACCATCACGTCAATCCCGAAATTCAACTACGAGCTTTTTAACTGCAACAACTTTAATATACGCTATTGGAGCTGGAATTACCGCGGCTGCTGGCACCAGACTTGCCCTCCAA
+
B@BB@<CHEEHGFHCE<GHHHHHHIIEEHIIEEHHIEHHCHHHIIHHEHHCCHIHICEHIIHEEHHGHIEHEHGCDHECDGCFHHCHHHHH<1FC@CHEGFC1EHHIHHHFG@CCHHIHHIEEEHACGGIHHFFHEHHGHHCHHFH6CE?HE@DF?HIFGHEHG@GCECCIHHGEHH1HFG@DEHHHIIHHICHIIHFCFIHIHIIIIHIHHFGGHHGEHHEGHHEEHFHHIIIIIHHHGI<<CHFHHGGCCIIHIIIHIIHEEIIHHHFGE@CIIHEIGIHHFHHIIHIIHHHHHIHG=EDIHHGHEEIHIIHHIIIIIIIIIIIHFIIIIIHIIIIIIIIHIHIIHB?ACD
@HISEQ:969:HM2KJBCX2:2:1101:19655:57718 2:N:0:ACTATGCA
AGTGATGTGACTCCCAACTATCCCTATTAATCATTACGGTGATCCTAGAAACCAACAAAATAGAATCATGCTGTCCTATTTTATTATTCCATGCTAATGTATTCAAGCAAAAATGCCTGCTTTAAACACTCTAATTTTTTCAAAGTAAAGGTCCTGGTTCCTCGTGGCACCCAATTAAGGACATCACGGTTCTCCAGAAGGTGAGAAATTCACTACACCAGTTCATACCCCTTAAGGCACGACCGATGTGCAAATCCCGAAATTCAACTACGAGCTTTTTAACTGCAACAACTTTAATATACGCTATTGGAGCTGGAATTACCGCGGCTGCTGGCACCAGACTTGCCCTCCAA
+
DDDCDIIIIIIIIIIIIIIIIHIIIIIIIIIIIIIIIIIIIIIIIIIIIIIHIIIIIIIIHEEHIIIIIGIIIIIIIIIIIHHIIHIIIHHIIEHIIIIHIHHIIIIIIIIIHIIHIIIIIIIIHIIIIIIIIIIIIIIIIIIIIIIIHIIIIIIIIIIIIIIIIIIIIIIIIIIIIIIIIIHHIIIIIIIIIIIIIIIIIIIIIIIIIIIIIIIIIIIIIIIIIIHIIIIIIIIIIIIIIIIIIIIIIIIHHHHIIIIIIIIHIIIIIIIIIHIIIIIIIIIIIIIIIIIIIIIIIIIIIIIIIIIIIIIHIIIIIIIIIIIIIIIIIIIIIIIIIIIIIIIIIIIIDDDDD
@HISEQ:969:HM2KJBCX2:2:1101:19789:58453 2:N:0:ACTATGCA
AGTGATGTGACTCCCAACTATCCCTATTAATCATTACGGTGATCCTAGAAACCAACGAAATAGAATCAGTCCGTCCTATTTCATTATTCCATGCTAATGTATTCAGACGATAGTCTGCTTTAAACACTCTAATTTTTTCAAAGTAACAGTCCTGATTTCCCATCACACCAAATAAATGGCATGAAAGTTCCTCAGAAGGTAGAGATCCATCTCACCAGTGCAGACAATTAAGCCTGACCAATGGGTAGACCCCGAAGTTCAACTACGAGCTTTTTAACTGCAACAACTTTAATATACGCTATTGGAGCTGGAATTACCGCGGCTGCTGGCACCAGACTTGCCCTCCAA
+
DDDDDIIIIIIIIIIIIIIIIHIIIIIIIIIIIIIIIIIIIIIIIIIIIIIHHIIIIIIIIIIIIIIIGHIEH?FHIIIIIIIIIIIIHHIIGIIIIIIIIHIIIIIIIIIIIIIIIHHHHIHIIHIIIIIHIIIIIIIIIIIIIHHIIHHHIIIIIIIIIIHHHIIHHIIIIIIIHIIIIIIIIHIIIIIIIIIIIIIIIIIIIIIIIIIIIIIIIIIIIHIIIIIIIIIIIIIIIIIIIIHHHHDIIHIIIIIIIIIIIIIIIIIIIIIIIIIIIIIIIIIIIIIIIIIIIIIIIIIIIIIIIIIIIIIIIIIIIIIIIIIIIIIIIIIIIIIIIIIIIIIDDDDD
@HISEQ:969:HM2KJBCX2:2:1101:3239:58073 2:N:0:ACTATGCA
AGTGATGTGACTCCCAACTATCCCTATTAATCATTACGGTGATCCTAGAAACCAACAAAATAGAATCATGCCGTCCTATTTTATTATTCCATGCTAATGTATTCAAGCAAAATGCCTGCTTTAAACACTCTAATTTTTTCAAAGTAAAGGTCCTGGTTCCTCGCGGCACCCAATTAAGGACATCGCGGTTCTCCAGAAGGTGAGAAATTGACTACACCAGTTCATACCCCTTAAGGCACGACCGATGTGTCAATCCCGAAATTCAACTACGAGCTTTTTAACTGCAACAACTTTAATATACGCTATTGGAGCTGAAATTACCGCGGCTGCTGGCACCAGACTTGCCCTCCAA
+
DADB@HIHHHIIIHHHHIIHIHHGHIIGIIIIHHHFHEHHIHHHHIIIIHIIHIHHGH?EGHIIIIGHIGHIHIIIHIHHIHGHHIIIGHHIHHEHHEFHGFHHIHHHHIIIIHIHHHHHEHHHHHHIHHHGHIHHGHHFHHIIHIIHHHHHIHFHHHHHIHIIHIIIHEGIHIIIIIIHCGHIIGIIHHGEIIIIIIIIIIIIIIIIIIIIIIHGHHIIIIIIIHIIIIIIIHIIIIHIIIIIIIIIHHFIIIIIIIIIHIIIHIIIHIIIIIIIIIIIIIIIIIIIIHIHHIIIIIIHIIIIIIIIIIIHHF1IIIIIIHIIIIIIIIIIIIIIIIIIIIIIIIIDDDDD
@HISEQ:969:HM2KJBCX2:2:1101:18995:58956 2:N:0:ACTATGCA
AGTGATGTGACTCCCAACTATCCCTATTAATCATTACGGTGGTCCTAGAAACCAACAAAATAGAACCACAACGTCCTATTCTATTATTCCATGCTAATCTATTCAAGCAATAGCCCGCTTTAAACACTCTAATTTTTTCAAGGTAATGGTCCTGGCTCCCCAACACACCCAATAAAGGACATACTGGTTCACCAGAAGGAAGACCCGACAGCAGACAGTACTCGCCAAAGACGGACCGCCCGGCCAGGCCTAAAATTCAACTACGAGCTTTTTAACTGCAACAACTTTAATATACGCTATTGGAGCTGGAATTACCGCGGCTGCTGGCACCAGACTTGCCCTCCAA
+
DDDD0<<D<11<FHIIIIIIIIIIIIIIIIIIIIIIIIHCH0DHHIIIHIIIIIIIIHIIIIHIIGHI1G10<<<0<<FHIC<C<<F1G111<11D1<11<<C1D11<11<11111<BFIHHF@81<<<1DBDHIIIG1@HH?<F81D+1CF<@B1DGHIH2HG?:8DIIH8<DHBE<8//<FGCHHHHHHH8C8DFFHH@:F@HHCDFF0@HAHF<0<</<<<1GIIHF<<CGIHEC/C/<:11HF/IHCIIIIIIIIIIIIIIIIIIIIIIIIIIIIIIIIIIIIIIIIIIHIIIIIIIIIIIIIIIIIIIIIIIIIIIIIIIIIIIIIIIIIIIIIIIDDDDD
@HISEQ:969:HM2KJBCX2:2:1101:6634:57810 2:N:0:ACTATGCA
AGTGATGTGACTCCCAACTATCCCTATTAATCATTACGGTGATCCTAGAAACCAACAAAATAGAACCATGCCGTCCTATTCTATTATTCCATGCTAATGTATTCGAGCAAAATGCCTGCTTTAAACACTCTAATTTTTTCAAGGTAAAGGTCCTGGTTCCACATGACACCCAATTAAGGACATCATGCTTCTCCAGAAGGTGAGAAATCAACTGCGACAGTTCATACCCCTTAAGGCACGACCATCACGTCAATCCCGAAATTCAACTACGAGCTTTTTAACTGCAACAACTTTAATATACGCTATTGGAGCTGGAATTACCGCGGCTGCTGGCACCAGACTTGCCCTCCAA
+
@DDDDEHHIEHHIG?EC<DCGCGHHHFHHHHGIIHHE@GFGHII?EGHHEECGHIHEFHGHIHE?HHIIE1CCH<CH?F1DEC1<GHE1CC1DHHGE@1FE<HHHHHGGGHIIHHHIIG1HIHEGHHHIHGCFE?HHHEG?HHHHFHHGC<@CIHHHAGHHHH@IHGFHIIIIHIIIIIIHHGIHIIIIHIIIHHHHHHHIIIHIHHIIHFED:?HIIHHIIIHIIHIIHGIGIIIHHIIHGHHIIHIIHHIHHIIIIHGIIHHEIIHIIIIIIHIIIIHGFIHHCHGIHCIH?HGIIHEHIHIIIHIIIIIIIHGIIIIIHHIIIIIIIIIHIIIIHIIHHIIIIIDABD@
@HISEQ:969:HM2KJBCX2:2:1101:19194:59070 2:N:0:ACTATGCA
AGTGATGTGACTCCCAACTATCCCTATTAATCATTACGGTGATCCTAGAAACCAACAAAATAGAACCATGCCGTCCTATTCTATTATTCCATGCTAATGTATTCGAGCAAAAATGCCTGCTTTAAACACTCTAATTTTTTCAAGGTAAAGGTCCTGGATCCGCAAGACACCCAATAAAGGACATCAAGTTTCTCCAGAAGGTGAGAAATCAACAGTAACAGTTCATACCCCTTAAGGCATGACCATCACGTCAATCCCGAAATTCAACTACGAGCTTTTTAACTGCAACAACTTTAATATACGCTATTGGAGCTGGAATTACCGCGGCTGCTGGCACCAGACTTGCCCTCCAA
+
ADDADEHIHHHHHHIIIHIGIICHHHHHHHIEHHHHHH=<EEEHIHIIIHHIIIGIHHFFEHDEHHHIHFHHHHHH@GFGG@GHH?FCH1@CHEFG?HEHH@FHHIIHHEHHHHEGIHFEHHGE5F6EHGEGFEHHIICHIIIIHEGEEEHHIHD@IIIHH?HHHHHHIHGHHIIIHHEHHCFCCFHEFCGHGGIIIHIHIHHECIIHFHHIHHGHHHHIIIIHFGFHHIIHHII<IHGIIHHHIHHGEHF<IIIIIHHHHIHHIHHHHHHHHEHEGIIIHHIIIIIIIIIIIIIIIHHHIHIIHHHIIIIGHHIHHIIIIIHIIIIIIIIIIIIHIIIIIIHIGIIHBCDDD
@HISEQ:969:HM2KJBCX2:2:1101:17503:59413 2:N:0:ACTATGCA
AGTGATGTGACTCCCAACTATCCCTATTAATCATTACGGTGATCCTAGAAACCAACGAAATAGAATCAGTCCGTCCTATTTCATTATTCCATGCTAATGTATTCAGACGATAGTCTGCTTTAAACACTCTAATTTTTTCAAAGTAACAGTCCTGATTTCCCATCACACCAAATAAATGGCATGAAAGTTCCTCAGAAGGTAGAGATCCATCTCACCAGTACAGACAATTAAGCCTGACCAATGGGTAGACCCCGAAGTTCAACTACGAGCTTTTTAACTGCAACAACTTTAATATACGCTATTGGAGCTGGAATTACCGCGGCTGCTGGCACCAGACTTGCCCTCCAA
+
DDDDDIIIIIIIIIIIIIIIIIIIIIIIIIIIIIIIIIIIIIHIIIIIIIIIHHIIIIIIIIIHIIIIIIIIHIIIIHIIIIGHIIIIIHIIGIIIIIIIIHHIIIIIIIIIIIIIIIIIIIIIIIHIIIIIIIIIIIIIHIIIHHHIHIIIIIIIHIIHIIIIIIIIIIIIIIHIIIIIHIHIIIIIIIIIHIIIHIIHIIHIIIIIIHHH;IIIHHIIIIIIIIIIIIIHIIIIHHHHIIHHHFGIHIGIIHHIIIIIIIIIIIIIIIIIIIIIIIIIIIIIIHHHHGIIIIIIIIIIIIIIHIGIIIIIIIIIHIIIIIIIHIIIIIIHIIIHIIIIIIIDADDD
@HISEQ:969:HM2KJBCX2:2:1101:18312:59420 2:N:0:ACTATGCA
AGTGATGTGACTCCCAACTATCCCTATTAATCATTACTCATTTCCCCAAAAACCAACAAAATTCGAGATACGAGTCCTAAATTATTATTCCATGCTAATGTATTCATAACTTTCAGCCTGCTTTAAACACTCTAATTTTTTCAAAGTAAAGGTCCTGGATTGCGAACCCAACCCAGTAAAGGGCAGGAACGTTCTCCAGGAAGATGGTAAGCGCGCATCGGCACTCACACACGATACCGTGGCGGGCCAAGCGCACTATACCAGAAATCCAACTACGAGCTTTTTAACTGCAACAACTTTAATATACGCTATTGGAGCTGGAATTACCGCGGCTGCTGGCACCAGACTTGCCCTCCAA
+
DDDDDIIIIIHHHGHIIIIIIHHIGHIIGIHIIHIHIIHIIIIIHGHHHHHHEHHHIHHFHIIIIFFIHIFH?GEHIHIEHIIIIIFHHHHIII@HHIHHEFHEHHIHIIHIIGFIGIHCHHHHIHGFIHHGGHCGHIIIHHHIIH@HFHHHH@HHG@FHIIIFHHHICGHHHHFCFHHGC?EGCC@HFDHHIHHHHEHHF:C:HD7EEIGIHHHIHH7HFFHCFGHEHHHEHDGE>?EHHH<HHH=IIIHHC1<1CC1GHGC1<<HG1GIHECIHHD<0F1<GC<@GG1EIHIHGCIIHHEEEE<DIHHFIHHCIHF<<E@D<DEDDHEC@D1HCEGGCCHD@HCEHIHDHIBDDDA
@HISEQ:969:HM2KJBCX2:2:1101:7248:59839 2:N:0:ACTATGCA
AGTGATGTGACTCCCAACTATCCCTATTAATCATTACGGTGATCCTAGAAACCAACAAAATAGAACCATGCCGTCCTATTCTATTATTCCATGCTAATGTATTCGAGCAAAAATGCCTGCTTTAAACACTCTAATTTTTTCAAGGTAAAGGTCCTGGATCCGCAAGACACCCAATTAAGGACATCAAGTTTCTCCAGAAGGTGAGAAATCAACAGCGACAGTTCATACCCCTTAAGGCATGACCATCACGTCAATCCCGAAATTCAACTACGAGCTTTTTAACTGCAACAACTTTAATATACGCTATTGGAGCTGGAATTACCGCGGCTGCTGGCACCAGACTTGCCCTCCAA
+
DDDDDIIIIIIIIIIIIIIIIGIIIIIIIIIIIIIIIIIIHIIIIIHIIIIIIIIIIIIIIIIIIIIIIHIIGIIIIIIIIHHIIIHIHHIIGIIIIIIGHGHIIIIIIIIIHIIIIIIIIIIIHIIIIIHIIHIIIIIIIIIIIIIIIIIIHIIIIIIIIIIIIIIIIHIIIIIIIIIIHHIIIIIIIIHIIIIIIIIIIIIIIIIIIIIIIIIIIIIIIIIIIIIIIIIIIIIIIIIIIIIIIIIIIIHGIIIIIIIIIIIIIIIIIIIIIIIIIIIIIIIIIIIIIIIIIIIIIIIIHIIIIIIIIIIIIIIIIIIIIIIIIIIIIIIIIIIIIIIIIIIIIIIIDDDDD
@HISEQ:969:HM2KJBCX2:2:1101:11132:59747 2:N:0:ACTATGCA
AGTGATGTGACTCGCCCAACTATCCCTATTAATCATTACGTGATCCTAGAAACCAACAAAACGGAACCACTGTCCTATTTCATTATTCCATGCTAATGTATTCAAGCAAATCAATGCCTGCTTTAAACACTCTAATTTTTTCAAAGTAAAAAATTCTAGTTCATTGAGACACCCATTAAGAACATCACAATTCACCAGAAGGTGAGAAATTGGCTACACCAGTTCATGCCCCTTAAGGCACGACCGATGCATCAATTCCGAAATTCAACTACGAGCTTTTTAACTGCAACAACTTTAATATACGCTATTGGAGCTGGAATTACCGCGGCTGCTGGCACCAGACTTGCCCTCCAA
+
DDDDDIIIIIIIIIHIIIIIIIIIIIIIIIIIIIIIIIHIIIIHIIIIIIIIIIIIIHIIIIHHIIIIIIIIIIIIIIIIIIIIIIIIIIIHIIIIIIIIHHEHIIIIIIIIIIIIIIIIIIIIIHIIIIIIIIIIIIIIIIIIIIIIIIIIIIIIIIIIIIIIIIIIIIIIIIIIIIIIHIIIIIIIIIIIIHIIIIHIIIIHIHIIIIIIIIIIIIIIIIIIIIIGIIIIIIIIIIIIIIIIIIIIIIIIHIIIIIIIIHHIIIIIIIIIIIIIIIIIIIIIIIIIIIIIIIIIIIIIHGIIIIIIIIIIIIIHHHHIIIIIIIGIIIIIIIIIIIIIIIIIIIIIIDDDDD
@HISEQ:969:HM2KJBCX2:2:1101:15170:59919 2:N:0:ACTATGCA
AGTGATGTGACTCCCAACTATCCCTATTAATCATTACGGTGATCCTAGAAACCAACAAAATAGAACTATGCCGTCCTACTCTATTATTCCATGCTAATGTATTCGAGCAAAAATGCCTGCTTTAAACAATCTAATTTTTTCAAGGTAAAGGTCCTGGATCCGCAAGACACCCAATAAAGGACATCAAGTTTCTCCAGAAGGTGAGAAATCAACAGTAACAGTTCATACCCCTTAAGGCATGACCGTCACGTCAATCCCGAAATTCAACTACGAGCTTTTTAACTGCAACAACTTTAATATACGCTATTGGAGCTGGAATTACCGCGGCTGCTGGCACCAGACTTGCCCTCCAA
+
<0<00DHGE1<<FE?F1<FHGHI?CGHG1D<FFCCEE101<<GHHHHC1D1<<GHF1D1<CGGFHF1DGC1</<//<D1<<11<FFF1GCFGH1FHEC1<@1<@@F<<C@F?CG<F@H@E?GAA<CHF$F@BAFHA?E?EHGC166AG?@<<EHF91H?CDEGGHFGGC?G@GG?IIHF?IHHEH?C@GFDIHF5HHHIHHCCD?HHGEIHHGEAFIIHHCHFIHEG<IH@CFHCH=HHEHEDFCC0EHC@DH?HIHH@G?GHHHFCHHHEF<1H@@@G@EHHIHHEHEIIIIIIHG?HGCIHGCHGC1CC@@HGEHHIIHIGIIHHIHHHEHIIHGHHHCCEEGHG1?BAD@
@HISEQ:969:HM2KJBCX2:2:1101:2041:60143 2:N:0:ACTATGCA
AGTGATGTGACTCCCAACTATCCCTATTAATCATTACGTCGATCCTAGAAACCAACAAAATAGAATCAAACGTCCTATTTCGTTATTCCATGCTAATGTATTCAAGCGTGAGCCTGCTTTAAACACTCTAATTTTTTCAAAGTAACAGTCCTGATTCCCCATGACACCAAATTAATGACATCATGGTTCGTCAGAAGGTAGGAATCAATAATACCAGTACGTACAATAGCACGACCAATAAATTGATCCCGAAATTCAACTACGAGCTTTTTAACTGCAACAACTTTAATATACGCTATTGGAGCTGGAATTACCGCGGCTGCTGGCACCAGACTTGCCCTCCAA
+
DDDDDIIIIIIIHIIIIIIIIIIIIIIIIIIIIIIIIIIIIIIIIIIIIIIIIIIIIIIGIIIIIIII1DFHIGDHHHHIHIIIIIIIIIIIHIIIIIIIIIHHIIIIIIIIIHIHIIIIIHBHHIIHHIHIIIIIIIIIIIHHIIIIIIIIHIHHHIIIIIIIIIIIIIIHIIIIIIIIIIIIIIIIIIIIIIIIIIIIIHGIIIIIIIIIIIIIIIIIIHIIIIIHIIIIIIIIIIIIIIIHIIHIIIIIIIIIIIIIIIIIIIIIIIIIIIIIHIIIIIIIIHHHIIIIIIIIIIIIIIIIIIIIHIIIIIIIIIIIIIIIIIIIIIIIIIIIIIIIDDDDD
@HISEQ:969:HM2KJBCX2:2:1101:2470:60090 2:N:0:ACTATGCA
AGTGATGTGACTCCCAACTATCCCTATTAATCATTACGGTGATCCTAGAAACCAACAAAATAGAACCATGCCGTCCTATTCTATTATTCCATGCTAATGTATTCGAGCAAAATGCCTGCTTTAAACACTCTAATTTTTTCAAGGTAAAGGTCCTGGTTCCACATGACACCCAATTAAGGACATCATGCTTCTCCAGAAGGTGAGAAATCAACTGCGACAGTTCATACCCCTTAAGGCACGACCATCACGTCAATCCCGAAATTCAACTACGAGCTTTTTAACTGCAACAACTTTAATATACGCTATTGGAGCTGGAATTACCGCGGCTGCTGGCACCAGACTTGCCCTCCAA
+
DDDCDIIIIIIGIIIIIIIIIIIIIIIIIIIIIIIIIIIIIIIIIIIIIIIIIIIIIIIIIIIIIIIGIHIIIIIIIIIIIIIIIIIIIIIHHHIIHHFHIHIHIIIIIIHHIIIIIIIIHHHIIIIIIIIIIIIHIIHIHGIIIIIIIIIIIIIIIHIIIIEHIIIIIIIIIIIIIIHIIIIIIIIIIHIIIIIIIIIIIIIIIIHIIIIIIIIIIIIIIIIIIIIIIIIIIIIIIIIHIIIIIIHHIHGIIHIIIIIHIIIIIIIIIIIIIIIIIIIIHIIIIIIIIIIIIIIIIIIHIIIIIIIIIIIIIIIIIIIIIIIIIIIIIIIIIIIIIIIIIIIIIIIDDDDD
@HISEQ:969:HM2KJBCX2:2:1101:10339:60012 2:N:0:ACTATGCA
AGTGATGTGACTCCCAACTATCCCTATTAATCATTACGGTGATCCTAGAAACCAACAAAATAGAACCATGCCGTCCTATTCTATTATTCCATGCTAATGTATTCGAGCAAAAATGCCTGCTTTAAACACTCTAATTTTTTCAAGGTAAAGGTCCTGGATCCGCAAGACACCCAATTAAGGACATCAAGTTTCTCCAGAAGGTGAGAAATCAACAGCGACAGTTCATACCCCTTAAGGCATGACCATCACGTCAATCCCGAAATTCAACTACGAGCTTTTTAACTGCAACAACTTTAATATACGCTATTGGAGCTGGAATTACCGCGGCTGCTGGCACCAGACTTGCCCTCCAA
+
DDDDDIIIIHIIIIIIIIIIIIIIIIIIIIIIIIIIIIIIIHIHIIIHIIIIIIIIIIIHIGF?FHIHHHIHIHCHHIHHGHGHIIHIIGHHGGHHIGIFHHHIHHHIIIIIIIHIIIGIIHHHIIHHIIHIIIHGHHHIHHHHIIIHHIIHIGIHIIIIHIIIIIIIIIIHIHFHIIIIIIIIIIIIIHHHHHIIIIHIIHGHHIHHIIIIIIIIIIIIIIIIHHIIIIIIIIIIGIIIIIIIIIIIIIHHIHIIHHGIIIIIIIIHIIIIIHIGIIIIIIIIHIIIIIIHGIIIIHIIIIIIIIIIIIIIIIIIIIIIIIIIIIIIIIIIIIIIIIIIIIIIIIIIDDDDD
@HISEQ:969:HM2KJBCX2:2:1101:12679:60288 2:N:0:ACTATGCA
AGTGATGTGACTCCCAACTATCCCTATTAATCATTACGGTGATCCTAGAAACCAACAAAATAGAACCATGCCGTCCTATTCTATTATTCCATGCTAATGTATTCGAGCAAAAATGCCTGCTTTAAACACTCTAATTTTTTCAAGGTAAAGGTCCTGGATCCGCAAGACACCCAATAAAGGACATCAAGTTTCTCCAGAAGGTGAGAAATCAACAGTAACAGTTCATACCCCTTAAGGCATGACCATCACGTCAATCCCGAAATTCAACTACGAGCTTTTTAACTGCAACAACTTTAATATACGCTATTGGAGCTGGAATTACCGCGGCTGCTGGCACCAGACTTGCCCT
+
DBBD@FHHHH1FCFHIIEGH@HHHIIHEHHICHHHIIHHHEHGEHHHHHHIFHCCHHHIHFEHIHHDHHH?CHHCEHECHHIHHEEHHEHHI@GGHHFHIIIIIHIHIIIIIHGHHGHHAHHHHHIIHHHEHHHHHHHHHHIHI8HHIIHHIHHHHIHHHIHIHIIHHHEHIIIHIIIHEIHIHHHHIIHFHGGIIHIIIIHEIIIHHFIGIIIIIIIHFHGCIIIII<IIIIHIIIIHIIHIIIHHIIIHIHHCIHGEHHHHIIIIHIHIIIIHGIIIHIIIHEIHHIIHHIHHIIIGHHIHHIIIIIIIIIIIIHHHIIIHIIIIIIIIHIIIIIIIIIIIIDDDDD
@HISEQ:969:HM2KJBCX2:2:1101:18458:60052 2:N:0:ACTATGCA
AGTGATGTGACTCCCAACTATCCCTATTAATCATTACGGTGATTCTAGAAACCAACAAAATAGAACCATGCCGTCCTATTCTATTATTCCATGCTAATGTATTCGAGCAAAAATGCCTGCTTTAAACACTCTAATTTTTTCAAGGTAAAGGTCCTGGATCCGCAAGACACCCAATAAAGGACATCAAGTTTCTCCAGAAGGTGAGAAATCAACAGTAACAGTTCATACCCCTTAAGGCATGACCGTCACGTCAATCCCGAAATTCAACTACGAGCTTTTTAACTGCAACAACTTTAATATACGCTATTGGAGCTGGAATTACCGCGGCTGCTGGCACCAGACTTGCCCTCCAA
+
<<D0D11<<111<1<GH@<GH11<<<<FC<11<<D11D0<11D1<GH@1C<<1<<<G11<<C1<<<1<<<D1/<CH@@H<FFCC1DCC11<<1D<1<GH<<1D<11<0E@@0EF1@1@B<1D<EGAA<?F?HEE?ACGFHHFAAAHHFHFFIHG87?<DFH0EDC4E*<<CGEEF<<</AG/F/HEA<:</C/?HFHEG?GACHEHFH@EIHFIHGD<HCFG<CD0:?GCDCACEF<CEEA<=HHHFHCFFEHCC/?CF<<CGHGCD?E<<<C1<F@E@F<<@FH@EIHF<C?G<FGCCE<H@@HF<EHFHCIIHC1FECCCIHCEEFHHC1@ECCHFFECECHEHIHD?B@B
@HISEQ:969:HM2KJBCX2:2:1101:19469:60960 2:N:0:ACTATGCA
AGTGATGTGACTCCCAACTATCCCTATTAATCATTACGGTGGTCCTAGAAACCAACAAAATAGAACCATGCCGTCCTATTTTATTATTCCATGCTAATGTATTCAAGCAAAAATGCCTGCTTTAAACACTCTAATTTTTTCAAAGTAAAGGTCCTGGTTCCCCGCGGCATCCAATTAAGGACATCGCGGTTCTCCAGAAGGTGAGAAATTGACTGCACCAGTTCATACCCCGTGAGGCACGACCGATGCGCCAATCCCGAAATTCAACTACGAGCTTTTTAACTGCAACAACTTTAATATACGCTATTGGAGCTGGAATTACCGCGGCTGCTGGCACCAGACTTGCCCTCCAA
+
DDDDDIIIIIGIIIIIIIIIIIIHIIIIIIIIIHHHIIIIHHIIIIIIIIIIIGHIIIIIIIIIIHHIHEHIIHHIIIHHHIIIIIHIIHIIHIIIIIHIIGHIIIHIIIHIIIIHIIHHHHHIIIHHIIIIIIIHHIIIIGHHHEEHIIIHIHHHIIHHCHGHIIIIIIIIIIIIHIIIIIIIIIIIIIIIIHHIIIIIIIIGIGIIIIIIIIIIIIIIIIIIHIHIIIIIIIIIIIIIIIHIIIIIIIHFHIHIIIIIIIIIIIIIHHIIIIIIIIHIIIIIIIIIIIIIIIIIIIIIIIIIIIIIIIIIIIIIIIIIIIIIIIIIIIIIIIIIIIIIIIIIIIIIDDDDD
@HISEQ:969:HM2KJBCX2:2:1101:8142:61263 2:N:0:ACTATGCA
AGTGATGTGACTCCCAACTATCCCTATTAATCATTACGTCAATCCTAGAAACGAACAAAATAGGATCGAACGTCCTATTTCATTATTCCATGCTAATGTATTCAAGCGTTAGCCTGCTTTAAACACTCTAATTTTTTCAAAGTAACAGTCCTGTTTCCCTGCAACACCAAATTAATGACATTACAGTTCTTCAGAAAGGAGGAATCAGCGAAGCCAGTACATACCAGTGGCACGACCAACCTGCTGACCCCGAAATTCAACTACGAGCTTTTTAACTGCAACAACTTTAATATACGCTATTGGAGCTGGAATTACCGCGGCTGCTGGCACCAGACTTGCCCTCCAA
+
<D@@01CGH1@EHIGHEHE11<D<G?HHG?H@HHEGHHIIHGHH?CG1FHH11<D</C?1GH@<FEGHGH1CC1D=C<GF1<<1<GH1<FG?EHHCEC?HH@D@HHHHFEGD?HHHEHFHHEGGCHHHHHGDBC@CEHEHIHHIH8FEFHIHEGGHHFHHHFIHIIIIIIHFIIIHIHHGEHHIIIIIHIHIIIIHHIIIIIIIIIIIIIHIIIIIIIHHHHIIHHHHHHHIHIIHHEHHHHHHIHFIIIHHHHIIIIHHGGIHIIIIHGHGFFFIHHHFHGHHIIHGFFHIIIIIIHHHHIIHIIHGIIIHIIHIIIIIHIIHHIIIIIHHGCHHEHHHH@DDD0
@HISEQ:969:HM2KJBCX2:2:1101:18595:61460 2:N:0:ACTATGCA
AGTGATGTGACTCCCAACTATCCCTATTAATCATTACGTCGATCCTAGAAACCAACAAAATAGAATCAAACGTCCTATTTCATTATTCCATGCTAATGTATTCAAGCGTAAGCCTGCTTTAAACACTCTAATTTTTTCAAAGTAACAGTCCTGATTCCCCACGACACCAAATTAATGACATCGCGGTTCTTCAGAAGGTAGGAACCGATAATGCCAGTGCGTACCGAAGCACGACCAACAATTCGATCCCGAAATTCAACTACGAGCTTTTTAACTGCAACAACTTTAATATACGCTATTGGAGCTGGAATTACCGCGGCTGCTGGCACCAGACTTGCCCTCCAA
+
ADDDDIIIHIIIIIIIHIIIIIIIIIIIIIIIGIIIIIIIIIIHIIIIIHIHIIIIIHIIIIIIIIIHHIFHHHHHHHIIHHHIIHHH1CGGHHHIHHFHGEGHHHHGHHIHIHHHIHIHIIHHIHEIHHHHIIEHHIHIIIIIIHIIIHIHGFHIIIHIIIIIHHGHIHIIIIIIIIIIIIIIHIIIHIIIIIIIIIIIIIIIHIIIIIIIIIII=III<IIIIGIIIIIIIIIFIIIIIHHCIIIIGIIIIIIIIIIIIIIIIIIIIIIIHHIIIIIIIIIGIIIIIIHIIIIIIIIIIIIIIIIIIIIIIIHIIIIIIIIIIIIIIIIIIIIIIIIIDDDDD
@HISEQ:969:HM2KJBCX2:2:1101:18922:62133 2:N:0:ACTATGCA
AGTGATGTGACTCCCAACTATCCCTATTAATCATTACGTCAATCCTAGAAACCAACAAAATAGGATCGAACGTCCTATTTCATTATTCCATGCTAATGTATTCAAGCGTTAGCCTGCTTTAAACACTCTAATTTTTTCAAAGTAACAGTCCTGTTTCCCTGCAACACCAAATTAATGGCATTACAGTTCTTCAGAAAGGAGGAATCAGCGAAGCCAGTGCATACCAGTGGCACGACCAACCTGCTGACCCCGAAATTCAACTACGAGCTTTTTAACTGCAACAACTTTAATATACGCTATTGGAGCTGGAATTACCGCGGCTGCTGGCACCAGACTTGCCCTCCAA
+
DDDDDHIIIIIIIIIIIIIIIGIIHIIIIIIGHIIIIHIFHHIHIIIIIIII?GHIIHGCGHHIIHHEHEHHFHHIHIIIIHHHHHHIIHHFEIHEHIIHIGGIHHGGHIHIHIIHIHIIHEFIHIIIIIHIHFHGHIHIGHIIHGHHHHIIHHIIIIIIIIIIIIHHHHHHHHIIHIIIIIIIIIIIIHGIIIIIIIIIIIIIIIIIIHEIIIIHIIHGIHI=IGIIIIIIIHHIIIIIIHIHHIIIGIIIIIIIIIIIIIIIIIIIIIIHIFIIIIIIIIIIHIHGIHHIIIHIIIIIIIIIIIIIHGIIIIIIIIIIIIIIIIIIIIIHIIIIIIIIIDDDDD
@HISEQ:969:HM2KJBCX2:2:1101:3074:62303 2:N:0:ACTATGCA
AGTGATGTGACTCCCAACTATCCCTATTAATCATTACGGTGATCCTAGAAACCAACAAAATAGAACCATGCCGTCCTATTTTATTATTCCATGCTAATCTATTCAAGCACAAGCCTGCTTTAAGCACTCTAATTTTTTCAAGGTAATAGCTCTGCTTCCCCAACGCACTAACTTAATAGCATGCTGGTTGTTCAGAAGGTAGGAATTCATCAGGCCAGTGCGGACAGTGAAGCCCGACCAACCGACAAACTCCGAAATTCAACTACGAGCTTTTTAACTGCAACAACTTTAATATACGCTATTGGAGCTGGAATTACCGCGGCTGCTGGCACCAGACTTGCCCTCCAA
+
DDDDDIIIIHIIIHIIIIIHIIIIIIIGIIIIIIIIIIHIIGIIIIIIIIIHHIIHHIHHGHHIIIIIIHHEDHIHHIIIIIIIIHIIIEHIHIIIIIIIIGIIIIIIIIIIIIIIIIHIIIIIIIIIIIIIIIIIIIIIIIIIIIIIIIIIIIIIIIIIIHHIHIIIIIIHIIIHHIIIIIIIIIIIIIIIIIIIIIIHIIIIIIHIIIIIIIIIIIIIIHIIIIIIIIIIIIIHIIHIIIIIHHHIIIIIIIIIIIIIIIIHIIIIIIHIIIIIIIIIIIIIIIIIIIIIIIIIIIIIIIIIIIIIIIIIIIIIIIIIIIIIHIIIIIIIIIIIIIIIIIIDDDDD
@HISEQ:969:HM2KJBCX2:2:1101:10619:62550 2:N:0:ACTATGCA
AGTGATGTGACTCCCAACTATCCCTATTAATCATTACGGTGATCCTAGAAACCAACAAAATATAACCATGCCGTCCTATTCTATTATTCCATGCTAATGTATTCGAGCAAAAATGCCTGCTTTAAACACTCTAATTTTTTCAAGGTAAAGGTCCTGGATCCGCAAGACACCCAATTAAGGACATCAAGTTTCTCCAGAAGGTGAGAAATCAACAGCGACAGTTCATACCCCTTAAGGCATGACCATCACGTCAATCCCGAAATTCAACTACGAGCTTTTTAACTGCAACAACTTTAATATACGCTATTGGAGCTGGAATTACCGCGGCTGCTGGCACCAGACTTGCCCTCCAA
+
@@B@01FHH<G11DG@1D<<111<<DC@1<C1<1DHII@<C@H1<CC@11D<1DGH?FG?FH1DG?<@1CEGHC/C011<<@FHHCH1D1DCGH<@1111<<1<1CG6EFCHHEDHHCG@IHIHFGG?HIHFHGHH1?EHFIFGHIHHHHFEBCHHFGHHIHHHCHDIIHH?HHCFGHGHHFEHHGIHHFIHEHGHIHGEIHIHHHHHHHIIHHHHIIIIHHHHHGEHIHHHCHHE?HHHFHHGHHIHG@HHEHHH<IHHFHGHIIHHECCHEF=HIIHEHF1?HIHIIIIHG@FIHHG<EC@HHIIHHHHIHGIIIIHHHIIIHIIHHIHHIGHIHHHGEIIIIIIIDAAD@
@HISEQ:969:HM2KJBCX2:2:1101:13833:65495 2:N:0:ACTATGCA
AGTGATGTGACTCCCAACTATCCCTATTAATCATTACGGTGATCCTAGAAACCAACGAAATAGAATCAGTCCGTCCTATTTCATTATTCCATGCTAATGTATTCAGACGTTAGCCTGCTTTAAACACTCTAATTTTTTCAAAGTAACAGTCCTGATTTCCCATCACACCAAATGAATGGCATGAAAGTTCCTCAGAAGGTAGAGATTCATCTCACCAGTGCAGACAATTAAGCCTGACCAATGGGTAAACCCCGAAGTTCAACTACGAGCTTTTTAACTGCAACAACTTTAATATACGCTATTGGAGCTGGAATTACCGCGGCTGCTGGCACCAGACTTGCCCTCCAA
+
DDDCDIGIIHIIIIIIIIIIIIIIIIIIIIIIIIIIIHIIIIIIIIIIIIIIIIIIIIIHIIHIIEHGHHCHHHGGHIIHIIIHHGIGHHIIIIIIHIIIIHIIIIIIIIIIIHIIHIIIIIIIIIIIIHIIIIIIIIIIHIIIIIIIIIIIIIIIIIIIIIIIIIIIIIIIIIIIIIIIIIIIIIIIIIIIIIIIIIHIIIIIIIIIIIIIIIIIIIIIIIIIIIIIIIIIIIIIIIIIIIIIIIGIIHIIIIIIIIIIIIIIIIIIIIIIIIIIIIIIIIIIIIIIIIIIIIIIIIIIIIIIIIIIIIIIIIIIIIIIIIIIIIIIIIIIIIIHIIIIIIIDDDDD
@HISEQ:969:HM2KJBCX2:2:1101:9599:65220 2:N:0:ACTATGCA
AGTGATGTGACTCCCAACTATCCCTATTAATCATTACGGTGATCCTAGAAACCAACAAAATAGAACCATGCCGTCCTATTCTATTATTCCATGCTAATGTATTCGAGCAAAAATGCCTGCTTTAAACACTCTAATTTTTTCAAGGTAAAGGTCCTGGATCCGCAAGACACCCAATAAAGGACATCAAGTTTCTCCAGAAGGTGAGAAATCAACAGTAACAGTTCATACCCCTTAAGGCATGACCATCACGTCAATCCCGAAATTCAACTACGAGCTTTTTAACTGCAACAACTTTAATATACGCTATTGGAGCTGGAATTACCGCGGCTGCTGGCACCAGACTTGCCCTCCAA
+
DDB?@CGHHCHHHE@HHHGHIHHIGHHIIFHE?GHHEH@FEHH@EEHECHHIHHHHIIIEGGHC?ECFH<1FEHIGICHE@HCHIIIIIIHEHGEHI<FGECHHHHIHHIHHEIHHHEHIHHHHFGHHHIIHHFHGHIIIHHCIIIHEGGHHHFIIIHHICFEIIIHHIHHIIHHIIIHIIHIHEIIIHHGFIIGIIGHG;IIIIIHHIIHHHIIIHGHHHHHHGHHGIIIIHGIIIIHHGDIIIIIHIHHDIIHGIIIIIIIIHGIIIIHHHIHIIIIIIIIIIIIHFIIIIIIIHFHEGHIHGIIIIIIHFIIIIIIHIIHHDIIIIIIIIHHHIIIHGIGIIIIIDCDD?
@HISEQ:969:HM2KJBCX2:2:1101:3186:65031 2:N:0:ACTATGCA
AGTGATGTGACTCCCAACTATCCCTATTAATCATTACTTCAGTCCTAGAAACCAACAAAATAGAACCAAAGTCCTATTCCATTATTCCATGCTAATATATTCAAGCAAACATGCCTGCTTTAAACACTCTAATTTTTTCAAAGTAAAAGTCTTGGATCCCTAGCGCACTCAATTAAGAGCACACTAGTTCCCCAAAAGGAAAAGCCCAAAGTTGCAGTACAAACCTTACGGTTGACGGCAACTATAAGCCCAAAATTCAACTACGAGCTTTTTAACTGCAACAACTTTAATATACGCTATTGGAGCTGGAATTACCGCGGCTGCTGGCACCAGACTTGCCCTCCAA
+
DDDDDIIIIIIIIIIIIIIIIIIIIIIIIIIIIIIIIIIIIIIIIIIIIIIIIIIIIIIHIIIIIIGIIHIHGHHIIIIIIIIIIIIGIIIGIIGIIIIIIIHIIIIIIIIIIIIIIIIIHIHIIIIIIIIIIHIIIIIIHIIIIIIIIHIIIIIIIIIIIIIIGIIIIIIIIIIIHIHIIIIIIIIIIIIGIIIIIIHIIIIIIIIIHIIIIHIIIIIIIIIIIIIIIIIIIIIIIIIIIIHHHIIIIIIIIIIIIIIIIIHIIIIIIIIIIIIIIIIIIIIIIIIIIIIIIIIIIIIIIIIIIIIIIIIIIIIIIIIIIIIIIIIIIIIIIIIIIIIIIDDDDD
@HISEQ:969:HM2KJBCX2:2:1101:5675:66409 2:N:0:ACTATGCA
AGTGATGTGACTCCCAACTATCCCTATTAATCATTACGGTGATCCTAGAAACCAACGAAATAGAACCAATCCGTCCTATTTCATTATTCCATGCTAATGTATTCAGACGTTAGCCTGCTTTAAACACTCTAATTTTTTCAAAGTAACAGTCCTGATTTCCTATCACACCAACTAAATGGCATGAAAGTTCCTCAGAAGGTAGAGATTTATCTCACCAGTACAGACAATTAAGCCTGACCAATGGGTAAACCCCGAAGTTCAACTACGAGCTTTTTAACTGCAACAACTTTAATATACGCTATTGGAGCTGGAATTACCGCGGCTGCTGGCACCAGACTTGCCCTCCAA
+
DDDDDIIIIIIIIIIIIIIIIIIIIIIIIIIIIIIIIIIIIHIIIIIIIIIIIIIIIGIIIIIIIIIIIIIIIIIHIIIIHIIIIIIIHIIIIGHIIIIIIIIIIIIIIIIIIIIIIIIIIIIIIIIIHIIIIIIIIIIIIIIIIIIIIHIIIIIIHIIIIIIIIIIIIIIIIIIIIIIIIIIIIIIIIIIIIIIIIIIIIIIIIIIIIIIIIIIIIIIIIIIIIIIIIIIIIIIIIIIIIIIIHHHIIIIIHIIIIIIIIIIIIIIIIIIIIIIIIIIIIIIIIIIIIIIIIIIIIIIIIIIIIIIIIIIIIIIIIIIIIIIIIIIIIIIIIIIIHIIIIIIDDDDD
@HISEQ:969:HM2KJBCX2:2:1101:15133:66295 2:N:0:ACTATGCA
AGTGATGTGACTCCCAACTATCCCTATTAATCATTACGTCGATCCTAGAAACCAACAAAATAGAATCAAACGTCCTATTTCATTATTCCATGCTAATGTATTCAAGCGTAAGCCTGCTTTAAACACTCTAATTTTTTCAAAGTAACAGTCCTGATTCCCCACGACACCAAATTAATGACATCGCGGTTCTTCAGAAGGTAGGAACCGATAATGCCAGTGCGTACCGAGGCACGACCAACAATTCGATCCCGAAATTCAACTACGAGCTTTTTAACTGCAACAACTTTAATATACGCTATTGGAGCTGGAATTACCGCGGCTGCTGGCACCAGACTTGCCCTCCAA
+
DDDDCIIIIIIIIIIIHIHIIIHIIIIIIIIIHIIIIIIIIIIIIIIIHIIHIIIIIIIIIGHIIIIIHIHIIHIIHIIIIIIIIIIIIIIIEHHIIHIIIHIIIEHIIIIGHIIIHIIIIHHIIIIIIIIIIIHHIIIIIIIIIIIHIIIIIIIIIHFIIIIIIIIIIIIIIIIHHHIHIIIHHIIIIIIIIIIIIIIGIIIIIHIIIIIIIIIIIIHIIIIIIIIIIIIIIIIIIIIIIHEGIIIIIIIIIIIIIIIIIIIIIIIIIIIIIIIIIIIIIIIIIIIIIIIIIIIIIIIIIIIIIIIIIIIIIIIIIIIIIIIIIIIIIIIIIIIIIIIIDDDDD
@HISEQ:969:HM2KJBCX2:2:1101:1982:66562 2:N:0:ACTATGCA
AGTGATGTGACTCCCAACTATCCCTATTAATCATTACGGTGATCCTAGAAACCAACAAAATAGAACCATGCCGTCCTATTCTATTATTCCATGCTAATGTATTCGAGCAAAAATGCCTGCTTTAAACACTCTAATTTTTTCAAGGTAAAGGTCCTGGATCCGCAAGACACCCAATTAAGGACATCAAGTTTCTCCAGAAGGTGAGAAATCAACAGCAACAGTTCATACCCCTTAAGGCACGACCATTACGTCAATCCCGAAATTCAACTACGAGCTTTTTAACTGCAACAACTTTAATATACGCTATTGGAGCTGGAATTACCGCGGCTGCTGGCACCAGACTTGCCCTCAA
+
DDDDDIIIIIIIIIIHIIIIIIIIIIIIIIGHIIIIIIGIIHIIHIIIIIIHIIIIHIIIIIIIIIIHIHIIHIIIIHIIIIIIIIIIIIIIIIIHIHHIIIIIIHGHIHHIIIIIIHIHIIIIHFHHIIIIIIIIIIIIHIIIIIIIIHIIHIIIIHHIIIEIIIIIIIIHIIIIIIIIIIIIIIIIIHHIIIIIIIIIIIIIIIIIIIIIIIIIHIIHHHIIIIIIIGIIIIIIIIIIIIIIIIIIIHHIIIIIIIIIIIIIIIIIIIIIIIIIIIIIIIIIIIIIIIIIIIIIIIIIIIIIIIIIIIIIIIIIIIIIIIIIIIIIIIIIIIIIIIIIIIIIIIIDDDDD
@HISEQ:969:HM2KJBCX2:2:1101:19548:66719 2:N:0:ACTATGCA
AGTGATGTGACTCCCAACTATCCCTATTAATCATTACGGTGATCCTAGAAACCAACAAAATAGAACCATGCCGTCCTATTCTATTATTCCATGCTAATGTATTCGAGCAAAAATGCCTGCTTTAAACACTCTAATTTTTTCAAGGTAAAGGTCCTGGATCCGCAAGACACCCAATAAAGGACATCAAGTTTCTCCAGAAGGTGAGAAATCAACAGTAACAGTTCATACCCCTTAAGGCATGACCATCACGTCAATCCCGAAATTCAACTACGAGCTTTTTAACTGCAACAACTTTAATATACGCTATTGGAGCTGGAATTACCGCGGCTGCTGGCACCAGACTTGCCCTCCAA
+
DDDDDIIIIIIIIIIIIIIIIIIIIIIIIIIIIIIIIIIIIIIHIHIHIIIHHIIIIIIIIIIIIIIIHHIIIIHHIIIIGIIIIIIIHIIHIEHHIIHHHHHHIIIGIIIIIIIIIHGIHIIIIIHIIIHHHGIHHHIIIIHIHHHIIHIIIIHHHGHHGIIIIIIHIIIIIIIIIIIIIIIIIIIIIHHHGIGIIIIIIHHHGIHIIIIIIHIIIIIIIGHIIIIIIIIIIIIIIIIIIIFIIHHHHHGDIIHIIIIIIIIIIIIIIIIIIHIIIIIIIIIIIIIIIIIIIIIHIIIIHIIIIIIIIIIIIIIIIIIIIIIIIIIIIHHIIIIIIIIIIIIIIIIIDDDDD
@HISEQ:969:HM2KJBCX2:2:1101:1729:67089 2:N:0:ACTATGCA
AGTGATGTGACTCCCAACTATCGCTATTAATCATAACGTCAATCCTAGAAACCAACAAAATAGGATCAACGGCCTATTTCATTATTCCATGCTAATGTATTCAAGCGCGAGCCTGCTTTAAACACTCTAATTTTTTCAAAGTAACAGTCCTGATTCCCCACAACACCAAATAAATGACATCATGGTTCGTCAGAAGGGAGAAACCAACAATACCAGTACGTACCGAGGCACGACCGACATGATGGTCCCGAAATTCAACTACGAGCTTTTTAACTGCAGCAACTTTAATATACGCTATTGGAGCTGGAATTACCGCGGCTGCTGGCACCAGACTTGCCCTCCAA
+
D@D<BF1<DFH11<<1<<<<FE00D<0<1<<1<<1<<<11<@1C1DH111DH?F?@HG?HHEH1<<F1<CE/?EEC<FG11GC1DH111<D<EHH@EF1<ECCC1CBCD6#0@@<8@GGHHHHF%80<DH?H1A88@B6/AEEFHI1''ABC0GC?C7D0.<@/FCE8//DFHHGDCH/D/<CCCE</CDDGEHEGH?EAF@CC<0<C<<0<0D<<<<00<<<<>C@:0//<<C<CC@CF<:/GC<HCFF1D11C1C<1ECHG11=HCGC11D?EE?FFC?G<CED1D1=D0?HCEC<@CHHHHG@D<1<<H<C<?ED?HE?GEHHC1G11@EEGEDE1B<0B<
@HISEQ:969:HM2KJBCX2:2:1101:20903:66807 2:N:0:ACTATGCA
AGTGATGTGACTCCCAACTATCCCTATTAATCATTACGGTGATCCTAGAAACCAACAAAATAGAATCATGCCGTCCTATTTTATTATTCCATGCTAATGTATTCAAGCAAAAATGCCTGCTTTAAACACTCTAATTTTTTCAAAGTAAAGGTCCTGGTTCCTCGTGGCACCCAATAAAGGACATCACGGTTCTCCAGAAGGTGAGAAATTCACTACACCGGTTCATACCCCTTAAGGCACGACCGATGTGCAAATCCCGAAATTCAACTACGAGCTTTTTAACTGCAACAACTTTAATATACGCTATTGGAGCTGGAATTACCGCGGCTGCTGGCACCAGACTTGCCCTCCAA
+
DDDDAGHIIIIIIIIHIIHIIIIIGHHIIIIIIIHIIHIHHHHIEHHHIIIHHHIHHHIIHHEHIFEHHIICHE?EHHIICEEHFEHECCHHEH1<CHH1<DGEHHF<EHHIIH@HIIIHIHHHHHIIIHFHGHHIIIIHHHHIIIIIHHIIHHHHHHHIIIHHHHHIHHHHIIHIIIIIHIIIHH;IIIIIIIIIIIIII;IIIIIIHIIIIIIHHIIIIIHHHHGIIIIIIIIIIIHHHHIIIIIIIIHHIIGIIIIIIIIIIIIIIIIIIIIIIIIIIHIIIIIIIIHIIIIIIIIHHIIIIHIIIIIIIIIIIIIIIIIIIIIIIIIIIIIIIIIIIIIIIIIIDDDDD
@HISEQ:969:HM2KJBCX2:2:1101:2256:66890 2:N:0:ACTATGCA
AGTGATGTGACTCCCAACTATCCCTATTAATCATTACGTCAATCCTAGAAACCAACAAAATAGGATCAACGTCCTATTTCATTATTCCATGCTAATGTATTCAAGCGCGAGCCTGCTTTAAACACTCTAATTTTTTCAAAGTAACAGTCCTGATTCCCCACCACACCAAATTAATGACATGATGGTTCATCAGAAGGTAGAAATCAGTAACACCAGTACGTACCGAAGGCACGACCAGCGTACTAATCCCGAAATTCAACTACGAGCTTTTTAACTGCAACAACTTTAATATACGCTATTGGAGCTGGAATTACCGCGGCTGCTGGCACCAGACTTGCCCTCCAA
+
D@DDDIIIEFHGHIFE?@HIIIC@CEFECGHHHHHFHHHHIHHIHHHHHHHIIIIFHHHHHIICEHHHEHHHECEHIIEHIEHHIECHEFEH?FCIIHHHHGHHEFCHH?GHGECGHHHHHCHAHIHEF1HGFC@E@<@FHGEEHHHGHFECEH?IIHHHGHGF8HHHHGHHHHHHIHHHIHGIHE;HEIHHFHHEIIHHHHC@HHH@HIIIHIIIHIIIIHHIHHIIIHHIIIIIIIIHHHIHHHHHC@FHIIHHHIIHHCIIIIIIHEHIHFIIIIHIIHHIIGIIHHHCIIIIIIIHIIHIIIIIIIIIIIIIIIIIHIIIIHHHIIIIIHHIIIHIDDDDD
@HISEQ:969:HM2KJBCX2:2:1101:3911:67334 2:N:0:ACTATGCA
AGTGATGTGACTCCCAACTATCCCTATTAATCATTACGGTGATCCTAGAAACCAACAAAATAGAACCATGCCGTCCTATTCTATTATTCCATGCTAATGTATTCGAGCAAAAATGCCTGCTTTAAACACTCTAATTTTTTCAAGGTAAAGGTCCTGGATCCGCAAGACACCCAATAAAGGACATCAAGTTTCTCCAGAAGGTGAGAAATCAACAGTAACAGTTCATACCCCTTAAGGCATGACCATCACGTCAATCCCGAAATTCAACTACGAGCTTTTTAACTGCAACAACTTTAATATACGCTATTGGAGCTGGAATTACCGCGGCTGCTGGCACCAGACTTGCCCTCCAA
+
DDDDAIHIFEHIEHHHIIIEEHIIIHHIIIHIHIIIIHFHIIHHHHHIIHHIIIIIIIHGIHHHIIIHIHHIH@HHIGIIIHIIIIIHIEHII1GHIHHHEGHHIIHIIIIIHEGHIHHIHHII@GGHHHHHHHHHIHHHFHFHHEHGIIIHGIHHIIHHE1@HHHHHHFIGIHHHIIIIHHHFHIHHHHG@GHIHHIHHIIHGGIHHIIHHHICHEGIHIIHGHFEHIGHEIIHIHHIIHHHIIIIHIHHGHHDHGGIIIIHIIIIHGIIHFHIHIIIIIIHHHHIHHHIIHIHEHIIHCHHHIIIIIIIHHIIIIIHHIGIIHIIHIGHIIIIIHIIIIHIIHIIIDDDDC
@HISEQ:969:HM2KJBCX2:2:1101:2972:67411 2:N:0:ACTATGCA
AGTGATGTGACTCCCAACTATCCCTATTAATCATTACGTCAATCCTAGAGACCAACAAAATAGGATCGTCGTCCTATTTCATTATTCCATGCTAATGTATTCAAGCGTTAGCCTGCTTTAAACACTCTAATTTTTTCAAAGTAACAGTCCTGTTTCCCCGCAACACCAACTTAATGGCATTACGGTTCTACAAGAAGGAGGAATCAGCAAAGCCAGTGCATACCAGTGGCACGACCAACTTGCTGACCCCGAAATTCAACTACGAGCTTTTTAACTGCAACAACTTTAATATACGCTATTGGAGCTGGAATTACCGCGGCTGCTGGCACCAGACTTGCCCTCCAA
+
DDDDDIIIIHIIIIIIIIIIIIIIIIIIIIIIIIIIIIHIIIIIHIIIIIIIIIIIHIIIIIHIIIIGIIHHIIIIIHIIIIIIIIIIIIIGIIIIHIIIIIHHEHIHIIIGIHIIIIIIHIIIIIIIIIIIIIIIIIIIIIIIIIIIIIIIIIIIIIIIH@IIIIIIIIIIIIIIIIIIIIIIIIIHIIIIIIIIIIIIIIIIIIIIIIIIIIIIIIIIIIIIIIIIIIIIIIIIIIIIIIHGIHIIIIIIIIIIIIIIIIIIIIIIIIIIIHIIIIIIIIHHGIIIIIIIIIIIIIIIIIIIIIIIIIIIIIIIIIIIIIIIIIIIIIIIIIIIIIIIDDDDD
@HISEQ:969:HM2KJBCX2:2:1101:4925:67511 2:N:0:ACTATGCA
AGTGATGTGACTCCCAACTATCCCTATTAATCATTACGGTGGTCCTAGAAACCAACAAAATAGAACCACAACGTCCTATTCTATTATTCCATGCTAATCTATTCAAGCAATAGCCCGCTTTAAACACTCTAATTTTTTCAAGGTAATGGTCCTGGCTCCCCAACACACCCAATTAAGGACATACTGGTTCACCAGAAGGAAGACCCGACAACAGGACAGTACTCGCCAAAGACGGACCGCCCGGCCAAGTCTAAAATTCAACTACGAGCTTTTTAACTGCAACAACTTTAATATACGCCATTGGAGCTGGAATTACCGCGGCTGCTGGCACCAGACTTGCCCTCCAA
+
DADDDIIHIIIHIIIHIIIHHIHIIIIIIGHIIIIFHIIHHIIIIIHHIGHHCHIIHHCHHIGHIHGIICHHHHHIHHIHEHIHHIHHHHIIIGII?GHHFHHHIHHHHIIEGHHEHIHIIIGIIIIIHHHIIHHHHHIEHHIHHIHHIHHHHIII=IGHHHB@CGGIGHHHFHIHIIHHIHHIIIIHGIIHHHEHHHIIFHCIIIHHIIIIIIHIIIIHHHHHHHHIHIIIIIIIIIHHIIIIIIIGIIHFHHIIIHIIIHHHIIIIIIIIHIIIIHGIIIIIIIIIIIIIIIIIIIGIIIIIIIIIIIIIIIIIIIIIIIIIIIIIIIIIIIHIIIIIIIDCDDD
@HISEQ:969:HM2KJBCX2:2:1101:10066:67627 2:N:0:ACTATGCA
AGTGATGTGACTCCCAACTATCCCTATTAATCATTACGGTGATCCTAGAAACCAACAAAATAGAACCATGCCGTCCTATTCTATTATTCCATGCTAATGTATTCGAGCAAAAATGCCTGCTTTAAACACTCTAATTTTTTCAAGGTAAAGGTCCTGGATCCGCAAGACACCCAATAAAGGACATCAAGTTTCTCCAGAAGGTGAGAAATCAACAGTAACAGTTCATACCCCTTAAGGCATGACCATCACGTCAATCCCGAAATTCAACTACGAGCTTTTTAACTGCAACAACTTTAATATACGCTATTGGAGCTGGAATTACCGCGGCTGCTGGCACCAGACTTGCCCTCCAA
+
DDDDDIIIIIIIIIIIIIIIIIIIIIIIIIIIHIIIIIIIHIIIHIIHIIIIHIIIIGIIHHHIIIHIIHIHIIIIIIIIIIIIIIIIIIHHHIGIIIHIIFIHIIHIHFHHIIIHIHIIHHIIIIIIHHIHHIHHIIIIIIIHHIIIIIIIIGHCHGGIHHIII?GHHGIIIHFIIIHIHHHIIHIHIHHHHHHIHHIHIHGHHHHHIHIHHIIHGHIHHGHIIIHIIHIIIHHGHHHEHIHHIIIIIIHEIIHDIIIIIIIHHGHEHDHHGHIIHHIHHCIIIHGHIIIHHFHFHHHIIIIIIHIHIIIIIIIIIIIIIIIIIIIIIIIIHHEHIIIHIIIHIGHHD@A@B
@HISEQ:969:HM2KJBCX2:2:1101:15187:68685 2:N:0:ACTATGCA
AGTGATGTGACTCCCAACTATCCCTATTAATCATTACGGTGATCCTAGAAACCAACAAAATAGAACCATGCGTCCTATTTCATTATTCCATGCTAATGTATTCAGGCAATAGCCTGCTTTAAGCACTCTAATTTTTTCAAGGTAACAGTCCTGCTTCCCCAACGCACCAAATTAATGACATGCTGGTTATTCAGAAGGTAGGAATCCATCACGCCAGTACAGACCCAAAAGCCCGACCAACGGATAAACCCCGAAATTCAACTACGAGCTTTTTAACTGCAACAACTTTAATATACGCTATTGGAGCTGGAATTACCGCGGCTGCTGGCACCAGACTTGCCCTCCAA
+
DDDDBIIIGIHHIIHIIIIIIHIIIIIIIIIIIIEHIHGHIIIHHHHGHIICHIIIHEHHIIGIHIHIHGHIH/CGHHIHIIIIHIIGCHIIEHGHHHHHHHHHHIIIIHHIIHIIIGHIIIIHHIHGIIIHIEFHHIHHHEGHHIHIHHIIIHHGD<?IHIIHIIHHHFHHHHGCCEHHHIGIIIHHHIIIIIHIIHFHIHHIIIHHHIID@IIIIHHHHFHHHGHHHIIIIIIHIIIHDHHHGCHGHIIIIIHIHFIIIHHHIIHHHIIHHHHIHIIIIIIIIIIIIHHHEHCIIIIIIIIIIIHHEIIHECHCGHIIIIIIIIHIHIIIIIIIIIHHIIDDDCC
@HISEQ:969:HM2KJBCX2:2:1101:16721:68699 2:N:0:ACTATGCA
AGTGATGTGACTCCCAACTATCCCTATTAATCATTACGTCGATCCTAGAAACCAACAAAATAGAATCAAACGTCCTATTTCATTATTCCATGCTAATGTATTCAAGCGTAAGCCTGCTTTAAACACTCTAATTTTTTCAAAGTAACAGTCCTGATTCCCCACGACACCAAATTAATGACATCGCGGTTCTTCAGAAGGTAGGAACCAATAATGCCAGTGCGTACCGAAGCACGACCAACAATTTGATCCCGAAATTCAACTACGAGCTTTTTAACTGCAACAACTTTAATATACGCTATTGGAGCTGGAATTACCGCGGCTGCTGGCACCAGACTTGCCCTCCAA
+
DDDDDIIIIHIIIIGIIIIIIIIIIIIIIIIIIIIIIIIIIIIHIIIIIIIIIIIIIIIIIIHIIIIIIHIGIGIIIIHIIIIIIIIIIGIIHHIHIIIIIEHHIIIIIIIIIHHHIHHIIIIIIIHIIIIIIIIIIIHHIIIIIIIIIIIIIIIIIIIIIIIIIIIIIHIIIIIIIIIIIIIIIIIIIHIGIIIIIIIIIIIIIIIIIIHIIHIIIIIIIIIIIIIIIIIIIIIIIIIIIIIHIIIIIIIIIIIIIIIIHEIHHIIIIIIIIHIIIIIIIHIIIIIIIIIIIIIIIIIIIIIIIIIIIIIHHHIIIIIIIIIIIIIIIIIIIIIIIIIIDDDDD
@HISEQ:969:HM2KJBCX2:2:1101:10889:68406 2:N:0:ACTATGCA
AGTGATGTGACTCCCAACTATCCCTATTAATCATTACGGTGGTCCTAGAAACCAACAAAATAGAACCATGCCGTCCTATTTTATTATTCCATGCTAATGTATTCAAGCAAAAATGCCTGCTTTAAACACTCTAATTTTTTCAAAGTAAAGGTCCTGGTTCCCCGCGGCATCCAATTAAGGACATCGCGGTTCTCCAGAAGGTGAGAAATTGACTGCACCAGTTCATACCCCGTGAGGCACGACCGATGCGCCAATCCCGAAATTCAACTACGAGCTTTTTAACTGCAACAACTTTAATATACGCTATTGGAGCTGGAATTACCGCGGCTGCTGGCACCAGACTTGCCCTCCAA
+
DDDDDHHHIIIIIIIIIIIHIIIIIHIIGIIIIIIHIIGIIIIGIGIIIHIIIGHIHIHEHHHHHIIIHIFHIIIHIIIFHIIIIIIIHHHFHHIHEHIIIFHIIIIIIIHIIHIIHIIIIIIHHIIIIIIIHIIIIIIIIIIIIIIIIIIIIIIIHHIIGIIIHIIIIHIIIHIIIIIIIIIIHIHHIHIIIIIIIIIIIIIIHIIIHIIIIIIIIIIIIIIIIIIIIIIIIIIIIIIGIIIIIIIIIIHHIIHIIIIIHIHHIHIIIIIIIIIIIIIIIIIIIIIIHIIIHIIIIIIIIIIIIIIHHCIHIIIIIIIIIIIIIIIIIIIIIIIIIIIIIIIIHIIIADDDD
@HISEQ:969:HM2KJBCX2:2:1101:17369:68459 2:N:0:ACTATGCA
AGTGATGTGACTCCCAACTATCCCTATTAATCATTACGTCGATCCTAGAAACCAACAAAATAGGTTCAATCGTCCTATTTCGTTATTCCATGCTAATGTATTCAAGCGCGAGCCTGCTTTAAGCACTCTAATTTTTTCAAAGTAACAGTCCTGTTTCCCCGCAACAACAAATTAATGCCATCACGGTTCTGCAAGAGGGAGGGACCAGTGAGGCCAGTGCATACCAGTGGCACGACCAACCTACTGGCCCCGAAATTCAACTACGAGCTTTTTAACTGCAACAACTTTAATATACGCTATTGGAGCTGGAATTACCGCGGCTGCTGGCACCAGACTTGCCCTCCAA
+
@@D00DHII?C1FHIIIIIIIIIIIIIIIIIIIIIIIHIIIIIHIIIHIIIIIHIIHIIIIIG11<GHI1FHHHIIHIHHI1DGHIIIIIHIGIIIHHHHHDHHIHGHDIIHHIIGGHIFII@DFGHIIIIHIIIIGIIIGHHHIIIFHHIIF1DHHHHEHF?CCHCHIIFFHHCHE/HGFHF?CE@G/HCEFHHCIIHDEGHE<@HFGCEFHCHC<<>DC@GFIIFHIIIIIIIIIHIIIHHGHHFGIIIIIIIIIIIIIIIIIIIIIIIIIIIIIIIIIIIIIIIIIIIIIIIIIIIIIIIIIIIIIIIIIIIIIIIIIIIIIIIIIIIIIIIIIIIIIDDDDD
@HISEQ:969:HM2KJBCX2:2:1101:15939:68792 2:N:0:ACTATGCA
AGTGATGTGACTCCCAACTATCCCTATTAATCATTATCTCAGACTCCGAAGACCAACAGAATAGAACCGAGATCCTATTCCATTATTCCATGCAACATTATTCGGGCACTAAGGCCTGCTTTGAGCACTCTAATTTTTTCAAAGTAAACGTAATGATCGCCTATGACACTCGGTGAAGAGCACCATAGGACGGCTCATTAAATTGATCGGCCAGGCAGTAGCCACTGGCAAGTGGACCACCTGGCACGATCTGAGATCCAACTACGAGCTTTTTAACCGCAACAACTTTAATATACGCTATTGGAGCTGGAATTACCGCGGCTGCTGGCACCAGACTTGCCCTCCAA
+
DDDDDIIIIIIIIIIIIIIIIIIIIIIIIIIIIIIIIIIIIIIIIIIIIIIIIIIGIIIIGHIIIHIIIIIIIIIIIHHIHIIIHIIIIIIIIIHIIIIIIHHHIIIIIIIIIIIIIIIIIIIIIIIIIIIIGIIIIIIIIIIIIHIIIIIIIIIIIIIIHIIIIIIIIIIIIIIIIIIHHIIIIIIIIIIIIIHIIIIHIIIIIIIIIIIIIIIIIIIIIIIIIIIIIIIIIIIIIIIIIIIIHFIIIIIIIIIIIIIIIIHIHIIIIIIIIIIIIIIIIIIIIIIIIIIIIIHIIIIIIIIIIIIIIIIIIIIIIHIIIIIIIIIIIIIIIIIIIIIIIIDDDDD
@HISEQ:969:HM2KJBCX2:2:1101:14551:68985 2:N:0:ACTATGCA
AGTGATGTGACTCCCAACTATCCCTATTAATCATTACGGTGATCCTAGAAACCAACAAAATAGAATCATGCCGTCCTATTTTATTATTCCATGCTAATGTATTCAAGCAAAATGCCTGCTTTAAACACTCTAATTTTTTCAAAGTAAAGGTCCTGGTTCCCCGCGACACCCAATTAAGGGCATTGCGGTTCTCCAGAAGGTGAGAAATTGACTACACCAGTTCATACCCCTTAAGGCACGACCGATGTGTCAATCCCGAAATTCAACTACGAGCTTTTTAACTGCAACAACTTTAATATACGCTATTGGAGCTGGAATTACCGCGGCTGCTGGCACCAGACTTGCCCTCCAA
+
DDDDDIIIHIIIIIIIIIIIIIIIIIIIIIIIIIIIIIIIIIIIIIIIIIIIIIIIIIIIIHIIIIIIGIHIGIHIIIIHIIIIIIIIIIIIIIIIIHHHHGIHIIIIIIIIIIIIIIIIIIIIIIIIIIIIHIIIIIIIIIIIIIIIIIIIIIIIIIIGIIIIIHIIIGIIIIIIIIIIIIIIIIIIIIIIIIIIIIIIIIIIIIIIIIIIIIIIIIIIIIIIIIIIIIIIIIIIIHIIIIIIIIIIIHGIIIIIIIIIIIIIIIIIIIIIIIIIIIIIIIIIIIIIIIIIIIIIIIIIIIIIIIIIIIIIIIIIIIIIIIIIIIIIIIIIIIIIIIIIIIIIIIIDDDDD
@HISEQ:969:HM2KJBCX2:2:1101:1555:68908 2:N:0:ACTATGCA
AGTGATGTGACTCCCAACTATCCCTATTAATCATTACGGTGATCCTAGAAACCAACAAAATAGAATCATGCCGTCCTATTTCGTTATTCCATGCTAATCTATTCAAGCATAAAGCCTGCTTTAAACACTCTAATTTTTTCAAAGTAACAGTCCTAGCTCCCTATTACACCTAGTGAAAGGCATAGTAGTTCACTAGAAGGTGGAGATTGACATTACCAGTACATATCCGAAGACACGACCGGTACGCCAATCCCGAAATTCAACTACGAGCTTTTTAACTGCAACAACTTTAATATACGCTATTGGAGCTGGAATTACCGCGGCTGCTGGCACCAGACTTGCCCTCCAA
+
DDDDDIIIIIIHIIIIIIIIIIIIIIIIIIIIIIIIIIIIIIGHHIIIIHHIHHIIIIIIIIHIIIIHIHHIIHIIHIIIHIIIIIHIIHIIIIIIHIIIIIHHHIIIIIIIGIIIIIIIIIIIIIIIIIHIIIHIHGIIIIIIIIIIIIIIIIIIIHIIIIIIIIIIIIIIIIIIIIIIIIIIIIIIIIIIIIIIIIIIIIIIIIIIIIIIIIHIIIIIIIIIIHIIIIHIHHHIIIIIIIIIIIHHIIHIHIIIIIIIIIHIIIIIIIIIIIIIIIIIIIIIIIIIIIIIIIIIIIIIIIIIIIIIIIIIIIIIIIIIIIIIIIIIIIIIIIIIIIIIIIIIDDDDD
@HISEQ:969:HM2KJBCX2:2:1101:12370:69990 2:N:0:ACTATGCA
AGTGATGTGACTCCCAACTATCCCTATTAATCATTACGGTGATCCTAGAAACCAACAAAATAGAATCATGCCGTCCTATTTTATTATTCCATGCTAATGTATTCAAGCAAAAATGCCTGCTTTAAACACTCTAATTTTTTCAAAGTAAAGGTCCTGGTTCCTCGTGGCACCCAATTAAGGACATCACGGTTCTCCAGAAGGTGAGAAATTCACTACACCAGTTCATACCCCTTAAGGCACGACCGATGTGCAAATCCCGAAATTCAACTACGAGCTTTTTAACTGCAACAACTTTAATATACGCTATTGGAGCTGGAATTACCGCGGCTGCTGGCACCAGACTTGCCCTCCAA
+
DDDDDIIIIIHHIIIIIIIIIIIIIIIHIIIIIIIIIIIIIIIIIHIIIHIIIIIIHIIFIIHIIIHIIIIIIIIIIIIIIIIIIIIIIIIGIIIIGIEHH<GHIIIHHIIIIIIIIHIGIIIIIIIIIIIIIIIIIIIIIIIHIIIIIIIIIIIIIIIIIIIIIIIIIIIIIIIIIIIIIIIIIIIIIIIIIGIIIIIIIIIIIIIIIIIIIIIIIIIIIIIIIIHIIIIIIIIIIIIIIIIIIIIIIIHGIIIIIIIIIIIIIIIIIIIIIIIIIIIIIIIIIIIIIIIIHIIIIIIIIIIIIIIIIIIIIIIIIIIIIIHIIIIIIIIIIIIIIIIIIIIIIIIIDDDDD
@HISEQ:969:HM2KJBCX2:2:1101:8988:69867 2:N:0:ACTATGCA
AGTGATGTGACTCCCAACTATCCCTATTAATCATTACGGTGGTCCTAGACCAACAAAATAGAACCAACGTCCTATTCTATTATTCCATGCTAATCTATTCAAGCAAAAGCCCGCTTTAAACACTCTAATTTTTTCAAGGTAATGGTCCTGGTTCCCCGACACACCCAATAAAGGGCATACCGGCTCACCAGAAGGATAGACCCGACAGCAGAACAGTACTCGCCAGAGACGGACCGTCCGGTCAAGCCTAAAATTCAACTACGAGCTTTTTAACTGCAACAACTTTAATATACGCTATTGGAGCTGGAATTACCGCGGCTGCTGGCACCAGACTTGCCCTCCAA
+
DDDDDIIIIIIIII1<F=HHIHIIIIIHHHHIIHIHGHHHIIIHIHIHIHHGHIIIIGHICHHIIIIIIIIIIHIHEHIHHHHIHIEGHIIIIIGIIIIIIHIIIIIIIIE<CEHIIHGHHIIIHHIHIIIIHHHHHHHHHHHHIIIHHHHHHIHIHGIIIIIIEGIIHIIIIGHHIIIIIIIIHIIIIIHIHIIIIIIIHDIHIHIIIIIHHGIIIHFHIIIIIGIIIIIIIIGHIHIHIIIIHHHHIIIIHIIIIIIHHIIHIIIIHIGIIIIHIIIIIIHIHIIIHIHHIIIHHGGHIIIIIIIIIIIIIGIIIIIIIIIIIIIIIIIIIIGHIHHBBBDC
@HISEQ:969:HM2KJBCX2:2:1101:20310:70800 2:N:0:ACTATGCA
AGTGATGTGACTCCCAACTATCCCTATTAATCATTACGGTGATCCTAGAAACCAACAAAATAGAACCATGCCGTCCTATTCTATTATTCCATGCTAATGTATTCGAGCAAAAATGCCTGCTTTAAACACTCTAATTTTTTCAAGGTAAAGGTCCTGGATCCGCAAGACACCCAATAAAGGACATCAAGTTTCTCCAGAAGGTGAGAAATCAACAGTAACAGTTCATACCCCTTAAGGCATGACCATCACGTCAATCCCGAAATTCAACTACGAGCTTTTTAACTGCAACAACTTTAATATACGCTATTGGAGCTGGAATTACCGCGGCTGCTGGCACCAGACTTGCCCTCCAA
+
DDDDDHIIHHIIIIIHHIIIIIIIIIIIIGIIHHHHHHHIGIHIHIIIHIHIIIIHEHHIIIIIHIDGH1FH?H<?HHHDEFHIIIHHEHIIHHIGIIHIHHHHEHGCHHIIGIHGHHHI?GHHHHHIIHCHHIHHHFHIHHHHHHEHHHHHHGGIHHGHEHHHIHHHIHIHHHHHHIHFIIHHHHIIHIHIIHHHGIIIHIIHFFEHIIIHHHHCHHHHHHHHHHIIIHHHIIHHIII;@HIIIFHHC@CDIHEHHHHIIIHGIIIIIIHFHHIHIHHHCHIIHHIIHHGHHHIIHHHGIIIIIIHHHHHGIIIIIIGIIHHIHHIIHHIIIHIIIIHHIHHHHHHHDADB@
@HISEQ:969:HM2KJBCX2:2:1101:6590:70870 2:N:0:ACTATGCA
AGTGATGTGACTCCCAACTATCCCTATTAATCATTACGTCAATCCTAGAAACCAACAAAATAGAACCATGCCGTCCTATTCTATTATTCCATGCTAATGTATTCGAGCAAAAATGCCTGCTTTAAACACTCTAATTTTTTCAAGGTAAAGGTCCTGGATCCGCAAGACACCCAATTAAGGACATCAAGTTTCTCCAGAAGGTGAGAAATCAACAGCGACAGTTCATACCCCTTAAGGCATGACCATCACGTCAATCCCGAAATTCAACTACGAGCTTTTTAACTGCAACAACTTTAATATACGCTATTGGAGCTGGAATTACCGCGGCTGCTGGCACCAGACTTGCCCTCCAA
+
DDD@DIIIHHIIIIIIIIIIIIIIHIIIIIIIIIIIIIIIIIHIIIIIIIIIIHIIHHHIIIIIHHIHIGIIIIIIIIIIIHEHHHIIIFHHIIIIEHGHIHHHHHFHIHHHIHHIIIIIIIHHIHGGIIIIHIIIIHIIIIIIIHHHIIHIHIHHHIHHHHHIIIIIHIIIIHHHIIIIIIHHEIIHFIHIIIIIIHIHIGIIHHGD#HIIIHGIIIIIIIIIIHIIIIIIIIIIGIIIIIIIIIIIGHHGIIIIHGIIIIHIIIHHHEIIHIHIIHIIIIIIIIHIIIIHEHIIIIHEIIIIIIIIIIIGIHHIIHIIIIIIIIIIIIIHIIIIIIIIIIIIIHIIDDDDD
@HISEQ:969:HM2KJBCX2:2:1101:4420:71623 2:N:0:ACTATGCA
AGTGATGTGACTCCCAACTATCCCTATTAATCATTACGTCAATCCTAGAAACCAACAAAATAGGATCAACGTCCTATTTCATTATTCCATGCTAATGTATTCAAGCGCGAGCCTGCTTTAAACACTCTAATTTTTTCAAAGTAACAGTCCTGATTCCCCGCCACACCAAATGAATGACATGATGGTTCGTCAGAAGGTAGGAACCAGTAACACAAGTACGTACCTAAGGCACGACCAACGTACTGATCCCGAAATTCAACTACGAGCTTTTTAACTGCAACAACTTTAATATACGCTATTGGAGCTGGAATTACCGCGGCTGCTGGCACCAGACTTGCCCTCCAA
+
DDDDDIIIIIIIIGIIIIIIIIIIIIIIIIIIIIIIIIIIIIIIIHIIIIIGHIIIGIIIIIGIIIIIIHIIHIIIIIIIHIIIIHIIIIIIIIIHIIIIHGIIIHIIIHHHIIIIIIIIIIIHIIHHHIIIIIIHHIIIIHHHIHIIIIIIHIIIIIIIIIIIHIIIIIIIIIIIIHIHIIIIIIIIIIIIIIIIIIIIIIIIIIIIIIIIIIIIIIIIIIHIIIIIIIIIIIIIIIIIIIIHIIIIIIIIIIIIIIIIIIIIIIIIIIIIIIIIIIIIHIIIIIIIIIIIIIIIIIIIIIIIIIIIIIIIIIIIIIIIIIIIIIIIIIIIIIIIIIIIDDDDD
@HISEQ:969:HM2KJBCX2:2:1101:18948:71613 2:N:0:ACTATGCA
AGTGATGTGACTCCCCACTATCCCTATTAATCATTACGGTGATCCTAGAAACCAACAAAATAGAACCATGCCGTCCTATTCTATTATTCCATGCTAATGTATTCGAGCAAAATGCCTGCTTTAAACACTCTAATTTTTTCAAGGTAAAGGTCCTGGTTCCACATGACACCCAATTAAGGACATCATGCTTCTCCAGAAGGTGAGAAATCAACTGCGACAGTTCATACCCCTTAAGGCACGACCATCACGTCAATCCCGAAATTCAACTACGAGCTTTTTAACTGCAACAACTTTAATATACGCTATTGGAGCTGGAATTACCGCGGCTGCTGGCACCAGACTTGCCCTCCAA
+
DDDDDIIIIIIIIIIIIIIIIHIHIIIIIHGIIGHHHIIIIIGHIIHIIIIIIIIHHIHIHIIIIIIIHEHHHHHIIIIIIIIHHIIHHIIHIGIHIIIHHHIIIIIIIIIHIIHIHIIIHIIIIIFGHHIIEHH;IIHIIIIIIIIIIIIIIIIIIIIIIIIIHHHGEIIIHHHIIIIIIIIIHIIHHHIIIIIIIIIIIIHGIHIIIIIIIIIIIIIIIIIIIHIIIIIIIIIIIIIIHIIIGIHHIHHIIIIIIIIIIIIIIIHHHIIIIIIIIIIIIIIIIIIIHHIIHIIIIIHHIIIIIIIIIIIIIIIIIIIIIHIIIIIIHIIIIIIIIIIIIIIIIIIDDDDD
@HISEQ:969:HM2KJBCX2:2:1101:19803:71724 2:N:0:ACTATGCA
AGTGATGTGACTCCCAACTATCCCTATTAATCATTACGGTGATCCTAGAAACCAACAAAATAGAACCATGCCGTCCTATTCTATTATTCCATGCTAATGTATTCGAGCAAAAATGCCTGCTTTAAACACTCTAATTTTTTCAAGGTAAAGGTCCTGGATCCGCAAGACACCCAATAAAGGACATCAAGTTTCTCCAGAAGGTGAGAAATCAACAGTAACAGTTCATACCCCTTAAGGCATGACCGTCACGTCAATCCCGAAATTCAACTACGAGCTTTTTAACTGCAACAACTTTAATATACGCTATTGGAGCTGGAATTACCGCGGCTGCTGGCACCAGACTTGCCCTCCAA
+
DDDDDIIIIIIIIIIIIIIHIIIIIIIIHIIIIIIIIIIIIIIIIHHIHIGHHIIIIHIHHHHIIIIIIEHGHHHIHH1GHIIIIIIIHHHIIIIIHHEGHDHHHHGIIIIIIIIHHF@HGHGIHHIIHHIIIIIIIIIHHHGHHIHIIIIIIIIHIHEIIIHIIGIIHHHIIIIHIHIIIIIIIIIHHFHIHHIIIIIIIIHIIIHFHIIIIIHHGCHHIIIIIHHIIIIIIIIHIIIHHHIIHIHIIIHFIHHHGIIIIIHIIIIIHFIIHIIIIIIIIHIIIIIIIIIIIHIIIHHHHIIIIIIHIIIIIIIIIIIIIIIIIIHIHIIIIIIIIIIHIIIIIIIIDDDDD
@HISEQ:969:HM2KJBCX2:2:1101:19323:71802 2:N:0:ACTATGCA
AGTGATGTGACTCCCAACTATCCCTATTAATCATTACGGTGATCCTAGAAACCAACGAAATAGAACCAAGCCGTCCTATTTCATTATTCCATGCTAATATATTCAGACGTTAGCCTGCTTTAAACACTCTAATTTTTTCAAAGTAATAGTCCTGATTTCCAATCACACCAAATAAATGGCATGAAAGTTCCTCAGAAGGTAGAGATATATCTCACCAGTACAGACAATTAAGCCTGACCAATGGGTAAACCCCGAAGTTCAACTACGAGCTTTTTAACTGCAACAACTTTAATATACGCTATTGGAGCTGGAATTACCGCGGCTGCTGGCACCAGACTTGCCCTCCAA
+
DDDDDIIIGIIIIIIIIIIIIIIIIIIIIIHIIIIIIIIIIIIIIIGHFHHHIIIIIIHHIGFHEHIIIGCEHHIIHHIHIHEEHIII@FEGDHHHHGIIIHGHIHHHHHHHHHHHIIIIIIHHHHHHIHEIIHIIIHGIIIIIIIIIIHIIIIIHHIHHIIHIIIIHGHHIHIIIIIIIIHIIIIIIIIIIIIIIIIIIIIIIIIIIHHHHIII<IIIIIIIIIIIHHIIIIIIGGIIIIIIIHGDIGIIIIIIIIIIIIIIIIIIIIIIIIIIIIIIIIIIIIIIIHHIIIIIIIIIIIIIIIIIIIIIIIIIIIIIIIIIIIIIIIIIIIIIIIIIIIIIDDDDD
@HISEQ:969:HM2KJBCX2:2:1101:10608:72338 2:N:0:ACTATGCA
AGTGATGTGACTCCCAACTATCCCTATTAATCATTACGTCGATCCTAGAAACCAACAAAATAGAATCAAACGTCCTATTTCGTTATTCCATGCTAATGTATTCAAGCGTGAGCCTGCTTTAAACACTCTAATTTTTTCAAAGTAACAGTCCTGATTCCCCATGACACCAAATTAATGACATCATGGTTCGTCAGAAGGTAGGAATCAATAATACCAGTACGTACAATAGCACGACCAATAAATTGATCCCGAAATTCAACTACGAGCTTTTTAACTGCAACAACTTTAATATACGCTATTGGAGCTGGAATTACCGCGGCTGCTGGCACCAGACTTGCCCTCCAA
+
@BDD@HEHHEHHIHIHHIIHHHCHIIIHIIIGIHIIFHGCHHEHEEHHIHIIGHHHIIIGIFHIHIIHHHDEH?EEHHIIG?CGHEHECHIIEHFGHECHIHGHHCGHIIHIIFGHIHEGHHEGHCGIHGIIIIIIHHHHIIHGGFIHIIIIHIIIIHEHHIHHIHIGIHIIIIIIIHIIHIIHIIIHGIIIIIIIHHCHHIIHHIIHHEIIHIIHHHIII=IHIHHEGHIHIHIHIIIIIHHF;DHHFHGIIIIIIIIIHHHEHHGHIIIHIIIIIIHIIIIIIIIIHIIIIIIIIIIIIIIIIIIIIIIIHDIIIIIHIIIHHHHIIIIIIIIHHHHHDDCDD
@HISEQ:969:HM2KJBCX2:2:1101:2640:72735 2:N:0:ACTATGCA
AGTGATGTGACTCCCAACTATCCCTATTAATCATTACGGTGATCCTAGAAACCAACAAAATAGAACCATGCCGTCCTATTCTATTATTCCATGCTAATGTATTCGAGCAAAATGCCTGCTTTAAACACTCTAATTTTTTCAAGGTAAAGGTCCTGGTTCCACATGACACCCAATTAAGGACATCATGCTTCTCCAGAAGGTGAGAAATCAACTGCGACAGTTCATACCCCTTAAGGCACGACCATCACGTCAATCCCGAAATTCAACTACGAGCTTTTTAACTGCAACAACTTTAATATACGCTATTGGAGCTGGAATTACCGCGGCTGCTGGCACCAGACTTGCCCTCCAA
+
DDD@D@GHHIHIEH@CHHEHEFEE@GHIEEHHII@GHHHIIIGHE1CGH@HFGHFHIIIIIEHIIEH?EFEHDGHIGHHHEHCHIHIGHCHHHFIFHHFHH<HHHHHEHEHHHHCHHHHHHEHCHEHIHHGHGIHGHHHEHHHHHIIIIIIIIHEHHFGIHHHHGIIHHCEHHHHHHFCIHHIGHHHHEIIIIIIHFECHGIIIHHGHFHIIIIIIHIIIHHHIIHEHGIIIIHIHIHIIIIIIIHEHHGFIHIIIHHF1IIIIHIIHHHHGGIIIIIIIHIHHGIIIIHIIIIHHHHHHIIIHIIIIIIIGIIIIIHIIGIHIIHIIIIIIIIIIHIIIIIIIIIIDDDDD
@HISEQ:969:HM2KJBCX2:2:1101:9335:72505 2:N:0:ACTATGCA
AGTGATGTGACTCCCAACTATCCCTATTAATCATTACAGCGGTCCTAGAAACCAACAAAATAGAACCGATGTCCTATTCTATTATTCCATGCTAATGTATTCGAGCAAAGGCCTGCTTTGAACACTCTAATTTTTTCAAGGTAAAAGTCCTGGTTCCCCACGACACCCAGTAAAGGGCATCGGGTTTCCCAGAAGGAAAGACCCGACCGAATCCGTACGCTCGATTAGGAGGACAGATCAGCCAGGTCCAAGGTTCAACTACGAGCTTTTTAACGGCAACAACTTTAATATACGCTATTGGAGCTGGAATTACCGCGGCTGCTGGCACCAGACTTGCCCTCCAA
+
DDDDDIIIIIIIIIIIIIIHHHGHHHIIHHH?<GFHIIHHHDIIIIHHHGHDHGIIH@GHHHHIIIHHHHIHEHGHHFGHHGFHHCFHEGHCHHIHHIIHE@HHGHIIHIHIEIHEGFDFBDEHHHHHHGHFDGHHIFHE@CHHHIHHHHEHEGDIHGHHIGIIHHHHIHHIHHGIIIIIIHGCFHCEHGIHFIIHHHHGIGIIHGHIIIHDHIHHIHHGHHIHEGHIIIIIIIIIIIIIIHHHHIIIHIHHHHFIIHHHIGIIGIHIIIIIIIIIIHHGHFGFCHHIIHHIIIIIIIHHIHIIHIIIIIIIIIIHHIHEIHIIIHIIIIIIIIIGIIHDDDDD
@HISEQ:969:HM2KJBCX2:2:1101:11949:72364 2:N:0:ACTATGCA
AGTGATGTGACTCCCAACTATCCCTATTAATCATTACGGTGATCCTAGAAACCAACAAAATAGAACCATGCCGTCCTATTCTATTATTCCATGCTAATGTATTCGAGCAAAAATGCCTGCTTTAAACACTCTAATTTTTTCAAGGTAAAGGTCCTGGATCCGCAAGACACCCAATAAAGGACATCAAGTTTCTCCAGAAGGTGAGAAATCAACTGTAACAGTTCATACCCCTTAAGGCATGACCATCACGTCAATCCCGAAATTCAACTACGAGCTTTTTAACTGCAACAACTTTAATATACGCTATTGGAGCTGGAATTACCGCGGCTGCTGGCACCAGACTTGCCCTCCAA
+
DDDDDIIIIIIIIIIIIIIIIIIIIIIIHIIIIIIIIIIIIIHIIIIIIIIIIIIIIIIIIIIIIIIIIHHIIIIIIIIIIIIIIIIIIIIIIIHIIIIII@GIIIIIIIIIIIHIIHIIIIIIIIIIIIIIIIIIIIIIIIIIIIIIIIHIIHIIIHHIIIIIIIIIIIIIIIIIIIIIIIIIIIIIIIIIIIIIIIIIIIIIIIIIIIIIIIIIIIIIIIIIIIIIIIIIIIIIIIIIIIIIIIIIIIIIIIIIIIIIIIIIIIIIIHIIIIIIIIIIIHIIIIIIIIHIIIIIIIIIHHIIIIIIIIIIIIIIIIIIIHIIIIIIIIIIIIIIIIIIIIIIIIIIDDDDD
@HISEQ:969:HM2KJBCX2:2:1101:12414:72496 2:N:0:ACTATGCA
AGTGATGTGACTCCCAACTATCCCTATTAATCATTACGGTGATCCTAGAAACCAACAAAATAGAACCATGCCGTCCTATTCTATTATTCCATGCTAATGTATTCGAGCAAAATGCCTGCTTTAAACACTCTAATTTTTTCAAGGTAAAGGTCCTGGTTCCACATGACACCCAATTAAGGACATCATGCTTCTCCAGAAGGTGAGAAATCAACTGCGACAGTTCATACCCCTTAAGGCACGACCATCACGTCAATCCCGAAATTCAACTACGAGCTTTTTAACTGCAACAACTTTAATATACGCTATTGGAGCTGGAATTACCGCGGCTGCTGGCACCAGACTTGCCCTCCAA
+
DDBDAHGHHHHHIIIIIIIIIIIIIIIIIIIHIHHIHHHECGEEHIIIHIIIIHIIIHIIIICHFHHIIHHGHIIIIIHHIIIHHFIIIIIIGHIHIIIHHHDHHHGHIIIHHIIIHHHHHHHHIIIHIHHIIHHIHEHHFHIIIIIHIIHHIHIIIIIIHHIIIHIHIFIIIIIIIIIIIIIHIIIHIHIIIIIIIHIIHHIHIIIIHHHIIIIIIIIHHHIIIIIIIIHIIIIIIIIIIIIIHGIIHIHIHIHIIIIIIIIIIHHHHIIIIIIIIIIIIIIIIIIIIIIIHIIIIHHHIIIIIIIIIIIIIIIIIIIIIIIIHIIIIIIIIIIIIIIIIIIIIIIDCDDD
@HISEQ:969:HM2KJBCX2:2:1101:6152:73467 2:N:0:ACTATGCA
AGTGATGTGACTCCCAACTATCCCTATTAATCATTACGGTGATCCTAGAAACCAACAAAATAGAACCATGCCGTCCTATTCTATTATTCCATGCTAATGTATTCGAGCAAAAATGCCTGCTTTAAACACTCTAATTTTTTCAAGGTAAAGGTCCTGGATCCGCAAGACACCCAATAAAGGACATCAAGTTTCTCCAGAAGGTGAGAAATCAACAGTAACAGTTCATACCCCTTAAGGCATGACCATCACGTCAATCCCGAAATTCAACTACGAGCTTTTTAACTGCAACAACTTTAATATACGCTATTGGAGCTGGAATTACCGCGGCTGCTGGCACCAGACTTGCCCT
+
DDDDDIIIIIIIIIIIIIIIIIIIIIIIIIHHHHIHIIIIIIHIIIHIIHHFHFEHIHIIIIGHIIHIIIHHIEHHHHHHHHIHIHHHHHHIHIHHHHIEHHHHGHIIIIIIHHHIIIIIIHIHIGHHIIHHHIHHIHIHHIIHIIIIIHHEIHGECCFIIIIIIIIIIIIIIHIIHIIIHIIIHIIIIHGIHIIIIIIIIIIHIIHHGIHIIIIIIIIHIHHHIHIIIIIIIIIIGIIIHGIIIHHIGIIIIHHIGHEIIIHGIIIHHFHIIGIIIIIIIIIIHIIIIIIIIIIIIIIIHIHHHIIIHIGIIIIIIIIIIIIIIIIIIIIIIIIIIIIIIIIIDDDDD
@HISEQ:969:HM2KJBCX2:2:1101:20352:73335 2:N:0:ACTATGCA
AGTGATGTGACTCCCAACTATCCCTATTAATCATTACGGTGATCCTAGAAACCAACAAAATAGAACCATGCCGTCCTATTCTATTATTCCATGCTAATGTATTCGAGCAAAAATGCCTGCTTTAAACACTCTAATTTTTTCAAGGTAAAGGTCCTGGATCCGCAAGACACCCAATTAAGGACATCAAGTTTCTCCAGAAGGTGAGAAATCAACAGCGACAGTTCATACCCCTTAAGGCATGACCATCACGTCAATCCCGAAATTCAACTACGAGCTTTTTAACTGCAACAACTTTAATATACGCTATTGGAGCTGGAATTACCGCGGCTGCTGGCACCAGACTTGCCCTCCAA
+
DADDDIIIIIIIIHIHHIIIIIIIHIIIIIIIIIIIIIIIIIHIIIIIIIIIIIIIIHIIIHEHIIIIIHHHIHHHIIIIIIHIGHHIIEHIIHIHHHIHIDFHHHHHIIHHIIIHIHIIIHHHHHHHEHHIIIIIIHHIHIIIIIHIIIIIHIHHHIHIHHIHIHIIIIIIIGIHIIIIIIHHIIIIIIHIH:IIIIIIIIIIHIIIIIII<HIIIIIIIIIIIHIHIIIIIIIIIIHIGIIIIIIIIIIHIIIIHIHIIIIHIIIIIIIIIIIIIIIIIIIIIIIIIIIIIIIIIIIIHIHIIIIIIIIIIIHIIIIIIIIIIIIIIIIIIIIIIIIIIIIIIIIIDDDDD
@HISEQ:969:HM2KJBCX2:2:1101:10259:73522 2:N:0:ACTATGCA
AGTGATGTGACTCGCCCAACTATCCCTATTAATCATTACGGTGGTCCTAGAAACCAACAAAATAGAACCATGCCGTCCTATTTTATTATTCCATGCTAATGTATTCAAGCAAAAATGCCTGCTTTAAACACTCTAATTTTTTCAAAGTAAAGGTCCTGGTTCCCCGCGGCATCCAATTAAGGACATCGCGGTTCTCCAGAAGGTGAGAAATTGACTGCACCAGTTCATACCCCGTGAGGCACGACCGATGCGCCAATCCCGAAATTCAACTACGAGCTTTTTAACTGCAACAACTTTAATATACGCTATTGGAGCTGGAATTACCGCGGCTGCTGGCACCAGACTTGCCCTCCAA
+
DDDADIIIHIIIIIIIIIIIIIIIIIIHIIIIIIIIIIIIIIIIIIIIIIIIIIIIGIIHIIIIIIHIIIIIIIIHIHIIIHIIIIIIIIIIIIIIIIIIIH@FHIIIIIIIHIHIIGHIIIIIIIIIIIIIGIIIHIHIIIIIIIIIIIIIIIIIIIIIIIIIIIIIIIIIIIIIIIIIIIIIIIIHIIIIIIIIHIIHIIIIIIIIIIIIIIIIIIIIIIIIHIIIIIIIIIIIIIIIGIIIIIIIIIIIHFIIIIHIIIIIIIIIIIIIIIIIIIIIIIIIIIIIIIIIIIIIIIIIIIIIIIIIIIIIIIIIIIIIIIIIIIIIIIIIIIIIIIIIIIIIIIIIIIDDDDD
@HISEQ:969:HM2KJBCX2:2:1101:19432:73384 2:N:0:ACTATGCA
AGTGATGTGACTCCCAACTATCCCTATTAATCATTACGGTGATCCTAGAAACCAACAAAATAGAATCATGCCGTCCTATTTTATTATTCCATGCTAATGTATTCAAGCAAAATGCCTGCTTTAAACACTCTAATTTTTTCAAAGTAAAGGTCCTGGTTCCCCGTGACACCCAATTAAGGGCATCGCGGTTCTCCAGAAGGTGAGAAATTGACTACACCAGTTCATACCCCTTAAGGCACGACCGATGTGTCAATCCCGAAATTCAACTACGAGCTTTTTAACTGCAACAACTTTAATATACGCTATTGGAGCTGGAATTACCGCGGCTGCTGGCACCAGACTTGCCCTCCAA
+
DDDCDIHIIIIIHIIHHIIIHHIIIIIIIIIIIHIIIIIHIIIIIIHGHCGHIIIIIIIIHIHIIHIIIC?HDHHGHIIIIHHIIIIIH1GHHHEHHHIFHDHGHIIIIHIIIHHHIIIHIIIHHHHIHHHIIIHHIIHIHHIIIHHIIHIIIIIIIHIIIIIIIIIHIIHIIIIHIIIIIIIIIIHHIHIIIIIIIIHHIIIHIHHHHGEIIIIHIIIIIIIIIIIIIIIIIIIIIII=IIIIIIIIIHGIIIIIIIIIIHIIIIHIHIIIIIIIIIHIIIIIIIHHIHIIIIIIIIIHIIIIIIIIIIIIIHIIIHIIIIIIIIIIIIIIIIIIIIIIIIIIIIIDDDDD
@HISEQ:969:HM2KJBCX2:2:1101:4942:74120 2:N:0:ACTATGCA
AGTGATGTGACTCCCAACTATCCCTATTATCATTACATCGATCCTAGAAACCAACAAAATAGAATCGGATGTCCTATTTCATTATTCCATGCTAATGTATTCAAGCGTGAGCCTGCTTTAAACACTCTAATTTTTTCAAGGTAACAGTCCTAATTCCCCGTGACACCAAATTAATGGCATTACGGTTCTTTAGAAGGTGAGAAATCAATAATATCAGTACATACCAACGGCATGACCGAAACATTGATCCCGAAATTCAACTACGAGCTTTTTAACTGCAACAACTTTAATATACGCTATTGGAGCTGGAATTACCGCGGCTGCTGGCACCAGACTTGCCCTCCAA
+
DDDDDIHIIIIIIIIIIIIIIIIIIHIIIIIIIIGIIIIIIIHIIIIIIIIHHIHIHIHIIIIIIIIHIIIIIIIHIIIIIIIHIIIGHIIHIHIIIIIIIIIIIIIIIIIIIIIIIIIIIIIIIIIIIIIIIIIIIIIIIIIIIIIIIIIIIIIIIIIIIGIIIIIIIIIIIIIIIIIIIIIIIIIIIIIIIIIIIIIIIIIIIIIIIIIIIIIIIIIIIIIIIIIIIIIIIIIIIIIIIIIIHIIIIIIIIIIIIIIIIIIIIIIIIIIIIIIIIIIIIIIIIIIIIIIHIIIIIIIIIIIIIIIIIIIIIIIIIIIIIIIIIIIIIIIIIIIIIIIIIDDDDD
@HISEQ:969:HM2KJBCX2:2:1101:8681:73136 2:N:0:ACTATGCA
AGTGATGTGACTCCCAACTATCCCTATTAATCATTACGTCAATCCTAGAAACCAACAAAATAGGATCAAACGTCCTATTTCATTATTCCATGCTAATGTATTCAAGCGTTAGCCTGCTTTAAACACTCTAATTTTTTCAAAGTAACAGTCCTGTTTCCCTGCAACACCAAGTAAATGACATCACAGTTCTTCAAGAAGGAGGAATCAGTAAGGCCAGTACATACCAATGGCACGACCAACCTACTGACCCCGAAATTCAACTACGAGCTTTTTAACTGCAACAACTTTAATATACGCTATTGGAGCTGGAATTACCGCGGCTGCTGGCACCAGACTTGCCCTCCAA
+
DDDDCIIIIIIIIIIIIIIIIIIIIIIIIIIIIIIIIIIIIIIIIIIIIIIIHIIIIIIIIIIIIIIIIHGIIIIIIIHGHIIIIIIHIIIIIIIIIIIIIIHIIIIIIIIIIIIIIIIIIHHIIIIIIIHHIIIIIEIIHHIIIHHHIIIIHIIIIIHHIIIIIIIIIIIIIIIHIIIIHIIIIHIHHHGIIHIIHEHHIIIIHIHHHIHIHF;IIHIIIIIIIIIHHHIHHHIIHIIIIHHHHIIIIIIHIIIIIIIIHHIHIIIIIIIIIHIIIIIIIIHHIIIHIIHHHGHGIIIIIHIIIIIIIIIHIIIIHIIIIIIIIIIIIIIIIHIIIIIIIDDDDD
@HISEQ:969:HM2KJBCX2:2:1101:1947:74116 2:N:0:ACTATGCA
AGTGATGTGACTCCCAACTATCCCTATTAATCATTACGGTGATCCTAGAAACCAACAAAATAGAACCATGCCGTCCTATTCTATTATTCCATGCTAATGTATTCGAGCAAAAATGCCTGCTTTAAACACTCTAATTTTTTCAAGGTAAAGGTCCTGGATCCGCAAGACACCCAAAATTAAGGACATCCAAGTTTCTCCAGAAGGTGAGAAATCAACAGCAACAGTTCATACCCCCTCCTTAAGGCACACGACCATCACACGTCAATCCCGAAATTCAACTACGAGCTTTTTAACTGCAACAACTTTAATATACGCTATTGGAGCTGGAATTACCGCGGCTGCTGGCACCAGACTTGCCCTCCAA
+
DD@D@EHHEHEEFHHHIIIGIGHCHIIIFGIHIIEHIHHHIIHIIHIIGHIIIIIII?GFHIGFFHCHHIICHHHHHHIHGIIHHI1FE@HHIHIIIFHHHCFHFGHIDIHIFEEGHIIHF1@?GECGHH?GHHIFCFHHGFFEFFBHIGFCGHHECDGD<ECGDEHEHFHHIIIIIHHHHFIIIIIHF/F@D<GFGIFIIHHIH@HHHGHCHHHHEHHHHEGHHGHFHFHHAIHHFIHFIIIIIIIHHIIIIIIIHIIIHEGIGIIIHIIIIIHIIFIIIIIHGIIIIIIIIIHIIIHHHIIIIIIHFHHIIIIIIHIIIIHIHGFEIIIIIIIHIIIHHIHHIIIIIIIIIIIIIHIDD?D@
@HISEQ:969:HM2KJBCX2:2:1101:19482:73792 2:N:0:ACTATGCA
AGTGATGTGACTCCCAACTATCCCTATTAATCATTACGTCAATCCTAGAAACCAACAAAATAGGATCAAACGTCCTATTTCATTATTCCATGCTAATGTATTCAAGCGTTAGCTTGCTTTAAACACTCTAATTTTTTCAAAGTAACAGTCCAAATTCCCCGCAACACCAAATTAATGGCATTACGGATCATCAGGAAGGAGGAATCAGTGAGACCAGTACATACCAGAGGCATGACCAATCTACTAACCCCGAAATTCAACTACGAGCTTTTTAACTGCAACAACTTTAATATACGCTATTGGAGCTGGAATTACCGCGGCTGCTGGCACCAGACTTGCCCTCCAA
+
DDDDDIIIIGIIIIIIIHIIIIIIIIIIIIIIGIIIIIIIIIIIIIIHGIGIIIIIHIIIIIHEHIIIIIIIIICHIIIIGCHIIHIIIIIIIHHHIIIIIHHIIIHHIHIIHHHIIIHIHIIHFHIIIHHG@EHIHIHIHHIIIIIIHIGIIIHHIIIIIIIHHIIIIIIHHHIIIIIHIIIHIIIIIIIIIIIIHIIIIHIIIIHIIIIIIIIIIII=IIIIIIIIIIIIIIIIIIIHIIIIHIHIIIIIIIIIIIIIIIIIIIIIIIIIIIIIIIIIIIIIIHHHHIIIIIIIIIIIIIIIIIIIIIIIIIIIIIIIIIIIIIIIIIIIIIIIIIIIIDDDDD
@HISEQ:969:HM2KJBCX2:2:1101:16609:74358 2:N:0:ACTATGCA
AGTGATGTGACTCCCAACTATCCCTATTAATCATTACGGTGATCCTAGAAACCAACAAAATAGAACCAATCCGTCCTATTTCATTATTCCATGCTAATGTATTCAGACTTAAGCCTGCTTTAAACACTCTAATTTTTTCAAAGTAACAGTCCTGATTTCCCAACACACCAAATTAATGACATGAAGGTTCTTCAGAAGGTAGAAATTCGCCACTACTGTACGGACCGTAAAGCCCGACCATAGGACAAATTTCGAATTTCAACTACGAGCTTTTTAACTGCAACAACTTTAATATACGCTATTGGAGCTGGAATTACCGCGGCTGCTGGCACCAGACTTGCCCTCCAA
+
DDDDDIIIIIIIIHIHIIIIIIIIIIIIIIIHIIIIIIIIIIIIHIIIHIIIHIGIIIIIIIHGIHGEHIHIII@EHIIHIIIIIIGHIHGIHHIIHIIIIHHCHCHHIIHIHEHIIHIIHIIIIIIIHIIGIHGHIHHIHFHHHIHIIHCGHHHHFHHHCGIHHHHIIIHIIIIHIIIIHIHHHHHIIIIIIIIIIIIIIIIIIIIIHFIHIHGHIIGIIIIIHHIIIIIIIIIIIIIIIIHIIHHHIIIIIHIIIIIIIIIIIIIIIIIIIIHIIIIIHHIIIIIHIIIIIIIIIGIIHIIIIIIIIIIHHGIIHIIHIIIIIIIIIIIIIIIIIIIIIIIDDDDD
@HISEQ:969:HM2KJBCX2:2:1101:7451:74676 2:N:0:ACTATGCA
AGTGATGTGACTCCCAACTATCCCTATTAATCATTACGGTGGTCCTAGAAACCAACAAAATAGAACCACAACGTCCTATTCTATTATTCCATGCTAATCTATTCAAGCAAATGCCTGCTTTAAACACTCTAATTTTTTCAAGGTAATGGTCCTGGCTCCCCGGCACACCCAATAAAGGACATACTGGTTCACCAGAAGGTGGACCCGACACAGGACAGTACTCGCCAAAGACGGACCGCCCGGCCAGGCCTAAAATTCAACTACGAGCTTTTTAACTGCAACAACTTTAATATACGCTATTGGAGCTGGAATTACCGCGGCTGCTGGCACCAGACTTGCCCTCCAA
+
BDDDDHIIIIIIIIHIIIIIIIIIHIIIIIIIIHIIIIIIIIIIIIIIIHIIIHIIIIHHHIHEHIIIIIIIIHIHHHHHIIIIIIIIIIHIHIIIIHIIHHHIIIIIIIIIIHIIIIIIIIIIIIIIIIIIIIIIIIIIIIIIIIIIHHIIIIIIIIIIHIIIIIIIIIIIIIIIIIIIIIIIIIIIIIIIIIIIIIIIIHIIIIIIIIIIIIHHIIIIIIIIIIIIIIHIIIHIIIIIIIIIIIIIIIIIIIIIIIIIIIIIIIIIIIIIIIHIIIIIIIIIIIIIIIIHIHIIIIIIIIIIIIIIIIIIIIIIIIIIIIIIIIIIIIIIIIIIIIIIIDDDDD
@HISEQ:969:HM2KJBCX2:2:1101:10904:74928 2:N:0:ACTATGCA
AGTGATGTGACTCCCAACTATCCCTATTAATCATTACGTCAATCCTAGAAACCAACAAAATAGGATCAAACGTCCTATTTCATTATTCCATGCTAATGTATTCAAGCGTTAGCCTGCTTTAAACACTCTAATTTTTTCAAAGTAACAGTCCTGTTTCCCTGCAACACCAAATTAATGACATTACAGTTCTTCAAGAAGGAGGAACCAGTAAAGCCAGTACATACCAGAGGCACGACCAACTTACTAATCCCGAAATTCAACTACGAGCTTTTTAACTGCAACAACTTTAATATACGCTATTGGAGCTGGAATTACCGCGGCTGCTGGCACCAGACTTGCCCTCCAA
+
0B<@D@CCEHIHEGHHIIHG<C1DCGHEGHIHHH1C1<<F0CEEHECGHCHIHIHH<1F1@H11CCGFE1CEC1DEGHCHHEHIECF@1CCGEH1CFH@@8HDEECGHHGHIIHG@G?EGHFHGGEFGDGFCHE<CCC61GEHHGHHHGG@GHHC<IHGGHEHGF@EHHIGGHHHHCDGDC@CCC@FEHHHHHHHHFHHGGEDDGHIHFGDGC?EHIHHHIHF@GCHHHHECE@<=HF@FHEHDFGHHCHFCEGEEGG@ECEIHF<1C?HHCEGHCHHIHFCF<@CFD<@F<EHHHHGGFHHG@HEEHG1HH<HDE?<IHEHC@EIHHEIIHFC<1C0IHD0<0@@
@HISEQ:969:HM2KJBCX2:2:1101:11196:74943 2:N:0:ACTATGCA
AGTGATGTGACTCCCAACTATCCCTATTAATCATTACGGTGATCCTAGAAACCAACAAAATAGAACCATGCCGTCCTATTCTATTATTCCATGCTAATGTATTCGAGCAAAAATGCCTGCTTTAAACACTCTAATTTTTTCAAGGTAAAGGTCCTGGATCCGCAAGACACCCAATTAAGGACATCAAGTTTCTCCAGAAGGTGAGAAATCAACAGCGACAGTTCATACCCCTTAAGGCATGACCATCACGTCAATCCCGAAATTCAACTACGAGCTTTTTAACTGCAACAACTTTAATATACGCTATTGGAGCTGGAATTACCGCGGCTGCTGGCACCAGACTTGCCCTCCAA
+
DDDDDIIIIIIIIIIIIIIIIIIIIIIIIIHIIIIIIIIIIIIIIIIIIIIHIIIIIIIIII1FHIIIIHIHIHHHIIHIHIIIIGIIIGIIHGIHHGHHIGHHIIHIIIIIIIIHIIIIIIIIIIIIHIHIIIIIIIIIIIHIIIIIIIIIHIIIIIIHHIIIIIIIIIIIIIIIIIIIIIIIIIIIIIIIIIIIIIIIIIIIIIIIIIIIIIIHIIIIIIIIIIIIIIIIIIIIIIIIIIIIIIIIIIHGIIIIIIIIIIIIIIIIIIIIIIIIIIIIIIIIIIIIIIIIIIIIIIIIIIIIIIIIIIIIIIIIIIIIIIIIIIIIIIIIIIIIIIIIIIIIIIIIDDDDD
@HISEQ:969:HM2KJBCX2:2:1101:17406:74981 2:N:0:ACTATGCA
AGTGATGTGACTCCCAACTATCCCTATTAATCATTACGGTGGTCCTAGAAACCAACAAAATAGAACCACAACGTCCTATTCTATTATTCCATGCTAATCTATTCAAGCAATAGCCCGCTTTAAACACTCTAATTTTTTCAAGGTAATGGTCCTGGCCCCCCAACACACCCAATAAAGGACATGCTGGCTCACCAGAAGGAAGACCCGACAGCAGACAGTACTCGCCAAAGACGGACCGCCCGGCCAGGCCTAAAATTCAACTACGAGCTTTTTAACTGCAACAACTTTAATATACGCTATTGGAGCTGGAATTACCGCGGCTGCTGGCACCAGACTTGCCCTCCAA
+
@DDDACHHIIIHIHHHGHHIHHHIIIIIIIIIIIIIHHHIIGIHHIG?GH?EHHHHHIEEHHFHHIFHHIIIIFHHIIFCEHIIFHEHHHHIEEHCHHGHIIHHIIHIIHHGHEHHHHEHIIGGGHHFFGEEHIIIHHHEIHHEHHHHFGIIHCHHHIHIHIIIHHGHHHIHEIIIIIIIIIIIIIHGIHEHHHHHIIIIHHIIHIIHIHGIHE;IIIIIHGHHEHIIHHDHHIHIIHIIHIHIIIIIIIIIIIIHIIIIIIIGIHIIIIIIIIIHHE@FGIIIIIHEIIIHEHHHHIIIIIIIIIIIIIIIIIHIIIIIIIIIIIIIIIIHHHHHHHHHH@@DDA
@HISEQ:969:HM2KJBCX2:2:1101:8597:75693 2:N:0:ACTATGCA
AGTGATGTGACTCCCAACTATCCCTATTAATCATTACGGTGATCCTAGAAACCAACAAAATAGAACCATGCCGTCCTATTCTATTATTCCATGCTAATGTATTCGAGCAAAAATGCCTGCTTTAAACACTCTAATTTTTTCAAGGTAAAGGTCCTGGATCCGCAAGACACCCAAAATTAAGGACATCCAAGTTTCTCCAGAAGGTGAGAAATCAACAGCAACAGTTCATACCCCCTCCTTAAGGCACACGACCATCACACGTCAATCCCGAAATTCAACTACGAGCTTTTTAACTGCAACAACTTTAATATACGCTATTGGAGCTGGAATTACCGCGGCTGCTGGCACCAGACTTGCCCTCCAA
+
DDA@DIIIIIIIIIIIIIIIIIIIIIIIIIHHIIIIIIIIIIIIIIIIIGIHIHIIHHIIIIIHHIIIIIIHCHIIIIIIIIGHIIIIGHIIIIIHIIIIIHHHHIGIIIIIIIIGHHIGIIIIIHIIIIIIIIIHIIIHIIIIHIIIIIIIIIIIIHHIIIIIHIIIIIIHIIIIIIIIIIIIIIIIIHIIIHIIIIIIIIIIIIIIIIIIIIIIIIIIIIIIIIIIIHIIHIIIIHIIIIIIIIIHHIIIIIIIHIHIIHHIIIIIIIIIIIIIIIIHIIIIIIIIIIIIIIIIIIIHIHIIIIIIIIIIIIIIIIIIIIIIIIIIIIIIIIIIIIIIIIIIIIIIIIIIIIIIIIIDDDDD
@HISEQ:969:HM2KJBCX2:2:1101:14203:75395 2:N:0:ACTATGCA
AGTGATGTGACTCCCAACTATCCCTATTAATCATTACGGTGATCCTAGAAACCAACAAAATAGAACCATGCCGTCCTATTCTATTATTCCATGCTAATGTATTCGAGCAAAAATGCCTGCTTTAAACACTCTAATTTTTTCAAGGTAAAGGTCCTGGATCCGCAAGACACCCAATTAAGGACATCAAGTTTCTCCAAAAGGTGAGAAATCAACAGCGACAGTTCATACCCCTTAAGGCATGACCATCACGTCAATCCCGAAATTCAACTACGAGCTTTTTAACTGCAACAACTTTAATATACGCTATTGGAGCTGGAATTACCGCGGCTGCTGGCACCAGACTTGCCCTCCAA
+
DDDDDIIIIIIIIIIIIIIIIIHIIIIIIIIIHIIIIIIIIIIIIEHIIIIIIIIIIIHIIIHHHIIIIIIIIHGHHIIIIIIIIIIIIIIIHHIIIGIHIHHHIIIIIIIHIIIIIIIIIHIIHIIIIIHHIHHIHIIIHHIIIIIIIIIIHIHHHH$HIHHIIIIIIIIIHIHIIIIIIIIIIIIIIIIIIIIHHIIIIIIIIIIIIIIIIIHIIIIIHIIIIIIIIIIIIIIIIIIIIIIIIIIIIIHFIIHHIIHIIHIIIIIIIIIHHIIIIIIIIHIIIIIIIIIIIIIIIIIHHIIIIIIIIIIIIIIIIIIIIHIIIIIIIIIIIIIIIIIIIHIIIIIIDDDDD
@HISEQ:969:HM2KJBCX2:2:1101:13404:75795 2:N:0:ACTATGCA
AGTGATGTGACTCCCAACTATCCCTATTAATCATTACGTCAATCCTAGAAACCAACAAAATAGGATCAACGTCCTATTTCATTATTCCATGCTAATGTATTCAAGCGCGAGCCTGCTTTAAACACTCTAATTTTTTCAAAGTAACAGTCCTGATTCCCCGCCACACCAAATTAATGACATGATGGTTCGTCAGAAGGTAGGAACCAGTAACACCAGTACGTACCTAAGGCACGACCAACGTACTGATCCCGAAATTCAACTACGAGCTTTTTAACTGCAACAACTTTAATATACGCTATTGGAGCTGGAATTACCGCGGCTGCTGACACCAGACTTGCCCTCCAA
+
@DD@@@GHH@F@FHHFEHIIII@@<D?1DGHFHHIHIHHIIEHIIIHGEHHIIEFHD@FCCEHHIHIIHHECGGHCEFCF?CFHIGECHEHHHHHHHHHHHGEDGHDHHHCHHHEEEHHI?EG1HH@@HFFHFDCGHGBHGFBCFGHHHIEEEE1DGHHH=GHHIHHHHHHFHHGGIHHFIHHCHHGHIHIIHHHHHGHCGGEHHHHEIHHGHGIIIHGGHIGIIHIHHHHIHIIHHHHHHHHEE@HHHCGHEG1FHIIHECHIIHHHHHHHGHHHHHHIHHHHEHHHHHG=IHIIIIGHIHEHFIIIIHHFHHCDDIIIIIIIHEHEHHEHFIIIIGHC@@@0B
@HISEQ:969:HM2KJBCX2:2:1101:1286:75679 2:N:0:ACTATGCA
AGTGATGTGACTCCCAACTATCCCTATTAATCATTACGTCAATCCTAGAAACCAACAAAATAGGATCGAACGTCCTATTTCATTATTCCATGCTAATGTATTCAAGCGTTAGCCTGCTTTAAACACTCTAATTTTTTCAAAGTAACAGTCCTGTTTCCCTGCAACACCAAATTAATGGCATTACAGTTCTTCAGAAAGGAGGAATCAGCGAAACCAGTTCATACCAGTGGCACGACCAACCTGCTGACCCCGAAATTCAACTACGAGCTTTTTAACTGCAACAACTTTAATATACGCTATTGGAGCTGGAATTACCGCGGCTGCTGGCACCAGACTTGCCCTCCAA
+
DDDDDIIIIIIIIIIIIIIIHIIIIIIIHIIIIIIIIHIHIHIIIIIIIIIIIHIIIIIIIIHHIIHEHIIIIIIIIIIIHIIHIIIIIHHHHIHHHIIIFFHHHIHIIHHGHHIIIHIIHHHIIIHIIIIIHIHHHHHIIIIIIHIIIIIIHIIIIIIIIHIIIIHHIIHGIIIIHHGIIIIIIHHHIIIIIIIIIIIIIIHIIIHIHIIIHIIIHHIIIIIIIIIIIIIIIIIIIIIIIIIHFIIIHIIIIIIIIIIIIIIIIIIIIIIIIIIIIIIIIIIIIIIIIIIIIIIIIIIIIIIIIIIIIIIIIIIIIIIIIIIIIIIIIIIIIIIIIIIIIDDDDD
@HISEQ:969:HM2KJBCX2:2:1101:1852:76296 2:N:0:ACTATGCA
AGTGATGTGACTCCCAACTATCCCTATTAATCATTACGGTGATCCTAGAAACCAACAAAATAGAACCATGCCGTCCTATTCTATTATTCCATGCTAATGTATTCGAGCAAAAATGCCTGCTTTAAACACTCTAATTTTTTCAAGGTAAAGGTCCTGGATCCGCAAGACACCCAATAAAGGACATCAAGTTTCTCCAGAAGGTGAGAAATCAACGGTAACAGTTCATACCCCTTAAGGCATGACCATCACGTCAATCCCGAAATTCAACTACGAGCTTTTTAACTGCAACAACTTTAATATACGCTATTGGAGCTGGAATTACCGCGGCTGCTGGCACCAGACTTGCCCTCCAA
+
D?D<DFCDFFCEFGHHHHGHHIIHHHHHEHH?EGGGHHDGHGHHHIIHIIEHGHHHGCHHHHGGFI1DCHHIDHDHGHHHHEEEEHCHIEHHIIHII@FEHDGIHGCDHGEHH?FGFDCCGHHEHHFHCHFHH@DHFEECCFHHFEHEHHHCIIIHHH?HEC8?FHHE@HHHFHHHEE:FHEHHIHHEFF;:HI;IIHEIHHHIIHHGEIIIHHHHIIIIHFHHHGIHFHEGIHHHIIHCHIIHIGIHGEFFIHHHEHGHGHGHIIHGHHHHEHIIHHHHIIIIIIGHIIHIIIIHHHHEHHHIIHHIHHIIIIIIIIIIIIIIIIIIIIIHIIIIIIHHIHHHIIHHDBD@D
@HISEQ:969:HM2KJBCX2:2:1101:2836:76274 2:N:0:ACTATGCA
AGTGATGTGACTCCCAACTATCCCTATTAATCATTACGGTGATCCTAGAAACCAACAAAATAGAACCATGCCGTCCTATTCTATTATTCCATGCTAATGTATTCGAGCAAAAATGCCTGCTTTAAACACTCTAATTTTTTCAAGGTAAAGGTCCTGGATCCGCAAGACACCCAATAAAGGACATCAAGTTTCTCCAGAAGGTGAGAAATCAACAGTAGCAGTTCATACCCCTTAAGGCATGACCATCACGTCAATCCCGAAATTCAACTACGAGCTTTTTAACTGCAACAACTTTAATATACGCTATTGGAGCTGGAATTACCGCGGCTGCTGGCACCAGACTTGCCCTCCAA
+
CDCDDIIIIIIIIIIIIIIIIIIIIIIGIIIIIIIIIIIIIIIIIIIIIIIIIIIIIIIIIHHHIIIIIFHGHIHIIIIIIIIIIHIIIGHIIHIHIIHIGHHHIIHIIIIIIIHIIIIIIIIIHIHHGIIHIIIIIIHIIIHGIIHHIIIIIIIIIIIHIIIIIIIIIIIIIIIIIIIIIIIIIIIIIIHIIIIIIIIIIIIIIIIIIIIIIIIIIIIIHIIIIIIIIIIIIIIIIIIIIIIIIIIIIIHFIIIIIIIIIIIIIIIIIHIIIIIIIIIIIIIIIIIIIIIIIIIIIIIIHIIIIIIIIIIIIIIIIIIIIIIIIIIIIIIIIIIIIIIIIIIIIIIIDDDDD
@HISEQ:969:HM2KJBCX2:2:1101:14627:76671 2:N:0:ACTATGCA
AGTGATGTGACTCCCAACTATCCCTATTAATCATTACGGTGATCCTAGAAACCAACAAAATAGAACCATGCCGTCCTATTCTATTATTCCATGCTAATGTATTCGAGCAAAAATGCCTGCTTTAAACACTCTAATTTTTTCAAGGTAAAGGTCCTGGATCCGCAAGACACCCAATTAAGGACATCAAGTTTCTCCAGAAGGTGAGAAATCAACAGCAACAGTTCATACCCCTTAAGGCACGACCATTACGTCAATCCCGAAATTCAACTACGAGCTTTTTAACTGCAACAACTTTAATATACGCTATTGGAGCTGGAATTACCGCGGCTGCTGGCACCAGACTTGCCCTCCAA
+
DDDDDIIIIIHIIIIIIIIIIIIIIIIIIIIIIIIIIIIIIIIIIIIIIIIIIIIIIIIIIIHHHIIIIHIIGHHIIIIIIIHIIIIIIIIHHIIIIIHHIHIIHIIIIIIIIIIIIIIIIIIIIHIHIIIIIIIIIIIIIIIIIIIIIIIHIIIIIIHIIIIIIIIIIIIIHIIIIIIIIIIIHIIIIIIIIIIIIIIIIIIIIIIIIIIIIIIIIHIIIIIIIIIIIIIIIIIIIIIIIIIIIIIIIIIHIIIIIIIIIIIIIIIIIIIIIIIIIIIIIIIIIIIIIIHIIIIIIIIIIIIIIIIIIIIIIIIIIIIIIIIIIIIIIIIIIIIIIIIIIIIIIIIIDDDDD
@HISEQ:969:HM2KJBCX2:2:1101:19105:77738 2:N:0:ACTATGCA
AGTGATGTGACTCCCAACTATCCCTATTAATCATTACGGTGATCCTAGAAACCAACAAAATAGAACCATGCCGTCCTATTCTATTATTCCATGCTAATGTATTCGAGCAAAAATGTCTGCTTTAAACACTCTAATTTTTTCAAGGTAAAGGTCCTGGATCCGCAAGACACCCAATAAAGGACATCAAGTTTCTCCAGAAGGTGAGAAATCAACAGTAACAGTTCATACCCCTTAAGGCATGACCATCACGTCAATCCCGAAATTCAACTACGAGCTTTTTAACTGCAACAACTTTAATATACGCTATTGGAGCTGGAATTACCGCGGCTGCTGGCACCAGACTTGCCCTCCAA
+
DDDDDIIIIIIIIIIIIIIIIIIIIIIIIIIIIIIIIIIIIIIIIIIIIIIIIIIIIIIIIIHIIIIIIHIIIIIHIIIIIIIIIHIIIIIIHIIIIIIIIHHIIIIIIIIIIIIIIIIIIIIIIIIIIIHHHHIIIIHIIIIIIIIIIIIHIIIIHIIHIIIIIIIIIIIIIIIHHIIIIIIHIIIIIIIIIIIIIIIIIIIIIIIIIIIIIIIHIIIIIIHHIIIIIIHHIIIIIIIIIIIIII<IHHHGIIIIIIIIIIIIIIIIIIIIIIIIIIIIIHIIIIIIIIIIIHIIIIIIIIIIIIIIIIIIIIIIIIIIIIIIIIIIIIIIIIIIIIIIIIIIIIIIDDDDD
@HISEQ:969:HM2KJBCX2:2:1101:12468:77932 2:N:0:ACTATGCA
AGTGATGTGACTCCCAACTATCCCTATTAATCATTACGGTGATCCTAGAAACCAACAAAATAGAACCATGCCGTCCTATTCTATTATTCCATGCTAATGTATTCGAGCAAAAATGCCTGCTTTAAACACTCTAATTTTTTCAAGGTAAAGGTCCTGGATCCGCAAGACACCCAATAAAGGACATCAAGTTTCTCCAGAAGGTGAGAAATCAACAGTAACAGTTCATACCCCTTAAGGCATGACCATCACGTCAATCCCGAAATTCAACTACGAGCTTTTTAACTGCAACAACTTTAATATACGCTATTGGAGCTGGAATTACCGCGGCTGCTGGCACCAGACTTGCCCTCCAA
+
DDDDDIIIIIIHIIIIIIIIIIIIIIIIIHIIIIIIIIIIIIIIIIIIIIIHIHIIIIIHIHHHIIIIIGHIHHHHIIIIIIIIIIIIIIIIIIIIHHHGCCEIHIHIIIIIIIIHIHIIIIIIIIIIIIIIIIIIIIIIIIIIIIIIIIIIIIIGHIIIIIIIIIIIIIHIIIIIHIIIIIIIIIIIIHIIIIIIIIIIIIIIIIIIIIIIIIIIIIIIIIIIIIIIIIIIIIIIIIIIIIIIHIIHIIHDIIHIIIIIIIIIIIIIIIIIIIIIIIIIIIIIIIIIIIIIIIIIIIIIIIIIIIIIIIIIIIIIIIIIIIIIIIIIIIIIIIIIIIIIIIIGIIIIDDDDD
@HISEQ:969:HM2KJBCX2:2:1101:5356:78340 2:N:0:ACTATGCA
AGTGATGTGACTCCCAACTATCCCTATTAATCATTACGTCAATCCTAGAAACCAACAAAATAGGATCAAACGTCCTATTTCATTATTCCATGCTAATGTATTCAAGCGTTAGCCTGCTTTAAACACTCTAATTTTTTCAAAGTAACAGTCCTGTTTCCCTGCAACACCAAATTAATGACATTACAGTTCTTCAAGAAGGAGGAACCAGTAAAGCCAGTACATACCAGAGGCACGACCAACTTACTAATCCCGAAATTCAACTACGAGCTTTTTAACTGCAACAACTTTAATATACGCTATTGGAGCTGGAATTACCGCGGCTGCTGGCACCAGACTTGCCCTCCAA
+
0DDD01<<111<F1D11<DGHI?@1<<<C1FFEE@GHH1DH@@HEH<1<F1FHEE0E?C<1FH1@1DGF?EECC@@F@@1CEFHE11CGHC<<1F1GEHEF@HEIHEAFGHCHEHIHEHHGAA68EEHG?EHEEF1FFB<GIHEGHGB@HEGF<7?IHHIHG=HGCHHHGGFHH@GFHF?HHHHE?HEHFG?IHHEIHFIIIHFHIHHEIH8;IIHHGGHG@HHFHEGD=EC<EGHHEGEGFHFFD<HHDEEGHHHGHHIHHCHG?GIIHFGHHHHGCF1GD1D11EECEE@FIIGEEGHGEGE?IHEHHHIIHCGIIHEGEHIIFF@HIHHHGHEHIIIID@@DD
@HISEQ:969:HM2KJBCX2:2:1101:1538:78184 2:N:0:ACTATGCA
AGTGATGTGACTCCCAACTATCCCTATTAATCATTACGGTGATCCTAGAAACCAACAAAATAGAACCATGCCGTCCTATTCTATTATTCCATGCTAATGTATTCGAGCAAAAATGCCTGCTTTAAACACTCTAATTTTTTCAAGGTAAAGGTCCTGGATCCGCAAGACACCCAATAAAGGACATCAAGTTTCTCCAGAAGGTGAGAAATCAACAGTAACAGTTCATACCCCTTAAGGCATGACCGTCACGTCAATCCCGAAATTCAACTACGAGCTTTTTAACTGCAACAACTTTAATATACGCTATTGGAGCTGGAATTACCGCGGCTGCTGGCACCAGACTTGCCCTCCA
+
DDDDDIIIIIIIIIIIIIIIIIIIIIIIIIIIIIIIIIIIIIIIIIIIIIIIIIIIGIIIIIHEHGIIIIGH<<F?EHHEHECHHEHGECFE<FFGGE1<@<IHIIIIIIIIIIIHHHGGIIIIHHIIIIIHGIIIIIIIIIIIIIIIIIIIIIIIIIIIHIIIIIIIIIIIIIIIHIIIIIIIIIIIIIIIIIIHIHIIIIIIIIHHHIIIII<IIHIIIIIIIIHIIIIIIIII<IIIIIIIIIIHHHDIIIIIIIIIIIIIIIIIIHIIIIIIIIIIIIIIIIIIIHIIIIIIIIIIHIIIIIIIIIIIIIIIIIIIIHIIIIIIIIIIIIIIIIIIIIIIIIIDDDDD
@HISEQ:969:HM2KJBCX2:2:1101:12486:78009 2:N:0:ACTATGCA
AGTGATGTGACTCCCAACTATCCCTATTAATCATTACGGTGGTCCTAGAAACCAACAAAATAGAACCACAACGTCCTATTCTATTATTCCATGCTAATCTATTCAAGCAATAGCCCGCTTTAAACACTCTAATTTTTTCAAGGTAATGGTCCTGGCTCCCCAACACACCCAATAAAGGACATGCTGGCTCACCAGAAGGAAGACCCGACAGCAGACAGTACTCGCCAAAGACGGACCGCCCGGCCAGGCCTAAAATTCAACTACGAGCTTTTTAACTGCAACAACTTTAATATACGCTATTGGAGCTGGAATTACCGCGGCTGCTGGCACCAGACTTGCCCTCCAA
+
DDDDDIIIIIIIIIIIIHIIIIHIIIIIIIIIIIIIIIIIIIIIIIIIIIIIIIIIIIIIIIFHIIIIIHIIIHHFHIIIIIIIIIIIIIIIIIIIGIHIIHHIIIIIIIEIIHHIIIIIIIGIIIIIIIIIIIIIIIIIHIIIIIIIIIIIHIIIIIIIIIHHHIIIHIIIIIIIIIIIHIIIIIIIIIIIIIIIIIIIIHIIIIIIIIIIIIIIIIIIIIIIIIIIIIIIIIIIIIIIIIIIHIIIIIIIIIIIIIIIIIIIIHHIIIIIIIIIIIIIIIIIIIIIIIIIIIIIIIIIIIIIIIIIIIIIIIIIIIIIIIIIIIIIIIIIIIIIIIIIIDDDDD
@HISEQ:969:HM2KJBCX2:2:1101:16378:78455 2:N:0:ACTATGCA
AGTGATGTGACTCCCAACTATCCCTATTAATCATTACGGTGATCCTAGAAACCAACGAAATAGAATCAGTCCGTCCTATTTCATTATTCCATGCTAATGTATTCAGACGTTAGCCTGCTTTAAACACTCTAATTTTTTCAAAGTAACAGTCCTGATTTCCCATCACACCAAATAAATGGCATGAAAGTTCCTCAGAAGGTAGAGATTCATCTCACCAGTGCAGACAATTAAGCCTGACCAATGGGTAAACCCCGAAGTTCAACTACGAGCTTTTTAACTGCAACAACTTTAATATACGCTATTGGAGCTGGAATTACCGCGGCTGCTGGCACCAGACTTGCCCTCCAA
+
DDDD@HF@FHHH<C<FH=GHECCGCFHIHHCHHICGEEHHHGHGGHEGHHHI<CHHHHHHG??GHH1DHHE1<<F?E@FDFC<FFH?FHFCGC@HHEFHHGACGFCACHHHFH1GFHFEGGHIIHHHEHHFFGHEEE;IIIHHEIHGFEE@CE1HEEHHEEH@CEGHFHHHGGHFHH6%EGDGIHCHGHE>C0HEGD<CHFGGGH?CIFHHFCHEFGHHFCGEIIHHHHHGGGIHHFFFHHHAD:CBHIHHCC<HHGHFHIHHHHDHHHIHHHFIHFGC<HHH@HHGCDCHFCHHHHIHHHIHHCHHCFCGIHHIIHECCC?HHIHIIIHIH@D1GD1EHDFHB@@DB
@HISEQ:969:HM2KJBCX2:2:1101:9440:79191 2:N:0:ACTATGCA
AGTGATGTGACTCCCAACTATCCCTATTAATCATTACGGTGATCCTAGAAACCAACAAAATAGAACCATGCCGTCCTATTCTATTATTCCATGCTAATGTATTCGAGCAAAAATGCCTGCTTTAAACACTCTAATTTTTTCAAGGTAAAGGTCCTGGATCCGCAAGACACCCAATTAAGGACATCAAGTTTCTCCAGAAGGTGAGAAATCAACAGCAACAGTTCATACCCCTTAAGGCACGACCATTACGTCAATCCCGAAATTCAACTACGAGCTTTTTAACTGCAACAACTTTAATATACGCTATTGGAGCTGGAATTACCGCGGCTGCTGGCACCAGACTTGCCCTCCAA
+
DDDCDGHHEHFEEHIIIIIIIIIFHHHHIIIHIIIIIIIHIIIIIIIIHHIIHHIIGHEEHIICGFGHHHHGH<CHHIHIIIIIIHIHEGEHHHHIGHHHHEHHHHHHIIIIIIIHIIHHHHIIHIHHHHHHHHHIIIIIHIIIIIIIIIIIIIIHIIIGHGHIIIIIHIGIIIIHIIIIIIIIIIHHHIIIIGIIIIIIIIIHIIIIIIIIIIIIIIIIIIIIIIIIIIIHIIIIIHHIIIIIIIIIIIIHIHIIIIIIIIIIIIIIIIIIIIIIIIIIIIIIIIIIIHIHIIIIIIIIIIIIIIIIIIIIIIIIIIIIIIIIIIIIIIIIIIIIHIIIIIIIIIIIDDDDD
@HISEQ:969:HM2KJBCX2:2:1101:15669:79004 2:N:0:ACTATGCA
AGTGATGTGACTCCCAACTATCCCTATTAATCATTACGGTGGTCCTAGAAACCAACAAAATAGAACCATGCCGTCCTATTTTATTATTCCATGCTAATGTATTCAAGCAAAAATGCCTGCTTTAAACACTCTAATTTTTTCAAAGTAAAGGTCCTGGTTCCCCGCGGCATCCAATTAAGGACATCGCGGTTCTCCAGAAGGTGAGAAATTGACTGCACCAGTTCATACCCCGTGAGGCACGACCGATGCGCCAATCCCGAAATTCAACTACGAGCTTTTTAACTGCAACAACTTTAATATACGCTATTGGAGCTGGAATTACCGCGGCTGCTGGCACCAGACTTGCCCTCCAA
+
DADDDIIIIIIHIIIIHIIIIGIIGIGIIIIIIHIIIHHEEHH@HHIIGIIIHHIHIHHHGHFCHGCGHHCHEDEHHIGEHHIIH?GHFEHIEHFHIFHHHEGHIHIIHIIHHHHFIHFGHIHIIHHHHHHHHIHHGIHHIHEHIHHHHHFHEHGEFHHHIHIIIIHIGIGIIHCGIHIHHHHDHHHHHIIHHGIIIIIHGIIHIHHHIHIIIIIIHIIHHIIIIIIIIHIIIIIIIIIIGIIIIIIHHHHCIIIIIHEG?HIIIHIIHHHEHIIIIIIHIIIIIIIIIIHIIIIIIIIIIIHIIIIIHG@IIHIIIIIGIIIIIIIIIIIIIIIIIIIIIIHIIIIIDDDDD
@HISEQ:969:HM2KJBCX2:2:1101:15521:80244 2:N:0:ACTATGCA
AGTGATGTGACTCCCAACTATCCCTATTAATCATTACGGTGGTCCTAGACCAACAAAATAGAACCAACGTCCTATTCTATTATTCCATGCTAATCTATTCAAGCAAAAGCCCGCTTTAAACACTCTAATTTTTTCAAGGTAATGGTCCTGGTTCCCCGACACACCCAATAAAGGGCATACCGGCTCACCAGAAGGATAGACCCGACAACAGAACAATACTCGCCAGAGACGGACCGTCCGGTCAGGCCTAAAATTCAACTACGAGCTTTTTAACTGCAACAACTTTAATATACGCTATTGGAGCTGGAATTACCGCGGCTGCTGGCACCAGACTTGCCCTCCAA
+
DDBBAGHHHIHIGHHHHHH?FHHIHHHHHHHHHHHHIIIIGIEHHGIIIHCFHIIHIGHHHIHFEHIHIIIHHGEHEHIHIIHFHHIGC@HHGHIHHHIGF<GEHHIIIIHHHIHHHCG@GEHFCHHIIIGIIHFH?HHHIHEEHHGDCEE@D?E@HHIIHHHHIIIIIIHHHIIIIIIHHIIIHHHHCIIIIIIIHIIIIIIIIIHGEHIIHHHHHCHIHHHHHHHHHHHFGIIIFHDIIGHIIIHGIHHHHEHIIIIIHHHGH@CIHIIHHHHHIIHHHIGIIIHHHEGDHHHHGEIIIIIIHHHIIIIIHIIIHHEIIIIHFFIHGHECHHHHDHH@@DAD
@HISEQ:969:HM2KJBCX2:2:1101:7749:80692 2:N:0:ACTATGCA
AGTGATGTGACTCCCAACTATCCCTATTAATCATTACGGTGATCCTAGAAACCAACAAAATAGAACCATGCCGTCCTATTCTATTATTCCATGCTAATGTATTCGAGCAAAATGCCTGCTTTAAACACTCTAATTTTTTCAAGGTAAAGGTCCTGGTTCCACATGACACCCAATTAAGGACATCATGCTTCTCCAGAAGGTGAGAAATCAACTGCGACAGTTCATACCCCTTAAGGCACGACCATCACGTCAATCCCGAAATTCAACTACGAGCTTTTTAACTGCAACAACTTTAATATACGCTATTGGAGCTGGAATTACCGCGGCTGCTGGCACCAGACTTGCCCTCCAA
+
DDDDDIIIIIIIIIIIIIIIIIIIIIIIIIIIIIIIIIIIIIIHIIIIIIIGIIIIIIIIIIIFHIIIIIHIIIGIIIIHIIIIIIIIIHHIIIIIIIIFHHIIIIGIIIIIIHIHIHIIIIIIIIIIIHIIIIIIIIIIIIIIIIIIIIIIIIIIIIIIIIIIHHHHIHIIIIIIIIIIIIIIIIIIIIIIIIIIIIIIIIIIIIIIIIIII<IIIIIIIIIIIHIIIIIIIIHIIIIIHIIIIIIIIIHIIIIIIIIIIIIIIIIHHIIIIIIIIIIIIIIIIIIIIIIIIIIIIIIHIIIIIIIIIIIIIIIIIIIIIIIIIIIIIIIIIIIIIIIIIIIIIIIDDDDD
@HISEQ:969:HM2KJBCX2:2:1101:9910:81018 2:N:0:ACTATGCA
AGTGATGTGACTCCCAACTATCCCTATTAATCATTACGGTGATCCTAGAAACCAACAAAATAGAACCATGCCGTCCTATTCTATTATTCCATGCTAATGTATTCGAGCAAAAATGCCTGCTTTAAACACTCTAATTTTTTCAAGGTAAAGGTCCTGGATCCGCAAGACACCCAATTAAGGACATCAAGTTTCTCCAGAAGGTGAGAAATCAACAGCGACAGTTCATACCCCTTAAGGCACGACCATCACGTCAATCCCGAAATTCAACTACGAGCTTTTTAACTGCAACAACTTTAATATACGCTATTGGAGCTGGAATTACCGCGGCTGCTGGCACCAGACTTGCCCTCCAA
+
DCDDDIIIIIIIIIIIIIIIHIIIIIIIIIIIHGHHIIIIIIIIIIHIIIIIIIIIHHIIIIHIIIIIIIIIIHIIIIHHIIHIHHHHIIIIHIHHIIGHH1DIIIIHHIIIIIIHIHHIIHIHHIFHIHIIIIHHHHIIHIIIIIIHIIIHHHHHIIHIIHHIHIIIIIIIIIIHHIHIIIIIIHIIIIHIIIIIIIIIIIIIIHIIHIIHIIIIIIIIIIIIIIIIIIIIIIIHIIHIIHIHIIIIIIIIIIIHHIIIIIIIHIIIGIIIHIIIIIIIIIIIIIIIIIIIIHHFIIIIIIIIIIIIIIIIIIIIIIIIIIIIIIIIIIIIIIGIIIIIIIIIIIIIDDDDD
@HISEQ:969:HM2KJBCX2:2:1101:19135:81047 2:N:0:ACTATGCA
AGTGATGTGACTCCCAACTATCCCTATTAATCATTACAACAGTCCTAGAAACCAACAAATAGAACCATTGTCCTATTCCATTATTCCATGCTAATGTATTCAAGCGTATGCCTGCTTTGAACACTCTAATTTTTTCACAGTAAAAGTCCTGGTTCCCCGTCACGACCCGTAAAGGCCATGCCGCTTCGCCAGAAGGTAAAGCCCGACCACAGACAGTGCTCACCCAGAAGGCGGACCGTCCAGCCAGGCCTGAAGTTCAACTACGAGCTTTTTAACTGCAACAACTTTAATATACGCTATTGGAGCTGGAATTACCGCGGCTGCTGGCACCAGACTTGCCCTCCAA
+
DDDDDIIIIIIIIIIIIIHIIIIIIIIIIIIIIIIIIIIIIIIIIIIIIIIIIIIIIIIIIHHIIIIIIIIIIHIHIEHIIIIIIIIIIIIIIIIIIIIIIIIIIHHIIHIHIIIIIHHHIHIIIIIIHIIIHIIHHIIHIIHIIHIIHIIIIIIIIIIIIIIIIIIIIIIHIIIIIIIIIIIIIIIIHIIIIIIHIIHIIIIIIIIIIIIHIIIIIIIIIIIIIIIHIIIIIIIIIIIIIIIIIIIIIIIIIIIIIIIIIIIIIIIIIIIIIIIIIIIIIIIIIIIIIIIIIHIIIIIIIIIIHIIIIIIIIIIIIIIIIIIIIIIIIIIIIIIIIIIIIDDDDD
@HISEQ:969:HM2KJBCX2:2:1101:14673:81625 2:N:0:ACTATGCA
AGTGATGTGACTCCCAACTATCCCTATTAATCATTACGGTGATCCTAGAAACCAACAAAATAGAACCATGCCGTCCTATTCTATTATTCCATGCTAATGTATTCGAGCAAAAATGCCTGCTTTAAACACTCTAATTTTTTCAAGGTAAAGGTCCTGGATCCGCAAGACACCCAATTAAGGACATCAAGTTTCTCCAGAAGGTGAGAAATCAACAGCGACAGTTCATACCCCTTAAGGCATGACCATCACGTCAATCCCGAAATTCAACTACGAGCTTTTTAACTGCAACAACTTTAATATACGCTATTGGAGCTGGAATTACCGCGGCTGCTGGCACCAGACTTGCCCTCCAA
+
DDDDDIIIIIIIIIIIHIIHHIIIIHIIIIIIHIHIIIIIIIIIIHIHIHIIIIIIIIIIIIIGHHIHIIIIHIIIIIIEHHIIHI?FHIE@HHIHFHCHHFHHHHIIIIIIIIIIIIHHHIHIGIIIIIFFHHIHHIHHIIIIIHHIHHGGHHEHIIIGIIHIHIIIHEFHEHIIGIIIIIIIIIIIIIHIIIHIIHIHHIIIIIHHIIIIIHIIIHFIIIIIIIIIIIIIIIHIIIIIHHIHHIIIHIHGIIGIIHHHHIIIIHHIHEIHEIIGIIIIIHIIIIIIIIIIIIIIIIIHHIIIIIHIIIIIIIIIIIIGIIIIIIIIIIIIIIIIIIIIIIIIIIIIDDDBD
@HISEQ:969:HM2KJBCX2:2:1101:12072:82139 2:N:0:ACTATGCA
AGTGATGTGACTCCCAACTATCCCTATTAATCATTACGTCAATCCTAGAAACCAACAAAATAGGATCGAACGTCCTATTTCATTATTCCATGCTAATGTATTCAAGCGTTAGCCTGCTTTAAACACTCTAATTTTTTCAAAGTAACAGTCCTGTTTCCCTGCAACACCAAATTAATGACATTACAGTTCTTCAAGAAGGAGGAACCAGTAAAGCCAGTGCATACCAGAGGCACGACCAACCTACTAATCCCGAAATTCAACTACGAGCTTTTTAACTGCAACAACTTTAATATACGCTATTGGAGCTGGAATTACCGCGGCTGCTGGCACCAGACTTGCCCTCCAA
+
DDDDDIIIIIIGIIIHIIIIIIIIIIIHIHIIIIIIHIIIIIIIIIHCHHGHIIIIIIGHHID1FGHFHHHHHEHIIHIHIIIIIIIHHGHFFIIIIIEIIIHIIIIIIIIIIHIHIIHIHHEHIIIIHIIIHHIIHHIIIIIIHHHIIIIIIIHIIHHIIGHIHIHIGHIIIIIIHHIGIIIIIIHHIHHGIIIIIIIIIIIIIHIIIIIIIIIIIIIGIIIIIIIIHHIIIIIHHHHHHHHHHIIIIIIIIIIIIIHHHGHIIHIIIIIIIIIIIIIIIHIIHIIIIIIIIIIIIIIIIIIIIIIIIIIIIIIHIIIIIIIIIIIHIIIIIIIIIHIIIDDDDD
@HISEQ:969:HM2KJBCX2:2:1101:18137:82092 2:N:0:ACTATGCA
AGTGATGTGACTCCCAACTATCCCTATTAATCATTACGGTGATCCTAGAAACCAACAAAATAGAACCATGCCGTCCTATTCTATTATTCCATGCTAATGTATTCGAGCAAAAATGCCTGCTTTAAACACTCTAATTTTTTCAAGGTAAAGGTCCTGGATCCGCAAGACACCCAATTAAGGACATCAAGTTTCTCCAGAAGGTGAGAAATCAACAGCGACAGTTCATACCCCTTAAGGCATGACCATCACGTCAATCCCGAAATTCAACTACGAGCTTTTTAACTGCAACAACTTTAATATACGCTATTGGAGCTGGAATTACCGCGGCTGCTGGCACCAGACTTGCCCTCCAA
+
DDDDDIIIIIIIIIIIIIIIIIIIIIIIIIIHIIIIIIIIIIIIIIIIIIIIIIIIHIIIHIIIIIIIIIIHIHHIIIIIGIIIIHHIHIIIHIIGIIIHIHHIIIGIIIIIIIIIIIGIIIIIIIIIIIIIIIIIIIHHIIIIIIIIIIHHIIIIIIIIHHIIIIIIIIHIIIIIHIIIIIIHIIIIIIHIIIIIIHIIIIIIIIIIIIIIIIIIIIIIIIIIIIIIIHIIHIIIIIIIIIIIIIIIIIIHIIIIIIIIIIIIIIIIIIIIIIIIIIIIIIIIIIIIIIIIIIIIIIIIHIIIIIIIIIIIIIIIIIHIIIIIIIIIIIIIIIIIIIIIIIIIIIIIDDDDD
@HISEQ:969:HM2KJBCX2:2:1101:2738:82629 2:N:0:ACTATGCA
AGTGATGTGACTCCCAACTATCCCTATTAATCATTACGGTGATCCTAGAAACCAACAAAATAGAACCATGCCGTCCTATTCTATTATTCCATGCTAATGTATTCGAGCAAAAATGCCTGCTTTAAACACTCTAATTTTTTCAAGGTAAAGGTCCTGGATCCGCAAGACACCCAATTAAGGACATCAAGTTTCTCCAGAAGGTGAGAAATCAACAGCGACAGTTCATACCCCTTAAGGCATGACCATCACGTCAATCCCGAAATTCAACTACGAGCTTTTTAACTGCAACAACTTTAATATACGCTATTGGAGCTGGAATTACCGCGGCTGCTGGCACCAGACTTGCCCTCCAA
+
DDDDDHIIIIIIIHIIIIIIIIIHIIIIIIIIIIIIIIIIHHEHHHHHIIIHFHIIGHEHHIIHIFIIIHHEDHHIDHHI?EHHHIIHGHIIIHEHHHGHHFCHHHHDIIIIIIIHHICHIIHIHFIHHHHIIHHHIIFHHHHIIIIHIHHHIHHHIIHIGHIHIHIIIHHIIHHEIHIIIHHIHIIIIHIHHHIIIIIH;IIIIIHHGIIIIIIHIIIHIIHIIIIIGIIIIIIIIIIIIHIIIIIIIIIHIIIIHHHIIIIIIIIHHHIIIIIIIIIIIIIIIIIIIIIIHGIIIIIHIIIIIIIHIIIHIIIIIIIIIIIIIIIIIIIIIIIIIIIIIIIIIIIIDDDDA
@HISEQ:969:HM2KJBCX2:2:1101:16298:81850 2:N:0:ACTATGCA
AGTGATGTGACTCCCAACTATCCCTATTAATCATTACGGTGATCCTAGAAACCAACAAAATAGAACCATGCCGTCCTATTCTATTATTCCATGCTAATGTATTCGAGCAAAAATGCCTGCTTTAAACACTCTAATTTTTTCAAGGTAAAGGTCCTGGATCCGCAAGACACCCAATTAAGGACATCGAGTTTCTCCAGAAGGTGAGAAATCAACAGCAACAGTTCATACCCCTTAAGGCACGACCATTACGTCAATCCCGAAATTCAACTACGAGCTTTTTAACTGCAACAACTTTAATATACGCTATTGGAGCTGGAATTACCGCGGCTGCTGGCACCAGACTTGCCCTCCAA
+
DDDDDHIIIIIHHIIIIIIIIIIIHIIIIIIIIIIHIIIIIHIGHHIIIIIIIIIIIIIIHHHHHIIIIIHCHIIGHHIHHHHIIIII@GHIIIHGHIHIIHHIIIIIIIIIIIHIHIIIIIIIIIIIIIIIIIIHIIHIHHIIIIHHHHIHHIHHHHHIIIHIIGIIIIIIIIIIIIHHIIIIIHIIIHIHHIIHIIHHIIHIHIIIHIIIIIIHIIIHIHHIHHIIIIHHHIHHIII<IIIIIIIIIIIHHIHIIIIIIIIIIIIHIIIIIIIIIIIIIIIIIIIIIIIHIIIIIIIHHIIIIIIIIIIIIIIIIIIIIIIIIIIIIIIIIIIIIIHHIHIIIIIIDDDDD
@HISEQ:969:HM2KJBCX2:2:1101:14842:83180 2:N:0:ACTATGCA
AGTGATGTGACTCCCAACTATCCCTATTAATCATTACGGTGGTCCTAGAAACCAACAAAATAGAATCATCCGTCCTATTTTATTATTCCATGCTAATGTATTCAAGCAAAATGCCTGCTTTAAACACTCTAATTTTTTCAAAGTAAAGGTCCTGGTTCCCCGCGGCACCCAATTAAGGACATCGCGGTTCACCAGAAGGTGAGAAATTGACTACACCAGTTCATACCCCTTAAGGCACGACCGATGTGTCAATCCCGAAATTCAACTACGAGCTTTTTAACTGCAACAACTTTAATATACGCTATTGGAGCTGGAATTACCGCGGCTGCTGGCACCAGACTTGCCCTCCAA
+
DDDDDHIIIIIIIHHHIIIIIIIIIIIIIFHIIIIIIIHHIHHIIIHIHIIHIIIIHIGEHHHIIIIIIIGHHHDHIIIIIIIIIIIHIGIIHIIHHHHIIIIHIIIIIHHIHHHIHIHHIIIIHHIHHHIHIIIIHIIIIIIIIIIIIHIHIIIIIIIIIIIIIIIIIIIIIIIIIIIHIIIIIIIHGH/IIIIIIIIHIIIIIIIIIIIIIIIIHIIIIIIIIIIIIIIIIIIIIIIIIHIIIIIIIHIIIGIIIIIIIIIIIIIIIIIIIIIIIIIIIIIIIIIIIHHIHIIIIIHIIIHIIIIIIIIIIIIIIIIIIIIIIIIIIIIIIIIIIIIIIIIIIIDDDDD
@HISEQ:969:HM2KJBCX2:2:1101:5129:82936 2:N:0:ACTATGCA
AGTGATGTGACTCCCAACTATCCCTATTAATCATTACGTCAATCCTAGAAACCAACAAAATAGGATCGAACGTCCTATTTCATTATTCCATGCTAATGTATTCAAGCGTGAGCCTGCTTTAAACACTCTAATTTTTTCAAGGTAACAGTCCTAATTCCCCGTGACACCAAATTAATGGCATTACGGTTCTTTAGAAGGTGAGAAATCAATAATATCAGTACATACCAACGGCATGACCGATACATTGATCCCGAAATTCAACTACGAGCTTTTTAACTGCAACAACTTTAATATACGCTATTGGAGCTGGAATTACCGCGGCTGCTGGCACCAGACTTGCCCTCCAA
+
DDDDDIIIIIIIIIIIHIIIIIIIIIIIIIIIIIIIIIIIIIIIIIEHHIIHIIIIIIIEHEHHHHIIIIIIHIHIIIIIIIIIIIIIIGHHHHHIIIHIIHHIIIIIIIIIHHIIIIIIIIIIIIIIIIIIIIIIIGIIHHIIIHIIIIIIIIIIHIIIIIIIIIIIIIHIIIIIIIHIIIIIIIIIIHGIIHIIHIHIIIIIIIHIIIIIIIIIIIIIIHIIIIIIIIIIIIIIIIIIIIIHHIIIIIIIIIIIIIIIIIIIIIIIIIIIIIIHIIIIIIIHIIIIIIIIIIIIIIIIHHIIIIIIIIIIIIIIIIIIIIIIIIIIIIIIIIIIIIIIIIDDDDD
@HISEQ:969:HM2KJBCX2:2:1101:6464:83658 2:N:0:ACTATGCA
AGTGATGTGACTCCCAACTATCCCTATTAATCATTACGGTGATCCTAGAAACCAACAAAATAGAACCATGCCGTCCTATTCTATTATTCCATGCTAATGTATTCGAGCAAAAATGCCTGCTTTAAACACTCTAATTTTTTCAAGGTAAAGGTCCTGGATCCGCAAGACACCCAATTAAGGACATCAAGTTTCTCCAGAAGGTGAGAAATCAACAGCGACAGTTCATACCCCTTAAGGCATGACCATCACGTCAATCCCGAAATTCAACTACGAGCTTTTTAACTGCAACAACTTTAATATACGCTATTGGAGCTGGAATTACCGCGGCTGCTGGCACCAGACTTGCCCTCCAA
+
D?<@@HHHIFHFHHIHHHHGHH@EHHHIIIIIIIHGEE=<CGHIIICHHIHHF1F<GH?FHE<GH<FHHH?HHHICGHE?EHHIIIHIH1FH@HHHHHFGI@CIIIHHHHHHIIHHHHFHIHIIHHHIIHIIIIIIHHHFIIIHHHHBIHIIIIIIIHHHHEFIHIIIHIHHIIHHIIH2IIIIGHIIIIHIIGIIIIIIIHHIIGIIIIIHHIIIIIIIIIIIIIIIGIIIIIIIHIIIIHIHHHIGIIHHIIIIHHHHIIIIIIIIHHHIHHEEGIIIHIIIHIIIIIIIIIIIIIIIIIIIIIHIIIIIIIIIIIIIIIIIIHIHIIIGIIIIIIIIHHIIIIIIDDDDD
@HISEQ:969:HM2KJBCX2:2:1101:8992:84077 2:N:0:ACTATGCA
AGTGATGTGACTCCCAACTATCCCTATTAATCATTACGTCGATCCTAGAAACCAACAAAATAGAATCAAACGTCCTATTTCGTTATTCCATGCTAATGTATTCAAGCGTGAGCCTGCTTTAAACACTCTAATTTTTTCAAAGTAACAGTCCTGATTCCCCATGACACCAAATTAATGACATCATGGTTCGTCAGAAGGTAGGAATCAATAATACCAGTACGTACAATAGCACGACCAATAAATTGATCCCGAAATTCAACTACGAGCTTTTTAACTGCAACAACTTTAATATACGCTATTGGAGCTGGAATTACCGCGGCTGCTGGCACCAGACTTGCCCTCCAA
+
DDDDDIIIIIIIIIIIIIIIIIIIIIIIIIIIIIIIIIIIIIIIIIIIIHIHHIIIIIIIIHHHIIIIIIIIIIIGIIIIIIIIIIIIIIIIIIHIIIIHIIIIIIHIIIIIIIIIIIIIIIIIIIIIIIIIIIIIIIIIIIIIIIIIIIIIIIIIIIIIIIIIHIIIIIIIIIIIIIIIIIIIIIIIIIIIIIIIIIIIIIIIIIIIIIIIIIIIIIIIIIIIIIIIIIIIIIIIIIIIIIIIIIIIIIIIIIIIIIIIIIIIIIIIIIIIIIIIIIIIIIIIIHIIIIIIIIIIIIIIIIIIIIIIIIIIIIIIIIIIIIIIIIIIIIIIIIIIIIIIDDDDD
@HISEQ:969:HM2KJBCX2:2:1101:9348:83911 2:N:0:ACTATGCA
AGTGATGTGACTCCCAACTATCCCTATTAATCATTACGTCAATCCTAGAAACCAACAAAATAGGATCAAACGTCCTATTTCATTATTCCATGCTAATGTATTCAAGCGTTAGCCTGCTTTAAACACTCTAATTTTTTCAAAGTAACAGTCCTGTTTCCCTGCAACACCAAATTAATGACATTACAGTTCTTCAAGAAGGAGGAACCAGTAAAGCCAGTACATACCAGAGGCACGACCAACTTACTAATCCCGAAATTCAACTACGAGCTTTTTAACTGCAACAACTTTAATATACGCTATTGGAGCTGGAATTACCGCGGCTGCTGGCACCAGACTTGCCCTCCAA
+
DDDBDIIIIIIIIIIIIIIIIHIIIIIIIIHIIIIIIIIIIHIIIIIIIIIHIIIIIIIGIIHIIIIIIIHIIIIIIIIIIIIIIIIIIIIIIIIIIIIIIHHIIHIIIIIIIIIIIIIIIIIHHIIIHIIIIIIIIIIIIHIIIIIIIIIIIHHIIHIIIIIIIIIIHHHIIIIIIIIIIHIIIIIIIIIIIIIIIIIIIIIHIIIIIIIIIIIIIIIIIIIIIIIIIIIIIIIIIIIIIIIHGIIIIIIIIIIIHIIIIIHHIIIIIIIIIIIIIIIIIIIIIIIIIIIIIIIIIIIHHIIIIIIIIIIIIIIIIIIIIIIIIIIIIIIIIIIIIIIIIDDDDD
@HISEQ:969:HM2KJBCX2:2:1101:13598:84097 2:N:0:ACTATGCA
AGTGATGTGACTCCCAACTATCCCTATTAATCATTACGGTGATCCTAGAAACCAACAAAATAGAACCATGCCGTCCTATTCTATTATTCCATGCTAATGTATTCGAGCAAAAATGCCTGCTTTAAACACTCTAATTTTTTCAAGGTAAAGGTCCTAGATCCGCAAGACACCCAATTAAGGACATCAAGTTTCTCCAGAAGGTGAGAAATCAACAGCGACAGTTCATACCCCTTAAGGCATGACCATCACGTCAATCCCGAAATTCAACTACGAGCTTTTTAACTGCAACAACTTTAATATACGCTATTGGAGCTGGAATTACCGCGGCTGCTGGCACCAGACTTGCCCTCCAA
+
DB@@@GHHE1<CCFGFH=GEHG11FEHEEGHC1CCHEEHFGCHE@CEHGCH?<CFHIFEEEHFHGI?1<CFCHEHHHFEHHHEHG1D<C<CG?1C@E??CECCHHHHHHHHHGFDHEHHFGCHGHGIIIHHEEHDGHHEDIHEHHHIIIIHHHFH$HHFHDHHHHEH=HFHCIHHHIHIIII;G@CHGHGFHEIHIIIII:FIHHHFHHIIHIIIIIEIIIIIHGHHIII=HHHHEHGHHIIHHIIHHIHF1IHHIIIIIIIIIIHHEIIIIIIHIIIIHHCEIIIIIIIHHC1HIIIIIHHIIIIIIHIIIIGIIHHEGIIIIHIIHIIIHIIIIIIIIHEIIIIHHBADAB
@HISEQ:969:HM2KJBCX2:2:1101:12949:84639 2:N:0:ACTATGCA
AGTGATGTGACTCCCAACTATCCCTATTAATCATTACGGTGATCCTAGAAACCAACAAAATAGAACCATGCCGTCCTATTCTATTATTCCATGCTAATGTATTCGAGCAAAAATGCCTGCTTTAAACACTCTAATTTTTTCAAGGTAAAGGTCCTGGATCCGCAAGACACCCAATTAAGGACATCAAGTTTCTCCAGAAGGTGAGAAATCAACAGCGACAGTTCATACCCCTTAAGGCATGACCATCACGTCAATCCCGAAATTCAACTACGAGCTTTTTAACTGCAACAACTTTAATATACGCTATTGGAGCTGGAATTACCGCGGCTGCTGGCACCAGACTTGCCCTCCAA
+
@D@BDIFF@CH1FHIIIIIIIIIIIIIIIIIIIIIIIIGEHEHIIIIIHIIIIIIIIHIIHIHHIIIIHHFCCCCEH@1DEH@GH@?CF<@G1CFEHIEHCEGEHHHHHCHHGHHIFIHE?HEGHHHHFHGFFFFHCGFIHGHHGIHHF81GCEHGHHIHIIIIHIHHHHHHHGH@GDHEIIHEHEG/G@/EHHHHHCHEHF0HHHHF7FHIIHIIHIIHH@EHEGFGECIFHHHFBGHHIIIIIIHECFHFIIHIHC1IIHIIIIIIIIIIIIIIIIIIIHIIIIIIIIIIHIIIIIHIHIIIIIIIIIIIIHIIHHHIIIIIIIIIIIIIIIIIIIIIIIIIIIIIDDDDD
@HISEQ:969:HM2KJBCX2:2:1101:14365:86414 2:N:0:ACTATGCA
AGTGATGTGACTCCCAACTATCCCTATTAATCATTACGGTGATCCTAGAAACCAACAAAATAGAACCATGCCGTCCTATTCTATTATTCCATGCTAATGTATTCGAGCAAAAATGCCTGCTTTAAACACTCTAATTTTTTCAAGGTAAAGGTCCTGGATCCGCAAGACACCCAATAAAGGACATCAAGTTTCTCCAGAAGGTGAGAAATCAACAGTAACAGTTCATACCCCTTAAGGCATGACCGTCACGTCAATCCCGAAATTCAACTACGAGCTTTTTAACTGCAACAACTTTAATATACGCTATTGGAGCTGGAATTACCGCGGCTGCTGGCACCAGACTTGCCCTCCAA
+
DDDDBIHHIIIIHIIIHIIIIIIIIIIIIIIGIIGIIGHIHIIIIHIIIIIIIHHIIIHHIIHHIIGHHHGHIIIIIIIHIIIIIIIIIIIIGHIIIIIHHHHIIIIIIIIIHHIIIIIIIIIIIIIIIIIIIIIHHIIIIIIHIIIIIIHIGIIIIIHIIIIIIIIIIIIIIIIIIIIIIIIIIIIIHHIIIIIIIIIIIIIIIIIIIIIIIIIIIIIIIIIIIIIIIIIIHIIIIIIIIIIIIIIIIIHGIIHIIIHIIIIHIGIIIIIIIIIIIIHIIIIIIIIIIIIIIGIIIIIHIIIIIIIIIIIIIIIIIIIIIIIIIIIIHIIIIIIIIIIIIIIIHIIIDDDDD
@HISEQ:969:HM2KJBCX2:2:1101:11870:86171 2:N:0:ACTATGCA
AGTGATGTGACTCCCAACTATCCATATTAATCATTACGTCAATCCTAGAAACCAACAAAATAGGTTTGAACGTCCTATTTCATTATTCCATGCTAATGTATTCAAGCAAATGCCTGCTTTAAACACTCTAATTTTTTCAAAGTAACAGTCCTGTTTCCCTGCAACACCAAATTAATGACATTACAGTTCTTCAGAAAGGAGGAATCAGCGAGACCAGTTCATACCAGTGGCACGACCAGCCTGCTGACCCCGAAATTCAACTACGAGCTTTTTAACTGCAACAACTTTAATATACGCTATTGGAGCTGGAATTACCGCGGCTGCTGGCACCAGACTTGCCCTCCAA
+
DDDDDIIHHHIIIIHIIIIIIIIIIGIIIHIIIIIHIIIIIIIIIIIIIHIIIHIIGIIGIH?FFGHHHIIFGHHIHIHHHIIIHHHEHIHIIIIIIHIHIIIHIIIIIIIIIIIIHGIIIHHIIIIIIIIIIHIHIIIIIIIHIHIIHHIIIIIHIIIIIIIIIHHIGHIHHIIIIIIIIIIIIIIHIGIIIIIIII;IHIIIIIIIIIIIIIIIIIIIIIIIIIIIIIIHHIIIIIIIIIHHFIIIIIIIIIHIIIHHIIIIIIIIIIIIIIIIIIIIIIIIIIHIIIIIIIIIIIIIIIIIIIIIIIIHIIIIIIIIIIIIIIIIIIIIIIIIIIIIIDDDDD
@HISEQ:969:HM2KJBCX2:2:1101:5346:86515 2:N:0:ACTATGCA
AGTGATGTGACTCCCAACTATCCCTATTAATCATTACGGTGATCCTAGAAACCAACAAAATAGAACCATGCCGTCCTATTCTATTATTCCATGCTAATGTATTCGAGCAAAAATGCCTGCTTTAAACACTCTAATTTTTTCAAGGTAAAGGTCCTGGATCCGCAAGACACCCAATTAAGGACATCAAGTTTCTCCAGAAGGTGAGAAATCAACAGCGACAGTTCATACCCCTTAAGGCATGACCATCACGTCAATCCCGAAATTCAACTACGAGCTTTTTAACTGCAACAACTTTAATATACGCTATTGGAGCTGGAATTACCGCGGCTGCTGGCACCAGACTTGCCCTCCAA
+
DDDDCHHIIIIIIIIIHIIIIIIIIIIIIHIIIIIIIIIIIIIIIIIIIIIHIIIIIIIIIIEHHIHIIHIIIHHHIIHHIIIIIIIIHIGHGHHIHFHHHEHIIIIIIIIIIIIGIIIIIHHHHHIIIIIIIIIIIIIIIHHIIIIIIIIIIIGIHHHIIIIIIHIIIIIIIIIHIHHIIIIIIIIIHHHHHIIIHHIIIIIIIIIIIIIIIIIIIIIIIIIIIHIIIIIIIIIIIIIIIIIIIIIIIIHHIIIIIIIIIIIIIIIIIIIIIIIIIIIIIIIIIIIIIIIIIIHIIIIIIIIIIIIIIIIIIIIIIIIIIIIIIIIIIIIIIIIIIIIIIIIIIIIIDDDDD
@HISEQ:969:HM2KJBCX2:2:1101:14959:87169 2:N:0:ACTATGCA
AGTGATGTGACTCCCAACTATCCCTATTAATCATTACGGTGATCCTAGAAACCAACAAAATAGAACCATGCCGTCCTATTCTATTATTCCATGCTAATGTATTCGAGCAAAAATGCCTGCTTTAAACACTCTAATTTTTTCAAGGTAAAGGTCCTGGATCCGCAAGACACCCAATTAAGGACATCAAGTTTCTCCAGAAGGTGAGAAATCAACAGCGACAGTTCATACCCCTTAAGGCATGACCATCACGTCAATCCCGAAATTCAACTACGAGCTTTTTAACTGCAACAACTTTAATATACGCTATTGGAGCTGGAATTACCGCGGCTGCTGGCACCAGACTTGCCCTCCAA
+
BD@@@?1CGEFEHF1CFEEHIEHHHEHHHH@1<DEHCH0C1<1C?CGEHCFHHHH0EE@GHC1CG@1<CG1DCCD/0@<@GEHEHIGH??HH1CFFCHEHHHIHFHIIIHGHHIHIIIIHEHCIHIGIEHHHIIGIHFEHIIIHHIHFHCHHGHHHHEHIDHHHDHHHHHHHHHHHHIIIHHIIIIHIIHEFHEHHEHHHHHEIGIIHHHHIHHIIIIIIIHHIHHEGIIIIIIHHHII;CHHEGHHCHIHHHEHHIIHIIIHHIIIHIIHGIGHIIIGIHHIIHFHHHHEEG1HIIHGIIDHIFHCIIIIIHGHGHHIHHIHIIHHIIHEGHCEIIHG@F@?H@DEC@B@@D
@HISEQ:969:HM2KJBCX2:2:1101:15452:87231 2:N:0:ACTATGCA
AGTGATGTGACTCCCAACTATCCCTATTAATCATTACGGTGATCCTAGAAACCAACAAAATAGAACCATGCCGTCCTATTCTATTATTCCATGCTAATGTATTCGAGCAAAAATGCCTGCTTTAAACACTCTAATTTTTTCAAGGTAAAGGTCCTGGATCCGCAAGACACCCAATTAAGGACATCAAGTTTCTCCAGAAGGTGAGAAATCAACAGCGACAGTTCATACCCCTTAAGGCATGACCATCACGTCAATCCCGAAATTCAACTACGAGCTTTTTAACTGCAACAACTTTAATATACGCTATTGGAGCTGGAATTACCGCGGCTGCTGGCACCAGACTTGCCCTCCAA
+
CDDDDIIIIIHIIIIGHIIIIIIIHIIIIIIGIHIHIIIIHIIIHHIIIIIIGIHIGHHHHHHHHHIHHCEEHIHDHHHIIIIIIHIHIIIICHH?GHHIIGHIGHHIIIIHIIIHHHIIHHHIHIIIIHIIIIIIHFHFIIHHIIIIIIIIIIIIIHIHHHIIIHIHHHIIHIHHIIHHIIIIIIIHHHEIIGIIIIIIIIIIIIIIHHIIIIIIIIIIIIIIIIHHHIHIIIIIIIIIIIIIIIIHHIHEIIIIIIIIIIIIIIIIIIIIIIIHIIIIIIIIIIIIIIIIIHHHIIIIHIIIHIIIIIIIIIHIIIIIIIIIIIIIIIIIIIIIIIIIIIIIIIIIDDDDD
@HISEQ:969:HM2KJBCX2:2:1101:3080:87047 2:N:0:ACTATGCA
AGTGATGTGACTCCCAACTATCCCTATTAATCATTACGGTGATCCTAGAAACCAACAAAATAGAACCATGCCGTCCTATTTTATTATTCCATGCTAATCTATTCAAGCACTAGCCTGCTTTAAGCACTCTAATTTTTTCAAGGTAATAGCTCTGCTTCCCCGGCGCACCAACTGAATGGCATGCCGGTTATTCAGAAGGTAGGAACCCATCACACCAGTACGGACCGTGAAGCCCGACCGACGGACAGACCCCGAAATTCAACTACGAGCTTTTTAACTGCAACAACTTTAATATACGCTATTGGAGCTGGAATTACCGCGGCTGCTGGCACCAGACTTGCCCTCCAA
+
DDDDDIIIHHHGHGIHIIIHIIGHIGHICHHIIIHFHIIIIIIHIHGHICHHHIIIHHIIIIHHIIHIIIIIGGHHHHHGHIIIIIIIEHHIIIIIIHIIIHHHIIIIHIHIIHIIHIHIHHIIIIHIIIHIIIHHIIIIHIIHIIHIIIIIIIIHIIIIIHHIIIIIIIIHIIIIIIIIIIIIHIIIIIIIIHIIIIHHHHHHIIIIIHHHIIIIIIHIIHIIIIIIIIHIIIIIIIIIIHIIIHGHIIIGHEIIIHIIHHHIIIIIIIIIIIIIIIIIIIIIHHHIIIIIIIIIIIIIIIIIIIIHIIIIIIIIHIIIIIIIIIIIIIIIIIIIIHIIIIIDDDDD
@HISEQ:969:HM2KJBCX2:2:1101:13995:87682 2:N:0:ACTATGCA
AGTGATGTGACTCCCAACTATCCTATTAATCATTACATCGATCCTAGAAACCAACAAAATAGAATCGGATGTCCTATTTCATTATTCCATGCTAATGTATTCAAGCGTGAGCCTGCTTTAAACACTCTAATTTTTTCAAGGTAACAGTCCTAATTCCCCGTGACACCAAATTAATGGCATTACGGTTCTTTAGAAGGTGAGAAATCAATAATATCAGTACATACCAACGGCATGACCGAAACATTGATCCCGAAATTCAACTACGAGCTTTTTAACTGCAACAACTTTAATATACGCTATTGGAGCTGGAATTACCGCGGCTGCTGGCACCAGACTTGCCCTCCAA
+
DDDDDIIIIIIIIIIHIIIIIIIIIIIIIIIIIIIIIIIIIIIIIIIIIIIIIIIIIIIIIHIIIIIIIIIIIIIIIIIIIIIIIHIIIIHHIIIIIIIHHIIIIHIIIIIIIIIIIIIIGHIHIIIIIIIIHIIIIIIIHIIIIIIHIIIIIIIHIIIHIIIIIIIIIIIIIIIIIIIIIIIIIIIIIIIIIIIIIIIIIIIIHIIIIHIIIIIIIIIIIIIIIIIIIIIIIIIIIIIIIIIHGIIIIIIIIIIIIIIIIIIIIIIIIIIIIIIIIIIIIIIIIIIIIIIIIIIIIIIIIIIIIIIIIIIIIIIIIIIIIIIIIIIIIIIIIIIIIHIIIDDDDD
@HISEQ:969:HM2KJBCX2:2:1101:11213:87592 2:N:0:ACTATGCA
AGTGATGTGACTCCCAACTATCCCTATTAATCATTACGGTGATCCTAGAAACCAACAAAATAGGACCATGCCGTCCTATTCTATTATTCCATGCTAATGTATTCGAGCAAAAATGCCTGCTTTAAACACTCTAATTTTTTCAAGGTAAAGGTCCTGGATCCGCAAGACACCCAATAAAGGACATCAAGTTTCTCCAGAAGGTGAGAAATCAACAGTAACAGTTCATACCCCTTAAGGCATGACCGTCACGTCAATCCCGAAATTCAACTACGAGCTTTTTAACTGCAACAACTTTAATATACGCTATTGGAGCTGGAATTACCGCGGCTGCTGGCACCAGACTTGCCCTCCAA
+
DBDDDIHIIIHIIIIIIIIIIIIIIIIIIIIIIIIIIIIIIIIIIIIIHIIIIIIIIIIGHIIIHIHIIIIIIHIIIIIIIHIGHIIIIEHHHIIIIGHHIHHIIIIEIIIIIIIIIIIIIIIIIHIIIIIIIIIIIIIIIIIIIIIIIIIHIIIIIIIIIIIIIIIIIIIIIIIIIIIIIIIIIIIIHIHIIIIIIIIIIIIIIIIIIIIIIIIIIIIIIIIIIIIIIIIIIIIIIIIIIIIIIIIIIIHHIIHIIIIIIIIIIIIIIIIIIIIIIIIIIIIIIIIIIIIIIIIIIIIIIIIIIIIIIIIIIIIIIIIIIIIIIIIIIIIIIIIIIIIIIIIIIIIIDDDDD
@HISEQ:969:HM2KJBCX2:2:1101:18377:87789 2:N:0:ACTATGCA
AGTGATGTGACTCCCAACTATCCCTATTAATCATTACGTCAATCCTAGAAACCAACAAAATAGGATCAAACGTCCTATTTCATTATTCCATGCTAATGTATTCAAGCGTTAGCCTGCTTTAAACACTCTAATTTTTTCAAAGTAACAGTCCTGTTTCCCTGCAACACCAAATTAATGACATTACAGTTCTTCAAGAAGGAGGAACCAGTGAAGCCAGTGCATACCAGAGGCACGACCAACCTACTAATCCCGAAATTCAACTACGAGCTTTTTAACTGCAACAACTTTAATATACGCTATTGGAGCTGGAATTACCGCGGCTGCTGGCACCAGACTTGCCCTCCAA
+
DDDDDIIIIIHIIIIIIIHIIIIIIIIIIIIIIHIIIIIIIIIIIIIIIIIIIFHIIIIIHIIHIIIIIIIHIEHIIIIIIIIIIIIIIHIIGHIIIIIHIIIIIIIIIIIIIIIIIHIIIIIIIIIIHHIIIIIIIHHHIIIIIIIIIIIIIIIIIIIIIIIIIHHHIIHHHIIIIIIIIHIIIIIIIHIIIIIIIIIIIIIHIIHIIHIIIIIIIIIIIIIIIIIIIIIIIIIIIIHIIIIHGIHFDIIIIIIIIIIIIHIIIIIIIIIIIIIIIIIIIIIIIIIIIIIIIIIHIIIIIIIIIIIIIIIIIIIIIIIIIIIIIIIIIHIIIIIIIIIIIDDDDD
@HISEQ:969:HM2KJBCX2:2:1101:7507:88493 2:N:0:ACTATGCA
AGTGATGTGACTCCCAACTATCCCTATTAATCATTACGTCAATCCTAGAAACCAACAAAATAGGATCGAACGTCCTATTTCATTATTCCATGCTAATGTATTCAAGCGTTAGCTTGCTTTAAACACTCTAATTTTTTCAAAGTAACAGTCCAAATTCCCCGCAACACCAAATTAATGGCATTACGGATCATCAGGAAGGAGGAATCAGTGAGACCAGTACATACCAGAGGCATGACCAATCTACTAACCCCGAAATTCAACTACGAGCTTTTTAACTGCAACAACTTTAATATACGCTATTGGAGCTGGAATTACCGCGGCTGCTGGCACCAGACTTGCCCTCCAA
+
DDDDDIIIIIIHIIIIIIIIIIIIIIIIIIIIIIIIIIHIIIIIIIIIHIIIIIIIHIGHHIHIIIIIIHGHHHHHIHHHIIIIIIIGIIGIIIIIIHIIIIIIIIIIHIIIIIHHIIIIIIHHIIIIIIIIIHIHIIIIIIIIIIIIIIIIFHHEIIIIIHHIIIIIIIIIIHIIIHIIIIIIHIIIIHIIIIIIIIIIIIIIIIIIIIIIIIIIIIIIIIIIIIIHIHIIIIIIIIIHHIIIHIHIIIIIIIIIIIIIIIIIIIIIIIIIIIHIIIIIIIHHIIIIIIIIIIIIIIIIIIIIHIIIIIIIIIIHIIIIIIIIIIIIIIIIIIIIIIIIIDDDDD
@HISEQ:969:HM2KJBCX2:2:1101:6229:87114 2:N:0:ACTATGCA
AGTGATGTGACTCCCAACTATCCCTATTAATCATTACGGTGGTCCTAGAAACCAACAAAATAGAACCACAACGTCCTATTCTATTATTCCATGCTAATCTATTCAAGCAATAGCCCGCTTTAAACACTCTAATTTTTTCAAGGTAATGGTCCTGGCTCCCCAACACACCCAATAAAGGACATGCTGGCTCACCAGAAGGAAGACCCGACAGCAGACAGTACTCGCCAAAGACGGACCGCCCGGCCAGGCCTAAAATTCAACTACGAGCTTTTTAACTGCAACAACTTTAATATACGCTATTGGAGCTGGAATTACCGCGGCTGCTGGCACCAGACTTGCCCTCCAA
+
DDDDDIIIIIIIIIIIIIIIIIIIHIIIIIIIIIIIIHIIIIIIIHIIIIIHIIIIIIIIIIHIIIIIIIIHIIIGIIIIIIIIIIIIIIIIIIIIIHIIIIIHHIHIIIIIIIIHIIHIIIIIHIIHIIIHHIHHIHIHHIHHIIIIGHHIIIIIIIIIHIIIIIIIIIIIIIIIIIIIIIIIHIIIIIIIIIIIHIIHIHHIIIIIIHIHIIIIIIIIIIIIIHIIHIHIIIIIIIIIIIIIHIIIHHIIIIIIIIIIIHHIIIIIHIIIIIIIIIIIHIIIIIIIIIIIIHIIIIHIIIIIIIIIIIIIIIIIIIIIHIIIIIIIIIIIIHIIIIIIIDDDDD
@HISEQ:969:HM2KJBCX2:2:1101:2290:88708 2:N:0:ACTATGCA
AGTGATGTGACTCCCAACTATCCCTATTAATCATTACGGTGATCCTAGAAACCAACAAAATAGAACCATGCCGTCCTATTCTATTATTCCATGCTAATGTATTCGAGCAAAAATGCCTGCTTTAAACACTCTAATTTTTTCAAGGTAAAGGTCCTGGATCCGCAAGACACCCAATAAAGGACATCAAGTTTCTCCAGAAGGTGAGAAATCAACAGTAACAGTTCATACCCCTTAAGGCATGACCATCACGTCAATCCCGAAATTCAACTACGAGCTTTTTAACTGCAACAACTTTAATATACGCTATTGGAGCTGGAATTACCGCGGCTGCTGGCACCAGACTTGCCCTCCAA
+
DDDDDIIIIIIIIIIIIIIIIIIIIIIIIIIIIHHIIIIIIIIIIIIIIIHIIIIIIIIIIIIIIIIHIIIIIHIDHHIIIIIIIIIIIHIIIIIHHGHHIHIIIIIIIIIIIIIIIIIIIIIIIIIIIIIIIHIIIIHIIIIHHIIIIIIIIIHHHIHIIIIIIIIIIIIIIIIIIIIIIIIIIIIIIIHIIIIIIIIIIIIIIIIIIIIIIIIIIIIIIHHIIHHIIIIIIIIIIIIIIIIIIIIIIIHDIIIIIIIIIIIIIIIIIIIIIIIIIIIIIIIIIIIIIIIIIIIIIIIIIIIIIIIIIIIIIIIIIIIIIIIIIIIIIIIIIIIIIIIIIIIIIIIIDDDDD
@HISEQ:969:HM2KJBCX2:2:1101:17822:88977 2:N:0:ACTATGCA
AGTGATGTGACTCCCAACTATCCCTATTAATCATTACGGTGGTCCTAGAAACCAACAAAATAGAACCACAACGTCCTATTCTATTATTCCATGCTAATCTATTCAAGCAAATGCCTGCTTTAAACACTCTAATTTTTTCAAGGTAATGGTCCTGGCTCCCCGGCACACCCAATAAAGGACATACTGGTTCACCAGAAGGTGGACCCGACACAGGACAGTACTCGCCAAAGACGGACCGCCCGGCCAGGCCTAAAATTCAACTACGAGCTTTTTAACTGCAACAACTTTAATATACGCTATTGGAGCTGGAATTACCGCGGCTGCTGGCACCAGACTTGCCCTCCAA
+
ADDDCIIIIHHHFGEHIIIIIHIIIIIIIIIIIIIIIHIIIIIIIIIIIIIIIIIIHIFHIIIIIIIHCEHHHHHIHIIIHHHHIIIIHHHHIHIHIIIIIHIIIIIIIIHHIIIIIIIIIIIHIIIIHIIHHHIHHIHHIIIIIIHIIIIIIHIIIIHIIIIIIIIHIEIIIHIIIIIIIIIIIHHIIIIIIIIIIIIIIIIIIIIIIIIIIIIIIIIIIIIIFIIIIIIIIIIIIIIIIIIIIHIIIIIIIIIGIIIIIIIIIIIIIIIIIIIIIIIIIIIIIIIIIIIIIHIIIIIIIIIIIIIHIIHIIIIIIIIIIIIIIIIIIIIIIIIIIIIIIDDDDD
@HISEQ:969:HM2KJBCX2:2:1101:13361:89241 2:N:0:ACTATGCA
AGTGATGTGACTCCCAACTATCCCTATTAATCATTACGGTGATCCTAGAAACCAACAAAATAGAACCATGCCGTCCTATTCTATTATTCCATGCTAATGTATTCGAGCAAAAATGCCTGCTTTAAACACTCTAATTTTTTCAAGGTAAAGGTCCTGGATCCGCAAGACACCCAATAAAGGACATCAAGTTTCTCCAGAAGGTGAGAAATCAACAGTAACAGTTCATACCCCTTAAGGCATGACCATCACGTCAATCCCGAAATTCAACTACGAGCTTTTTAACTGCAACAACTTTAATATACGCTATTGGAGCTGGAATTACCGCGGCTGCTGGCACCAGACTTGCCCTCCAA
+
BADDDIIIIIIIIHIIIIIIIIIIIHIIIIIIIIIIIIHIIIIIIIHIIIIIHIIIIIIIIIIIIIIIIGHGHHIIIIIIIIIIIIIIGEHIIGIGHIIIIFHHHIHHIHIIHHHIIHIIGHIIIIIIIIIIIHIIIIIHGIHHHIGIIIHHFHEHIHHIHGHIIIIIIHIIIIIHHIIIIIIIIIIIHHHHHGIIIIIIIIHIHIIIHIIIIIIIIIIIIIIIHIIIIHHHIIIIIIIIIIIIIIIIIIHEIHHIIIIIIIIIIIIIHHHIIIIIIIIIIIIIIIIIIIIIIIIIIIIIIIIIIIIIIIIIIIIIIIIIIIIIIIIIIIIIIIIIIIIIIIIIIIIIDDDDD
@HISEQ:969:HM2KJBCX2:2:1101:7669:88850 2:N:0:ACTATGCA
AGTGATGTGACTCCCAACTATCCCTATTAATCATTACAGCGGTCCTAGAAACCAACAAAATAGAACCGATGTCCTATTCTATTATTCCATGCTAATGTATTCGAGCAAAGGCCTGCTTTGAACACTCTAATTTTTTCAAGGTAAAAGTCCTGGTTCCCCACGACGCCCAATAAAGAACATCGGGTTCCCCAGAAGGAAAGACCCGACCGAATCCGTACGCTCGATTAGGAGGACAGATCAGCCCGGTCCAAGGTTCAACTACGAGCTTTTTAACGGCAACAACTTTAATATACGCTATTGGAGCTGGAATTACCGCGGCTGCTGGCACCAGACTTGCCCTCCAA
+
DDDADIIIIIIIIIIIIIIIIIIIHIIIHIIIIIIIIIIIIHIHIIIIIIIIIIIIIIIHIIHHIIIIIIIIIIIIIIIIIIIIIIIHIHIIIIIIIIHIIIHHIIIIIIHIIIIIHIIIIIIIIIIIIIIIIIIIIIIIIIIIIIIHIHHHIIIHIHIIIIIIIIIIIHIIHHIHHHIIIIIIIIIIIIIIGIHHIIIIIIHIIIIIIIIHIIIIIIIIIIHIIHIIIGIIIIIIIIIIIIHIIIIHGIIIIIIIIIIIIIIIIIIIIIIIIIIIIIHIIIIIIIIIIIIIIIIIIIIIIIIIIIIIIIIIIIIIIIIIIIIIIIIIIIIIIIIIIIIDDDDD
@HISEQ:969:HM2KJBCX2:2:1101:7913:89450 2:N:0:ACTATGCA
AGTGATGTGACTCCCAACTATCCCTATTAATCATTACGGTGATCCTAGAAACCAACAAAATAGAACCATGCCGTCCTATTCTATTATTCCATGCTAATGTATTCGAGCAAAAATGCCTGCTTTAAACACTCTAATTTTTTCAAGGTAAAGGTCCTGGATCCGCAAGACACCCAATAAAGGACATCAAGTTTCTCCAGAAGGTGAGAAATCAACAGTAACAGTTCATACCCCTTAAGGCATGACCGTCACGTCAATCCCGAAATTCAACTACGAGCTTTTTAACTGCAACAACTTTAATATACGCTATTGGAGCTGGAATTACCGCGGCTGCTGGCACCAGACTTGCCCTCCAA
+
DADBDIIIIIIHIIIIHIIHIGIHIIIIIIIIIIIHFHIIIIIIIIHIIIIIHIGIIIHHIIIHIIIIIIHIIIHIIIIHHIIIIIIGHIIIHCHHHHHHHHHHIIHIIIHIIHIIIIHHIIIIIIHIIIIIIHIIIEIHIHIIIIIGIIIIIIIIIIHIIIIIIIHIIIIIIIIIIHIIHFIIIIIIIIIHIIIIIIIIIIIIIIGIIHIIIIIIIIIIIIIIIIHI;IIIIHIIIIIIIHGIIIIIIIHGIIIIIGIIIIIIIIHIIIIGIIHIIIIIIIIIIIIIIIIIIIIIIIIIIIIIIIIIIIIIIIIIIIIIIGIIIIIIIIIIIIIIIIIIIIIIIIIIDDDDD
@HISEQ:969:HM2KJBCX2:2:1101:10570:89882 2:N:0:ACTATGCA
AGTGATGTGACTCCCAACTATCCCTATTAATCATTACGGTGATCCTAGAAACCAACAAAATAGAACCATGCCGTCCTATTCTATTATTCCGTGCTAATGTATTCGAGCAAAAATGCCTGCTTTAAACACTCTAATTTTTTCAAGGTAAAGGTCCTGGATCCGCAAGACACCCAATAAAGGACATCAAGTTTCTCCAGAAGGTGAGAAATCAACAGTAACAGTTCATACCCCTTAAGGCATGACCATCACGTCAATCCCGAAATTCAACTACGAGCTTTTTAACTGCAACAACTTTAATATACGCTATTGGAGCTGGAATTACCGCGGCTGCTGGCACCAGACTTGCCCTCCAA
+
DDDDCIIIIGIIHHHIIIIIIHIIIIIIIIIIIIIIIIIIIIIHIIIIIIIIIEHIHIIIIIIIHIIIIHGIDHIHIHHIIIIIIIIIIIHHGHHIIIIIHHHIIIIIIIIIIIIIIIHIHIIIIIIIIIIIIIIIHHHIIIIIHIIIIIHIHIHFHHHIIIIIIIIIIIIIIIGGIIHIIIIIIIIIHHGIIIIIIIIIIIIIIIIIIIIIIIIIIIIIIIIIIIIIIIIIIIIIIGIIIHIHHIIIIIHFIIIIIHIIIIGIIIIIIIIIIIIIIIIIIIIIIIIIIIIIHIIIIIIHGIIIIIIIIIIIIIIIIIIIIIIIIIIIIIIIIIIIHIIIIIIIIHIIDDDDC
@HISEQ:969:HM2KJBCX2:2:1101:16886:90389 2:N:0:ACTATGCA
AGTGATGTGACTCCCAACTATCCCTATTAATCATTACGGTGATCCTAGAAACCAACAAAATAGAACCATGCCGTCCTATTCTATTATTCCATGCTAATGTATTCGAGCAAAAATGCCTGCTTTAAACACTCTAATTTTTTCAAGGTAAAGGTCCTGGATCCGCAAGACACCCAATTAAGGACATCAAGTTTCTCCAGAAGGTGAGAAATCAACAGCGACAGTTCATACCCCTTAAGGCATGACCATCACGTCAATCCCGAAATTCAACTACGAGCTTTTTAACTGCAACAACTTTAATATACGCTATTGGAGCTGGAATTACCGCGGCTGCTGGCACCAGACTTGCCCTCCAA
+
DADDDIHIIIIIIIIIIIIIIIIIIIIHIIIIIIIIIIIIIIIIIIIIHIIHIHIIIIIFHIHIIHHIHHIHGGHIIIHHHIIHIIIIIFHEEHIIHIIHHHHIIIIIHHHIIIIIIIIIHIIIIIIIIIIIIIIIIIIIIIIIIIIIHIIIIHIIIHHIIHIIIIIIIIIIIIIIHIIIIIIIIGIIIIHIIIIIIIIIIHIHIIIIIIIIIIIIIIIIIIIHIIIIIIIIIIHIIIHIIHIIIIIIIIHHIIIIIIIIIIIIIIIIIHIIIIIIIIIIHHIIIIIIIIIIIIIIIIIIHIIIIIIIIIIIIIIIIIIIIIIIIIIIIIIIIIIIIIIIIIIIIIIIDDDDD
@HISEQ:969:HM2KJBCX2:2:1101:7439:90534 2:N:0:ACTATGCA
AGTGATGTGACTCCCAACTATCCCTATTAATCATTACGTCGATCCTAGAAACCAACAAAATAGAATCAAACGTCCTATTTCGTTATTCCATGCTAATGTATTCAAGCGTGAGCCTGCTTTAAACACTCTAATTTTTTCAAAGTAACAGTCCTGATTCCCCAAGACACCAAATTAATGACATCATGGTTCGTCAGAAGGTAGGAATCAATAATACCAGTACGTACAATAGCACGACCAATAAATTGATCCCGAAATTCAACTACGAGCTTTTTAACTGCAACAACTTTAATATACGCTATTGGAGCTGGAATTACCGCGGCTGCTGGCACCAGACTTGCCCTCCAA
+
DDDDDIIIIIIIIIIIHIHIIIIIIIIIIIIIIIIIIFHIIIIIHIIIGIIHIIIIIIICHHHIIIIFHHHHHIIIIIIIGIIIIIIIIIIIIIIIIIIIHIIHIIIIIIIHIHHIHHHIIIIHIHIHHIIIHIIIIIIIIIIIIIHIIHIIIIIIHHIIIIIHIIIIIIIIIIIHHHHIIIIHHHIIIIIIIIIIIIIIIHGIIHIIIHHIIIIIIIIIIHHHHIIIIIIIHIIIIIIIIIIHIIIIIIHHIHIIIIIIIIIIIIIIIIIIIIIIIIHIIIIIIIIIIIIIIIIIIIIIIIIIHIIIIIIIIIIIIIIIIIIIIIIIIIIIIIIIIIIHDDDDD
@HISEQ:969:HM2KJBCX2:2:1101:7893:90429 2:N:0:ACTATGCA
AGTGATGTGACTCCCAACTATCCCTATTAATCATTACGGTGATCCTAGAAACCAACAAAATAGAACCATGCCGTCCTATTCTATTATTCCATGCTAATGTATTCGAGCAAAAATGCCTGCTTTAAACACTCTAATTTTTTCAAGGTAAAGGTCCTGGATCCGCAAGACACCCAATAAAGGACATCAAGTTTCTCCAGAAGGTGAGAAATCAACTGCAACAGTTCATACCCCTTAAGGCATGACCATCACGTCAATCCCGAAATTCAACTACGAGCTTTTTAACTGCAACAACTTTAATATACGCTATTGGAGCTGGAATTACCGCGGCTGCTGGCACCAGACTTGCCCTCCAA
+
CDDDDHIIIIIIIIHIIIIIIIIIIIIIIIIIIIIGIGHHIIIIIGIIIIHHIIIIIIEHIIEHHIIHIHHICGHHIIIIHHIIIIIIIIIIIHIGHIIIHHHHIGEHIIHHIIIHIGIIIIHHHICHHIIHIHHHHHIIIIIIIIIIIIIIHIIIIHHHIIIIIHIIIIIIIIIIIIIIIIHHEHHIHIIIIIIIIIIIIIIIIIIII;IIIIIIIIIIIIIHHIIIIIHHIIIIHIIIIIIIIIIHIIHFIIIIIIIIIIIIHGIIIIIIIIIIIIIIIIIIIIIIIIIIIIIIIIHHGIIIIIIIIIIIIIIIIIIIIIIIIIIIIIIIIIIIIIIIIIIIIIIIDDDDD
@HISEQ:969:HM2KJBCX2:2:1101:16998:91093 2:N:0:ACTATGCA
AGTGATGTGACTCCCAACTATCCCTATTAATCATTACGGTGATCCTAGAAACCAACAAAATAGAACCATGCCGTCCTATTCTATTATTCCATGCTAATGTATTCGAGCAAAAAATGCCTGCTTTAAACACTCTAATTTTTTCAAGGTAAAGGTCCTGGATCCGCAAGACACCCAATAAAGGACATCAAGTTTCTCCAGAAGGTGAGAAATCAACAGTAACAGTTCATACCCCTTAAGGCATGACCATCACGTCAATCCCGAAATTCAACTACGAGCTTTTTAACTGCAACAACTTTAATATACGCTATTGGAGCTGGAATTACCGCGGCTGCTGGCACCAGACTTGC
+
DDDDDIIIIIIIIHIIIIIIIIIIIIIIIIHIIIIIIGIIIIIGIIIIIIIIIIIIIIIGIIHIIIIIIIIIHDHIIHIHHIIHIIIIIIIIIHIIHIIIHIIIHIIIIIIIFIHIIIHIIIIIHIIIIIIHIHIIIHHHHIIIIIIIIHIIIIIIIHHIIHIIIIIHIIIIIIIIHIIIIIIIIHIIIIIIIIIIIIHIIIIIIIIIIIIIIIIIIIIIIIIIIIIIIIIIHIIHHHIIIHHHHHIIIIIHIIIIIIIIIHHIIIIIIHHIHEIIIIIIIHHIIIIIIIHHIIIHIIIHEDIIIIIIIIIIIIIIIIIIIIIHHHIIIIIIIIIIIIIIIIDDDDD
@HISEQ:969:HM2KJBCX2:2:1101:10951:91007 2:N:0:ACTATGCA
AGTGATGTGACTCCCAACTATCCCTATTAATCATTACGGTGATCCTAGAAACCAACAAAATAGAACCATGCCGTCCTATTCTATTATTCCATGCTAATGTATTCGAGCAAAAATGCCTGCTTTAAACACTCTAATTTTTTCAAGGTAAAGGTCCTGGATCCGCAAGACACCCAATAAAGGACATCAAGTTTCTCCAGAAGGTGAGAAATCAACAGTAACAGTTCATACCCCTTAAGGCATGACCATCACGTCAATCCCGAAATTCAACTACGAGCTTTTTAACTGCAACAACTTTAATATACGCTATTGGAGCTGGAATTACCGCGGCTGCTGGCACCAGACTTGCCCTCCAA
+
DDDDDIIIIIIIIHIIIIIIIIIIHIIIIIIIHHIIIIIIIIIIIIIIIIIIHIHIIIIHIIIIIIIHHDHHHHHIHHIIIIIIIIIIIIIIIIIHIIHHHGEHIIIHIIIIIIIIIIIIHGIHIIIIHHHHIIHIIIHHIIIIIIIIIIHIIIIIHIHIHIIIIIIIIIIIIIIIHIHHHFHIIIIHHHHIHIIIIIIIIHHIIIIIIIIIIIIGIIIIIHHIIIHIIIHHHIIIIIIIIHIHIIIIIIHFIIHIIIIIIIIIIIIIHIIIIIIIIIIIIIIIIIIIIIIHIIIIIIIIHIIIIIIIIIIIIIIIIHHIIIIIIIIIIIIIIIIIIIIIIIIIIIIIDDDDD
@HISEQ:969:HM2KJBCX2:2:1101:10992:91212 2:N:0:ACTATGCA
AGTGATGTGACTCCCAACTATCCCTATTAATCATTACGGTGATCCTAGAAACCAACAAAATAGAACCATGCCGTCCTATTCTATTATTCCATGCTAATGTATTCGAGCAAAAATGCCTGCTTTAAACACTCTAATTTTTTCAAGGTAAAGGTCCTGGATCCGCAAGACACCCAATAAAGGACATCAAGTTTCTCCAGAAGGTGAGAAATCAACAGTAACAGTTCATACCCCTTAAGGCATGACCATCACGTCAATCCCGAAATTCAACTACGAGCTTTTTAACTGCAACAACTTTAATATACGCTATTGGAGCTGGAATTACCGCGGCTGCTGGCACCAGACTTGCCCTCCAA
+
DDDDDIIIIIIIIIIIIIIIIIIIIIIIIIIIIIIIIIIIIIIIIIIIIIIIIIIIIIHIIGIIIIIIIIIIIIIIIIIIIIIIIIIIIIIIIIIIIIIIIHHIIIIIIIIIIIIII1IIIIIIIIIIIIIIIIIIIIIIHIIIIIIIIIIIIIIHIIHIIIIIIIIIIIHIIIIIIIIIIIIIIIIIHHHIHIIIIIIIIIIIIIIIIIIIIIIIIIIIIIIIIIIIIIIIIIIIIIIIIIIIIIIIIIHDIIIIIIIIIIIIIIIIIIIIIIIIIIIIIIIIIIIIIIIHIIIIIIIIHIIIIIIIIIIIIIIIIIIIIIIIIIIIIIIIIIIIIIIIIIIIIIIIDDDDD
@HISEQ:969:HM2KJBCX2:2:1101:9829:90562 2:N:0:ACTATGCA
AGTGATGTGACTCCCAACTATCCCTATTAATCATTACGTCAATCCTAGAAACCAACAAAATAGGATCGAACGTCCTATTTCATTATTCCATGCTAATGTATTCAAGCGTTAGCCTGCTTTAAACACTCTAATTTTTTCAAAGTAACAGTCCTGTTTCCCTGCAACACCAAATTAATGGCATTACAGTTCTTCAGAAAGGAGGAATCAGCGAAGCCAGTGCATACCAGTGGCACGACCAACCTGCTGACCCCGAAATTCAACTACGAGCTTTTTAACTGCAACAACTTTAATATACGCTATTGGAGCTGGAATTACCGCGGCTGCTGGCACCAGACTTGCCCTCCAA
+
DDDDDIIIIHEEHIIHHHHIHIEHHIIIIHIIIHIIF@HHHHHGHHFHIIIHHIIIHIIIIIIIIIIIIHIGIEHHIIHHCHHIIHHHHHIHGHIGHHHIIIIIHHHHHIIHIIIIIHHHIHIEHHHHHHEHIIHHIIIHHIHHIIIIIIIIHHIIIIIIIIIIIIIHHEIIIIHIIIIHIIHHHIIIHIIIIIHIIIIIHIIIIIIIIIIHHIIIIIIIIIIIIIIIIIIIIIIIIIHIIIHHHGIIIIHIIIIIIIIIIIIIIIIHIIIIIIIIIIIIIIIIIIIIIIIIIIHIIIIIIIIIIIIIIIIIIIIIIIIIHIIIIIIIIIIIIHIIIIIIIDDDDD
@HISEQ:969:HM2KJBCX2:2:1101:12138:91532 2:N:0:ACTATGCA
AGTGATGTGACTCCCAACTATCCCTATTAATCATTACGGTGGTCCTAGAAACCAACAAAATAGAACCATGCCGTCCTATTTTATTATTCCATGCTAATGTATTCAAGCAAAAATGCCTGCTTTAAACACTCTAATTTTTTCAAAGTAAAGGTCCTGGTTCCCCGCGGCACCCAATTAAGGACATCGCGGTTCTCCAGAAGGTGAGAAATTGACTGCACCAGTTCATACCCCGTAAGGCACGACCGATGCGCCAATCCCGAAATTCAACTACGAGCTTTTTAACTGCAACAACTTTAATATACGCTATTGGAGCTGGAATTACCGCGGCTGCTGGCACCAGACTTGCCCTCCAA
+
BDBDDIIIHHIIEHIIHHIGIIIIIIIIIIHHIHIHHIIHIIIGIHIHEHIIIIIIIIIIIG?@GHEHIC@@?@EDHEHIGGHHIHHHIGHIIIIHIIIIGCGIIIIIHHIHIIHIIHIHIIIIHHIIIIHHIIIIIIHIHEHHIIHIHHHHHIIIIIHIIIHIIIIIIIHIHGIIHIHFHHHHHHHHGHIHIGIIIIIIIIIIIIHIHIIIIIIHHIIIIIIIIIIIIIIIIIIIHHFIIIGHIIIHHCG<HHIIIIIIHHHIIHIIHHIIHIHIIIIIIIIIIHHHIIIIIHIIIIGHIIIGIGIHHGGHEIIIIIIIIIIIIIIIIIIIIIIIIIIIIIIIIIIIDBCDD
@HISEQ:969:HM2KJBCX2:2:1101:12419:91883 2:N:0:ACTATGCA
AGTGATGTGACTCCCAACTATCCCTATTAATCATTACGGTGATCCTAGAAACCAACAAAATAGAACCATGCCGTCCTATTCTATTATTCCATGCTAATGTATTCGAGCAAAAATGCCTGCTTTAAACACTCTAATTTTTTCAAGGTAAAGGTCCTGGATCCGCAAGACACCCAATAAAGGACATCAAGTTTCTCCAGAAGGTGAGAAATCAACAGTAACAGTTCATACCCCTTAAGGCATGACCATCACGTCAATCCCGAAATTCAACTACGAGCTTTTTAACTGCAACAACTTTAATATACGCTATTGGAGCTGGAATTACCGCGGCTGCTGGCACCAGACTTGCCCTCCAA
+
BB@A?@GHHHIHEHHIIIEHHHHHCGHHEF@GHHIIIHHHIIGHIIIHHIIHIHHIEHIGHHC@EHEHC1DF<<CEGEHIHGEHHFGHIIIHCGHHHII?HHHIHHIIIIIIIHIGHEGHEHHHIIHIHEHFHIIHIHHIHGHGEHHIIIHE?HEGHHHIIHHHIIIHHEHIIHHIIHEHG@GIIIHHEHHHGIIHHIHHGHIHEHIHIHHHFHHFGIIIIIIIIIHHGIHHHHHH<IIIIIIHIEHHHHEFIHHIIIIIHIIHIIIIHHFIIHGIIIIIIIIHFHIIIIIIIIIIIIIIIIIHHIHIIIGHIIIIIIIIIIIIIIIIIIIIIIIIIIIHIIIIIIIHBDDDD
@HISEQ:969:HM2KJBCX2:2:1101:9607:92426 2:N:0:ACTATGCA
AGTGATGTGACTCCCAACTATCCCTATTAATCATTACGGTGATCCTAGAAACCAACAAAATAGAACCATGCCGTCCTATTCTATTATTCCATGCTAATGTATTCGAGCAAAAATGCCTGCTTTAAACACTCTAATTTTTTCAAGGTAAAGGTCCTGGATCCGCAAGACACCCAATAAAGGACATCAAGTTTCTCCAGAAGGTGAGAAATCAACAGTAACAGTTCATACCCCTTAAGGCATGACCATCACGTCAATCCCGAAATTCAACTACGAGCTTTTTAACTGCAACAACTTTAATATACGCTATTGGAGCTGGAATTACCGCGGCTGCTGGCACCAGACTTGCCCTCCAA
+
D@DDBIIHIGHHHHIHHHHIIIIHHIIIIHHHHIHHIHHHHHHHHIIIIIIIHHHHEHIHIHHHHHHEHGEHHHHDHI?GHHEHHIIIIIIHCHHGIHIIIHHIGGHDHFHIEHHHIHFHGEFHIFIIEHIIIIHIIHIIIHHGHEHHEEFH?HIGHHEHHCHHIDFHIHIHIH@HHHH/GCHECCC@<DCF@ECHGHEHHH@FCCH/:FGHEDDCEIHHHEFECGF@1CH<AF1?G@A@@AAE@DD10FC<1//<HGC<<1C<C1@E0<EC1HHHHHHGHHEHF<1<11CEHGC1F1=HEECC11C11?EC1C1HEHCCCCCE?<D1CCEHHHHHHD@<1?E?E<0EB?DDD
@HISEQ:969:HM2KJBCX2:2:1101:13275:92009 2:N:0:ACTATGCA
AGTGATGTGACTCCCAACTATCCCTATTAATCATTACGTCAATCCTAGAAACCAACAAAATAGGATCAACGTCCTATCTCATTATTCCATGCTAATGTATTCAAGCGCGAGCCTGCTTTAAACACTCTAATTTTTTCAAAGTAACAGTCCTGATTCCCCGCCACACCAAATTAATGACATGATGGTTCGTCAGAAGGTAGGAATCAGTAACACCAGTACGTACCGAAGGCACGACCAGCGTACTAATCCCGAAATTCAACTACGAGCTTTTTAACTGCAACAACTTTAATATACGCTATTGGAGCTGGAATTACCGCGGCTGCTGGCACCAGACTTGCCCTCCA
+
DDDDDIIIIIIIIIIIIIIIIIHIHIIIIIIIIIIIIIIIIIIHIIIIIIIIIIIIHIIGIIHHIGHIIIIIIIIHIIIIIIIIIIIIIIIGIIIIHIIIIHHHIIIIIIIHIIIIIGHHHFIIIIIIIGIIIIIIIIIIIIIIIHHIIIIIHIIIIIIIIIIIIIIIIIIIIIIIIIIIIIIHIIIHIIIIIIIIIIIHIIIIIHHIIIIHIIIIIIIIIIIIIIIIHIIIIHHIIIIIHHIHHIIIIIIIIIIHHHGHGHIIIIIIIIIIIIIIIIIIIIIHIIIIIHIIIIIIHIIIIIIIIIIIIIIIIIIIIIIHIIIHIIIIIIIIIIIIIIIDDDDD
@HISEQ:969:HM2KJBCX2:2:1101:2588:92632 2:N:0:ACTATGCA
AGTGATGTGACTCCCAACTATCCCTATTAATCATTACTCATTTCCCCAAAAACCAACAAAATTCGAGATACGAGTCCTAAATTATTATTCCATGCTAATGTATTCATAACTTTCAGCCTGCTTTAAACACTCTAATTTTTTCAAAGTAAAGGTCCTGGATTGCGAACCCAACCCAGTAAAGGGCAGGAACGTTCTCCAGGAAGATGGTAAGCGCGCATCGGCACTCACACACGATACCGTGGCGGGCCAAGCGCACTATACCAGAAATCCAACTACGAGCTTTTTAACTGCAACAACTTTAATATACGCTATTGGAGCTGGAATTACCGCGGCTGCTGGCACCAGACTTGCCCTCCAA
+
DDDDDIIIIIIIIIIIIIIIIHIIIIIIIIIIIIIIIIIIIIIHIIIIIIIIIIIIIIHGIIIIIFHIIIHIIIIIHIIIIIIHIIIIIHHHHHHIIIIIIFHHHIIIIGIIIIIIIIIIIIIIIIHIIIIIIIIIIIIHIIIIHHHIIHIIIIIHHIIIIIIIIIIIIIIGIIIIIHIIIIIIHIIIIIIIIIIIIIIIIIIIHIIIIIHIIIIIIIIIIIIIIIIIIIIIIIIIIIIIIIIIIIIIIIIIIIIIHIIIIIIIIIIIIIIIIHIIIIIIIIIIIIIIHIIIIIIIIIIIIIIIIIIIIIIIIIIIIIIIIIIIIIIIIIIIIIIIIIIIIIIIIIIIIIIIIDDDDD
@HISEQ:969:HM2KJBCX2:2:1101:11786:92532 2:N:0:ACTATGCA
AGTGATGTGACTCCCAACTATCCCTATTAATCATTACGGTGATCCTAGAAACCAACAAAATAGAACCATGCCGTCCTATTCTATTATTCCATGCTAATGTATTCGAGCAAAAATGCCTGCTTTAAACACTCTAATTTTTTCAAGGTAAAGGTCCTGGATCCGCAAGACACCCAATTAAGGACATCAAGTTTCTCCAGAAGGTGAGAAATCAACAGCGACAGTTCATACCCCTTAAGGCATGACCATCACGTCAATCCCGAAATTCAACTACGAGCTTTTTAACTGCAACAACTTTAATATACGCTATTGGAGCTGGAATTACCGCGGCTGCTGGCACCAGACTTGCCCTCCAA
+
DDDDDIIIHIIIIIIIIIIIIIIIIIIIIIIIIIIIIIIIIIIIIIIIIIIIIHHIIIIIIIHIIIIIICHHGGHHIIHHHIIIIIIIIIIHHHHIIHIIHHIIIIIIHIIIIHHIIIIIIIIIIIIIIIIHIIIIIIIHIIHIIIIIIIIIHHHIIGIHHIIIIIIIIIIIIIHIHIIIIIIIIIIIIIIIIIIIIIIIIIIIIIIIIIIIIIIIIIIIIIIHIIIIIIIIIIIIIIIIIIIIIIIIIIHHIIIIIIIIIIIIIIIIIHIIIIIIIIIIIIIIIIIIIIIIIIIIIIIIHIIIIIIIIIIIIIIIIIIIIIIIIIIIIIIIIIIIIIIIIIIIIIIIDDDDD
@HISEQ:969:HM2KJBCX2:2:1101:3019:93720 2:N:0:ACTATGCA
AGTGATGTGACTCCCAACTATCCCTATTAATCATTACGGTGATCCTAGAAACCAACAAAATAGAACCATGCCGTCCTATTCTATTATTCCATGCTAATGTATTCGAGCAAAAATGCCTGCTTTAAACACTCTAATTTTTTCAAGGTAAAGGTCCTGGATCCGCAAGACACCCAATAAAGGACATCAAGTTTCTCCAGAAGGTGAGAAATCAACAGTAACAGTTCATACCCCTTAAGGCATGACCATCACGTCAATCCCGAAATTCAACTACGAGCTTTTTAACTGCAACAACTTTAATATACGCTATTGGAGCTGGAATTACCGCGGCTGCTGGCACCAGACTTGCCCTCCAA
+
DDDDDIIIHIIIIHIIIIIIGHIIIIIIIIIIIIIIIIIIIIIIIIIIIIIIIIIIGIIHIIIIIIIIIIGIDIHHHIIIIIIIIIHIHIHIIHHIIHIIIHIHIIIIIIIIIIIIIIIIHIHIGIIIIIIIIIIIIIIIIIIIHIIIIHIIIIHIIIIIIIIIIIIHIIIHIIIIIIIHIIIIIIIIIIIIIIIIIIIIIHHIIIIIIIIIIIIIIIIIIHIIIIHIIIIIIIIIIIIIIIIIIIIIIIHFIIIIIIIIIIIIIIIIIIIIIIIIIIIIIIIIIIIIIIIIIIIIIIIIIIIIIIIIIIIIIIIIIIIIIIIIIIIIIIIIIIIIIIIIIIIIIIIIDDDDD
@HISEQ:969:HM2KJBCX2:2:1101:17039:94409 2:N:0:ACTATGCA
AGTGATGTGACTCCCAACTATCCCTATTAATCATTACGGTGATCCTAGAAACCAACAAAATAGAACCATGCCGTCCTATTCTATTATTCCATGCTAATGTATTCGAGCAAAAATGCCTGCTTTAAACACTCTAATTTTTTCAAGGTAAAGGTCCTGGATCCGCAAGACACCCAATAAAGGACATCAAGTTTCTCCAGAAGGTGAGAAATCAACAGTAACAGTTCATACCCCTTAAGGCATGACCATCACGTCAATCCCGAAATTCAACTACGAGCTTTTTAACTGCAACAACTTTAATATACGCTATTGGAGCTGGAATTACCGCGGCTGCTGGCACCAGACTTGCCCTCCAA
+
DDDDDIIIIIIIHIIIIIIIIIIIIIIGIIHIIHIIIIHIIIIIIIIIIIIHIIIIIIIIIIHIIIIIGHIIIHHIHGHIIIIFHHHEHHIHHEFHHHEHHIGIIIIIHIIIIIIIIHHHIIIIHIIHIHHHHHIIIIHEHIIIIIIIIIIIIIIIIIHHHHIIIIIIIIHIIIHIIIIIIIIIIIIIIIIIIIIIIIIIIGIIIIIIIIIIIHIHIHIIIIIIIHIIIIIIIIHIIII<IIIIIIIHIHGDIIIIIIIIHHHIIIIIIHIIIIIIIIHIIHIIIIIIIIIIIIIIIIIIIIIIIIHIIIIIIIIIIIIIIIIIIIIIIIIIIIIIIIIIIIIIIIIIDDDDD
@HISEQ:969:HM2KJBCX2:2:1101:6301:94931 2:N:0:ACTATGCA
AGTGATGTGACTCCCAACTATCCCTATTAATCATTACGGTGATCCTAGAAACCAACAAAATAGAACCATGCCGTCCTATTCTATTATTCCATGCTAATGTAATCGAGCAAAAATGCCTGCTTTAAACACTCTAATTTTTTCAAGGTAAAGGTCCTGGATCCGCAAGACACCCAATTAAGGACATCAAGTTTCTCCAGAAGGTGAGAAATCAACAGCGACAGTTCATACCCCTTAAGGCATGACCATCACGTCAATCCCGAAATTCAACTACGAGCTTTTTAACTGCAACAACTTTAATATACGCTATTGGAGCTGGAATTACCGCGGCTGCTGGCACCAGACTTGCCCTCCAA
+
DDDDDIIIIGHIFHHGHHIIHIIIIIHHHHEFHHIIIIHIIIIIEHIIIHIIIIIII1@FHIHFHHCEHH?1/D?<CEC@GHIIIIICDFFC<D?<G1<CF11DEG@HHHEHIIIHHIIGIGIIHGHHIIHHIHHHIGGFHIFIIIIIIIHIHHGHIHHHIIHIIIIIIIGIHIIIIIIIIIIIHIGIHIHIIIIIIIIIIIIIIIHIIIIIIIIIIIIIIIIIHHHI<IIIIIIIIII<IIIHIIIIIIHHIIIIIIIIIIIIIIHHIHIIIIIIIIIIIIIIIIIIIIIIIIIIIIIHFIIIIIHIIIIIIIIIIIIIIIIIIIIIIIIIIIIIIIIIIIIIIIIIDDDDD
@HISEQ:969:HM2KJBCX2:2:1101:6607:94130 2:N:0:ACTATGCA
AGTGATGTGACTCCCAACTATCCCTATTAATCATTACGTCGATCCTAGAAACCAACAAAATAGGGTCAAACGTCCTATTTCATTATTCCATGCTAATGTATTCAAGCGTGTGCCTGCTTTAAACACTCTAATTTTTTCAAAGTAACGGTCCTGATTCCCCATGACACCAAATTAATGACATCACAGTTCGTCAGAAGGTAGAAATCAATAATACCAGTGCATACCAGAGGCACGACCAATATATTGATCCCGAAATTCAACTACGAGCTTTTTAACTGCAACAACTTTAATATACGCTATTGGAGCTGGAATTACCGCGGCTGCTGGCACCAGACTTGCCCTCCAA
+
DADDBHIIIIIIIIIIIIIIIIIIIIHIIIIIIIIIIGIIIIIIIIIIIIIIIIIIIGHHIIIIIIHIIIIIIHIIIIIIIIIIGIIIIIIIGIIIIIIIIIIIIIIIIIIHIIIIIHHIIIIIIIIIIIIIIIIIIIIHIIIIIIHIIHIIIIIHIIIIIIIIIIHIIIIIIIIIIIHIIIIIIIIIIIIIIIIIIIIIIIIIIIIIIIIIIIIIIIIIIIIIIIIIIIIIIIIIIIIIIIIHIHIIIIIIIIIIIIIIIIIIIIIIIIIIIIIIHIIIIIIIIIIIIIIIIIIIIIHHHIIIIIIIIIIIIIIIIIIIIIIIIIIIIIIIIIIIIIHIIDDDDD
@HISEQ:969:HM2KJBCX2:2:1101:15269:94887 2:N:0:ACTATGCA
AGTGATGTGACTCCCAACTATCCCTATTAATCATTACGGTGATCCTAGAAACCAACAAAATAGAACCATGCCGTCCTATTCTATTATTCCATGCTAATGTATTCGAGCAAAAATGCCTGCTTTAAACACTCTAATTTTTTCAAGGTAAAGGTCCTGGATCCGCAAGACACCCAATAAAGGACATCAAGTTTCTCCAGAAGGTGAGAAATCAACAGTAACAGTTCATACCCCTTAAGGCATGACCATCACGTCAATCCCGAAATTCAACTACGAGCTTTTTAACTGCAACAACTTTAATATACGCTATTGGAGCTGGAATTACCGCGGCTGCTGGCACCAGACTTGCCCTCCAA
+
BD@@@<GHIHIHHIFEHIIHHEHFHHHHHHHHHIHIIIEHHHIIEHCECEHHHFHIIIIGHHHIIIGHHIHIIHDHE?C@??C<CGGGHHCEHEEH1@@CHC@HIHHHIIIIIHHIIHCHFGIIHHHIIIHIIHIIHHHHIIIHIIHHIIHHHHHHIHIIHIGIIGIHHGHIHIIIHGHIIHIHIIIHHHHHHHIIIIIIIHHIIIIHHIIIIIIIHIIIHIIIIIIIIIIIIIIIIIIGH=IIIIIIHHHFIHHHIIIIIIIIIIIIIIIIIIIIIIIIHHIIIIIIIIHIIIIIIIIIHIIIIIIHIIIIIIIIIIHIIIIIIIIIIIIIIIIIIIIIIIIIIIIIDDDCD
@HISEQ:969:HM2KJBCX2:2:1101:16248:95887 2:N:0:ACTATGCA
AGTGATGTGACTCCCAACTATCCCTATTAATCATTACGGTGATCCTAGAAACCAACAAAATAGAACCATGCCGTCCTATTCTATTATTCCATGCTAATGTATTCGAGCAAAAATGCCTGCTTTAAACACTCTAATTTTTTCAAGGTAAAGGTCCTGGATCCGCAAGACACCCAATTAAGGACATCAAGTTTCTCCAGAAGGTGAGAAATCAACAGCGACAGTTCATACCCCTTAAGGCACGACCATCACGTCAATCCCGAAATTCAACTACGAGCTTTTTAACTGCAACAACTTTAATATACGCTATTGGAGCTGGAATTACCGCGGCTGCTGGCACCAGACTTGCCCTCCAA
+
DDDDBIIIIIIIIIIIIIIIIIIIHHHIIIIIIIIIIIIIHIIIIIIIGIIIIIIIIIIIHCHHHIHIHIIHIIHIIIIHIHHIIIGIIHHIIIIHHIGHHEHHIIIIIIIIIIIIIIIHHHIIIIIIIIHIIIIIIIIIIIIIHIIIHIIHIHHIIIIIHHIIIIIIIIHIHIHGHIIHIIIHIHIIIIHHHIIIIIIIIIHIHIIHHIIIIHIIIIIIIIIIIIIIIIIIHIHIGIHHEIIIIHHHHHFHIIHIIIHIIIIHIIIIIIIIIIIIIIIIIIIIIIIHHIIIIIIIIIIGIIIIIIHHHIIIIIIIIIIIIIIIIIIIIIIIIIIIIIIIIIIIIIIHDDDDD
@HISEQ:969:HM2KJBCX2:2:1101:10851:95844 2:N:0:ACTATGCA
AGTGATGTGACTCCCAACTATCCCTATTAATCATTACGGTGGTCCTAGAAACCAACAAAATAGAACCACAACGTCCTATTCTATTATTCCATGCTAATCTATTCAAGCAATAGCCCGCTTTAAACACTCTAATTTTTTCAAGGTAATGGTCCTGGCTCCCCAACACACCCAATTAAGGACATGCTGGTTCACCAGAAGGAAGACCCGACAACAAGACAGTACTCGCCAAAGACGGACCGCCCGGCCAGGCCTAAAATTCAACTACGAGCTTTTTAACTGCAACAACTTTAATATACGCTATTGGAGCTGGAATTACCGCGGCTGCTGGCACCAGACTT
+
DDDDDIIIIIIIIIIHIIIIIIIIIIIIIIIIIIHIIIIIIIIHIIIIIIIIHIIIIIIIIIIHIIIIIHIIIHHIHHIHGHHHHIIIIHIIHIIIIIIIHHIIHIIIIIHIHIIIIIIIIHIIIIIIIIIIHIHIIIIIIIIIIIIIIIIIHIIIIIIIIIIIIHHIIIIIIHIIIIIIHIIIIIIHIHIIHIIIIIIIIIHIIIIIIIIIIIIIIIIIIHIIIIIIIIIIIIHIHIIIIIIIIIIIIIIIIIIIIIIIIIIHIIIIIIIIIIIIIIIIIIIIIIIIIIIIIIHIIIIIIIIIIIIIIIIIIIIIIIIIIIIIIIIIIIIIIDDDDD
@HISEQ:969:HM2KJBCX2:2:1101:3405:94508 2:N:0:ACTATGCA
AGTGATGTGACTCCCAACTATCCCTATTAATCATTACGCCGATCCTAGAAACCAACAAAATAGAATCAAACGTCCTATTTCATTATTCCATGCTAATGTATTCAAGCGTAAGCCTGCTTTAAACACTCTAATTTTTTCAAAGTAACAGTCCTGATTCCCCACGACACCAAATTAATGACATCGCGGTTCTTCAGAAGGTAGGAACCGATAATGCCAGTGCGTACCGAGGCACGACCAACAATTCGATCCCGAAATTCAACTACGAGCTTTTTAACTGCAACAACTTTAATATACGCTATTGGAGCTGGAATTACCGCGGCTGCTGGCACCAGACTTGCCCTCCAA
+
ADDDDIIIIIIIIIIIIIIIIIIIIIIIIIIIIIIIGICHHIIHHIGIIIIIHIIIIIHIIHHHHHIIIIHIIFIIIIIIIGHIIIIIIIIIIIIIIHHIIIIIHHIIIIIIHHIIIIIIIIIIIIIIIIIIIIIIIIIIIIIIIIIIHIIIHHHIIIIIIIIIIIIIIIIIHIIIIIIIIIIIIIIIIIIIIIIIIIIIIIIIIIIIIIIIIIIIIIIIIIIIIIIIIIIIIIIIIIIIIHHIIIHIIIIIIIIIIIIIIIIIIIIIIIIIIIIIIIIIIIIIIIIIIIIIIIIIIIIIIIIIIIIIIIIIIIIIIIIIIIIIIIIIIIIIIIIIIIIIDDDDD
@HISEQ:969:HM2KJBCX2:2:1101:10432:96542 2:N:0:ACTATGCA
AGTGATGTGACTCCCAACTATCACTATTAATCATTACTCATTTCACCAAAAACCAACAAAATTCGCGATACGAGTCCTAACTTATTATTCCATGCTAATGTATTCATAACTTTCAGCCTGCTTTAAACACTCTAATTTTTTCAAAGTAAAGGTCCTGGATTGCGAACCCAACCCAGTAAAGGGCAGGAACGTTCTCCAGGAAGATGGTAAGCGCGCATCGGCACTCACACACGATACCGTGGCGGGCCAAGCGCACTATACCAGAAATCCAACTACGAGCTTTTTAACTGCAACAACTTTAATATACGCTATTGGAGCTGGAATTACCGCGGCTGCTGGCACCAGACTTGCCCTC
+
<B@<BFEHGF1D<<1CF0<1<<1<DHEHHHH?HIIH?C?1GHCFFEHHCFHFH=GGHIC?HIE110<CCGEHH=<11<FEEH<GFHHHHECHH11<HHHHHDEHHIHIHGHFGHHHHHDHEHH@FH@CGHHFFHIHIHGHIHIHIHHEHHHEEH1ADIHHIHDGEDHHDIHHEHFIHHBFCFGHHFEHEHH97EHIHHFGIHEHHE;IHGHHEDEHH<HGHCCHHHIHHGCE@IHHHF@C@/<1G>EEIIHE@@HD@@EHEHHHIHE@CHC<HHDIIGHDEIIHHEHFHCEEHGHCHHHHF@@GECHF?<G@HG@IHIIHEIHEEC<CDHHIIIHHCGHIIIHECHEHE@0?@?@
@HISEQ:969:HM2KJBCX2:2:1101:6479:97483 2:N:0:ACTATGCA
AGTGATGTGACTCCCAACTATCCCTATTAATCATTACGGTGATCCTAGAAACCAACAAAATAGAATCATGCCGTCCTATTTTATTATTCCATGCTAATGTATTCAAGCAAAATGCCTGCTTTAAACACTCTAATTTTTTCAAAGTAAAGGTCCTGGTTTCCCGCGACACCCAATTAAGGGCATTGCGGTTCTCCAGAAGGTGAGAAATTGACTACACCAGTTCATACCCCTTAAGGCACGACCGATGTGTCAATCCCGAAATTCAACTACGAGCTTTTTAACTGCAACAACTTTAATATACGCTATTGGAGCTGGAATTACCGCGGCTGCTGGCACCAGACTTGCCCTCCAA
+
DBDADHEFHHHIIIIIIIHIIHIIIIIIHIIIIHIIIHFIIIIHHHIIIIIHEEHHHIEHHHGIHEHHICHIHIGHHIIHHHHHIIHHH1FHCGEHHFHCHHHGHHHHHIIIGHHFHHHI@HHIHIIHEHHHHIHHHFIIIIIIIHIIIIHEHHHGIIIIIIIIIIHHHHIIIIIIIIHHHIIIHIIIIHIHEIHHIHIIIIHGHIIIHIIHFHIIIIIIIIIHEHIIIIIIIIIIIHIIIHHIIIIIIIHHHEHIHHIHIIIHIHHGIIIIIIHIIIIIIIIIHIIHHGHHHGIIHIGHIHEIIIIIIIIIHGIIHIIIIIIIIIHGGHIHIHIHIIIIIIIIIIIDDDDD
@HISEQ:969:HM2KJBCX2:2:1101:7865:97972 2:N:0:ACTATGCA
AGTGATGTGACTCCCAACTATCCCTATTAATCATTACGGTGATCCTAGAAACCAACAAAATAGAACCATGCCGTCCTATTCTATTATTCCATGCTAATGTATTCGAGCAAAATGCCTGCTTTAAACACTCTAATTTTTTCAAGGTAAAGGTCCTGGTTCCACATGACACCCAATTAAGGACATCATGCTTCTCCAGAAGGTGAGAAATCAACTGCGACAGTTCATACCCCTTAAGGCACGACCATCACGTCAATCCCGAAATTCAACTACGAGCTTTTTAACTGCAACAACTTTAATATACGCTATTGGAGCTGGAATTACCGCGGCTGCTGGCACCAGACTTGCCCT
+
DDDDDIIIIIIIIIIIIIIIIHIIIIIIHHHIIIIHHHHIIIIHIHHHHIIHIIIIIIIIIIHGHHHHIHHIHHHHHGIEHHIIIIHIIGHEHHEHHEHHHHCHIIFIHHHFIIIHHIHHHIHIIIIHIGIIIIIHHHHHIHHIHIIIIHHHHIHIIIIIIIHFIIIIIIIIIIIHIIIIHHIIIIIIIIHIIIIIIIIIIHIIIIIIIIHIIHIIIIIIIHIIIGIIIIIIIHIHIHIHHIIIIHIIIIIIIIHIIIIIHHHIIIIIIHHDIIIIIIIHIIIIIIIIHHIIIIIHIIIHIIIHIIIIIIIIIIIIIIIIIIIIIIIIIIIIIIIIIHIIIIIDDDDD
@HISEQ:969:HM2KJBCX2:2:1101:9682:97724 2:N:0:ACTATGCA
AGTGATGTGACTCCCAACTATCCCTATTAATCATTACGGTGATCCTAGAAACCAACAAAATAGAACCATGCCGTCCTATTCTATTATTCCATGCTAATGTATTCGAGCAAAAATGCCTGCTTTAAACACTCTAATTTTTTCAAGGTAAAGGTCCTGGATCCGCAAGACACCCAATTAAGGACATCAAGTTTCTCCAGAAGGTGAGAAATCAACAGCGACAGTTCATACCCCTTAAGGCATGACCATCACGTCAATCCCGAAATTCAACTACGATCTTTTTAACTGCAACAACTTTAATATACGCTATTGGAGCTGGAATTACCGCGGCTGCTGGCACCAGACTTGCCCTCCAA
+
DDDABIIIIIIIIIIIIIIIHIIIHIHIIIIIGIHHIIGIIIIHIIIHHHIIIIIIIIIIIHHHHHHHHHHIHHHIIIHIIIIGHIII@HHHIIIIIHHHIHHHHIIIHIIIIIIHIIIIIIHHHIHIHIGIHIHIHHHIHIIIIIIIIIIIIIIIIHHGIIIIHECHHIHIIHIIIIHHIIIIIIIHIHHHIIIIIIIIHDIIIIIIIIIIIIIIIIIIIIIIIHEGIIIIIIIHIIIIIIIIIIIIIIHHIIIIGHIIIIIIIHIIIHIIIHIIIIIIIHIIIIIHHIIIHIIHIIIIIIIIIIGHIIIHIIIIIIIIIIIIIIIIIIIIIIIIIIIIHIIIIHIIDDDDD
@HISEQ:969:HM2KJBCX2:2:1101:3151:97332 2:N:0:ACTATGCA
AGTGATGTGACTCCCAACTATCCCTATTAATCATTACCTCAATGCTCTACAAAACCAACAAAATAGAACCGAGGTCCTATTCTATTATTCCATGCAACATTATTCAGGCGTATGGCCTGCTTTAAGCACTCTAATTTTCTCAAAGTAAACATACCGGCTACCGAAAACACCCAATAAAGGGCATCAACGGTCAACCGATTGATTAGGACCAGACATGCAGTAGACGCAATTAAGCGTACCACATGCTAGTACCCGAGATCCAACTACGAGCTTTTTAACTGCAACAACTTTAATATACGCTATTGGAGCTGGAATTACCGCGGCTGCTGGCACCAGACTTGCCCTCCAA
+
DCDDBIIIIIIIIIHIIIIIIIIIIIIIIIIIIHIHIGHHHHIIGHIIIIGIIIIHHIIIHHIIIHIIIIIHIIIIGHHIHIIIIIHHHIEHIHEHHIHIIGHHIIIIIIIIIIIIHHIHIIHHIIIHHIIHIIIIHHIIIHIIGIIIIIIIIIIIIIHHFIHHDHIHEHIHHIHHIIIIIIIIIIHHHIIIIIIIIIIHIIIIHIIIIIIIIIHI=IHHIIII<IIIIIIIIHIIIIIIIIIIIIHGIHIIIIIIIHIIIIIIIIIIIIIHIIIIIIIHIIIIIIHIIIIIIIIIHIIIIIIIIIIIIIIIIIIIIIIIIIIIIIIIIIIIIIIIIIIHIIIIDDDDD
@HISEQ:969:HM2KJBCX2:2:1101:14050:98530 2:N:0:ACTATGCA
AGTGATGTGACTCCCAACTATCCCTATTAATCATTACGGTGGTCCTAGAAACCAACAAAATAGAACCATGCCGTCCTATTCTATTATTCCATGCTAATGTATTCGAGCAAAAATGCCTGCTTTAAACACTCTAATTTTTTCAAGGTAAAGGTCCTGGATCCGCAAGACACCCAATTAAGGACATCAAGTTTCTCCAGAAGGTGAGAAATCAACAGCGACAGTTCATACCCCTTAAGGCATGACCATCACGTCAATCCCGAAATTCAACTACGAGCTTTTTAACTGCAACAACTTTAATATACGCTATTGGAGCTGGAATTACCGCGGCTGCTGGCACCAGACTTGCCCTCCAA
+
DDBBDHHHEHHHCH@CHGIHF@GHE1@HFH@@@CGCG10C1<0<DCHHHHHHIGGC1DGHI?1<DGGCF1<DHGHCHHIII?GHHHHHEHHIIIIIIHIIHFHIHF@GEFIIIHEFHHG@HHHHHFHIGIHHHHCCGGHGHIFHFGHCHHHG@EFA<?<HGIIHIHIHEHHHHEHHIIHHHIIHEFHHGCEIHFHHIHIIHHIIHIIIIHIHGIHHHHIHIIHHIHHHHHIIIHGIIIHIHHEIIIHHHHHHHHIIHIHIIHIIIIIHHHIIHHIHIGHHHIIHIHHIIHIHHHHIIIHHIHHEIIHHIIIIIIIHIHIIIIIIIHIIIIIIHGCFFIHHHIHHHIIHADDD@
@HISEQ:969:HM2KJBCX2:2:1101:7923:97644 2:N:0:ACTATGCA
AGTGATGTGACTCCCAACTATCCCTATTAATCATTACGGTGATCCTAGAAACCAACAAAATAGAACCATGCCGTCCTATTCTATTATTCCATGCTAATGTATTCGAGCAAAAATGCCTGCTTTAAACACTCTAATTTTTTCAAGGTAAAGGTCCTGGATCCGCAAGACACCCAATAAAGGACATCAAGTTTCTCCAGAAGGTGAGAAATCAACAGTAACAGTTCATACCCCTTAAGGCATGACCGTCACGTCAATCCCGAAATTCAACTACGAGCTTTTTAACTGCAACAACTTTAATATACGCTATTGGAGCTGGAATTACCGCGGCTGCTGGCACCAGACTTGCCCTCCAA
+
DDDDDGHIIIIIIIIIIIIIIIGIIIIIIIIIGIIHIIIIIIIIIGIIIIIIIIIIIIIHIIHIIIIIIHGHHHHHIIIIIIIIIIIIHIIIIIIIIIGHIIHHHIIIIIIIIIIIIHIIIIIHHHHHHHHIHIIIIIIIIHHIIIIIIIIIIIHHIIIIHHHIIHHIIHHIHIIIIHIIIIIIIIIIIIIHHGIIIIIIIIHIIIIIIIIIIIIIIIIIIIIIIHHIIIIIIIIIIIIIIIIIIIIIIIHGIIIIIIIIIIIIIIIIIIIIIIIIIIIIIIIIIIIIIIIIIIIIIIIHHIIIIIIIIIIIIIIIIIIIIIIIIIIIIIIIIIIIIIIIIIIIIIIIDDDDD
@HISEQ:969:HM2KJBCX2:2:1101:8012:98805 2:N:0:ACTATGCA
AGTGATGTGACTCCCAACTATCCCTATTAATCATTACGGTGATCCTAGAAACCAACAAAATAGAACCATGCCGTCCTATTTCATTATTCCATGCTAATATATTCAGGCGATAGCCTGCTTTAAGCACTCTAATTTTTTCAAGGTAACAGTCCTGCTTCCCCGGCGCACCAAATTAATGGCATGCTGGTTATTCGGAAGGTAGGAATCCATCACGCCAGTACAGACCCAAAAGCCCGACCGACGGATGAACCCCGAAATTCAACTACGAGCTTTTTAACTGCAACAACTTTAATATACGCTATTGGAGCTGGAATTACCGCGGCTGCTGGCACCAGACTTGCCCTCCAA
+
DDDDDIIIIIIIIIIIIIIIHIIIIIIIIIIIIIIIIHIIIHIHHIHIIIIIIIIIIIIIIIHHIIIIIIHFHHIIHHIHIIIHIIIHHIEHGHIHIIIHIIIIIHIIIIIIIIHHHIIIIHIIIIIIIIIIIHIIIIIIIIIIIIIIIIIHHIIIIIIIIIIIIIIIIIIIIHIIHIIIIIIIIIIIIIIIIIIIIIIIIIIIIIIIIHHIIIIIIIIIIIIIIHIIIIHIIIIIIHIIIIIIIHGIIIIIIIIIIIIIIIIIIIIIIIIIIIIIIIIIIHIHIIIIIGIIIIIHIIIIIIIIIIIIIIIIIIIIIIIIIIIIIIIIIIIIIIIIIIIIIIIDDDDB
@HISEQ:969:HM2KJBCX2:2:1101:5275:99100 2:N:0:ACTATGCA
AGTGATGTGACTCGCAACTATCCCTATTAATCAATACGGTGATCCTAGAAACCAACAAAATAGAACCATGCCGTCCTATTCTATTATTCCATGCTAATGTATTCGAGCAAAAATGCCTGCTTTAAACACTCTAATTTTTTCAAGGTAAAGGTCCTGGATCCGCAAGACACCCAATCAAGGACATCAAGTTTCTCCAGAAGGTGAGAAATCAACAGTAACAGTTCATACCCCTTAAGGCATGACCATCACGTCAATCCCGAAATTCAACTACGAGCTTTTTAACTGCAACAACTTTAATATACGCTATTGGAGCTGGAATTACCGCGGCTGCTGGCACCAGACTTGCCCTCCAA
+
DD@001<<1CGH11//<C1D?CH@@GH1F11<G1<F<1CG@E1<11<D11F11D1<DE1<C1G@G1G@FGHED0/C01<CG?1C<D1F1<CE11<C1CGC11<D@?G0@FC@HGGHHE??F<AADHE@1<<6F@D@FGAB11@A6<<FAG7AG@HGHEFHEF1@.<<<DC0D<<<#HFHGDHD//E?F:HEEGCIHGEGF:D0<C0??FC<1FCGECF<1:1C<1FGFC:/>CCC=@C1CD@FCC/.CDFFCFCCE/ECECGHFC<0EE?D11<<1GF@<?HCHG@IHHG@G@C1C1<00GIH@FEHG<D?EGF1EEHGCHC<<CCC<GHHHHF<<C@E?D1CGE?HED@DB0
@HISEQ:969:HM2KJBCX2:2:1101:16575:99365 2:N:0:ACTATGCA
AGTGATGTGACTCCCAACTATCCCTATTAATCATTACATCGATCCTAGAAACCAACAAAATAGAATCGGATGTCCTATTTCATTATTCCATGCTAATGTATTCAAGCGTAAGCTTGCTTTAAACACTCTAATTTTTTCAAGGTAACAGTCCTAATTCCCCATAACATCAAATAAATGACATTATGGTTCTTTAGAAGGTGAGAACCAATAAAACCAGTACATACCAAGGCATGACCGATTCCTTGATCCCGAAATTCAACTACGAGCTTTTTAACTGCAACAACTTTAATATACGCTATTGGAGCTGGAATTACCGCGGCTGCTGGCACCAGACTTGCCCTCCAA
+
DDDDDGIIIIIIHIIIIIIHIIIHIIIIIIIIIIIIIIIIIIIIIIIIIHHGHHIIIIIHIIIIIIIIIIIIIHIIIIIIIIIIIIIH@HHIIIIIIIIIHIIIIHGIIHIIIHIIIGIIIIHIIIIHHIIIIIIIIIIIIIIIIIIIIIIIIIIIIIHIIIIIIIHIIIHIIIIIIIHIIIIIIIIIIIIIIIIIIIHIIIIIIIIIIHGIIIIIIIIIIIIIHHIIHHIIIHHIGIIIIIHHIHIGIIIIIIIIIIIHHFHIIIIIIHIIIIIHIIIIIIIIIIIIIIHIHIIIIHIIIIIIIHIIIIIIIIIIIIIIIIIIIIIIIIIIIHIIIIIHDDDDD
@HISEQ:969:HM2KJBCX2:2:1101:19360:99835 2:N:0:ACTATGCA
AGTGATGTGACTCCCAACTATCCCTATTAATCATTACGGTGATCCTAGAAACCAACAAAATAGAACCATGCCGTCCTATTCTATTATTCCATGCTAATGTATTCGAGCAAAATGCCTGCTTTAAACACTCTAATTTTTTCAAGGTAAAGGTCCTGGTTCCACATGACACCCAATTAAGGACATCATGCTTCTCCAGAAGGTGAGAAATCAACTGCGACAGTTCATACCCCTTAAGGCACGACCATCACGTCAATCCCGAAATTCAACTACGAGCTTTTTAACTGCAACAACTTTAATATACGCTATTGGAGCTGGAATTACCGCGGCTGCTGGCACCAGACTTGCCCTCCAA
+
DDDDDIIIIHHIIIHHHIIIIIIIIIIIIIIIGIIIIIHIIEHIIHHHIIIIHHGHIIIGHIGGEHHHIIIHIIIGHIIHIIIIIFHIHIIIGIHIIF?GHDIIIHHIIIHIIIIIIIIIIIIIIIIIIHHIHIIIIGHHHHHHIHHHHIIIHHHFHIIHIIHHEIIIHGHHIIHIIIIIIIIIHIIHHHHIHIIIIIHIIIIIIIIIIIIIIIIIIIIIIHIIIIIIHIIHIIIIIIIHGIIIIHGHIHEIHIIIIIIIIIIIIIIIHIIIIIIIIIIIIIIIIIIIIIIIIIIHIIHHIIIIIIIIIIIIIIIHIIIIIIIIIIIIIIIIIIIIIIIIIIIIIIHDDDDD
@HISEQ:969:HM2KJBCX2:2:1101:2390:100182 2:N:0:ACTATGCA
AGTGATGTGACTCCCAACTATCCCTATTAATCATTACGGTGGTCCTAGAAACCAACAAAATAGAACCACAACGTCCTATTCTATTATTCCATGCTAATCTATTCAAGCAATAGCCCGCTTTAAACACTCTAATTTTTTCAAGGTAATGGTCCTGGCTCCCCAACACACCCAATAAAGGACATACTGGTTCACCAGAAGGAAGACCCAACAACAGACAGTACTCGCCAAAGACGGACCGCCCGGCCAGGCCTAAAATTCAACTACGAGCTTTTTAACTGCAACAACTTTAATATACGCTATTGGAGCTGGAATTACCGCGGCTGCTGGCACCAGACTTGCCCTCCAA
+
DDDDDIIIIIIIIIIIIIIIIIIIIIIIIIIIIIIIIIIIIIIIIIIIIIIIIIIIHHGIIIIIIIIIIIIIIGIHIIIIIIIIIIIIIIHIIIIIIIIIIGHHIIIIHIIIIIHHIIHHHIIIIIIIIIIHIHIIIIIIIIIIIIIIIIIIHHHHHHIIIIIIHIIIIHIIIIIIIIIHIIIIIIIIIIIIIIIIIIIIIIIHIIIIIHIIIIHIIIIIIIIIIIIIIIIIIIIIIIIIIIIIHIIIIHIIIIIIIIIIIIIIIIIIIIIIIIIIIIIIIIIIIIIIIIIIIHIIIIIIIIIIIIIIIIIIIIIIIIIIIIIIIIIIIIIIIIIIIIIIIDDDDD
@HISEQ:969:HM2KJBCX2:2:1101:20036:99173 2:N:0:ACTATGCA
AGTGATGTGACTCCCAACTATCCCTATTAATCATTACATCGATCCTAGAAACCAACAAAATAGAATCGGATGTCCTATTTCATTATTCCATGCTAATGTATTCAAGCGTGAGCCTGCTTTAAACACTCTAATTTTTTCAAGGTAACAGTCCTAATTCCCCGTGACACCAAATTAATGGCATTACGGTTCTTTAGAAGGTGAGAAATCAATAATATCAGTACATACCAACGGCATGACCGAAACATTGATCCCGAAATTCAACTACGAGCTTTTTAACTGCAACAACTTTAATATACGCTATTGGAGCTGGAATTACCGCGGCTGCTGGCACCAGACTTGCCCTCCAA
+
DDBD@CCGHHC@11DCFH@C@CFFHHHHIF@GHFIIFHHDC1<<0<DH1DGCGEHHGEGGCE?CGHFHFDHH@1<C1D<D<FEGHIE1<FEFHIHIEIHIE8DG?CFDGEE@FH1F1<<CF?FFGAEHHHECHCBG<6AC@1CBC?1/<1HEGEB<:@@GHICHCE<<EC<<<DGD<FGCC<EHH@D</<<EH?<C@<DDH7HE8HEFD<8E?HHHG<EDHCHGCC<0C//C1G0.E0GHHH><1GE?AE<HFGC?@F1CCE<CEECF<EHEHEGHHHIIIHEHHGC<<<<1<0HE@HHFFCEEF@?CD1@G?IHC<C/@1?CEHHFHEHE@C<<1C10<0G@?DD0
@HISEQ:969:HM2KJBCX2:2:1101:18297:101319 2:N:0:ACTATGCA
AGTGATGTGACTCCCAACTATCCCTATTAATCATTACGTCAATCCTAGAAACCAACAAAATAGGATCGAACGTCCTATTTCATTATTCCATGCTAATGTATTCAAGCGTTAGCCTGCTTTAAACACTCTAATTTTTTCAAAGTAACAGTCCTGTTTCCCTGCAACACCAAATTAATGACATTACAGTTCTTCAGAAAGGAGGAATCAGCGAAGCCAGTGCATACCAGTGGCACGACCAACCTGCTGACCCCGAAATTCAACTACGAGCTTTTTAACTGCAACAACTTTAATATACGNNNNNNNAGCTGGAANNANCGCGGCTGCTGGCACCAGACTTGCCCTCCAA
+
BDDA@HIIIIHHCHHEE<GHHFHHHIIIHHEDHHHGHIHHFHHH1FGGHEHIECHHHEHHGEHHGEHFFH?FHHHHIIGIE<FHHHFC?CC?HHCHHHHHGHE@EHHHHIHGHIHHCGHGHFHGGHIHEHEGHHHIHHHIHHGIIHHHHFIHGFHEEHGIGIHH8GCGHHFHHIIIHHGFCFIIHHGCC/HIIIHIIIHIIHHHCIIIIHIHHGIIGIIHHFIIIIHHEIHIIIII>HCIHHHGFHFGHIIIIIIHGIIIIHIIIIIHHHGHHIHIHIIIIIIHHCIIIIIHG<<<#######IIHHED<<##<#IHIIIIIIHHIIIIIIIIIIHIIIIIDDDDD
@HISEQ:969:HM2KJBCX2:2:1101:12990:100370 2:N:0:ACTATGCA
AGTGATGTGACTCCCAACTATCCCTATTAATCATTACGGTGATCCTAGAAACCAACAAAATAGAACCATGCCGTCCTATTCTATTATTCCATGCTAATGTATTCGAGCAAAAATGCCTGCTTTAAACACTCTAATTTTTTCAAGGTAAAGGTCCTGGATCCGCAAGACACCCAATTAAGGACATCAAGTTTCTCCAGAAGGTGAGAAATCAACAGCGACAGTTCATACCCCTTAAGGCATGACCATCACGTCAATCCCGAAATTCAACTACGAGCTTTTTAACTGCAACAACTTTAATATACGCTATTGGAGCTGGAATTACCGCGGCTGCTGGCACCAGACTTGCCCTCCAA
+
DDDDDIIIIIHHIHHHIIIIIIIIIIIHHIIIIIIIIHHHHHIIIHIIHHHIEHHHHIIIHHHEHHHIGHIHIHIIIIIIHIIIIIIIHIIHHIICHHHIIHGIIIHHIHHIIIIIIIHHHIIIIIIIIIIIIHHIHHIIIIIIIIIIIHHHIIIIIIIIIIIIIHHIIIIIIIIIIIIIIIIIIIIIIIIHHIIIIHHIHHHIIIIIIIIIIIIIIHIIIIIIIIIIIIIIIIIHIIIIIIIIIIIIIIHHIIIIIIIIIIIIIIIIIIHHHHIIIIIIIIIIIIIIIIIHHHIHIIIIIIIIIIHIIHIIIIIIIHHIIIIIIIIIIIIIIIIIIIIIIIIIIIIIDDDDD
@HISEQ:969:HM2KJBCX2:2:1101:8913:99662 2:N:0:ACTATGCA
AGTGATGTGACTCCCAACTATCCCTATTAATCATTACGTCAATCCTAGAAACCAACAAAATAGGTTTGAACGTCCTATTTCATTATTCCATGCTAATGTATTCAAGCAAATGCCTGCTTTAAACACTCTAATTTTTTCAAAGTAACAGTCCTGTTTCCCTGCAACACCAAATTAATGACATTACAGTTCTTCAGAAAGGAGGAATCAGCGAGACCAGTTCATACCAGTGGCACGACCAGCCTGCTGACCCCGAAATTCAACTACGAGCTTTTTAACTGCAACAACTTTAATATACGCTATTGGAGCTGGAATTACCGCGGCTGCTGGCACCAGACTTGCCCTCCAA
+
?@D@@C@C<<CFGHE11GIIHIE<CGECF<@C@FHG@G<10<FE@HHEEHEHHCH@E?11D1D1F<<0<@G1<1G@1D11DC<FCH1<11<C1111HHEF?CIHH@@@HGHCA?HHEFB1EHFCCHHHEHHDIIHEGHHGIHHHBDHCEEHFFEGFHFFHHHHGGHHHGGH1@HGCFECGHIIIIHH9HIHHIIIGIHIGHIHHGHHHHIHHCIHHHIIIHIHHHIIHH9EEIHIHHIHHHHHCCE???DEEHHIGHHEIIHHHIIHIHHIIIHIIIIIIIIHHHHHHHGE@GHHHIIIIIIIHHCIHIIIHIIGIIIIIHIIHHIHIIIIHGFHHGIIHH@@DD@
@HISEQ:969:HM2KJBCX2:2:1102:14110:2965 2:N:0:ACTATGCA
AGTGATGTGACTCCCAACTATCCCTATTAATCATTACGGTGATCCTAGAAACCAACGAAATAGAATCAATCCGTCCTATTTCATTATTCCATGCTAATGTATTCAGACGTTAGCCTGCTTTAAACACTCTAATTTTTTCAAAGTAACAGTCCTGATTTCCCATCACACCAAATAAATGGCATGAAAGTTCCTCAGAAGGTAGAGATTCATCTCACCAGTACAGACAATTAAGCCTGACCAATGGGTAAACCCCGAAGTTCAACTACGAGCTTTTTAACTGCAACAACTTTAATATACGCTATTGGAGCTGGAATTACCGCGGCTGCTGGCACCAGACTTGCCCTCCAA
+
DDDDDIIIIHIIIIIIIIIIIIIIIIIIIIIIHIIIIIIIIIIIIIIIIIIIIIIIIIIIIIHIIIHIIIIIHIHHIIHHIIHIIIIIIHIIIIIIIHIIIGIIIIIIIIIIIIHIIIIIIIIIIIIIIIIIIIIIIIIIIIIIIIIIIIIIIIIIIIIIIIIHIIIHIIIIIIIIIIIIIIIIIIIIIHHIHIIIIIIIIIHIIIIHIIIIIIIIIIIIIIIIIIIIIIIIHIIIIIIIIIIIIHGIIIIIIIIIIIIIIIIIIIIIIIIIIIIIIIIIIIIIIIIIIIIIIIIIIIIIIIIIIIIIIIIIIIIIIIIIIIIIIIIIIIIIIIIIIIIIIIIDDDDD
@HISEQ:969:HM2KJBCX2:2:1102:3736:3228 2:N:0:ACTATGCA
AGTGATGTGACTCCCAACTATCCCTATTAATCATTACGTCAATCCTAGAAACCAACAAAATAGGATCAAACGTCCTATTTCATTATTCCATGCTAATGTATTCAAGCGTTAGCCTGCTTTAAACACTCTAATTTTTTCAAAGTAACAGTCCTGTTTCCCTGCAACACCAAATTAATGACATTACAGTTCTTCAGAAAGGAGGAACCAGCGAGACCAGTACGAACCAAAGGCACGACCAACCTGCTGATCCCGAAATTCAACTACGAGCTTTTTAACTGCAACAACTTTAATATACGCTATTGGAGCTGGAATTACCGCGGCTGCTGGCACCAGACTTGCCCTCCAA
+
DCDDDHIIGIIHIIIIIHHHHHIIIIIIIIEHHIIIIHIIHCFEHHHI?HHEEHIHIIIGIIHIFHIIIEEHHFCHHHIIIIIHHCHEEHGHGIHIHHIIIIIIIIIHIIIGIGIIHIHIHIIIHIHHHIHHHIHIIIIHIIIIIIIIIHHIIIIIIHHIIIIIHIIGIHHHIIIIIIIIHHIIIIIIGIHGIIIII;IIIIHHHIIIIIIIIIIIIIIIIHIIIIIIIIIIIIIIIIIIIHIHGIIIIIIIIIIIIIIIIIIIIIIIIIIIIIIIIIIIIIHHIIIIIIIIIIIIIIIIIIIIIIIIIIIIIIIIIIIIIGIIIIIIIIIIIIIIIIIIIDDDDD
@HISEQ:969:HM2KJBCX2:2:1102:4007:3498 2:N:0:ACTATGCA
AGTGATGTGACTCCCAACTATCCCTATTAATCATTACGGTGATCCTAGAAACCAACAAAATAGAATCATGCCGTCCTATTTTATTATTCCATGCTAATGTATTCAAGCAAAATGCCTGCTTTAAACACTCTAATTTTTTCAAAGTAAAGGTCCTGGTTCCCCGCGACACCCAATTAAGGGCATCGTGGTTCTCCAGAAGGTGAGAAATTGACTACACCAGTTCATACCCCTTAAGGCACGACCGATGTGTCAATCCCGAAATTCAACTACGAGCTTTTTAACTGCAACAACTTTAATATACGCTATTGGAGCTGGAATTACCGCGGCTGCTGGCACCAGACTTGCCCTCCAA
+
DDDDDIHIIIIIIIIIIHIIIIGIIIIIIIIIIIIIIGHIIIHIIIIIHHHHIIIIIHIHIIGHGHIHI@FHHIIIHEHFHHIIIIHIIIGFFFHIHHHIGDHHIIHHHIIHHDHIIIHIIIHHHIIHHIHGCIIIIIHIHHHIIIHHIIHHIIIHHHHEIIIIIHHHIHGIIIIIHIIIIIIIHIIIIIIIIIIIIIIIIIIHIIIHIIIIIHIIHIIIIIIIIIHIIIIIIIIIIII=IIIIIIIIIIHIIIIIGIIHIIIHIIIIIIIIIIIIIIIIIIIIIIIHHHHIHIIIIHIIIIIIIIIIIIIHIIIIHIIIIIIIIIIIIIIIIIIIIIIIIIHIIIIDDDDD
@HISEQ:969:HM2KJBCX2:2:1102:4949:3359 2:N:0:ACTATGCA
AGTGATGTGACTCCCAACTATCCCTATTAATCATTACGTCAATCCTAGAAACCAACAAAATAGGATCAAACGTCCTATTTCATTATTCCATGCTAATGTATTCAAGCGTTAGCCTGCTTTAAACACTCTAATTTTTTCAAAGTAACAGTCCTGTTTCCCTGCAACACCAAATTAATGACATTACAGTTCTTCAAGAAGGAGGAACCAGTAAAGCCAGTACATACCGGAGGCACGACCAACCTACTAATCCCGAAATTCAACTACGAGCTTTTTAACTGCAACAACTTTAATATACGCTATTGGAGCTGGAATTACCGCGGCTGCTGGCACCAGACTTGCCCTCCAA
+
DDDDDIIIIIIIIIIIIIIIIIIIIIIIIIIIIIIIIIIIIIIIIIIIIIIIIIIIIIHIIGHHHIIIIHIIIHHIIIHIIHIHIIIIIIIIIIIIIIIIIIIIIIIIIIIIIIIIIIIIIIIIIIIIIIHIIIIIIIIIHIIIHIIIIIIIIIIIIIIIIIIIIIIIIIIHHHIIIIIIIIIIIIIIIIHIIIIHIIIIIIIHGIIIIIIIIIIIIIIIIIIIIIIIIIIII=IIIIIIIIHHHIHHIIIIIIIIIIIIIIHIIIIIIIIIIIIIIIIIIIIIIIIIIIIIIIIIIIIIIIIIIIIIIIIIIIIIIIIIIIIIIIIIIIIIIIIIIIIIIDDDDD
@HISEQ:969:HM2KJBCX2:2:1102:18767:3836 2:N:0:ACTATGCA
AGTGATGTGACTCCCAACTATCCCTATTAATCATTACGGTGGTCCTAGAAACCAACAAAATAGAACCACAACGTCCTATTCTATTATTCCATGCTAATCTATTCAAGCAATAGCCCGCTTTAAACACTCTAATTTTTTCAAGGTAATGGTCCTGGCTCCCCAACACACCCAATAAAGGACATGCTGGCTCACCAGAAGGAAGACCCGACAGCAGACAGTACTCGCCAAAGACGGACCGCCCGGCCAGGCCTAAAATTCAACTACGAGCTTTTTAACTGCAACAACTTTAATATACGCTATTGGAGCTGGAATTACCGCGGCTGCTGGCACCAGACTTGCCCTCCAA
+
DAD@DIEHGHHHDFGGHHEHHFHHHHIIIHHHHIIIHIIIIIIIHGHHIIHHHHGGHE@HHIHHEHHIHHHHICEGHHEHHI?CHHHEHHHIIIIIHIIIIIHHHIIHHHHHHHFHHIIIHHICHEIHIHIHIIHHIIHHEEIIHHIHGHHHIHHIIIIIIHHGHHA@DHHHHGGIIHHHHIHIIIFIIIIFIIHIII<IHGIIIIIIIIHIIIIIIIIIIIIIIHIIIHHHHEIHDHDDIIIHEIIHEHIIIIIIHHIIIIHHIHIIIIHIIIHIIIIIIIHIIIIHHEGHFIGHIHIIHIIIIHIIIIIIIIHIIIIIIHHIIIIIIHHHCHIIIIIHHADD@D
@HISEQ:969:HM2KJBCX2:2:1102:7706:4016 2:N:0:ACTATGCA
AGTGATGTGACTCCCAACTATCCCTATTAATCATTACGGTGATCCTAGAAACCAACAAAATAGAACCATGCCGTCCTATTCTATTATTCCATGCTAATGTATTCGAGCAAAAATGCCTGCTTTAAACACTCTAATTTTTTCAAGGTAAAGGTCCTGGATCCGCAAGACACCCAATAAAGGACATCAAGTTTCTCCAGAAGGTGAGAAATCAACAGTAACAGTTCATACCCCTTAAGGCATGACCGTCACGTCAATCCCGAAATTCAACTACGAGCTTTTTAACTGCAACAACTTTAATATACGCTATTGGAGCTGGAATTACCGCGGCTGCTGGCACCAGACTTGCCCTCCAA
+
DDDDDIIIIIIIIIIIIIIIIIIIIIIIIIIIIIIIIIIIIIIIIIIHIIHHIIIIIIIGIIIIIIIHIGHHIIIIIIGIIIIIIGIIIIIIIIIIIIIIIHHIIIIIIIIIIIIIIIIIIIIIIIIHIIIIIIIIIIIIIIIHIIIIIIIIIIIIIIHIIIIIIIIIIIIIIIIIIIIIIIIIIIIIHHHHHIIIIIIIIIIIIIIIIIIIIIIIIHIIIIIIIIIIIIIIHIIIIIIIIIIIIIIIIIHGIIIIIIIIIIIIIIIIHHIIIIIIIIIIIIIIIIIIIIIIIIIIIIIIIIIIIIIIIIIIIIIIIIIIIIIIIIIIIIIIIIIIIIIIIIIIIIIIDDDDD
@HISEQ:969:HM2KJBCX2:2:1102:15455:3418 2:N:0:ACTATGCA
AGTGATGTGACTCCCAACTATCCCTATTAATCATTACATCGATCCTAGAAACCAACAAAATAGAATCGGATGTCCTATTTCATTATTCCATGCTAATGTATTCAAGCGTGAGCCTGCTTTAAACACTCTAATTTTTTCAAGGTAACAGTCCTAATTCCCCGTGACACCAAATTAATGGCATTACGGTTCTTTAGAAGGTGAGAAATCAATAATATCAGTACATACCAACGGCATGACCGAAACATTGATCCCGAAATTCAACTACGAGCTTTTTAACTGCAACAACTTTAATATACGCTATTGGAGCTGGAATTACCGCGGCTGCTGGCACCAGACTTGCCCTCCAA
+
DDD@DIIHIHIIIIIIIIHIHIIIIIIIIIIHIIIIIHIIIIIHIIIIGHIIHHIIIIIIIIIIIIHIIHHHHIIHIIHIIIIIIIHHHHIHIIIIIIHHIIIIIIIHIIIIHIHHIIIIIIIIIIIIIIIIIIIIEFHHIIIIIIIIIIIIIIIIIIIHIIIIIIIIIIIIIIIHIIIIHIIIIIIIIIHIIIIIIIIHIIIIIIIIIIIIHHIIIIIIIHHHHIIIIIIIIIIIIIIIIIIIHHIHHIIIIIIIIIIIIIIIIIIIIIIIIIIIIIIIIIIIIIIIGIIIIIIIIIIIIIIIHIIIIIIIIIIIIIIIHIIIGIIIIIIIIIIHIIIIIIDDDDD
@HISEQ:969:HM2KJBCX2:2:1102:11147:4396 2:N:0:ACTATGCA
AGTGATGTGACTCCCAACTATCCCTATTAATCATTACGTCAATCCTAGAAACCAACAAAATAGGTTTGAACGTCCTATTTCATTATTCCATGCTAATGTATTCAAGCGTTAGCCTGCTTTAAACACTCTAATTTTTTCAAAGTAACAGTCCTGTTTCCCTGCAACACCAAATTAATGGCATTACAGTTCTTCAGAAAGGAGGAATCAGCGAAACCAGTTCATACCAGTGGCACGACCAACCTGCTGACCCCGAAATTCAACTACGAGCTTTTTAACTGCAACAACTTTAATATACGCTATTGGAGCTGGAATTACCGCGGCTGCTGGCACCAGACTTGCCCTCCAA
+
ADDDDIIIIIGHIIIIIIIIIIIIIIIIIIIGIHIIIIHHIIIGHIIIHHIHHIIIIHHHIHHHIIFHIHEEHHGIIIGHIIHIIIHFIIGHHIIIIHHHIHIHGIIIIGIIIIIHHHHIIHHIIIIIHIIIIIIIIHIIIIIIHIIIIIIIIIHHIIIIIIIIHHFHHEGHHHIIIIIIIIIIIHHHHHIIIIHIIIIIIIIIIIIIHHIIIIIIIIIIIIIHIIHIIIIIIIIIIIIIIIHHGIIIIIIIIIIIIIIIIIIIIIIIIIIIIHFHIIIIIIIHHHHIIIIIIIIIIIIGIIIIIHIIIIIIIIHIIGIIIIIIIIIIIIIIIIIIIIIIHBDDDD
@HISEQ:969:HM2KJBCX2:2:1102:20228:4434 2:N:0:ACTATGCA
AGTGATGTGACTCCCAACTATCCCTATTAATCATTACGGTGATCCTAGAAACCAACAAAATAGAACCATGCCGTCCTATTCTATTATTCCATGCTAATGTATTCGAGCAAAATGCCTGCTTTAAACACTCTAATTTTTTCAAGGTAAAGGTCCTGGATCCGCAAGACACCCAATAAAGGACATCAAGTTTCTCCAGAAGGTGAGAAATCAACAGTAACAGTTCATACCCCTTAAGGCATGACCATCACGTCAATCCCGAAATTCAACTACGAGCTTTTTAACTGCAACAACTTTAATATACGCTATTGGAGCTGGAATTACCGCGGCTGCTGGCACCAGACTTGCCCTCCAA
+
DDDDDCGH?FF@FHHCC@GHIHH@CHH@GHHIICC@HEHC1GHHHHC@CHCHIIHCEEEGHIIGF@CEH1GGH</<0DGHHF1<FHCFHGHIG@G@<E@<D<HEHHHFHGGHFGHGHFEF@DEHHHHHFFHHHHHHFFDHIIHHHHII@@G@GDFGHHEEFCHIHGHC@HIIHHHHIIHIHHFHHGHCCCHH?GIHHEHHHGGHGGD?IHGHHHECFHFHHEIIHHDHIHHHHHHHGIIHFHEHHHEIHGDEHIHHHEHEHHEIHHIIHHHHIHECHHGCCHHHFGIHHHHEHCHHC@HHIHIHEHIIIHHHHHIHHHGIIHIIIGIIHIHIIIIHIHG@C1HHCHE?DADD
@HISEQ:969:HM2KJBCX2:2:1102:18288:4673 2:N:0:ACTATGCA
AGTGATGTGACTCCCAACTATCCCTATTAATCATTACGTTGATCCTAGAAACCAACAAAATAGAATCGAACGTCCTATTTCATTATTCCATGCTAATGTATTCAAGCGCGTGCCTGCTTTAAACACTCTAATTTTTTCAAAGTAACAGTCCTGACTCCCCACAACATCAAATTAATGACATCATGATTCATCAGAAGGGAGAAATCAATGACATTAGTACGTACCGAAGGCACGACCGACGTATTGATCCCGAAATTCAACTACGAGCTTTTTAACTGCAACAACTTTAATATACGCTATTGGAGCTGGAATTACCGCGGCTGCTGGCACCAGACTTGCCCTCCAA
+
D@BDDHIIIHEF@FHIIIIIIIIIIHHIHHHCHHECGHHHIFCHEHHHI?HHEHHIIGIGIGIHFFHHCHHIIIIGHIIIHHHICHIFEGHHIIICHHHHHGHHFHHHHHHHGIIHIIIIIIIIIHHIIIIIIIIIHGIIHHHHIHIIIIHIHHHIHHFHIIHGHHHHIHHHHIIHEFFHHIIHEHFHIHFHIHIIIHHIIIIHGHHGGHHGIHIIIIIIIHIIIHIIHHIIIIIIIIIIIIIHIIIHIIIHIIIIIIIIHGIIIIIIIIIIIIIIIIIIIIIIHHIIIIIIIIIHIIIHGHIIIIIHHIIIIIHIIIIIIIIHIIGIIIIIIIIHIIIHH@DDDD
@HISEQ:969:HM2KJBCX2:2:1102:1844:5311 2:N:0:ACTATGCA
AGTGATGTGACTCCCAACTATCCCTATTAATCATTACATCGATCCTAGAAACCAACAAAATAGAATCTGATGTCCTATTTCATTATTCCATGCTAATGTATTCAAGCGTAAGCTTGCTTTAAACACTCTAATTTTTTCAAGGTAACAGTCCTAATTCCCCATAACATCAAATAAATGACATTATGGTTCTTTAGAAGGTGAGAACCAATAAAACCAGTACATACCAAGGCATGACCGATTCCTTGATCCCGAAATTCAACTACGAGCTTTTTAACTGCAACAACTTTAATATACGCTATTGGAGCTGGAATTACCGCGGCTGCTGGCACCAGACTAGCCCTCCAA
+
DDDDDIIIIIIIIIIIIIIIIIIIIIGIIIIIIIIIHIIIIIIIIHIIIIIIIIIIIIIHIIIIIIIIIIIIIIHIIIIIIIIIIIIHIIEHIIGIIIIIHIIIIGHHHHIHHGIIIGIIIHIIIIHHHHIIIIIIIIHHHIIIIIIIHHHIIHHHIIIIIIIIIIHIIIHHIIIIIIIIIIIIHIIIIIIIIIIIIIIHIHIHIIIIIIIIIIIIIIIIIHIIIIIII=IIIIIIIIIIIIHFIIIIHIIIIIIIHHIIIHHIIIGIIIIIIIIIIIIIIIIIIIIIIIIIIIIIIIIIIIIIIIIIIIIIIIIIIIIIIIIIIIIIIIIIIIIIIIIIDDDDD
@HISEQ:969:HM2KJBCX2:2:1102:14037:5210 2:N:0:ACTATGCA
AGTGATGTGACTCCCAACTATCCCTATTAATCATTACGGTGATTCAGAAACCAACAAAACAGGACCACCGTCCTATTTTATTATTCCATGCTAATGTATTCAGACATAAGCCTGCTTTGAACACTCTAATTTTTTCAAGGTAAAGGTCCTGGTTTCCCACCACGCTAAATAAATAACATGATAGTTCCCCAGAAGATAGAAATTCCACACGCCAGTACAGACTATTGCCCGACCAACGGTAGAACCCCGAAATTCAACTACGAGCTTTTTAACTGCAACAACTTTAATATACGCTATTGGAGCTGGAATTACCGCGGCTGCTGGCACCAGACTTGCCCTCCAA
+
DDDDDIIIIIIIIIIIIIIIIIIIIIIIIIIIIIIIIIIIHIIIIIIIHIIHHHIIIIIIIIIIIIIIIGHIIHHHHIHHIIIIIIIIIIIIIIHIIIIIIHIHIIIIIHIHHHIIIIIIIIIIIIIIIIIHIHHIIIIIIIIIHIIIIIHIHIHIIIIIIIIIIIIIIIIIIIIIIIIIIIIIIIIIHIIHIIIIIIIIIIIIIHHHHIIIIIIIIIIIIIIIIIIIIIIIIIIIIIIHHDIIIIIIIIIIIIIIIIIIIIIIIIIIIIIIIIIIIIIIHIIIIIIIIIHIIIIIIIIIIIIIIIIIIIIIIIIIIIIIIIIIIIIIIIIIHIIIIIDDDDD
@HISEQ:969:HM2KJBCX2:2:1102:8279:5495 2:N:0:ACTATGCA
AGTGATGTGACTCCCAACTATCCCTATTAATCATTACGGTGATCCTAGAAACCAACAAAATAGAATCATGCCGTCCTATTTCATTATTCCATGCTAATCTATTCAAGCATAAAGCCTGCTTTAAACACTCTAATTTTTTCAAAGTAACAGTCCTAGCTTCCTATTACACCTAATGAAAGGCATAATAGTTCACTAGAAGGTGGAGATTGACAGCTACCAGTACATGTCCGAAAACACGACCGATATGCCAATCCCGAAATTCAACTACGAGCTTTTTAACTGCAACAACTTTAATATACGCTATTGGAGCTGGAATTACCGCGGCTGCTGGCACCAGACTTGCCCTCCAA
+
DDDDCIIIIIIIIIIIIIIIIIIIIIIIIIIIIIIIIIIIIIIIIIIIIIIIIIIIIIIHIIIHHIIIIHHIIIIHIIIIIIIIIIIHIIIIHHIIIIIIIHHIIIIIIIIIIIIIIIIIIIIIIIIIIIIIIIIHIIHIIIIIIIIIIIIIIIIIIIIIIIIIIIIIIIIIIIIIIIIHIIHIIIIIIIIIIIIIIIIIIIIIIIIIIIIIIIIIIIIIIIIIIIIIIIIIIIIIIIIIIIIIIIIIHIIIIIIIIIIIIIIIIIIIIIIIIIIIIIIIIIIIIIIIIIIIIIIIIIIIIIIIIIIIIIIIIIIIIIIIIIIIIIIIIIIIIIIIIIIIIIIIIDDDDD
@HISEQ:969:HM2KJBCX2:2:1102:20985:4844 2:N:0:ACTATGCA
AGTGATGTGACTCCCAACTATCCCTATTAATCATTACGGTGATCCTAGAAACCAACAAAATAGAACCATGCCGTCCTATTCTATTATTCCATGCTAATGTATTCGAGCAAAAATGCCTGCTTTAAACACTCTAATTTTTTCAAGGTAACAGTCCTAATTCCCCGTAACACCAAATTAATGGCATTACGGTTCTTTAGAAGGTGAGAAATCAATGATAACAGTGCATACCAACGGCATGACCGAAATATTGATCCCGAAATTCAACTACGAGCTTTTTAACTGCAACAACTTTAATATACGCTATTGGAGCTGGAATTACCGCGGCTGCTGGCACCAGACTTGCCCTCCAA
+
DDD@B@HHIHIHHHHIIHHHEFHIIEHIIIHHHHHHHHHHIHCHHIHIIHIHHIHHHIIIIIHIIIIHIHEHHD<?GHHIGHHHEHHHHIIHCECGHECCHG?EHGGHHHIIIEIIHHHHFHHEHHHIIHHHIIIHIIHHHHIHGHHGHHHIIIHGIHIHIIIIIIIIHIHIHIIIIIIIIGHIIHIIHIIHHIHHIIIIIIIIIIIIIIIGIIH9HGHGIFIIIIIIIIHIIIIIGIIIIIIIIIHHDGGIIIIIIIIIIIIIIIIIIIIIIIIHGHGIIIIHIIHHIIIHIIIHIHIIIIIIIIIIGIIIIIIIIIIIIIIIIIIIIIIIIIIIIIIIIIIIIDDDDD
@HISEQ:969:HM2KJBCX2:2:1102:15329:5150 2:N:0:ACTATGCA
AGTGATGTGACTCCCAACTATCCCTATTAATCATTACGGTGATCCTAGAAACCAACAAAATAGAACCATGCCGTCCTATTCTATTATTCCATGCTAATGTATTCGAGCAAAATGCCTGCTTTAAACACTCTAATTTTTTCAAGGTAAAGGTCCTGGTTCCACATGACACCCAATTAAGGACATCATGCTTCTCCAGAAGGTGAGAAATCAACTGCGACAGTTCATACCCCTTAAGGCACGACCATCACGTCAATCCCGAAATTCAACTACGAGCTTTTTAACTGCAACAACTTTAATATACGCTATTGGAGCTGGAATTACCGCGGCTGCTGGCACCAGACTTGCCCTCCAA
+
DDDDAIIIIIHHIHIHIIIGHHHIIIIIIIIIIIIIIIGHHHIIGIHIIIIGHIIHHHIEHIHHHIIIIIECDHIGHHIIHICGCHHCHHIICHHFEGGGE@GIIHHHIIIIIIEIHIIFIHIHIIIHIIHIHHIIHHIIIIIIHIHHIHHIIIHHHHIHIIHIIHIHFHIIIHHIHIIIHIHIIIIIIHIHHIIIHGIHHIIIIIIIIHHIHIHIIGIHHHIHIIIIIIIIIIHHIIIIIIIIIIHHHIHIHHDHHIIIHIHIIIIIHIIIIIIIIIIIHIHIIIIIHHHIHIIIIIIIIIIIIIIIIIIIIIHIIIIIIIHIIIIIIIIIIIIIIIIIIIIIIIIDDDDD
@HISEQ:969:HM2KJBCX2:2:1102:4361:5166 2:N:0:ACTATGCA
AGTGATGTGACTCCCAACTATCCCTATTAATCATTACGGTGATCCTAGAAACCAACAAAATAGAACCATGCCGTCCTATTCTATTATTCCATGCTAATGTATTCGAGCAAAAATGCCTGCTTTAAACACTCTAATTTTTTCAAGGTAAAGGTCCTGGATCCGCAAGACACCCAATAAAGGACATCAAGTTTCTCCAGAAGGTGAGAAATCAACAGTAACAGTTCATACCCCTTAAGGCATGACCATCACGTCAATCCCGAAATTCAACTACGAGCTTTTTAACTGCAACAACTTTAATATACGCTATTGGAGCTGGAATTACCGCGGCTGCTGGCACCAGACTTGCCCTCCAA
+
BDD@DHIIHHIIIIHIIIIFIIGHHIIHIIGIIIFHIIHHHGHHHHHIIIIHFH1EGHHCHHIIIIHIIIHHHHHHHIICHIHGHFCHHHHHHIIHHHHHEFHHHHHIHHHIHI@GHHIIHGHHHHIIHHIHIHHHHHIIIIIIHHHCHIGGIIIHDEHHIIEHHIHHHGHEHIHIHIHIIIHHHHFHGIIIIHIIHGIHIIIIIIIIIIIIHHHHHHHHIHHHIHHIIIGIIIIHIHHHHHFIIHHGHHHCIIIGIHFIIIIIIIIHIHIIHIHEIIIIIIIIIIIIIIIIIIHIHGHIIIIIIHHGIIIIIIIIIIIIIHHHIIIHIIIIIIHGHHIIHHHEHDIIDDCDD
@HISEQ:969:HM2KJBCX2:2:1102:19143:5649 2:N:0:ACTATGCA
AGTGATGTGACTCCCAACTATCCCTATTAATCATTACGGTGATCCTAGAAACCAACAAAATAGAACCATGCCGTCCTATTCTATTATTCCATGCTAATGTATTCGAGCAAAAATGCCTGCTTTAAACACTCTAATTTTTTCAAGGTAAAGGTCCTGGATCCGCAAGACACCCAATAAAGGACATCAAGTTTCTCCAGAAGGTGAGAAATCAACAGTAACAGTTCATACCCCTTAAGGCATGACCGTCACGTCAATCCCGAAATTCAACTACGAGCTTTTTAACTGCAACAACTTTAATATACGCTATTGGAGCTGGAATTACCGCGGCTGCTGGCACCAGACTTGCCCTCCAA
+
DDDDDIIIIIIHIIIIIIHIIIIIIIIIIIIIIIIIIHIIIHIIIIIIIIIGIIIIIIIIIIHIHIIIIHIIIIIIIHIIIHIIIIIGHIIHHIIIIIIIHHIIIIHIIIIIIIIIIIIIIIIHIHHIIIIIIIIIIIIIIIIIIIIIHIIHHHIHIHHIHIIIIHIIHIIIIHIIIIIIIHIIIIIIIIIIIIIIIIIIIIIHIIIIIIIIIIIIIIIIIIIIIIHIIIIIIIIIGIIIIHIIIIIIIIHGIIIIIIIIIIHIIIIIIIIIIIIIIIIIIIIIIIIIIIIIIIIIIIIIIIIIIIIIIIIIIIIIIIIIIIIIIIIIIIIIIIIIIIIIIIIIIIIICDDDD
@HISEQ:969:HM2KJBCX2:2:1102:8284:6089 2:N:0:ACTATGCA
AGTGATGTGACTCCCAACTATCCCTATTAATCATTACGGTGATCCTAGAAACCAACAAAATAGAACCATGCCGTCCTATTCTATTATTCCATGCTAATGTATTCGAGCAAAAATGCCTGCTTTAAACACTCTAATTTTTTCAAGGTAAAGGTCCTGGATCCGCAAGACACCCAATTAAGGACATCGAGTTTCTCCAGAAGGTGAGAAATCAACAGCAACAGTTCATACCCCTTAAGGCACGACCATTACGTCAATCCCGAAATTCAACTACGAGCTTTTTAACTGCAACAACTTTAATATACGCTATTGGAGCTGGAATTACCGCGGCTGCTGGCACCAGACTTGCC
+
DDDBDIIIIIIIIIIIIIIIIIIHIIIIIIIIHIIIIIIIIIIIHIIIIIIIIIIIIHIIIIIHIIIIIIHIIIIIIIIIIIIIIIIIIHIIHHIIIIHHHHHIHIHHIIIIIHHIIIIIIIIHIIIIIIIIIHIIIGFHIIIIGHHIIIHGIIIIHIHIIHHHIIIIIIIIIIIHIIIIIIIIIIIIIIIIIHHIIIIHIHIIIIIIHIIIIIIIIIIIIHIIIIIHIIIIIIIHIIIIIIIIHHIIIIIIIIHIHHIIIIIIIIIIIIIIIHIIIIHIIIIIIIIIIIIIIIIIIIHHHIIIIIIIIIIIIIIIIIIIIIIIIIIIIIIIIHHDDDIIIIDDDDD
@HISEQ:969:HM2KJBCX2:2:1102:8008:5190 2:N:0:ACTATGCA
AGTGATGTGACTCCCAACTATCCCTATTAATCATTACGGTGATCCTAGAAACCAACAAAATAGAACCATGCCGTCCTATTCTATTATTCCATGCTAATGTATTCGAGCAAAAATGCCTGCTTTAAACACTCTAATTTTTTCAAGGTAAAGGTCCTGGATCCGCAAGACACCCAATAAAGGACATCAAGTTTCTCCAGAAGGTGAGAAATCAACAGTAACAGTTCATACCCCTTAAGGCATGACCGTCACGTCAATCCCGAAATTCAACTACGAGCTTTTTAACTGCAACAACTTTAATATACGCTATTGGAGCTGGAATTACCGCGGCTGCTGGCACCAGACTTGCCCTCCAA
+
@@<@<@HHEHECE@GECGHIIIF?@EHHIIIIEEHFHHFHEHEH1GFHHIEHIH@@GHHIHIHEDF?FH?EHDECE@1CHFEFIHECGHIECHHIHFHH<@DCHHG@CGFGEFHFEHHEHEHHGHIHHIHHGGFGCHHFHIIIIIGHIHGHHHBDCDE?CHHHHIHHHHHIHIHHF?IHEFGHHHHHF<9<FIIIHHIHIHHIHHEHHHHHHHEHIHHHFHIHIHIHDIIHHHGFHHHEGC<IIIIIIIHGDHHHECHHIHIHHIIHEHEIHCHIFIGIIIIIIIIHHHIIIHFGHHEEEHGHIHHEEHIIHCHHIHHIIIIHIIIIHIIIIIIHFHIHHEEEHHHIIACCDD
@HISEQ:969:HM2KJBCX2:2:1102:2328:5238 2:N:0:ACTATGCA
AGTGATGTGACTCCCAACTATCCCTATTAATCATTACGGTGATCCTAGAAACCAACAAAATAGAACCATGCCGTCCTATTCTATTATTCCATGCTAATGTATTCGAGCAAAAATGCCTGCTTTAAACACTCTAATTTTTTCAAGGTAAAGGTCCTGGATCCGCAAGACACCCAATAAAGGACATCAAGTTTCTCCAGAAGGTGAGAAATCAACAGTAACAGTTCATACCCCTTAAGGCATGACCGTCACGTCAATCCCGAAATTCAACTACGAGCTTTTTAACTGCAACAACTTTAATATACGCTATTGGAGCTGGAATTACCGCGGCTGCTGGCACCAGACTTGCCCTCCAA
+
DDBDBCHHHIHH@FECG@CGHHHIHHHIIIHHEHEHIEGHIHH@HIHHHHIGHHHEHIIIIIEHHIIIIIHIDHDHHHHHCHHIIHHHIHHIIHHIIHEHHGF?IIHHIEHIIIIHHHEHHHIHHHHHHEACGHHIHHIHEIHHIIHIHG@EIHH@HHHIIIIHHIHGDGHHHHHIHHHFIHHHHIIHIIHIHHGIIHHHIIIIIIIHGHHGFHIIIHHHEHHHIHFHGIHHIHIHHHHH<HHIIIHIIHHDHHCDDHIIIHGHHCHHHIIIHIHHIIHHHIIIIIHIIIHECHHEHHEHGHIFHHHHFIHIIHIIHIHIIHHHIIIIIHIIHIHIIHHHHIIIIIHHDBDDD
@HISEQ:969:HM2KJBCX2:2:1102:7005:6834 2:N:0:ACTATGCA
AGTGATGTGACTCCCAACTATCCCTATTAATCATTACGGTGATCCTAGAAACCAACAAAATAGAACCATGCGTCCTATTTCATTATTCCATGCTAATGTATTCAGGCAATAGCCTGCTTTAAGCACTCTAATTTTTTCAAGGTAACAGTCCTGCTTCCCCAACGCACCAAATTAATGGCATGCTGGTTATTCAGAAGGTAGGAATCCATCACGCCAGTACAGACCCAAAAGCCCGACCAACGGATAAATCCCGAAATTCAACTACGAGCTTTTTAACTGCAACAACTTTAATATACGCTATTGGAGCTGGAATTACCGCGGCTGCTGGCACCAGACTTGCCCTCCAA
+
DDDDDGIIIIIIIIIIIIIIIIIIIIIIIIIIIIHIIIIIIIIIIIIHIIIIIIHIIHHHIIHIIIIIIIHIHIIIIIIIIIIIHFHHHIIIIIIIHIHHIIIHIIIHIIIHIIIIIIIIIIIIIGIIIIIIIIIIIIIIIIIIIIIIIIIIIIIHIIIHHIIIIIHIIIIIIIIHIIIIIIIIIIIHIIIIIIHIIIIIIIIIIIIIIIIHIIIIIIIIIIIIIIIIIHIIIIIIIIIIIIIIHGIHIGIIIIIIIIIIIIIIIIIIIHCIIIIIIIIIIIIIIIIIIIIIIIHIIIIIIIIIIIIIIIIIIIIIIIIIIIIIIIIIIIIIIIIIIIIIIIDDDDD
@HISEQ:969:HM2KJBCX2:2:1102:2258:6143 2:N:0:ACTATGCA
AGTGATGTGACTCCCAACTATCCCTATTAATCATTACGGTGGTCCTAGACCAACAAAATAGAACCAACGTCCTATTCTATTATTCCATGCTAATCTATTCAAGCAAAAGCCCGCTTTAAACACTCTAATTTTTTCAAGGTAATGGTCCTGGTTCCCCGACACACCCAATAAAGGGCATACCGGCTCACCAGAAGGATAGACCCGACAGCAGAACAGTACTCGCCAGAGACGGACCGTCCGGTCAGGCCTAAAATTCAACTACGAGCTTTTTAACTGCAACAACTTTAATATACGCTATTGGAGCTGGAATTACCGCGGCTGCTGGCACCAGACTTGCCCTCCAA
+
DDDAAIIIHIIIIHIIHIIIIHHHHHIIIIIIHHIIIHHIIIIHIHI?HIIHHHIHHIIIIHIIHIIIIIIIIIII?HHIIHIIIHIIIGHHIIIIIIIIIHHHGH@HHHHEIIIIIIIIIIHIIIIIIIIIIHIIIIIIIIIIIIIIIIIHHHHIIIGIIIIIIHHHIIHGIIHIIIIIIIIIIIIIHIIHIIIIIHHHIIIIIIIIIIIHIIIIIHIHGHIIIIIIIIIHIIHIIIGIIIHIIGHFIIIIIIIHGIIIIIIIIIIIIIIIIIIIGIIHHEHIHIIIIHIHIHIIHGHIIIIIIIIIIIIIIIIIIIIIIIIIHIIHIHIHIIIIIIHDDDDD
@HISEQ:969:HM2KJBCX2:2:1102:12644:7288 2:N:0:ACTATGCA
AGTGATGTGACTCCCAACTATCCCTATTAATCATTACGTCGATCCTAGAAACCAACAAAATAGAATCAAACGTCCTATTTCATTATTCCATGCTAATGTATTCAAGCGTACGCCTGCTTTAAACACTCTAATTTTTTCAAAGTAACAGTCCTGATTCCCCACGACACCAAATTAATGACATCGCGGTTCTTCAGAAGGTAGGAACCAATAATGCCAGTACGTACCGAAGCACGACCAACAATTCGATCCCGAAATTCAACTACGAGCTTTTTAACTGCAACAACTTTAATATACGCTATTGGAGCTGGAATTACCGCGGCTGCTGGCACCAGACTTGCCCTCCAA
+
DCDDDIIIIIIIIIIIIIHIIIIIIIIIIIIIIIIIIIIIIIIIGIIIIHHIIIIIIIIIIIHIIIIIIIIIGHIIIIIEHIHIIIIIIIIIIIHIIIIIIHHIIIIIIIIIIIIIIGHIIIIIIIIHIIIHHHHHHIGIIIIIIIIHIHIIIHEHIIIIIIIHHHFIHIHIGHHHIIIIIIIIHIIIIIIIIIIIHIIIIIIIIIIHIIIHIIIHIIIHHIIIIIIIIIIIHHIHHIIIHHDCIIHIIIHIIHHHIIIIIIHIIIIIIIIIIIIHIHHHIIHIIHIIIIIIIIHIIIIIIIIIIIIIIIIIIIHIIIIIIIIIIGIIIIIIIHIIIHIICDDDC
@HISEQ:969:HM2KJBCX2:2:1102:3183:7401 2:N:0:ACTATGCA
AGTGATGTGACTCCCAACTATCCCTATTAATCATTACATCGATCCTAGAAACCAACAAAATAGAATCGGATGTCCTATTTCATTATTCCATGCTAATGTATTCAAGCGTGAGCCTGCTTTAAACACTCTAATTTTTTCAAGGTAACAGTCCTAATTCCCCGTGACACCAAATTAATGGCATTACGGTTCTTTAGAAGGTGAGAAATCAATAATATCAGTACATACCAACGGCATGACCGAAACATTGATCCCGAAATTCAACTACGAGCTTTTTAACTGCAACAACTTTAATATACGCTATTGGAGCTGGAATTACCGCGGCTGCTGGCACCAGACTTGCCCTCCAA
+
BD@DDIIHHHHHHHHHHG@HIIHIIIHCHEHIIIIHIIG?CGH?EHHHHHHE@HHH?GHGHIIHIIEH=0GCHFHEHHHHIHIIE?G@H?FG?G@HCEHHHGHHHFHFGGHIHHFHC?GGIIHHIIHEHEHHIHCF?HB?FIHIIHHHHEHHHGIIIHHHFG@EEHHHIHGCHHIIH?HHHHEHG?EFHHIIHHEEDGC@F?CHHEHIIIHHGIHCEHIIHFHG@HGFHIIHCE1HHCEEFD<AAFGIIHHIIHHHEHCHG?GHIHHEHGF@EIIHHEFIHHHCHCCHFFIHHHGCEE@HHEHHHFHF<@EIIIIHIHIHIIIIHHIIHHIIIIIGIHIHHFDADDD
@HISEQ:969:HM2KJBCX2:2:1102:13118:6641 2:N:0:ACTATGCA
AGTGATGTGACTCCCAACTATCCCTATTAATCATTACGGTGGTCCTAGACTAACAAAATAGAACCAACGTCCTATTCTATTATTCCATGCTAATCTATTCAAGCAAAAGCCCGCTTTAAACACTCTAATTTTTTCAAGGTAATGGTCCTGGTTCCCCGACACACCCAATAAAGGGCATACCGGCTCACCAGAAGGATAGACCCGACAACAGAACAGTACTCGCCAGAGACGGACCGTCCGGTCAGGCCTAAAATTCAACTACGAGCTTTTTAACTGCAACAACTTTAATATACGCTATTGGAGCTGGAATTACCGCGGCTGCTGGCACCAGACTTGCCCTCCAA
+
DDDDDIIIIIIIHHIGHHIIIIIIIIIIIIIIIIIIIIIIIIIHIHIIIIHIIIIIGHIIIIIIIIIHIIIIIIIIEHGIIIIIIIGIHIIHIIIIIIIHIHHIIIIIHGHHIIIIIIIIIIIIIIIIIIIIIIIIIIIIIHEIIIIIIIHHGHHIIGHIIIIIHIIHIHHIHIHHIIIIIIIHHIIIIIIIIIIIIIIIIIIIIIIIIIIIIIIIIHIHIHIIIIIIIIIIIIIIIIIIGIHIIIIIIIIIIIIIIIHHFIIIIIIIIIIIIIHIIIIIIIIIIIIIIIIIIIIHIHGIIIIHIIIIIIIIIIIIIIIIIIIIHHIIIIIHIIIIIIIDDDDD
@HISEQ:969:HM2KJBCX2:2:1102:16847:7460 2:N:0:ACTATGCA
AGTGATGTGACTCCCAACTATCCCTATTAATCATTACGGCGCTCCTTGAACCAACAAAATAGAACCACAACGTCCTATTCTATTATTCCATGCTAATCTATTCAAGCAAAAGCCTGCTTTAAACACTCTAATCTTTTCAAGGTAATGGTCCTGGCTCCCCGGCACACGCAATTAAGCACATACCAATTCACCAGAAAGATAGACCCAACGACAGAACAGTACTCGCCAGAGACGGACCGTCCGGCCAGGCCTAAAATTCAACTACGAGCTTTTTAACTGCAACAACTTTAATATACGCTATTGGAGCTGGAATTACCGCGGCTGCTGGCACCAGACTTGCCCTCCAA
+
<<<001<<11<1<<1110CHHH@11D<<D1<C?11<D1<////<<FH?1<<C1<EH11<D<<C1C<11<DC<11<0D<1<D1<D<11<<<C1DC11D<1<<11?HH@C@<1<1@@68DF1DEBDCHFB&11>%G11EHB1E?FBDHAH8GHH2<CHD?<DGDHGG?=?BB.B8.;?D8HHHCFD:-/;C<?HHFCECFD/<0EHC00G@<0<<?HFHGC<C</HF?HCC@D1<CDHHEC<HDFHEDC@FFCCFE@FHEIEEC@IHG?HHIHGD<1<CFDF1HEFHCC1CGHHEIIHCF1EFEHFHGCEHGEHEECH?HHIHIHHHHHHFFEIHHEHGHGHHEDD0<0
@HISEQ:969:HM2KJBCX2:2:1102:16895:7540 2:N:0:ACTATGCA
AGTGATGTGACTCCCAACTATCCCTATTAATCATTACGTTGATCCTAGAAACCAACAAAATAGAATCGAACGTCCTATTTCATTATTCCATGCTAATGTATTCAAGCGCGTGCCTGCTTTAAACACTCTAATTTTTTCAAAGTAACAGTCCTGACTCCCCACAACATCAAATTAATGACATCATGATTCATCAGAAGGGAGAAATCAATGACATTAGTACGTACCGAAGGCACGACCGACGTATTGATCCCGAAATTCAACTACGAGCTTTTTAACTGCAACAACTTTAATATACGCTATTGGAGCTGGAATTACCGCGGCTGCTGGCACCAGACTTGCCCTCCAA
+
@D@@BHHHHGHHIHEHHHIIGHIHIGHIHHIIECEFHHH@GHGIIIGHIIIIIHEHHCFE@FHFHIIIIHGH@EGEHHEFHEHHFGGIHIIEHHH?H?@GCCDGEHHDHHF<FGHGHIHIHIFIHHHGACCCGGEFCHHHHHHGHHIEACHEIHHGHCHGE;0C@FHHHHEHIIIIHHEIHGCIIHIIIIIIIGIIIIFIHIHHHHHIH9HIHGFIIHHHEHEIIHCHEEHHFEHHIHFHEHHGCIHIGGHHIIIHEHGH@@CH?EHIHHHHHFDIFIHHHG1CIHGHH?HCCHHGIIIHFHHFIIIHIIHHIHDHHHIHHHHIHGEHFIHHHGHCHGE0@DBD@@
@HISEQ:969:HM2KJBCX2:2:1102:20113:7705 2:N:0:ACTATGCA
AGTGATGTGACTCCCAACTATCCCTATTAATCATTACGGTGATCCTAGAAACCAACAAAATAGAATCATGCCGTCCTATTTCATTATTCCATGCTAATCTATTCAAGCATAAAGCCTGCTTTAAACACTCTAATTTTTTCAAAGTAACAGTCCTAGCTTCCTATTACACCTAATGAAAGGCATAATAGTTCACTAGAAGGTGGAGATTGACAACTACCAGTACATGTCCGAAAACACGACCGATATGCCAATCCCGAAATTCAACTACGAGCTTTTTAACTGCAACAACTTTAATATACGCTATTGGAGCTGGAATTACCGCGGCTGCTGGCACCAGACTTGCCCTCAA
+
CDDDDIIIIHIIIHHIIIIIIIIIHIIIIIIIIIIIIIGIIIIHIIIHGIIIIIHIIIHIEIHHIIIIIHHHHIIIIIIHHHHHIIHIIIIIIHHIIIIIHFHIIHHIIHHHIHHIHIIIIIIIIHHHIHIIIIIHHHIIIHIHHIIIIIHHIHIIIIHHIIHHIIIIIIIIIIIIIIIHIIIIIIIIIIIIHIIIIIIIIIIIIIIIIIIIIIIIIIIIIIIIIIIIIIIIIIIIIIIHIIIIIGIIIIIIIIIIIIIHH@IIIIIIHIIIIIIIIIIIIIIIIIIIIIIIIIIIIHIIIIIIIIIIIIIIIIIIIIIIIIIIIIIIIIIIIIIIIIIIIIIIDDDDD
@HISEQ:969:HM2KJBCX2:2:1102:13818:7652 2:N:0:ACTATGCA
AGTGATGTGACTCCCAACTATCCCTATTAATCATTACGGTGATCCTAGAAACCAACAAAATAGAATCATGCCGTCCTATTTTATTATTCCATGCTAATGTATTCAAGCAAAATGCCTGCTTTAAACACTCTAATTTTTTCAAAGTAAAGGTCCTGGTTCCCCGCGACACCCAATTAAGGGCATCGCGGTTCTCCAGAAGGTGAGAAATTGACTACACCAGTTCATACCCCTTAAGGCACGACCGATGTGTCAATCCCGAAATTCAACTACGAGCTTTTTAACTGCAACAACTTTAATATACGCTATTGGAGCTGGAATTACCGCGGCTGCTGGCACCAGACTTGCCCTCCAA
+
DDDDDIIIIIIIIIIIIIIIIIIIIIIIIIIIHIHIIIIIGIIIGIIHIIIIGFHIIIIGIIHHIHHIIHIFHHIIIIIIIIIIIIIIIIIGHIHIIHHHIGIIIIHIIIIHHHHIIIIIIIIIIIIIIIIIIIIII@IIIIIIIIIIIIIIIIIHHHHIIIIIIIIIIIIIIIIIIIIIIIIIIIIIHIIIIIIIIIIIIIHIIIIIIIIIIIIIIIIIIIIIIIIIIIIIIIIIIIIIGIIIIIIIIHHIIIIIIIIIIIIIIIIIIIIIIIIIIIIIIIIIIIIIIIIIIIIIIIIHIIIIIIIIIIIIIIIIIIIIIIIIIIIIIIIIIIIIIIIIIIIIIIIDDDDD
@HISEQ:969:HM2KJBCX2:2:1102:14634:8152 2:N:0:ACTATGCA
AGTGATGTGACTCCCAACTATCCCTATTAATCATTACGGTGATCCTAGAAACCAACAAAATAGAACCATGCCGTCCTATTCTATTATTCCATGCTAATGTATTCGAGCAAAATGCCTGCTTTAAACACTCTAATTTTTTCAAGGTAAAGGTCCTGGTTCCACATGACACCCAATTAAGGACATCATGCTTCTCCAGAAGGTGAGAAATCAACTGCGACAGTTCATACCCCTTAAGGCACGACCATCACGTCAATCCCGAAATTCAACTACGAGCTTTTTAACTGCAACAACTTTAATATACGCTATTGGAGCTGGAATTACCGCGGCTGCTGGCACCAGACTTGCCCTCAA
+
DABDDHIIIIIIII@G?CEHFHIHEEHCGC@<1D1FEHIH@EHHCFHEHIEHHGICHFIEGH?H1FGEHEGHDEHGHGHE@EHHH?EHH@GHFEHHHHIIHFHFHHIIIHHHIGHIIHIIIIFHHEHEFHHHHHEHIIHHIHIIHHIHHGIGIIHIIIIGIIIIII8IHHIIIIIIIIIIHIHFGHIIHIIIIIIIIHIIIIIHIIHGHIIIIHIIIIHIIIIIHHIHFIHIIIIIHEHIIIIIEHIIIHIIIIIIIIIIIIIIIHHIHIIIHIIIIIIIHHIIIIIIIIIHHIIIIIHIIHIHHHHIIIIIIIIIIIIIIHHHIIIIIIHIIGIIIIIIIIIIIIDDDDD
@HISEQ:969:HM2KJBCX2:2:1102:5644:8080 2:N:0:ACTATGCA
AGTGATGTGACTCCCAACTATCCCTATTAATCATTACATCGATCCTAGAAACCAACAAAATAGAATGCGATGTCCTATTTCATTATTCCATGCTAATGTATTCAAGCGTGAGCCTGCTTTAAACACTCTAATTTTTTCAAGGTAACAGTCCTAATTCCCTATAACATCAAATAAATGACATTATAGTTCTTTAGAAGGTGAGAACCAATAAAATCAGTACATACCAAGGCATGACCAACTAATTGATCCCGAAGTTCAACTACGAGCTTTTTAACTGCAACAACTTTAATATACGCTATTGGAGCTGGAATTACCGCGGCTGCTGGCACCAGACTTGCCCTCCAA
+
DDDDDIIIIIIIIIIEIIIIIIIIIIIIIIIIIIIIIIIIIIIIIIIIIIIIIIIIIIIIIIGIHIIHIIIIHHHIIIIIIIIIIIIHHIIIIIIIHIIIIHIIIIHHIIIIIIIIIIIIIIIIIIIIIIIIIIIIIHIIIIIIIIHIIFHIHHIIIIIIIIIIHIIIIIIIIIIIIIIIIIIIIIIIIIIIIIIHIIIIIIIIIIIIIIIIIIIIIIIIIIIIIIIIIIIIIIIIIIIIIIHIIIIIIIIIIIIIIIIIIIIIIIIIIIIIIHIIIIIIIIIIIIIIIIIIIIIIIIIIIIIIIIIIIIIIIIIIIIIIIIIIIIIIIIIIIIIIIIIIDDDDD
@HISEQ:969:HM2KJBCX2:2:1102:3393:8331 2:N:0:ACTATGCA
AGTGATGTGACTCCCAACTATCCCTATTAATCATTACGTCAATCCTAGAAACCAACAAAATAGGATCGAACGTCCTATTTCATTATTCCATGCTAATGTATTCAAGCGTTAGCCTGCTTTAAACACTCTAATTTTTTCAAAGTAACAGTCCTGTTTCCCTGCAACACCAAATTAATGACATTACAGTTCTTCAAGAAGGAGGAATCAGTAAAGCCAGTACACACCATTGGCACGACCAACCTACTGACCCCGAAATTCAACTACGAGCTTTTTAACTGCAACAACTTTAATATACGCTATTGGAGCTGGAATTACCGCGGCTGCTGGCACCAGACTTGCCCTCCAA
+
DB@DDIGHIIIIIHIIIIIIIIIIIIIIIIIIIIIIIIIIHIIIIIIIHIIIGIIIIHGIIIHIIIHIFEHIHIIIIIIII1DHIIIHHHHIHIHIIIHIIIIIIIIIHHHIIIIIIIIIIIHIIIIIIIIIIIIIIIIIIIIIIIIIIIHIIIIIIIIIIIIIIIIHIIIIIIIIIIIIIIIIIIIHIIIIIIIIIIIIIIIIIIIIIIIIIIIIIIIIIIHIIIIIIIIIIIIIIIHIIIIHHIIIIIIIIIIIIIIIIIIIIIIIIIIIIIHIIIIIIIIIIIIIIIIIIIIIIIIIIIIIIIIIIIIIIIIIIIIIIIIIIIIIIIIIIIIIIIIIIDDDDD
@HISEQ:969:HM2KJBCX2:2:1102:9765:8123 2:N:0:ACTATGCA
AGTGATGTGACTCCCAACTATCCCTATTAATCATTACGTCGATCCTAGAAACCAACAAAATAGGGTCAAACGTCCTATTTCATTATTCCATGCTAATGTATTCAAGCGTGTGCCTGCTTTAAACACTCTAATTTTTTCAAAGTAACGGTCCTGATTCCCCATGACACCAAATTAATGACATCACAGTTCGTCAGAAGGTAGAAATCAATAATACCAGTGCATACCGGAGGCACGACCAATATATTGATCCCGAAATTCAACTACGAGCTTTTTAACTGCAACAACTTTAATATACGCTATTGGAGCTGGAATTACCGCGGCTGCTGGCACCAGACTTGCCCTCCAA
+
DDDDDIIIIIIHIIIIIIIIIIIIIIIIIIIIIIIIIHIIIIIIIIIIIIIGIIIIIIIIIIHIGHIIIIHHFHHIIIIIIIIIIIIIIIIHHIIIIIIIIIIIIIIIIIIIIIIIHIIIIIIIIIIIHIIIIHIIIIHIIIIIIIIIIIIIIIIIIIIIIIIIIIIIIIIHIIIHIIIIIIIIIIIIIIIIIIIIIIIIIIIIIIIIIIIIIIIIIIIIIIIIIIIIIIIIIIIIIIIIIIIHIIHIIIIIIIIIIIIIIIIIIIIIIIHIIIIIIIIIIIIIIIIIIIIIIIIIHIHHHIIIIIIIIIIIIIIIIIIIIIIIIIIIIIIIIIIIIIIIIDDDDD
@HISEQ:969:HM2KJBCX2:2:1102:18314:9507 2:N:0:ACTATGCA
AGTGATGTGACTCCCAACTATCCCTATTAATCATTACGGTGATCCTAGAAACCAACAAAATAGAACCATGCCGTCCTATTCTATTATTCCATGCTAATGTATTCGAGCAAAATGCCTGCTTTAAACACTCTAATTTTTTCAAGGTAAAGGTCCTGGTTCCACATGACACCCAATTAAGGACATCATGCTTCTCCAGAAGGTGAGAAATCAACTGCGACAGTTCATACCCCTTAAGGCACGACCATCACGTCAATCCCGAAATTCAACTACGAGCTTTTTAACTGCAACAACTTTAATATACGCTATTGGAGCTGGAATTACCGCGGCTGCTGGCACCAGACTTGCCCTCCAA
+
DDDDDIIIIIIIIHIIIIIHIIIIIIIIIIIIIHIIIIIIIIIIIIIHIIHHIIHHHHIIIIHFHIIIIEEHHIIIIIIIIIGHIIIIIIHHHIIIIIHIHHHHHIHIHHHIIIIIIHIHHHHHHIHHHIIIHHHHIIHIIIIIHIHGIIHIIIIIHHHIIHIHHHHHFHHHIHFIIIIIIIIIIHIHHHIIIIIHIIHIIIIIIIHIIIIIIIIIIIIIIHHHHIHIIIIHIIIIIIHIIIIIHGIIIHHHHIGIIIIIIIIIIIIHHHIIIIIIIIIIIIIIIIIIIIIIHHIIIIIHIIIIIIIIIIIIIIIIIIIIIIIIIIIIIIIIIIIIIIIIIIIIIIIDDDDD
@HISEQ:969:HM2KJBCX2:2:1102:19414:9910 2:N:0:ACTATGCA
AGTGATGTGACTCCCAACTATCCCTATTAATCATTACGGTGGTCCTAGACCAACAAAATAGAACCAACGTCCTATTCTATTATTCCATGCTAATCTATTCAAGCAAAAGCCCGCTTTAAACACTCTAATTTTTTCAAGGTAATGGTCCTGGTTCCCCGACACACCCAATAAAGGGCATACCGGCTCACCAGAAGGATAGACCCGACAACAGACAGTACTCGCCAGAGACGGACCGCCCGGTCAGGTCTAAAATTCAACTACGAGCTTTTTAACTGCAACAACTTTAATATACGCTATTGGAGCTGGAATTACCGCGGCTGCTGGCACCAGACTTGCCCTCCAA
+
DBBDDH@CEH?E?1DGHH?HHHEFFHHIHHHEHFHHHF=F<ED@<FE@F@1FFHHC@EHCEHIIE1CGHHHHCHHHHHHHGHHHHHFCECHEHIHIHFGHHHIHEHGHHHGHIIIIHHGHEGIIIIIIIIIIHHGEIIIHHF@?HHHIHCFHHIHIIIGIIHHHHHIIIHIIGIIIHFHIHHIHHHHGIIIIIIIHHHIIIIIHIHEEIHHHIIIIHIHGHFIIIIHIIHIHIHGHIIHIHGEGIHGGIIIIIIIHIIHIHFHHHIIIHIIIIHGIHHHFIIIHIHIHIHEIIIIIHHHHIIIIIHHIHHHGIHIHIIIHHIHHHHHIHIHIIIIHIH@BD@@
@HISEQ:969:HM2KJBCX2:2:1102:13009:10145 2:N:0:ACTATGCA
AGTGATGTGACTCCCAACTATCCCTATTAATCATTACGGTGATCCTAGAAACCAACAAAATAGAATCATGCCGTCCTATTTTATTATTCCATGCTAATGTATTCAAGCAAAATGCCTGCTTTAAACACTCTAATTTTTTCAAAGTAAAGGTCCTGGTTCCCCGCGACACCCAATTAAGGGCATCGTGGTTCTCCAGAAGGTGAGAAATTGACTACACCAGTTCATACCCCTTAAGGCACGACCGATGTGTCAATCCCGAAATTCAACTACGAGCTTTTTAACTGCAACAACTTTAATATACGCTATTGGAGCTGGAATTACCGCGGCTGCTGGCACCAGACTTGCCCTCCA
+
DDDDDIIIIIIIHIIHIIIIIIIIHIIIIIIIIIIHIIIIIIIIIIIIIHIIHIIIIIGHHIIIIIIIIGIIHHIIHHHIIIIIIIIHHHHIIHHIHHIIIHIIIIHHIIIIHIIHIIIIIIIIIIHIIIIIIIHHIHIIIHHHDHHHHIIHHHIIHHIIHIIIIIIIIIIIIIIIIIIIIIIIIIIIIIIIIIIIIIIIIIIIIIIIIIIIIIIIIIIIIIIIIIIIIHIIIIIIIIIIIIIIIIIIIHIIIIIIIIIIIIIIIIHIIIIIIIIIIIIIIIIIIIIIIHIIIHIIIIIHIIIIIIIIIIIIIIIIIIIIIIIIIIIIIIIIHIIIIIIIIHIIIIDDDDD
@HISEQ:969:HM2KJBCX2:2:1102:17353:9775 2:N:0:ACTATGCA
AGTGATGTGACTCCCAACTATCCCTATTAATCATTACGGTGGTCCTAGAAACCAACAAAATAGAACCACAACGTCCTATTCTATTATTCCATGCTAATCTATTCAAGCAATAGCCCGCTTTAAACACTCTAATTTTTTCAAGGTAATGGTCCTGGCTCCCCAACACACCCAATAAAGGACATGCTGGCTCACCAGAAGGAAGACCCGACAGCAGACAGTACTCGCCAAAGACGGACCGCCCGGCCAGGCCTAAAATTCAACTACGAGCTTTTTAACTGCAACAACTTTAATATACGCTATTGGAGCTGGAATTACCGCGGCTGCTGGCACCAGACTTGCCCTCCAA
+
DDDDDIIIIIIIHIIIIIIIIIIIIIIIIIIIIIIIIIIIIIIIIIIHIIIIIIIIIIIIIHFHHIIIIIHIHHHHIIHFEHHIIIHIIIIIHIIIIIIIIIIIIIIIIIHIIIIIIIIHIHIIHIIIIIHGIIIIIIIIIIIIIIIIIIIIIIIIIIIIIIIIIIIHIHIIIIIIIIIIIIIHIIIIIIIIIIIIIIIIIIIIIIIIIIIIIIIIIIIIIIIIIIIIIIHIIIIHIHIIIIIIHIIIIHIIIIIIIIIIIIIIIIIIIIIIIIIIIIIIIIIHIHIIIIIHIHIIIIIIIIIIIIIIIIIIIIIIIIIIIIIIIIIIIIIIIHIIIIIIIDDDDD
@HISEQ:969:HM2KJBCX2:2:1102:20981:11142 2:N:0:ACTATGCA
AGTGATGTGACTCCCAACTATCCCTATTAATCATTACGTCAACCCTAGAAACCAACAAAATAGGATCAAACGTCCTATTTTATTATTCCATGCTAATCTATTCAAGCAATAGCCCGCTTTAAACACTCTAATTTTTTCAAGGTAATGGTCCTGGCTCCCCAACACACCCAATAAAGGACATACTGGTTCACCAGAAGGAAGACCCGACAGCAGACAGTACTCGCCAAAGACGGACCGCCCGGCCAGGCCTAAAATTCAACTACGAGCTTTTTAACTGCAACAACTTTAATATACGCTATTGGAGCTGGAATTACCGCGGCTGCTGGCACCAGACTTGCCCTCCAA
+
DDBDDGHIIIIFHGHHHIHIHHIIIHEHHIEHIHIIIIHGIHHHIGIIEHIIIIIHIIIIIIGHHGHEHIIHEHEHHHEGHHHEHD?F1FGEE@CHFHHEEH@FHHGHHFHCDHEGHHHHEHIHCEFGCGHIHHEHHHGHHHHHHIHHIIIIHEIGIGIIIHHHGFIIHHGIGIIIHHIIHIIIIIHHHFIIIIIIIIHHHGIIIIIIIIII<IIIIIIIIIIIIIIGHHIIIIIGIIIIIGHHIGGHHIIIHHIIIIIIIHIHHIIIIIIHHFIIIIIIIIHIIIIIHIIHGIIIIHHHIIIIIIIIIIIIIIIIIIIIIIIIIIIIIIIHHIIIIIIIDDDDC
@HISEQ:969:HM2KJBCX2:2:1102:2397:11487 2:N:0:ACTATGCA
AGTGATGTGACTCCCAACTATCCCTATTAATCATTACGTCGATCCTAGAAACCAACAAAATAGAATCAAACGTCCTATTTCATTATTCCATGCTAATGTATTCAAGCGCGAGCTTGCTTTAAACACTCTAATTTTTTCAAAGTAACAGTCCTGATTTCCCGCGACACCAAATTAATGACATCGTGGTTCGTCAGAAGGGAGAAACCAATAATGCTAGTACGTACAAAGTACGACCGACATATTAGTCCCGAAATTCAACTACGAGCTTTTTAACTGCAACAACTTTAATATACGCTATTGGAGCTGGAATTACCGCGGCTGCTGGCACCAGACTTGCCCTCCAA
+
DD<DBHHHIHIHIHHHIHIHHIEHHIHIIIIIHIIHHIIEHDGH=HIGHIHIFHHFH@GEHHHHGIIHHHHHHEDCHEH?CHHH?FHIHHIIHHHHHCFHHHIHHGHDHIIIIIIIIHHH@HHEHHHHIHIIIIIHHHIHGGHIIIIIIHIIEHHEHHIHHHHHEHHHIHHIGGHHEGHHHHEIIHHHHHHIHHHIIIHIHHIHHIIIGIIIIHFHHIHHHFHIHFHHIIIHHHHIHHEHHGIIIIHDIHHIIIIIHIIGIIIIIIIHIHEHHHIHHFGIIIHIHFHHHIIIHIIIGIIIHHHHGHGCGEHIHDDCIIHGIHEIIIHIHIHHIIIIIHH@@DD@
@HISEQ:969:HM2KJBCX2:2:1102:15331:11436 2:N:0:ACTATGCA
AGTGATGTGACTCCCAACTATCCCTATAATCATTACGGTGATCCTAGAAACCAACAAAATAGAATCATGCCGTCCTATTTTATTATTCCATGCTAATGTATTCAAGCAAAATGCCTGCTTTAAACACTCTAATTTTTTCAAAGTAAAGGTCCTGGTTCCCCGCGACACCCAATTAAGGGCATCGCGGTTCTCCAGAAGGTGAGAAATTGACTACACCAGTTCATACCCCTTAAGGCACGACCGATGTGTCAATCCCGAAATTCAACTACGAGCTTTTTAACTGCAACAACTTTAATATACGCTATTGGAGCTGGAATTACCGCGGCTGCTGGCACCAGACTTGCCCTCCAA
+
DDDDDIIIIIIIIIIIIIIIIIIIIIIIHIHHHIIIIGHIIIIIHIIIIIIIIIIIIIIIIHIIIGIIFIEHHIHIIHHHHIIIEHIIIIIIIIIIIHHIIIIHHGIIIIIHHGIIIHIIIHIIIIIIIIIIIIIIIIHIHIIIIIHIIHIIIHFHIIIIIIIIIHIIHIIIIIIIHIIIIHHGIIIIIIIIIIIIHIIIIIIIIIIIHIIHIIIIIIIIIIIIIIIIIIIIIIIIIIIIIIIIIIIIHHIIIIIIIIIIIIIGIIHIIIIIIIIIIIIIIIIIIIIIHIIIIIIIIIIHIIHIIGIIIIIIIIIIIIIIIIIIIIIIIIIIIIIIIIIIIIIIIIDDDDD
@HISEQ:969:HM2KJBCX2:2:1102:3153:12198 2:N:0:ACTATGCA
AGTGATGTGACTCCCAACTATCCCTATTAATCATTACGTCGATCCTAGAAACCAACAAAATAGAATCAAACGTCCTATTTCATTATTCCATGCTAATGTATTCAAGCGTAAGCCTGCTTTAAACACTCTAATTTTTTCAAAGTAACAGTCCTGATTCCCCACGACACCAAATTAATGACATCGCGGTTCTTCAGAAGGTAGGAACCGATAATGCCAGTGCGTACCGAGGCACGACCAACAATTCGATCCCGAAATTCAACTACGAGCTTTTTAACTGCAACAACTTTAATATACGCTATTGGAGCTGGAATTACCGCGGCTGCTGGCACCAGACTTGCCCTCCAA
+
ADDDDIIIIIIIIIIIIIIIIIIIIHIIIIIHIIIIIIIIIIIIIIIIIIIIIIIIIIHIIIIIIIIIIIIIIHIIIIIIHIIIIIIIIIIIGIIIIIIIIIIIIIIIIIIIIIIIIIIIIHHIIIIIIIIIIHIIIIIIIIIIIIIIIIIIIIIIHIIIIIIIIHIIIIIIIIIIIIIHIIIIHIIIIIIIIIIIIIIIIIIIIIIIIIGIIIIIIIIIIIIIIIIIIIIIIIIIIIIIIHG8IIIIIIIIIIHIIIIIIIIIIIIIIIIIIHIIIIIIIIIIIIIIIIIIIIIIIIIHIIIIIIIIIIIIIIIIIIIIIIIIIIIIIIIIIIIIIIIIDDDDD
@HISEQ:969:HM2KJBCX2:2:1102:15226:11673 2:N:0:ACTATGCA
AGTGATGTGACTCCCAACTATCCCTATTAATCATTACGGCGACTCTAGAAACCAACAAAATAGAACCGCACGTCCTATTTTATTATTCCATGCTAATGTATTCCGGCGTGAGCCTGCTTTGAACACTCTAATTTTCTCAAGGTAAAGGTCCTGGTTCCCCGACACACCCAGTAAAGGGCATGCCGGCTCACCAAGAGGTAAGGCCCGGCCAAGCAGTACACACCGTTAGGCGGACCACCCGGCCAGGTCTGAAGTTCAACTACGAGCTTTTTAACTGCAACAACTTTAATATACGCTATTGGAGCTGGAATTACCGCGGCTGCTGGCACCAGACTTGCCCTCCAA
+
DDDDDIIIIIIGHIIIIIIIIIGIIIIIIIIIIIIIIIHHIGIIIIIIIIIIIIIHIHIGIHHIHIGHIIIGGEHHGEHHIHIIGHEHHIIIIHHIIIIIIIHHHHHHHIIIIIIIIIIIIIIIIIIHHIIIHHIIHIHHIIIIIIIIIIIIIIHHIIIIIIIIIIIHIIIHIIHIIIIIIIHIIIIIIIIIIIIHIIIGIHIIIHIIIIIIIIIIII=IIIIIIIIIIIIHIHGIIIIIIHEEIIHIIIHIIIIIIIIIIIIIIIIIIIIIIIIIIIIIIIIIHIIHIIHHHIIIIIIIIIIIIIIIIIIIIIIIIIIIIIIIIIIIIIIIIIIIIIIIDDDDD
@HISEQ:969:HM2KJBCX2:2:1102:20052:12072 2:N:0:ACTATGCA
AGTGATGTGACTCCCAACTATCCCTATTAATCATTACGGTGATTTAGAAACCAACAAAACAGGACCACCGTCCTATTTTATTATTCCATGTTAATGTATTCAAACGTAAGCCTGCTTTGAACACTCTAATTTTTTCAAGGTAAAGGTCCTGGTTTCCCACTACGCTAAATTAATAACATGATGGTTCCCCAGAAGGTAGAAATTCCACACGCCAGTACAGACAATTGCCCGACCAGCGGTAGAACCCCGAAATTCAACTACGAGCTTTTTAACTGCAACAACTTTAATATACGCTATTGGAGCTGGAATTACCACGGCTGCTGGCACCAGACTTGCCCTCCAA
+
DDDDDIIIIIIIIIIGHIIIIIIIIIIIIHIGHIIIIIIIIIIIIIIIIIIIIIIIGIIIIHHHIHEHHCEHDHCHIHIIIICFGH?C@HHHHHFIHIIGIHHGHIHHHHFHEIGIIHFHIIIIGIHFHGHIGICHIHHEHIIIIIIIIIIIHHGHIIHEDHHHHHIIHGGIHHII9:IIIGIHHHHIIIIIIHHFHHIIHIHHIGIIIIIIIIIIIIIIIIIIIIIIIIIIIHIIHH*HHFHHHIHIIIIIHIIIIIHIIIIIIIIIIIIIIIIIHIIIIIIIIIIIIIIIIIIIIIIIIIIIIIIHHHHIIIIIIIIIIIIIIIIIIIIIIIIIIIDDDDD
@HISEQ:969:HM2KJBCX2:2:1102:16100:12299 2:N:0:ACTATGCA
AGTGATGTGACTCCCAACTATCCCTATTAATCATTACGGTGATCCTAGAAACCAACAAAATAGAACCATGCCGTCCTATTCTATTATTCCATGCTAATGTATTCGAGCAAAAATGCCTGCTTTAAACACTCTAATTTTTTCAAGGTAAAGGTCCTGGATCCGCAAGACACCCAATAAAGGACATCAAGTTTCTCCAGAAGGTGAGAAATCAACAGTAACAGTTCATACCCCTTAAGGCATGACCGTCACGTCAATCCCGAAATTCAACTACGAGCTTTTTAACTGCAACAACTTTAATATACGCTATTGGAGCTGGAATTACCGCGGCTGCTGGCACCAGACTTGCCCTCCAA
+
DDDADHIIIIIIIIGEHIIHHIHIIHHIHGIIIIIIIIHIHIICHF@GEHHCGHHHIGHHHHHIGIHEHHFHIIHIGCHIHFCGHFHHF1DGHCGEHHHIHHIIIHGIIGHHHHHGHHHHIHHIGFHHEHEHHIHHHHIIIIIIIIIIIIIGIHHIHHGE@HIHIHHHIHHHHGEHIIHHIGIHIIIIIHHHIIIIIIIIHIIIIIHIFIIHIIIIIHHIHHIIIHIIHHHHIIHHHIIIIHIIIIHIIIHFIHHIHIIIIIHHIIIIHHIIHHIIIIIIIIIIIIIIIIHHIIIIHIHIHIHIIIIIIIIIIIIHIHHIIIIIGIIIIHIIIIIIIIIIIIIIHHIIDDDBB
@HISEQ:969:HM2KJBCX2:2:1102:18360:12473 2:N:0:ACTATGCA
AGTGATGTGACTCCCAACTATCCCTATTAATCATTACGTCGATCCTAGAAACCAACAAAATAGAACCATGCCGTCCTATTCTATTATTCCATGCTAATGTATTCGAGCAAAAATGCCTGCTTTAAACACTCTAATTTTTTCAAGGTAAAGGTCCTGGATCCGCAAGACACCCAATAAAGGACATCAAGTTTCTCCAGAAGGTGAGAAATCAACAGTAACAGTTCATACCCCTTAAGGCATGACCATCACGTCAATCCCGAAATTCAACTACGAGCTTTTTAACTGCAACAACTTTAATATACGCTATTGGAGCTGGAATTACCGCGGCTGCTGGCACCAGACTTGCCCTCCAA
+
CDDDDIIIIHHIIIGHIGHIIIIIIIIIIIIIIIIIIIIIIIIIIIIIIIIIHIIIIGHIHHFHHIIHIHHHHHIHIIIIIIIIIHHIIIIGIGIGHIIIIDHHIIIIIIIIIIHIHIHIIIIIIIIHIIIIIIIIIIHIIHIHIIIIIIIHHHHHHHHIEIIIIIIIHIIIIHHGHIIHIIIIIIIHHHHHIIIHGIIIIIHIHIIHHIIIIIIIIIIHHIHIIIIIIIIHHIIIIIIIIIIIIIIIIIHFIIIIIIIIIIIIIIIIIHIIIIIIIIIIIIIIIIIIIIIIIIGIIIIIIIIIIIIIIIIIIIIHIIIIIIIIIIIIIIIIIIIIIIIIIIIIIIIIDDDDD
@HISEQ:969:HM2KJBCX2:2:1102:17286:12672 2:N:0:ACTATGCA
AGTGATGTGACTCCCAACTATCCCTATTAATCATTACGGTGGTCCTAAAACCAACAAAATAGAACCAACGTCCTATTCTATTATTCCATGCTAATCTATTCAAGCAAATGCCCGCTTTAAACACTCTAATTTTTTCAAGGTAATGGTCCTGGTTCCCCGACACACCCAATAAAGGGCATCCCGGCTCACCAGAAGGATAGACCCGACGACAGAACAGTACTCGCCAAAGACGGACCATCCGGCCAGGCCTAAAATTCAACTACGAGCTTTTTAACTGCAACAACTTTAATATACGCTATTGGAGCTGGAATTACCGCGGCTGCTGGCACCAGACTTGCCCTCCAA
+
DBDDCGIIIIIIIIIHIIIIHHIHIIIIIIIIIIIIIIE@EHHHHIIIIIIGHHHICHGHIHHHIIIIIIIIIHGIIIIGIIIIIIGEHIGHHCEHIIHGHFHHIHIHHIHHHHEHHIGHHHHIIIIIHIIIIHGHDCHIHHIIHHFIIHIIHHIIIHGIIIIIIIIIIIIHHIIIHHHIIIHIHHCCFIIIIIIGIIIIHIIIIIIIIIHIIIIIIHIIIIHH?IIIIHIIIIIIIHIIIFECIIIIHIIIIIIHIIIIIHIHIIIIIIIIIIIIIIIIIIIIIIIIIIIIHIIIIIIIIIIIHIIIIIIIIIIIIIIIIIIIIIHIIIIIIIIIIIIIDDDDD
@HISEQ:969:HM2KJBCX2:2:1102:10920:13113 2:N:0:ACTATGCA
AGTGATGTGACTCCCAACTATCCCTATTAATCATTACGGTGATCCTAGAAACCAACAAAATAGAACCATGCCGTCCTATTCTATTATTCCATGCTAATGTATTCGAGCAAAAATGCCTGCTTTAAACACTCTAATTTTTTCAAGGTAAAGGTCCTGGATCCGCAAGACACCCAATTAAGGACATCAAGTTTCTCCAGAAGGTGAGAAATCAACAGCGACAGTTCATACCCCTTAAGGCATGACCATCACGTCAATCCCGAAATTCAACTACGAGCTTTTTAACTGCAACAACTTTAATATACGCTATTGGAGCTGGAATTACCGCGGCTGCTGGCACCAGACTTGCCCTCCAA
+
CDDDDIGHGHIIIIIHIIIIIIIIIIIGIHHHIIHIHHEEHIIIFHHIIIIGHHHHHIGIIIEHHHIGHFHHIFHIHIHHIIIIHHIIIIIHHCEHIHHIIEEHIHHHIIIIIIIIIHHIIHIIIIIIIIIIHHHIHHIIIHIHHHHIHIIIIIIIGIHHIIIIIIIHIHHIIIIIIIIIIIIIIIIIIHGHHIHIIIIIIIHIIIIIIIIIHHIIIIIIIIIHHIHIIIIIIIIIIIIIIIIIIHHIIIHHIHIIIIHIIIIIIIIGIIIIIIIIIIIIIIIIIIIIIIIIIIIIIIIIHIIIHIIIIIIIIIIIIIIIIIIIIIIIIIIIIIIIIIIHIIIIIIIICDDDD
@HISEQ:969:HM2KJBCX2:2:1102:4181:13705 2:N:0:ACTATGCA
AGTGATGTGACTCCCAACTATCCCTATTAATCATTACGGTGATCCTAGAAACCAACAAAATAGAACCATGCCGTCCTATTCTATTATTCCATGCTAATGTATTCGAGCAAAATGCCTGCTTTAAACACTCTAATTTTTTCAAGGTAAAGGTCCTGGTTCCACATGACACCCAATTAAGGACATCATGCTTCTCCAGAAGGTGAGAAATCAACTGCGACAGTTCATACCCCTTAAGGCACGACCATCACGTCAATCCCGAAATTCAACTACGAGCTTTTTAACTGCAACAACTTTAATATACGCTATTGGAGCTGGAATTACCGCGGCTGCTGGCACCAGACTTGCCC
+
DDDDDIHIIHIIGHHEHIIIHHIHIIIIIIIIGIHHIGCGHHIIIIIHIIIIIIHIHIIHHIE?GCHHIFHIIEDHEHIFHFHIIHIIIHEHHIHIIHIHHHHIIIIHIIIIIHIHHHIIHHHHHHHIIEHIIIIHIHIIIHIIIIIIIIIHHIIHGDIIIIIIHHIIIHHHGFIIIIIIIIIIIHHGIIIIHIIIIHIHHHIIIGHEIIHIIIIIHIIIGHHIIHHIIHHHHIIIIIHIHHIHH8IIIFHHHHIIIHHIIIIIHIIHIIIIIIIIIIHIIIIIIIIIIIIIIIIIIIIHIIIIHIIIHIIIIIIIIIIIIIGIIIIIIIIIIIIIIIIIIHDDDDD
@HISEQ:969:HM2KJBCX2:2:1102:17067:13392 2:N:0:ACTATGCA
AGTGATGTGACTCCCAACTATCCCTATTAATCATTACGGTGATCCTAGAAACCAACAAAATAGAACCATGCCGTCCTATTCTATTATTCCATGCTAATGTATTCGAGCAAAAATGCCTGCTTTAAACACTCTAATTTTTTCAAGGTAAAGGTCCTGGATCCGCAAGACACCCAATAAAGGACATCAAGTTTCTCCAGAAGGTGAGAAATCAACAGTAACAGTTCATACCCCTTAAGGCATGACCATCACGTCAATCCCGAAATTCAACTACGAGCTTTTTAACTGCAACAACTTTAATATACGCTATTGGAGCTGGAATTACCGCGGCTGCTGGCACCAGACTTGCCCTCCAA
+
DDDDDIIIIIIIIIIIIIIIIIIIIIIIIIIIIIIIIIIHIIIIIHIHIIIGIIIIIIIGIIHIIIIIIHHIDGHIIIHIIIIIIIIHIIIIHIIIHIHGHHIHIIIIIIIIIIIIIIIIIIIIIIIIIIIIIIIHIIIIIIIIIHIIIIIIIIIIIHIIIIIIIIHIIIIIIIIIIIGIIIIIIIHIIHHHIIIIIIIIIIIIIIHIIIIIIIIIIIIIIIIIIIHIIIIIIIIIHIIIIIIIIIIIIIHFIIIIIIIIIIHIIIIIIIIIIIIIIIIIIIIIIIIIIIIIIIIIIIIIIIIIIIIIIIIIIIIIIIIIIIIIIIIIIIIIIIIIIIIIIIIIIIIIDDDDD
@HISEQ:969:HM2KJBCX2:2:1102:16014:13299 2:N:0:ACTATGCA
AGTGATGTGACTCCCAACTATCCCTATTAATCATTACGGTGATCCTAGAAACCAACAAAATAGAACCATGCCGTCCTATTCTATTATTCCATGCTAATGTATTCGAGCAAAAATGCCTGCTTTAAACACTCTAATTTTTTCAAGGTAAAGGTCCTGGATCCGCAAGACACCCAATTAAGGACATCAAGTTTCTCCAGAAGGTGAGAAATCAACAGCGACAGTTCATACCCCTTAAGGCATGACCATCACGTCAATCCCGAAATTCAACTACGAGCTTTTTAACTGCAACAACTTTAATATACGCTATTGGAGCTGGAATTACCGCGGCTGCTGGCACCAGACTTGCCCTCCAA
+
BDDDDIIIIIEHG<GHHHHHIC?1DGEGCHHHIEHHHHCHHEHHEHHIIIIHC?C=HGCFFE@HHHCE@?@?HE/<EGHIEFHHI1<FEFHHHHICHHIIIHHHHHHHHFIHHHHHIHIIHHFGGFFFHEHHHEHIIHHDHHHIHGGEECGHHFFHHEHHHHHHH@HIHHHHIFHIIIHIIGIHHHEEFHHHHHIIHIIIIIIHEIHHEHHIHEIIHIIIHIIIHHHHFHHCGGEHEIHHIIHIIIIIHHGFIHIHHHHIIHHIIHIHHEHHHGIIIIIHHHHHHIIIIEHHGCEIIIIHHHHHHIIIIIIIIIHHIIIHHHHFE<1HIIIHIHIIIGIIIIHE@IIIDDDDD
@HISEQ:969:HM2KJBCX2:2:1102:6882:13216 2:N:0:ACTATGCA
AGTGATGTGACTCCCAACTATCCCTATTAATCATTACGGTGATCCTAGAAACCAACAAAATAGAACCATGCCGTCCTATTCTATTATTCCATGCTAATGTATTCGAGCAAAAATGCCTGCTTTAAACACTCTAATTTTTTCAAGGTAAAGGTCCTGGATCCGCAAGACACCCAATTAAGGACATCAAGTTTCTCCAGAAGGTGAGAAATCAACAGCGACAGTTCATACCCCTTAAGGCATGACCATCACGTCAATCCCGAAATTCAACTACGAGCTTTTTAACTGCAACAACTTTAATATACGCTATTGGAGCTGGAATTACCGCGGCTGCTGGCACCAGACTTGCCCTCCAA
+
DDDDDIIIIIIIIIIIIIIIIIIIIIIIIIIIIIIIIIIIIIIHHIIHIIIFHIIHIHIHHHHEHHIHIHHIIHHIHIHIIIIIIIIIHIIIHIIGIIIHIHHIIIIIIIIIIIIIIIIIHIIIIIIIGHIIIIIIIIIIIIIIHIIIHIIIIHFHIIHIIIIIIIIIIIIIIHIHGHIIIIIIHIIIIIIIIIIIIIIIIHIIIIIIIIIIIIIIIIIIIIIIIIIIIIHFHHIIIIIIIIIIIIIIHHHIIHHIIHIIIHHIIIIIIIIIIIIIIIIIIIIIIIIIIIIIIHIIIIIIIIIIIIIIIIIIIIIIIIIIIIIIHHIIIIIIIIIIIIIHIIIIIIIGDDDDD
@HISEQ:969:HM2KJBCX2:2:1102:7894:13107 2:N:0:ACTATGCA
AGTGATGTGACTCCCAACTATCCCTATTAATCATTACGTCAATCCTAGAAACCAACAAAATAGGATCGAACGTCCTATTTCATTATTCCATGCTAATGTATTCAAGCGTTAGCCTGCTTTAAACACTCTAATTTTTTCAAAGTAACAGTCCTGTTTCCCTGCAACACCAAATTAATGACATTACAGTTCTTCAGAAAGGAGGAATCAGCGAAGCCAGTGCATACCAGTGGCACGACCAACCTGCTGACCCCGAAATTCAACTACGAGCTTTTTAACTGCAACAACTTTAATATACGCTATTGGAGCTGGAATTACCGCGGCTGCTGGCACCAGACTTGCCCTCCAA
+
DDDDDIIIIIIIIIIIIIIIIIHIIIIIIIIIIIIIIIIIIIIHIIIIIIIIHIIIIHHIIIIIIIIIIIIIIIIHIIIIHIIIIIGHIIIIIIIIIIHIHGHHIIHIIIIIIHIIIIIIIIIIIIIIIIIHHHIIHIIIIIHHIIIIIIIIIIIHIIIIIIIIIIIIIIIIIIIIIHIIIIIIIIIIIIIIIIIIIIIIIIIIHIIIIIIIIIIIIIIIIIIIIIIIIIHIIIIIIIHIIIHHFIIIIIIIIIIIIIIIIIIIIIIIIIIIIIIIIIIHHIIIIIIIIIIIIIIIIIIIIIIIHIIIIIIIIIIIIIIIIIHIIIIIIIIIIIIIIIIIIDDDDD
@HISEQ:969:HM2KJBCX2:2:1102:5561:14431 2:N:0:ACTATGCA
AGTGATGTGACTCCCAACTATCCCTATTAATCATTACGGTGGTCCTAGACCAACAAAATAGAACCAACGTCCTATTCTATTATTCCATGCTAATCTATTCAAGCAAAAGCCCGCTTTAAACACTCTAATTTTTTCAAGGTAATGGTCCTGGTTCCCCGACACACCCAATAAAGGGCATACCGGCTCACCAGAAGGATAGACCCGACAGCAGAACAGTACTCGCCAGAGACGGACCGTCCGGTCAGGCCTAAAATTCAACTACGAGCTTTTTAACTGCAACAACTTTAATATACGCTATTGGAGCTGGAATTACCGCGGCTGCTGGCACCAGACTTGCCCTCCAA
+
DDDDDIIIIIIIIIIIIIIIIIIIIIIIIIIIIIIIIIHIIIIIIIHHIIHIIIGHEHIIHIHIIIGIIIHIFHHHHIHIHHHHHHIIIIIIGIIIIIHIIHHHIHIIIIHIIHHHIIIIIIHIIIIIHHHIIIIIIIHIIIHIIIIHIIIHIIIIHHHIHHHIIIIHIIIHIIHIIIIIIIIIIIIIIHIIIIIIIIGIIIIIIIIIIIIIIIIIIIIIIIIIIHIIIIIIIIIIIIIIIIHIIIIIIIIIIIIIIIIIIIIIHIIIIIIIIIIIIIIIIIHIIIIIIIIIIIIHHGHIIIIIIIIIIIIIIIIIIIIIIIIIIIIIIIIIIIIIIIIDDDDD
@HISEQ:969:HM2KJBCX2:2:1102:18922:14377 2:N:0:ACTATGCA
AGTGATGTGACTCCCAACTATCCCTATTAATCATTACGTTGATCCTAGAAACCAACAAAATAGAATCGAACGTCCTATTTCATTATTCCATGCTAATGTATTCAAGCGCGTGCCTGCTTTAAACACTCTAATTTTTTCAAAGTAACAGTCCTGACTCCCCACAACATCAAATTAATGACATCATGATTCATCAGAAGGGAGAAATCAATGACATTAGTACGTACCGAAGGCACGACCGACGTATTGATCCCGAAATTCAACTACGAGCTTTTTAACTGCAACAACTTTAATATACGCTATTGGAGCTGGAATTACCGCGGCTGCTGGCACCAGACTTGCCCTCCAA
+
DDDDDIIIIIIIIIIIIIIIIIIIIIIIIIIIIIIIIIIIIIIHIIIIIIIIIIIIGIIIIIIIIIIIIIIIIIIIIIIIIHIHIIIIGGHHHIIIIIIIHDHIIIIIIHHIIIIIHHIIIIIIIIIIIIIIHGHHHIIIIIIIIIIHIIHIHHHFIIIIIIIIIIHIHIIHHIIIIIIHGEHIHHIIIIHIIIIIIIIIIIIHHIIIIIIHHHHIIIIIIIIIIIIIIIIIIIIIIIIIIHHIHIIIIIIIIIIIIIIIIIIIIIIIIIIHHIIIIIIIIIIIIIIIIIIIIHIIIIIIIIIIIIIIIIIIIIIIIIIIIIIIIIIIIIIIIIIIIIIIIDDDDD
@HISEQ:969:HM2KJBCX2:2:1102:4531:14250 2:N:0:ACTATGCA
AGTGATGTGACTCCCAACTATCCCTATTAATCATTACGGTGATCCTAGAAACCAACAAAATAGAACCATGCCGTCCTATTCTATTATTCCATGCTAATGTATTCGAGCAAAAATGCCTGCTTTAAACACTCTAATTTTTTCAAGGTAAAGGTCCTGGATCCGCAAGACACCCAATAAAGGACATCAAGTTTCTCCAGAAGGTGAGAAATCAACAGTAACAGTTCATACCCCTTAAGGCATGACCGTCACGTCAATCCCGAAATTCAACTACGAGCTTTTTAACTGCAACAACTTTAATATACGCTATTGGAGCTGGAATTACCGCGGCTGCTGGCACCAGACTTGCCCTCCAA
+
DDDDDHIIIIIIIIIIIIIIIIIIIIIIIIIIIIIIIIIIIIIIIIIIIIIHIIIIIIIIIIIIIIIIIIGHHIHHIGIIIIIIIIIIHIIIIIIIIIIIIHHEIIIIIIIIIIIIIIIIHIIIHIIIIIIIIHHHIIIIIIIIIIIIIHIIIIIIIIIIIIIIIHHIIIIIIIIIIIIIIIIIIIIIIIHIIIIIIIIIIIIIIIIIIIIIIIIIIIIIIIIIIHHHIIIIIIIIIIIIIHIIIIIIIIHGIIIIIIIIIIIIIIIIIHIIIIIIIIIIIIIIIIIIIIIIIIIIIIIIHIIIIIIIIIIIIIIIIIIIIIIIIIIIIIIIIIIIIIIIIIIIIIIIDDDDD
@HISEQ:969:HM2KJBCX2:2:1102:1634:13519 2:N:0:ACTATGCA
AGTGATGTGACTCCCAACTATCCCTATTAATCATTACGGTGATCCTAGAAACCAACAAAATAGAACCATGCCGTCCTATTCTATTATTCCATGCTAATGTATTCGAGCAAAAATGCCTGCTTTAAACACTCTAATTTTTTCAAGGTAAAGGTCCTGGATCCGCAAGACACCCAATAAAGGACATCAAGTTTCTCCAGAAGGTGAGAAATCAACAGTAACAGTTCATACCCCTTAAGGCATGACCATCACGTCAATCCCGAAATTCAACTACGAGCTTTTTAACTGCAACAACTTTAATATACGCTATTGGAGCTGGAATTACCGCGGCTGCTGGCACCAGACTTGCCCTCCAA
+
D@0<0<EF@EC11<FC1<1<<1<CCC1@CFHGH1<F@<0<<1<GE1CHHHH?1<CGEC1D?CCHH@11<11<CE<CEFE<1<C<<GHHD1GCG1@G?@G@H<DCEF<CCFGHFHFFCHHFHEIIHH?F1CEGCFGHIHHIIECHEHGB<DGCG@EG?EE?CCCCHFEC<0@?EHHHIHH<<<<@<CGDHGGC<<DC0C<EHG?HH;EHECGCEHGG@@@GEHGFHF?B1FCCH@F<1BCEHGFIGHHAEEFCIHHDC<<@<EIHEC0HHDHF<1=IHHHG1H?G@<FHFIIHHCEHIHED0HGFIIIHHHHFHHIHIIHHECHCHHCHEHHHF@EIIHIIIHEHIIIHDDDD@
@HISEQ:969:HM2KJBCX2:2:1102:12733:15269 2:N:0:ACTATGCA
AGTGATGTGACTCCCAACTATCCCTATTAATCATTACGGTGATCCTAGAAACCAACAAAATAGAACCATGCCGTCCTATTTTATTATTCCATGCTAATCTATTCAAGCACAAGCCTGCTTTAAGCACTCTAATTTTTTCAAGGTAATAGCTCTGCTTCCCCAACGCACTAACTTAATAGCATGCTGGTTATTCAGAAGGTAGGAATTCATCAGGCCAGTGCGGACAGTGAAGCCCGACCAACCGACAAACTCCGAAATTCAACTACGAGCTTTTTAACTGCAACAACTTTAATATACGCTATTGGAGCTGGAATTACCGCGGCTGCTGGCACCAGACTTGCCCTCCAA
+
DADDDIIIIIIIIIIIIIIIIIIIIIIIIIIIIIGIIIIIIIIIIIIIIIIIIIIIIIIIIIGHHIIGIIHIIIIIIIIHIIHIIIIHGIHHGHHIIFHHHHHIIIIIIIIHGHIIIIHIIHHHIIHIIIIIIIHHIHHGHIHGHIIIHIIIHIHHGIHIIHHHGIIIIIHIHIHIHHHHIIIIIHHIIHHIIIIIIIIIIIHHIIIIIIHHIIIIIIHIIHIIIIIIIHIIIHIIIIIIIIIIIHHIIIIIIIIIIIIIIIIIIHIIIIIIIIIIIIIIIHIIIIIIIIIIIIIHIIIGIIIIIIIIIIHHIIIIIIIIIIIIIIIIIIIIIIIIIIIIIIIDDDDD
@HISEQ:969:HM2KJBCX2:2:1102:4012:15665 2:N:0:ACTATGCA
AGTGATGTGACTCCCAACTATCCCTATTAATCATTACGTCGATCCTAGAAACCAACAAAATAGAATCAAACGTCCTATTTCATTATTCCATGCTAATGTATTCAAGCGTACGCCTGCTTTAAACACTCTAATTTTTTCAAAGTAACAGTCCTGATTCCCCACGACACCAAATTAATGACATCGCGGTTCTTCAGAAGGTAGGAACCAATAATGCCAGTACGTACCGAAGCACGACCAACAATTCGATCCCGAAATTCAACTACGAGCTTTTTAACTGCAACAACTTTAATATACGCTATTGGAGCTGGAATTACCGCGGCTGCTGGCACCAGACTTGCCCTCCAA
+
DBDADIEGEHHHHHHHIIHFHHHH@FHHHIIIIIFHIEHIHHHH=HHIIHIHHIIIGIHHIHHHHEGHHHHIHIGHEIIIIIGHIECEE@CCGHIIHIIIHEEHGFEHHHCIHHHHHIIIHHHHHIHHIIIIIIHHHIIIIIIIHIHHHHHHHF@FHGHHHIIGEHHHEHHGHIHIHGIGIIIIHIHHIHHIIIIIHIIIIHIIIHIHHHHCHIHHIIIIIHIIH<IIGIHIIHHIIHHHHHHG<GHF@HHIGIIIHHIIHHIIIIIIIIIGIIGIHHHIIHEIIIGIHHHHGDIIIHIIIIIIHIIIHIIIIHDIIIIHHHHIIHHHIIHHCHEIIIHHBB@DD
@HISEQ:969:HM2KJBCX2:2:1102:12682:15789 2:N:0:ACTATGCA
AGTGATGTGACTCCCAACTATCCCTATTAATCATTACGTCAATCCTAGAAACCAACAAAATAGGATCGAACGTCCTATTTCATTATTCCATGCTAATGTATTCAAGCGTTAGCTTGCTTTAAACACTCTAATTTTTTCAAAGTAACAGTCCAAATTCCCCGCAACACCAAATTAATGGCATTACGGCTCATCAGGAAGGAGGAATCAGTGAGACCAGTACATACCAGAGGCATGACCAACCTACTAACCCCGAAATTCAACTACGAGCTTTTTAACTGCAACAACTTTAATATACGCTATTGGAGCTGGAATTACCGCGGCTGCTGGCACCAGACTTGCCCTCCAA
+
CBDDDIIIIIIIIHIIIIIIIIIIIIIIIIIIIIIIIIIIIIIIIIIIIIIIHIIIIGHGHHHHHHIIIIIHIIGHHIIIIIIIIIIHIIIIIIIIIHIIIIIIIIIIIIIIIIIIHIIIIIIIHIIIIHIGHHIIIIIHIIIHIHIIHHHHHHHIIIIIIIIIIIIIIIIIIIIIIHGIIIIIHIGIIIIIIIIIIIIIIHIHHIIIIIIIIIIHIIIIIIIIIIIIIIIIIIIIIIIIIIHGHIHHIIHIIIIIHIIIIIHIIIIIIIIIIIIIIIIIIIIIIIIIIIIHIIIIIIIIIIIIIIIIIIIIIIIIIIIIIIIIIIIIIIIIIIIIIIIIIDDDDD
@HISEQ:969:HM2KJBCX2:2:1102:18336:16171 2:N:0:ACTATGCA
AGTGATGTGACTCCCACTATCCCTATTAATCATTACGGTGATCCTAGAAACCAACAAAATAGAACCATGCCGTCCTATTCTATTATTCCATGCTAATGTATTCGAGCAAAAATGCCTGCTTTAAACACTCTAATTTTTTCAAGGTAAAGGTCCTGGATCCGCAAGACACCCAATTAAGGACATCAAGTTTCTCCAGAAGGTGAGAAATCAACAGCGACAGTTCATACCCCTTAAGGCATGACCATCACGTCAATCCCGAAATTCAACTACGAGCTTTTTAACTGCAACAACTTTAATATACGCTATTGGAGCTGGAATTACCGCGGCTGCTGGCACCAGACTTGCCCTCCAA
+
DDDDDIIIIIIIIIIIIIIIIIIIHIIIIIIIIIIHHIIIIIIEHHIIIIIHIIIIIIIIHHIIIIIIHFIHICHHIHHIHIIIIIHG?FFEHFHIIIHIEGHHIIIIIIIIIIIIIIIIHIIIIIIIHIHHEHHHHIIIIIIIIIIIHIIIIIIHHHHIIIIIIIIHHHIIIIHIIIIIIIIIIIIIHGHHHIIIIIIIIHIIIIIIIIIIIIIIIIIIIIIIII=IIIIIIHIIIIIIIIIIIIIIIIHIIIIHHHIIIIIIHIIIIIIIIIIIIIIIIIIIIIIIIIIIHIIIIIIIIIIIIIIIIIIIIIIIIIIIIIIIIIIIIIIIIIIIIIIIIIIIIIIDDDDD
@HISEQ:969:HM2KJBCX2:2:1102:20472:15411 2:N:0:ACTATGCA
AGTGATGTGACTCCCAACTATCCCTATTAATCATTACGGTGATCCTAGAAACCAACGAAATAGAATCAGTCCGTCCTATTTCATTATTCCATGCTAATGTATTCAGACGTTAGCCTGCTTTAAACACTCTAATTTTTTCAAAGTAACAGTCCTGATTTCCAATCACACCAAATTAATGACATGAAAGTTCCTCAGAAGGTAGAGATTTATCTCACCAGTACAGACAATTAAGCCTGACCAATGGGTAAACCCCGAAGTTCAACTACGAGCTTTTTAACTGCAACAACTTTAATATACGCTATTGGAGCTGGAATTACCGCGGCTGCTGGCACCAGACTTGCCCTCCAA
+
ADDDDIHHHICHHHHIIIIIIIIIIIIIIIIIIIHIIIHIHIHHIIIIIIIIGHICGHHIIIIIHIHIHHI1CCC<GHH@HHHIIIIIECHHHHHFCCFGH@FEHEGGHHIIIHHHHHIHIHHHHHHHHFHHHHIHHHIIIIIHIHIHHHGHEDHHFHHGHIIIIIHHDFFHHHHIHGHGHHEEIIIIHIIIIIIIIIIIHIIIGIHGIIHHCFHHHIGIHI<IIIIIHGHIIIIGIHIIIIFEFEGEF<IGIHIHEHHFIIIIIIHHEIHIIHIHIIIIIIIIIHHEGIIIHHIIIIIIIIIHHIIIHHIHIIIIIIIHHIIIIIIIIIHIIIIIIIIIIIIDD@DB
@HISEQ:969:HM2KJBCX2:2:1102:11207:16002 2:N:0:ACTATGCA
AGTGATGTGACTCCCAACTATCCCTATTAATCATTACGGTGATCCTAGAAACCAACAAAATAGAACCATGCCGTCCTATTCTATTATTCCATGCTAATGTATTCGAGCAAAAATGCCTGCTTTAAACACTCTAATTTTTTCAAGGTAAAGGTCCTGGATCCGCAAGACACCCAATTAAGGACATCAAGTTTCTCCAGAAGGTGAGAAATCAACAGTAACAGTTCATACCCCTTAAGGCACGACCATTACGTCAATCCCGAAATTCAACTACGAGCTTTTTAACTGCAACAACTTTAATATACGCTATTGGAGCTGGAATTACCGCGGCTGCTGGCACCAGACTTGCCCTCCAA
+
DDDDDIHIIIIIIIHIIIHIIIIIIIIIIIIIIIIIIHGHIIIIHIIIIIIIIIIIIIIIIIHHIHIIIHGHGICHHIGIHIIIIHHIIIIIGIIGIIIIIGHIHHHIIIIIIIIHHIIIIIHHIIIIIGIIIIIIIIIHIIHHIIHIIIIIIIHIIHHIIIIIIHHIIIIHIIIIHIIIIIIIIIIIIHHIIIIIIIIIIIIIIIIIIIIIIIIIIIIIIIIIIIIIIIIIHIIIHIIIIIIIIIIIIIHEIIIIIIIIIIIIIIIIHEHIIIIIIIIIIHIIIIIIIIIIIIIIIIIIIIIIIIIIIIIHIIIIIIIIIIIIIIIIIIIIIIIIIIIIIIIIIIIIDDDDD
@HISEQ:969:HM2KJBCX2:2:1102:18243:15185 2:N:0:ACTATGCA
AGTGATGTGACTCCCAACTATCCCTATTAATCATTACGTCGATCCTAGAAACCAACAAAATAGAATCAAACGTCCTATTTCATTATTCCATGCTAATGTATTCAAGCGCGAGCTTGCTTTAAACACTCTAATTTTTTCAAAGTAACAGTCCTGATTTCCCGCGACACCAAATTAATGACATCGTGGTTCGTCAGAAGGGAGAAACCAATAATGCTAGTACGTACAAAGTACGACCGACATATTAGTCCCGAAATTCAACTACGAGCTTTTTAACTGCAACAACTTTAATATACGCTATTGGAGCTGGAATTACCGCGGCTGCTGGCACCAGACTTGCCCTCCAA
+
BDDA?GHHIFEHHIHIIHH@G<<FFHHHFFEFCFHFFGHEH?H1CGHHEEH1<1GCC?1@FFEEEHFHHIGDCEHHFHHHDG@GCGH11CCC1<DHHHHHIDCCCEHC=CF<<CFHFFGHHHIIIHHEFFHEHCHHHEHHHHHIIHHHHF@F<HGFHHE<GHHGCD.IHEG?GIHIHIHHHHEHG?CHHEEHHHGCEHFHHHHGEIIIIHEHFHIHIIIIHGHHHIIIIIIHHCHGGGHGGGHHHFCHHIHHGC?HHHHDIHHHHGCHHHHIIHHHIIIHHHH?FDIHHHEEEHIHHIHHHHHHHHIHHHHIHHDIHHGHIHHGIHEIHHHEIIIIIIHBDDDD
@HISEQ:969:HM2KJBCX2:2:1102:8407:16569 2:N:0:ACTATGCA
AGTGATGTGACTCCCAACTATCCCTATTAATCATTACGGTGATCCTAGAAACCAACAAAATAGAACCATGCCGTCCTATTCTATTATTCCATGCTAATGTATTCGAGCAAAAATGCCTGCTTTAAACACTCTAATTTTTTCAAGGTAAAGGTCCTGGATCCGCAAGACACCCAATAAAGGACATCAAGTTTCTCCAGAAGGTGAGAAATCAACAGTAACAGTTCATACCCCTTAAGGCATGACCGTCACGTCAATCCCGAAATTCAACTACGAGCTTTTTAACTGCAACAACTTTAATATACGCTATTGGAGCTGGAATTACCGCGGCTGCTGGCACCAGACTTGCCCTCCAA
+
DDDDDIIIIIIIIIIIIIIIIIIIIIIIIIIIIIIIIIIIIIIIIIIIIHIIIIIIIHIIIIIIIIIIIHIIIHHIHIHIIIIIIIIIIIIIIHIIIIHIHGHHHIIIIIIIIIIIIIIIIIIIIIHIIIIIIIIIIIHIIIIIIIIIIIIIIIHIHHIIIIIIIIIIIIIIIIIIIIIIIIIIIIIHIIHIIIIIIIIIIIIIIIIIIIIIIIIIIIIIIIIIIIIIIIIIIIIIIIIIIHIIIIIIIIHFIIIIIIIIIIIIIIIIIIIIIIIIIIIIIIIIIIIIIIIIIIIIIIIIHIIIIIIIIIIIIIIIIIIIIIIIIIIIIIIIIIIIIIIIIIIIIIIIDDDDD
@HISEQ:969:HM2KJBCX2:2:1102:8338:16233 2:N:0:ACTATGCA
AGTGATGTGACTCCCAACTATCCCTATTAATCATTACGGTGATCCTAGAAACCAACAAAATAGAACCATGCCGTCCTATTCTATTATTCCATGCTAATGTATTCGAGCAAAAATGCCTGCTTTAAACACTCTAATTTTTTCAAGGTAAAGGTCCTGGATCCGCAAGACACCCAATTAAGGACATCAAGTTTCTCCAGAAGGTGAGAAATCAACAGCGACAGTTCATACCCCTTAAGGCATGACCATCACGTCAATCCCGAAATTCAACTACGAGCTTTTTAACTGCAACAACTTTAATATACGCTATTGGAGCTGGAATTACCGCGGCTGCTGGCACCAGACTTGCCCTCCAA
+
DDDCDIIIIIIIHIIGIIIIIIIHIFGHHIIIIIIIIIFIIGHHIIHHIHHIIIIIHIIHHCEHHIIGIHIIGECHHCHHIIHHHIIHIHEHHHIIEHHHHDGHIIIHIIIIIIIHIIIIIIHHIGIHHHIIHHIIHIIIIHIIIIHHIIIHIHIIIHHIIIIIIIIIIIIHIIIIIIIIIIIIIHHHHHHIIIIIHHHHIHIIIIIHIIIIIIIIIIIIIHIIIIIIIIIIIIII;IIIIHIIIIIIIIHHIIIIIIIIIIIHIIIIIIIIIIIIIIIIHHIIIIIIIIIHGIIIIIIIHHIIIIIIIIIIIIIIIIHIIIIIIIIIIHIIIIIIIIIIIHHIIIIIDCDDD
@HISEQ:969:HM2KJBCX2:2:1102:6299:18118 2:N:0:ACTATGCA
AGTGATGTGACTCCCAACTATCCCTATTAATCATTACGGTGATCCTAGAAACCAACAAAATAGAACCATGCCGTCCTATTCTATTATTCCATGCTAATGTATTCGAGCAAAAATGCCTGCTTTAAACACTCTAATTTTTTCAAGGTAAAGGTCCTGGATCCGCAAGACACCCAATAAAGGACATCAAGTTTCTCCAGAAGGTGAGAAATCAACTGTAACAGTTCATACCCCTTAAGGCATGACCATCACGTCAATCCCGAAATTCAACTACGGGCTTTTTAACTGCAACAACTTTAATATACGCTATTGGAGCTGGAATTACCGCGGCTGCTGGCACCAGACTTGCCCTCCAA
+
ADDBBIIHIIIHGHGHHIIIH1EHHIGIIIIIIIIGIIIIIIIIHIHHIIIIHHIIHEHIHIIHIIIIIHGH<HDHHHHHEHIIIIIIIICCHHHHIHH?@CGIIHGCIHIFHHHHHHHEHHHHIIHIIIIIIIHHHHHEHGIHIIHHHHHHHHIIIHGHHHHHIHHIFHHIIIIEHIHIHHHHHHHIIHGIIHHIHIHIIIIIIIHFIIIIIIHIHIHGHIHGHGHDIIHGHGIIGGHHFHIIHIHHHFGHIIIIIIIIIIIIIHHGDHGIGIHGIIIHHHIIIIIIIIIHHHGIIHEHIIIIHIIIIIIHIIIIHIIIIHHIHIHEIIIIIIIHIIIIHIIIIIIIDACDA
@HISEQ:969:HM2KJBCX2:2:1102:6599:18094 2:N:0:ACTATGCA
AGTGATGTGACTCCCAACTATCCCTATTAATCATTACGGTGATCCTAGAAACCAACAAAATAGAACCATGCCGTCCTATTCTATTATTCCATGCTAATGTATTCGAGCAAAAATGCCTGCTTTAAACACTCTAATTTTTTCAAGGTAAAGGTCCTGGATCCGCAAGACACCCAATTAAGGACATCAAGTTTCTCCAGAAGGTGAGAAATCAACAGCGACAGTTCATACCCCTTAAGGCATGACCATCACGTCAATCCCGAAATTCAACTACGAGCTTTTTAACTGCAACAACTTTAATATACGCTATTGGAGCTGGAATTACCGCGGCTGCTGGCACCAGACTTGCCCTCCAA
+
@D@D@CCF@CGH@GHIHIIIIGHHIIEHHCGIE?GHHG=FECF<C@HHE1@GHIFEH1F1FFD<FEHHC@EFEE<EHHFHIIH1D1?CGGEHHIH1<G<C11<HECGEHHHGHHIHHHHIGHGHHHGEGHBEHEHHH@@CHHIIIIIIHHHGEGHHHHGIHHHIIFHHEEHHHHIHHHHIHGIIIHHHHHHIIHIIIIIIIIHHIIIIIHIIIHIGHIHGIIHIIHHCIIIIIIIIIIIIIIHHHHHHHECHIIIIIIIIIIIIIIHHHFHIIHIIIIIIIHIIIHHIIIIIIHHHIIHGIIIIHIHIIIIHIIIIIIIIIIHIIIIIIGIIIHIIIIIIHIIHIIIHDDDDD
@HISEQ:969:HM2KJBCX2:2:1102:9588:18466 2:N:0:ACTATGCA
AGTGATGTGACTCCCAACTATCCCTATTAATCATTACGGTGATCCTAGAAACCAACAAAATAGAATCATGCCGTCCTATTTTATTATTCCATGCTAATGTATTCAAGCAAAATGCCTGCTTTAAACACTCTAATTTTTTCAAAGTAAAGGTCCTGGTTCCCCGCGACACCCAATTAAGGGCATCGCGGTTCTCCAGAAGGTGAGAAATTGACTACACCAGTTCATACCCCTTAAGGCACGACCGATGTGTCAATCCCGAAATTCAACTACGAGCTTTTTAACTGCAACAACTTTAATATACGCTATTGGAGCTGGAATTACCGCGGCTGCTGGCACCGACTTGCCCTCCAA
+
DDDDDHIIIIIIIIIHHHIIIIIIIIIIIIIIIIIIIIIIIIIIIIIIIIIHIIHIHII?HIIIIIIIIIHHIIHGIIIHIIIHIIIIIIIHIIIIIIIIIIIIIIIIIIIIIHHIIIIIIIIIIIIIIHIIIIIIIHIHHIIIIIIIIIIIHIHHHIHIIIIHIIIIIIIIIHIHIIIIIHIIIIHIHIIIIIIIIIIIIIIIIIIIIHIIIIHHIIIIIIIIIIIIIIIIIIIIIIIIIIIHIIIIHHHIHHIIIHIIIIIIIIIIIIGIIIIIIIIIIIIIIIIIIHIIIIIIIIIIIIIIIIIIIIIIIIIIIIIIIIIIIIIIIIIIIIIHIIIIIIIIIIDDDDD
@HISEQ:969:HM2KJBCX2:2:1102:18959:19030 2:N:0:ACTATGCA
AGTGATGTGACTCCCAACTATCCCTATTAATCATTACGGTGATCCTAGAAACCAACAAAATAGAACCATGCCGTCCTATTCTATTATTCCATGCTAATGTATTCGAGCAAAAATGCCTGCTTTAAACACTCTAATTTTTTCAAGGTAAAGGTCCTGGATCCGCAAGACACCCAATAAAGGACATCAAGTTTCTCCAGAAGGTGAGAAATCAACAGTAACAGTTCATACCCCTTAAGGCATGACCGTCACGTCAATCCCGAAATTCAACTACGAGCTTTTTAACTGCAACAACTTTAATATACGCTATTGGAGCTGGAATTACCGCGGCTGCTGGCACCAGACTTGCCCTCCAA
+
DDBDDIIHIHIICHIHIIIIIHIIIIIIIIIHIIIHIIHHIIFEHHHIHIIIGIHI?CF1DEH?GHIIIIIIHGDHIIIIIC?GHIIIIIHGIEF?FCHEHHGHIHGDHHHIHHIIIHIIHHHHIHHHHIIII7HFGHIHIIIHGHIIIIIIHHIHDDEHHHGIIIIIIHIIHCHHHHIIHIIIIIIHHIHHEIIIIIIIIHIIIIIHHIIIIIIIIIIIHHHIIIHIIIIHIIIIIIIHIHIIIIIIIHGDHHEHHHIHIIIHIHHHHEIIIIIIIIIIIIIIIIHIIIIIIIIIIIIIIIIIHIHIIIIIIIIIIIIIIHIIIIHIIIIIIIIIIIIIIIIIIIIIDDDDD
@HISEQ:969:HM2KJBCX2:2:1102:17765:19076 2:N:0:ACTATGCA
AGTGATGTGACTCCCAACTATCCCTATTAATCATTACGGTGATCCTAGAAACCAACGAAATAGAACCAAGCCGTCCTATTTCATTATTCCATGCTAATATATTCAGACGTTAGCCTGCTTTAAACACTCTAATTTTTTCAAAGTAATAGTCCTGATTTCCAATCACACCAAATAAATGGCATGAAAGTTCCTCAGAAGGTAGAGATTTATCTCACCAGTACAGACAATTAAGCCTGACCAATGGGTAAACCCCGAAGTTCAACTACGAGCTTTTTAACTGCAACAACTTTAATATACGCTATTGGAGCTGGAATTACCGCGGCTGCTGGCACCAGACTTGCCCTCCAA
+
DDDDDIIIIIIIHIHIIHIHHIIGHHHHIIIIIIIIIIIIHIIHIHHIIHIIIIIIGFHIIIHGHHHIEEHEDHHHIIIIIIIIIIHIGIHHFEHIIIIIIHECGCHGIHIHIHIIHHFHGHHIHIIIIIHIIIHIIIIIIHIHHIIIIIIHHHHHHHHHIHHHIEGEHHIHHGGHHHIHFHHIHHHHHHHIIHHIIIHHIHHGGHHIHIHHIHHHIIGIIIIIHIHEHIIIHIIIIIIIIIHHEF<HIHHIIIIIIIIGIIHHHIIIIIIIIIHIIIHIIIIIIIIIHHIHHHHHIGIIIIIIIIIIIIIIIIIIIIIIIIIHIIIIHIIIIIHIIIIIIIIDDDDA
@HISEQ:969:HM2KJBCX2:2:1102:14814:19326 2:N:0:ACTATGCA
AGTGATGTGACTCCCAACTATCCCTATTAATCATTACGGTGATCCTAGAAACCAACAAAATAGAACCATGCCGTCCTATTCTATTATTCCATGCTAATGTATTCGAGCAAAATGCCTGCTTTAAACACTCTAATTTTTTCAAGGTAAAGGTCCTGGTTCCACATGACACCCAATTAAGGACATCATGCTTCTCCAGAAGGTGAGAAATCAACTGCGACAGTTCATACCCCTTAAGGCACGACCATCACGTCAATCCCGAAATTCAACTACGAGCTTTTTAACTGCAACAACTTTAATATACGCTATTGGAGCTGGAATTACCGCGGCTGCTGGCACCAGACTTGCCCTCCAA
+
DDDDCIIIIIIIIIIIIIIIIIIIIIIIGIIIIIIIIIHIGHIIIIIIIIIIIIIIIHHEHIHIIIIHIHHIIHHHIIIIIIHIIIIIIIIIIGIIIIIHHHHGHIIIIIIIIIIIIIIIIIIHIIIIIIIIGIIIIIIIIIIIIIIIIIIHIIIIIIIIIIIIIIIIIHIIIIIIIIHIIIIIIIIIIHIIIIIIIIIIIIIIIIIIIIIIIII<IIIIHIIIIIIIIIIIIIIGGIIIIIGIIIIIIIHIIIIIIIIIIIIIIIIIHIIIIIIIIIIIIIIIIIIIIIIIIIIIIIIHIIIIIIIIIIIIIIIIIIIIIIIIIIIIIIIIIIIIIIIIIIIIIIIDDDDD
@HISEQ:969:HM2KJBCX2:2:1102:7304:19807 2:N:0:ACTATGCA
AGTGATGTGACTCCCAACTATCCCTATTAATCATTACGGTGATCCTAGAAACCAACAAAATAGAACCATGCCGTCCTATTTTATTATTCCATGCTAATCTATTCAAGCACTAGCTTGCTTTAAGCACTCTAATTTTTTCAAGGTAATAGCTCTGCTTCCCCAACGCACCAAATTAATGGCATGAAGGTTATTCAGAAGGTAAGAATCCATCAAATCAGTACGAACAGTGAAGCCCGACCGATAGACAGATTCCGAAATTCAACTACGAGCTTTTTAACTGCAACAACTTTAATATACGCTATTGGAGCTGGAATTACCGCGGCTGCTGGCACCAGACTTGCCCTCCAA
+
DDDDBIHIHIIFHIIIHHIIIFEHHGCGHHHE@HHEHHEHHEHIIIIGIHHHIIIIIFIIHI@EGHHEFCC??HHHHHIHEGHIHFHIFCHHCGH<GHEEIHHGFIHEIIHIIIIHGIIIIHHIHIIIHIIIHIHHHHHHIIHHIIFHIHIIIIHHHGIHHHHHHIIIIHIHHHIHIHHIIIIIHHHHHHIHIHHFGHIIHHHIIIHIIIIIIIIHIIHIIHIIIIFGIIHIIIIHIIIIIIIIIHFIIHIIIIIIIIIIIIIHIHIIIIIIIIIIIIIIGIIIIIIIHIIIIIHIIIIIIIIIIIIIIIIIIIIIIIIIIIIIHIIIIIIIIIIIIIIIIIIDDDDD
@HISEQ:969:HM2KJBCX2:2:1102:4412:19389 2:N:0:ACTATGCA
AGTGATGTGACTCCCAACTATCCCTATTAATCATTACGGTGATCCTAGAAACCAACAAAATAGAATCATGCCGTCCTATTTTATTATTCCATGCTAATGTATTCAAGCAAAATGCCTGCTTTAAACACTCTAATTTTTTCAAAGTAAAGGTCCTGGTTCCCCGCGACACCCAATTAAGGGCATTGCGGTTCTCCAGAAGGTGAGAAATTGACTACACCAGTTCATACCCCTTAAGGCACGACCGATGTGTCAATCCCGAAATTCAACTACGAGCTTTTTAACTGCAACAACTTTAATATACGCTATTGGAGCTGGAATTACCGCGGCTGCTGGCACCAGACTTGCCCTCCAA
+
BDDDDIIIIIIIIIIIIIIIIIIIIIIIIIIIIIIIIEHIIIIIIIIIIIHIHIIIIHHIIIGIIIIIIIGHIHHHIHIIIIIIIIIIIIIIIHIIIIGHEGHIIIIIIIIGHGHIIIIIIIII<IHHHHHIHI=IIIIIIHIIIIIIIHHFHHHIIIIIHGHHHHCHIEHIHIIIIF?:EGHHHHIDEHIHHIHHHHFFGEHHIIIIHHHHIIIIIHIHIGGHIIIIHIIIHFCIHFHHFIHIIHIHFH@GC?CCFEGHEHHHEEHHHDIIIHFHCECFIIIHHFEHCGFG@@@EEHCHHIIHIHHHHCIIHHHHG?HHD<HGIHIIHEHEIGHHHHHFCHHHD@<<<DD<
@HISEQ:969:HM2KJBCX2:2:1102:3296:20050 2:N:0:ACTATGCA
AGTGATGTGACTCCCAACTATCCCTATTAATCATTACGGTGGTCCTAGAAACCAACAAAATAGAACCACAACGTCCTATTCTATTATTCCATGCTAATCTATTCAAGCAATAGCCCGCTTTAAACACTCTAATTTTTTCAAGGTAATGGTCCTGGCTCCCCAACACACCCAATTAAGGACATACTGGTTCACCAGAAGGAAGACCCGACAACAGGACAGTACTCGCCAAAGACGGACCGCCCGGCCAAGTCTAAAATTCAACTACGAGCTTTTTAACTGCAACAACTTTAATATACGCTATTGGAGCTGGAATTACCGCGGCTGCTGGCACCAGACTTGCCCTCCAA
+
DDDDDIIIGIIIIIIIIIIIIIIIIIIIIIIIIIIIIIIIHHIHIIIIIIIIIIHIIHEHHIHGGIIIIIGHHHHIIIHHHIIHIIIIIIIIIIIIHIHIIGHIIIIIIIIIHIIHIIHIIIIIIHHHIIIIHIIIHIIIIIIIIIIIIIIIIIIHIIIIIIIIHIHIIIIIHIIIIIIIIIIIIIIIIIIIIIIIIIIIIIIIIIIIIIIIIIIIIIIIIIHIIIIIIIIIIIIIIIIIIIIIIIIIGIIIIIIIIIIIIIIIIIIIIIIIIIHHIIIIIIIIIIIIIIIIIIIIIIIIIIIIIIIIIIIIIIIIIIIIIIIIIIIIIIIIIIIIIIIIIIDDDDD
@HISEQ:969:HM2KJBCX2:2:1102:17598:20476 2:N:0:ACTATGCA
AGTGATGTGACTCCCAACTATCCCTATTAATCATTACGGTGATCCTAGAAACCAACAAAATAGAATCATGCCGTCCTATTTTATTATTCCATGCTAATGTATTCAAGCAAAATGCCTGCTTTAAACACTCTAATTTTTTCAAAGTAAAGGTCCTGGTTCCCCGTGACACCCAATTAAGGGCATCGCGGTTCTCCAGAAGGTGAGAAATTGACTACACCAGTTCATACCCCTTAAGGCACGACCGATGTGTCAATCCCGAAATTCAACTACGAGCTTTTTAACTGCAACAACTTTAATATACGCTATTGGAGCTGGAATTACCGCGGCTGCTGGCACCAGACTTGCCCTCCAA
+
DDDDDIIIIIIIIIIIIIIIIIIIHIIIIIHIIIIIIIIIHIIIIIIIIIHIIIIIIHHHIHIHIIIIIHGIIIIIIIIIIIIIIIIHIIIIHIIIIHIHIFHHIIIIIIIIIIHHIIIIIIIIIIIIIIIIIIIIIIIIIIIIIIIIIIIIIHHHHHIHIIIIIIIIIHHIIIIIIIIIIIIIIIIIIIIIIIIIGIIIIIIIIIIIIIIIIIIIIIIIIHHIIIIIIIIIIIIIIIIIHIIIIIIIGIHIHHHIIIIIIHIIIIHHHIIIHIIIIIIIIIIIIIIIIIIIIIIIIIIHIIIIIIIIIIIIIIIIIIIIIIIIIIIIIIIIIIIIIIIIIIIIIIIDDDDD
@HISEQ:969:HM2KJBCX2:2:1102:3302:20552 2:N:0:ACTATGCA
AGTGATGTGACTCACAACTATCCCTATTAATCATTACGTTGATCCTAGAAACCAACAAAATAGAATCGAACGTCCTATTTCATTATTCCATGCTAATATATTCAAGCGCGTGCCTGCTTTAAACACTCTAATTTTTTCAAAGTAACAGTCCTGATTCCCCACGACACCAAATTAATGACATCATGGCTCCTCAGAAAGGAGAAACCAATAACACCAGTACATACCAGAGGCATGACCGACGTATTGATCCCGAAATTCAACTACGAGCTTTTTAACTGCAACAACTTTAATATACGCTATTGGAGCTGGAATTACCGCGGCTGCTGGCACCAGACTTGCCCTCCAA
+
0<B0<FHH1FHII1<DFEH@1<1<1<<1CHHI?FHCCHF1DGH11<1<D1D11DCD1DCF1D<11FCE1<1<DFH@1D1111CFF1D111D1D1DCF/@@FHHHD4>0@@@=0HB1EIHFHFHHHG@?HHIIIIHHHHBDHEEIIHF8<HE?FHHGHCHHHCHC@HHEHEHHGHF@HH@G@EH?HH2HGCHFGIIHHFEHFIHH?HIHIHFD<GEFAHIIHHGGGGFC@HGHHGCIHHGHFHFF<EEGCHHEEHHFEHIHHEHIIHEE@E@C?GCC@EHGGHHHCEIHHHEEHE?ECHGEEHIHFFECCGHGCHHHDHEIIIHHHCEHHHGFCDGEHHDIHDD@@D
@HISEQ:969:HM2KJBCX2:2:1102:4136:20279 2:N:0:ACTATGCA
AGTGATGTGACTCCCAACTATCCCTATTAATCATTACGGTGATCCTAGAAACCAACAAAATAGAATCATGCCGTCCTATTTTATTATTCCATGCTAATGTATTCAAGCAAAATGCCTGCTTTAAACACTCTAATTTTTTCAAAGTAAAGGTCCTGGTTCCCCGCGACACCCAATTAAGGGCATCGCGGTTCTCCAGAAGGTGAGAAATTGACTACACCAGTTCATACCCCTTAAGGCACGACCGATGTGTCAATCCCGAAATTCAACTACGAGCTTTTTAACTGCAACAACTTTAATATACGCTATTGGAGCTGGAATTACCGCGGCTGCTGGCACCAGACTTGCCCTCCAA
+
<@DD@F1F?C11<<<GEGHIIHFFHFHE?@GEC1<FHEHIEEG@FHHEC<GGCHHEHH@HE@<1DGHHC?EH<0<EGGHEEHEHHEHHFCFE@C?FHC1CG?F?HFC<DHIHHIHEEHCHHIFFG8<DB1<C1DDCHB.1<GHAGDFH%<<FHB9<DFF7:<G@:<7<0<B:FF:<D@CGEEE<<<CEF/CGHCIHEHGC<<<7F0GF<EIHEHFCCFD9FHHFBBA?HECACD<0<<CE<0<?D<<<<D<D</C<1G<1FF1<CC@E<CCD1<1<CD<<1HCCCF<1G<F<1HD<10D<C@?H@HFG@FFCG@@F<1<<<<CF1<1FC?FC<CF1@CG<E<@HC01D@@DB
@HISEQ:969:HM2KJBCX2:2:1102:13363:21227 2:N:0:ACTATGCA
AGTGATGTGACTCCCAACTATCCCTATTAATCATTACGGTGGTCCTAGAAACCAACAAAATAGAACCACAACGTCCTATTCTATTATTCCATGCTAATCTATTCAAGCAATAGCCCGCTTTAAACACTCTAATTTTTTCAAGGTAATGGTCCTGGCTCCCCAACACACCCAATTAAGGACATACTGGTTCACCAGAAGGAAGACCCGACAACAGGACAGTACTCGCCAAAGACGGACCGCCCGGCCAAGTCTAAAATTCAACTACGAGCTTTTTAACTGCAACAACTTTAATATACGCTATTGGAGCTGGAATTACCGCGGCTGCTGGCACCAGACTTGCCCTCCAA
+
DDDDDIIIIIIIHIIIIIIIIIIHIIIIIIIHHIIHIIIIIIIHIIIIIIIIIIIIHHHHHIIIIIIIIIGIHIHIIIIGFHHIIHIIIFHIIIHIIIIIIGHHIIIIHHIIHHHHHIIHHIHIIIIIIHEHHHIIIIIIIHIIIIIIIIIHHIIHIHHHIIIHIIIIHIHHHHIIIIIHIIIIIIIHIIIIIIIIIIIIIIIIHIIIIIIIIIHIIIIIIIIIIIIIIIIHHIIIIIIIIIIIHHIIIHGHIIIHGHIIIHIIIIIIIIHHHIIIIGIIIIIIHIIIIIIIIIIIIIIIIIIIIIIIIIIIIIIHIIHIIIIIIIIIIIIIIIIIIIHHIIDDDDD
@HISEQ:969:HM2KJBCX2:2:1102:6684:21358 2:N:0:ACTATGCA
AGTGATGTGACTCCCAACTATCCCTATTAATCATTACGGTGATCCTAGAAACCAACAAAATAGAACCATGCCGTCCTATTCTATTATTCCATGCTAATGTATTCGAGCAAAAATGCCTGCTTTAAACACTCTAATTTTTTCAAGGTAAAGGTCCTGGATCCGCAAGACACCCAATAAAGGACATCAAGTTTCTCCAGAAGGTGAGAAATCAACAGTAACAGTTCATACCCCTTAAGGCATGACCATCACGTCAATCCCGAAATTCAACTACGAGCTTTTTAACTGCAACAACTTTAATATACGCTATTGGAGCTGGAATTACCGCGGCTGCTGGCACCAGACTTGCCCTCCAA
+
DDDDDIIIIIIIIIIIIIIIIIIIIIIIIIIIIIIIIIIIIIIIIIIIIIIIIIIIIIIIIIFHHHIHIHHHIHHHHIIIIIIIIIIIIIIHHHHIIIIIIFHHIIHIIIIIIIIIIIHHIIIIIIIIIIIIIIIHHIIIIIIIIIIIIIIIIIIIIIIIIIIIIIIIIHIHIIIIIIIIIIIIIIIIIHHIIIIIIIIIIIIIIIIIIIIIIIIIIIIIIIIIIIIIIIIIIIIIIIIIIIIIIIIIIIHGIIIIIIIIIIIIIIIIIIIIIIIIIIIIIIIIIIIIIIIIIIIIIIIIHIIIIIIIIIIIIIIIIIIIIIIIIIIIIIIIIIIIIIIIIIIIIIIIDDDDD
@HISEQ:969:HM2KJBCX2:2:1102:18662:21225 2:N:0:ACTATGCA
AGTGATGTGACTCCCAACTATCCCTATTAATCATTACGTCAATCCTAGAAACCAACAAAATAGGTTTGAACGTCCTATTTCATTATTCCATGCTAATGTATTCAAGCGTTAGCCTGCTTTAAACACTCTAATTTTTTCAAAGTAACAGTCCTGTTTCCCTGCAACACCAAATTAATGGCATTACAGTTCTTCAGAAAGGAGGAATCAGCGAAACCAGTTCATACCAGTGGCACGACCAACCTGCTGACCCCGAAATTCAACTACGAGCTTTTTAACTGCAACAACTTTAATATACGCTATTGGAGCTGGAATTACCGCGGCTGCTGGCACCAGACTTGCCCTCCAA
+
@DDDDIIIIIIGI1@CF<GHHEHHIFHHE@ECGEHCHHHH=HIIHHHG@CG1D?FHCFGHIG?1GGHHHHEC<1DGFGCEHEG@GEHHCHHH?EHHHHIHCIHEFHIHIIHD?HIIIIIHGDHEHHHEHHHHIHHFCIHHGHHHHGGHHIIHGFGHH?HGHHHHHHEGGGHGGGHHHCDHHIHFHHHHHGHHHHHHHIHHHHIGIHHECIIHH=HH9@GIIIIIIIHHEG6FHHG/@EGHIHIHDIIDCHEHHHHCCFIIHHHHFEGE1IIIIIIHFIIIIIIHGIHFHHIHHHCHFHHHGEIIHHHIIIIIIIIHGHHHIHFIIIIIIIIHHHIIIIHHICDCDA
@HISEQ:969:HM2KJBCX2:2:1102:19293:22464 2:N:0:ACTATGCA
AGTGATGTGACTCCCAACTATCCCTATTAATCATTACGATGATCCTAGAAACCAACAAAATAGAACCATGCCGTCCTATTCTATTATTCCATGCTAATGTATTCGAGCAAAAATGCCTGCTTTAAACACTCTAATTTTTTCAAGGTAAAGGTCCTGGATCCGCAAGACACCCAATTAAGGACATCAAGTTTCTCCAGAAGGTGAGAAATCAACAGCGACAGTTCATACCCCTTAAGGCACGACCATCACGTCAATCCCGAAATTCAACTACGAGCTTTTTAACTGCAACAACTTTAATATACGCTATTGGAGCTGGAATTACCGCGGCTGCTGGCACCAGACTTGCCCTCCAA
+
DDDDDIIIIIIIIIIIIIIIIIIIIIIIIIIIIIIIIIIIIIIIIIIEHIIHIIHIIIIIIIIIHIIHIHIIHEDHIGHHIIHHHIIIIHIGECFHHHGEHFHIIIIIIIHIIIIIIIIHIHIIIHIIHHIIIIIIHHIHIHIIIIIIIHHIIHIHHIIHIIHHHHHHIIIIIHIIIIIIIIIIIIIIHHIIGIIIIIIIHIHIIIIIIIIIIHIIIHIIIIIIIIIIIIIHIIIIIIIIGIIIIIHIIIHHIHHIIIIIIIIIIHIIIIIHHIIIIIIIIIIIIIIIIIIIIIIIIIIIHIIIIIIHIIIIIIIIIIIIIIIIIIIIIIIIIIIIIIIIIIIHIIIIDDDDD
@HISEQ:969:HM2KJBCX2:2:1102:12671:22892 2:N:0:ACTATGCA
AGTGATGTGACTCCCAACTATCCCTATTAATCATTACGGTGATCCTAGAAACCAACGAAATAGAACCAATCCGTCCTATTTCATTATTCCATGCTAATGTATTCAGACGTTAGCCTGCTTTAAACACTCTAATTTTTTCAAAGTAACAGTCCTGATTTCCTATCACACCAACTAAATGGCATGAAAGTTCCTCAGAAGGTAGAGATTTATCTCACCAGTACAGACAATTAAGCCTGACCAATGGGTAAACCCCGAAGTTCAACTACGAGTTTTTTAACTGCAACAACTTTAATATACGCTATTGGAGCTGGAATTACCGCGGCTGCTGGCACCAGACTTGCCCTCCAA
+
DDDDDIIIIIIIIIIIIIIIIIIIIIIIIIIIIIIIIIIIIIIIIIIIIIIIIIIIIHHHIIIHHHIHIIIIHHIIHIIIIIIIIIIIIIIIIGIHIIIIIIHIIIIIIIIIDIIIIIIIIIIIIIIIIIIHIIIIIIIIIIIIIIIIIHHIHIIIIIGHHIIHIIIGIIIIIIIIIIIIHHIHIIIIIIIIIIIIICHHIIIHHHIIIHIIIIIIIIIIIHHIIIIHIIIIIIIHIHIIIIIHHHHIIIIIIIIIIIIIIHEHIIHIIIIIIIIIIIIIIIIIIIIIIIIIIIIIIIIIIIIIIIIIIIIIIIIIIIIIIIIIIIIIIIIIIIIIIIIIIIIDDDDD
@HISEQ:969:HM2KJBCX2:2:1102:16322:22949 2:N:0:ACTATGCA
AGTGATGTGACTCCCAACTATCCCTATTAATCATTACGGTGATCCTAGAAACCAACAAAATAGAACCATGCCGTCCTATTCTATTATTCCATGCTAATGTATTCGAGCAAAAATGCCTGCTTTAAACACTCTAATTTTTTCAAGGTAAAGGTCCTGGATCCGCAAGACACCCAATAAAGGACATCAAGTTTCTCCAGAAGGTGAGAAATCAACTGCAACAGTTCATACCCCTTAAGGCATGACCATCACGTCAATCCCGAAATTCAACTACGAGCTTTTTAACTGCAACAACTTTAATATACGCTATTGGAGCTGGAATTACCGCGGCTGCTGGCACCAGACTTGCCCTCCAA
+
<DDDD@HHE1CCHIGHIHHCHIIEGHHHICC1<DCC1D0FC<FE1<1<FHHH1CH=HHHHHFFHEHFEHE1@CGC<DDHE@D1<G@CF<CFECCCF1FGHHCCEF@FHIHHGDGHIHIIGEHHHHFGHBCH@GGFH??HIHHHHEEIHHHHIHHHF?CHDCCHGCCEHHECHHHHIHHHDHFFFHHGHHEHF?HGCFGEHHCCIIHHFCGGGFGEHFIIHHIHHHHGIHEGAHIIIIIHEIIIHFEGAEFHCHHHHIIIIIIIIIIIIHIHIIIIIIIIIIIIIIIIIIIIHIHHIIHIHHIIIHHIIIIIIIIIIIIIIIIIIIIIIIIIIIIIIIIIHIIIIHIIIDDDDD
@HISEQ:969:HM2KJBCX2:2:1102:18424:23339 2:N:0:ACTATGCA
AGTGATGTGACTCCCAACTATCCCTATTAATCATTACGGTGATTCAGAAACCAACAAAACAGGACCACCGTCCTATTTTATTATTCCATGCTAATGTATTCAGACGTAAGCCTGCTTTGAACACTCTAATTTTTTCAAGGTAAAGGTCCTGGTTTCCCACCACGCTAAATTAATAACATGATGGTTCCCCAGAAGGTAGAAATTCCACACGCCAGTACAGACTATTGCCCGACCAACGGTAGAACCCCGAAATTCAACTACGAGCTTTTTAACTGCAACAACTTTAATATACGCTATTGGAGCTGGAATTACCGCGGCTGCTGGCACCAGACTTGCCCTCCAA
+
DDDDDIIIIIIIIIIIIIIIIIIIIIIIIIIIIIIIIIIIIIIIIIIIIIIIIIIIIHHIIHIIIIIIIIIIIIIIIIIIIIIIIIIIIIIIHIIIIIIIIHIIIIIIIIIIIIHIIIIIIIIIIIIIIIIIIIHIIIIIIIIIIIIIIIIIIIIIIIIIIIIIIIIIIHIIIIIIIHIIIIIIHHIIIIIIHIIIIIIIIIIIIIIIHIIIIIIIIIIIIIIIIIHGIIIIIIIIIHIHHGIIIIIIIIIIIIIIIIIIIIIIIIIIIIIIIIIIIIIIIIIIIIIIIIHIIIIIIIIIIIIIIIIIHHIIIIIIIIIIIIIIIIIIIIIIIIIIIIDDDDD
@HISEQ:969:HM2KJBCX2:2:1102:13151:23853 2:N:0:ACTATGCA
AGTGATGTGACTCCCAACTATCCCTATTAATCATTACGGTGATCCTAGAAACCAACAAAATAGAACCATGCCGTCCTATTCTATTATTCCATGCTAATGTATTCGAGCAAAATGCCTGCTTTAAACACTCTAATTTTTTCAAGGTAAAGGTCCTGGTTCCACATGACACCCAATTAAGGACATCATGCTTCTCCAGAAGGTGAGAAATCAACTGCGACAGTTCATACCCCTTAAGGCACGACCATCACGTCAATCCCGAAATTCAACTACGAGCTTTTTAACTGCAACAACTTTAATATACGCTATTGGAGCTGGAATTACCGCGGCTGCTGGCACCAGACTTGCCCTCCAA
+
DDDDDIHIIIIIHIIIIIIIIIIIIIIIIIIIIIIIIIIIIIIIIHIHHIIHIIHIIIIIIGHIIIIIIHHHIIIHHIIIIIIIIHIIHHIIHIIIIIHIIHIHIIIIIIIIIIHHIIIIIIIIHHIIIIIIHIHIIIIIGIIHIIIIIIIHFHIIHHHIIIIIIIHIIIIHIIGIIIHIIIIIIIIIHHIHIIIIIIIIIIIIIIIIIIIIIIIIIIIIIHIHIIIIIIIIIIIIIIIIIIIIIIIIIIHHEIIIIIIIIIIIIIIIHIIIIIGIIIIIIIIIIIIIIIIIGHIIIIIIIIIIIIIIIIIIIIIIIIHIHIIIIIIIHIIIIIIIIIIIIIIIIIIDDDDD
@HISEQ:969:HM2KJBCX2:2:1102:12617:24091 2:N:0:ACTATGCA
AGTGATGTGACTCCCAACTATCCCTATTAATCATTACGGTGATCCTAGAAACCAACAAAATAGAATCATGCCGTCCTATTTTATTATTCCATGCTAATGTATTCAAGCAAAATGCCTGCTTTAAACACTCTAATTTTTTCAAAGTAAAGGTCCTGGTTTCCCGCGACACCCAATTAAGGGCATTGCGGTTCTCCAGAAGGTGAGAAATTGACTACACCAGTTCATACCCCTTAAGGCACGACCGATGTGTCAATCCCGAAATTCAACTACGAGCTTTTTAACTGCAACAACTTTAATATACGCTATTGGAGCTGGAATTACCGCGGCTGCTGGCACCAGACTTGCCCTCCAA
+
DCDDAHHIHIIHIHHHHIHHHHHIIIIIIIIIIIIIIIIHHEHHIIIIIIIHGHHIIIIHIIHHHIHIIHHGH@DHHHHIIIIHIGHHHHIHIIIHIICFHDHHGHEIHHIIHHGHIIHIIHIHHHHHHHHHIHIIIHIIIIIIHIIEFCGEFGHIHHIIHIIIIHHHIIHEHHIIHIFIIIHIHHHHIHIIIHHHHHGHHHGIIHHEHGIIIHIIIIIIIHHHHHIIHIIIHHHHIIIIIIIIIHHE@FGIHIHDHCFHIHFIHHEEHHIIHIIHFGFIHHHIIIHGHFC<@HHHHHDIIGIIIIHIHEFEIGIHIHHIHHIIIHIIHIIHEEHIIHHHHHIHHGHDDD@@
@HISEQ:969:HM2KJBCX2:2:1102:11024:24066 2:N:0:ACTATGCA
AGTGATGTGACTCCCAACTATCCCTATTAATCATTACGGTGATCCTAGAAACCAACAAAATAGAACCATGCCGTCCTATTCTATTATTCCATGCTAATGTATTCGAGCAAAAATGCCTGCTTTAAACACTCTAATTTTTTCAAGGTAAAGGTCCTGGATCCGCAAGACACCCAATTAAGGACATCAAGTTTCTCCAGAAGGTGAGAAATCAACAGCGACAGTTCATACCCCTTAAGGCATGACCATCACGTCAATCCCGAAATTCAACTACGAGCTTTTTAACTGCAACAACTTTAATATACGCTATTGGAGCTGGAATTACCGCGGCTGCTGGCACCAGACTTGCCCTCCAA
+
DDDCDHIIIIIIIIHIIIIIIIIIIIIIIIIIIIIIHICHHHIHIIHIIIIIIIIIIIIIIIIIIIHGIIIHHHDHIIIIHHIIIIFHIIGIIFIICHHIIIIIHHIIIIHIIIIIIIIIIIIIIIIIIHHIIHHHIIHHIIIIIHIIIIHIIIIHHIIIIIHIHIIIIIIIIIIHIIGIIIIIIIIIHHHIIIIIIHIIIIIIIIIIIIIIIIIIIIIIIIIIIIIIIIIIIIIIIIIIIIIIIIIIIIIHIIIHIIIIIIIIIIIIIIIIIIIIIIIIIIIIIIIIIHIIIIIIIGIIHIIIIIIIIIIIIIIIIIIIIIIIIIIIIIIIIIIIIIIIIIIIIIIIDDDDD
@HISEQ:969:HM2KJBCX2:2:1102:19668:24257 2:N:0:ACTATGCA
AGTGATGTGACTCCCAACTATCCCTATTAATCATTACGGTGATCCTAGAAACCAACAAAATAGAATCATGCCGTCCTATTTTATTATTCCATGCTAATGTATTCAAGCAAAATGCCTGCTTTAAACACTCTAATTTTTTCAAAGTAAAGGTCCTGGTTCCCCGCGTCACCCAATTAAGGACAGCGCGGTTCTCCAGAAGGTGAGAAATTGACTACACCAGTTCATACCCCTTAAGGCACGACCGATGTGTCAATCCCGAAATTCAACTACGAGCTTTTTAACTGCAACAACTTTAATATACGCTATTGGAGCTGGAATTACCGCGGCTGCTGGCACCAGACTTGCCCTCCAA
+
DDDDDIIIIHIIHIIIIIIIIIIIIIIIIIIIIIIHIIIIIHIIIHIIHIIIIIIIIIIIIIHFHIIIHICCHIHIIIIHIIHIIIIIFEHHIHHHIIHIHDGHIIIHIIIIIIIIIHIIIHHIIIIIHHGFFHIIIIIHIHIHIIIIHIIIIHHHIIIIIIIIIIIIIHIIHHIHIHGIIIIIIIIIIIIIIIIIIIIIIIIIIIIHIHIIIIIIIIIIIIIIIHIIIIIIIIIIIIIII?IIII=IIHHHHIIIIIIIIIIIIIIIIIIIIIIIIIIIIIIIIIHHIIIHHHIIHIIIIIIIIIHIIIIIIIIIIIIIIIIIIHIIIHIIIIIIIIIIIIIIIIHDDDDD
@HISEQ:969:HM2KJBCX2:2:1102:12160:25231 2:N:0:ACTATGCA
AGTGATGTGACTCCCAACTATCCCTATTAATCATTACGGTGATCCTAGAAACCAACAAAATAGAACCATGCCGTCCTATTCTATTATTCCATGCTAATGTATTCGAGCAAAAATGCCTGCTTTAAACACTCTAATTTTTTCAAGGTAAAGGTCCTGGATCCGCAAGACACCCAATAAAGGACATCAAGTTTCTCCAGAAGGTGAGAAATCAACAGTAACAGTTCATACCCCTTAAGGCATGACCGTCACGTCAATCCCGAAATTCAACTACGAGCTTTTTAACTGCAACAACTTTAATATACGCTATTGGAGCTGGAATTACCGCGGCTGCTGGCACCAGACTTGCCCTCCAA
+
DD@@DIIHHIIIIC?CCHHHII?GF@GHHCHGICCFHICHEHHIIIIHHHHIIHEHCHHIIIIIHIIIIHIICGDDHHHCCFHHHHIEEHHFGHHC1FGF?@CEGHIHHHHFIIHGIHHGEHIHGB?AHHHGHHFHHHIHHIIIHHHFFEHHHHHHHHEHIIIIHHIIIGIIIIIHGHG@IIHFHHHE?HIIIHHIIIIHFHHIIHGIHHIHGIIHHHHF@HFHIHHFEFEIIHIHEHHHHIIFHEHHHHGDHHHIGHIHGIIIIIIIHHHG?GIHHHHGCCIIIIHHIIIIIEHHHIHFIHIIHHEIHHIHHHIHHHEIHHDIIIIIIIH@FIHHFHIHGHHHEIIIDBDD@
@HISEQ:969:HM2KJBCX2:2:1102:8550:24551 2:N:0:ACTATGCA
AGTGATGTGACTCCCAACTATCCCTATTAATCATTACGGTGATCCTAGAAACCAACAAAATAGAACCATGCCGTCCTATTCTATTATTCCATGCTAATGTATTCGAGCAAAAATGCCTGCTTTAAACACTCTAATTTTTTCAAGGTAAAGGTCCTGGATCCGCAAGACACCCAATTAAGGACATCAAGTTTCTCCAGAAGGTGAGAAATCAACAGCGACAGTTCATACCCCTTAAGGCATGACCATCACGTCAATCCCGAAATTCAACTACGAGCTTTTTAACTGCAACAACTTTAATATACGCTATTGGAGCTGGAATTACCGCGGCTGCTGGCACCAGACTTGCCCTCCAA
+
<0DB@1CCFHHCC11CDE1FHHIIIHHGHEC@CHHI110<@GHHHGH1D1GF1CF<1G?C<1D@C@GH?111<<FC0@CG11CGGEC?C1FG??EEE1F11<<G@H@CEHH@F?HFHIHEIHHGCDFIIHGEH/DHHHEHCIHFIIIHFEHH8HAIIHFHDHHHHHEGD?HIIIHGEHHEHHGFIIIIIIHII:HFHIIHHFIIIIHHI:I<HHIIIIIIHEHIIHGHHHGCHIIIIIIHIHIHHG@CEHECHDGIIHHIGIHGIIIHGDHHEIIHHHHIHIIHHIIIIHHHGFGHHHG@<CFF@E?HEHIIIHHHEHHDIIHHIIIHEHIIIIHHHIHHHHIHHHGFD@?B?
@HISEQ:969:HM2KJBCX2:2:1102:15644:23572 2:N:0:ACTATGCA
AGTGATGTGACTCCCAACTATCCCTATTAATCATTACGGTGATCCTAGAAACCAACAAAATAGAACCATGCCGTCCTATTCTATTATTCCATGCTAATGTATTCGAGCAAAAATGCCTGCTTTAAACACTCTAATTTTTTCAAGGTAAAGGTCCTGGATCCGCAAGACACCCAATAAAGGACATCAAGTTTCTCCAGAAGGTGAGAAATCAACAGTAACAGTTCATACCCCTTAAGGCATGACCGTCACGTCAATCCCGAAATTCAACTACGAGCTTTTTAACTGCAACAACTTTAATATACGCTATTGGAGCTGGAATTACCGCGGCTGCTGGCACCAGACTTGCCCTCCAA
+
DDDDDIIIIIIIIIIIIIIIIIIIIIIIIIHIIIIIIIIIIIIIIIIIIIIIIIIIHIIGIIIIHIIIIIIIIIIIIIGIIIIHIIIIIIIIIIIIIIHHHHHIIIIIIIIIIIIIIIIIIIIHHHIIIIIIIIIIIHIIIIIIIIIIIIIIIIIHIIIIIIIIIIIIIIIIIIHIIIIIIIIIIIIIIIHHIIIIIIIIIIIIIIIIIIIIIIIIHHIIIIIIIIIIIIIIIIGIIIIIIIIIIIIIIIHDIIIIIIIIIIIIIIIIIIIIIIIIIIIIIIIIIIIIIIIIIIIIIIIIIIIIIIIIIIIIIIIIIIIIIIIIIIIIIIIIIIIIIIIIIIIIIIIIDDDDD
@HISEQ:969:HM2KJBCX2:2:1102:16426:24513 2:N:0:ACTATGCA
AGTGATGTGACTCCCAACTATCCCTATTAATCATTACATCGATCCTAGAAACCAACAAAATAGAATCGGATGTCCTATTTCATTATTCCATGCTAATGTATTCAAGCGTGAGCCTGCTTTAAACACTCTAATTTTTTCAAGGTAACAGTCCTAATTCCCCGTGACACCAAATTAATGGCATTACGGTTCTTTAGAAGGTGAGAAATCAATAATATCAGTACATACCAACGGCATGACCGAAACATTGATCCCGAAATTCAACTACGAGCTTTTTAACTGCAACAACTTTAATATACGCTATTGGAGCTGGAATTACCGCGGCTGCTGGCACCAGACTTGCCCTCCAA
+
DDDDCIHIGHIHEFHHIIIII@HHGHIIIIIHIIHIHHIGHHIHHHIIIIIIHIHIIIIGIHIHIIIIHIIIIHHHFIIIFHIIHHICFEHIIIIHIIIIIHIIIHHHIIIHHIIIHHIIIIHIHHIIIHIIIIIIIIHHGHIIIIIIIHHIIIHHIHGHIIIIIIIHIIIIIIHIHHIIIIIIIHIIIIHIIIHHIIIIIIIIIIIIHIIIIIIIHIIIIIIIIIIIIIIIIIIIIHIIIIIHHHIIIIIIIIIIIIIIIIIIIIIIIIIIIIIIIIIIIHIIIIIIIIIIIIIIIIIIIIIIIIIIHHIIIIIIIIIIIIIIIIIIIIIIIIIIIIIIIIDDDDD
@HISEQ:969:HM2KJBCX2:2:1102:13999:25357 2:N:0:ACTATGCA
AGTGATGTGACTCCCAACTATCCCTATTAATCATTACGGTGATCCTAGAAACCAACAAAATAGAACCATGCCGTCCTATTCTATTATTCCATGCTAATGTATTCGAGCAAAAATGCCTGCTTTAAACACTCTAATTTTTTCAAGGTAAAGGTCCTGGATCCGCAAGACACCCAATAAAGGACATCAAGTTTCTCCAGAAGGTGAGAAATCAACAGTAACAGTTCATACCCCTTAAGGCATGACCATCACGTCAATCCCGAAATTCAACTACGAGCTTTTTAACTGCAACAACTTTAATATACGCTATTGGAGCTGGAATTACCGCGGCTGCTGGCACCAGACTTGCCCTCCAA
+
DDDDDIIIIIIIIIIIIIHIIIIIIIIIIIIIIIIIIIIHIIIIIIIIIIIHIIIIIIIHIHHHHIIHIHGHEHIIIIIHHIIIIIIIIIIHHHIIHEHHHHHHHIGIIIIIIIHIIIIIIIIHHIIIIIHIIIIIIIIIIIIIIIIIIIIIIIIIHHHHGIHIIIIIIIHIIIIIIIIIIIIIIIIIHIIIHIIIIIIIIIIIIIIIIIIIIIIIIIIIIIIIIIIIHIIIIIIIIIIIIIIIIIIHIIHFIIIIIIHIIIIIIIIIIIIIIIIHIIIIIIIIIIIIIIIIIIIIIIIIIIIIIIIIIIIIIIIIIIIIIIIIIIIIIIIIIIIIIIIIIIIIIIIIDDDDD
@HISEQ:969:HM2KJBCX2:2:1102:18688:25268 2:N:0:ACTATGCA
AGTGATGTGACTCCCAACTATCCCTATTAATCATTACGGTGATCCTAGAAACCAACAAAATAGAACCATGCCGTCCTATTCTATTATTCCATGCTAATGTATTCGAGCAAAAATGCCTGCTTTAAACACTCTAATTTTTTCAAGGTAAAGGTCCTGGATCCGCAAGACACCCAATAAAGGACATCAAGTTTCTCCAGAAGGTGAGAAATCAACTGCAACAGTTCATACCCCTTAAGGCATGACCATCACGTCAATCCCGAAATTCAACTACGAGCTTTTTAACTGCAACAACTTTAATATACGCTATTGGAGCTGGAATTACCGCGGCTGCTGGCACCAGACTTGCCCTCCAA
+
DDDDDIIIIIIIIIIIIIIIIIIIIIIIIIIIIIIIIHIIIIIIHHHIIIIIIIIIIIHIIIHIIIIII@HHIIIIHIIIHIIIIIIIIIIIHHIHHFHIIGHIHIGIIIIIIIIHIIIIIIIIIIHHHIIIIIIHIHIIIIIIIHIIIIIIHIHIHHGHIIIIHIIIIIIIIIHIIIHHIIHIIIIIIHFHHIIIIIIIIIIIIIIHHIIIIIIIIIIIIIIIIIIIIIIIIIIIIIIIIIIIIIIHIIHHIIIIIIIIIIIIIIIIIIIIIIIIIIIIIIIIIIIIIIIIIIHIIIHIIIIIIIIIIIIIIIIIIIIIIIIIIIIIIIIIIIIIIIIIIIIIIIIIDDDDD
@HISEQ:969:HM2KJBCX2:2:1102:18932:24965 2:N:0:ACTATGCA
AGTGATGTGACTCCCAACTATCCCTATTAATCATTACGGTGATCCTAGAAACCAACAAAATAGAACCATGCCGTCCTATTCTATTATTCCATGCTAATGTATTCGAGCAAAAATGCCTGCTTTAAACACTCTAATTTTTTCAAGGTAAAGGTCCTGGATCCGCAAGACACCCAATTAAGGACATCAAGTTTCTCCAGAAGGTGAGAAATCAACAGTAACAGTTCATACCCCTTAAGGCACGACCATTACGTCAATCCCGAAATTCAACTACGAGCTTTTTAACTGCAACAACTTTAATATACGCTATTGGAGCTGGAATTACCGCGGCTGCTGGCACCAGACTTGCCCTCCAA
+
DDDDDIIIIIIIIIIIIIIHIIIIIIIIIIIIIIIIIIIIIIIIIIIIIIIIIIIIIHIIHHFFHIIIIHIIHIIIIIHHHIIIHIIIIHIIIHIIIIHIICHIIIHIIHIIIHHIHIIIIIIIIIIIHHIIHIIIIIIIIIIIIIIIHIIHIIIIHHHHHIHIIIIHHHIHIHHHIIIIIIIIIIII:HHIIGIIIHIHHIIIIIIHIIIIIIIHHIIIIII<IHHIIIIIIIIIIIIIIIIIIIIIIIHGHHCGIIIIIIIIIIIIIIIIIIIIIIIHIIIIIIIIIIIIIIHIIIIHHIIIIIIIIIIIIIIIIIIGIIIHIIIIIIIIIIIIIIIIIIIIIIIIDDDDD
@HISEQ:969:HM2KJBCX2:2:1102:6743:25819 2:N:0:ACTATGCA
AGTGATGTGACTCCCAACTATCCCTATTAATCATTACGGTGATCCTAGAAACCAACAAAATAGAACCATGCCGTCCTATTCTATTATTCCATGCTAATGTATTCGAGCAAAAATGCCTGCTTTAAACACTCTAATTTTTTCAAGGTAAAGGTCCTGGATCCGCAAGACACCCAATAAAGGACATCAAGTTTCTCCAGAAGGTGAGAAATCAACAGTAACAGTTCATACCCCTTAAGGCATGACCGTCACGTCAATCCCGAAATTCAACTACGAGCTTTTTAACTGCAACAACTTTAATATACGCTATTGGAGCTGGAATTACCGCGGCTGCTGGCACCAGACTTGCCCTCCAA
+
DCDDDIIIIIIIIIIIIIIIIIIIIIIIIHIIIIIIIIIIIIIIIIIIIHIIIIIHIIIIIIHHIIIIIIIIIIHIHHHIIIIIIIIIIIIHHHIHHHIIGHHIIIIIIIHHIIIIIIIIIIIIHIHIIIIIIIIIIIIHIHIIHIIIIIIIIIIIIIIIIIIIHIIIIGIIIIIIIIIIHIIIIIIIIIIIIIIIIIIIIIIIIIIIIIIIIIIIIHIIIIIIIIIIIIIIIIIIIIIIIHIIIIIIIIHGIHHIIIIIHIIIIIIIIHIHIIIIIIIIIIIIIIIIIIIIIIIIIIIIIIIIIIIIIIIIIIIIIIIIIIIIIIIIIIIIIIIIIIIIIHIIIIIIDDDDD
@HISEQ:969:HM2KJBCX2:2:1102:5283:25840 2:N:0:ACTATGCA
AGTGATGTGACTCCCAACTATCCCTATTAATCATTACTCTGGTCCCCGAACCAACAAAACAAGACCAAAGTCCTCTTCTGTTATTCCATGCTGGCGTATTCAAGCGTAAGCCTGCTTTAAACACTCTAATTTCTTCAAAGTAATACGAGGATGAAACCGGCATCGCTGCCAGCCCAGTCCCCACGCGGGGCATCAGCTCCGCCAGTGCAGCCATGCGGCTGACCAGCGCGCCCTGCCCAAGGTCCGACTACGAGCTTTTTAACTGCAACAACTTTAATATACGCTATTGGAGCTGGAATTACCGCGGCTGCTGGCACCAGACTTGCCCTCCAA
+
DDDDDIIIIIIIHHHHIIIIIIIIIIIIIIIIIIIIIIIIIIIIIIIIIIIHIIIIIIIIIIHIIIHHIIIHHIIIIIIIIIIIIIIIIIIIIHIIIIIIIIIIIHIIIIIIIIIIIHHIHHIIIIIIHIIIHIIIIHIIIHHHIIIIIIIIHIIHIIIIIIIIIIIIIIIIIIIIIIIIIHIIIIIIIIIIIIHIIHIIIIHIIIIIIIIIIIIIIIIIIIIIIIIIIIHEHIIIIIIIIIIIIIIIIIIIIIIIIIIIIIIIIIIIIIIIIHIIIIIIHIIIIIIIIIIIIIIIIIIIIIIIIIIIIIIIIIIIIIIIIIIIIIIIDDDDD
@HISEQ:969:HM2KJBCX2:2:1102:11344:26812 2:N:0:ACTATGCA
AGTGATGTGACTCCCAACTATCCCTATTAATCATTACATCGATCCTAGAAACCAACAAAATAGAATCGGATGTCCTATTTCATTATTCCATGCTAATGTATTCAAGCGTAAGCTTGCTTTAAACACTCTAATTTTTTCAAGGTAACAGTCCTAATTCCCCATAACATCAAATAAATGACATTATGGTTCTTTAGAAGGTGAGAACCAATAAAACCAGTACATACCGAGGCATGACCGATTCCTTGATCCCGAAATTCAACTACGAGCTTTTTAACTGCAACAACTTTAATATACGCTATTGGAGCTGGAATTACCGCGGCTGCTGGCACCAGACTTGCCCTCCAA
+
DDDDDIIIIIIIIIIIIIIIIIIHIIIIIFHHGIIIHIIGIHHIIIIIIHIHIIIIIGIIIIIFHHIIHHHDIIIIFGIIIIIIIIIIHIIHEHHIHHIHIHIHIIIIIIHHHHIIIIIIIIIHIHHIIHHHGEHHIIIHGHIIIIIIIIIIIIHIIIGIIHIHFGHGIIIHIIHHIIHIHIHHIIHIIHIIIIIHE;HHIIIHFHIIIIHIIHIIIIIIHIIIIHIHFHHIHHHHHHHIIIHHHE?HFIHIHIHEGIIHIHIIIIIHIIGIIHHHIGIHHHHIHHEIIHHHGIIHGIIHHIIIIHIIIIGIIIIIHIIIIIHHHHIHIHIHHIIGHIHEDCBDD
@HISEQ:969:HM2KJBCX2:2:1102:17569:26853 2:N:0:ACTATGCA
AGTGATGTGACTCCCAACTATCCCTATTAATCATTACGGTGGTCCTAGAAACCAACAAAATAGAATCATCCGTCCTATTTTATTATTCCATGCTAATGTATTCAAGCAAAATGCCTGCTTTAAACACTCTAATTTTTTCAAAGTAAAGGTCCTGGTTCCCCGCGGCACCCAATTAAGGACATCGCGGTTCTCCAGAAGGTGAGAAATTGACTACACCAGTTCATACCCCTTAAGGCACGACCGATGTGTCAATCCCGAAATTCAACTACGAGCTTTTTAACTGCAACAACTTTAATATACGCTATTGGAGCTGGAATTACCGCGGCTGCTGGCACCAGACTTGCCCTCCAA
+
DDD@@EHHHCHIGFHIIIHHIIIIHIIHIGHHHEHHIHGHEEEHIHGEHFHHHHHHGCEHDD?FHHHHGHHDHHIIIHGGEE?GHHIHIII11<@EHIEEHIHHIHIHHF?HHHGHHHEGGHHHHGFEEFHHHHHDEHHHHIIHIHF@HGHHIIGFHHHIIHIFIIHFCHHHFIHGHHHHIIIHDH@GHIHHIIIIHHIHHHHEFIIHHIHGIHHIIIHFIIIIHIIIIHIHHHHIHHG@HIIIIIHH?FHHDCHHFIIHIGIIIIIHGCIHHFHIIHHEHIHHHEHHEIHHFHHIIHIIIHIHIHIIIIHIHHHIIIIIIIIIIIIIIIIHGIIGIIHHIHIIIIADBAB
@HISEQ:969:HM2KJBCX2:2:1102:11161:27132 2:N:0:ACTATGCA
AGTGATGTGACTCCCAACTATCCCTATAATCATTACGGTGATCCTAGAAACCAACAAAATAGGTTCGAACGTCCTATTTCATTATTCCATGCTAATGTATTCAGGCGCTAGCCTGCTTTAAACACTCTAATTTTTTCAAAGTAACAGTCCTGTTTCCCCGCAACACCAAATTAATGGCATTACGGTTCTACAAGAAGGAGGAGTCAGCGAGCCAGTGCATACCATTGGCACGACCGACCTGCTAACCCCGAAATTCAACTACGAGCTTTTTAACTGCAACAACTTTAATATACGCTATTGGAGCTGGAATTACCGCGGCTGCTGGCACCAGACTTGCCCTCCAA
+
@@DDD@HI?FEHICFHHIIIHIC@H?GHC<E@@FFHGHHHCHCHGHHIHIHIH1GHG?FC?1CGGFDFHH<<<DGIHIHFHIHIICEHGHHFHHHIHHHGHEHHCHHHHDCGDGFHGHH@DGCHHIFEEHGHDHE<GGGHGHGHCGHHIEHHGHDEHCHHHHHHF@GFHHIHHHHHHHFIIHDHIIGHIIIHF@EFHHHEHHHHFHHIHHGDCGECG1@HHHFHEHHHIIHEDGHHHHEEHCIIIHDF1HECIHHH@H?IIHF@HHGGC@HGCGHIHEHFD1F?FHHEHHFHIIIIIHGHHFFCIIIHHECC<E??EIIIIIHIGIIIHGHHIHIIHFHD@@B@
@HISEQ:969:HM2KJBCX2:2:1102:10412:27848 2:N:0:ACTATGCA
AGTGATGTGACTCCCAACTATCCCTATTAATCATTACGGTGGTCCTAGAAACCAACAAAATAGAACCACAACGTCCTATTCTATTATTCCATGCTAATCTATTCAAGCAATAGCCCGCTTTAAACACTCTAATTTTTTCAAGGTAATGGTCCTGGCTCCACAACACACCCAATAAAGGACATGCTGGCTCACCAGAAGGAAGACCCGACAGCAGACAGTACTCGCCAAAGACGGACCGCCCGGCCAGGCCTAAAATTCAACTACGAGCTTTTTAACTGCAACAACTTTAATATACGCTATTGGAGCTGGAATTACCGCGGCTGCTGGCACCAGACTTGCCCTCCAA
+
DDDCDIIIHIIIIIIIIHIIIIIIIIIIIHIIIIIIIHIIIIGIIIIIIHIHHIIIIEHIIIHHIIIIIHICCHCHIIGIIHIIHIFIIIIHHIIIIIIIIIHHIIIIIIIIHIHIIHHIIIIIHHIIHIIIIIIIIHIHHIIIHHIIIIIHIIHIHIIIIIIIIIIIHIIIIIHHIIIIIIIIIIIHGEFIIIIIHIIIIIHGIIIIIIIIIHIIIIIHIIIIIIIIIIIIIIHIIIIIIIIIHIIHHIHIIIHIIIIIIIHIIIIIIIIIIHHIIIIIHIIIIIIIIIIHIHIIIIIIHIIIIIIIIIIIIIIIIIIIIIIIIIIIIIIIIIIIIIIIIDDDCD
@HISEQ:969:HM2KJBCX2:2:1102:15950:29116 2:N:0:ACTATGCA
AGTGATGTGACTCCCAACTATCCCTATTAATCATTACGGTGATCCTAGAAACCAACGAAATAGAACCAATCCGTCCTATTTCATTATTCCATGCTAATGTATTCAGACGTTAGCCTGCTTTAAACACTCTAATTTTTTCAAAGTAACAGTCCTGATTTCCTATCACACCAACTAAATGGCATGAAAGTTCCTCAGAAGGTAGAGATTTATCTCACCAGTACAGACAATTAAGCCTGACCAATGGGTAAACCCCGAAGTTCAACTACGAGCTTTTTAACTGCAACAACTTTAATATACGCTATTGGAGCTGGAATTACCGCGGCTGCTGGCACCAGACTTGCCCTCCAA
+
DCDCDHHHIECHEHIHIHIGIHFEGHIHEHIIIGEECEEHH?@HHIIIHHHIIIIIIHIIHI1@GHHIGH<GHIFEHH<CGHIHICHIEHHHEHIIIHIIHHIHIHIHFCHHIHHHHHHIHHHFHHHIHHIHHAHGDFIHHIIIIIHHHEIIIHIIIIIIHIGIIIIHHIIHIIIIHIHIIIIHEIIIGIIHIIIIIHIIIIIIIHIIIHIIIIIIIIIIIIIIIIIIIIIIIIIIIIIIIIIHIEEHHHHGIIIIIHIIIIHIIIIIIIHIIIIIIHIIIHIIIIIIIIIIIIIIIHIIIIGIIIHIIIIIIIIIIIIIIIIHIIIIIIIIIIHHIIHIIIIDDDDD
@HISEQ:969:HM2KJBCX2:2:1102:12146:29724 2:N:0:ACTATGCA
AGTGATGTGACTCCCAACTATCCCTATTAATCATTACGGTGATCCTAGAAACCAACAAAATAGAACCATGCCGTCCTATTCTATTATTCCATGCTAATGTATTCGAGCAAAATGCCTGCTTTAAACACTCTAATTTTTTCAAGGTAAAGGTCCTGGTTCCACATGACACCCAATTAAGGACATCATGCTTCTCCAGAAGGTGAGAAATCAACTGCGACAGTTCATACCCCTTAAGGCACGACCATCACGTCAATCCCGAAATTCAACTACGAGCTTTTTAACTGCAACAACTTTAATATACGCTATTGGAGCTGGAATTACCGCGGCTGCTGGCACCAGACTTGCCCTCCAA
+
DDDDDIIIIIIIIIIIIIIIIIIIIIIIIIIIIIIIIIIIIIIIIIIIIIIHIIIIIIIHIIHIIIIIIIHIIHIIIIIIHIIIIIIIIIHHHHIHIIIHHEHIIIIIIIIIIIHIIIHIIHIIHIIIIIIIIIIIIIIIIIIIIIIIIIIHIHIIIIIIIIIIIIIIIHHIIIIIIIIIIIIIIIIIIIIIIIIIIIIIIIIIIIIIIIIIIIIIIIIIIIIIIIIIIIIIIIIIIIIIIIIIIIIIIIHIIIIIIIIIIIIIIIIIIIIIIIIIIIIIIIIIIIIIIIIIIIIIIIHHIIIIIIIIIIIIIIIIIIIIIIIIIIIIIIIIIIIIIIIIIIIIIIIDDDDD
@HISEQ:969:HM2KJBCX2:2:1102:7610:29539 2:N:0:ACTATGCA
AGTGATGTGACTCCCAACTATCCCTATTAATCATTACGTCGATCCTAGAAACCAACAAAATAGAATCAAACGTCCTATTTCATTATTCCATGCTAATGTATTCAAGCGCGAGCTTGCTTTAAACACTCTAATTTTTTCAAAGTAACAGTCCTGATTTCCCGCGACACCAAATTAATGACATCGTGGTTCGTCAGAAGGGAGAAACCAATAATGCTAGTACGTACAAAGTACGACCGACATATTAGTCCCGAAATTCAACTACGAGCTTTTTAACTGCAACAACTTTAATATACGCTATTGGAGCTGGAATTACCGCGGCTGCTGGCACCAGACTTGCCCTCCAA
+
D@<00C1DG111<1D1<CEHE1D1FFCFH@C<F11FC1D<//D<CF1@GHH11DF@C?@CH11<<GHHEH<GEFH0C1<CFGHGF1CCG@GHIIIHEE1E8E@G@FDHHHCEE6BB16C<FE%181EH@CHF@GG1FEIHIHHHHHHBCGHH?HHC<?<+<0CGD:.DGGFG?H9HHHHD<@EHD:GIFIIHHHHGHIHE9<HFIHHHGC6G6HEEHHFB1FHEFIHEHCHHE<@:EGCHEGFGHCCDB<HEEEHF<C@GHGHGHHHFHGF@HIIHIHHHGCHEF@HHH@@C<?CHH?HHHEG@CIHHHEHHCCHCIHHHEIHHHEHIHF1HHHHFHH@B0<@@
@HISEQ:969:HM2KJBCX2:2:1102:21135:30138 2:N:0:ACTATGCA
AGTGATGTGACTCCCAACTATCCCTATTAATCATTACGTCGATCCTAGAAACCAACAAAATAGAATCAAACGTCCTATTTCATTATTCCATGCTAATGTATTCAAGCGTGCGCCTGCTTTAAACACTCTAATTTTTTCAAAGTAACAGTCCTGATTCCCCACGACACCAAATTAATAACATCGCGATTCTTCAGAAGGTAGGAACCAATAATGCCAGTGCGTACCGAGGCACGACCGACAATCTGATCCCGAAATTCAACTACGAGCTTTTTAACTGCAACAACTTTAATATACGCTATTGGAGCTGGAATTACCGCGGCTGCTGGCACCAGACTTGCCCTCCAA
+
@BBDBEHEHF1@FEEHHH1@FCE??FGEHH1CG1CFHE<CC/1<DCD1CCH1GHIGICFH<GFHHDE?<GG@1D@=C@1<1DE?@CC1@C<111DE1DFC1<CHH1<E@ECE<E<><<1<<FD<DG?D6@FDDH@AEGFHHEBFFFE?FCHGA@1ADCDAEHB8?EAEEHIHIHF?#<DDDHE<<CHEHECGCG?HHHHEHEHHIHHG<@GF?HHHEC/HHEHEDGHHGIHHEEGHHHHGC3F<HDHDBD<1FCGC<<=GC?EC@ECEH@HGGDF11@FD1D1EHHEG@D00<F1CCGGHHHGHCHEG@HGCE<<<IHHHIHHHFIHFG<1C<GEHEHGG@?DD0
@HISEQ:969:HM2KJBCX2:2:1102:16072:31037 2:N:0:ACTATGCA
AGTGATGTGACTCCCAACTATCCCTATTAATCATTACGGTGATCCTAGAAACCAACAAAATAGAACCATGCCGTCCTATTCTATTATTCCATGCTAATGTATTCGAGCAAAAATGCCTGCTTTAAACACTCTAATTTTTTCAAGGTAAAGGTCCTGGATCCGCAAGACACCCAATTAAGGACATCAAGTTTCTCCAGAAGGTGAGAAATCAACAGCGACAGTTCATACCCCTTAAGGCACGACCATCACGTCAATCCCGAAATTCAACTACGAGCTTTTTAACTGCAACAACTTTAATATACGCTATTGGAGCTGGAATTACCGCGGCTGCTGGCACCAGACTTGCCCTCCAA
+
DDDDDIIIIHHIIIHIIIIIIHHIHIIIHIHFEHIHIIIIIIIHIIIIHIIHHIIIIIHIHHIIIIIGIHIIIIHIIIIHIIHIHHHIFHHIHIIIIIHIIHHHGIIIIIIIIIHIHIIIIIIIIIIIHHIIIIIIIHIIIIHIHIIIIIIIHIIIIIIHIIIIIIIIIIIHHHIIIIIIIIHIIIIIHIHHHIIIIIIIIIIIIIIHHIIIIIIIIIIIIHHHIIIIIIIIIIIIIIIIIIIIIIIIIHHHHHHIIIHIIIHHIIIIHHHHIHIIIIIIIIIIIIIIIIIIHHHIIHHFIIIIIIIIIIIIIIIIIIIHIIIIIIIIIIIIIIIIIIIIIIIIIIIIDDDDD
@HISEQ:969:HM2KJBCX2:2:1102:13999:30739 2:N:0:ACTATGCA
AGTGATGTGACTCCCAACTATCCCTATTAATCATTACGGTGATCCTAGAAACCAACAAAATAGAACCATGCCGTCCTATTCTATTATTCCATGCTAATGTATTCAAGCAAAAATGCCTGTTTTAAACACTCTAATTTTTTCAAGGTAAAGGTCCTGGATCCGCAAGACACCCAATAAAGGACATCAATTTTCTCCAGAAGGTGAGAAATCAACTGCAACAGTTCATACCCCTTAAGGCATGACCATCACGTCAATCCCGAAATTCAACTACGAGCTTTTTAACTGCAACAACTTTAATATACGCTATTGGAGCTGGAATTACCGCGGCTGCTGGCACCAGACTTGCCCTCCAA
+
000<01<<<1<1CGHIHHHIIIHIIIIIIIIIIIIIII=DHHIHHHIIIIIIHIIIHIGFHH1<DFFC11<<<0C/<1FHH1<D1<FCGC1<11<DC111<<<1/1111111111<FHF/111<D/11<11D<1<GH><HFB811@HHG(0<1B<F7<<F111CD7$CG-00<D<0HF<#.?HG<D/.F<CF/<<7C7?0F<0HD<:FH<HF1><:1F<1/<<C@HGC/1<C:@H@HHHCIIFF<1CC<1D<@HIIIIIIIIIIIIIIIIIIIIIIIIIIIIIIIIIIIIIIIIIIIIIIIIIIIIIIIIIIIIIIIIIIIIIIIIIIIIIIIIIIIIIIIIIIIIIGDDDDD
@HISEQ:969:HM2KJBCX2:2:1102:20968:31379 2:N:0:ACTATGCA
AGTGATGTGACTCCCAACTATCCCTATTAATCATTACGGTGATCCTAGAAACCAACAAAATAGAACCATGCGTCCTATTTCATTATTCCATGCTAATGTATTCAGGCAATAGCCTGCTTTAAGCACTCTAATTTTTTCAAGGTAACAGTCCTGCTTCCCCAACGCACCAAATTAATGACATGCTGGTTATTCAGAAGGTAGGAATCCATCACGCCAGTACAGACCCAAAAGCCCGACCAACGGATAAACCCCGAAATTCAACTACGAGCTTTTTAACTGCAACAACTTTAATATACGCTATTGGAGCTGGAATTACCGCGGCTGCTGGCACCAGACTTGCCCT
+
DDD@B1F?GHIECFHHIGHH@HIHIGHEGHFEH?FFH1C1<<DE@1FHHCHHHHHHIFH?FHHIFHEHEHHICH/0<<11<D1@FCCE1CDCE1<AC>FF@1HFDFEHIH=CHEE?H?BBCCHHHHFHHHHEHCFEDHHIHHHGHEFBCEHHGHECHGHI7CEEHHC.CFHHCF?EGDGHD/FIIH:HGDIHHF9HHEHIIHCHIHFFGEEGHEF<F@HHGD0HHHHDACFHHDHHE@?HHDHFGIHDHCEIHGGCCHHFDECCGD1E@HIIHFGCC@HEECCHGCEHHEIHGHEIIHECIIHG?D<HHHIIIIIIIIIIIIIIHHHHIHIHHHFHEGA@ADD
@HISEQ:969:HM2KJBCX2:2:1102:17106:30380 2:N:0:ACTATGCA
AGTGATGTGACTCCCAACTATCCCTATTAATCATTACGGTGATCCTAGAAACCAACAAAATAGAACCATACCGTCCTATTCTATTATCCCATGCTAATGTATTCGAGCAAAAATGCCTGCTTTAAACAAACACTCTAATTTTTTCAAGGTAAAGGTCCTGGATCCGCAAGACACCCAATAAAGGACATCAAGTTTCTCCAGAAGGTGAGAAATCAACAGTAACAGTTCATACCCCTTAAGGCATACCATCACGTCAATCCCGAAATTCAACTACGAGCTTTTTAACTGCAACAACTTTAATATACGCTATTAGAGCTGGAATTACCGCGGCTGCTGGCACCAGACTTGCCCTCCAA
+
DDDDDIIIIIIIIHIIIIIIIGIIIIHIIIIIIIHIIIHIIIIIHIIIIHIIIIIIIIIHIIHHIIIIGIIIIHGIIHHIHIHHIHIIIIIIEHIHIIIIIHIIHIIIIIHIIIIIIIHIHIIIIIIIIIIIIIIIIIIIIIIIIIHIIIIIGHIIIIIIIHHHIIIIIIIIIIIIIIHIIIIIIIIHIIIIIIHIIIIIIIIIIIIIIHHIIIIIIIIIIHIIIIIIIIIIIHIIHIIIIIIIIIIIIIIIIHFIIIIGIIIIIIIIIIIIIIIIIIIIIIIIIIIIIIIIIIIHIIIIIIIHIIIIIIIIIIIIIIIIIIIIIIIIIIIIIIIIIIIIIIIIIIIIIIIDDDDD
@HISEQ:969:HM2KJBCX2:2:1102:12067:31670 2:N:0:ACTATGCA
AGTGATGTGACTCCCAACTATCCCTATTAATCATTACGGTGATCCTAGAAACCAACAAAATAGAACCATGCCGTCCTATTCTATTATTCCATGCTAATGTATTCGAGCAAAAATGCCTGCTTTAAACACTCTAATTTTTTCAAGGTAAAGGTCCTGGATCCGCAAGACACCCAATAAAGGACATCAAGTTTCTCCAGAAGGTGAGAAATCAACAGTAACAGTTCATACCCCTTAAGGCATGACCATCACGTCAATCCCGAAATTCAACTACGAGCTTTTTAACTGCAACAACTTTAATATACGCTATTGGAGCTGGAATTACCGCGGCTGCTGGCACCAGACTTGCCCTCCAA
+
DDDDDIIIIIIIIIIIIIIIIIIIIIIIIIIIIHIIIIIIIIIIIIIHGIHHIIIIIHIEHHGHIIIIIHGHIIHIIIIIIIIIIIIIHIHHHHHIIFHHHHHHIIIIIIIIIIIIIIIIIIIHIIIHIIIIIHIIIIIIIHIIIIIIIIIHEIHIIIHIHIIIIIIHIIHIIIIIIIIIIHIIIIIIIIIIHHIIIHIIIIIIIIIIIIIIIHIHIIIHIIIIIHHHIIIIIIIIIIIIIIIIIIIHIIHDIIIIIIIIIIIIIIIIIIIIIIIIIIIIIIIIIIIIIIIIIIIIIIHHIIIHIIIIIIIIIIIIIIIIIIIIIHIIIIIIIIIIIIIIIIIIIIIIDDDDD
@HISEQ:969:HM2KJBCX2:2:1102:15117:32138 2:N:0:ACTATGCA
AGTGATGTGACTCCCAACTATCCCTATTAATCATTACGGTGATCCTAGAAACCAACAAAATAGAACCATGCCGTCCTATTCTATTATTCCATGCTAATGTATTCGAGCAAAAATGCCTGCTTTAAACACTCTAATTTTTTCAAGGTAAAGGTCCTGGATCCGCAAGACACCCAATTAAGGACATCAAGTTTCTCCAGAAGGTGAGAAATCAACAGCAACAGTTCATACCCCTTAAGGCACGACCATTACGTCAATCCCGAAATTCAACTACGAGCTTTTTAACTGCAACAACTTTAATATACGCTATTGGAGCTGGAATTACCGCGGCTGCTGGCACCAGACTTGCCCTCCAA
+
BDD?BHHIIIIEHHHHHIIHCHHHIIIIIIH@EHHHHEHGCEHGHHHHCG?C1CHEHHCHF1DCGFHGHE?1<<FDHIIIHHEHG<@<1DHHE1FHEHE<GFHHHGG<IIIIHHGHHHFHHHHIHHHIIIIIHHHHIFHHIHHHHGIIHEIIIIHHHHFHHG?HHIIIIIHIIIIIIIIHIIIIHIHIHHHHHIIIIIGIIIIIIHGIHIIHIHIIIIIIIIIHIIHIIIIIIIHI<GIIHIIIIIIIIGHGIIHHDHHIIIIIHGIIIIIIIIIIIIIIIHIIIIIIIIIIIIIIIIIHEIIIIIIIIIIIHIIIIIIIIIIIIIIIIIIIIIIIIIIIIIIIHIIIDDDDD
@HISEQ:969:HM2KJBCX2:2:1102:10381:32166 2:N:0:ACTATGCA
AGTGATGTGACTCCCAACTATCCCTATTAATCATTACGGTGATCCTAGAAACCAACAAAATAGAACCATGCCGTCCTATTCTATTATTCCATGCTAATGTATTCGTGCAAAAATGCCTGCTTTAAACACTCTAATTTTTTCAAGGTAAAGGTCCTGGATCCGCAAGACACCCAATTAAGGACATCAAGTTTCTCCAGAAGGTGAGAAATCAACAGCGACAGTTCATACCCCTTAAGGCATGACCATCACGTCAATCCCGAAATTCAACTACGAGCTTTTTAACTGCAACAACTTTAATATACGCTATTGGAGCTGGAATTACCGCGGCTGCTGGCACCAGACTTGCCCTCCAA
+
DDDDDIIIIIIIIIIIIIIHIIIIIIIIHIIIIIIIIIIIIIIH?GHHHHIHHEHHIHIIIIHHHGHIIHIGIG<EH@HHIIIIGHIHHIHHIHHFHIH@GEFHH?HHIIIIIIIIHHHIIIIIIIIIFHIIIIIIIIIIIIIIIIIIIIIIIIIIIIHIIIIIIIHIIIIIIIIIIIIIIIIHIIIIIIHIIIHIIIIIIIIIIIIHIIIIIIIIIIIIIIIIIHIIIIGIIIIIHIIIIIIIIIHIIIHFIIIIIIIIIIIIIIIIIIIIIIIIIIIIIIIIIIIIIIIIHIIIHIIIHIIIIIIIIIIIIIIIIIIIIHIIIIIIIIIIIIIIIIIIIIIIIIIIDDDDC
@HISEQ:969:HM2KJBCX2:2:1102:10790:32044 2:N:0:ACTATGCA
AGTGATGTGACTCCCAACTATCCCTATTAATCATTACATCGATCCTAGAAACCAACAAAATAGAATCGGATGTCCTATTTCATTATTCCATGCTAATGTATTCAAGCGTGAGCCTGCTTTAAACACTCTAATTTTTTCAAGGTAACAGTCCTAATTCCCCGTGACACCAAATTAATGGCATTACGGTTCTTTAGAAGGTGAGAAATCAATAATATCAGTACATACCAACGGCATGACCGAAACATTGATCCCGAAATTCAACTACGAGCTTTTTAACTGCAACAACTTTAATATACGCTATTGGAGCTGGAATTACCGCGGCTGCTGGCACCAGACTTGCCCTCCAA
+
CDDDDIIIIIIIHIIIIIIIIIIIIIIIIIIIIIIIIIIIIIIIIIIIIIIHIIIIHIIHIIIHHIIIIDHHHHIIIIIIIIIIIIIHHIIIHHIIIIIIIHHIIIIIIIIGIIIIIIIIIIHFIIIIIHFHIHIIIHHIIIIIHIIHIGIIIIIIHIHHDHIHHIIIIIIIHIIIGHIHHIHHGIHHIGIIHFHFGFHGCCHHHFC@HIHIHFEHEEHHEG@GHHHHFHHD:EGHHIEHHGCHHEFFHHHEC?IH@G<CD1@CE<CCCFIIIIIIIIIIIIIIIIIIIIIIIIIIIIIIHIIIIIIIIIIIIIIIIIIIIIIIIIIIIIIIIIIIIIIIIIDDDDD
@HISEQ:969:HM2KJBCX2:2:1102:10761:32372 2:N:0:ACTATGCA
AGTGATGTGACTCCCAACTATCCCTATTAATCATTACGGTGATCCTAGAAACCAACAAAATAGAACCATGCCGTCCTATTCTATTATTCCATGCTAATGTATTCGAGCAAAAATGCCTGCTTTAAACACTCTAATTTTTTCAAGGTAAAGGTCCTGGATCCGCAAGACACCCAATAAAGGACATCAAGTTTCTCCAGAAGGTGAGAAATCAACAGTAACAGTTCATACCCCTTAAGGCATGACCATCACGTCAATCCCGAAATTCAACTACGAGCTTTTTAACTGCAACAACTTTAATATACGCTATTGGAGCTGGAATTACCGCGGCTGCTGGCACCAGACTTGCCCTCCAA
+
DDDDDHIIEHIIIIIIIIIIIHGEHHIIGHIIIIIIIEHIHEFHHHFHHIHIIHIIIHIIHIHIIIHGHE1GDEHIHHHEHIIIIIIH?GHEHHIHCHHHE<FE@IIHHGFHIIHH?HHHHHHEFHHHHIHHIHHHHHGHHHIIHHIIHHIIIIIIIHHHHIHIIIIIIHGIHIGIIIHHHHGGIIIH;IIHHGIIHIIIHHIIIIHIIIHHIIIHHHHHIHIIIHHHHIIHGIIIGIIIIIIIHHFIIIHFHGHIIGIIIIHIIIIIHHHIIIIIIIIIIIIIIIGIIIIIIIIHIIIIIIIIIHIIIIIIIIIIHHECIIIHIIIIIHIIHGIIIIIIIIHIIIIIDDDDD
@HISEQ:969:HM2KJBCX2:2:1102:3260:32535 2:N:0:ACTATGCA
AGTGATGTGACTCCCAACTATCCCTATTAATCATTACGGTGATCCTAGAAACCAACAAAATAGGAGCGCCGTCCTATTCCATTATTCCATGCTAATGTATTCGAGCAAAGCCCTGCTTTGAACACTCTAATTTTTTCAAAGTAAAAGTCCTGCTTCCCGAAACACGCCCAGTGAAGGGCATGCCGTTCCGCAGAAGGAAAGGCCCGGCCGAACCAGTGCACGCGGTGAGGCGGACCGGTCAGCCAGGCCCAAGGTTCAACCACGAGCTTTTTAACTGCAACAACTTTAATATACGCTATTGGAGCTGGAATTACCGCGGCTGCTGGCACCAGACTTGCCCTCCAA
+
D0D@<1<<<11D@?G1<@FGF<<?GGEHGHH1<G@D<@EFCH111<CG?FGH@1C0@@?11FGHH?1<C<CC//<FHH<1DG?G@<C<G?1<1EGHHHHHHE@FF=FHGB&?HHEGHHECF<1@EH@FHHHHCGHHFHH@F@EGFIHHGIHHEHHHHDHFCGHGHEHEIHHHIIIHIIIIHD@FHE??HHIHEHHG6GFIHHDHE<HDDHFCEHHG?HIIIIIHEGHDHDDBHE<F@IHFHHGEHEIFEHHHEIHH@G@HFCIIHHG?IHFFEHIHE@HHHHCHIGIHIHGGCGIIIIIIIIHIHHIHHHEHHHGIHHGEHFHF@GHHHEHHHHIIIHHHD<<D0
@HISEQ:969:HM2KJBCX2:2:1102:20008:32582 2:N:0:ACTATGCA
AGTGATGTGACTCCCAACTATCCCTATTAATCATTACGGTGATCCTAGAAACCAACAAAATAGAACCATGCCGTCCTATTCTATTATTCCATGCTAATGTATTCGAGCAAAAATGCCTGCTTTAAACACTCTAATTTTTTCAAGGTAAAGGTCCTGGATCCGCAAGACACCCAATAAAGGACATCAAGTTTCTCCAGAAGGTGAGAAATCAACAGTAACAGTTCATACCCCTTAAGGCATGACCATCACGTCAATCCCGAAATTCAACTACGAGCTTTTTAACTGCAACAACTTTAATATACGCTATTGGAGCTGGAATTACCGCGGCTGCTGGCACCAGACTTGCCCTCCAA
+
DDDDDIIIIHIIIIIIIIIIIIIIIIIIIIIIIIIIIIIIIIIHIIIIIIIIIIIIIIIIIIIIIIIIIHHHHFDHIIIIIIIIIIIHHIHIHIHHHIIIIGHHIIIIIHIIHHIIIIIIIIIIIIIIIIIIIIIHIIIIIIHIIHIHIIIHIIIIIIIIIIIIIIIIIIHIIIIIIIIHIIIIIIIIIHGIHIIIIIIIIIIIIIIHHIIIIIIIIHIIIHHIIHIIIIIIIIIIIIIIIIIIHIIIIIHHHHHIIIIIIIIIIHIIIIIIIHIIIIIIIIIIIIIIIIIIIIHIIIHHIIIIIIHIIIIIIIIIIIIIIIIIIIIIIIIIIIIIIIIIIIIIIIIIDDDDD
@HISEQ:969:HM2KJBCX2:2:1102:1688:33334 2:N:0:ACTATGCA
AGTGATGTGACTCCCAACTATCCCTATTAATCATTACGTCAATCCTAGAAACCAACAAAATAGGATCGAACGTCCTATTTCATTATTCCATGCTAATGTATTCAAGCGTTAGCTTGCTTTAAACACTCTAATTTTTTCAAAGTAACAGTCCAAATTCCCCGCAACACCAAATTAATGGCATTACGGCTCATCAGGAAGGAGGAATCAGTGAGACCAGTACATACCAGAGGCATGACCAACCTACTAACCCCGAAATTCAACTACGAGCTTTTTAACTGCAACAACTTTAATATACGCTATTGGAGCTGGAATTACCGCGGCTGCTGGCACCAGACTTGCCCTCCAA
+
DDDDDIIIIIIIIIIIIIIIIIHHHIIIIIEHHIIIHH@GIIIIHHIHIHHIGHIHIIIIIIIIH@EEHIIHHHHDFHHHHHHHIHIIH@HF1FHHIIHGHIIIIIIIIIIIIIHIIFHHIIIIHEFHHHHIHHHHHHHIIIIIIIIIHHHGHHH?IIHIIIIIIHIHHHIIIIIIIIIIHIIIIIHIIIIIIIIIIIIIIIIIIIIIIIIIIIIIIIIIIIIIIIIIIIIIIIIIIIIIHHHHGHHIIIIIIIHIIIIIIIHIIIIIIIIIIIHIIIIIIIIIIIIIIIIIIIIIIIIIIIIIIIIIIIIIIIIIIIIIIIIIIIIIIIIIIIIIIIIIIDDDDD
@HISEQ:969:HM2KJBCX2:2:1102:3652:34485 2:N:0:ACTATGCA
AGTGATGTGACTCCCAACTATCCCTATTAATCATTACGTCAATCCTAGAAACCAACAAAATAGGATCAAACGTCCTATTTCATTATTCCATGCTAATGTATTCAAGCGTTAGCCTGCTTTAAACACTCTAATTTTTTCAAAGTAACAGTCCTGTTTCCCTGCAACACCAAATTAATGACATTACAGTTCTTCAAGAAGGAGGAACCAGTAAAGCCAGTACATACCAGAGGCACGACCAACTTACTAATCCCGAAATTCAACTACGAGCTTTTTAACTGCAACAACTTTAATATACGCTATTGGAGCTGGAATTACCGCGGCTGCTGGCACCAGACTTGCCCTCCAA
+
@BDADIIIIIIHHIIIIIIIHIHGHEHHHIHIHHHECGCGHIHFEHHIHIIHIHIIIHGEHHEHEGEHGHHC@HHHIHHFHHHIHIHH?GHHFHI?HGHHG?FIGIHHHIIHHHHHHEHHHIHHHIGHIIIIIHIH?HHHIIIIHHEHGHHHIIHGHIIIIIIIHHDHCFHHIHIHHFIHHHIIHHHEEHHHIIIIIIIIIIIIHFIIIIIIHHIIHIHIIIIIIIIHHFIHIIHEHEIIIHEEGHHHHDGHFIHIIHIIIHHIIIIIIIIIHIHIIIIIIIIIIIIHCHH=HIIIGIIIIIIIIHHGIIIIIIHHGIIIHIGIIIIHIIIHIGEIIIIIHAADAB
@HISEQ:969:HM2KJBCX2:2:1102:7251:34687 2:N:0:ACTATGCA
AGTGATGTGACTCCCAACTATCCCTATTAATCATTACGGTGATCCTAGAAACCAACAAAATAGAACCATGCCGTCCTATTCTATTATTCCATGCTAATGTATTCGAGCAAAAATGCCTGCTTTAAACACTCTAATTTTTTCAAGGTAAAGGTCCTGGATCCGCAAGACACCCAATTAAGGACATCAAGTTTCTCCAGAAGGTGAGAAATCAACAGCGACAGTTCATACCCCTTAAGGCATGACCATCACGTCAATCCCGAAATTCAACTACGAGCTTTTTAACTGCAACAACTTTAATATACGCTATTGGAGCTGGAATTACCGCGGCTGCTGGCACCAGACTTGCCCTCCAA
+
DDDDDIIIIIIIIIIIIIIIIIIIIIIIIIIIIIIIIIIIIIIIIIIHIHIIIIIHIIIGHHGHIIIIIHIHIIHIIIIIHIIIIIIIIIIEHGIHHHHHIHHIIIHIIIIHIIIIHIIIIIIIIIIIIIIIIIIIIIIIIIIIIIIIIIIHIIIIIIIIHHIIIIIIIIIIHIIHIIHHIIIIIIIIIIIIIIIIIIIIIIIIIIIIHIIIIIIIIIIIIIIIIIIIIIIIIIIIIIIIIIIIIIIIIIHHIIIIIIIIIIIIIIIIIHIIIIIIIIIIIIIIIIIIIIIIIIIIIIIIIIIIIIIIIIIIIIIIIIIIIIIIIIIIIIIIIIIIIIIIIIIIIIIIDDDDD
@HISEQ:969:HM2KJBCX2:2:1102:4534:34745 2:N:0:ACTATGCA
AGTGATGTGACTCCCAACTATCCCTATTAATCATTACGGTGATCCTAGAAACCAACAAAATAGAACCATGCCGTCCTATTCTATTATTCCATGCTAATGTATTCGAGCAAAAATGCCTGCTTTAAACACTCTAATTTTTTCAAGGTAAAGGTCCTGGATCCGCAAGACACCCAATTAAGGACATCGAGTTTCTCCAGAAGGTGAGAAATCAACAGCAACAGTTCATACCCCTTAAGGCACGACCATTACGTCAATCCCGAAATTCAACTACGAGCTTTTTAACTGCAACAACTTTAATATACGCTATTGGAGCTGGAATTACCGCGGCTGCTGGCACCAGACTTGCCCTCCAA
+
B00<D11D111C<1DCGCHCEH1DGH?FHHDH?<1D1DECC1@G@EFC111<1D?EC1D<@11111<D@CC1<</<<CGHHHC<1CF@G1<FCGHCE?1<C<1<D@CGEFHFEEGEFBC<FHHICHHHA6D1<CF<@?GHHHGA6<8<<1<@<CEBFCEFFGDEG.EC0@ECGDG@?F<<@<G@C@GH@EIHF<:D/GC?IHHF<FGHEHHCCGHFFEHHIIHFGHE/G?FCEHF<0HHE<>?EEFCGEC1CFCCHHFE?GH@@HC@E@HGFC@=HHFG@D<CC1HHHHF<EHEHC@GC0HD?@CIHH@HE?HHECHCEF</C/DIGIIIHHHEHHHEF@GG@EEDFHDDD<0
@HISEQ:969:HM2KJBCX2:2:1102:4769:35258 2:N:0:ACTATGCA
AGTGATGTGACTCCCAACTATCCCTATTAATCATTACGGTGGTCCTAGACCAACAAAATAGAACCAACGTCCTATTCTATTATTCCATGCTAATCTATTCAAGCAAAAGCCCGCTTTAAACACTCTAATTTTTTCAAGGTAATGGTCCTGGTTCCCCGACACACCCAATAAAGGGCATACCGGCTCACCAGAAGGATAGACCCGACAACAGAACAGTACTCGCCAGAGACGGACCGTCCGGTCAGGCCTAAAATTCAACTACGAGCTTTTTAACTGCAACAACTTTAATATACGCTATTGGAGCTGGAATTACCGCGGCTGCTGGCACCAGACTTGCCCTCCAA
+
DDDDDIIIIIIIIIIIIIIIIIIIIIIIIIIIIIIIIIHIIIIIIIIIIIIIIIHIIIIIIIIIIIIIIIIHIIIIIIIIIHIIIIIIIIIIIIIIIIIIIIIIIIGIIHIIHHHHHHHHIIHIIIIIIIIIIIIIIIIIIIIIIIIIIIHHHIIIIIIIIIIIIIIIIIIIIIIHIIIIIIIIIIIIIIIIIIIIIIIIIIIIIIIIIIIHIIIIIIIIIIIIIIIIIHIIIIIIIIIIIIIIIIIIIIIIIIIIIIIIHIIIIIIIIIHIIIIIIIIIIIIIIIIIIIIIIIIIHHHIIIIIIIIIIIIIIIIIIHD1IIIIIIIIIIIIIIIIIIIDDDDD
@HISEQ:969:HM2KJBCX2:2:1102:13856:34627 2:N:0:ACTATGCA
AGTGATGTGACTCCCAACTATCCCTATTAATCATTACTTCAGTCCGCAAACACCAACAAACTAGAACCAAAGTCCTAACTTATTATTCCATGCTAATGTATTCATAGCCGCAAACGCCTGCTTTAAACACTCTAATTTTTTCAAAGTAAACGATCTAGTCGATCCCGCTGCGCTCAATCAAGAGTGAGCGGGGTCGGCCTAGAAGGATGGCTGCAGCAGTATGGCACTCACACACATCACTGTGGCGGGCCACACTGCACCCAACCAGAAATCCAACTACGAGCTTTTTAACTGCAGCAACTTTAATATACGCTATTGGAGCTGGAATTACCGCGGCTGCTGGCACCAGACTTGCCCTCCAA
+
BDDDDIIIIHHHIIIIGIIIIIIIIIIIIIIIIHIIIIIIIIIFHHHIIIIIIIIHIIIIIIIIHHCHHICHFHHIIHIGHIIIHIHIGIIGIHIIHHIGHEHIHIIHHHIIIIIIIIIIIHHHIHIIIIIHIHIIIIHIIIIIIIIHIIIIIIHIIIIIIIHIIIIIIIIIIIIHHHHHHIIIIIHIHGIIIIIIIIIHIIIIIIIIIIIIIIIIIIIIIIIIHIIHIIIIIIIHIIIIIIIIIIIIIIIIIIIIIIIHEIIIIIIIIIIIIIIIIIIIIIIIIHHIIIIIIIIIIIIIIIIIIIIIIIIIIIIIIIIIIIIIIIIIIIIIIIIIIIIIIIIIIIIIIIIIIGIIIDDDDD
@HISEQ:969:HM2KJBCX2:2:1102:19197:36477 2:N:0:ACTATGCA
AGTGATGTGACTCCCAACTATCCCTATTAATCATTACGGTGATCCTAGAAACCAACAAAATAGAACCATGCCGTCCTATTCTATTATTCCATGCTAATGTATTCGAGCAAAAATGCCTGCTTTAAACACTCTAATTTTTTCAAGGTAAAGGTCCTGGATCCGCAAGACACCCAATAAAGGACATCAAGTTTCTCCAGAAGGTGAGAAATCAACAGTAACAGTTCATACCCCTTAAGGCATGACCGTCACGTCAATCCCGAAATTCAACTACGAGCTTTTTAACTGCAACAACTTTAATATACGCTATTGGAGCTGGAATTACCGCGGCTGCTGGCACCAGACTTGCCCTCCAA
+
D@DB@D@GHEH@1DGEHHEHEE??EECH1CCEEC1<CEH1DCFE1FE@@HED<<FH1<@GFE1DG1D?GCCHC0<CE11<<<1<D11<11F1<1<<C<1<11DE@GCDEFHEHHDHFIIGIHHHA<?GHHHEEGIHHHIIHGC8HIGHIHCHHHGHHIIHIIHHHFH9IHHCHGHHHFGHIGHHIHIIHFEGIFIHIIIIIIIIGIIIIIIHGIIHHHHFFFGIIIHGIIIIIIIHFHHGHHHGIIFHEAHHIIIHIIIIIIIHGHHHEIIIHIHHHEHCHHFIHHHHHHGHIIIIHIHEEIHHHCHHIIHHEIIIHHHHHHHHIIIIIGHHEHHHIIHGGIHIIIIH@BD@D
@HISEQ:969:HM2KJBCX2:2:1102:13784:36252 2:N:0:ACTATGCA
AGTGATGTGACTCCCAACTATCCCTATTAATCATTACGTCGATCCTAGAAACCAACAAAATAGAATCAAACGTCCTATTTCGTTATTCCATGCTAATGTATTCAAGCGTGAGCCTGCTTTAAACACTCTAATTTTTTCAAAGTAACAGTCCTGATTCCCCATGACACCAAATTAATGACATCATGGTTCGTCAGAAGGTAGGAATCAATAATACCAGTACGTACAATAGCACGACCAATAAATTGATCCCGAAATTCAACTACGAGCTTTTTAACTGCAACAACTTTAATATACGCTATTGGAGCTGGAATTACCGCGGCTGCTGGCACCAGACTTGCCCTCCAA
+
DDDCDHIIIIIIIIIIIIIIIEHHHIIIIHHHHIIIIHHIIIIIIHIHGHIIIIIIIIIHHGHIIIIIIHHCHIIIHIIIIIIIIIIHIGHGGHIIIHHIIHHIHHHIIIIIIIIIIIIIIIIFHHIIIIIIIHHGHHHIHIIIHIIIHFFHIHIHIHHHHHHIHHHGGHHHHIIIIIIHHHIIIIHIIIIIIIIIIIIIIIHIHHHHIIIHGIIHIHHIIIHIIIIIHIIIIHIIIIIIIIHHHHIHIHHHGIHIHIIIIIHIGIIHIIIIIHHHHHIIIIHHHGHHIIIHEDGIIHHIIIIHHIIIIIHIIIHIIIIIIHIIIIIIIIIIHHHIIIIIDDDDD
@HISEQ:969:HM2KJBCX2:2:1102:18816:36699 2:N:0:ACTATGCA
AGTGATGTGACTCCCAACTATCCCTATTAATCATTACGGTGATCCTAGAAACCAACAAAATAGAACCATGCCGTCCTATTCTATTATTCCATGCTAATGTATTCGAGCAAAATGCCTGCTTTAAACACTCTAATTTTTTCAAAGTAAAAGTCCTGCTTCCCGAACACACCCAGTGAAGGGCATGCCGTTCCGCAGAAGGAAAGGCCCGGCCGAACCAGTGCACGCGGTGAGGCGGACCGGTCAGCCAGGCCCAAGGTTCAACTACGAGCTTTTTAACTGCAACAACTTTAATATACGCTATTGGAGCTGGAATTACCGCGGCTGCTGGCACCAGACTTGCCCTCCAA
+
DDB?DE@FE?CHHFHHC0G?FECCHHIIHFHHHIIC@E@F1CCC@GE1@GHGHEHICCHHHE11CF??F111<<EEFHH1CG?G<@GE@<GE1<<D<HHHEFEG@CDFHHHEG<DEGGHG@HHHGGHFF<<@EIIHEHHEEIH8HIIIIIHHIIHIIIHCHIIIHCDAGCHHG??DHHIIHDFHE:HIHHHHIIHIHHIIIHHEEHHHHH?HIIHHEHIHHHHCFHHHEHEH?FEC/DEHEEHHGEG<EG1GHHG@HGFHHCIIHEHIIHIHIEHHGCHHIIIIHIIIIHHHHHHCFHIIHEHHHEHEEHHHHIIHHIIIHHIIHEHHHHHHEHECHIHHHC@D@D0
@HISEQ:969:HM2KJBCX2:2:1102:14290:36633 2:N:0:ACTATGCA
AGTGATGTGACTCCCAACTATCCCTATTAATCATTACGGTGATCCTAGAAACCAACAAAATAGAACCATGCCGTCCTATTCTATTATTCCATGCTAATGTATTCGAGCAAAAATGCCTGCTTTAAACACTCTAATTTTTTCAAGGTAAAGGTCCTGGATCCGCAAGACGCCCAATAAAGGACATCAAGTTTCTCCAGAAGGTGAGAAATCAACAGTAACAGTTCATACCCCTTAAGGCATGACCATCACGTCAATCCCGAAATTCAACTACGAGCTTTTTAACTGCAACAACTTTAATATACGCTATTGGAGCTGGAATTACCGCGGCTGCTGGCACCAGACTTGCCCTCCAA
+
DDD@DHIIIIIIIIIIIIIIIIIIIIIIIHIIIIGIIIHIIIGIIIIIIIIIIIIIHEHHIIIIIIIIIIHIIHIIIIHHIHIIIIIGHIIIIII1GHHFHEHIIIHIIIIHIIIIIHHIIIIIGIHIIIGIIIIIIIIIIHHIIHIIIIIIIIIIIIHIIIIIIIIIIHIHIIHIIIIIIIIIGIIIIIIIIIIIIIIIIIIIIIIIIIIIIIIIIHIIIIIIIIHIIIIIIIIIIIIIIIIIIIIIIIHDIIIIIIIIIIIIHIIIIHIIIIIIIIIIIIIIIIIIIIIIIIIIIIIHHIIIIIIIIIIIIIIIIIIIIIIIIIIIIIIIIIIIIIIIIIIIIIIIDDDDC
@HISEQ:969:HM2KJBCX2:2:1102:4998:36590 2:N:0:ACTATGCA
AGTGATGTGACTCCCAACTATCCCTATTAATCATTACGGTGATCCTAGAAACCAACAAAATAGAACCATGCCGTCCTATTCTATTATTCCATGCTAATGTATTCGAGCAAAAATGCCTGCTTTAAACACTCTAATTTTTTCAAGGTAAAGGTCCTGGATCCGCAAGACACCCAATAAAGGACATCAAGTTTCTCCAGAAGGTGAGAAATCAACAGTAACAGTTCATACCCCTTAAGGCATGACCATCACGTCAATCCCGAAATTCAACTACGAGCTTTTTAACTGCAACAACTTTAATATACGCTATTGGAGCTGGAATTACCGCGGCTGCTGGCACCAGACTTGCCCTCCAA
+
DDDDDIIIIIIIHIIIIIIIIIIIIGIIIIIIIIIIIIHIIHIIIIIIIIIIIIIIIHIIIIHHHIIIIIGHIIIIIHIIIIHIIIIIIHIIHIIIIIIIICGHIHIHIIIIIIIIIIIIIIIIIIIIIIIIIIIIIIIIIIIIHHIHIIIIIIIHIIIIIIIIIIIIIIIIIIIIIIIIIIIIIIIIIIHIIIIIIIIIIHIIIIIIIIIIIIIIIIIIIIIIIIIIIIIIIIIIIIIIIHIIIIIIIIHFIIIIIIIIIIIIIIIIIIIIIIIIIIIIIIIIIIIIIIIIIIIIIIIIHIIIIIIIIIIIIIIIIIIIIIIIIIIIIIIIIIIIIIIIIIIIIIIIDDDDD
@HISEQ:969:HM2KJBCX2:2:1102:15753:36623 2:N:0:ACTATGCA
AGTGATGTGACTCCCAACTATCCCTATTAATCATTACGGTGATCCTAGAAACCAACAAAATAGAACCATGCCGTCCTATTCTATTATTCCATGCTAATGTATTCGAGCAAAAATGCCTGCTTTAAACACTCTAATTTTTTCAAGGTAAAGGTCCTGGATCCGCAAGACACCCAATTAAGGACATCAAGTTTCTCCAGAAGGTGAGAAATCAACAGCGACAGTTCATACCCCTTAAGGCATGACCATCACGTCAATCCCGAAATTCAACTACGAGCTTTTTAACTGCAACAACTTTAATATACGCTATTGGAGCTGGAATTACCGCGGCTGCTGGCACCAGACTTGCCCTCCAA
+
DDDDBIIIIIIIIIIIIIIIIIIIIIIIIIIIIIIIIHHHIIIIIIIIIIHIIIIIICHHHIHIHIIIIHHHHHHHHIHHHIIIGGHIHHIHGIIIIIIHIHHHIIIIIIIIIIIIIHHHIHHHIHHIIIIIIHHIIIIIHHIIIIIIIIIIIIIIIHEIIIIIIIHHHHHHIIIHIHHIIIIIIIHIIIHIIIIIIIIIHIIIIIHIIIIIIIHIIIIIIIIIHIIIIIIIIIIIIIIIIII=IIIIIIHGIIIIIIIIIIIIIIIHHEIIHIIIIIIIIHIIIIIIIIIIIIIIIIIIHIHIIIIIIIIIIIIIIIIIIIIIIIIIIIIIIIIIIIIIIIIIIIIIDDDDB
@HISEQ:969:HM2KJBCX2:2:1102:2302:36373 2:N:0:ACTATGCA
AGTGATGTGACTCCCAACTATCCCTATTAATCATTACGGTGATCCTAGAAACCAACAAAATAGAACCATGCCGTCCTATTCTATTATTCCATGCTAATGTATTCGAGCAAAATGCCTGCTTTAAACACTCTAATTTTTTCAAGGTAAAGGTCCTGGTTCCACATGACACCCAATTAAGGACATCATGCTTCTCCAGAAGGTGAGAAATCAACTGCGACAGTTCATACCCCTTAAGGCACGACCATCACGTCAATCCCGAAATTCAACTACGAGCTTTTTAACTGCAACAACTTTAATATACGCTATTGGAGCTGGAATTACCGCGGCTGCTGGCACCAGACTTGCCCTCCAA
+
@@D@@HIIIIIGFHH?GHHHC@@GCHIHC<DCE1FHIII<D<GCGHIH@CC1<<GCH1@@FCCHHFHECFEHIEDHDFH11CGHHCHE1FCGHHI1<@@DHC<IHHHGGGHIHGHHEHHIIHIHFGHHI?HEHHGHGGIIHHHHIIIIFHHHB@GHHHHHHHFCHFGHGEHHH5EHHHCHHIIIIIIIHGHIFIHIHHIIIHHIIHHIHIHIIHFHHG?IIGIIHHHIHHFIIHIIHEHHCEGIIHGHHEIHEHDIHHHEIHHFHIHHIHH@FHHIHGHHIHHCIHHCHEHGGHHHHHEIIIHCHIIIIHIIGIIIHGHHHHDIIHEIGIHIH@EIIIHEHIGIIHHDDDB<
@HISEQ:969:HM2KJBCX2:2:1102:12899:37728 2:N:0:ACTATGCA
AGTGATGTGACTCCCAACTATCCCTATTAATCATTACGGTGATTCAGAAACCAACAAAACAGGACCACCGTCCTATTTTATTATTCCATGCTAATGTATTCAGACGTAAGCCTGCTTTGAACACTCTAATTTTTTCAAGGTAAAGGTCCTGGTTTCCCACCACGCTAAATAAATAACATGATGGTTCCCCAGAAGGTAGAAATTCCACACGCCAGTACAGACTATTGCCTGACCAACGGTAGAACCCCGAAATTCAACTACGAGCTTTTTAACTGCAACAACTTTAATATACGCTATTGGAGCTGGAATTACCGCGGCTGCTGGCACCAGACTTGCCCTCCAA
+
ADDDDIIIIIIIHHIIIIIIIIIIIIIIIIIIIIIHIIIIGIIIIIIIIHIGIIIIHIIIIHGHHIIIIIIIHIIIIIIIIIIIIIIFHIIHIIIIIIIHIIHHHIIIIIIIIIIIIIIIIHIIIIIIIHIIIIIHGIIIIIIIIHHGIIIIIIIIIIIIIIIHIIIIIIIIIIIIIIIIIIIIIIIIIGIIHIIIIHIIIIIHIIHHHIHGIIIIIHGGIIIIIIIIIIIIIIIIIIIIHFIIIHIIIHIHIIIIIIIIIIIIIIIIIIIIIIIIIIIIIIIIIIIIIHGIIIIIIIIIIIIIIIIIIIIIIIIHIIIIIIIIIIIIIIIIIIIIIIDDDDD
@HISEQ:969:HM2KJBCX2:2:1102:18078:37996 2:N:0:ACTATGCA
AGTGATGTGACTCCCAACTATCCCTATTAATCATTACTCCAGTTGCTAAAAAACCAACAAAATAGAACCGAAGTCCTACGGTGTTATCCCATGCTAATAGTATTCACGGCGTAAGCCTGCTTTGAACACTCTAATTTTTTCAAAGTAAAGGTGATCAAGAGTCGGATGATCTCCAACCAACCCAGAGTAAACCAGGTGAGCTGAAGGTCCGCAAATGACCACAGAAGCTGACACGCTCTTCAACACTATCATCCCATAAGAGACGTAGGCCAAGGAGCGTAATGTCAGGAAATCCAACTACGAGCTTTTTAACTGCAACAACTTTAATATACGCTACTGGAGCTGGAATTACCGCGGCTGCTGGCACCAGACTTGCCCTCCAA
+
DDDDDIIIIIIIIIIIIIIIIIIIIIIIIHHIHIIIIIIIIHIIIIIIIIIIIIHIIIHIIIHHIGIIIIIIHIIHIIHHIEGEHIIIIIIIIIIHEHIIIIIIHIIIIIIIIIHIIIIIIIIHIIIIIIIIIIIIIIIIIIIIIIIIIIHHHIIIIIIIIIIHIIIIIIHHHHIIIIIHIIIHHIHHIIIIIIIIIHIIIIIIIIHIIIIIIHHIIIIIIIIIIIIIHIIIIHIIIIIIIIIIIIIIIIIIIIIIIIIIIIIIIIIIIIIIIIIIIIIHGDIIIIIIIIIIIIIIIIHIIIIIIIIIIIIIIIIIIIIIIIIIIIIIIIIIIIIIIIIIIIIIIIIIIIIIIIIIIIIIIIIIIIIIIIIIIIIIIIDDDDD
@HISEQ:969:HM2KJBCX2:2:1102:15287:38375 2:N:0:ACTATGCA
AGTGATGTGACTCCCAACTATCCCTATTAATCATTACGGTGATCCTAGAAACCAACAAAATAGAACCATGCCGTCCTATTCTATTATTCCATGCTAATGTATTCGAGCAAAATGCCTGCTTTAAACACTCTAATTTTTTCAAGGTAAAGGTCCTGGTTCCACATGACACCCAATTAAGGACATCATGCTTCTCCAGAAGGCGAGAAATCAACTGCGACAGTTCATACCCCTTAAGGCACGACCATCACGTCAATCCCGAAATTCAACTACGAGCTTTTTAACTGCAACAACTTTAATATACGCTATTGGAGCTGGAATTACCGCGGCTGCTGGCACCAGACTTGCCCTCCAA
+
DDDADHHIIIHIIIIIIHIIIIIIIIIIIIIIIIIIIIHIIIIIIIIIIIIIIIIIIIIIIIHHHIIIIIIIGIIHHIHIIIIIIIIIHIIHIIIIIHIHHGHHIIIIIIIIIIHIIIIIIIIIIIIIIIIIIIIIIIIIIIIIIIIIIIHIIIHIHHHIIIIIIIIIIIIIHIIIIIIIIIIIIIIIIIIIIIIIIHHG/IIIIIIIIIIIIIIIIIIIIIIIIIIIHIIIIIIIIIIIIIIIIIIIIIHHHIIIIIIIIIIIIIIHHIIIIIIIIIIIIIIIIIIIIIIIIIIIIIIHIIIIIIIIIIIIIIIIIIIIIIIIIIIIIIIIIIIIIIIIIIIIIIIDDDDD
@HISEQ:969:HM2KJBCX2:2:1102:18161:39003 2:N:0:ACTATGCA
AGTGATGTGACTCCCAACTATCCCTATTAATCATTACGGTGATCCTAGAAACCAACAAAATAGAACCATGCCGTCCTATTTTATTATTCCATGCTAATCTATTCAAGCACTAGCTTGCTTTAAGCACTCTAATTTTTTCAAGGTAATAGCTCTGCTTCCCCAACGCACCAAATTAATGGCATGAAGGTTATTCAGAAGGTAAGAATCCATCAAATCAGTACGAACAGTGAAGCCCGACCGATAGACAGATTCCGAAATTCAACTACGAGCTTTTTAACTGCAACAACTTTAATATACGCTATTGGAGCTGGAATTACCGCGGCTGCTGGCACCAGACTTGCCCTCCAA
+
DDDCDIIIIIIIIIIIIIIIIIIIIIIIIIIIIIIIIIHHIIIIIGIIGIIIIIIIIFH?HIHHHIIIIIIIIIHGIHIIIIIIIIIIIIIIHIIHHIIHIHIIIIIIIIIIHIIIIHHIIIIIIIIIIIIIIIIIIIIIIIIIIIIIIIIIIIIIHIIIIIIIIIIIIIIIIIIIIIIIIIIIIIIIIIIIIIIIIIIHIIIIIIIIIIIIIIIIIIIIIIIIIII<IIIIIIIIIIIIIIIIIHHIIIIIIIIIIIIIIIIIIIIIIIIIIIIIIIIIIIIIIIIIIIIIIIIIIIIIIIIIIIIIIIIIIIIIIIIIIIIIIIIIIIIIIIIIIIIIIIIDDDDD
@HISEQ:969:HM2KJBCX2:2:1102:12185:39484 2:N:0:ACTATGCA
AGTGATGTGACTCCCAACTATCCCTATTAATCATTACTCATTTCCCCAAAAACCAACAAAATTCGAGATACGAGTCCTAAATTATTATTCCATGCTAATGTATTCAAGCGTTAGCCTGCTTTAAACACTCTAATTTTTTCAAAGTAACAGTCCTGATTCCCCACGACACCAAATTAATGACATCATGGCTCCTCAGAAAGGAGAAACCAATAACACCAGTACATACCAGAGGCATGACCGACGTATTGATCCCGAAATTCAACTACGAGCTTTTTAACTGCAACAACTTTAATATACGCTATTGGAGCTGGAATTACCGCGGCTGCTGGCACCAGACTTGCCCTCCAA
+
DDDDDIIIIIIIIIIIIIIIIIIIIIIIHIIIIIIIIIIIIIHIIIIIIIIIIIIHIIIHIIIIIHHIIIIIIHHHHIIIIHIGHIIIHGIIIIIIIIIIIFHHIIHIIIHIIHIIIIIHIIIIIIIIIIIIIIIIIIIIIIIIIHIIIIIIIIIIIIIIIIIHHHHHIIIIIIIIIIIHIIIIIIIIHHIIIIIIIIIIIIIIIIIIIIIHIIHIIHIIIIIIHIGIIHIIIIIIHIIIIIIIIHHIIIIIIIIIIIIIIIIIIIIIIIIIIHIIIIIIIIIIIHIIIIIIIIHHIIIIIIIIIIIIIIIIIIIIIIIIIIIIIIIIIIHIIIIHIIIIIIIDDDDD
@HISEQ:969:HM2KJBCX2:2:1102:6341:39510 2:N:0:ACTATGCA
AGTGATGTGACTCCCAACTATCCCTATTAATCATTACGGTGATCCTAGAAACTAACAAAATAGAACCATGCCGTCCTATTCTATTATTCCATGCTAATGTATTCGAGCAAAAATGCCTGCTTTAAACACTCTAATTTTTTCAAGGTAAAGGTCCTGGATCCGCAAGACACCCAATTAAGGACATCAAGTTTCTCCAGAAGGTGAGAAATCAACAGCGACAGTTCATACCCCTTAAGGCATGACCATCACGTCAATCCCGAAATTCAACTACGAGCTTTTTAACCGCAACAACTTTAATATACGCTATTGGAGCTGGAATTACCGCGGCTGCTGGCACCAGACTTGCCCTCCAA
+
DDDADHIIIIIHHIIHIIGIHIHHHIIHIIHHIIIIIIHCEGHHHHHHHHHE1<GHEHHIIIEHHHHEE?GEHIHHIHHECHHHIHHHHCHHHHIIIIHHIDFIHHHIIIHHHIIHGIIIHHIHIIHIHIHIHHHHHIIEHIIIIIIIIIIIHIGIIHEHIIIIHIIIHHGIIHHHIIIIIIIIHHIIIHIIHGIIHIIIIIIIIIIIIIIIIIIIIIIIIIIIIIIIIIIIIHIIIHHIIIGIHGHGIIHHIIIIIIIIIIIIIIIIIIIIIIIIIIIIHGC/IIIIIIIIIHIIIIIIIIIHIIIIIIIIGIIIIIIIIIIIIIIIIIIIIHIIIIHIIIIIIIIIDDDDA
@HISEQ:969:HM2KJBCX2:2:1102:17391:39811 2:N:0:ACTATGCA
AGTGATGTGACTCCCAACTATCCCTATTAATCATTACGTCAATCCTAGAAACCAACAAAATAGGATCAACGTCCTATTTCATTATTCCATGCTAATGTATTCAAGCGCGAGCCTGCTTTAAACACTCTAATTTTTTCAAAGTAACAGTCCTGATTCCCCACCACACCAAACTAATGACATGATGGTTCGTCAGAAGGTAGAAATCAGTAACACCAGTACGTACCGAAGGCACGACCAGCGTACTAATCCCGAAATTCAACTACGAGCTTTTTAACTGCAACAACTTTAATATACGCTATTGGAGCTGGAATTACCGCGGCTGCTGGCACCAGACTTGCCC
+
DDDDDIHIIHIIIIIIIIIIIIIIHIIIIIIIIIIIIIIIHIIIIGIHHHHHIIHIH?F@FHFGCGHIIH=ECHEHIFHHHHEHCHHI?GIGIIIIIHHHFEE@CHHHHHDHHHHHHHHHHCHHHIHHIEHHIIHIIIHIHHIHHHHHIIIIIHGHHGHEHEHEHIHHHHHHIIIIHGHGHIIIHHHHEDGHHHHEGDIIHII;F@CEHHGHIHH8GFEGGIIHF?IHIHHIHHGIHGGHIHGHHGGGIHHIIIIIIHHCGHHHHIIHIIHHFHGHIHHGECHGHIIIHHHHEEC@EHEHGHEIIIHIIIIIIIIIIIIIIHIIIIIIHIIIIIIDDDCD
@HISEQ:969:HM2KJBCX2:2:1102:5512:40042 2:N:0:ACTATGCA
AGTGATGTGACTCCCAACTATCCCTATTAATCATTACGTCAATCCTAGAAACCAACAAAATAGGATCGAACGTCCTATTTCATTATTCCATGCTAATGTATTCAAGCGTTAGCCTGCTTTAAACACTCTAATTTTTTCAAAGTAACAGTCCTGTTTCCCTGCAACACCAAATTAATGACATTACAGTTCTTCAGAAAGGAGGAATCAGCGAAGCCAGTACATACCAGTGGCACGACCAACCTGCTGACCCCGAAATTCAACTACGAGCTTTTTAACTGCAACAACTTTAATATACGCTATTGGAGCTGGAATTACCGCGGCTGCTGGCACCAGACTTGCCCTCCAA
+
DDDDDIIIIIIIIIIIIIIIIIIIIIIIIHIIIIHIIIIHIIIIIIIIIIIIIIIIIHHIIIHIIIIIIHIIIIIIIIIIIIIIIIIIIIIIHIHFHIIIIIIHIIHIHIIIIIIIIIIIHIIIIIIIIIIIIHIIIIIIIIIIIIIIIIIIIIIIIGIIIIIIHIIIIIIIIIIIIIIIIIIIIIGIHIIIIIHIIIIIIIIIHIIHIHIIIIIIIIIIIIIIIIIIIIIIIIIIIIIIIIIHHIHIIIIIIIIHIIIIIIIIIIIIIIIIIIIIIIIIIIIIIIIIIIIIIIIIIIIIIIIIIIIIIIIIIIIIIIIIIIIIIIIIIIIIIIIIIIIIIDDDDD
@HISEQ:969:HM2KJBCX2:2:1102:6673:40063 2:N:0:ACTATGCA
AGTGATGTGACTCCCAACTATCCCTATTAATCATTACGGTGATCCTAGAAACCAACAAAATAGAACCATGCCGTCCTATTCTATTATTCCATGCTAATGTATTCGAGCAAAAATGCCTGCTTTAAACACTCTAATTTTTTCAAGGTAAAGGTCCTGGATCCGCAAGACACCCAAAATTAAGGACATCCAAGTTTCTCCAGAAGGTGAGAAATCAACAGCAACAGTTCATACCCCCTCCTTAAGGCACACGACCATCACACGTCAATCCCGAAATTCAACTACGAGCTTTTTAACTGCAACAACTTTAATATACGCTATTGGAGCTGGAATTACCGCGACTGCTGGCACCAGACTTGCCCTCCAA
+
DDDDDIIIIIIIIIIIHGIIIIIIIIIIIIIIIIIIIIIIIIIIIHIHIIIIIIIIIHIIIIHIIIIIIIHIIIHIIHIIHIIIIHIIIHHHIHIIFHIIIIHHHIIIIIIIIIIHHIHIIIIIIIIIHIHHIIIIIHIIIIIIIHIIIIIIHIIIIIIHIIIIIIHIIIIHIIIIIIIIIIIIIIIIIIIHHEHHIIIIIHHIIHHHIHIHIIIIHHIIIIIIIHHHHHIIIIIIIII;IIIIIIIHHIIIHIIHHIIHIHHIIHIHIIIIIIIIIIIIIIIIIIIIIIIIIIIIIIIIIHIIIIIIIIIIIIIHIIIIIIIIIIIIIIIIIIIIIIIIIHIIIIIIIIIIIIIIIIIDDDDD
@HISEQ:969:HM2KJBCX2:2:1102:16072:39857 2:N:0:ACTATGCA
AGTGATGTGACTCCCAACTATCCCTATTAATCATTACGGTGATCCTAGAAACCAACAAAATAGAACCATGCCGTCCTATTCTATTATTCCATGCTAATGTATTCGAGCAAAAATGCCTGCTTTAAACACTCTAATTTTTTCAAGGTAAAGGTCCTGGATCCGCAAGACACCCAATAAAGGACATCAAGTTTCTCCAGAAGGTGAGAAATCAACTGCAACAGTTCATACCCCTTAAGGCATGACCATCACGTCAATCCCGAAATTCAACTACGAGCTTTTTAACTGCAACAACTTTAATATACGCTATTGGAGCTGGAATTACCGCGGCTGCTGGCACCAGACTTGCCCTCCAA
+
DDDBDIIIIIHIIIIIIHHHHGHIIIIIIHIHIIIIIIGIIHIIIIIIHHIGHIIIIIFHIHFHHIHHIIIIIHHIIHHHHIIIHHIIEHHIIIHFHHHHHCFHIHHGIIIIIIIIGHHHIIIHIIIIIIIIIIIIIIIHIIIIIHIIIIIHHIIIIIIHIIIIHHIIIIHCIIIIIIHIIIHHGHIIIIHHHIIIIIIIIIHIHIIIIIIIIHHHIIIHIIIIIIHE?HIHHIIIIIIGIIIIHHIIIGHGIIIHHHHHIIIIIIIIGIIIIIIIIIIIIIIIHIIIIIIIIHHIHHIHHIIIIIIIIIIHIIIIIIIIIIIIIHIIIIIIIIIIIIIIIIIIIIIIDDDDD
@HISEQ:969:HM2KJBCX2:2:1102:2575:40257 2:N:0:ACTATGCA
AGTGATGTGACTCCCAACTATCCCTATTAATCATTACGGTGATCCTAGAAACCAACAAAATAGAACCATGCCGTCCTATTCTATTATTCCATGCTAATGTATTCGAGCAAAAATGCCTGCTTTAAACACTCTAATTTTTTCAAGGTAAAGGTCCTGGATCCGCAAGACACCCAATAAAGGACATCAAGTTTCTCCAGAAGGTGAGAAATCAACAGTAACAGTTCATACCCCTTAAGGCATGACCATCACGTCAATCCCGAAATTCAACTACGAGCTTTTTAACTGCAACAACTTTAATATACGCTATTGGAGCTGGAATTACCGCGGCTGCTGGCACCAGACTTGCCCTCCAA
+
DDADDIIIHHGIIIIHIIIIIHCGHIIIIIHHIIIIIFCHHIIEFHHHHHIHIIIIIIIIIGHIHIHHHFGHHIHHHGHIHFECHIHIHHHEHHHHHHIIIFEHHIIIIIGHCFIIHHFGFHIIIIHHHEEHHIFIIIEIIHHF1D?:1<FCH?FEHHHHHIFHFDEHG?GEHIG-DH<.1FH?<FF/<DC<<@FEEGHFCFFHIE@FFEHHFE1DDFCCCFFHHHHE?CEHGHCEB@@HHHHHHG@CHHCDCC/DFGCEG?GGHFIIIHHHFIHHH?FGD1F@GHEGED<@@1?F<<<0CHGIIHG?F<IHHC1?@?HIIHEDIH@CCCGCEGHHCFCHHGHHIHGC0<@D<
@HISEQ:969:HM2KJBCX2:2:1102:20831:40704 2:N:0:ACTATGCA
AGTGATGTGACTCCCAACTATCCCTATTAATCATTACGGTGATCCTAGAAACCAACGAAATAGAATCAGTCCGTCCTATTTCATTATTCCATGCTAATGTATTCAGACGATAGTCTGCTTTAAACACTCTAATTTTTTCAAAGTAACAGTCCTGATTTCCCATCACACCAAATAAATGGCATGAAAGTTCCTCAGAAGGTAGAGATCCATCTCACCAGTGCAGACAATTAAGCCTGACCAATGGGTAGACCCCGAAGTTCAACTACGAGCTTTTTAACTGCAACAACTTTAATATACGCTATTGGAGCTGGAATTACCGCGGCTGCTGGCACCAGACTTGCCCTCCAA
+
DDDDDIIIIIIHIIIIIIIIIIIIIIIIIIGIIIGIIIIIIIIIIIHHIIHHHIIIIIIIIIIGIHHIIHEEHFEHIHHHHIHHIIGHHHHIIIHHIIGHIHHGIIHHIHHIHIHHIIGHHHIIIHGHHIIIHIIIIIHFGHH@GHIIHHHIIIIIIIHHGHIIIHHCHHHIIHIHHGHFHFHHIIEHHCFHCHHHHFGEHFD@E@?FFCHCHHFHCFHGCHHHHFHEIHIIHHHEDBIFIGCIHDAGIHHGIHIHCEHHHHHFHGHHGDHIIIHHHHEHFEHHHHHCHIIHEHIHIHIFHFHEG@IHEIIIIGIIHHC?IIIIHHGIIHIHHIHIIIIIIIIDDDDD
@HISEQ:969:HM2KJBCX2:2:1102:8215:41168 2:N:0:ACTATGCA
AGTGATGTGACTCCCAACTATCCCTATTAATCATTACGGTGATCCTAGAAACCAACAAAATAGAATCATGCCGTCCTATTTTATTATTCCATGCTAATGTATTCAAGCAAAATGCCTGCTTTAAACACTCTAATTTTTTCAAAGTAAAGGTCCTGGTTCCCCGCGACACCCAATTAAGGGCATTGCGGTTCTCCAGAAGGTGAGAAATTGACTACACCAGTTCATACCCCTTAAGGCACGACCGATGTGTCAATCCCGAAATTCAACTACGAGCTTTTTAACTGCAACAACTTTAATATACGCTATTGGAGCTGGAATTACCGCGGCTGCTGGCACCAGACTTGCCCTCCAA
+
DDDDDIIIIIIIHIIIFIHGHIFHFHHIIIHHHIIIIHHCHHIFHIIIHHIHIIHIHCHEHFHHHHHGHIIHDHHHEGHCEHIIHHIIIIIHGHHIIIGEHDHHIIIHGHCHEHGHHHIH@HHHFHHHHIGIIEHIHHHHHHIHGIIIHIGIIIIHHDHIGIIHHHGHIIIIHHFHHIIIIIIIIIHHHEIIIIIIIIHIIIIIIHIIIIIIIIIIIIIIIHHIIHHIIIIIIIIHHEIIHHIGIIIHIHHIIIIIIIIIIIIIHGHGIIIHHHFIHIGIIIHIIIHHGCHGHGIIHIIIIIIIIIIIIIIIGIIIIHIIHHHIIIIIIIIIIHFIIIIHHHIIIHHBCDBD
@HISEQ:969:HM2KJBCX2:2:1102:16941:40772 2:N:0:ACTATGCA
AGTGATGTGACTCCCAACTATCCCTATTAATCATTATGGTGATCCTAGAAACCAACAAAATAGAACCATGCCGTCCTATTCTATTATTCCATGCTAATGTATTCGAGCAAAAATGCCTGCTTTAAACACTCTAATTTTTTCAAGGTAAAGGTCCTGGATCCGCAAGACACCCAATTAAGGACATCAAGTTTCTCCAGAAGGTGAGAAATCAACAGCGACAGTTCATACCCCTTAAGGCATGACCATCACGTCAATCCCGAAATTCAACTACGAGCTTTTTAACTGCAACAACTTTAATATACGCTATTGGAGCTGGAATTACCGCGGCTGCTGGCACCAGACTTGCCCTCCAA
+
DDDBDHIIIEHHIEHIIIIIIIHHIHHHHIIIIHII1D?GFEHHIHHIIIHHIIIIGEEHHIHIIIHIIIHIHCHCHIIHGHHCEHHEHIIICHHIHCHHIHHHFFECEHHIIHHIIIIIIHHHFHHGIHFHHEHHHIHEIIIIGHHHIIIHHIIHHFGHIIIIHHDHHHHHH8IIHEIIIIIIIIIIIIIIIIIIHIII;IIIIIIHHEIIIIHIHHIIIIIIIIHIIHIIIIIIIIIGIIIIIIIIIIIHIGIIIIIIIIIIHIHIIHHIHIIIIIGHHFIIIIIIIIIIIIIIHGEIHIIIIIIIIIIIIIIIHIIIHIIIIIIIIIIIIIIHIIIIIIIIIIIIDDDDD
@HISEQ:969:HM2KJBCX2:2:1102:12516:39931 2:N:0:ACTATGCA
AGTGATGTGACTCCCAACTATCCCTATTAATCATTACGTCGATCCTAGAAACCAACAAAATAGAATCAAACGTCCTATTTCATTATTCCATGCTAATGTATTCAAGCGTAAGCCTGCTTTAAACACTCTAATTTTTTCAAAGTAACAGTCCTGATTCCCCACGACACCAAATTAATGACATCGCGGTTCTTCAGAAGGTAGGAACCAATAATGCCAGTGCGTACCGAAGCACGACCAACAATTTGATCCCGAAATTCAACTACGAGCTTTTTAACTGCAACAACTTTAATATACGCTATTGGAGCTGGAATTACCGCGGCTGCTGGCACCAGACTTGCCCTCCAA
+
DDDDDIIIIIIIIIIIIIIIIIIIIIIIIIIIIIIIIIIIIIIIIIIIIIIIIIIIIIIIIHHIHIIIIIIHIIIIIIIIIIIIIIIIIHIHGIIIIIIIIIIHIGIIIIIHIIIIIIIIIIIIIIIIIIIIIIIIIIIIIIIIIIIIIIIIIIIIIIIIIIIIIIIIIHIHIIIIIIIIIIIIIIIHIIIIIIIIIIIIIIIIIIIIIHIIIIIIIIIIIIIIIIIIIIIIIIIIIIIIIIIHIIIIIIIIIIIIIIIIIHIIIIIIIIIIIIIIIIIIIIIIIIIIIIIIIIIIIIIIIIIIIIIIIIIIIIIIIIIIIIIIIIIIIIIIIIIIIIIIDDDDD
@HISEQ:969:HM2KJBCX2:2:1102:10393:41736 2:N:0:ACTATGCA
AGTGATGTGACTCCCAACTATCCCTATTAATCATTACGGTGATCCTAGAAACCAACAAAATAGAACCATGCCGTCCTATTCTATTATTCCATGCTAATGTATTCGAGCAAAAATGCCTGCTTTAAACACTCTAATTTTTTCAAGGTAAAGGTCCTGGATCCGCAAGACACCCAATAAAGGACATCAAGTTTCTCCAGAAGGTGAGAAATCAACAGTAACAGTTCATACCCCTTAAGGCATGACCATCACGTCAATCCCGAAATTCAACTACGAGCTTTTTAACTGCAACAACTTTAATATACGCTATTGGAGCTGGAATTACCGCGGCTGCTGGCACCAGACTTGCCCTCCAA
+
DDDCDIIIIIIIIIIIIIIIIIIIIIIIIIHHIIHIHIHIEHHIIIIIHIIIIIIHIHIGIIIHIIIIIHIHIICDHHIIIIIIIIIIIIIIHIIHEHIIIHFHHIHHIIIIHHIHIIHIHIHHHIIIHHHHIHHIIIIHGHHHIIIIHHIIIIIIIIIIIHIIHIHIIIGIIIIIIIHIIHIIIHIIHIIIIIIIIIIIIIIIIIIIIIIIIIIHIIIIIIHIIIHIIHHIHIIIIIHIIIIIIIIIIIHFIHHIIIIIIIHIIIIIIIIIIIIIIIIIIHIIIIIIIIIIIIHIIIIHHHIIIIIIIIIIIIIIIIIIIIIIIIIIIIIIIIIIIIIIIIIIIIIIDDDDD
@HISEQ:969:HM2KJBCX2:2:1102:16380:41776 2:N:0:ACTATGCA
AGTGATGTGACTCCCAACTATCCCTATTAATCATTACGGTGGTCCTAGAAACCTACAAAATAGAATCATCCGTCCTATTTTATTATTCCATGCTAATGTATTCAAGCAAAATGCCTGCTTTAAACACTCTAATTTTTTCTAAGTAAAGGTCCTGGTTCCCCGCGGCACCCAATTAAGGACATCGCAGTTCTCCAGAATGTGAGAAATTGACTACACCAGTTCATACCCCTTAAGGCACGACCGATGTGTCAATCCCGAAATTCAACTACGAGCTTTTTAACTGCAACAACTTTAATATACGCTATTGGAGCTGGAATTACCGCGGCTGCTGGCACCAGACTTGCCCTCCAA
+
<0BD@1CC@C1DC1<DEDECG1<@CF1?CEC<FG11<1C<E0CH@C1C1<11111<11<F@E1<FH<1<1<<GF<D<11DDDFGHHHF?1<<1<D1DC<CCCFG<<HHHEGBC?2<1HE@1IHG@8@<1DG%<<1C/C8%1<@BFHF%B<<FD1GH?HH8HC/0DEC?5<F3?G@DDCFFEEC<<-?@H@HHDD/D<-C<-GFEH>EC<D>0HHHFGF?GIGHGCFD/GCEEDCIFBECA@C@GHD<<1=HCCDHF<CGC<EFCGC<HGCFCG?HD?HFFC1DCGHEE@F<<CHHCHHCHHCIHHFECC@HHFFHHHCHC/?EHHF??EGFIIHEEHFCHGCFHHE@D@0D
@HISEQ:969:HM2KJBCX2:2:1102:11011:42879 2:N:0:ACTATGCA
AGTGATGTGACTCCCAACTATCCCTATTAATCATTACGGTGATCCTAGAAACCAACAAAATAGAACCATGCCGTCCTATTCTATTATTCCATGCTAATGTATTCGAGCAAAAATGCCTGCTTTAAACACTCTAATTTTTTCAAGGTAAAGGTCCTGGATCCGCAAGACACCCAATTAAGGACATCAAGTTTCTCCAGAAGGTGAGAAATCAACAGCGACAGTTCATACCCCTTAAGGCATGACCATCACGTCAATCCCGAAATTCAACTACGAGCTTTTTAACTGCAACAACTTTAATATACGCTATTGGAGCTGGAATTACCGCGGCTGCTGGCACCAGACTTGCCCTCCAA
+
DDDDDIHIIIIIIIIIIIIIIIIIIIIIIGIIIIIIIIIIIIIIIIIIIIIIIIIIHIIGIIHHHIIIIIIIIIIIIIIFIIIIIIIIIIIGHIIIGHHHHFHIGIHHHIIIIIIIIIIIIIIHHIIIHIIIIHIIIIIIIIIIIIIIIIIIIIHIIIIIIIIIIIIIIIIIIIHIIIIIIIIIIIIIHHHIIIIIIIIIIIIIIIIIIIIIIIIHIIIIIIIIIHHHIIIIIIIIIIIIIIIIIIIIIIHHIIIIIIIIIIIIIIIIIIIIIIIIIIIIIIIIIIIIIIIIIIIIIIIIIIIIIIIIIIIIIIIIIIIIIIIIIIIIIIIIIIIIIIIIIIIIIIIIDDDDD
@HISEQ:969:HM2KJBCX2:2:1102:20706:41709 2:N:0:ACTATGCA
AGTGATGTGACTCCCAACTATCCCTATTAATCATTACATCGATCCTAGAAACCAACAAAATAGAATCGGATGTCCTATTTCATTATTCCATGCTAATGTATTCAAGCGTGAGCCTGCTTTAAACACTCTAATTTTTTCAAGGTAACAGTCCTAATTCCCCGTGACACCAAATTAATGGCATTACGGTTCTTTAGAAGGTGAGAAATCAATAATATCAGTACATACCAACGGCATGACCGAAACATTGATCCCGAAATTCAACTACGAGCTTTTTAACTGCAACAACTTTAATATACGCTATTGGAGCTGGAATTACCGCGGCTGCTGGCACCAGACTTGCCCTCCAA
+
DDDDDIIIIIIIIIIIFIIIHIIIIIIIIIIIIIIIIIIIHIIIIIIIIIIIIIIIIIIHIIIIIIIHIIIGHIIIIIIIGIIIIIIIIIIFHHHIIIHHIHHHIHHIIIIIIIIIIHIHHHIIIIIHHIIIIIHHHHHHHHIIHIIIIIHIIIIIIIIIIIIIHIIIIIIIIIIIIIIIIIIIIHHIIIIIIIIIIIIIIIIIIIIIHIIIIIIHIIHIIIIHIIIII=IIHI=IIIIIIIIIHFIIIIIIIIIIIIIIIIIIIIIIIIIIIIIHIIIIIIIIIIIIIIIIIIHIIIHGHGIIIIIIIIIIIIIIIIIIIIIIIIIIIIIIIIHIIIIIIIDDDDD
@HISEQ:969:HM2KJBCX2:2:1102:2872:42304 2:N:0:ACTATGCA
AGTGATGTGACTCCCAACTATCCCTATTAATCATTACGGTGATCCTAGAAACCAACAAAATAGAACCATGCCGTCCTATTCTATTATTCCATGCTAATGTATTCGAGCAAAAATGCCTGCTTTAAACACTCTAATTTTTTCAAGGTAAAGGTCCTGGATCCGCAAGACACCCAATTAAGGACATCGAGTTTCTCCAGAAGGTGAGAAATCAACAGCAACAGTTCATACCCCTTAAGGCACGACCATTACGTCAATCCCGAAATTCAACTACGAGCTTTTTAACTGCAACAACTTTAATATACGCTATTGGAGCTGGAATTACCGCGGCTGCTGGCACCAGACTTGCCCTCCAA
+
ADDDDHHIGHIIIIHFGHIIIIHIIHHIIHIHIHIHIHGHIIHIIIHHIHIIIIIIHHGHHHI?GHIIIHIHIHIIHIIIIIIIIIIIIIH?FGH1FGGHHE@EGIGIIHHIGHHHHIIIHIHHIHGHIHIIHGHHHHHHIGIHFHIIHHIHHHHEIHHHFIIHIIIIIIEHHEGCIHIIIIIIIIIHIIIHHEIHIIGHHEHHIHHEIHHEHHIHHHHHFHHHHHEIIIHH@IFIIIIHEEHEHHEIIHHFHCHDF1GHIIIHHEHIIHHHHIIHIEEFHFHHIIGIIIHIIFHHIHGDIIIIHFFHHH?IHIIHIIIIIIHHHHCIIIIIHEIHIHFIIIIIIIIIDDDDC
@HISEQ:969:HM2KJBCX2:2:1102:12894:42039 2:N:0:ACTATGCA
AGTGATGTGACTCCCAACTATCCCTATTAATCATTACGTCGATCCTAGAAACCAACAAAATAGAATCAAACGTCCTATTTCATTATTCCATGCTAATGTATTCAAGCGTAAGCCTGCTTTAAACACTCTAATTTTTTCAAAGTAACAGTCCTGATTCCCCACGACACCAAATTAATGACATCGCGGTTCTTCAGAAGGTAGGAACCAATAATGCCAGTGCGTACCGAAGCACGACCAACAATTTGATCCCGAAATTCAACTACGAGCTTTTTAACTGCAACAACTTTAATATACGCTATTGGAGCTGGAATTACCGCGGCTGCTGGCACCAGACTTGCCCTCCAA
+
DDD@DIIIEHHHIHHHI0DHHIIIIIHFEHIHHIIHICHGHIIEHIHHHHIIHIIIIECFHHHHEHHCHHHIE1CCFGEHCHHHGGHHHEHHHIIIIGHIIHIIIHHHIIIHIIIHHHGHHEHIIIIHIIIHIIIHIIHIIIIIIIHFHHHHIHHHIIHHGHEEIIIGIIIHIHFHIHHHHIIHHHIHHCHHHFHIHIHHIIHHCEIHIIIHGGIHIIHHHHIIHIIIHHI=IIIIIIHIIIGEIGIIGIIFIHFGIHHHEHGIIHHGIGIHHHIIIIIIIIIIIHHHIHHIIHIIIIIHIIIIIHIHIIIIIIIIIIIIIIIHIIIHIIIIIIIIIIIIAADDA
@HISEQ:969:HM2KJBCX2:2:1102:12518:43725 2:N:0:ACTATGCA
AGTGATGTGACTCCCAACTATCCCTATTAATCATTACGGTGATCCTAGAAACCAACAAAATAGAACCATGCCGTCCTATTCTATTATTCCATGCTAATGTATTCGAGCAAAAATGCCTGCTTTAAACACTCTAATTTTTTCAAGGTAAAGGTCCTGGATCCGCAAGACACCCAATAAAGGACATCAAGTTTCTCCAGAAGGTGAGAAATCAACAGTAACAGTTCATACCCCTTAAGGCATGACCGTCACGTCAATCCCGAAATTCAACTACGAGCTTTTTAACTGCAACAACTTTAATATACGCTATTGGAGCTGGAATTACCGCGGCTGCTGGCACCAGACTTGCCCTCCAA
+
DBDDDIHHHHEHCE?GHEHIHIIIIIIIIIIIIIIIIICGHEHHGHHIIIHIIIIIHIIIIICHHHHIHHHIDGDHIIHIIIIGHHGH?GEHIGHIFCFCFCGEHHHHIHIIIIIHHHEHIGHCFHHGGHHIHCHIIHHHHIIHHEGIIIIHGIIHHHIEHHFHFHDFH@EGHHIIIIIHIHIFHIIIIHGIIIIIIIIHIHIIIHHGHEHG<IHHHHHIIII<HIHHHHGHIIIHGHHFHGIIIIHEHHHGIHHHDIHGHHHGHHEEIIIIHIIHHEEHFCGHHG@IHHG@1@HHHIIHIIIIGIHHEIIIHIIIIIIIIGIIHIIGIHIIIHFFIIIHHGIIIIIH@@BAD
@HISEQ:969:HM2KJBCX2:2:1102:16991:43840 2:N:0:ACTATGCA
AGTGATGTGACTCCCAACTATCCCTATTAATCATTACGGTGATCCTAGAAACCAACGAAATAGAATCAGTCCGTCCTATTTCATTATTCCATGCTAATGTATTCAGACGATAGTCTGCTTTAAACACTCTAATTTTTTCAAAGTAACAGTCCTGATTTCCAACCACACCAAATAAATGGCATGAAAGTTCCTCAGAAGGTAGAGATCCATCTCACCAGTACAGACAATTAAGCCTGACCAATGGGTAGACCCCGAAGTTCAACTACGAGCTTTTTAACTGCAACAACTTTAATATACGCTATTGGAGCTGGAATTACCGCGGCTGCTGGCACCAGACTTGCCCTCCAA
+
BDDDCIIIIIIIIIIIIIIIIIIIIIIIIIIIIIIIIIIIIGIIIIIIIIIIIIIIIHIIIIIIIIIIIIIIDGHIIIIIIIIHHIIIIIIIIIIIHIIIIIIIIIIIIIIHIIIIIIIIIIIIIIIIIIIIIIIIHHHHIIIIIIIIIIIIIIIIIIIIIIIIIIIIIIIIIIIIIIIIIIIIIIIIIHIHIHHHHIIIIIIIIIIIIIIIIIIIHIIIIIHIIIIIIIIIIIIIIIIIIIIIIHGIIIIHIIIIIIIIIIIIIIIHIIIIIIIIHIIIIIIIIIIIIIIIIIIIIIIIIIIIIIIIIIIIIIIIIIIIIIIIIIIIIIIIIIIIIIIIIIIDDDDD
@HISEQ:969:HM2KJBCX2:2:1102:18821:44251 2:N:0:ACTATGCA
AGTGATGTGACTCCCAACTATCCCTATTAATCATTACGGTGATCCTAGAAACCAACAAAATAGAACCATGCCGTCCTATTCTATTATTCCATGCTAATGTATTCGAGCAAAATGCCTGCTTTAAACACTCTAATTTTTTCAAGGTAAAGGTCCTGGTTCCACATGACACCCAATTAAGGACATCATGCTTCTCCAGAAGGTGAGAAATCAACTGCGACAGTTCATACCCCTTAAGGCACGACCATCACGTCAATCCCGAAATTCAACTACGAGCTTTTTAACTGCAACAACTTTAATATACGCTATTGGAGCTGGAATTACCGCGGCTGCTGGCACCAGACTTGCCCTCCAA
+
BDDDCIIIIIIIIHIIIIIIIIIIIHIIIIIIIIIIIIIIIIIIHIIIIIIGIIIIIIHIIIIIIIIHIIGHIIGHIIIIIIHIHHIIFHIIIGHIIIHHIHHIIIIIIHIIIIHIHIHHIIIIIIIIIIHHIHIIIIIIIIIIIIIIIIIIIIIHHHGFIIIIHHGIIHIIIIIIIIIIIIIIIIHIIIIIIIIIIIIIIIIIIIIIIIHIIIIIIHIIIIIIIIIIIIIIHIIIIIIIIIIII<IIIHHIHGIIIIIIIHIIIIIIIIIIIHHHIIIIHIIHIIIIIHHIIIIIIIIIIIIIIIIIIIIIHIIIIIIIIIIIIIIIIIIIIIIIIIIIHIIIIIIDDDDD
@HISEQ:969:HM2KJBCX2:2:1102:20763:44633 2:N:0:ACTATGCA
AGTGATGTGACTCCCAACTATCCCTATTAATCATTACGTCAATCCTAGAAACCAACAAAATAGGATCGAACGTCCTATTTCATTATTCCATGCTAATGTATTCAAGCGTTAGCTTGCTTTAAACACTCTAATTTTTTCAAAGTAACAGTCCAAATTCCCCGCAACACCAAATTAATGGCATTACGGCTCATCAGGAAGGAGGAATCAGTGAGACCAGTACATACCAGAGGCATGACCAACCTACTAACCCCGAAATTCAACTACGAGCTTTTTAACTGCAACAACTTTAATATACGCTATTGGAGCTGGAATTACCGCGGCTGCTGGCACCAGACTTGCCCTCCAA
+
BDDDDIIIIIIHIIIIIIIIIIIIIIIIIIIHIIIIIIIHHIIIIIIIGHIHIHHIIIIIIIIIIHIIIIIIHICHHHIIGIIIIIIIGHIIGIIIIIIIIIIIIIIHIHHHEHHHHIIIIIIIIHHEHIIIIIHIIIFHHIIIIHHIHHHGIIHHHHHIIIIHHIIIIIIIHIIIIHHIIIIIIIHIIHHIIIIIHIIIIIIIIIIIIIIHHHHIIIIIIIIIIIIIHIIIIHHHIHHIHGGFFHIIIIIIIIIIHIIIIIHIHHIIIIIIIHGIIHHHIIIHIHIIIIHIHIIIIIIIIIIIIIIIIIIIIIIIIIIIIHIIIIIIIIIIIIIIIIIIIDDDDD
@HISEQ:969:HM2KJBCX2:2:1102:12855:44815 2:N:0:ACTATGCA
AGTGATGTGACTCCCAACTATCCCTATTAATCATTACGTCGATCCTAGAAACCAACAAAATAAGATCAAACGTCCTATTTCATTATTCCATGCTAATGTATTCAAGCGCGAGCCTGCTTTAAACACTCTAATTTTTTCAAAGTAACAGTCCTGATTTCCCGCCACACCAAATAAATGGCATAACGGTTCTTCAGAAGGGAGGAATCAGTGACACCAGTACATACCAAAGGCACGACCAGCGTACTGATCCCGAAATTCAACTACGAGCTTTTTAACTGCAACAACTTTAATATACGCTATTGGAGCTGGAATTACCGCGGCTGCTGGCACCAGACTTGCCCTCCAA
+
DDDDDGHIIIIIIIIIIIIGIGIIIIIIIIIIIIIIIIIIIIIEHIIIIIIHIIIHHIIHIHHIHHHIIIIFHHIIIIHIIIHIEHHHFHHIHHHIIHIIH<EHHIIIIHHGHIIIIHIHHHIHIIIHFHIIHHHHHHHGHHHHEHHHHIIIHHIHHIIIIHHIIIIIIIIHIHHIIIIHHHGDIIIIHIIIIHIIIIIIHIIIIIIIHHIIIIIIIIHHHHI=IIIHIHIII=HIIIIIIHIHHIIIIIIHHGIIIIIIIIIIIIIIHGIIIIIIIIIIIHGIIIIIIIIIIIIIIIIIIIIIIIIIIIIIIIIIIIIIIIIIIIIIIIIIIHIIIIIIIDDDDD
[truncated: 37,907,989 more chars]
