# Supplementary material for: Response of arbuscular mycorrhizal fungal community in soil and roots to grazing differs in a wetland on the Qinghai-Tibet plateau
Source: PeerJ. 2020 Jun 19;8:e9375. doi: 10.7717/peerj.9375 (PMC7307571; doi:10.7717/peerj.9375)
Supplement: Supplemental Information 28 [file peerj-08-9375-s028.zip › Root grazing 16-20/77.fastq]

@HISEQ:969:HM2KJBCX2:2:1101:11743:3046 2:N:0:ACTATGCA
CTTAGCTACTCTCCCAACTATCCCTATTAATCATTACGGTGGTCCTAGAAACCAACAAAATAGAACCACAACGTCCTATTCTATTATTCCATGCTAATCTATTCAAGCAATAGCCCGCTTTAAACACTCTAATTTTTTCAAGGTAATGGTCCTGGCTCCCCAACACACCCAATAAAGGACATGCTGGCTCACCAGAAGGAAGACCCGACAGCAGACAGTACTCGCCAAAGACGGACCGCCCGGCCAGGCCTAAAATTCAACTACGAGCTTTTTAACTGCAACAACTTTAATATACGCTATTGGAGCTGGAATTACCGCGGCTGCTGGCACCAGACTTGCCCTCCAA
+
B@BD@@FEHH@FHCHHHCHEEHIHHIEHIIECGHICHH=EC0<DGHEHHEHHIIIIECHHHI11DEHHH?1D<<FHFG?CEEHH1DGHE@GHGCHIIHGI?HHHEIIHHHEEDGIIHIIIHHHH@B?D@CGIIIHHHHHFH9IIHGHHHHFIHIHHGHHCHFCHHBCCIIHIHHHIIHIHIHHHHGIIIHHIII;HFFHFHHHIGHHHHHIIHGHGIH<HHDHHCIIIHHIHGHHGIIIGHHHHCGGIIIHGFIIIIHIIIIHHHHEIIIIIIHCIIIIIIIIIIIIIIIHHIHGIIIHFGHHIIGIIIIIIIIIIIIIIIIIIIIIHHIHIIIIIIIHEH@DDDD
@HISEQ:969:HM2KJBCX2:2:1101:11506:3078 2:N:0:ACTATGCA
CTTAGCTACTCTCCCAACTATCCCTATTAATCATTACGTCGATCCTAGAAACCAACAAAATAGAATCAAACGTCCTATTTCATTATTCCATGCTAATGTATTCAAGCGTAAGCCTGCTTTAAACACTCTAATTTTTTCAAAGTAACAGTCCTGATTCCCCACGACACCAAATTAATGACATCGCGGTTCTTCAGAAGGTAGGAACCGATAATGCCAGTGCGTACCGAAGCACGACCAACAATTCGATCCCGAAATTCAACTACGAGCTTTTTAACTGCAACAACTTTAATATACGCTATTGGAGCTGGAATTACCGCGGCTGCTGGCACCAGACTTGCCCTCCAA
+
DDDCDHHIIIIFHIIIHHIIIIIIIIIIIIIIIIIIIIHIGIFIHHIHIIIIIIIIIIGIIIHII@HHIIIIHFHIIHHHIHHIIIIGHHHEHHHIHIIHHHHHHEHCHEHGHIIGHHHIIIIHIIGHHHHIHIIHEHHHIGIHIIIHHGHHIIIIIHHIIHIIIFHHHH?HHHHHHHGH<HIHHFHHIHHHGIIHHHHHHGHEIIIIHHHHCG?HHIHECIIIHIIIHIIIIIIIIIHIIH;DG<DIGIIIHIIIIHIIIHIIIIIIIIIHIIIIIIIIIIIIIIIIIHHHGIIIIIIIIIIIHIIIIIIIIIIIIIIIIIIIIIIIIIIIIIHGIHHIDDDDD
@HISEQ:969:HM2KJBCX2:2:1101:8426:3580 2:N:0:ACTATGCA
CTTAGCTACTCTCCCAACTATCCCTATTAATCATTACATCGATCCTAGAAACCAACAAAATAGAATCGGATGTCCTATTTCATTATTCCATGCTAATGTATTCAAGCGTGAGCCTGCTTTAAACACTCTAATTTTTTCAAGGTAACAGTCCTAATTCCCCGTGACACCAAATTAATGGCATTACGGTTCTTTAGAAGGTGAGAAATCAATAATATCAGTACATACCAACGGCATGACCGAAACATTGATCCCGAAATTCAACTACGAGCTTTTTAACTGCAACAACTTTAATATACGCTATTGGAGCTGGAATTACCGCGGCTGCTGGCACCAGACTTGC
+
BDDDDIIIIIIIIIIIIIIIIIIIIIIIIIIIIIIIIIIIIIIIIIIIIIIIIIIIHHHIIIIIIIIIIHHIHHIIIIIIIIIIIIHHIIIIIHIIHIIIHHEIIHIIIIIIIIIIIIIIIIHIHIIIIIIIIIIIIIIIIIIIIGIIIIIIIIIIIIIIHIIIIIIIIIIHHIIIIIIIIIIIIIIIIIIIIIHIIIIIIIIIIIIIIIIIIIIIIIIIIIIIIIIIIIIIIIIIIIHIIIIIIIIIIIIHIIIIHIIIIIIIIIIIIIIIIIIIIIIIIIIIIIIIIIIIIIIIIIHIIIIIIIIIIIIIIIIIIIIIIIIIIIIIIIIIIIIDDDDD
@HISEQ:969:HM2KJBCX2:2:1101:13860:3588 2:N:0:ACTATGCA
CTTAGCTACTCTCCCAACTATCCCTATTAATCATTACGTCAATCCTAGAAACCAACAAAATAGGATCAACGTCCTATTTCATTATTCCATGCTAATGTATTCAAGCGCGAGCCTGCTTTAAACACTCTAATTTTTTCAAAGTAACAGTCCTGATTCCCCACCACACCAAATTAATGACATGATGGTTCGTCAGAAGGTAGAAATCAGTAACACCAGTACGTACCGAAGGCACGACCAGCGTACTAATCCCGAAATTCAACTACGAGCTTTTTAACTGCAACAACTTTAATATACGCTATTGGAGCTGGAATTACCGCGGCTGCTGGCACCAGACTTGCCCTCCAA
+
DDDDDIIIIIIIIHIIIGIIGIIIIIIIIIIIIHIIIIIIIIIIHIIGIIIIIIIIIIEHHIIIIIHIHHIHIHIIHIIHIIIIIIIIIIIHIIIIIIIIIHIIIIIIHIIHIIIHHIIIHIIIIIIIIHIIIIIIIIIIIIIIIIIIIIIIHHIIIIHHIHIIIIIIIIIIIIIIHIIIIIIIIIIIIIIIIIIIIIIIIIIIHIIHIIIIIHIIIIIIIIIIIIIIIIIIIIIIIIIIIHHHIIIIIIIIIIIIIIIIHEHIIIIHIIIIIHIIIIIIIIHIIIIIIIIHGIIIGIIIIIIIIIIIIIIIIIIIIIIIIIIIIIIIIIIIIIIIIIIIDDDDD
@HISEQ:969:HM2KJBCX2:2:1101:17506:4065 2:N:0:ACTATGCA
CTTAGCTACTCTCCCAACTATCCCTATTAATCATTACGGTGGTCCTAGACAAACAAAATAGAACCAACGTCCTATTCTATTATTCCATGCTAATCTATTCAAGCAAAAGCCCGCTTTAAACACTCTAATTTTTTCAAGGTAATGGTCCTGGTTCCCCGACACACCCAATAAAGGGCATACCGGCTCACCAGAAGGATAGACCCGACAGCAGAACAGTACTCGCCAGAGACGGACCGTCCGGTCAGGCCTAAAATTCAACTACGAGCTTTTTAACTGCAACAACTTTAATATACGCTATTGGAGCTGGAATTACCGCGGCTGCTGGCACCAGACTTGCCCTCCAA
+
D@@D@CGH@FFCFHHH1GH?C<CCCCGCGCHG1CH?G1@GCHIECG?GCH1<FECC1GGHE@C1<FHIGHHIHHCHIIH?F<1@@GH?GGEH?<HEH@E1CDEHIHGEHIEHHIHEEFCH@FHFFCHIHHHH@@EFEFECGHHHEHHFHHHGEEE?1HG@EB<HEHHEHCGEEEHHHHHHHHGHH:G<HCFF@GCD:EDC??AHH>HHGHCHFFFEFCAG;G?FBFIHHHHHEDCIHDCEGEHIIHGEIHF1C<HEEHFHIIIIHEGEFFCHD1CGHHHEHFHC@FGHIHHHDHFF<GHIHEG1EHHIHEHF/HCDIHEHFEHGEGIIGD<CHEHHHEF?D@DB
@HISEQ:969:HM2KJBCX2:2:1101:3091:4663 2:N:0:ACTATGCA
CTTAGCTACTCTCCCAACTATCCCTATTAATCATTACGTCGATCCTAGAAACCAACAAAATAGAATCAAACGTCCTATTTCATTATTCCATGCTAATGTATTCAAGCGCGAGCCTGCTTTAAACACTCTAATTTTTTCAAAGTAACAGTCCTGATTTCCCACGACACCAAATTAATGACATCGTGGTTCGTCAGAAGGTAGGAATCAATTTGACCAGTACGTACCGAGGCACGACCGATCAACTGATCCCGAAATTCAACTACGAGCTTTTTAACTGCAACAACTTTAATATACGCTATTGGAGCTGGAATTACCGCGGCTGCTGGCACCAGACTTGCCCTCCAA
+
BDBDDIFGIIIIIFHHIHIIIHIIIIIIEHHHIIIHIHIGHHHIIIHHCEGCHHIIIIIIIHH?CGFEHHHH@@GGHEHIIIIIIHHG@CFH@H@HEIIIIGGHHHHHIIHHHHHHHHHIGHHGIIHHHIIHHHHHHIHGHIHHEHIIIIIGIHHHHIHIHHIHIIIIIHIHHIHHHIIIEIIHHIIIIHHIIHIHIHHHHHIIIIIIIIHHHIIIHHIHIHIIIIIIIIIIIIIIIIIIHHGGFIIIIIHHHIIHIIIIIHHHHHGIIIIHIHHHIIIIHHHHFIIIHHHEGIHIHHHHHHHIIIIHIIIIIHIIIIIIHIHHIHIIIIIIIIIIIIIIACCCD
@HISEQ:969:HM2KJBCX2:2:1101:18549:4336 2:N:0:ACTATGCA
CTTAGCTACTCTCCCAACTATCCCTATTAATCATTACGTCGATCCTAGAAACCAACAAAATAGGGTCAAACGTCCTATTTCATTATTCCATGCTAATGTATTCAAGCGTGTGCCTGCTTTAAACACTCTAATTTTTTCAAAGTAACAGTCCTGATTCCCCATGACACCAAATTAATGACATCACAGTTCGTCAGAAGGTAGAAATCAATAATACCAGTGCATACCGGAGGCACGACCAATATATTGATCCCGAAATTCAACTACGAGCTTTTTAACTGCAACAACTTTAATATACGCTATTGGAGCTGGAATTACCGCGGCTGCTGGCACCAGACTTGCCCTCCAA
+
DDDDDIIIIHIIIIIIIIIIIIIIIIIIIIIIIIHHEHIIIIIHHIHIIIIHEHIIIIIGIEGHIHIIIIHHIIIIHIIIIIHHIIIGFEHHIHIIIHHIHIIIIHIIIHIIIIIIIIIIIIHHHHIIIIIIIIHIIIIIIIIIIHIIIIIIIIIIIIIIHHIIIIIIIIHHIIIIIIIIHIHIIIHIHIIIIIIIIIIIIIIIIIIIIIIIIHIIIIIIIIIIIIIIIIIIIIIIHHIIIIIHGIIIIIIIIIIHHHIIIIIHIIIIIIIGIIIIIIIIIIIIIIIHIIIIIIIIIIIIIIIIIIIIIIIIIIIIIIIIIHIIIIIIIIIIIHHIHIIIIDDDDD
@HISEQ:969:HM2KJBCX2:2:1101:16444:5365 2:N:0:ACTATGCA
CTTAGCTACTCTCCCAACTATCCCTATTAATCATTACGGTGGTCCTAGACCAACAAAATAGAACCAACGTCCTATTCTATTATTCCATGCTAATCTATTCAAGCAAAAGCCCGCTTTAAACACTCTAATTTTTTCAAGGTAATGGTCCTGGTTCCCCGACACACCCAATAAAGGGCATACCGGCTCACCAGAAGGATAGACCCGACAGCAGAACAGTACTCGCCAGAGACGGACCGTCCGGTCAGGCCTAAAATTCAACTACGAGCTTTTTAACTGCAACAACTTTAATATACGCTATTGGAGCTGGAATTACCGCGGCTGCTGGCACCAGACTTGCCCTCCAA
+
DDDCDIIIHIIIHHIIIIIIIHIIIIIIIIIHIIIIIIIIIIIIFHHIIIIIIIIHFIHHHHHIIIIHHIHIHHIIHIIIIHHHEFHIIIIIHIIHIIIIIIHIIIIIIIIHHHIIIIIIIIHHIHIIHHIIIIIIIIIIIIIIIIIIIIIIIIIIIIIIIIIIIIIIIIIIIIIIIIIIIIIIIHIGIIIIIIIIIIIIIIIIIIIIIIIIIIIIIIIIIIIIIIIIIIIIIHIIIIIIIIHHIIIIIIIIIIIIIIIIIIIIIIIIIIIIIIIIIIIIIIIHHIIIIIIIIHIHGDFIHIIIIIIIIIIIIIIIIIIIIIIIIIIIIIIIIIIIIIIDDDDD
@HISEQ:969:HM2KJBCX2:2:1101:10724:5609 2:N:0:ACTATGCA
CTTAGCTACTCTCCCAACTATCCCTATTAATCATTACGGTGGTCCTAGAAACCAACAAAATAGAACCACAACGTCCTATTCTATTATTCCATGCTAATCTATTCAAGCAATAGCCCGCTTTAAACACTCTAATTTTTTCAAGGTAATGGTCCTGGCTCCCCAACACACCCAATAAAGGACATGCTGGCTCACCAGAAGGAAGACCCGACAGCAGACAGTACTCGCCAAAGACGGACCGCCCGGCCAGGCCTAAAATTCAACTACGAGCTTTTTAACTGCAACAACTTTAATATACGCTATTGGAGCTGGAATTACCGCGGCTGCTGGCACCAGACTTGCCCTCCAA
+
DBADAHIIIIHHI<DFHHIIE1G<CHHHHHHH??CFFE=FHEEHEHHHIHHHEHCGGHHHHHG?CGGGGHGHIIHDFE<CCGFFHHIHII?1FGG?HHIIHEGHHFIEHIIHHIHHGHHHHHHIFHHHHIIGHHHHHHIHHEHHHHHHEGIHHFHDHEHHHGE@HGBIHGEHFGBFHGAHHHHHHIIHFIHHHFIIIHGHDG0DGHHGHEIHHHHEIIHHD=IIIHHFIHGHFDHIDIIHHHFCDHHHFHHIIIIIIGIIIIHIHEIIHGIHHIHIIHIHFFFIHIIHHHHEHGHHHGEFFIHHHIHIIIHIIIHHHHIHFIIHHHIIIIIIIHHEHIIIIDDDBD
@HISEQ:969:HM2KJBCX2:2:1101:9399:5920 2:N:0:ACTATGCA
CTTAGCTACTCTCCCAACTATCCCTATTAATCATTACGTCGATCCTAGAAACCAACAAAATAGGATCGAACGTCCTATTTCATTATTCCATGCTAATGTATTCAAGCGTTAGCCTGCTTTAAACACTCTAATTTTTTCAAAGTAACAGTCCTGTTTCCCTGCAACACCAAATTAATGACATTACAGTTCTTCAGAAAGGAGGAATCAGCGAAGCCAGTGCATACCAGTGGCACGACCAACCTGCTGACCCCGAAATTCAACTACGAGCTTTTTAACTGCAACAACTTTAATATACGCTATTGGAGCTGGAATTACCGCGGCTGCTGGCACCAGACTTGCCCTCCAA
+
DDADDIIIGHIHIIIIIIIIIGIEHIGHH@FHHIHIIIIIIIIIIIIHIIIIIIIIIGEHIIHHIIHCEHIIIIIIIIIHIIIIIIHGIHIIIHIFIIIHHHIHHHHHHIIIIHGHIHFIIIIIIIIIIIIIHFHHIIHIHHHIIHGHIIIIIHIHIIIIIIIIIIIHHIIIIIIIIIIIIHIIIIIIIIIIIIIIIIIIIIIIFIIIIIIIHHIIIHIIIIIIIIIHIIHIIHIIIHHIIIHHEIHHHCIIIIIHHIIIIIIIIIIIIIIIIIIIIIIIIIIIIIIIIIIIIIIIHHIIIIIIIIIIIIIIIIIIIIIIIIIIIIIIIIIIIIIIIIIIIDDDDD
@HISEQ:969:HM2KJBCX2:2:1101:6233:6270 2:N:0:ACTATGCA
CTTAGCTACTCTCCCAACTATCCCTATTAATCATTACGTCGATCCTAGAAACCAACAAAATAGAATCAAACGTCCTATTTCATTATTCCATGCTAATGTATTCAAGCGCGAGCTTGCTTTAAACACTCTAATTTTTTCAAAGTAACAGTCCTGATTTCCCATGACACCAAATTAATGACATCGTGGTTCGTCAGAAGGGAGAAACCAATAATGCTAGTACGTACAAAGTACGACCGACATATTAGTCCCGAAATTCAACTACGAGCTTTTTAACTGCAACAACTTTAATATACGCTATTGGAGCTGGAATTACCGCGGCTGCTGGCACCAGACTTGCCCTCCAA
+
DDDDDHIHHHIIIIIIIIIIIIHIIIIIIGIIHIIIIIIIIIIIIIIIHIGIHIHICHFHHIIIGIIIIGIIIFHIIHHIHIIIHI@FHHHGHHIIIIHHIEHIIHHIIGIHIHIIHIIIIFHIIIIHIIIIIIGIHIIHIIHHIIIHIIIHHIHHIIHIIHHIIIIIIIHHHIHIIIIIIGIIHHIHHIIHIIIIIIIIIIIIIIIIIIIIHIIIIHIIHIIHIIIIIIIIIIIIIIIHHHGHIIHIIIIIIIIIIHHIIIIIIIIHIIIIIIIIIIIIIHIIHIIIIHIIIIIHIIIIIIIIIIIIIIIIIIIIIIIHIIIIIIIIIIIIHHHIHIHBDDDD
@HISEQ:969:HM2KJBCX2:2:1101:11209:6698 2:N:0:ACTATGCA
CTTAGCTACTCTCCCAACTATCCCTATTAATCATTACGTCGATCCTAGAAACCAACAAAATAGAATCAAACGTCCTATTTCATTATTCCATGCTAATGTATTCAAGCGTGCGCCTGCTTTAAACACTCTAATTTTTTCAAAGTAACAGTCCTGATTCCCCACGACACCAAATTAATGACATCGCGATTCTTCAGAAGGTAGGAACCAATAATGCCAGTGCGTACCGAGGCACGACCGACAATCTGATCCCGAAATTCAACTACGAGCTTTTTAACTGCAACAACTTTAATATACGCTATTGGAGCTGGAATTACCGCGGCTGCTGGCACCAGACTTGCCCTCCAA
+
DDDDDIIIIIIIIIIIIIIIIIIIIIIIIIIIIIIIIIIIIIIIIIIIIIIIIIIIIIIIIIHIIIHIIIIIIIIIIIIIIIIIIIHIIIIIIIIIIIIIIHIIIIIIIIIIIIIIIIIIFHIIIIIIIIIIIIIIIIIIIHIIIIIIIIIIIIHIIIIIIIIIIIIIIIIHIIIIIIIHIIIIIIIHIIHIIIIIIIIIIHIIIIIIIIIIIIIIIIIIIIIIIIIIIIIIIIIIIIIIHHHGIIIIIIIIIIIIIIIIIIIIIIIIIIIIIIIIIIIIIIHIIHIIIIIIIIIIIIIIIIIIIIIIIIIIIIIIIIIIIIIIIIIIIIIIIIIIIIIIDDDDD
@HISEQ:969:HM2KJBCX2:2:1101:18967:7337 2:N:0:ACTATGCA
CTTAGCTACTCTCCCAACTATCCCTATTAATCATTACGGTGATCCTAGAAACCAACGAAATAGAACCAATCCGTCCTATTTCATTATTCCATGCTAATGTATTCAGACGTTAGCCTGCTTTAAACACTCTAATTTTTTCAAAGTAACAGTCCTGATTTCCTATCACACCAACTAAATGGCATGAAAGTTCCTCAGAAGGTAGAGATTTATCTCACCAGTACAGACAATTAAGCCTGACCAATGGGTAAACCCCGAAGTTCAACTACGAGCTTTTTAACTGCAACAACTTTAATATACGCTATTGGAGCTGGAATTACCGCGGCTGCTGGCACCAGACTTGCCTCCAA
+
DDDDDIIIIIIIIIIIIIIHIHHHIHHIHHHHIGHHHIIIIIIHGHHIIIIHHHHIH1<CGHH1CGHIIIIIIIFHHEHEGHHHHII?CGHHHHH<1HGIHHHHIIIIIIIIIHIIIIIHHHIHIHIIIIIHIIIIIGIIHIIIIHHIIHIIIIIHHHIHHHHHIIIIIHIIHFHIHIIIIIIIIIHEIIIIIIHGIHIIIIIIHEIIHHIIIIIIIIIIHIIIHIIIHIIHIHHGIIHIIIHHHHHDIIHIIIIIIHHIIIIIIHIIIIIIIIIHHIIIHIIIIIHIHIIIIHHIIIHFIIGIIIHIIIIIIIIIIIIIIIIIIIIIIIIIIIIIIIIIIIDDDDB
@HISEQ:969:HM2KJBCX2:2:1101:16369:7157 2:N:0:ACTATGCA
CTTAGCTACTCTCCCAACTATCCCTATTAATCATTACGGTGATTCAGAAACCAACAAAACAGGACCACCGTCCTATTCTATTATTCCATGCTAATGTATTCAGACGTAAGCCTGCTTTGAACACTCTAATTTTTTCAAGGTAAAGGTCCTGGTTTCCCACCACGCTAAATTAATAACATGATAGTTCCCCAGAAGGTAGAAATTCTACACACCAGTACAGACTTGTTAGCCCGACCAACGGTAGAATCCCGAAATTCAACTACGAGCTTTTTAACTGCAACAACTTTAATATACGCTATTGGAGCTGGAATTACCGCGGCTGCTGGCACCAGACTTGCCCTCCAA
+
<DDBDHHEHHHHHIIIIGHIIIHHGHIHHFFGHIHIHIIIIIIIIIHCHHIHHGHIIFHGHIIEHHIIIIIIHHGHIHIIGH@GHCFHHHEHI?HHHEHHHFFHHIIIHIEHIHEHIIIIIIHHHHIIGHHIIIIIIIGIIHIHIGIHHHHHHHIHHHHHEGHHDHIIHHHIIGHHEHGFHHIIIIHH7?EHHEHDGHHIIHHHIIIIIIIHIIIIIIHGHHIHHHHH<II<H<IIHHHHFGGIHHDHIHHIHHFFHIHHEHGIIHIIIHIHIHHHIIIIIIIHFHHIIIIHHHHHCGIIHHHCGC<DIHHEIIIIIIIIIHIIIHIIIIIIIHIHIGIIDDDDD
@HISEQ:969:HM2KJBCX2:2:1101:8745:7671 2:N:0:ACTATGCA
CTTAGCTACTCTCCCAACTATCCCTATTAATCATTACGGTGATCCTAGAAACCAACAAAATAGAATCATGCCGTCCTATTTTATTATTCCATGCTAATGTATTCAAGCAAAATGCCTGCTTTAAACACTCTAATTTTTTCAAAGTAAAGGTCCTGGTTCCCCGCGGCACCCAATTAAGGACATCGCGGTTCTCCAGAAGGTGAGAAATTGACTACACCAGTTCATACCCCTTAAGGCACGACCGATGTGTCAATCCCGAAATTCAACTACGAGCTTTTTAACTGCAACAACTTTAATATACGCTATTGGAGCTGGAATTACCGCGGCTGCTGGCACCAGACTTGCCC
+
DDDDDIIIIIIIHIGHHIIHIIIHIIIIIGHIIIIIIHIIIIIHIIIIHIIIIHHIHIEFHIIGHHIIHHCHIIIIIIIHIHHHIHHIHHIGHHIIIIIHHGHHHIIIIIIIGIHIIIIGHIIIHIHHIIHHEIHIIIIIHIIIIIHIHHHIIIIIIIIIIIHIIHIIIIIIIIIIIIIIIIIIIIIIIIIIIIIIIIIIIIIIIIIIIIIIIIIIIIIIHIIIIHIIIIIIIIIHIIIIIIIIHHIGIIIIHHIIIIIIIIIIIIIIIIIIIIIIIIIIIIIIIIIIIHIIHHIIIIHGIIIIIIIIIIIIIIIIIIIIIIIIIIIIIIIIIIIIIIIIIIDDDDD
@HISEQ:969:HM2KJBCX2:2:1101:5907:7045 2:N:0:ACTATGCA
CTTAGCTACTCTCCCAATCCCTATTAATCATTACGTCAATCCTAGAAACCAACAAAATAGAATCAAACGTCCTATTTCATTATTCCATGCTAATGTATTCAAGCGTAAGCCTGCTTTAAACACTCTAATTTTTTCAAAGTAACAGTCCTGATTCCCCACGACACCAAATTAATGACATCGTGGTTCTTCAGAAGGTAGGAACCAATAATGCCAGTGCGTACCGAGGCACGACCGACAATCTGATCCCGAAATTCAACTACGAGCTTTTTAACTGCAACAACTTTAATATACGCTATTGGAGCTGGAATTACCGCGGCTGCTGGCACCAGACTTGCCCTCCAA
+
DDDDDIIIIIIIIHIIIIIIIIIIIIIIIIIIIIIIIIIIIIIIHHHIIIIIIIIIIIIIIIIIIIIIIIIIHIIIIIIIIIIIIIIIHHIIIIIIHIIIIHHIHIIIIHIIIIIIIIIIIIIIIIIHIIIIIIIIIIIIIHIIIIIIIIIIIIIIIIIIIIIIIIIIIIIIIIIIIHIIIIIIIIIIIIIIIIIIIIIIIIIIIIIIIIIIIIIIIIIIIIIIIIIIIIIIIIIIIHHHFHIIIIIIIIIIIIIIIIHIIIIIIIIIIIIIIIIIIIIIIIGIIIIIHHIIIIIIIIIIIIIIIIIIIIIIIIIIIIIIIIIIIIIIIIIIIIIIIDDDDD
@HISEQ:969:HM2KJBCX2:2:1101:7684:7781 2:N:0:ACTATGCA
CTTAGCTACTCTCCCAACTATCCCTATTAATCATTACGGTGGTCCTAGAAACCAACAAAATAGAACCACAACGTCCTATTCTATTATTCCATGCTAATCTATTCAAGCAATAGCCCGCTTTAAACACTCTAATTTTTTCAAGGTAATGGTCCTGGCTCCCCAACACACCCAATAAAGGACATACTGGTTCACCAGAAGGAAGACCCGACAGCAGACAGTACTCGCCAAAGACGGACCGCCCGGCCAGGCCTAAAATTCAACTACGAGCTTTTTAACTGCAACAACTTTAATATACGCTATTGGAGCTGGAATTACCGCGGCTGCTGGCACCAGACTTGCCCTCCA
+
DDDDDIIIIIIIIIIIIIIIIIIIIIIIIIIIIIIIIIIIIIIIIIIIIIIIIIIIIIIIIIHIIIIIIIIIIHIIIIIIIIIIIIIIIIIIIIIIIIIIIIIHHIIIIIIIIHGIIIIIIIIIIIIIIIIIIIIIIIIIIIIIIIIIIIIIIHHIHIGIIIIIIIIIIIIIIIIIIIIIIIIIIIIIIIIIIIIIIIIIIIIIIIIIIIIIIIIIIIIIIIIIIIIIIIIIIIIIIIIIIIIIIIIIIIIIIIIIIIIIIIIIIIIIIIIIIIIIIIIIIIIIIIIIIIIIIHIIIIIIIIIIIIIIIIIIIIIIIIIIIIIIIIIIIIIIIIIIIIIIDDDDD
@HISEQ:969:HM2KJBCX2:2:1101:6916:8243 2:N:0:ACTATGCA
CTTAGCTACTCTCCCAACTATCCCTATTAATCATTACGTCAATCCTAGAAACCAACAAAATAGGTTTGAACGTCCTATTTCATTATTCCATGCTAATGTATTCAAGCAAATGCCTGCTTTAAACACTCTAATTTTTTCAAAGTAACAGTCCTGTTTCCCTGCAACACCAAATTAATGACATTACAGTTCTACAGAAAGGAGGAATCAGCGAGACCAGTTCATACCAGTGGCACGACCAGCCTGCTGACCCCGAAATTCAACTACGAGCTTTTTAACTGCAACAACTTTAATATACGCTATTGGAGCTGGAATTACCGCGGCTGCTGGCACCAGACTTGCC
+
D0DD@@CC<CHE@HHHHHH@<<<CFHFHHHHFCCHFHHFE0CH1<GGE11DCF1FH1C@1FGFCHH@H?HHHGH=G?GHEHIHHCH?C11CGEGFCHHHICCDHFFACCEHGHHGHEGHHEIHEFHHHHF1?ECGHDG?DEHHHFHGHIHHFHIHHHHHHHHE8HEHCHGCIHIHDHHHHHHHCEHEG8C<FHCFCHIIHIIHIHCCIIHGC<D<:1EFE@@FD@F?IHFGHHGHHCC<EEGE@EGEHHGHGEFGCCCGHGCCCHG@EHEEEHIHF@GEEHFCFC@HGCHHHHIIHHIHHIIHFHHFIHHEGHHHHGIIHHHEHEIHGD11HEGHDBBDB
@HISEQ:969:HM2KJBCX2:2:1101:7814:8953 2:N:0:ACTATGCA
CTTAGCTACTCTCCCAACTATCCCTATTAATCATTACGGTGGTCCTAGACCAACAAAATAGAACCAACGTCCTATTCTATTATTCCATGCTAATCTATTCAAGCAAAAGCCCGCTTTAAACACTCTAATTTTTTCAAGGTAATGGTCCTGGTTCCCCGACACACCCAATAAAGGGCATACCGGCTCACCAGAAGGATAGACCCGACAACAGACAGTACTCGCCAGAGACGGACCGCCCGGTCAGGTCTAAAATTCAACTACGAGCTTTTTAACTGCAACAACTTTAATATACGCTATTGGAGCTGGAATTACCGCGGCTGCTGGCACCAGACTTGCCCTCCAA
+
DDDDDIIIIIIIIIIIIIIIIIHIIIIIIIIIIIIIIIIIIHIIIIIIIIIIIIIIIIHHHIIIIIHIIHGHIIIHHIIIIHIIIIGHIIIIIIIIIIIIIIIHIIIIIIIIIIIIIIIIIIIIIIIIIIIIIIIIIIIIIIIHIIIIIIIIIIIIIIIIIIIIIIIIIIIIIIIIIIIHIIIIIIIIIIIIIIIIIIIIIIIIIIIIIIIIIIIIIIIIIIIIIIIIIIIIIIIIHIIIIIIIIIIIIIIIIIIIIIIIIIIIIIIIIIIIIIIIIIIIHIIIIIIIIIHIIIIHHHIIIIIIIIIIIIIIIIIIIIIHIIIIIIIIIIIIIIIIIIDDDDD
@HISEQ:969:HM2KJBCX2:2:1101:8397:8601 2:N:0:ACTATGCA
CTTAGCTACTCTCCCAACTATCCCTATTAATCATTACGTCAATCCTAGAAACCAACAAAATAGGATCAAACGTCCTATTTCATTATTCCATGCTAATGTATTCAAGCGTTAGCCTGCTTTAAACACTCTAATTTTTTCAAAGTAACAGTCCTGTTTCCCTGCAACACCAAATTAATGACATTACAGTTCTTCAAGAAGGAGGAACCAGTAAAGCCAGTACATACCAGAGGCACGACCAACCTACTAATCCCGAAATTCAACTACGAGCTTTTTAACTGCAACAACTTTAATATACGCTATTGGAGCTGGAATTACCGCGGCTGCTGGCACCAGACTTGCCCTCCAA
+
DDDDDIIIIIIIIIHIIIIIIIIIIIIIIHIIIIIIIIIIIIHIHIIIIIIIIIIIIIHIIHHIEHIIIIIIHHHIIIIIIIIIIIIHIIIIIIHHIIIIIHIIIIIIIHIIHHIIHIHIIIIIIIIIIIIIIIIIIIIIIIHHIIIIIIIIIIIIIIIIIIIIHHIHIIIIIIIIIIIIHIIIIIIIIIIIIIIIIIIIIIIIIIIIIIIIIIIIHIIIIIIHIHIIIIIIIHIIIIHIIIIHHIHHIIHHHHIHHHGIHHHIIIIIIIIIIIIIIIHIIIIIIIIIIIIIGIIIIIIIIIIIIIIIIIIIIIIIIIIIIHIIIIIHIIIIIIIGIIIIHDCDDD
@HISEQ:969:HM2KJBCX2:2:1101:2204:9033 2:N:0:ACTATGCA
CTTAGCTACTCTCCCAACTATCCCTATTAATCATTACGTCGATCCTAGAAACCAACAAAATAGAATCAAACGTCCTATTTCATTATTCCATGCTAATGTATTCAAGCGCGAGCTTGCTTTAAACACTCTAATTTTTTCAAAGTAACAGTCCTGATTTCCCGCGACACCAAATTAATGACATCGTGGTTCGTCAGAAGGGAGAAACCAATAATGCTAGTACGTACAAAGTACGACCGACATATTAGTCCCGAAATTCAACTACGAGCTTTTTAACTGCAACAACTTTAATATACGCTATTGGAGCTGGAATTACCGCGGCTGCTGGCACCAGACTTGCCCTCCAA
+
DDDDDIIIIIIIIIIIIIIIIIIIIIIIIIIIIIIIIIIIIIIIHHIEGHHHHIIIIIIIIIIHIIIIHHHHHIIIIIIIIIHIIIIHIHIIHHIIIHIHHIIIIIIIIIIIIIIIIIIIIIHIIIIIHIIHIHIIHIHIIHHIIIIIIIIIIIHHIIIHHIIIIIIIIHIIIIIIIIIIIIIIIIIIIIHIIHHIIIIIIIIIHIIIIIIHIIIIHIIIIIIIIIIIIIIIIIIIIIIIIIHIIIIIIIIIIIIIIIIIIIIHIIIIIIIIIIIIIIIIIIIIIIIIIIIIIIIIHIIIIIIIIIIIIIIIIIIIIIIIIIIIIIIIIIIIIIIIIIHDDDDD
@HISEQ:969:HM2KJBCX2:2:1101:8541:9016 2:N:0:ACTATGCA
CTTAGCTACTCTCCCAACTATCCCTATTAATCATTACGTCAATCCTAGAAACCAACAAAATAGGATCGAACGTCCTATTTCATTATTCCATGCTAATGTATTCAAGCGTTAGCCTGCTTTAAACACTCTAATTTTTTCAAAGTAACAAGTCCTGTTTCCCTGCAACACCAAATTAATGACATTACAGTTCTTCAAGAAGGAGGAATCAGTAAAGCCAGTACATACCATAGGCACGACCAACCTACTGACCCCGAAATTCAACTACGAGCTTTTTAACTGCAACAACTTTAATATACGCTATTGGAGCTGGAATTACCGCGGCTGCTGGCACCAGACTTGCCCTCCAA
+
DDDDDIIIHIIIIIIIIIIIIIGIIIIIIIIIIIIIIIIIIIIGIIHIIIIHHIIIIHIIIIHIIIHIGHIHIIIIIIIIIGHIIIIIIIGHGIHIIIIIIIIIIHIIIIIIIIIIIHIIIIIIIIIIIHIHHHIHIIIIHIIIIIHIIIIIIIIIIIIIIIHIIIIIIIIIIIIIIIIIIIIIIIIIIIIIIIIIIHIIIHIIIIIIIIIIIIHIIIIIHIIIIIIIIIIIIIIIIIIIHGIHHHIIIHIIIIIIIIIIIIIIIIIIIIIIIIIIIIHIIIIIIIIHIIIIIIIIIIIIHIIIIIIIIIIIIIIIIIIIIIIIIIIIIIIIIIIIIIIIIIDDDDD
@HISEQ:969:HM2KJBCX2:2:1101:17160:9183 2:N:0:ACTATGCA
CTTAGCTACTCTCCCAACTATCCCTATTAATCATTACGTCAATCCTAGAAACCAACAAAATAGGATCAACGTCCTATTTCATTATTCCATGCTAATGTATTCAAGCGCGAGCCTGCTTTAAACACTCTAATTTTTTCAAAGTAACAGTCCTGATTCCCCGCCACACCAAATTAATGACATGATGGTTCGTCAGAAGGTAGGAACCAGTAACACCAGTACGTACCTAAGGCACGACCAACGTACTGATCCCGAAATTCAACTACGAGCTTTTTAACTGCAACAACTTTAATATACGCTATTGGAGCTGGAATTACCGCGGCTGCTGGCACCAGACTTGCCCTCCAA
+
DDDDDIIIIHIIIIIIIIIIIIIIIIIIIIIIIIIIIIIIIIHIIIIIIIIIIIIIIIIFHIHFHIIIIIHGHGIIIIGIIGIIIIHII?GHIIIIIHIIIFGHHIIIIIIIIIIIIIIIGHIIIHIIIIIIIHIIIIIIIHIIIIIIIIIIIHIIHIIIIIIIIIIIHIIIIIIIHIIIIIIIIIIIIIIIIIIIIIIIIIIIIIHIIIIIIIIIIIIIIIIGIIHIIIIHIIIIIIIIIHGFIIIIIIIIIHIIIIIIIIIIIHIIIHIIIIIIIIIIHIIIIGIIIIIIIIIIIIIIIIIIIIIIIIIHIIIIIIIIIIIIIIIIIIIIIIIIIIIIDDDDD
@HISEQ:969:HM2KJBCX2:2:1101:18664:10479 2:N:0:ACTATGCA
CTTAGCTACTCTCCCAACTATCCCTATTAATCATTACATCGATCCTAGAAACCAACAAAATAGAATCGGATGTCCTATTTCATTATTCCATGCTAATGTATTCAAGCGTGAGCCTGCTTTAAACACTCTAATTTTTTCAAGGTAACAGTCCTAATTCCCCGTGAAACCAAATTAATGGCATTACGGTTCTTTAGAAGGTGAGAAATCAATAATATCAGTACATACCAACGGCATGACCGAAACATTGATCCCGAAATTCAACTACGAGCTTTTTAACTGCAACAACTTTAATATACGCTATTGGAGCTGGAATTACCGCGGCTGCTGGCACCAGACTTGCCCTCCAA
+
@@<DD?H111DG@1<<<<FGHE@CF1<CH1G1FHI@HH@10<D1D1G111<F<@101<<<CG11<<11DGCCEC1<1<FH1<1F1<111<11<1DH?@@GGIHG@?EC?:IHH@8C11<EGHIIIIIG<1HDADHIIHH1FDHHF1B1H68HHF9</DHEHDC7$CCCGEDGHHHH@@EHHHHHHHGIHG=EIHC@GFHGHHHCGG@EHEIHF@@F<:<DC</@FFHHECEG@HFHCEGIHHEF<DFHCH<C<@HHEIHHEHHHHHHHIIHIHFFCECEG@HHD<1CCEHIIHIHHEFHHFHHEHHFCCCHF1HEDHDDHCEFHE?HHIIIGIHGHHIIIHHD@ADD
@HISEQ:969:HM2KJBCX2:2:1101:21157:10710 2:N:0:ACTATGCA
CTTAGCTACTCTCCCAACTATCCCTATTAATCATTACGGTGATCCTAGAAACCAACAAAATAGAACCATGCCGTCCTATTCTATTATTCCATGCTAATGTATTCGAGCAAAAATGCCTGCTTTAAACACTCTAATTTTTTCAAGGTAAAGGTCCTGGATCCGCAAGACACCCAATAAAGGACATCAAGTTTCTCCAGAAGGTGAGAAATCAACAGTAACAGTTCATACCCCTTAAGGCATGACCGTCACGTCAATCCCGAAATTCAACTACGAGCTTTTTAACTGCAACAACTTTAATATACGCTATTGGAGCTGGAATTACCGCGGCTGCTGGCACCAGACTTGCCCTCCAA
+
ADDADHFHF<G?E?EEHHEHECHFHE@HHHGEHFHGHEFEEGHHHGHGHI?GHHHHFHEHIHFHIFHEFGHCEGDCHHFG?FGECHFECF?@EHEHICF<GE?EHIIGFHHIHIHHE@GHC@FFFHEHHHGHEHHHHHHIHHIHHHHHEEECGIIHHHGIIIIHHFHHHIHGEHHGHHIIHIIIHHFEFIIIHHIIIHIHIGIHIIIHIIIHHHHIHFHCFGEHHHCIIIIIIIIIIHFHHGHIIIIHIHGDIGGIIHHH?GIHGHHIHHHHGHIIIIIIHFIIGIIIIIHIIIIIHHHHHIIIHIIIIIIIIIIIIIIIIIIIIHIIIHIIIIIIIIIIIIIIIIIIDDDDB
@HISEQ:969:HM2KJBCX2:2:1101:3414:11224 2:N:0:ACTATGCA
CTTAGCTACTCTCCCAACTATCCCTATTAATCATTACGGTGGTCCTAGAAACCAACAAAATAGAACCACAACGTCCTATTCTATTATTCCATGCTAATCTATTCAAGCAATAACCCGCTTTAAACACTCTAATTTTTTCAAGGTAATGGTCCTGGCTCCCCAACACACCCAATTAAGGACATACTGGTTCACCAGAAGGAAGACCCGACAACAGGACAGTACTCGCCAAAGACGGACCGCCCGGCCAAGTCTAAAATTCAACTACGAGCTTTTTAACTGCAACAACTTTAATATACGCTATTGGAGCTGGAATTACCGCGGCTGCTGGCACCAGACTTGCCCTCCAA
+
?DADDGIIIHGHCGHHIIHHHHHHHEHHHHHCHHEHHHHHGHHHHIHHIFHHHIIDHIEHHFG?GHEHIECHHIHIIEHHIIHIHEGEHHHHIIIIEE?FE<GEHIHHHHHIHIIHHHIHH1DH@BHHFFHIIIHHHHHIEHFIIHEECG?DG1C?<EE1<1FHHHGIHHEHHGHEEHHHFHHGEGECHH/GHHHFCF7HHEHDHEGF=CHF?CFCEIHFHIHIIHEHHHFEHIHEIIGIIIIIHHIHHED@FG?HHHIIHGHIIHHHIHIHHHHGIIIIIHHEIHEHEIIHHHIHHHHHFFHHHGEIIHEIHIHHIIIIIIHEIHFIHHHHHHGHHHIIIHDCADC
@HISEQ:969:HM2KJBCX2:2:1101:4264:10959 2:N:0:ACTATGCA
CTTAGCTACTCTCCCAACTATCCCTATTAATCATTACGGTGGTCCTAGACCAACAAAATAGAACCAACGTCCTATTCTATTATTCCATGCTAATCTATTCAAGCAAAAGCCCGCTTTAAACACTCTAATTTTTTCAAGGTAATGGTCCTGGTTCCCCGGCACACCCAGTTAAGGACATACCGGCTCACCAGAAGGATAGACCCGACAACAGACAGTACTCGCCAGAGACGGACCGCCCGGTCAGGCCTAAAATTCAACTACGAGCTTTTTAACTGCAACAACTTTAATATACGCTATTGGAGCTGGAATTACCGCGGCTGCTGGCACCAGACTTGCCCTCCAA
+
DDDDDIIIIIIIIIIIIIIIIIIIIIIHHIIIIIIIIIFHIHHHHHIHIIIEHIEH@CGHFHHIIIEHIIEHH?CEGHHHIIHIIIGHHHIIHIHHIIIIIIHIHIIIHIIIIIHHHIFHHIGIGIIHDIHIHGHHHHHHIIIIIIIHGIIHHHIIIIIHHIIIGIIHHHHIIHIIIIIHGHIHIHHGHIIIHIIIIIIIIIIIIIIIIIIIHHIHHHIIIIHIIIIIIIIIIHEHHIIIIIIHIHHIIIIIIHIIIIIIIIIIIIIIIIIHIIHCIIIIIIHHIIIIFIIIIIHFDDIIIIIIIIIIIIIHIIIIHIIIIIIIIIIIIIIIHIIIIIDDDDD
@HISEQ:969:HM2KJBCX2:2:1101:8489:10732 2:N:0:ACTATGCA
CTTAGCTACTCTCCCAACTATCCCTATTAATCATTACGGTGATCCTAGAAACCAACAAAATAGAACCATGCCGTCCTATTCTATTATTCCATGCTAATGTATTCGAGCAAAAATGCCTGCTTTAAACACTCTAATTTTTTCAAGGTAAAGGTCCTGGATCCGCAAGACACCCAATTAAGGACATCAAGTTTCTCCAGAAGGTGAGAAATCAACAGCGACAGTTCATACCCCTTAAGGCATGACCATCACGTCAATCCCGAAATTCAACTACGAGCTTTTTAACTGCAACAACTTTAATATACGCTATTGGAGCTGGAATTACCGCGGCTGCTGGCTCCAGACTTGCCCTCCAA
+
DDDDDIIHIIIIIIIHHIIIIIIIIIIIIHIHHIIIIIIIIIIIHIIIIIIIIIIIIGIIIHHIIIIIIIIIIIHIIIIIIIIIIHIIGIHHHHIIHIIIIHHIIIIIIHIIIIIIIIIIIIIIIHIHHIIIIIIIIIIHIIIIIIHIIHIHIIIIIHHIIIIIIHHIIIIGIIIIIIIIIIIHIIIIIHIIIIIIIIIIIIIIIIIIIIIIIIIIIIIHIIIIIIIIIIIIIIIIIHHIIIIIIIIHIHHFHIHHIIIIIIHIIIIIIHIIIIIIIIIIIIIIIIIIIIIIIIIIIIIHHIIHIIIIIIIIIIIIIIIIIIIIIIIIIIIIIIIIIIIIIIIIIIIIDDDDD
@HISEQ:969:HM2KJBCX2:2:1101:3094:11378 2:N:0:ACTATGCA
CTTAGCTACTCTCCCCAACTATCCCTATTAATCATTACGTCAATCCTAGAAACCAACAAAATAGGATCGAACGTCCTATTTCATTATTCCATGCTAATGTATTCAAGCGTTAGCCTGCTTTAAACACTCTAATTTTTTCAAAGTAACAGTCCTGTTTCCCTGCAACACCAAATTAATGGCATTACAGTTCTTCAGAAAGGAGGAATCAGCTAAGCCAGTGCATACCAGTGGCACGACCAACCTGCTGACCCCGAAATTCAACTACGAGCTTTTTAACTGCAACAACTTTAATATACGCTATTGGAGCTGGAATTACCGCGGCTGCTGGCACCAGACTTGCCCTCCAA
+
DDDDDIIIIIIIIIIIIIIIIIIIIIIIIIIIIIIIIHIIIIIIIIIIHGIIIIIIIHIIIIIHIIIIHDHIIIIIIHIIIIIIIIIIIIIIIIIIIIIIIGIIIIIIIIIIIHIIIIIIIIIIIIIIIIIHIIIIIIIIIIIIIIIIIIIIIIIIIIIIIIIIIIIIIIIIIIIIIIIIIIIIIIIIIIIHIIIIIIIIIIIIIIIIIIIIIIIIIIIIIIIIIIIIIIIIIIIIIIIHIIIIIGIIIIIIIIIIIIIIIIIIIIIIIIIIIIIIIIIIIIIIIIIIIIIIIIIIIIIIIIIIIIIIIIIIIIIIIIIIIIIIIIIIIIIIIIIIIIIIIIDDDDD
@HISEQ:969:HM2KJBCX2:2:1101:11549:11115 2:N:0:ACTATGCA
CTTAGCTACTCTCCCAACTATCCCTATTAATCATTACGTCAATCCTAGAAACCAACAAAATAGGATCGAACGTCCTATTTCATTATTCCATGCTAATGTATTCAAGCGTTAGCCTGCTTTAAACACTCTAATTTTTTCAAAGTAACAGTCCTGTTTCCCTGCAACACCAAATTAATGACATTACAGTTCTTCAGAAAGGAGGAATCAGCGAAGCCAGTACATACCAGTGGCACGACCAACCTGCTGACCCCGAAATTCAACTACGAGCTTTTTAACTGCAACAACTTTAATATACGCTATTGGAGCTGGAATTACCGCGGCTGCTGGCACCAGACTTGCCCTCCAA
+
DDDDDIIIIHHHHHIIIIIIIIHHIIIFIHIIHIIIIIIIIIIIIIIHIIIIIHIIGHIHIIHGHIIIIIIIHHHIIIIFHFGHIGIIIIEHIIHIIIHHHFHHIHIHIIIIIIIIIHHHHIHIIIHIIHHHIIIHHHHHHHIIIIIIIIIIHIIIIIIIIIIIHHHHIIIHIIHIIIIHHIIIIIHGIIIIHIHIIHHIIHHGDHHIIHHEIGIIIHHHGHGHHIIIIIIHIIHHFIHIIIHECIHHIIIIIIHHIIIIIIIIIIHIHHHIIHHIIGIIIHIIIIHHIIIIIIIIIHIIIIIIIIIIIIIIIIIIIIIIIIIIIIIHGIHHHGIHIHIIIDDDDD
@HISEQ:969:HM2KJBCX2:2:1101:5575:12885 2:N:0:ACTATGCA
CTTAGCTACTCTCCCAACTATCCCTATTAATCATTACGTCAATCCTAGAAACCAACAAAATAGGATCGAACGTCCTATTTCATTATTCCATGCTAATGTATTCAAGCGTTAGCCTGCTTTAAACACTCTAATTTTTTCAAAGTAACAGTCCTGTTTCCCTGCAACACCAAATTAATGACATTACAGTTCTTCAAGAAGGAGGAATCAGTAAAGCCAGTACATACCATAAGCACGACCAACCTACTGACCCCGAAATTCAACTACGAGCTTTTTAACTGCAACAACTTTAATATACGCTATTGGAGCTGGAATTACCGCGGCTGCTGGCACCAGACTTGCCCTCCAA
+
DDDDDIIIIIIIIIIIIIIIIIIIIIIIIIIIIIIIIIIIIIIIIIIIIIIIIIIIIIIIIHIIIIIIIIIIHIIIIIIIIIIIIIGIIIIIHIIIIIIIIIIIIHIIIIIIIIHGIIIIIIIIIIIIIIIIIIIHIIIIIIIIIIIIIIIIIIIIIIIIIIIIIIIIIIIIIIIIIIIIIIIIIIIIIIIIIIIIIIIHHHIHIIIIIIHIIIIIIIIIIIIIIIIIIIIIIIIIIIIIIHGFFIHIIIIIIIIIIIIIIIIIIIIIIIIIIIIIIIIIIHIHIHIIIIIIIIIIIIIIIIIIIIIIIIIIIIIIIIIIIIIIIIIIIIIIIIIIIIIIIDDDDD
@HISEQ:969:HM2KJBCX2:2:1101:15021:12978 2:N:0:ACTATGCA
CTTAGCTACTCTCCCAACTATCCCTATTAATCATTACGTCAATCCTAGAAACCAACAAAATAGGATCAACGTCCTATTTCATTATTCCATGCTAATGTATTCAAGCGCGAGCCTGCTTTAAACACTCTAATTTTTTCAAAGTAACAGTCCTGATTCCCCGCCACACCAAATTAATGACATGATGGTTCGTCAGAAGGTAGGAATCAGTAACACCAGTACGTACCGAAGGCACGACCAACGTACTAATCCCGAAATTCAACTACGAGCTTTTTAACTGCAACAACTTTAATATACGCTATTGGAGCTGGAATTACCGCGGCTGCGGCACCAGACTTGCCCTCCAA
+
DDDDDIIIIIIIIIIIIIIIIIIIIIIIIIHIIIIIIIIIHIIIIIIHIIIIIIIIIHHIIIHIIIHIIHHHHIIIIIIIIIIIIIHHIIIIHIIIHIIIIGHIHIHIIIIHIIIIIIIHIHHIIHHIIIIIIFIIGHHIHIIIIIIHHIIIIHHIIIIIIIIIIIIIIIIHIIIIHIIIIIIIIIIIIIIIIIIHIIIIIIIIIIIIIIIHIIIIIIIIIIIIIIIIHIIIIHIIIIIIIIHIIIIIIIIIIIIIHHHIIIIHIIIIIIIIIIIIIIHIIIIIIIIIIIIIHIIIIIHIIIIIIIIIIIIIIIIIIIIIIIIIIIIIIIIIIIIIIIIDCDDD
@HISEQ:969:HM2KJBCX2:2:1101:18601:13297 2:N:0:ACTATGCA
CTTAGCTACTCTCCCAACTATCCCTATTAATCATTACGTCAATCCTAGAAACCAACAAAATAGGATCGAACGTCCTATTTCATTATTCCATGCTAATGTATTCAAGCGTTAGCCTGCTTTAAACACTCTAATTTTTTCAAAGTAACAGTCCTGTTTCCCTGCAACACCAAATTAATGACATTACAGTTCTTCAAGAAGGAGGAATCAGTAAAGCCAGTACATACCATAGGCACGACCAACCTACTGACCCCGAAATTCAACTACGAGCTTTTTAACTGCAACAACTTTAATATACGCTATTGGAGCTGGAATTACCGCGGCTGCTGGCACCAGACTTGCCCTCCAA
+
DDDDDHHIHHIIIIIIIIIIIIIIIIIIIIIIIIIIIIIIIIIIIIHIIIIHIIIIIHIHHHHHIIIIIIIHHGIIHIIHIIHHHIIIIIIIHIIIIIIIHIIIIIIIIIHIHIHIIIIIIIHIIIIIIIIHIIHHHHHIIIHIIIIIHHIIIHIIIIHIIIIIIIIIIIIHIIHHHHHIIIIIIHHHHIHIIIIIIIIHIHIIIIIIIHIIIIIIIIIIIIIIHIHIIIIIIIIIIIHIIIIHHIIHGIIIIIIIIIIIIIIIIIIIHIGIIIIIIIIIIIIHHHHIIIIIIIIIHHIIIIIIIIIIIIIIIIIIIGIIIIIIIIIIIIIIIIIIIIIIIDDDDD
@HISEQ:969:HM2KJBCX2:2:1101:9437:13689 2:N:0:ACTATGCA
CTTAGCTACTCTCCCAACTATCCCTATTAATCATTACGTCAATCCTAGAAACCAACAAAATAGGATCGAACGTCCTATTTCATTATTCCATGCTAATGTATTCAAGCGTTAGCTTGCTTTAAACACTCTAATTTTTTCAAAGTAACAGTCCAAATTCCCCGCAACACCAAATTAATGGCATTACGGATCATCAGGAAGGAGGAATCAGTAAGACCGGTACATACCAAAGGCATGACCAGCGTACTGATCCCGAAATTCAACTACGAGCTTTTTAACTGCAACAACTTTAATATACGCTATTGGAGCTGGAATTACCGCGGCTGCTGGCACCAGACTTGCCCTCCAA
+
CDDDDIIIIIIIIIIIIIHIIIIIIIHIIIIIIIIHIIIIIIIIIIIIIIIIHIIIGIIIIIIHIIIIIIHIHHIIHIIIIGIIIIIHHHHHIIIIIIIIIHIIIIIIIIIIIIIIIIIIHHIIIIIIIIIIIHHIIIHHIIIIIIIIIIIIIHHHHIIHIIIIIIIIIIHHHIIIIIIIIIIIIIIIIIIIIIIHHIIIIIIIIIIIIIIIIGIIHIIIIIIIIIIIIIIIIIIIIIIIIIIHHIIIIGIIIIIIIIIIIIIIIIIIIIIIIIIIIIIHIIIIIIIHIIIIIIIIIIIIIIIIIIIIIIIIIIIIIIIIIIIIIIIIIIIIIIIHIIIIIDDDDD
@HISEQ:969:HM2KJBCX2:2:1101:10738:14025 2:N:0:ACTATGCA
CTTAGCTACTCTCCCAACTATCCCTATTAATCATTACGGTGATCCTAGAAACCAACAAAATAGAACCATGCCGTCCTATTCTATTATTCCATGCTAATGTATTCGAGCAAAAATGCCTGCTTTAAACACTCTAATTTTTTCAAGGTAAAGGTCCTGGATCCGCAAGACACCCAATAAAGGACATCAAGTTTCTCCAGAAGGTGAGAAATCAACAGTGACAGTTCATACCCCTTAAGGCATGACCATCACGTCAATCCCGAAATTCAACTACGAGCTTTTTAACTGCAACAACTTTAATATACGCTATTGGAGCTGGAATTACCGCGGCTGCTGGCACCAGACTTGCCCTCCAA
+
?BDDAEEHCH?EEE?EEHF?HE@GHHHIHHHECHHIHIIHH?CCHHHIIHH?FFHHCEGHHIEHHIC?F<CCEHHHIEHECFEHCHHICCFH@1FEGHHHHFFE@@HHIHHHHHI@FHHHCGIHIIHIG?EGHHHII@HHGFH?FGACHCIIIHHGFGGHHGIH@GE?F?FCE?HCEHHFGFGHHEHHGFHGDCHH@CHHEEHGCFCEHECHHFF:GFGCEHFHHHIIHHHHCHGE@CHCGGCHHECGC@111<<<HCFEEGHIIHHHEDHF<<01HF<HIHHD11HHHHF@C<CHHHEEHHGHIHFHHHGHIGIHCHHFHD?<IIIIHHHCHGHFHHHEHHEGHDHD0D0@<
@HISEQ:969:HM2KJBCX2:2:1101:10837:15039 2:N:0:ACTATGCA
CTTAGCTACTCTCCCAACTATCCCTATTAATCATTACGTCGATCCTAGAAACCAACAAAATAGAATCAAACGTCCTATTTCGTTATTCCATGCTAATGTATTCAAGCGTGAGCCTGCTTTAAACACTCTAATTTTTTCAAAGTAACAGTCCTGATTCCCCATGACACCAAATTAATGACATCATGGTTCGTCAGAAGGTAGGAATCAATAATACCAGTACGTACAATAGCACGACCAATAAATTGATCCCGAAATTCAACTACGAGCTTTTTAACTGCAACAACTTTAATATACGCTATTGGAGCTGGAATTACCGCGGCTGCTGGCACCAGACTTGCCCTCCAA
+
DDDDDIIIIIIIIIHIIIIIIIIIIIIIIIIIIIIIIIIIIIIIIIIIIIIIIIHIIIIIHHHIIIIIIIIIIIIIIIIIIIIIIIIIIIIIIIIHIHHHHGIIIIIIIIIIHIIIIIHHIGIIIIIIIIIHIHIHIIIIIIIIIIIIIIIIIIIIIIIIIIIIIIIIIIIIIIIIIIIIIIIIIIIIIIHIIIIIIIIIIIIIIIIIIIIIHIIIIIHIIIIIIIIIIIIIIIIIIIIIIIIHIHIIIIIIIIIIIIIIIIIIIIHIIIIIIIIHIIIIIIIHIHIIIIIIIIIIIIIIIIIIIIIIIIIIIIIIIIIIIIIIIIIIIIIIIIHIIIIIDDDDD
@HISEQ:969:HM2KJBCX2:2:1101:4734:15484 2:N:0:ACTATGCA
CTTAGCTACTCTCCCAACTATCCCTATTAATCATTACGGTGATCCTAGAAACCAACAAAATAGAACCATGCCGTCCTATTCTATTATTCCATGCTAATGTATTCGAGCAAAAATGCCTGCTTTAAACACTCTAATTTTTTCAAGGTAAAGGTCCTGGATCCGCAAGACACCCAATTAAGGACATCAAGTTTCTCCAGAAGGTGAGAAATCAACAGCGACAGTTCATACCCCTTAAGGCATGACCATCACGTCAATCCCGAAATTCAACTACGAGCTTTTTAACTGCAACAACTTTAATATACGCTATTGGAGCTGGAATTACCGCGGCTGCTGGCACCAGACTTGCCCTCCAA
+
AADDDIIIIIIIIIIHIIIGHIIHHIHIIIIIIIIIIIHHHIIIHIIIIIHHECHHHHIIIIEEHHHHHFFHDGHHFHEHHHIHHIIIIHHH1DHHICFHH<CEHHHHFHHIIIEHHHHHIIHHHIGHHIHGHHHIHIHHIHHIIHIHHHAFHFHHHCFHDGEIHHIIIHEIHHGGHIIHIIIIIHHIIHGIIIIIIHIIIIIIHIIIEHHIIIIHIIIHEGIHHIIHEHHIIIIIHHHHEEGIIIHHHGHGHHE<DIHIIHHHEIHHFIIIIIIIIIIIIIIHIGHHHIIIGHIIIIIIIIGIIIIIIIIIIIIHIIIIIHIIIHIHIIIIIIIIIIIIIIIIIHIID@DDB
@HISEQ:969:HM2KJBCX2:2:1101:6603:16204 2:N:0:ACTATGCA
CTTAGCTACTCTCCCAACTATCCCTATTAATCATTACGTCAATCCTAGAAACCAACAAAATAGGATCAAACGTCCTATTTCATTATTCCATGCTAATGTATTCAAGCGTTAGCCTGCTTTAAACACTCTAATTTTTTCAAAGTAACAGTCCTGTTTCCCTGCAACACCAAGTAAATGACATCACAGTTCTTCAAGAAGGAGGAATCAGTAAGGCCAGTACATACCAATGGCACGACCAACCTACTGACCCCGAAATTCAACTACGAGCTTTTTAACTGCAACAACTTTAATATACGCTATTGGAGCTGGAATTACCGCGGCTGCTGGCACCAGACTTGCCCTCCAA
+
DDDDDIIIIIIIIIIIIIIIIIIIIIIIIIIIIIIIIIIIIIIIIIHIIIGIHIIIEHHHIHFHHIIIIIIHIIIIIIIIIIIIIIIHIIIIGIHIIIIIIIIIIIIIIIIHHIIIIIIIIIIIIIHIIIIIIIIIIIIIIIIIIIIIHIHIIIIHIIGIIIIIIIIIIIIIIIIIIIIIIIIIIIIIIIIIII;HIIIIIIIIIIIHIIIIIIIIIIIIIIIHIIIIIIIIIIIIHIIIIIIHHIIIIIIIIIIIIIIIIIIIIIIIIIIIIIIIIIIIIIIIIIIIIIIIIHIIIIIIIIIIIIIIIIIIIIIIIIIIIIIIIIIIIIIIIIIIIIIIIDDDDD
@HISEQ:969:HM2KJBCX2:2:1101:13041:16331 2:N:0:ACTATGCA
CTTAGCTACTCTCCCAACTATCCCTATTAATCATTACGGTGGTCCTAGAAACCAACAAAATAGAATCGGATGTCCTATTTCATTATTCCATGCTAATGTATTCAAGCGTGAGCCTGCTTTAAACACTCTAATTTTTTCAAGGTAACAGTCCTAATTCCCCGTGACACCAAATTAATGGCATTACGGTTCTTTAGAAGGTGAGAAATCAATAATATCAGTACATACCAACGGCATGACCGAAACATTGATCCCGAAATTCAACTACGAGCTTTTTAACTGCAACAACTTTAATATACGCTATTGGAGCTGGAATTACCGCGGCTGCTGGCACCAGACTTGCCCTCCAA
+
DDDDDIIIIIIIHHHIIIIIIHIIIIIIIIIIIIIIIIIIIIIIIIIIGIIIIIIIGIIHIEHHIIIIIIHIIIIIHHHIIIIIHIIIIIIHIIIIIIIIIHIIIIIIIIIIHIIIIIIHIIIIIIIHIIIIIIIIIIIIIIIIIIIIIIIIIIIIIGIIIHIIIIGHIIIIIIIIHIGIIIIIIIIIIIIIIIIIIIIIIIIIIIIIIIIIHHIIIIIIHIIIIIIIIIIIIIIIIHIIIIIIHHIIIIIIIIIIIHIIIIIIIIIIIIIIIIIIIIIIIIIIIIIIIIIIIIIIIIIIIIIIIIIIIIIIIIIIIIIIIIIIIIIIIIIIIIIIIIIIIIDDDDD
@HISEQ:969:HM2KJBCX2:2:1101:6742:15005 2:N:0:ACTATGCA
CTTAGCTACTCTCCCAACTATCCCTATTAATCATTACGTCGATCCTAGAAACCAACAAAATAGAATCAAACGTCCTATTTCATTATTCCATGCTAATGTATTCAAGCGTGAGCCTGCTTTAAACACTCTAATTTTTTCAAAGTAACAGTCCTGATTCCCCACAACACCAAATAAATGACATCATGGTTCGTCAGAAGGGAGAAACCAACAATGCCAGTACGTACCGAGGCACGACCGACATGATGGTCCCGAAATTCAACTACGAGCTTTTTAACTGCAGCAACTTTAATATACGCTATTGGAGCTGGAATTACCGCGGCTGCTGGCACCAGACTTGCCCTCCAA
+
DDDDDIIIIIIIIIIHIIIIIIIIIIIIIIIIIIIIIIIIIHIIIIIIIIIIIIIIHIIIIIGHGIIIIIIIIHIIIIIIIIIIIIIIIHIIHHHIIIIIIIIIIIIIIIIIIIIIIIIIIIIIIIIIIIGHIIIIIHHIIHIIIIIIHIIIIIIIIIIIIHIIHIIHIIIIIIIIIIIIIIIIIIHHIIIIIIIIIIIIIIIIHIIIIIIIIIIIIIIIIIIIIIIIIIIIIIIIIIIIIHHGIIIIIIIIIIIHIIIIHHHIHIIIIIIHIIIIIIIIIIIIIIIIIHIIIIIIIIIIIIIIIIIIIIIIIIIIIIIIIIIIIIIIIIIIIIIIIIIIDDDDD
@HISEQ:969:HM2KJBCX2:2:1101:14168:16859 2:N:0:ACTATGCA
CTTAGCTACTCTCCCAACTATCCCTATTAATCATTACGGTGATCCTAGAAACCAACAAAATAGAACCATGCCGTCCTATTCTATTATTCCATGCTAATGTATTCGAGCAAAAATGCCTGCTTTAAACACTCTAATTTTTTCAAGGTAAAGGTCCTGGATCCGCAAGACACCCAATAAAGGACATCAAGTTTCTCCAGAAGGTGAGAAATCAACAGTAACAGTTCATACCCCTTAAGGCATGTCCATCACGTCAATCCCGAAATTCAACTACGAGCTTTTTAACTGCAACAACTTTAATATACGCTATTGGAGCTGGAATTACCGCGGCTGCTGGCACCAGACTTGCCCTCCAA
+
0D@DDIHGHCCGG?GE?GHGH1DFGHIHH1<1<D1@<CCF@CF1DC<D1DF@CG1E@HCF@CDGHHDCG1F@/<EHHIIHEHGGCFH11<FHHGEH?<11D1DC<CCHI1D1DGCG?@1<CDCG@1<FGF<CFEGEC@IHGDHHEG@A<1<18FHGDDE:E7?CHCCHEH0EH<CEH<@HH@DDGGHGHHCFEE<D0E<:CF?EF.CC0.<<<1A@C1EF<C1CD0<//<11/1<1/F<<</C1HD<1EC1<GECIHGD1FHCC@?GCCHHFDD01HHC<<<HG<1HEHGC??GC1GF0D<C1CHF@@IHHG1HHHGIHHEDDHHHHCGC@FFIHHHEF<1HECCHHHD<0<D
@HISEQ:969:HM2KJBCX2:2:1101:20446:16473 2:N:0:ACTATGCA
CTTAGCTACTCTCCCAACTATCCCTATTAATCATTACGGTGGTCCTAGACCAACAAAATAGAACCAACGTCCTATTCTATTATTCCATGCTAATCTATTCAAGCAAAAGCCCGCTTTAAACACTCTAATTTTTTCAAGGTAATGGTCCTGGTTCCCCGACACACCCAATAAAGGGCATACCGGCTCACCAGAAGGATAGACCCGACAACAGACAGTACTCGCCAGAGACGGACCGCCCGGTCAGGTCTAAAATTCAACTACGAGCTTTTTAACTGCAACAACTTTAATATACGCTATTGGAGCTGGAATTACCGCGGCTGCTGGCACCAGACTTGCCCTCCAA
+
D@DDBHIIIIIIHIHHHIIIHGFHHHIIHHG?CEHHIHEHHHIIIIHHHIGGIIIIIGIC<FGHED@HHEHGHHFHHGHHICHICHHHEEHHHIHGFHGH@DGFHIIIEHEEHHIIHHHHHHHHFHHHIIHHFDHHHAB@CHEH?GEECG1<CHHEGHDHDHHE@AHHHIHHEHEEEHHDEFHHHHFFHHGHHHHHGHHIHHEEHHHHHIHGHHHHHIHI;IHHIGGIHHIHDHECCHHHIGHHIFHEHIIHEFGGHIHFHGIIIHHGGIIHHGIIIIHIIIHHHHIIHHGIIIIHHHIHHHIIHIIIIIIIGIIIGHHHIIIHHIIHHHIHIIIIIHDABDD
@HISEQ:969:HM2KJBCX2:2:1101:1946:16760 2:N:0:ACTATGCA
CTTAGCTACTCTCCCAACTATCCCTATTAATCATTACATCGATCCTAGAAACCAACAAAATAGAATCGGATGTCCTATTTCATTATTCCATGCTAATGTATTCAAGCGTGAGCCTGCTTTAAACACTCTAATTTTTTCAAGGTAACAGTCCTAATTCCCCGTGACACCAAATTAATGGCATTACGGTTCTTTAGAAGGTGAGAAATCAATAATATCAGTACATACCAACGGCATGACCGAAACATTGATCCCGAAATTCAACTACGAGCTTTTTAACTGCAACAACTTTAATATACGCTATTGGAGCTGGAATTACCGCGGCTGCTGGCACCAGACTTGCCCTCCAA
+
DDDDCIIIHIGIIIIIIIIIIIIHHIIIIIIIIIIIIIIHIHIHHIIIIIIHEHHICHHIHIHIIIIIIIIIIIIIIIIIIIIIHIIHEHHHHHCGHHIIIHHHIIIHIHIIGHHHHHHIIIIIHIIHHHIIHHIHIHIIHIHHHHHHHIIIIHHHDGHHIIIIIHIIIIIHIIHHIIIIIIIHHHHHIIIIHHIHIHIIIIIHHHIIIIIIIIHHIIHIHHIIIIIIHHHHIHIHHIIIIIHIHHHHCGIIHHIIIIIIIIHHHIHIIIIIIIIIIIHIIIIIIIIIIIIIIIIIIIIIHIIIIIIIIIIIIIIIIIIIIIIHIIIIIIIIIIIIIIIIIIDDDDC
@HISEQ:969:HM2KJBCX2:2:1101:20178:16952 2:N:0:ACTATGCA
CTTAGCTACTCTCCCAACTATCCCTATTAATCATTACGGTGGTCCTAGAAACCAACAAAATAGAACCACAACGTCCTATTCTATTATTCCATGCTAATCTATTCAAGCAATAGCCCGCTTTAAACACTCTAATTTTTTCAAGGTAATGGTCCTGGCTCCCCAACACACCCAATTAAGGACATGCTGATTCACCAGAAGGAAGACCCGACAACAAGACAGTACTCGCCAAAGACGGACCGCCCGGCCAGGCCTAAAATTCAACTACGAGCTTTTTAACTGCAACAACTTTAATATACGCTATTGGAGCTGGAATTACCGCGGCTGCTGGCACCAGACTTGCCCTCCAA
+
DDCDDGIIIIIIIIHHEHIHIEHFHIIIIIGHGIIIIHHGECHHHIIIHHHFHHIIIIIHIIIIHHHIIHIHIIIHHFFHHIH1FHFHEE1FD1FHHIHFHHHFHHHHHGEHC@GHIHHHGIHIHIIIIIIIIIIIHHIHHHHIIIIIHHHHGIHHFIIGHHIHCHIIIIIHHGHIIIHHHIIIHIIIIIHIHHIIIIIIGIIHIIIIIIIHIIIHHIIIIIHIHHIIIIIHIIIIIIHGIIIIHHIIIIIIIIIIHIIHIGIHIIHIIIIIIIIIIIIIIIIIIIIIIHIIHHHHIIIIHIIIIIIIIIIIIIIIIIIIIIIIIHIIIIIIIIIIIIIIIIDDDDD
@HISEQ:969:HM2KJBCX2:2:1101:7992:17377 2:N:0:ACTATGCA
CTTAGCTACTCTCCCAACTATCCCTATTAATCATTACGGTGGTCCTTGAACCAACAAAATAGAACCACAACGTCCTATTCTATTATTCCATGCTAATCTATTCAAGCAAAAGCCTGCTTTAAACACTCTAATTTTTTCAAGGTAATGGTCCTGGCTCCCCGGCACACGCAATTAAGCACATACCAATTCACCAGAAAGATAGACCCAACGACAGAACAGTACTCGCCAGAGACGGACCGTCCGGCCAGGCCTAAAATTCAACTACGAGCTTTTTAACTGCAACAACTTTAATATACGCTATTGGAGCTGGAATTACCGCGGCTGCTGGCACCAGACT
+
DDDDDIIIHHIIIIIIIHIIIHIIIIIIIIIIIIIIIIHHIIIIIHIIHIIIIHHIFIIIIHIIIIIIIIIIIGIIIIIHIIIIIHHIIHHIIIIIIIIIHDHIIIIIIIIIIIHIIIHGHIIIIIIIIIHHHIIIIIIIIIIIIIIIIIIIIIIIIIIIFIIIIIIIHIIIHIHHHHIIHIIIIIIIIIHIIHIIIIIIIHHIIIIIIIIIIIIHGFIIHIHIHHIIIGIIIIHGHIIIIIIIIIIIIHIIIIIIIIIIIIIHIIIGIIIIIIIIIIIIIIIIIIIIIIIIIIHIIIHHGHIIIIIIIIIIIIIIIIIIIIIIIIIIIIIIDDDDD
@HISEQ:969:HM2KJBCX2:2:1101:13711:17077 2:N:0:ACTATGCA
CTTAGCTACTCTCCCAACTATCCCTATTAATCATTACGGTGGTCCTAGAAACCAACAAAATAGAACCACAACGTCCTATTCTATTATTCCATGCTAATCTATTCAAGCAATAGCCCGCTTTAAACACTCTAATTTTTTCAAGGTAATGGTTCTGGCTCCCCAACACACCCAATAAAGGGCATACTGGTTCACCAGAAGGAAGACCCGACAGCAGACAGTACTCGCCAAAGACGGACCGCCCGGCCAGGCCTAAAATTCAACTACGAGCTTTTTAACTGCAACAACTTTAATATACGCTATTGGAGCTGGAATTACCGCGGCTGCTGGCACCAGATTGCCCTCCAA
+
CDDDDIIIIIIIIHIIIIIIIIIIIIIIIHIGIIIIHIHHIIIIIIHIIIIIIHIIIIIIIHHEEHHFIHIIIHHHIIHIIIIIIIHIIIIIIIHHIIIIIIIHIIIIIIIIHHIIIIIIIIIIHHIIIIIIIIIIIIIIIIIIIIIIHHIIHIIIIIIIIIIIIIIIIIIIIIIIIHIIIIIIIHIIIIIIIIIIIIIIIIIIIIIIIIIIIIIIIIIIIIIIIGIIIIIIIIIIIIIIIIIHIIIIIIIIIIIIIIIIIHHIIIIIIIIIIIIIIIIIIIIIIIIIIIIIIHIIIIHHHIIIIIIIIIIIIIIIIIIIIIIIIIIIIIIIIIIIIIIIDDDDD
@HISEQ:969:HM2KJBCX2:2:1101:18781:17066 2:N:0:ACTATGCA
CTTAGCTACTCTCCCAACTATCCCTATTAATCATTACGTCAATCCTAGAAACCAACAAAATAGGATCAAACGTCCTATTTCATTATTCCATGCTAATGTATTCAAGCGTTAGCCTGCTTTAAACACTCTAATTTTTTCAAAGTAACAGTCCTGTTTCCCTGCAACACCAAATTAATGACATTACAGTTCTTCAAGAAGGAGGAACCAGTAAAGCCAGTACATACCAGAGGCACGACCAACCTACTAATCCCGAAATTCAACTACGAGCTTTTTAACTGCAACAACTTTAATATACGCTATTGGAGCTGGAATTACCGCGGCTGCTGGCACCAGACTTGCCCTCCAA
+
DDDDDIIIIHIIIIIIIIIIIIHIIIIHIIGIIIIIIGHIIIIIHIHIIIIHHIFHHHIGHCCEGHIIIGIIIIIIIIIIIIIIIIHIIIIIIIIIIIIIIIIIIIHHIIHIHIIHIHIIIIIIIIIIIIIIIIIHIIIIHHHIIIIIIHIIIHIIIIHIIIIIHIHHHHHHIIHIIIHHIIIIIIIIIIIIHIIIIGHIIIIHHIIHIIIHIIIIIIIIIIIIIHIHIIIIIIIIIHHIGHHHHIIHIIHIIIIIIIIHIHHIIHIHHIIIIHIIIIIIIIIHHIIIIIIIIIIIIIIIIIIHIIIIIIIHIIIIIIIIIIGIIIIIIIIIIIIHIIIIIDDDDD
@HISEQ:969:HM2KJBCX2:2:1101:3965:17871 2:N:0:ACTATGCA
CTTAGCTACTCTCCCAACTATCCCTATTAATCATTACGTCAATCCTAGAAACCAACAAAATAGGATCAACGTCCTATTTCATTATTCCATGCTAATGTATTCAAGCGCGAGCCTGCTTTAAACACTCTAATTTTTTCAAAGTAACAGTCCTGTTTCCCTGCAACACCAAATTAATGGCATTACAGTTCTTCAGAAAGGAGGAATCAGCGAAGCCAGTTCATACCAGTGGCACGACCAACCTGCTGACCCCGAAATTCAACTACGAGCTTTTTAACTGCAACAACTTTAATATACGCTATTGGAGCTGGAATTACCGCGGCTGCTGGCACCAGACTTGCCCTCCAA
+
DDDDDIIIIIIIIIIIIIIIIIIIIIIIIIIIIIIIIIIIIIIIIIIIIIIIIIIIEHHIHIHHIIIIIIIIIIIIIIIIIIIIIIIIIIIIIIIIHIIIIIIIIIHIIIIIIIIIHIIIIHIIIIIIIHIIIIIIIIIGHIIIIIIHIIIIIIIIIIHHIIIIIIIIIHHHIIIIIIIIIIIIIIHIIIIIIIIIIIIIIIIHIIIIIIIIIIIIIIIIIIIHIIIIIIIIIIIIIIIIIIIHIHIIIIIIIIIIIHIIIIIIIIIIIIIIIIIIIIIIIIIIIIHIIIIIIIIIIIIIIIIIIIIIIIIIIIIIIIHIIIIIIIIIIIIIIIIIIIIIDDDDD
@HISEQ:969:HM2KJBCX2:2:1101:6845:18121 2:N:0:ACTATGCA
CTTAGCTACTCTCCCAACTATCCCTATTAATCATTACGGTGGTCCTAGAAACCAACAAAATAGAACACAACGTCCTATTCTATTATTCCATGCTAATCTATTCAAGCAATAGCCCGCTTTAAACACTCTAATTTTTTCAAGGTAATGGTCCTGGCTCCACAACACACCCAATAAAGAGTATACTGGTTCACCAGAAGGAAGACCCGACAGCAGACAGTACTCGCCAAAGACGGACCGCCCGGCCAGGCCTAAAATTCAACTACGAGCTTTTTAACTGCAACAACTTTAATATACGCTATTGGAGCTGGAATTACCGCGGCTGCTGGCACCAGACTTGC
+
DDDCDHIIIIIIIIIIIHIIIHHIIIIIIIIIIIIIIIIIIIIIIIIIIIIIIIHHHHEEHH@HHIIIIIIIIIIIIIIHHHGIIIIIHHIIIIHIIIIIIHIIIIIIHIIIHIIIHHHIIIHHHIHHIIHIHIHIHIIIIIIIHIHIEIIIIHIIIHIIIIIIIIHGGIIIHIIIIHHIIHHHIHHHHHGHIIHIIHHIIIIHIIHIIIIIHIIIIIIIIIHHIIHHIHHIIIHHCIHIIIIIHIIIIIIIIIIIIIIIIIIIIIIIIIIIHIHIIIIIIHHIIIIIIIHIIIIHGIIHIIIIIHIIHIIIIIIIIIIIIIIHIIIIIIIIIDDDDD
@HISEQ:969:HM2KJBCX2:2:1101:1730:19123 2:N:0:ACTATGCA
CTTAGCTACTCTCCCAACTATCCCTATTAATCATTACGGCGGTCCTAGAAACCAACAAAATAGAACCGCACGTCCTATTCTATTATTCCATGCTAATGTATCCGAGCACAGGCCTGCTTTGAACACTCTAATTTTTTCACAGTAAACGTCCTGGTGCCCCGCCACGGCCAGCGAAGGCCATGGGGTTTCCCAGAAGGAAAGGCCCAGCCGGACCAGTACTCGCGGTGAGGCGGACCGGCCAGCCAGGCCCAAGGGTCAACTACGAGCTTTTTAACTGCAACAACTTTAATATACGCTATTGGAGCTGGAATTACCGCGGCTGCTGGCACCAGACTTGCCCTCCAA
+
DDDDDIIIIIIIIHIIIIIIIIIIIIIHIIIIIIIIIIHIHIIIIIIHIIHIIIHIIIIIIIHHHIIIIIIHHIIHGHIHHIHHHCHHIIHHHHFHHHIHHGHHHIIHHHHHHIIIIIIIHHHHHIIIIIHIIIIIIHHHIHHIGHIHHHHHHIIIIIIIIIIIIIHHHIIIIIIIIIIIIIIHIIHIHIIIIIIIIHGHIIIHIIIIIIIHIIIIIHIIIIIIIIIIIIIIIIIIIIIIIIIHHIIIIIIIIIIIIIIIIIIIIHIIIIIIHIIIIIIIHHHHIIIIIIIIHIIIIIIIIIIIIIIIIIIIIIIIIIIIIIIIIIIIIIIIIIIIIIIIDDDDD
@HISEQ:969:HM2KJBCX2:2:1101:14258:19532 2:N:0:ACTATGCA
CTTAGCTACTCTCCCAACTATCCCTATTAATCATTACGTCGATCCTAGAAACCAACAAAATAGAATCAAACGTCCTATTTCGTTATTCCATGCTAATGTATTCAAGCGTGAGCCTGCTTTAAACACTCTAATTTTTTCAAAGTAACAGTCCTGATTCCCCATGACACCAAATTAATGACATCATGGTTCGTCAGAAGGTAGGAATCAATAATACCAGTACGTACAATAGCACGACCAATAAATTGATCCCGAAATTCAACTACGAGCTTTTTAACTGCAACAACTTTAATATACGCTATTGGAGCTGGAATTACCGCGGCTGCTGGCACCAGACTTGCCCTCCAA
+
DCDDDIIIIIIIIIIIIIIIIIIIIIIIIIIIHIIIIIIIIIIIIIIIIIIIIIIIIIIHIIHHIIIIIIIIIIIIIHIIIGIH1GHIIIIHIIIIIIIIIEHIIHHIIIIHHIIIIIIIIHIIIIIIIIIIHIIIIIIIIIIIIIIIIIIIIIIIIIIIIHIHIIIIIHIHIIIHIHIHIIIIIIHIIIIIIIIIIIIIIIIIIIIIIIIIHIIIIIHIIIIIIIIIIIIIIIIIIIIIIIIHIIIIIIIIIIIIIIIIIIIIIIIIIIIIIIIIIIIIIIIIIIIIIIIIHIIIIIIIIIIIIIIIIIIIIIIIIIIIIIIIIIIIIIIIIIIIIIIIDDDDD
@HISEQ:969:HM2KJBCX2:2:1101:13512:18955 2:N:0:ACTATGCA
CTTAGCTACTCTCCCAACTATCCCTATTAATCATTACTTCAGTCCTAGAAACCAACAAAATAGAACCAAAGTCCTATTCCATTATTCCATGCTAATATATTCAAGCAAACATGCCTGCTTTAAACACTCTAATTTTTTCAAAGTAAAAGTCTTGGATCCCTAGCGCACTCAATTAAGAGCACACTAGTTCCCCAAAAGGAAAAGCCCAAAGTTGCAGTACAAACCTTACGGTTGACGGCAACTATAAGCCCAAAATTCAACTACGAGCTTTTTAACTGCAACAACTTTAATATACGCTATTGGAGCTGGAATTACCGCGGCTGCTGGCACCAGACTTGCCCTCCAA
+
DDDDCIHIIIEHI?HHGHIIGHHHGEHIHIIHIIIIIIHHHIIIEHHHIIIIIIIIHIHIIHHECHIEHIIHIIIGHH?HHGHHHIIHHHHIIIGHIIIHHHHHGIHIHEHHHIIHHHHIIHIHIIIHHIIFHFCGHHHIHIHIHIIIHIIIHHHIHIGIHGIHHGIIIIIHIIIHHIHHHIHIHHIIIHCIIIHHHHGIHHIHGHHIH:GHHIIIIIIIIIIIHFHHHIIHHDIDIIIHE:GGGHIHHIIIIIHHHECEHHHGFHHIIIIHHIIHHIIIHIHHFF?HHIIHIHHHEIIIHIIIIIIHHIIIIIIIIIIIHHIHIIIIIIIIHHIIIIIHHDDD@B
@HISEQ:969:HM2KJBCX2:2:1101:21200:20157 2:N:0:ACTATGCA
CTTAGCTACTCTCCCAACTATCCCTATTAATCATTACGGTGATCCTAGAAACCAACGAAATAGAATCAGTCCGTCCTATTTCATTATTCCATGCTAATGTATTCAGACGATAGTCTGCTTTAAACACTCTAATTTTTTCAAAGTAACAGTCCTGATTTCCCATCACACCAAATAAATGGCATGAAAGTTCCTCAGAAGGTAGAGATCCATCTCACCAGTGCAGACAATTAAGCCTGACCAATGGGTAGACCCCGAAGTTCAACTACGAGCTTTTTAACTGCAACAACTTTAATATACGCTATTGGAGCTGGAATTACCGCGGCTGCTGGCACAGACTTGCCCTCCAA
+
BABDDHEHHHHGHHIHIGHHGHHIHIHIIICFHEHGHHHHHIIHIGHHHHIFGHHIIIIHHHIIHHHHHHGHEEFCGGHHFCHEGH?GE1F?CGC@HGFHHHIHEHIIIICHHHGHFGFCGDGHIHHHIIIIIHEEGHHHIIIEHHGFEEHGCFCFEFIHGHHHHHHHHHHIFHHHHHHFFCHHHGHHIIIHHHGCHHGHHHHHHIIIIIIHIIIIIHEIIGHFIHHIHIIHIHHHHIIHHHHGDCIHDIIIIHFHEHHIHIIIIIGIHIHIIHGCHHHIIIIIIHIIHHIIIIIIIIIIIIIIIHHIIIIIIIHIIIHIIIIIIIIIIIHHIIIIIIIIIIDDDD?
@HISEQ:969:HM2KJBCX2:2:1101:8229:20284 2:N:0:ACTATGCA
CTTAGCTACTCTCCCAACTATCCCTATTAATCATTACTCATTTCCCCAAAAACCAACAAAATTCGAGATACGAGTCCTAAATTATTATTCCATGCTAATGTATTCATAACTTTCAGCCTGCTTTAAACACTCTAATTTTTTCAAAGTAAAGGTCCTGGATTGCGAACCCAACCCAGTAAAGGGCAGGAACGTTCTCCAGGAAGATGGTAAGCGCGCATCGGCACTCACACACGATACCGTGGCGGGCCAAGCGCACTATACCAGAAATCCAACTACGAGCTTTTTAACTGCAACAACTTTAATATACGCTATTGGAGCTGGAATTACCGCGGCTGCTGGCACCAGACTTGCCCTCCAA
+
D@@D@CHG@HIIHHHHIGHHHHCFHHHHIIHECEHHIIIFEHHHHIHEHHICEHIICHHCHHIHIGIIIIIIHH=HHHCCECFEH@GH?EHHHH?G@<GCC<D<CHFEHHHHHHHHE@@@FIIIIHHIHEHEHH?CCHFHCHHEFFFCGHHHIIIHHEHHIHGIHHCHHEFEHIIIIHHHHIIIIIIHIHIHHHHCHHIHGHEHGHIIHIHGHDIIIIIHG<C<HHHHCHEEHHEHEHHHHHHHHEE@HDHDGEFD<HEF?IIIIHHHCFIIHIIHGHHIIHFHHHHHHHHEHHHGHHHEHHHEHHDGHIHEEIIIHIIIIIIHDHDHIHHHEIIIIHH?HHHHHHE@EHHCE@@@@D
@HISEQ:969:HM2KJBCX2:2:1101:10776:20587 2:N:0:ACTATGCA
CTTAGCTACTCTCCCAACTATCCCTATTAATCATTACGTCGATCCTAGAAACCAACAAAATAGAATCAAACGTCCTATTTCGTTATTCCATGCTAATGTATTCAAGCGTGAGCCTGCTTTAAACACTCTAATTTTTTCAAAGTAACAGTCCTGATTCCCCATGACACCAAATTAATGACATCATGGTTCGTCAGAAGGTAGGAATCAATAATACCAGTACGTACAATAGCACGACCAATAAATTGATCCCGAAATTCAACTACGAGCTTTTTAACTGCAACAACTTTAATATACGCTATTGGAGCTGGAATTACCGCGGCTGCTGGCACCAGACTTGCCCTCCAA
+
DDDDDIIIIIIIIIIIIIIIIIIIIIIIIIIIIIIIIIIIIIIHIIIIIIIIIIIIIIIIIHHIIIIIIIGIIIIIIIHIIHIIIIIIIIIIIIIIIIIIIIIIIIIIIIIIIIIIIIIIIIHIIIIIIIIHIHIIIIIIIIIIIIIIIHIIIIIHIHHIIIIIIIHGIIIIIHIIIIHIIIIIIIHHIIIIIIIIIIIIIHIIIIIIIIIHIIIIIIIIIIIIIIIIIIIIIIIIIIIIIIHGIIIIIIIIIIHIIIIIHIHIIIIIIIIIIIIIIIIIIIIIIIIIIIIIIIIIIIIIIHIIIIIIIIIIIIIIIIIIIGIIIIIIIIIIIIHIIIIIDDDDD
@HISEQ:969:HM2KJBCX2:2:1101:6571:19160 2:N:0:ACTATGCA
CTTAGCTACTCTCCCAACTATCCCTATTAATCATTACGGTGATCCTAGAAACCAACAAAATAGAACCATGCCGTCCTATTTTATTATTCCATGCTAATGTATTCAGGCACTAGCCTGCTTTGAGCACTCTAATTTTTTCAAGGTAATAGTCCTGCTTCCCCAACGCACCAAGTGAATGGCATGCTGGTTATTCAGAAGGTAAGAACCCACCACACCAGTACGGACAGTGAAGCCCGACCGATGGACAGATTCCGAAATTCAACTACGAGCTTTTTAACTGCAACAACTTTAATATACGCTATTGGAGCTGGAATTACCGCGGCTGCTGGCACCAGACTTGCCCTCCAA
+
DCDDDGHHHHHIIIIIIIIIIGHGHIIIIHIHHHIIIHIIHHIIHIIIHIHIIIIIIIIEHF@HHIIIIHIIIIIIIIHIIIIHIIIIIIIIIIIIIIIIIIHGIIHHIIIHHHHIIFIIIIHHHIIIIIIIIIIIIIIIIIHIIIIIIIIIHHIIHHDHHHHIIIIIIIIIIIIIIIIHHIIGIIIIIIIIIIIIIHIHIHIIIIIHIIIHHFIIHIIIIIIIIIIIIIIIIIIIIIIIIIIHIHGIIIIIIIHHIIHIHHIIIIIIIIIIIIIIIIIIIIIIIIIIIIIIIHHEIIIIIIIIIIIIIIIIIIIIIIIIIIIIIIIIIIIIIIIIIIIIIIIDDDDD
@HISEQ:969:HM2KJBCX2:2:1101:3282:21127 2:N:0:ACTATGCA
CTTAGCTACTCTCCCAACTATCCCTATTAATCATTACGGTGGTCCTTGAACCAACAAAATAGAACCACAACGTCCTATTCTATTATTCCATGCTAATCTATTCAAGCAAAAGCCTGCTTTAAACACTCTAATTTTTTCAAGGTAATGGTCCTGGCTCCCCGATACGCCCAATTAAGAACATACCGATTCACCAGAAAGATAGACCCGACGACAGAACAGTACTCGCCAGAGACGGACCGTCCGGCCAGGCCTAAAATTCAACTACGAGCTTTTTAACTGCAACAACTTTAATATACGCTATTGGAGCTGGAATTACCGCGGCTGCTGGCACCAGACTTGCCCTCCAA
+
DDDDDIIIHIIIIHHHHHIIIIIIIIIIIIHIIIIIIIIHIHIIHIIHHIIIIIHIHIIIIIHHIHHFHEHGEEHIGHHGHHIIIHGIIIIGIIHIIHHIHHHIIIHIHIIHHIIHIIIGHHIHGIIHHHEHHIIIIIIIIIIIIIIHHIIIIIIHIIHIIIIIIIHHIIHIHIIIIIHHHHHIIIIHIHIIIIIHIIIIHHHIIIIIIIIIIIIIIIIIHHHHGIIHIIIIIIIIIIIIIIIIHHIIIHIIIIIIIHIHIHIHIIIIIIIIHIIIIIIIIIIHIIHHIIHIHIIIIHGGFDIIIIIIIIIIIIIIIIIIIIIIIGIIIIIIIIIIIIIIIIDDDDD
@HISEQ:969:HM2KJBCX2:2:1101:3237:21463 2:N:0:ACTATGCA
CTTAGCTACTCTCCCAACTATCCCTATTAATCATTACGGTGATCCTAGAAACCAACAAAATAGAACCATGCCGTCCTATTCTATTATTCCATGCTAATGTATTCGAGCAAAATGCCTGCTTTAAACACTCTAATTTTTTCAAGGTAAAGGTCCTGGTTCCACATGACACCCAATTAAGGACATCATGCTTCTCCAGAAGGTGAGAAATCAACTGCGACAGTTCATACCCCTTAAGGCACGACCATCACGTCAATCCCGAAATTCAACTACGAGCTTTTTAACTGCAACAACTTTAATATACGCTATTGGAGCTGGAATTACCGCGGCTGCTGGCACCAGACTTGCCCTCCAA
+
DDDDDIIIIIIIIIIIIHIIIHIIIIIIIIIIIIIIIIIIIHIIIIIIIIIIIIIIIIGHHIGHHIIIIIIIIIIIIIGIIIIIIHIIIFHHHHHHIIIIHHHIIIIIIIIIIHIHIIIIIIIIIIHIIIIHIIIIHIIIIIIIIIIHIIIIIIIIHHIIIIIIHIIIIIIIIIIIIIHIIIIIIIIIIIIIIIIIIIIIIHIIIIIIIIIIIIIIIIIIIHIIIIIIHIIIIIIIIIIIIHIIIIIIHHFIIIIIIIIIHIIIIIHIHIIIIHHIIIIIIIIIIIIIIIIIIIIIIIIIIIIIIIIIIIIIIIIIIIIIIIIIIIIIIIIIIIIIIIIIIHIIIIIDDDDD
@HISEQ:969:HM2KJBCX2:2:1101:17421:20287 2:N:0:ACTATGCA
CTTAGCTACTCTCCCAACTATCCCTATTAATCATTACGTGGTCCTAAAACCAACAAAATAGAACACCGTCCTATTTTATTATTCCATGCTAATGTATTCAAGCAAAAATGCCCGCTTTAAACACTCTAATTTTTTCAAAGTAAAGGTCCTAGTTCATTGAAACACCCAATTAAGAAGCATCCCAATTCACCAGAAGGTAAGAAATTGGCTACACACCGATTCATGCCCCTAAAAGCACGACCAATATATCCCAATCCCGAAATTCAACTACGAGCTTTTTAACCGCAACAACACTAATATACGCTATCGGAGCTGGAATTACCGCGGCTGCTAACACCAGACTTGCCCTCCAA
+
DDDDDIIIIIIIIIIIIIIIIIIIIIIIIIIIIIIIIIIIIIIIIIIIIIIIIIIEHIIIIIIIIIIIHHIIHIGIIIIIIHIIIIHHIIIIIIHHIIHHGHHHIIIIGHIGIIIIIIIIIIIIHIIIHIIIHIIIIIIIIIIIIIIIHIIIIIIIIIIIIIIIIIIIIIIIIIIIIIIIIIIIIIIIIIIIIIIIIIIIIIIIIIIIIIIIIIIIIIIIIIIIIIIIIIIIHIIIIIIIIHIIIIIIHIHDIHIIIIIIIIIHIIIIIIIIIIIIIIIIIIIIIIIIIIIIIIIIIIIIHIIIIIIIIIIIIIIIIIIIIIIIIIIIIIIIIIIIIIIIIIIIIIIIDDDDD
@HISEQ:969:HM2KJBCX2:2:1101:17435:21414 2:N:0:ACTATGCA
CTTAGCTACTCTCCCAACTATCCCTATTAATCATTACGTCGATCCTAGAAACCAACAAAATAGAATCAAACGTCCTATTTCATTATTCCATGCTAATGTATTCAAGCGTACGCCTGCTTTAAACACTCTAATTTTTTCAAAGTAACAGTCCTGATTCCCCACGACACCAAATTAATGACATCGCGGTTCTTCAGAAGGTAGGAACCAATAATGCCAGTACGTACCGAAGCACGACCAACAATTCGATCCCGAAATTCAACTACGAGCTTTTTAACTGCAACAACTTTAATATACGCTATTGGAGCTGGAATTACCGCGGCTGCTGGCACCAGACTTGCCCTCCAA
+
@DDDDE@EEGHCHIECHIHHIHHIIIHHHIIIHHHHHHGHIGIHIHGHGFHHHIIHIHEHHHEHHCHHHH?<DHCHIGEHI@HFDGHIIHIHI@FIIIHIHEEHHHIGHHIHIHHIGIHIHIIHHHIHHHIHGHIIHHIIHIIIHIHGHHIHIIIGIIIIHIHIIIHHIIHHHHHEE@HIIIHHHIIIHHHIIHEHIHIIIIHIIIIHHHH@GEGIIHHHIHIHIIIIHIIIIIIIIII<GHGGEEIIHIHEIIIIIHIIHEIIIIIIIHHHIHIIIIIIIIIIGIIHHHIHIIIHIIIIIIIIIIGIIHHIIIGIIIIIIIIIIIIIIIIIIHIIIIIIDDDDD
@HISEQ:969:HM2KJBCX2:2:1101:12985:21916 2:N:0:ACTATGCA
CTTAGCTACTCTCCCAACTATCCCTATTAATCATTACATCGATCCTAGAAACCAACAAAATAGAATTGGATGTCCTATTTTATTATTCTATGCTAATGTATTCAAGCGTGAGCCTGCTTTAAACACTCTAATTTTTACAAAGTAACAGTCCTAATTCCCTGTGACACCAAATTAATGGCATTACGGTTCTTTAAAAGATGAGAAATTAATAATATCAGTACATACCAACGGCATGACCAAAACATTGATTTCGAAATTCAACTACGAGCTTTTTAACTGCAACAACTTTAATATACGCTATTGGAGCTAGAATTACTGTGGCTGCTAGCACCAGACTTGCCCTCCAA
+
DDDDDIIIIIIIIIHIIIIIIIIIIIIIIIIIIIIIIIIIIIIIIIIIIIIIIIIIIIHIIGIIIIIIHHHHHHIIIIIIHHHIHIIIIIIIIIIIIHIIIHIIHIHIIIIHHIIIIIIIIIIIIIIIIHHIHHIIIIIGIIHIIIIIIIIIIIIIHGHIIIHIHHIHIIHIIIIIIIIIIHIIHHIIIIHHIIIIIIIIIIIIIIHIIIIIIIIIIIIIIIIIIIIIIIIIIIIIIHIIIIIIIIIIIIIIHIIIIIIIIIHIIHIIIIIIIIIIIIHG1IIIIIIIIIIIIIIIIIIIIIIIIIIIIIIIIIIIIIIIIIIIIIIIIIIIIIIIIIHIIIDDDDD
@HISEQ:969:HM2KJBCX2:2:1101:8623:22544 2:N:0:ACTATGCA
CTTAGCTACTCTCCCAACTATCCCTATTAATCATTACGGTGATCCTAGAAACCAACGAAATAGAATCAGTCCGTCCTATTTCATTATTCCATGCTAATGTATTCAGACGTTAGCCTGCTTTAAACACTCTAATTTTTTCAAAGTAACAGTCCTGATTTCCAATCACACCAAATTAATGACATGAAAGTTCCTCAGAAGGTAGAGATTTATCTCACCAGTACAGACAATTAAGCCTGACCAATGGGTAAACCCCGAAGTTCAACTACGAGCTTTTTAACTGCAACAACTTTAATATACGCTATTGGAGCTGGAATTACCGCGGCTGCTGGCACCAGACTTGCCCTCCAA
+
DDCDDFHIIHGFHHIHIIIHIHHIHIHIIIIIFHHHIIHHEHHFIIEHIIIIFHHHIIIIIHHCGHIIHIFHIIHIIIHHHHIIHIHGHCCHHIIGHHIIIEHHHHIIIHCHHIIHIIHIIHHHIIIHIIIIHHHHIIIHCHIGHHHHHHI1HFHHEEHHHIECGCE@HHIEHIHIHCCGHHFHIHHH@HHHIIHHH@FHHHHII@DHHIIHHHIIHHIEHHFFFG@H@IHFCCAGCHFHHFHCDBGHIG/@@FEHHFGC@E@EH@HFFCEEGEFCC<CEHHH@HFCC@EHIHECEC1EHCC@?IHFCCIHCGCCH<CCCIH@IHCCEHIHIIHHCHHHHIHFDDB@D
@HISEQ:969:HM2KJBCX2:2:1101:19780:22208 2:N:0:ACTATGCA
CTTAGCTACTCTCCCAACTATCCCTATTAATCATTACGTCGATCCTAGAAACCAACAAAATAGAATCAAACGTCCTATTTCATTATTCCATGCTAATGTATTCAAGCGTGAGCCTGCTTTAAACACTCTAATTTTTTCAAAGTAACAGTCCTGATTCCCCACAACACCAAATAAATGACATCATGGTTCGTCAGAAGGGAGAAACCAACAATGCCAGTACGTACCTAGGCACGACCGACATGATGGTCCCGAAATTCAACTACGAGCTTTTTAACTGCAGCAACTTTAATATACGCTATTGGAGCTGGAATTACCGCGGCTGCTGGCACCAGACTTGCCC
+
DDDDDHIIIIIIIIIIIIIHIIIIIIIIHIIIIIIIIIIIGIIIIIIIIIIIIIHIIIIIIIHHIIIIIIIIIIIIIIIIIIIIHHIIIIIHHHIIIIIIIHIIIHIIHIIIIIIIIHIIIIIIIHIIIIIIIHHHIIIIIIIIIIIHIIIIIIIIIIIIIIIIIIIHIIIIIIIIIIIIIIIIIIIII<HHIIIIIIIIIIIIIIIIIIIIIIIIIIIIIIIIIIIIIIIIIIIIIIHIIIIIIIIIIIIIIIIHHIIIHHIIIIIIIIHIIHIIIIIIIIIIIIIIIIIIIIIIIIIIIIIIIIIIIIIIIIIIIIIIIIIIIIIIIIIIIIIDDDDD
@HISEQ:969:HM2KJBCX2:2:1101:14691:23471 2:N:0:ACTATGCA
CTTAGCTACTCTCCCAACTATCCCTATTAATCATTACGTCAATCCTAGAAACCAACAAAATAGGATCAAACGTCCTATTTCATTATTCCATGCTAATGTATTCAAGCGTTAGCCTGCTTTAAACACTCTAATTTTTTCAAAGTAACAGTCCTGTTTCCCTGCAACACCAAATTAATGACATTACAGTTCTTCAAGAAGGAGGAACCAGTAAAGCCAGTACATACCAGAGGCACGACCAACTTACTAATCCCGAAATTCAACTACGAGCTTTTTAACTGCAACAACTTTAATATACGCTATTGGAGCTGGAATTACCGCGGCTGCTGGCACCAGACTTGCCCTCCAA
+
DDDDDIIIIIIIIIIIIIIIIIIIIIIIIIIIIIIIIIIIIIIIIIIHIIIIIIIIIIIHIIHIIIIIIIIIIIIIIIIIIIIIIIIIIIIIIIIIIIIIIIHIIIIHIIIIIIIIIIIIIIIIIIIIIIIIIIIIIIIIIIIIIIIIIIIIIIIIIIIIIIIIIIIIIIIHIIIIIIIIIIIIIIIIIIIIIIIIIIIIIIIIIIIIIIIIIIIIIIIIHIIIIIIIIIIIIIIIIIIIIIIHHIIIIIIIIIHIIIIIIIHIIIIIIIIIIIIIIIIIIIIIIIIIIIIIIIIIIIIIIIIIIIIIIIIIIIIIIIIIIIIIIIIIIIIIIIIIIIIIIDDDDD
@HISEQ:969:HM2KJBCX2:2:1101:6645:22829 2:N:0:ACTATGCA
CTTAGCTACTCTCCCAACTATCCCTATTAATCATTACGTCAATCCTAGAAACCAACAAAATAGGATCAACGTCCTATTTCATTATTCCATGCTAATGTATTCAAGCGCGAGCCTGCTTTAAACACTCTAATTTTTTCAAAGTAACAGTCCTGATTCCCCGCCACACCAAATTAATGACATGATGGTTCGTCAGAAGGTAGGAACCAGTAACACCAGTACGTACCTAAGGCACGACCAACGTACTGATCCCGAAATTCAACTACGAGCTTTTTAACTGCAACAACTTTAATATACGCTATTGGAGCTGGAATTACCGCGGCTGCTGGCACCAGACTTGCCCTCCAA
+
DDDDAIIIIIIIIGHIIIIIIIIIIIIIIIIIIIIIIIIIIIIIIIIIIIIIHHHIEHIIIIIIGHIIIHIIIIIIIIIIFHHCHIH?HIIIIGHIIIIIIHHIDFHIIIIIIHHHHIIIHHFHHIEIIHIIIIIIHHIHHIIIIHHHIHIIIGIIIIHHIIIIIFHIIIHIHIHIIIHIIIIIIIIIIIHIIIIIIIIIIIIIIIIIIIIIIIIIIIIIIIIIIIIIIIIIIIIIIIIIHHIHIIIGIIIIIIIIIIIIIIIIIIIIIIIIIIIHIIIIIIIIIIIIIIIIIIHHIIIIIIIIIIIIIIIIIIIIIIIIIIIIIIIIIIIIIIHIIIIIBDBDA
@HISEQ:969:HM2KJBCX2:2:1101:18308:23893 2:N:0:ACTATGCA
CTTAGCTACTCTCCCAACTATCCCTATTAATCATTACGGTGATCCTAGAAACCAACAAAATAGAACCATGCCGTCCTATTCTATTATTCCATGCTAATGTATTCGAGCAAAAATGCCTGCTTTAAACACTCTAATTTTTTCAAGGTAAAGGTCCTGGATCCGCAAGACACCCAATAAAGGACATCAAGTTTCTCCAGAAGGTGAGAAATCAACAGTAACAGTTCATGCCCCTTAAGGCATGACCATCACGTCAATCCCGAAATTCAACTACGAGCTTTTTAACTGCAACAACTTTAATATACGCTATTGGAGCTGGAATTACCGCGGCTGCTGGCACCAGACTTGCCCTCCAA
+
DDDDDIIIIIIIIIIIIIIIIHHIIIIIIGIHIIIHIIIIGIIIHIIIIIIIIIIIICHIHHHHHIIIIIIIIIIIIIIIIIHIIHIIIIIIIIIGHHGIICGHHHIIIIIIIIIIIIIIIIIHHHHIIIIIIHHIIEGIIIIIIIIIIIIIIIIIIIIIIIIIIIIIIHGIIHIIHHIIIIIIIIIIIIGIIIIIIIIIIHIIIIIIIIIIIIIIIIIIIIHIIIIIIIIIHIIIIIIIIIIIIIIIIIHGHHDIIIIIIIIIIIIIIHIIIIIIIIHIIIIIIIIIIIIIIIIIIIIIHIIIIIIIIIIIIIIIIIIIIIIIIIIIIIIIIIIIIIIIIIIIIIIIDDDDD
@HISEQ:969:HM2KJBCX2:2:1101:10912:24285 2:N:0:ACTATGCA
CTTAGCTACTCTCCCAACTATCCCTATTAATCATTACGGTGGTCCTAGAAACCAACAAAATAGAACCACAACGTCCTATTCTATTATTCCATGCTAATCTATTCAAGCAATAGCCCGCTTTAAACACTCTAATTTTTTCAAGGTAATGGTCCTGGCTCCCCAACACACCCAATTAAGGACATGCTGGTTCACCAGAAGGAAGACCCGACAACAAGACAGTACTCGCCAAAGACGGACCGCCCGGCCAGGCCTAAAATTCAACTACAAGCTTTTTAACTGCAACAACTTTAATATACGCTATTTGAGCTGGAATTACCGCGGCTGCTGGCACCAGACTTGCCCTCCAA
+
@@@DDHIIHFHIIEEHHHHG@CFHHHHHHHEHEHHHHHGGHHHHGGCEHCHE1CGHHHHHIIHHIGHIIGIHC@GHEF1<DGHEHHH<<C1FCHEH?EGHGC?FHHHFGBC@GCH@HDH@EHHIHG@FHCH@HCFFEHHHCHCHHHHGEHGDGEH?HHCHHHIHIGGCG@F/HGFCC<B?GEFDHHFHIHHHHIHC?@HHHDIHHHCHIHHFGEC?G@HCDE<C8ECHECECDHDECCCCCDHHCGGCG@1@CEGC1<1HHHHGC1@CE@<EHG@<EIHFEHGD<D<1HHF?EEGHHHCCHHHH@@CEHEHHHHHHC<IHEHHFIIIHHHHHIHCHHHDHEHD@@B0
@HISEQ:969:HM2KJBCX2:2:1101:4314:25041 2:N:0:ACTATGCA
CTTAGCTACTCTCCCAACTATCCTATTAATCATTACGTCAATCCTAGAAACCAACAAAATAGGATCAAACGTCCTATTTCATTATTCCATGCTAATGTATTCAAGCGTTAGCCTGCTTTAAACACTCTAATTTTTTCAAAGTAACAGTCCTGTTTCCCTGCAACACCAAATTAATGGCATTACAGTTCTTCAGAAAGGAGGAATCAGCGAAGCCAGTGCATACCAGTGGCACGACCAACCTGCTGACCCCGAAATTCAACTACGAGCTTTTTAACTGCAACAACTTTAATATACGCTATTGGAGCTGGAATTACCGCGGCTGCTGGCACCAGACTTGCCCTCCA
+
DDDDDIIHHIGHIIIIIIIIIIIIHHHFHHFFHHIHIHCHHH1FHE@HHHHIIIIHCHHHCCHIHEEHHCHHIIHEHIIH@GHIIHFFCEH1C@HHEHHHIIIIHGCFHHCCHGGHHHHHHIHHIHHHIHIIHHIHHHHFHHIHIHHHHEHHIHIHHHHGHHHHFHHIIHHHHIHFIFFHHHHHHHHHHIIHHIHIIIIIHIHHIIIHHHEHHFHIHEHIIHHIHIIIIIIIHHIHIIIIHHHHHHIIHHGHHIIHGHIIHHHHEHIIIIIHHHHEGCIIIIHIIHGHHHIHHHHHHIIIHHHGHHHEIIHDHIIIIIIIHIIHHHHHIIIHHIIIIIIDDDDD
@HISEQ:969:HM2KJBCX2:2:1101:2723:25469 2:N:0:ACTATGCA
CTTAGCTACTCTCCCAACTATCCCTATTAATCATTACGTCGATCCTAGAAACCAACAAAATAGGGTCAAACGTCCTATTTCATTATTCCATGCTAATGTATTCAAGCGTGAGCCTGCTTTAAACACTCTAATTTTTTCAAAGTAACAGTCCTGATTCCCCGCGACACCAAATTAATGACATCACGGATCTTCAGAAGGGAGAAACCAGTGACACCAGTGCATACCAAAGGCATGACCAGCGTACTGATCCCGAAATTCAACTACGAGCTTTTTAACTGCAACAACTTTAATATACGCTATTGGAGCTGGAATTACCGCGGCTGCTGGCACCAGACTTGCCCTTCAA
+
DDDDDHIIGIIIGIHIIIIGFIIIIHIIIIIIIHIIICHIIIIIIHHHIIHIIIGIHH1GHIFCFFDCHHIHHCGHIIIIHIHIIHIIIIIHIIHFIIIIHIIIHIIHHIIIIHHIHHHHHHHHHIIHIHHIHHHHIIIHIIIIIHHHIHIIIIHHIIHIHHIIGIHIIIIHHIIIIIIIIIIIIIIIIIIIIIIIIIIIIIIIIIIIIHHHHHIIIGHIIIIIIIIII=IIIIIIIIIIIIHHGIIIIHIIIIIIIIIIIIHIIIIIIIIIIIIIIIIIIIIIIIIIIIIIIIIIIIIIHIIIIIIIIIIHIIIIIIIIIIIIIIIIIHIIIIIIIIIIID@DDD
@HISEQ:969:HM2KJBCX2:2:1101:2713:25477 2:N:0:ACTATGCA
CTTAGCTACTCTCCCAACTATCCCTATTAATCATTACGTCGATCCTAGAAACCAACAAAATAGGGTCAAACGTCCTATTTCATTATTCCATGCTAATGTATTCAAGCGTGAGCCTGCTTTAAACACTCTAATTTTTTCAAAGTAACAGTCCTGATTCCCCGCGACACCAAATTAATGACATCACGGATCTTCAGAAGGGAGAAACCAGTGACACCAGTGCATACCAAAGGCATGACCAGCGTACTGATCCCGAAATTCAACTACGAGCTTTTTAACTGCAACAACTTTAATATACGCTATTGGAGCTGGAATTACCGCGGCTGCTGGCACCAGACTTGCCCTCCAA
+
DCDDDIIIIIIIHIIHIIIIIHIIIHIIHIIIIGIIIGIHIIIIIIGHHIIHHIIIIIHIHFHHIIIIHIGHHHHHIHHHIHIIHIIEHIIIGHHIIIIIIHIHIFHIIIIIIHIHIIHHIIIHHIIHIICFHHHIHHHHHIIIIHHIIHHIIGIIIIIIIHHIHHEIIIIIIIIIHIIIIIIIIHHHIIGIHHFIHHHIHIIHHHIIIIIIIIIIIHHIIHIHIIIIHHIIIIIIIIHIIIIHGIIIIHHHHIIHHHHIHHEIIIHHIIHIIIIIIIIIIIIIIHIIIIIIIIIIIHHGHIIIIIIIIIIIIIIIIIIIIIHIIIHIIIIIHIIGIIIIHD@DBD
@HISEQ:969:HM2KJBCX2:2:1101:6841:25941 2:N:0:ACTATGCA
CTTAGCTACTCTCCCAACTATCCCTATTAATCATTACGGTGGTCCTTGAACCAACAAAATAGAACCAACGTCCTATTCTATTATTCCATGCTAATCTATTCAAGCAAAAGCCCGCTTTAAACACTCTAATTTTTTCAAGGTAATGGTCCTGGTTCCCCGACACACCCAATAAAGGGCATACCGGCTCACCAGAAGGATAGACCCGACAGCAGAACAGTACTCGCCAGAGACGGACCGTCCGGTCAGGCCTAAAATTCAACTACGAGCTTTTTAACTGCAACAACTTTAATATACGCTATTGGAGCTGGAATTACCGCGGCTGCTGGCACCAGACTTGCCCTCCAA
+
DDDDDGIIIIIIIHIIIIIIIIIIIIIIIIIIIIIIIIHIIHIIIHIIIHIHIIIIGIIIIHIHIIIIIIIIIIIIIIIIIIIIIIIIIIGIIIIIIIIHHHIIIIIIIHIHHHIIHIIIIHIIIIIIIIIIIIHHHHIIIIIIIHIIIIIIIIIIIIIIIIHHIFIIIIIIIIIIIIIIIIIIIIIIIIIIIIIIIIHIIIIIIIIIIHIIIIIIIIHIIIIIIIIIIIIIIIIIIIIIIIIIIIIHIIIIIIIIIIIIHFIIIIIIIIIIIIIIIIIIHIIIIIIIIIHHIIIIIHHGIIIIIIIIIIIIIIIIIIIIIIIIIIIIIIIIIIIIIIIIDDDDD
@HISEQ:969:HM2KJBCX2:2:1101:6900:26118 2:N:0:ACTATGCA
CTTAGCTACTCTCCCAACTATCCCTATTAATCATTACGGTGGTCCTAGAAACCAACAAAATAGAACCACAACGTCCTATTCTATTATTCCATGCTAATCTATTCAAGCAATAGCCCGCTTTAAACACTCTAATTTTTTCAAGGTAATGGTCCTGGCTCCCCAACACACCCAATTAAGGACATACTGGTTCACCAGAAGGAAGACCCGACAACAGGACAGTACTCGCCAAAGACGGACCGCCCGGCCAAGTCTAAAATTCAACTACGAGCTTTTTAACTGCAACAACTTTAATATACGCTATTGGAGCTGGAATTACCGCGGCTGCTGGCACCAGACTTGCCCTCCAA
+
@DDAAHIHHGHHGHIIIIHIIGHIIIIIIHIICGHHHEHDGHIIHIIIIIIIHHHHI?FGHIFCE@FE1F1D?EHHHHCHHHCHHE?FHEHIIIIIGHFHEHHHFHHHHEHHHIHHHDEGEHHHFIIIHGFFHIHFHE@GHIIIIIIHHIIIIIIHHHHHHHHHIHIIIIIIHHGHEHIIHHIIIHHGHE;IHGIGHHHHFHEHCIIIIIIHIIHGHIIIIIII<IIIGHHHHHDEDIIIIIHHHGIIIIIIIIIHHHIIIHH?HHGHIHIHHHHHIIIIIIHIHHGCIHIHGIIIHIHIHHIIIIIIIIIIIIIGIIGIIIIGIIIIIIIIHHIIIHIIIIDDDCA
@HISEQ:969:HM2KJBCX2:2:1101:20880:26491 2:N:0:ACTATGCA
CTTAGCTACTCTCCCAACTATCCCTATTAATCATTACGGTGGTCCTAGAAACCAACAAAATAGAACTACAACGTCCTATTCTATTATTCCATGCTAATCTATTCAAGCAATAGCCCGCTTTAAACACTCTAATTTTTTCAAGATAATGGTCCTGGCTCCCCAACACACCCAATAAAGGGCATACTGGTTCACCAGAAGGAAGACCCGACAGCAGACAGTACTCGCCAAAGACGGACCGCCCGGCCAGGCCTAAAATTCAACTACGAGCTTTTTAACTGCAACAACTTTAATATACGCTATTGGAGCTGGAATTACCGCGGCTGCTGGCACCAGACTTGCCCTCCAA
+
DDCDDIHIIIIIIIIIIIIIIIIIIIIIIIGIIIIIIIIIHIIIIIIIIHIIHFHIIIIIIIIIIIIIIIIIHHHHIIIHIIIIIHIIIIIIIIIIIIIIIHHIIIIIIIIIHHHHIIHHHHIIIHHHIIIHIIIHGHIIGIIIIIIIIIIGHGHHEHIIHHHIHIHIIHIHIIIIIIHIIIIHIIIIHHHIHIIIIIIIIHIIIIIIIIIIGIIIIIIIIIIIGIIHHIHIIIIIIIIIIIIIHIIIHIIIIIIIHIIIIIIIHHFIIIIIIIHIIIIIIIIIIIIIIIIIIIIIIIHHHIIIIIIIIIIIIIIIIIIIIIIIIIIIIIIIIIIIIIIIIDDDDD
@HISEQ:969:HM2KJBCX2:2:1101:9104:26701 2:N:0:ACTATGCA
CTTAGCTACTCTCCCAACTATCCCTATTAATCATTACGGTGATCCTAGAAACCAACAAAATAGAACCATGCCGTCCTATTCTATTATTCCATGCTAATGTATTCGAGCAAAAATGCCTGCTTTAAACACTCTAATTTTTTCAAGGTAAAGGTCCTGGATCCGCAAGACACCCAATAAAGGACATCAAGTTTCTCCAGAGGGTGAGAAATCAACAGTAACAGTTCATACCCCTTAAGGCATGACCATCACGTCAATCCCGAAATTCAACTACGAGCTTTTTAACTGCAACAACTTTAATATACGCTATTGGAGCTGGAATTACCGCGGCTGCTGGCACCAGACTTGCCCTCCAA
+
DDDDDIIIIIIIIIIIIIIIIIIIIIIIIIIIIIIIIIIIIIIIIIIIIIIIIIIIIIIIIIHIIIHIIIGIIIIIHIIIIIIIIIIIIIIIIIIIIIHHHGHIIIIIIIIIIIIIIIIIIIIIIHIIIIIIIHIIIIIIIIIIIIHIIIIHIHIIHIIIIIIIIIHIIHHIIIIIIIIIIIIIIIIIIIIIIIIIIIIIIIIIIIIIIIIIIIIIIIIIIIIIIIHIIIIIIIIIIIIIIIIIIIIIIIIHHIIIIIIIIIIIIIIIIIIIIIIIIIIIIIIIIIIIIIIIIIIIIIIIIIIIIIIIIIIIIIIIIIIIIIIIIIIIIIIIIIIIIIIIIIIIIIIIDDDDD
@HISEQ:969:HM2KJBCX2:2:1101:7707:27135 2:N:0:ACTATGCA
CTTAGCTACTCTCCCAACTATCCCTATTAATCATTACGGTGGTCCTAGAAACCAACAAAATAGAACCACAACGTCCTATTCTATTATTCCATGCTAATCTATTCAAGCAATAGCCCGCTTTAAACACTCTAATTTTTTCAAGGTAATGGTCCTGGCTCCCCAACACACCCAATAAAGGACATGCTGGCTCACCAGAAGGAAGACCCGACAGCAGACAGTACTCGCCAAAGACGGACCGCCCGGCCAGGCCTAAAATTCAACTACGAGCTTTTTAACTGCAACAACTTTAATATACGCTATTGGAGCTGGAATTACCGCGGCTGCTGGCACCAGACTTGCCCTCCAA
+
DDCDDIIIIIIIHIIIIIIIIIIIIIIIIIIIIIIIIIHIIHIIHIIIIIIHHIIIIHIIIIHHIIIIIGIIIIGHHHHIIIIIIIIIIIIIIIIIIIIIIHIHIIIIIIIIIIIIIIIIIIIIIIIIIIIIIIIIIIIIIIHIIIIIIIIIIHIHIIIIIIIIIHHIIIIIIIIIIIHIHIIIIHIHHIIHIIIIIIIIIIHIIIIIIIIIIIIIIIIIIHIIIIIHIIIIIIIHIIIIIIIIHIIIIIIIIHIIIGIIIIIIIIIIIIIIIIIIIIIIIIIIIIIIIIIHHGHIIIIIIIIIIIIIIIIIIIIIIIIIIIIIIIIIIIIIIIIIIIIIIDDDDD
@HISEQ:969:HM2KJBCX2:2:1101:18951:27017 2:N:0:ACTATGCA
CTTAGCTACTCTCCCAACTATCCCTATTAATCATTACGGTGGTCCTAGACCAACAAAATAGAACCAACGTCCTATTCTATTATTCCATGCTAATCTATTCAAGCAAAAGCCCGCTTTAAACACTCTAATTTTTTCAAGGTAATGGTCCTGGTTCCCCGACACACCCAATAAAGGGCATACCGGCTCACCAGAAGGATAGACCCGACAACAGACAGTACTCGCCAGAGACGGACCGCCCGGTCAGGCCTAAAATTCAACTACGAGCTTTTTAACTGCAACAACTTTAATATACGCTATTGGAGCTGGAATTACCGCGGCTGCTGGCACCAGACTTGCCCTCCAA
+
DDDDDIIIIIIIIIIIIIHIIIIIIIIIIIIIIIIIIIIIHIIIIIIIIIIIHIIIIIIIIIIIIIIIIIIIIIHHIIIIIIIIIIIIIIGHIIHIIIIIIGHHIIIHIIIIIIIIIIIHIIIGIIIIIIIHIIIIHIIIIIIIIHHHIIIHFHIIIIIIIIIIIIIIHIGHIIIIIIIIIHHIIIIIIIIIIIHIIIHIIIIIIIIIIIIIIIIIHIHIIIIIIIIIIIIIIIIIIIIIIIIIIIIIIIIIIIIIIIIIIIIIIIIIIIIIIIIIIIIIIIHIIIIIIIIIIIHHGHIIIIIIIIIIIIIIIIIIIIIIIIIIIIIIIIIIIIIIIIDDDDD
@HISEQ:969:HM2KJBCX2:2:1101:3994:27856 2:N:0:ACTATGCA
CTTAGCTACTCTCCCAACTATCCTATTAATCATTACGTCGATCCTAGAAACCAACAAAATAGAATCAAACGTCCTATTTCGTTATTCCATGCTAATGTATTCAAGCGTGAGCCTGCTTTAAACACTCTAATTTTTTCAAAGTAACAGTCCTGATTCCCCATGACACCAAATTAATGACATCATGGTTCGTCAGAAGGTAGGAATCAATAATACCAGTACGTACAATAGCACGACCAATAAATTGATCCCGAAATTCAACTACGAGCTTTTTAACTGCAACAACTTTAATATACGCTATTGGAGCTGGAATTACCGCGGCTGCTGGCACCAGACTTGCCCTCCAA
+
DDDDDIIIGEGHIHIHHHHIIIIIHIIIIIIIIIHIIIHIHIIIHHIIIIIII?HHCHIIIIHHIIIIIIHIIGIIIGIIIIIIIIIHHHIHHIIIHHHIIHHHHHIIIIHIIIIIIHIIHIHHIIHIIIIIIIHIIIIIIIIIIIIHIHIIIHIIHHIIIIIIIIIIICGHIIIIIGIIIIIIIIIIHIHHIIIIIHHHHIIIIIIIIIHHIIIIIIIIIIHIIIIIIIIIIHIIIIIIIHHIIIIIIIIIIIIIIIIIIIIIIIIHIIIIIIIIIIIHIIIHIHIIIIIIIIIIIIIIIIIIIIIIIHIHIIIIIIIIIIIIIIIIIIIIIIIIIIIDDDDD
@HISEQ:969:HM2KJBCX2:2:1101:2719:28963 2:N:0:ACTATGCA
CTTAGCTACTCTCCCAACTATCCCTATTAATCATTACGGTGGTCCTAGAAACCAACAAAATAGAACCACAACGTCCTATTCTATTATTCCATGCTAATCTATTCAAGCAATAGCCCGCTTTAAACACTCTAATTTTTTCAAGGTAATGGTCCTGGCTCCCCAACACACCCAATTAAGGACATACTGGTTCACCAGAAGGAAGACCCGACAACAGGACAGTACTCGCCAAAGACGGACCGCCCGGCCAAGTCTAAAATTCAACTACGAGCTTTTTAACTGCAACAACTTTAATATACGCTATTGGAGCTGGAATTACCGCGGCTGCTGGCACCAGACTTGCCCTC
+
DD@DDIHIIHIHHHHHHIHHHHHIHHHIIHGHHHIHIIHIIIHIFHHCEHHIHHIIIG@HGFE1DFGHHGI=?<1DEHEHHIIIIHIIHHFHEHIIIHHHHHHH@HHFIHIHHHI6CEHGGHHIHIGHHHHHHGHHG<FHHIHIEHHGCHEHHIHIIHECIHDHHEHIIIHGBCGEB@HHHHHEHHIHHHHHHH@HHHEIIIHIHHH@HFCHEHIIHIHGIHEIIIIHEHG?HGIHHIHHHCDCEIIHHEFCEHHG@1IHHIHHEGC1EEGIHHIHIIHHFHECHHHHHEH?HG@HEIIHGHHHIHHHG@HIIIIIHIHIHHGHEHHHHFGHHIHHIHID@@DB
@HISEQ:969:HM2KJBCX2:2:1101:6187:28850 2:N:0:ACTATGCA
CTTAGCTACTCTCCCAACTATCGCTATTAATCATGACGTCAATCCTAGAAACCAAGAAAATAGGAGCAACGGCCTATATCATTATTCCAAGATCAGGTAGTCAAGCGCGAGCCTGCTTGAAACACGCTAGTTTTTTCAAAGTAACAGTCCTGATTCCCCGCCACACCAAATGAATGACATGATGTTTCGTCAGAAGGTAGGAACCAGTAACACCAGTACGTACCTAAGGCACGACCAACGTACTGATCCCGAAATTCAACTACGAGCTTTTTAACTGCAACAACTTTAATATACGCTATTGGAGCTGGAATTACCGCGGCTGCTGGCACCAGACTTGCCCTCCAA
+
D@?@0<F111<<1<FH10F?E10010C1D<1<1<1<1<1<00<1<<CE11CF?GD11111<<1D11<@FCCE<EE1<11<11111<D111<1<1</1<1/<111<1<<</<<<:11D</EB0HG/%F@0%>?G216GBDE6<C1FEE1A0F0G2<70DHF=CGC/GHFGC<FDGH6<DHH;HF<(EG=@DEE/D<0HEG0(CF@00<FEEHHEA@F@GCA<<1:111@EFE?GCEHGHEA<<<<//-/:1<<<EG<C<GD0<ECHCEC@C1EEHF@?HFC11HDC<1FGEIHHHECCHECEHGCEG<DC<1?HC</CEHG@E@G@?HIFHGFG?HIHDHF?B?DD
@HISEQ:969:HM2KJBCX2:2:1101:6085:28908 2:N:0:ACTATGCA
CTTAGCTACTCTCCCAACTATCCCTATTAATCATTACGGTGATCCTAGAAACCAACGAAATAGAATCAGTCCGTCCTATTTCATTATTCCATGCTAATGTATTCAGACGATAGTCTGCTTTAAACACTCTAATTTTTTCAAAGTAACAGTCCTGATTTCCCATCACACCAAATAAATGGCATGAAAGTTCCTCAGAAGGTAGAGATCCATCTCACCAGTGCAGACAATTAAGCCTGACCAATGGGTAGACCCCGAAGTTCAACTACGAGCTTTTTAACTGCAACAACTTTAATATACGCTATTGGAGCTGGAATTACCGCGGCTGCTGGCACCAGACTTGCCCTCCAA
+
DDDDDIIIIIGIHIIIHIIIIIIIIIHIIIIIIIIHIIIHIIIIIIIIIIIIHHIIIIHIIIIIIIIIGIIIHIIIIIIIIIIFHHIIIIIIIIIIIIIIIIIIIIHIIIIIIHHHHEHIHHIHHHIHHHIIIHIIHIHIIHIIIIIIHHIIIHIIHHIIIIIIIIIHHIIIIHIHIIIIIIIIIIIIIHFIIHHHIIIIIIIIIIIIIIIHGIIIIIIIIIIIIIIIIIIIIIGIIIIIIIIIHHFIIIIIIIIIIIIIIIIIIIIIHIIIIIIIHIIIIIIIIIIIIIIIIHIIIIIIHHIIIIIIIIIIIGIIIIIIIIIIIIIIIIHIIIIIHIIIIIIDDDDD
@HISEQ:969:HM2KJBCX2:2:1101:8792:29271 2:N:0:ACTATGCA
CTTAGCTACTCTCCCAACTATCCCTATTAATCATTACGTCAATCCTAGAAACCAACAAAATAGGATCAACGTCCTATTTCATTATTCCATGCTAATGTATTCAAGCGCGAGCCTGCTTTAAACACTCTAATTTTTTCAAAGTAACAGTCCTGATTCCCCGCCACACCAAATGAATGACATGATGGTTCGTCAGAAGGTAGGAACCAGTAACACCAGTACGTACCTAAGGCACGACCAACGTACTGATCCCGAAATTCAACTACGAGCTTTTTAACTGCAACAACTTTAATATACGCTATTGGAGCTGGAATTACCGCGGCTGCTGGCACCAGACTTGCCCTCCAA
+
DDDDDIIIHIIIIIIIIIIIHIHIIIIIIIIIIIIIIIHHIIHHIHHHIIIIHIIIHIGIIHHIIHIIHIICHHIHIIIHIIIIHIIIIIHIIGIHIIHHCHHHHIHIIIIIIHIIHHHIIIHHIIIHIIIIIIHHIIIIHGHIHIIIIIHIIIIIIIIIIIIIHIIHHHIIIHHIHIIIIIIIIHHIIIHIIIIIIHHIIIIIIIIIIIIHIIIIIIIIIIIIIIIIIIIIIIIIIIIIIHHFIIIIIIIIIIIHIIIIIIIIIIIIIIIIIHHF1IIIHIIIIIIIIIIIHIIIIIIIIIIIIIHIIIIIIIIIIIIIIIIIIIIIIIIIIIIIIIIIDDCDD
@HISEQ:969:HM2KJBCX2:2:1101:14846:29562 2:N:0:ACTATGCA
CTTAGCTACTCTCCCAACTATCCCTATTAATCATTACGGTGATCCTAGAAACCAACGAAATAGAATCAGTCCGCCCTATTTCATTATTCCATGCTAATGTATTCAGACGATAGTCTGCTTTAAACACTCTAATTTTTTCAAAGTAACAGTCCTGATTTCCCATCACACCAAATAAATGGCATGAAAGTTCCTCAGAAGGTAGAGATCCATCTCACCAGTGCAGACAATTAAGCCTGACCAATGGGTAGACCCCGAAGTTCAACTACGAGCTTTTTAACTGCAACAACTTTAATATACGCTATTGGAGCTGGAATTACCGCGGCTGCTGGCACCAGACTTGCCCTCCAA
+
DDDDDIIIIIIIIIIIIIIIIIIIIIIIIIIIIIIIIIIIIIIIIIIIIIIIIIHIIIIIIIHIHIIIIIIIIIIHIIIIIIIIHIIIIIIIIHIHIIHIIHIIIIIIIIIIIHIIIIIIIIIHIIIIIIIIIIIIIIIIHIIIIIHIIIIIIIIIIIIIIIIIIIIGIIIIIIIIIIIGIIIIIIIIIIIIIIIIIHIIIHIIIIIIIIIIIIIIIIIIIIIIHIIIIIIIIIIIIIIIIIIIHGFIIIIIIIIIIIIIIIIIIIIIIIIIIIIIIIIIIIIIIIIIIIIIIIIIIIIIIIIIIIIIIIIIIIIIIIIIIIIIIIIIIIIIIIIHIIIIIIIDDDDD
@HISEQ:969:HM2KJBCX2:2:1101:12054:30038 2:N:0:ACTATGCA
CTTAGCTACTCTCCCAACTATCCCTATTAATCATTACGTCGATCCTAGAAACCAACAAAATAGAATCAAACGTCCTATTTCATTATTCCATGCTAATGTATTCAAGCGCGAGCTTGCTTTAAACACTCTAATTTTTTCAAAGTAACAGTCCTGATTTCCCATGACACCAAATTAATGACATCGTGGTTCGTCAGAAGGGAGAAACCAATAATGCTAGTACGTACAAAGTACGACCGACATATTAGTCCCGAAATTCAACTACGAGCTTTTTAACTGCAACAACTTTAATATACGCTATTGGAGCTGGAATTACCGCGGCTGCTGGCACCAGACTTGCCCTCCAA
+
D<@0@GHGIEC@@GHFEG@CGFE@H1CG@CCGG1DGEC<D?<<10DG11<<F1<10D@<C<1CG<<FEF11<<DEH1D111<<<1D@H11<<<@FCEHHFHHE=HCHIIHHHHHIIHIHHF@GBGEHADGIIIHIHIHHHGEHGAEFHHHHIHEHDGEEFHGHIHHGIHHHH:HGC5GEHGIIHI:H:HGF?H:GDHIHHHGE@HHGHHG?EE2HHI<IHHHHFH@EHHEHHIGIGIHGHHHFHFFFHHHEEHIIIHHEHHEHCIIHIHHIHHHIHIHCCFEEHHHFFEHEIIHHEIHIIIIIIIIIGIHHIIHIIHIIIIIHHHFIHIIHFHEHHCCDDD0@<
@HISEQ:969:HM2KJBCX2:2:1101:19015:29839 2:N:0:ACTATGCA
CTTAGCTACTCTCCCAACTATCCCTATTAATCATTACGGTGGTCCTAGACCAACAAAATAGAACCAACGTCCTATTCTATTATTCCATGCTAATCTATTCAAGCAAAAGCCCGCTTTAAACACTCTAATTTTTTCAAGGTAATGGTCCTGGTTCCCCGACACACCCAATAAAGGGCATACCGGCTCACCAGAAGGATAGACCCGACAACAGACAGTACTCGCCAGAGACGGACCGCCCGGTCAGGCCTAAAATTCAACTACGAGCTTTTTAACTGCAACAACTTTAATATACGCTATTGGAGCTGGAATTACCGCGGCTGCTGGCACCAGACTTGCCCTCCAA
+
DDDDDIIIIIIIIIIHHIIIIIHIIIIIIIIIIIIIIHGHIHIIHIIIHIIIGIIIHIGHHIGHIHHHHIIHIHIIIIIIIHIHIEHIIHHGHIIIHHHHHHHHIIIIIHHHHIIIIIIFHHIIIIIIIIIIIHIHHHIIIHIIIIHIHHHHIIIIIIIIIIHHGHIIIHHIIIIIIGIGHIIIIIHIIIIIIIIIHIHHIHIIIIHIHIIIIIIIIHHIIIHIIHIIIIIIIIIIIIIHGHIIIIIIIIHIIIIIIHHHIIIIIIIIIIIIIIIIIIIIIIIIIIIIHHIIIIHHDGIIIIIIIIIIIIIIIIIIIIHIIIIIIIIIIIIIIIIIIIDDDDD
@HISEQ:969:HM2KJBCX2:2:1101:15709:30623 2:N:0:ACTATGCA
CTTAGCTACTCTCCCAACTATCCCTATTAATCATTACGTCAATCCTAGAAACCAACAAAATAGGATCGAACGTCCTATTTCATTATTCCATGCTAATGTATTCAAGCGTTAGCCTGCTTTAAACACTCTAATTTTTTCAAAGTAACAGTCCTGTTTCCCTGCAACACCAAATTAATGACATTACAGTTCTTCAAGAAGGAGGAATCAGTAAAGCCAGTACACACCATTGGCACGACCAACCTACTGACCCCGAAATTCAACTACGAGCTTTTTAACTGCAACAACTTTAATATACGCTATTGGAGCTGGAATTACCGCGGCTGCTGGCACCAGACTTGCCCTCCAA
+
DDDDDIIIIIIIIIIIIIGHHIIIIIIIIIIIIIIIIIIIIIIIIIHIGIIIIIIIIIIHIHHHIIIIIHIHIGHHIIIGHIIIIIHHIIIIIIIIIIIIIIIIIIIIIIIIIIIIIIIIIIIIIIIIIIIIIIIIHIIIIIIIIHIIIIHIIIIIIIIIIIIIIHHIIIIIIIIIIHIIIIIIIIIIIIIIIIIIIIIIIIIIIIIIIIIIIIIIIHIIIIIIIIIIIIIIIHIIIIHIIHHHHIIIIHG?IIIIIIIIIIIIIIIIIIIIIIIIIIIIIHIIIIIIIIIIIIIIIIIIIHIIIIIIIIIIIIIIIIIIIIIIIIIIIIIIIIIIIIIIIDDDDD
@HISEQ:969:HM2KJBCX2:2:1101:1867:31006 2:N:0:ACTATGCA
CTTAGCTACTCTCCCAACTATCCCTATTAATCATTACGTCGATCCTAGAAACCAACAAAATAGGGTCAAACGTCCTATTTCATTATTCCATGCTAATGTATTCAAGCGTGAGCCTGCTTTAAACACTCTAATTTTTTCAAAGTAACAGTCCTGATTCCCCGCGACACCAAATTAATGACATCACGGATCTTCAGAAGGGAGAAACCAGTGACACCAGTGCATACCAAAGGCATGACCAGCGTACTGATCCCGAAATTCAACTACGAGCTTTTTAACTGCAACAACTTTAATATACGCTATTGGAGCTGGAATTACCGCGGCTGCTGGCACCAGACTTGCCCTCCAA
+
DDDDDIIIIIIIIIIIIIIIIIHIIIIIIIIIIGIIHIIIIIIIIIIIIIIIHHGHIFFHHIIIHIHIHHIIIIIIIIHIIIHIIIIIIIIIIIIIIIIIIHHEHIHIHIIIIHIIIIIIIIHHIHIIHIGHIIIIIHHIIIIIIIIIIHIHIIIIIIIIIHIIIIIIIIIHIHGHIHIHIIIIIIIIGIIIIIIIIIIIIHIIIIIHIIIHIIIIIIIIIIIIIIIII=IIIIIIIIIIIII<HIIIIHIIIIIIIIIHIIHIIIIIIIIIIIHIIIIIIIIIIIGIIIHIIHIIIIIIIIIIIIIIIIIIIIIIIIIIIIIIIIIIIIIIIIIIIIIIIDDDDD
@HISEQ:969:HM2KJBCX2:2:1101:10598:31044 2:N:0:ACTATGCA
CTTAGCTACTCTCCCAACTATCCCTATTAATCATTACGGTGGTCCTAGAAACCAACAAAATAGAACCACAACGTCCTATTCTATTATTCCATGCTAATCTATTCAAGCAATAGCCCGCTTTAAACACTCTAATTTTTTCAAGGTAATGGTCCTGGCTCCCCAACACACCCAATAAAGGACATACTGGTTCACCAGAAGGAAGACCCGACAGCAGACAGTACTCGCCAAAGACGGACCGCCCGGCCAGGCCTAAAATTCAACTACGAGCTTTTTAACTGCAACAACTTTAATATACGCTATTGGAGCTGGAATTACCGCGGCTGCTGGCACCAGACTTGCCCTCCAA
+
DDCDDIIIIIIIIIIIIIIIIIIIIIHIHHHHIIIIIIIIIIIIIIIIIIIIHIIII@HHHIIGIIHEHIIIIHIHIHHHIIIIIIIIIIHHHHIFHIHIIIIHIIIHIIIIHHIIHHHIIIHHIIIIHIIIHHIIIHIHHHHHIIIIHIIIIIIIIIIIHIHHHHIIIHIIIIIIIIIIIIIIIIIIHHEIIIIIIIIIIIIIGIIIHIIHHIIIIIIIIIHIIIIIIIIIIIHIIIIIHHIIHGIIIGIIIIIHHIIIIHEHIHIIHIIIIIIIIIIIIIIIIIHHIIIIIHIIIIIIIIIIIIIIIIIIIIIIIIIIIIIIIIIIIIIIIIIIIIIIIDDDDD
@HISEQ:969:HM2KJBCX2:2:1101:8148:31178 2:N:0:ACTATGCA
CTTAGCTACTCTCCCAACTATCCCTATTAATCATTACGGTGATCCTAGAAACCAACGAAATAGAATCAGTCCGTCCTATTTCATTATTCCATGCTAATGTATTCAGACGATAGTCTGCTTTAAACACTCTAATTTTTTCAAAGTAACAGTCCTGATTTCCCATCACACCAAATAAATGGCATGAAAGTTCCTCAGAAGGTAGAGATCCATCCTACCAGTGCAGACAATTAAGCCTGACCAATGGGTAGACCCCGAAGTTCAACTACGAGCTTTTTAACTGCAACAACTTTAATATACGCTATTGGAGCTGGAATTACCGCGGCTGCTGGCACCAGACTTGCCCTCCAA
+
DDDDDIIIIIIIIIIIIIIIIIIIIIIIIIIIIIIHIHHIIIIIIIIIIIIIIIIIIIIIIIIIIIIIIIIGIIIHIIIHIIIIIIIIIIIIEHIIIHIIIIIIIIIIIHIIIIIIIIIIIIIHIHIIIIIIIIIHIIHIHIIIIIIHHHIHIIHIIIIIIIIIIIIIIIIIIIIIIIIIIIIIHIIIIHIIIIIIIIIIIIHIIIIHHIIIIIIIIIIIIIIIIIIIIIIIIIIIIIIIIIIIIHDIIIIIIIIIIIHIIIIIIIIIIIIIIIIIIIIIIIIIIIIIHIIIIIIIIIIIIIIIIIIIIIIIIIIIIIIIIIIIIIIIIIIIIIIIIIIIIIIDDDDD
@HISEQ:969:HM2KJBCX2:2:1101:2396:31346 2:N:0:ACTATGCA
CTTAGCTACTCTCCCAACTATCCCTATTAATCATTACGGCGGTCCTAGAAACCAACAAAATAGAACCGCACGTCCTATTCTATTATTCCATGCTAATGTATCCGAGCAAAGGCCTGCTTTGAACACTCTAATTTTTTCAAAGTAAAAGTCCTGGTTCCCCGACACGGCCAGTGAAGGCCATGCGGCTCCCCAGAAGGAAAGGCCCGGCCGGACCAGTGCACGCGGTGAGGCGGACCGGCCAGCCAGGCCCAAGGTTCAACTACGAGCTTTTTAACTGCAACAACTTTAATATACGCTATTGGAGCTGGAATTACCGCGGCTGCTGGCACCAGACTTGCCCTCCAA
+
DDDDDIIIIIIIIIIIIIIIIIIIIIIIHHIIIIIIIIIIIIIIIIIIIIIIIHHIEHGHHIGHIIIHHHIIIIIIIIIIIIIIIIIHHIIIIIIIIIIIIHHIIIIIIIIIIIIIIIIIHHIIIIIIIIIIIIIIIIIIHHIIIIIIIIIIIHIIIIHIIHIHIHIIIIIIIIHIIIIIIIIIIIIIIIIIIIIIIHIIIIIIIIIIIIIIIIIIIIIIIIIIIIIIIIIIIIIIIIIIIIIHIIIIIIIIIIIIIIIIIIIIIIIIIIIIIIIIIIIIIIIIIIIIIIIIHIIIIIIIIIIIIIIIIIIIIIIIIIIIIIIIIIIIIIIIIIIIIIIIDDDDD
@HISEQ:969:HM2KJBCX2:2:1101:2746:31643 2:N:0:ACTATGCA
CTTAGCTACTCTCCCAACTATCCCTATTAATCATTACGGTGATCCTAGAAACCAACAAAATAGAACCATGCCGTCCTATTCTATTATTCCATGCTAATGTATTCGAGCAAAATGCCTGCTTTAAACACTCTAATTTTTTCAAGGTAAAGGTCCTGGTTCCACATGACACCCAATTAAGGACATCATGCTTCTCCAGAAGGTGAGAAATCAACTGCGACAGTTCATACCCCTTAAGGCACGACCATCACGTCAATCCCGAAATTCAACTACGAGCTTTTTAACTGCAACAACTTTAATATACGCTATTGGAGCTGGAATTACCGCGGCTGCTGGCACCAGACTTGCCCTCCAA
+
DDDDDIIIIIIIIHIIIIIIIIIIIIIIIIIIIIIIIIIIIHIIIIIIIHIHIHIIIIHHDDDFHIIIIIIHHHIIIIIHHIIIIIIHIIIIIIIIIIIIICHHIIIIIIIIIIHIIIIIIIIIIIHIIHIIIHIHIIIIIIIIIIIIIIIHIIIIIHIIIHIHIIIIIIHIHIIIHIIIIIIIIIIIHHIIIIIIIIIIIIIIIIIHIIIIHIIIIIIIIIIIIIIIIIIIIIIIIIIIIIIIIIIIIHHIIIIIIIIIIIIIIIIIHIIIIIIIIIIIHIIIIIIIIIIIIIIIIIHHIIIIIIIIIIIIIIIHIIIIIIIIIIIIIIIIIHIIIIIIIHIIIIIDDDDD
@HISEQ:969:HM2KJBCX2:2:1101:15546:30873 2:N:0:ACTATGCA
CTTAGCTACTCTCCCAACTATCCCTATTAATCATTACGGTGGTCCTAGAAACCAACAAAATAGAACCACAACGTCCTATTCTATTATTCCATACTAATCTATTCAAGCAATAGCCCGCTTTAAACACTCTAATTTTTTCAAGGTAATAGTTCTGGCTCCCCAAAACACCCAATAAAGGGCATACTGGTTCACCAGAAGGAAGACCCGACAGCAGACAGTACTCGCCAAAGACGGACCGCCCGGCCAGGCCTAAAATTCAACTACGAGCTTTTTAACTGCAACAACTTTAATATACGCTATTGGAGCTAGAATTACCGCGGCTGCTGGCACCAGACTTGCCCTCCAA
+
DDDDBIIIIIIIHIIIIIIIIIIIIIIIIIIIIIIIIIIIIIIHIIIIHEHHIIIIIIIIHIGHIIHIIGIHIHIIIIICHHIIGIIIIIIIIIIIIIIIIHHHHIIHIIIIIIHIIIIIIIIHHHIIIIIGIIHHIIIHHHHIIIIIHHHIIIHIHHIIIIIIHIIIIIIIIHIIIIIIIIIIIHIIIGIIIIIIIIIIIIIIIIIIIIIIIIIIIIIIIIIIIIIIIIHIIIIIIIIIIIIIIIIIIHIIIIIIIIIIIIIIIIIIIIIIIIHIIIIIIIIIIIIIIIIIIIIIIIIIIIIIIIIHHIIIIIIIIIIIIIIIIIIIIIIIIIIIIIIIIDDDDD
@HISEQ:969:HM2KJBCX2:2:1101:5289:32403 2:N:0:ACTATGCA
CTTAGCTACTCTCCCAACTATCCCTATTAATCATTACGTCGATCCTAGAAACCAACAAAATAGAATCAAACGTCCTATTTCATTATTCCATGCTAATGTATTCAAGCGTGCGCCTGCTTTAAACACTCTAATTTTTTCAAAGTAACAGTCCTGATTCCCCACGACACCAAATTAATGACATCGCGGTTCTTCAGAAGGTAGGAACCAATAATGCCAGTGCGTACCGAGGCACGACCGACAATCTGATCCCGAAATTCAACTACGAGCTTTTTAACTGCAACAACTTTAATATACGCTATTGGAGCTGGAATTACCGCGGCTGCTGGCACCAGACTTGCCCTCCAA
+
ADDDDIIHHIIIIFHIHIIIIHIIIIIIIIHHFHIIIIIGIGHHHIIHHHIHIHIIIGHIIIIIHFHIIHHHHIIIIIIGHHIIIIIHHIII?GEHHIHIHGIHHIIIIIIIHHHHIHIIFHHIIHIIIIIIIGHHHHIHHHHHHHFHIIIHHHHHIHHHIIIIIIIIIIHIIIIIIIGIHIIIIIIIIIHIIIIIIIHHIIIIIHIIHHIIIIIIIHIIIIHHIIIIIIIIHIIIIIIHIHHDIIIIIIIHHIIIIIIIIIIIIIIIIIIIIIIIIIIIIIIIIIHIIIIIHIIIHIIHIIIIIIIIIIIIIIIIIIIIIIIIIIIIIIIIIIIIIIIIDDDDD
@HISEQ:969:HM2KJBCX2:2:1101:15200:32153 2:N:0:ACTATGCA
CTTAGCTACTCTCCCAACTATCCCTATTAATCATTACGTCAATCCTAGAAACCAACAAAATAGGATCGAACATCCTATTTCATTATTCCATGCTAATGTATTCAAGCGTTAGCCTGCTTTAAACACTCTAATTTTTTCAAAGTAACAGTCCTGTTTCCCTGCAACACCAAATTAATGGCATTACAGTTCTTCAGAAAGGAGGAATCAGCGAAGCCAGTACATACCAGTGGCACGACCAACCTGCTGACCCCGAAATTCAACTACGAGCTTTTTAACTGCAACAACTTTAATATACGCTATTGGAGCTGGAATTACCGCGGCTGCTGGCACCAGACTTGCCCTCCAA
+
DDDCDIIHIIIIHIIIIGIIHIIIIIIIIHIIIIIIIIIHIIIIIIIIEHHIIIIIIIHGIIHHHHHHIIEHIGHIIIIIIIHIIIIHIIHIHIIHIIIIIFGHIIIHHIIIIIIIIIHIIHIIIIIIIIIIIIIIIIIIIIIIIIIIIIIIIIIIIIIHIIIIIIIIIIIIIIIIIIIIIIIIIIIIIIIIIIIIIIIIIIIIIIIIIIIIIIIIIIIIIIIIIIIIIIIIIIIIIIIIIIHHIIIIIIIIIIIIIIIIIHIIIIGIIIIIIIIIIGIIIIIIIHIIIIIIIIIIIIIIIIIIIIIIIIIIIIIIIIIIIIIIIIIIIIIIIIIIIIIIIDDDDD
@HISEQ:969:HM2KJBCX2:2:1101:15557:32726 2:N:0:ACTATGCA
CTTAGCTACTCTCCCAACCATCCCTATTAATCATTACGTCAATCCTAGAAACCAACAAAATAGGATCAAACGTCCTATTTCATTATTCCATGCTAATGTATTCAAGCGTTAGCCTGCTTTAAACACTCTAATTTTTTCAAAGTAACAGTCCTGTTTCCCTGCAACACCAAATTAATGACATTACAGTTCTTCAAGAAGGAGGAACCAGTAAAGCCAGTACATACCAGAGGCACGACCAACCTACTAATCCCGAAATTCAACTACGAGCTTTTTAACTGCAACAACTTTAATATACGCTATTGGAGCTGGAATTACCGCGGCTGCTGGCACCAGACTTGCCCTCCAA
+
DDDDDIIIIIIIIIIIIIIIIIIIIIIIIIIIIIIIIIIIIIIIIIIIIIIIIIGIHIIIIIHHHHHIIIHHHHIIIIIIGHHHIIIIGIHHIIHIIHIIIHHIIIIIHHIHIIIIIIIIIIFIIIIIIIIIIIIIIIIIIIIIIIIIHIIIIIHIIIIIIIIIIIIIIIHHHIIIIIIIIIIIIHIIIIIIIIIIIIIIIIIIHHIIIIIIIHHIIIIIIIIIIIIIIIIIIIIIHIIIHGHHFHHHIIIIIIHIIIIIIIHHIIIIIIIIIIIIIIIIIIIIIIIIIIHIIIIIIIIHHIIIIIIIIIIIIIIIIIIIIIIIIIIHIIIIIIIIIIIIIDDDDD
@HISEQ:969:HM2KJBCX2:2:1101:5015:32019 2:N:0:ACTATGCA
CTTAGCTACTCTCCCAACTATCCCTATTAATCATTACGGTGGTCCTAGACCAACAAAATAGAACCAACGTCCTATTCTATTATTCCATGCTAATCTATTCAAGCAAAAGCCCGCTTTAAACACTCTAATTTTTTCAAGGTAATGGTCCTGGTTCCCCGACACACCCAATAAAGGGCATACCGGCTCACCAGAAGGATAGACCCGACAACAGAACAGTACTCGCCAGAGACGGACCGTCCGGTCAGGCCTAAAATTCAACTACGAGCTTTTTAACTGCAACAACTTTAATATACGCTATTGGAGCTGGAATTACCGCGGCTGCTGGCACCAGACTTGCCCTCCAA
+
DDDDDIIIIHIIIIIIIIIIIIIIIIIIIIGIIIIIIIIIIHIIIIGHHIIIIIHHEHHIHHIIIIHIIIIIIHIIIIIIIHIIHHHIHIIIIGHIIIHIIGIIIIIIIIIIIIIIIIIIIIIHIIIIIIIIHIIIIIIIIIIIIIIIIIIIIHIIIIIIIHIIIIIIIIIIIHHIIIIIHIIIIIHIIIIIIIIIIIIHHIIIIIIIIIHHIIIHIIIIHHIIHHIIIIIIIIIHIHIIIIIIIIHIIHIIIIIIIIIIIIIIIIIIIIIHIIIIIIIIIHHGHHIIIIIIIIIIHFHIIIIIIIIIIIIIIIIIIIIIIIIIIIIIIIIIIIIIIIIDDDDD
@HISEQ:969:HM2KJBCX2:2:1101:11455:33703 2:N:0:ACTATGCA
CTTAGCTACTCTCCCAACTATCCCTATTAATCATTACGGTGATCCTAGAAACCAACAAAATAGAACCATGCCGTCCTATTCTATTATTCCATGCTAATGTATTCGAGCAAAAATGCCTGCTTTAAACACTCTAATTTTTTCAAGGTAAAGGTCCTGGATCCGCAAGACACCCAATTAAGGACATCAAGTTTCTCCAGAAGGTGAGAAATCAACAGTAACAGTTCATACCCCTTAAGGCACGACCATTACGTCAATCCCGAAATTCAACTACGAGCTTTTTAACTGCAACAACTTTAATATACGCTATTGGAGCTGGAATTACCGCGGCTGCTGGCACCAGACTTGCCCTCCAA
+
DDDDDIIIIIIIIIIIIIIIIIIIIIIIIIIIIIIIIIIIIIIIIIIIIIHIIIHIIIHIIIHIIIIIIIIIIHHDIIHIIIIIIIIIGIHIIHIGIIIHIEHIHIIHIIIIIIIHIIIIIIHIHIIIHIIIIHHHIIIIIIIIIIIIIGIIIIIIIIHIIIIHIIIIIIGIIIIIIIIIIIIIIIIIIIIIIIIIIHIIIIIIIIIIIIIIIIIIHHIIIIIIIIIIGIIIIIIIIHHIIIHIIIIIIIIHIIIIIIIIIIHIIIIIIHIIIHIIIIIIIIIIIIIIIIIIIIIIIIIIIIIIIIIIIIIIIIIIIIIIIIIIIIIIIIIIIIIIIIIIIIHHIIIIDDDDD
@HISEQ:969:HM2KJBCX2:2:1101:15927:33718 2:N:0:ACTATGCA
CTTAGCTACTCTCCCAACTATCCCTATTAATCATTACGTCAATCCTAGAAACCAACAAAATAGGATCGAACGTCCTATTTCATTATTCCATGCTAATGTATTCAAGCGTTAGCTTGCTTTAAACACTCTAATTTTTTCAAAGTAACAGTCCAAATTCCCCGCAACACCAAATTAATGGCATTACGGCTCATCAGGAAGGAGGAATCAGTGAGACCAGTACATACCAGAGGCATGACCAACCTACTAACCCCGAAATTCAACTACGAGCTTTTTAACTGCAACAACTTTAATATACGCTATTGGAGCTGGAATTACCGCGGCTGCTGGCACCAGACTTGCCCTCCAA
+
DDDDDIIIIIIIIIIIIIIIIIIIIIIIIIIIIIIGIIIIIIIIIIIIHIIHIHIIIHIGIIHHHHIHHGHHIIIIIIIIIGHIIHHHHIIIGIIGIHIIIIIIIIIIIHIIIIIIIIIIIHIIIIIIIIIIIIIIIIIHIIIIIIIIIIIIIIIIIIIIIGIIIIIIIIIIIIIIIIIIIIIIIIIIIIIIIIIIIIIIIIIIIIIIIIIIIIIIIIIIIIIIIIIIIIIIIII;IIIIIIHHHIHIIIIIIIIIIIIIIIIIIIIIIIIHIIIIIIIIIIIIIIIIIIIIIIIIIIIIIIIIIIIIIIIIIIIIIIIIIIIIIIIIIIIIIIIIIIIIIDDDDD
@HISEQ:969:HM2KJBCX2:2:1101:3076:32953 2:N:0:ACTATGCA
CTTAGCTACTCTCCCAACTATCCCTATTAATCATTACGGTGGTCCTAGAAACCAACAAAATAGAACCACAACGTCCTATTCTATTATTCCATGCTAATCTATTCAAGCAATAGCCCGCTTTAAACACTCTAATTTTTTCAAGGTAATGGTCCTGGCTCCCCAACACACCCAATTAAGGACATACTGGTTCACCAGAAGGAAGACCCGACAACAGGACAGTACTCGCCAAAGACGGACCGCCCGGCCAAGTCTAAAATTCAACTACGAGCTTTTTAACTGCAACAACTTTAATATACGCTATTGGAGCTGGAATTACCGCGGCTGCTGGCACCAGACTTGCCCTCCAA
+
DBBDDIIIIIHIIIIIIIIIIIIIIIIIIHIIHIIIIIIIIIIIHIIIIGIIIHHHHEHHHIIGIIHIHIHHFHHHIIIIIIIIIIIIIIIIHIIGIIIIIFHHHHHHHHIHHIIIIHIIIHIIHHIHHHIIIIIIHHIHFHGIIIIIIHIIIGHIIIIHGHHEHIHIIIHHHHIIHHHGIIIGIIIIIHIIGIIIIIIIIIIIIIIIIIIIIIIIIIIIIIHIIIIIIHHHIIIIIHHHIIIIHGIIIIIIIIIIHHIIIIHHIIIIIIIIIIIIIIIIIIIIIIIGIIIIHIIIIIIIIIIHIHIIIIHIIIIIIIIIIIIIIIIIIIIIIIIIIIIIIIDDDDD
@HISEQ:969:HM2KJBCX2:2:1101:7531:33786 2:N:0:ACTATGCA
CTTAGCTACTCTCCCAACTATCCCTATTAATCATTACGTCAATCCTAGAAACCAACAAAATAGGATCGAACGTCCTATTTCATTATTCCATGCTAATGTATTCAAGCGTTAGCCTGCTTTAAACACTCTAATTTTTTCAAAGTAACAGTCCTGTTTCCCTGCAACACCAAATTAATGACATTACAGTTCTTCAGAAAGGAGGAATCAGCGAAGCCAGTACATACCAGTGGCACGACCAACCTGCTGACCCCGAAATTCAACTACGAGCTTTTTAACTGCAACAACTTTAATATACGCTATTGGAGCTGGAATTACCGCGGCTGCTGGCACCAGACTTGCCCTCCAA
+
DDDDDIIIIIIIIIIIIIIIIHIIIIIIIIIIIHIIIIIIIIIIIIIIIIIIIIIIHIIIIIGEHHHICHHIIHIHIIHIIIIIHIIIHIIHHIIIIIIIIIIIIIIIIIIIIIIIIIIIIIIIIIIGIIIIGHHHIIIHIIIIIIIIIIIIIIIIHHIIIIIIIIIIIHIHIIIIIIIIIIIIIHIIIIIIIIIHIIIIHIIIIIHIIIIIGIIIIIIIIIIIIIIIIIIIIIIIIIIIIIHIIIIIIGIIIIIHIIIIIIIIIIIIIIIIIIHIIIIIIIIIIIIIIIIIIIIIIIIIIIIIIIIIIIIIIIIIIIIIIIIIIIIIIIIIIIIIIIIIIDDDDD
@HISEQ:969:HM2KJBCX2:2:1101:14868:33174 2:N:0:ACTATGCA
CTTAGCTACTCTCCCAACTATCCCTATTAATCATTACGGTGGTCCTAGAAACCAACAAAATAGAACCACAACGTCCTATTCTATTATTCCATGCTAATCTATTCAAGCAATAGCCCGCTTTAAACACTCTAATTTTTTCAAGGTAATGGTCCTGGCTCCCCAACACACCCAACAAAGGACATGCTGGTTCACCAGAAGGAAGACCCGACAGCAGACAGTACTCGCCAAAGACGGACCGCCCGGCCAGGCCTAAAATTCAACTACGAGCTTTTTAACTGCAACAACTTTAATATACGCTATTGGAGCTGGAATTACCGCGGCTGCTGGCACCAGACTTGCCCTCCAA
+
CDDDDIIIIIIIHHIIIIIIIIIIHIIIIIIIGHIIIHHIIHIIHHIIIIIHIIIHIHHIIHHGIIHIIHIICHIIIIIIIGHGHHIIHEHHIIHGHIGFHDGHIHHIHHGIIIIIHIHGHIHIIIHHHHIIIIIHIHHHHIHIIIIIIIIIIHHHHGHHHHHIEHHHHHHHIHIIIHHHIIIHIIIHHIHHHGIIIHHIIHHIHHIIGIIIIIHIIIIIIHIHIIIIIIIIIIIHIIIIIIIIHIIIHHIIIIHHIIIIIIIIIIIIIIIGIIIIHHIIIIIHHIIIIIIIIIGIIIHIIIIIIIIIIIIIIIIIHGIIIIIIHHHHIIIIIIIIIIIIH@DCDA
@HISEQ:969:HM2KJBCX2:2:1101:13966:34334 2:N:0:ACTATGCA
CTTAGCTACTCTCCCAACTATCCCTATTAATCATTACATCGATCCTAGAAACCAACAAAATAGAATCGGATGTCCTATTTCATTATTCCATGCTAATGTATTCAAGCGTGAGCCTGCTTTAAACACTCTAATTTTTTCAAGGTAACAGTCCTAATTCCCCGTGACACCAAATTAATGGCATTACGGTTCTTTAGAAGGTGAGAAATCAATAATATCAGTACATACCAACGGCATGACCGAAACATTGATCCCGAAATTCAACTACGAGCTTTTTAACTGCAACAACTTTAATATACGCTATTGGAGCTGGAATTACCGCGGCTGCTGGCACCAGACTTGCCCTCCAA
+
DDDDDIIIIIIIIIIIIIIIIIIIIHIIIIIIIIIIIIIIIIIIIIIIIIIIIIHIHIIIIIIGIIIIHCHIIIIIIIIIIIIHHIIIIIIIIIHHHHHIIHHHIHIIIIIIIIIIIHIIIIIHIIIIHHIIIIIIIIIIIIIIIIIIIIIIIIIIIIIIIIIIIIIHIIIIIIIIIIIIIIIIHIIHHHHIIIIIIIIIIIIIIIIIIIIIIIIIIIIIIIIIGIIIIIIIIIIIIIIIIIIIIIIIIIIIIIIIIIIIIIIIIIIIIIIIIIIIIIIIIIIIIIIIIIIIIIIIIIIIIIIIIIIIIIIIIIIIIIIIIIIIIIIIIIIIIIIIHIIIIIDDDDD
@HISEQ:969:HM2KJBCX2:2:1101:9034:34557 2:N:0:ACTATGCA
CTTAGCTACTCTCCCAACTATCCCTATTAATCATTACGTCGATCCTAGAAACCAACAAAATAGAATCAAACGTCCTATTTCATTATTCCATGCTAATGTATTCAAGCGTAAGCCTGCTTTAAACACTCTAATTTTTTCAAAGTAACAGTCCTGATTCCTCACGACACCAAATTAATGACATCGCGGTTCTTCAGAAGGTAGGAACCAATAATGCCAGTGCGTACCGAAGCACGACCAACAATTTGATCCCGAAATTCAACTACGAGCTTTTTAACTGCAACAACTTTAATATACGCTATTGGAGCTGGAATTACCGCGGCTGCTGGCACCAGACTTGCCCTCCAA
+
DD@?DHHH@H@HE1DGHCEHIIEEECGHC<FECGHGHHE<FCG<0D<C1<C@CFEHHH1CF@1DEECCC@C0CF@C@HIIHGEHHECHH@<<<<DGHHDH@<@1G@EFHH@><C@HEFD1HGCEFHHHB<CEHEFACH61AFGHIGGEEA<D1CAFHI#FHHCIHHHIHH)HIFHHHEE<5HECFHHIHHHFIHIHFEIHIHHHEHFHCF@AE:EDCC<<0DEHCG1HGEEC@H?CFF<1G?HD@CCDHEIHC<?GGEEHGF<CHH@HHEGHHHHFCCHFC@F<11HEC<<<D/1IHD1HG?GGC<1<CG@IHCHCCECHGECCGC<CFEGC<C@<0HE1D<<00
@HISEQ:969:HM2KJBCX2:2:1101:14584:34915 2:N:0:ACTATGCA
CTTAGCTACTCTCCCAACTATCCCTATTAATCATTACATCGATCCTAGAAACCAACAAAATAGAATCGGATGTCCTATTTCATTATTCCATGCTAATGTATTCAAGCGTGAGCCTGCTTTAAACACTCTAATTTTTTCAAGGTAACAGTCCTAATTCCCCGTGACACCAAATTAATGGCATTACGGTTCTTTAGAAGGTGAGAAATCAATAATATCAGTACATACCAACGGCATGACCGAAACATTGATCCCGAAATTCAACTACGAGCTTTTTAACTGCAACAACTTTAATATACGCTATTGGAGCTGGAATTACCGCGGCTGCTGGCACCAGACTTGCCCTCCAA
+
DADDDIGIIHHHHHIIGHIIHIGIIHHIIIIIIIIIIIIIGIIIIIIIHIHIGECHCHEHIIHHIIHCH=HIHHIHGIEHIHIIHIFIEHHCHHHHHIHHHFIHEHEHHHHIIIHHFGHHCCFGHHHIHHCHIIIIIIIIHIFHHGEGGIIIHHIHIIGHHHIHHHHIIIIHHHIIIIIIIHIHHGIIHIIIIIIIIIIIIIIIIIIIIIIIIIIHHHIIIIHII<IHIIIHIHHHHIIIHHHHHF<HHFCHEIIIIIIIIIHHIHIHIHIIIHHEIIGIIIHHIIIIIHHHGIIIIIHHHFHHGIIIHIIIIHHGIGIIIIIIIIIIIIIIHIHIHIIHIIDDBD@
@HISEQ:969:HM2KJBCX2:2:1101:1527:34280 2:N:0:ACTATGCA
CTTAGCTACTCTCCCAACTATCCCTATTAATCATTACGTCAATCCTAGAAACCAACAAAATAGGATCGAACGTCCTATTTCATTATTCCATGCTAATGTATTCAAGCGTTAGCTTGCTTTAAACACTCTAATTTTTTCAAAGTAACAGTCCAAATTCCCCGCAACACCAAATTAATGGCATTACGGATCATCAGGAAGGAGGAATCAGTGAGACCAGTACATACCAGAGGCATGACCAATCTACTAACCCCGAAATTCAACTACGAGCTTTTTAACTGCAACAACTTTAATATACGCTATTGGAGCTGGAATTACCGCGGCTGCTGGCACCAGACTTGCCCTCCAA
+
DDDDDIIIIIIIIIIHIIIIIIIIIIHIIIIIIIIIIIIIIIIIIIIIIIIIIIIIIHIIIIIIIHIIIIIIHIIIIIHHIIIIIIIIIIIIIIIIIIIIHHHHIIIIIIIIIIIIIHIIIHHIIIIIIHIIIIIIIIIIIIIIIIIIIIIIIIIIIIIIIIIIIIIIIHIIIIIIIIIIIIIHIIIIIIIIIIIIIIIIIIIIIIIIIIIIIIIIIIIIIIIIIIIIIIIIIIIIIIIHIHIIIIIIIIIIIIIIIIIIIIHIIIIIIIIIIIHIIIIIIIIIIIIIIIIIHIIIIIIIIIIIIIIIIIIIIIIIIIIIIIIIIIIIIIIIIIIIIIIIIDDDDD
@HISEQ:969:HM2KJBCX2:2:1101:20679:35567 2:N:0:ACTATGCA
CTTAGCTACTCTCCCAACTATCCCTATTAATCATTACGGTGGTCCTAGACCAACAAAATAGAACCAACGTCCTATTCTATTATTCCATGCTAATCTATTCAAGCAAAAGCCCGCTTTAAACACTCTAATTTTTTCAAGGTAATGGTCCTGGTTCCCCAACACACCCAATAAAGGACATACTGGTTCACCAGAAGGAAGACCCGACAGCAGACAGTACTCGCCAAAGACGGACCGCCCGGCCAGGCCTAAAATTCAACTACGAGCTTTTTAACTGCAACAACTTTAATATACGCTATTGGAGCTGGAATTACCGCGGCTGCTGGCACCAGACTTGCCCTCCAA
+
DD@DDIIIIIHHIIIIIIIIIIIIIIIIIHHIHIHIIIIIEHIHHIHHHHIHIIIIIGIHHHIIIIIIGHIH=GFHHHIIIGIIIIIIEHIGHIHHHIIIIDFGIIIIHHHHEGB<GHHIIHHIHGHIHIHHIHBCHIIIHHHIIIHIIIIHGIHIHHHHHHHIIIIIIIHGHGIHIIIIIIHIIIIIIIIIIIHIIIIIIIIIIGIIIHIIIIIIIIIIIIIHIIHHIIIIIIIIII?IHIIIIGIHIIIIIIIIIIHHIIIIIIIIIIIIIIIIIIHHHIIIIIIIIIIIIHGDFIIHIIIIIIIIIIIIIIIIIIIIIIIIIIIHHFIIIIIIIDDDDD
@HISEQ:969:HM2KJBCX2:2:1101:11204:35746 2:N:0:ACTATGCA
CTTAGCTACTCTCCCAACTATCCCTATTAATCATTACATCGATCCTAGAAACCAACAAAATAGAATCTGATGTCCTATTTCATTATTCCATGCTAATGTATTCAAGCGTAAGCTTGCTTTAAACACTCTAATTTTTTCAAGGTAACAGTCCTAATTCCCCATAACATCAAATAAATGACATTATGGTTCTTTAGAAGGTGAGAACCAATAAAACCAGTACATACCAAGGCATGACCGATTCCTTGATCCCGAAATTCAACTACGAGCTTTTTAACTGCAACAACTTTAATATACGCTATTGGAGCTGGAATTACCGCGGCTGCTGGCACCAGACTTGCCCTCCAA
+
DCDDCIIIHIIIIIIIIIIIIIHIHHIIIIIIIIIIIIIIIHIIIIIHIIIIIIIIHIFHIIHHEHHHIFIIIHFIIIIIGIIIGIIIIIIFHIIIIIIIIHHIIIIIIIIIIIIIIIIIIHIIIIIIIIIHHIIHHIIIIGIHIIIIIIIIHIIIIIIIIIIHHHGIIIIIIIHHIIIIIIIIIIIIIIIIIIIIHIIIIIIIIIIIIIIIIIIHIIIIIIIIIIIIIIIIIIIIIIIIIIIHIIIIIIIIIIIIIIIIIIIIIIIIIIIIIIIIIIIIIIIIIIIIIIIIHIIIIIIIIIIIIIIHIIIIIIIIIIIIIIIIIIIIIIIIIIIIIIIIDDDDD
@HISEQ:969:HM2KJBCX2:2:1101:8745:35860 2:N:0:ACTATGCA
CTTAGCTACTCTCCCAACTATCCCTATTAATCATTACGTCAATCCTAGAAACCAACAAAATAGGATCGAACGTCCTATTTCATTATTCCATGCTAATGTATTCAAGCGTTAGCTTGCTTTAAACACTCTAATTTTTTCAAAGTAACAGTCCAAATTCCCCGCAACACCAAATTAATGGCATTACGGCTCATCAGGAAGGAGGAATCAGTGAGACCAGTACATACCAGAGGCATGACCAACCTACTAACCCCGAAATTCAACTACGAGCTTTTTAACTGCAACAACTTTAATATACGCTATTGGAGCTGGAATTACCGCGGCTGCTGGCACCAGACTTGCCCTCCAA
+
DDDDDIIIIIIIHHHIIIIIIIIIIIIIIIIIIIIIIIIIIIIIIIIIIIIIIIIIHIIIIIIIHIIIHIHIIIGIIIIIIIIIHHIHHIIIIIIIIIHIIHIIIIIIIIIHHHIIIIIIIIIHGIHHIIHIHIIIIIIHIHHIIIIHIIIIIIHI7IIIIIIIIIIHIIIIIIIIIIIHHIIIIIIIHHIIIHIIIIIIIIIIIIIIIIIIIIIIIHIIIIIIIIIIIIIIHIIIIIIIIIIHFHHIIIIIIIIIIIIIIHHIIIIIIIIIIIIIIIIIIIIIIIIIIIIIIIIIIIIIIIIIIIIIIIIIIIIIIIIIIIIIIIIIIIIIIIIIIIIIHDDDDD
@HISEQ:969:HM2KJBCX2:2:1101:8019:37235 2:N:0:ACTATGCA
CTTAGCTACTCTCCCAACTATCCCTATTAATCATTACATCGATCCTAGAAACCAACAAAATAGAATCTGATGTCCTATTTCATTATTCCATGCTAATGTATTCAAGCGTAAGCTTGCTTTAAACACTCTAATTTTTTCAAGGTAACAGTCCTAATTCCCCATAACATCAAATAAATGACATTATGGTTCTTTAGAAGGTGAGAACCAATAAAACCAGTACATACCAAGGCATGACCGATTCCTTGATCCCGAAATTCAACTACGAGCTTTTTAACTGCAACAACTTTAATATACGCTATTGGAGCTGGAATTACCGCGGCTGCTGGCACCAGACTTGCCCTCCAA
+
DCDDDIIIIIIIHIIH?HHIIIIIIIIIIIIIIIIIIIHIIIIIIIGIIIIHIIIIIIIGIIEHIHEHHHIHIHHHIHIHHHIIIIICHIEHCHHHHIIIHGHIHHIIIIIGIHHHHGHIIIHIIIIIIIIIIIIIIIIIIIIIIIIIHIIIIIIIHHHIIIIIIIHHIIIIIIIIIIIIIIIIIIIIIHHIIIIIIIIIIIIIGIHIIIIHIIIIIIIIIIIIIHGIIIIIIIIIIHHIIIHHIIIIIIIIIIIHIHIIIHHIIIIIIIIIIIIIIIIIIIIIIIIIIIIIHIIIIIIIIIIIIIIIIIIGIIIIIIIIIIIIIIIIIIIIIIIIIIIIDDDDA
@HISEQ:969:HM2KJBCX2:2:1101:17220:36723 2:N:0:ACTATGCA
CTTAGCTACTCTCCCAACTATCCCTATTAATCATTACGGTGGTCCTAGAAACCAACAAAATAGAACACAACGTCCTATTCTATTATTCCATGCTAATCTATTCAAGCAATAGCCCGCTTTAAACACTCTAATTTTTTCAAAGTAATGGTCCTGGCTCCCCAACACACCATACTGGTTCACCAGAAGGAAGACCCGACAGCAGACAGTACTCGCCAAAGACGGACCGCCCGGCCAGGCCTAAAATTCAACTACAAGCTTTTTAACTGCAACAACTTTAATATACGCTATTTGAGCTGGAATTACCGCGGCTGCTGGCACCAGACTTGCCCTCCAA
+
DDCDDIIIIIIIHIIIIIIIIIIIIIIIIIIIIIIIIIIIHGHIIIIIHIIIIIIIIHHHHHGHHIIIIHIHHHHIIIIIIIIIIIIIIIHIIHIIIIIIIIHIIIIIIIIIIIIIIHGIIIHIHHHHHIIIIIIIHIHHHHHHHIIHIIIHIHHHIIIIIIIIIHIIIHIGIIHIIIIIIIIIIIIIIIIIIIIIIIIIIIHHHIIIIIIIIIHIHIIIIIIIIHGHIIIHHIIIIIIIIIIHGIIIIIHHHIIIIIIIIIIIIIIIIIIIIHGHIIIIIHIHIIIIIIIIIIIIIIIIIIIIIIIIIIIIIIIIIIIIIIIIIIIIIDDDDD
@HISEQ:969:HM2KJBCX2:2:1101:7244:37429 2:N:0:ACTATGCA
CTTAGCTACTCTCCCAACTATCCCTATTAATCATTACGGTGGTCCTAGAAACCAACAAAATAGAACCACAACGTCCTATTCTATTATTCCATGCTAATCTATTCAAGCAATAGCCCGCTTTAAACACTCTAATTTTTTCAAGGTAATGGTCCTGGCTCCCCAACACACCCAATAAAGGACATACTGGTTCACCAGAAGGAAGACCCGACAGCAGACAGTACTCGCCAAAGACGGACCGCCCGGCCAGGCCTAAAATTCAACTACGAGCTTTTTAACTGCAACAACTTTAATATACGCTATTGGAGCTGGAATTACCGCGGCTGCTGGCACCAGACTTGCCCTCCAA
+
DDDCDIIIIIIIIIIIIIIIIIIIIIIIIIIIIIIIIIIIIHIIIIIIHIHIIIGIHIHIIIHHIIIIIHIIHIIIIGIIIIIHIIIIIIIIIGIIIIIIIIIHIIIIIIIIHIHIIIIIIIIHIHIIIIIIIIIIHIIIIIIIIHIIIIIHHIHIIIGIIIIIIIIIIIIIIHIIIIIIIIIIIIIIIIIIIIIIIIIIIIIIIIIIIIIIIIIIIIIIIIIIIIIIIIIIIIIIIIIIIIIIHIIIIIIIIIIIIIIIIIIIIIIIIIIIIHHIIIIIIIIIIIIIIIIIIIIIIIIHHIIIIIIIIIIIIIIIIIIIIIIIIIIIIIIIIIIIIIIIIDDDDD
@HISEQ:969:HM2KJBCX2:2:1101:5365:37747 2:N:0:ACTATGCA
CTTAGCTACTCTCCCAACTATCCCTATTAATCATTACGGTGATCCTAGAAACCAACGAAATAGAATCAGTCCGTCCTATTTCATTATTCCATGCTAATGTATTCAGACGTTAGCCTGCTTTAAACACTCTAATTTTTTCAAAGTAACAGTCCTGATTTCCCATCACACCAAATAAATGGCATGAAAGTTCCTCAGAAGGTAGAGATTTATCTCACCAGTACAGACAATTAAGCCTGACCAATGGGTAAACCCCGAAGTTCAACTACGAGCTTTTTAACTGCAACAACTTTAATATACGCTATTGGAGCTGGAATTACCGCGGCTGCTGGCACCAGACTTGCCCTCCAA
+
DDDDDIIIIIIIIIIIIIIIIIIIIIIIIIIIIIIIIIIIIIIIIIIIIIIIIHIIIIHIIIIHIIIIIIIIHIIIHIIHHIIIIIIIIIIIGFHIIIIIIIIHIHHIIIIIIIHIIIIHIIIIIIIIIIHGIIIIIIIIIIIIIIIIIHIIIIIIIIIIIIIIIIIIIIIIIIIIHIIIIIIIIIIIIIIIIIIIIIIIIIIIIIIIIIIIIIIIIIIIIIIIIIIIIIIIIIIIIIIIIIIIHHHHHHIHIIIIIIIIIIIIIIGIIIIIIIIIIIIIIIIIHIIIIIIIIIIIIIIIIIIIIIIIHIIIIIIIIIIIIIIIIIIIIIIIIIIIIIIIIIIDDDDD
@HISEQ:969:HM2KJBCX2:2:1101:8816:37548 2:N:0:ACTATGCA
CTTAGCTACTCTCCCAACTATCCCTATTAATCATTACGGTGATCCTAGAAACCAACGAAATAGAATCAGTCCGTCCTATTTCATTATTCCATGCTAATGTATTCAGACGATAGTCTGCTTTAAACACTCTAATTTTTTCAAAGTAACAGTCCTGATTTCCCATCACACCAAATAAATGGCATGAAAGTTCCTCAGAAGGTAGAGATCCATCTCACCAGTGCAGACAATTAAGCCTGACCAATGGGTAGACCCCGAGGTTCAACTACGAGCTTTTTAACTGCAACAACTTTAATATACGCTATTGGAGCTGTAATTACCGCGGCTGCTGGCACCAGACTTGCCCTCCAA
+
DDDCDIIIIIIIIIIIIIIIIIIIIIHIIIIIIIIIIIIHIIIIIIIIGHIIHIIIIHHIIIIIIIIIIIIIIIIIIIIHIIIIIIIIIIIIIHIGIIIIIHIIIIIIIIIIIIIIHIIIIIIHIIIIIIIHIIIHIIHHIIIHIIHIIIIIIIHIIIIIIIIIIIIIIIIIHIIIIHFIIIIIIIIIIIIIIIIIIIIIIIIIIIIIIIIHIIIIIIIIIIIIIIIIIGIIIHHIIHIIIIIIHHGIIIIGIGIIIIIIIIIIIIIIIHIIIIIIIIIIIIIIIIIIIHIIIIIIIIIIIIIIIIIIIIIIIIIIIIIIIIIIIHIIIIIIIIIIIIIIIIIDDDDD
@HISEQ:969:HM2KJBCX2:2:1101:1988:36956 2:N:0:ACTATGCA
CTTAGCTACTCTCCCAACTATCCCTATTAATCATTACGGTGATCCTAGAAACCAACAAAATAGAACCATGCCGTCCTATTTTATTATTCCATGCTAATCTATTCAAGCACAAGCCTGCTTTAAGCACTCTAATTTTTTCAAGGTAATAGCTCTGCTTCCCCAACGCACTAACTTAATAGCATGCTGGTTGTTCAGAAGGTAGGAATTCATCAGGCCAGTGCGGACAGTGAAGCCCGACCAACCGACAAACTCCGAAATTCAACTACGAGCTTTTTAACTGCAACAACTTTAATATACGCTATTGGAGCTGGAATTACCGCGGCTGCTGGCACCAGACTTGCCCTCCAA
+
DBDB01DHGGHHHCGHHHIIIIHIHHHHIHI?@@FHHIHIHHHIHIIIIHGIHHHHI1CGHIH@FHHIH@C?C<?/GHHGHH1GHHE?GCHIGEHHHIIHFCG@@GGEFFHHG?EF1DHHEHHHHHGFEHIGGEHHIHFHHFAACHHEEEHHHIIHHIIIHCCGGFEGCAGF@DGHCIGHIIIIHIIIHIHHHHCECCHEE@FGHGEGGIHGCHHHHE<DECHEHHGCHIHDHDFHECEHHDC@DD1<<E@<G1C?HD@D<0EHHHHIIIFIIIIIIIHHIHFEFHHG@?HHIIGIHGHHHHEEHHCGEFHHHIHIIHHIH?EIHHIIIIHHH?HEHHHCHHEBB@DB
@HISEQ:969:HM2KJBCX2:2:1101:4730:38334 2:N:0:ACTATGCA
CTTAGCTACTCTCCCAACTATCCCTATTAATCATTACGTCGATCCTAGAAACCAACAAAATAGAATCAAACGTCCTATTTCATTATTCCATGCTAATGTATTCAAGCGCGAGCTTGCTTTAAACACTCTAATTTTTTCAAAGTAACAGTCCTGATTTCCCGCGACACCAAATTAATGACATCGTGGTTCGTCAGAAGGGAGAAACCAATAATGCTAGTACGTACAAAGTACGACCGACATATTAGTCCCGAAATTCAACTACGAGCTTTTTAACTGCAACAACTTTAATATACGCTATTGGAGCTGGAATTACCGCGGCTGCTGGCACCAGACTTGCCCTCCAA
+
DDDDDIIIIIIIIIIIHIIIIIIIIIIIIIIIIIIIIIIHHIIIIIIIIIIIIIIIIIIIIIHIHIIIHIIIIIIIIHIIIIIIIIIHIIIIIIIIIIIIIIIIIIIIIIIHIIIIIIIIIIIIIHHHIIIIIIIIIHIIIIIIIIIIIIIIIIIIIHHIHHIIIIIIIIHHHIIIIIIIIIIIIIIIHIIIIIIIIIIIIIIIIIIIIIIIIIIIIIIIIIIIIIHIIIIIIIIIIIIIIIHIIIIIIIIIIIIIIIIIIIIIIIIIIIIIIIIIIIIIIIIIIIIIIIIIIIIIIIIIIIIIIIIIIIIIIIIHIIIIIIIIIIIIIIIIIIIIIIIDDDDD
@HISEQ:969:HM2KJBCX2:2:1101:16646:37888 2:N:0:ACTATGCA
CTTAGCTACTCTCCCAACTATCCCTATTAATCATTACGGTGATCCTAGAAACCAACGAAATAGAATCAGTCCGTCCTATTTCATTATTCCATGCTAATGTATTCAGACGTTAGCCTGCTTTAAACACTCTAATTTTTTCAAAGTAACAGTCCTGATTTCCAATCACACCAAATTAATGACATGAAAGTTCCTCAGAAGGTAGAGATTTATCTCACCAGTACAGACAATTAAGCCTGACCAATGGGTAAACCCCGAAGTTCAACTACGAGCTTTTTAACTGCAACAACTTTAATATACGCTATTGGAGCTGGAATTACCGCGGCTGCTGGCACCAGACTTGCCCTCCAA
+
@DDD@HHHIIEFGHHGHH?<FGCGHHII@<<GHIHHHIIHGIIHIHHHHFCGHEEHHII=GEE?G?GCFEEC0<CCHHEFFHII?FEHC?GH1CF?@GIIHGFDHIHIIHIII1HHHEHFE@C@DCGECBGFHHIGAC@GB<IIHGEEH<<EIHHHHHHHEEHHGGEHHHGHIIIGIEGDFIHH@CHHHGCC?H:ECHEE@HFGFEHEHIHIHGG1GFHHEGHGEGDGCHHFCEHGFFFFFHIIIHGECFH=HGHIIHH@HIIHDHG?HIHIIIHFCGHIHHHHFHGG@EEIIIIIDIHIHIIIHHHG@IIIHEHDHHHHIIIIHIHHHHHIIIHFIIHIHIHCDDD@
@HISEQ:969:HM2KJBCX2:2:1101:17023:38582 2:N:0:ACTATGCA
CTTAGCTACTCTCCCAACTATCCCTATTAATCATTACGGTGATCCTAGAAACCAACAAAATAGAATCATGCCGTCCTATTTTATTATTCCATGCTAATGTATTCAAGCAAAATGCCTGCTTTAAACACTCTAATTTTTTCAAAGTAAAGGTCCTGGTTCCCCGCGACACCCAATTAAGGGCATTGCGGTTCTCCAGAAGGTGAGAAATTGACTACACCAGTTCATACCCCTTAAGGCACGACCGATGTGTCAATCCCGAAATTCAACTACGAGCTTTTTAACTGCAACAACTTTAATATACGCTATTGGAGCTGGAATTACCGCGGCTGCTGGCACCAGACTTGCCCTCCAA
+
DDDDDIIIIIIIIIIIIIIIIIIIIIIIIIIIIIIIIIIIIGIIIIIIIIIIIIHIIIIIIIHIHIHIIHIIIEHIIIGHIIGHHHIHHIIIIHHHHCEGHDIIIIIIIIHIIHIIIIIIIIIIIHIIIIIIIIIIIIIHIIIIIIIIIIIIIIIIIHHIHIIIIIIIHIHIIHHFHIIIIHIIIIIIIIIIIIIIHHIIIIIIIIIGIIIIIIIHIIIIIIIIIIIIIIIIIIIIIIIIIIIIIIIIIHGIIIIIIIHIIIIIIIIIHIIIIIIIIIIIIIIIHIIIIHIIIIIIIIHGIIIIIIIIIIIIIIIIIIIIIIIIIIIIIIIIIIIIIIIIIIIIIIIDDDDD
@HISEQ:969:HM2KJBCX2:2:1101:3544:39027 2:N:0:ACTATGCA
CTTAGCTACTCTCCCAACTATCCCTATTAATCATTACGGTGGTCCTAGAAACCAACAAAATAGAACCACAACGTCCTATTCTATTATTCCATGCTAATCTATTCAAGCAATAGCCCGCTTTAAACACTCTAATTTTTTCAAGGTAATGTTCCTGGCTCCCCAACACACCCAATTAAGGACATACTGGTTCACCAGAAGTAAGACCCGACAACAGGACAGTACTCGCCAAAGACGGACCGCCCGGCCAAGTCTAAAATTCAACAACGAGCTTTTTAACTGCAACAACTTTAATATACGCTATTGGAGCTGGAATTACCGCGGCTGCTGGCACCAGACTTGCCCTCCAA
+
DCAABC<1<D11D?1CGEHCGHGHGHEHE@GHIEHEG@<DGCC1<<1<11<GHI?E11<FGG11DCHCE1<D/<<CD<@1CFH1D1<<<1CEE1C1F@<<1</C<?B11C<<<1<1<AECH11<1D</D@G1<FHH@.1<<1<<<<</:1<<1<<<DCFE@/0<<00C@0DGHE/<<D@/C<HC</<DC:@<=CE#=F8GD/=7DFCFD<<2FH0<0EE1<C</<101EA1D/</HCC</</A111:1?B11<?D<11G<<11<<<11@EFD1<1D1HGGC<<11C1G<11D<00/<<<D1GFC<1<EHCD1@<<////1C1CHFEGFD<<1G<HGC<D/01000<0
@HISEQ:969:HM2KJBCX2:2:1101:3694:39120 2:N:0:ACTATGCA
CTTAGCTACTCTCCCAACTATCCCTATTAATCATTACGGTGATCCTAGAAACCAACAAAATAGAACCATGCCGTCCTATTCTATTATTCCATGCTAATATATTCGAGCAAAAATGCCTGCTTTAAACACTCTAATTTTTTCAAGGTAAAGGTCCTGGATCCGCAAGACACCCAATAAAGGACATCAAGTTTCTCCAGAAGGTGAGAAATCAACTGCAACAGTTCATACCCCTTAAGGCATGACCATCACGTCAATCCCGAAATTCAACTACGAGCTTTTTAACTGCAACAACTTTAATATACGCTATTGGAGCTGGAATTACCGCGGCTGCTGGCACCAGACTTGCCCTCCAA
+
DDDDCGHHIHHHIIIIIIIIIIIIIIIIIIIIIIIIIIIIIIIIIIIIIIIIIIIIIIIIIIHIIHIIHEHHIIIGHHHIIIHIHHHHIHIIIGIIIIIIIFHIHHEEGGIIIHIHIIIHHHHIIFHFIIHHFEHIIHHGIHHHHHIIIIIIIHHIIIHIIIIIIHHHIIIIIIHIIIIHIIIIIIGIHHIHGHIHHHIIIIIIIIIHFIIIIIIHFIIIIGIIIIH<H=HHIIIIIIIIIIIIIIIIIIHFIIIIIIIIIIIIIIIIIIIIIIIIIIIIIIIIIIIIIIIIIIIIIIIIIIIIIIHIIIIIIIIIIIIIIIIIIIIIIIIIIIIIIIIIIIIIIIIIDDDDD
@HISEQ:969:HM2KJBCX2:2:1101:18275:38911 2:N:0:ACTATGCA
CTTAGCTACTCTCCCAACTATCCCTATTAATCATTACGTCGATCCTAGAAACCAACAAAATAGAATCAAACGTCCTATTTCATTATTCCATGCTAATGTATTCAAGCGTAAGCCTGCTTTAAACACTCTAATTTTTTCAAAGTAACAGTCCTGATTCCCCACGACACCAAATTAATGACATCGCGGTTCTTCAGAAGGTAGGAACCAATAATGCCAGTGCGTACCGAAGCACGACCAACAATTTGATCCCGAAATTCAACTACGAGCTTTTTAACTGCAACAACTTTAATATACGCTATTGGAGCTGGAATTACCGCGGCTGCTGGCACCAGACTTGCCCTCCAA
+
DDDDDIIIHIIIIIIIIIIIIIIIIIIIIIIIIIIIIIIIIIIIIIIHIIIIIIIIIIIHHHHEHHHHIGIIIGIIHIIIHIIIIIIHFHIIIIIIIIHIIGHHHIIHHIIIIIIIHIIIIIHIHIIIHIIIIIIIIIIHIIHIIIIIIIIIHHIIIIIHIIIIIIIHIIIIHIIIIIIIIIHIIHIIIIIGIIIIIIIIIIIIIIIIIIIIIIIIIIIIHIIIIIIIIIIIIIIHIHIIIIIHIIHIIIIIIIHHIIIIIIIIIIIIIIIIIIIIIIIIIIIIIIIIIIIIIIIIIIIIIIIIIIIIIIIIIIIIIIIIIIIIIIIIIIIIIIIIIIIIDDDDD
@HISEQ:969:HM2KJBCX2:2:1101:7383:39169 2:N:0:ACTATGCA
CTTAGCTACTCTCCCAACTATCCCTATTAATCATTACGTCAATCCTAGAAACCAACAAAATAGGATCAACGTCCTATTTCATTATTCCATGCTAATGTATTCAAGCGCGAGCCTGCTTTAAACACTCTAATTTTTTCAAAGTAACAGTCCTGATTCCCCACCACACCAAATTAATGACATGATGGTTCGTCAGAAGGTAGAAATCAGTAACACCAGTACGTACCGAAGGCACGACCAGCGTACTAATCCCGAAATTCAACTACGAGCTTTTTAACTGCAACAACTTTAATATACGCTATTGGAGCTGGAATTACCGCGGCTGCTGGCACCAGACTTGCCCTCCAA
+
DDDDDIIIIIIIIIIIIIIIIIIIIIIIIIIIIIHIIIIIIIIIIIIIIIHIIIIGIHHIIGHIIHIIIIIIIIIIIHIGHHIIHHIIHIIEHHHIHIHHIHIHHIIIIIIIIHIIIIIHIIIIHIIIIIIIIIIHHIIIIIIIIIIIHIIHIIIIIIIHHIIIHIHIIIIIIHIIIIIIIIIIIIIIIIHIIIIIIIIIIIIIIIIIIIIIIIIIIIIIIIIIHHIIIIIIIIIIIIIIIIIIIIIIIIIIIIIIIIIIIHIIIIIIIIIIIIIIIIIIIIIIIIIIIIIIIIIIIIHIIIIIIIIIIIIIIIIIIIIIIIIIIIIIIIIIIIIIIIIIDDDDD
@HISEQ:969:HM2KJBCX2:2:1101:9291:40237 2:N:0:ACTATGCA
CTTAGCTACTCTCCCAACTATCCCTATTAATCATTACGTCAATCCTAGAAACCAACAAAATAGGATCGAACGTCCTATTTCATTATTCCATGCTAATGTATTCAAGCGTTAGCTTGCTTTAAACACTCTAATTTTTTCAAAGTAACAGTCCAGATTCCTCGCAACACCAAATTAATGGCATTACGGCTCATCAGGAAGGAGGAATCAGTGAGACCAGTACATACCAGTGGCATGACCAACCTACTGACCCCGAAATTCAACTACGAGCTTTTTAACTGCAACAACTTTAATATACGCTATTGGAGCTGGAATTACCGCGGCTGCTGGCACCAGACTTGCCCTCCAA
+
DBDADIHIHIIIIIIIIIGHIIHHGHHIIIHHHIIGHECGHIEHHHHHIIIHCEEGCHIHIHHHHIIDHHIHHHHHHIFGIHIIIE<EHHF1CFHHHIIIHF@DGHIGIHIIHHHIGHIHHHHIIIHHHIIIHIIIIHIIIIHIHIIAHHHGEH@FIIIIHHIIIIHHHIIIHHHHHIHIIIIIIHHIHHGIIIIIIIIHIHHIHIIIIIHGCGIIIIIIHHHIHHIIH=HFIIHHIHHIHHGD<HHIIHIHHHHEEHEEHGCHEGHIIIIHHHGIIIIIIIIIIHEHGIIHIHIHHHGGHIHHHIIHIIIHIIIHIIIHHHHEIIIHHHIHIHIIIIHCHDDDDD
@HISEQ:969:HM2KJBCX2:2:1101:19791:40241 2:N:0:ACTATGCA
CTTAGCTACTCTCCCAACTATCCCTATTAATCATTACTTTGGTCCTCAAACCAACAAAATAAAACCAAAGTCCTATTCTATTATTCCATGCTAATGTATCCAAGCAAACGCCTGCTTTGAACACTCTAATTTATTCAAAGTAAACCCTTGGAGTCCTGCTGTTGCAGGCCCCCAAGTATAGGGAAACCCCGAAAAGTACTTGCAACGCAAGACCAGTCGGACAATCCCGAAGTTCGACTACGAGCTTTTTAACTGCAACAACTTTAATATACGCTATTGGAGCTGGAATTACCGCGGCTGCTGGCACCAGACTTGCCCTCCAA
+
DDCDDIIIIIIIIIIIIIIIIIIIIIIIIHIHIIIIIIIIIIIIIIIIIIIHIIIIIIIIIIIHIIIHGHIIHIIIIIIIIIHIIIIIIIIIIIIIIIHIIIIIHIIIIIIIIIIIIIIIIIIIIIIIIIIIIIIIIIIIIIIIIIIIIIIIIIIIIIIIIIIIIIIIIIIIIIIIHIIIIIIIIIIIIIIIIIIIIIIIIIIIIIIIIIIIIIIIIIIIHHIIIIIIIIIIIIIIIHIIIIIIIIIIIIIIIIIIIIIIIIHIIIIIIIIIIIIIIIIIIIIIIIIIIIIIIIIIIIIIIIIIIIIIIIIIIIIIIIDDDDD
@HISEQ:969:HM2KJBCX2:2:1101:20609:40182 2:N:0:ACTATGCA
CTTAGCTACTCTCCCAACTATCCCTATTAATCATTACATCGATCCTAGAAACCAACAAAATAGAATCGGATGTCCTATTTCATTATTCCATGCTAATGTATTCAAGCGTGAGCCTGCTTTAAACACTCTAATTTTTTCAAGGTAACAGTCCTAATTCCCCGTGACACCAAATTAATGGCATTACGGTTCTTTAGAAGGTGAGAAATCAATAATATCAGTACATACCAACGGCATGACCGAAACATTGATCCCGAAATTCAACTACGAGCTTTTTAACTGCAACAACTTTAATATACGCTATTGGAGCTGGAATTACCGCGGCTGCTGGCACCAGACTTGCCCTCCAA
+
DDDDDIIIIIIIIIIIIIIIIIIIIIIIIIIIIIIIIIIIIHIIIIIIIIIIIIIIIIIIIHIHHHHIIIIIIIIIIIIIIIIIGIIIHIIIIIIIIIIIIHHIIIIIEIIHIIIHIIIIIIIIIIIHIIIIIIIIIIIIIIIHHIIIIIIIIIIIIHHHIIIIHIIHIIIHHIIIIIIIIIIIIIIIIIIIIIIIIIIIIIIIIHIIIIIIIIIIIIIIIIIIIIIIIIIIIIIIIHIIIIIIHH<IIIIIIIIIIIIIIIIIIIIIIIIIIIIIIIIIIIIIIIIIIIIIIIIIIIIIIIIIIIIIIIIIIIIIIIIIIIIIIIIIIIIIIIIIIIIIIIDDDDD
@HISEQ:969:HM2KJBCX2:2:1101:7015:41025 2:N:0:ACTATGCA
CTTAGCTACTCTCCCAACTATCCCTATTAATCATTACGGTGATCCTAGAAACCAACGAAATAGAATCAGTCCGTCCTATTTCATTATTCCATGCTAATGTATTCAGACGATAGTCTGCTTTAAACACTCTAATTTTTTCAAAGTAACAGTCCTGATTTCCAACCACACCAAATAAATGGCATGAAAGTTCCTCAGAAGGTAGAGATCCATCTCACCAGTGCAGACAATTAAGCCTGACCAATGGGTAGACCCCGAAGTTCAACTACGAGCTTTTTAACTGCAACAACTTTAATATACGCTATTGGAGCTGGAATTACCGCGGCTGCTGGCACCAGACTTGCCCTCCAA
+
DDDDDIIIIIIIIIIIIIIIIIIIIIIIIIIIIIIIIIIIIIIIIIHIIIIIIIIIHIIIIIGHIIIIHIHHIIIIIIIIIIIIIIIIIIHHIGIIIIIIIHIIIIIIIIIIIIIIIIIIIIHHIIIIIIIIIIIIHIIIIIIIIIHIIIIIIIHIIHHIIIIIIIHIHIIIIIIIIIIIIIIIIIIIIIIIIIIIIIIIIIIIIIIIIIIIIIIIIIIIIIIIIIIIIIIIIIIIIIIIIIIIIIGIIIIIIIIIIIIIIIIIIIIIIIIIIIIIIIIIIIIIIIIIIIIIIIIIIIIIIIIIIIIIIIIIIIIIIIIIIIIIIIIIIIIIIIIIIIIIIIIDDDDD
@HISEQ:969:HM2KJBCX2:2:1101:14084:41741 2:N:0:ACTATGCA
CTTAGCTACTCTCCCAACTATCCCTATTAATCATTACGTCAATCCTAGAAACCAACAAAATAGAATCATCCGTCCTATTTTATTATTCCATGCTAATGTATTCAAGCAAAATGCCTGCTTTAAACACTCTAATTTTTTCAAAGTAAAGGTCCTGGTTCCTCGCGGCACCCAATTAAGGACATCGCGGTTCTCCAGAAGGTGAGAAATTGGCTACACCAGTTCATACCCCTTAAGGCACGACCGATGTGCCAATCCCGAAATTCAACTACGAGCTTTTTAACTGCAACAACTTTAATATACGCTATTGGAGCTGGAATTACCGCGGCTGCTGGCACCAGACTTGCCCTCCAA
+
DDDDDIIIIHIIIIIIIIIIHHIIHIIIIIIIIIIIIIIHIHIIIIIIIIIHHFEHIHHIHIHIHHIIIIGGHIHHIIIIIIIFFHHHHEHHHHIIFHHHHCFHHHEHHIIHHHIGHHHHHHHHH?GHHHIHGHHGBEHEF?@EEHHIIIIIII.IIIIII9II<IIHGFHIIIIIIGIIIIIGIIIIIIGHIIGIGIIIIIIIIIIIIGGIIHHHIIIIIIIIGIIIIIGIIIIIIIGFIIIIIIIIHHIIIIIIIIIIIIIIIIIHIIIIIIIIIIIIIIIIIIIIIIIIIIIIIIIIIIIIIIIIIIIIIIIIIIIIIIIIIIIIIIIIIIIIIIIIIIIIIICDDDD
@HISEQ:969:HM2KJBCX2:2:1101:10519:41705 2:N:0:ACTATGCA
CTTAGCTACTCTCCCAACTATCCCTATTAATCATTACGTCGATCTTAGAAACCAACAAAATAAGATCAAACGTCCTATTTCATTATTCCATGCTAATGTATTCAAGCGAATGCCTGCTTTAAACACTCTAATTTTTTCAAAGTAACAGTCCTGATTTCCCACGACACCAAATTAATGACATCGTGGTTCGTCAGAAGGGAGAAACCGACAGGGCCAGTACACACCAGAGGCGCGACCGACCCGTCGATCCCGAAATTCAACTACGAGCTTTTTAACTGCAACAACTTTAATATACGCTATTGGAGCTGGAATTACCGCGGCTGCTGGCACCAGACTTGCCCTCCAA
+
DDDDBHIIIIIIIIIIIIIIIIIIIIIIIIIHHIIIIIIIIIIIIIIHHHIHIHIIIHHIHEEHIIHHI@FHHHIHIIIIIIIIIIIIIHIIIIIIIIIHIIIIHIIIIIIIIHIIIIIIHHHIHIIIIIIIIHIHIHHHHIIIIIIIHIIIIIHIIHHHHHHHHIIIIHIIIIIIIIIHIIIHIIIIHHHIIHIIIIIIIIIIIIIIIIIIIIIIIIIIIHHIIIIIIIHGIIIIIIIIIIIHEIIIIHIIIIIIIIIIIIIIIIIIIIIIIIIIIIIIIIIIIIIIIIIIIIIIIIIIIIIIIIIIIIIIIIIIIIIIIIIIIIIIIIIIIIIIIIIIIDDDDD
@HISEQ:969:HM2KJBCX2:2:1101:5632:42110 2:N:0:ACTATGCA
CTTAGCTACTCTCCCAACTATCCCTATTAATCATTACGGTGGTCCTAGAAACCAACAAAATAGAACCACAACGTCCTATTCTATTATTCCATGCTAATCTATTCAAGCAATAGCCCGCTTTAAACACTCTAATTTTTTCAAGGTAATGGTCCTGGCTCCCCAACACACCCAATTAAGGACATACTGGTTCACCAGAAGGAAGACCCGACAACAGGACAGTACTCGCCAAAGACGGACCGCCCGGCCAAGTCTAAAATTCAACTACGAGCTTTTTAACTGCAACAACTTTAATATACGCTATTGGAGCTGGAATTACCGCGGCTGCTGGCACCAGACTTGCCCTCCAA
+
DDDDDIIIIIIIHIIIIIIIIIIIIHIIGIIIIIIIIIIIIHIIIIIIIIIIHIIIIIGHIIGHIIIIIIHGHHHHHHIEHIIIIIIIIIIIHHHHIIIIIGHHIIIIIIHHIHHHHIFHIIIIIIHIIHIHHII=IIIHFHHIHIIIIHHHIHIHHHIHHIIIIGHHHHIFHHIIIHHIIIHIEHHIHIIHIHHHIIHECIHIIIHHIHFHEHHIHIHIIIIIHHHIHGIHHGIIIHIIIHHIHGIHGEHHHHGHHIHHHG=EHGHIHHGIIHHEIIHIIIHHCGCIHHEHFEGIIIHEHHIIIIHIIHIIIIIIIIHIIIIIHIIIIHIIIHHIIIIIHHDDDDD
@HISEQ:969:HM2KJBCX2:2:1101:6142:42266 2:N:0:ACTATGCA
CTTAGCTACTCTCCCAACTATCCCTATTAATCATTACGGTGATCCTAGAAACCAACGAAATAGAATCAAGCCGTCCTATTTCATTATTCCATGCTAATGTATTCAGACGTTAGCCTGCTTTAAACACTCTAATTTTTTCAAAGTAACAGTCCTGATTTCCAATCACACCAAATTAATGACATGAAAGTTCCTCAGAAGGTAGAGATTTATCTCACCAGTACAGACAATTAAGCCTGACCAATGGGTAAACCCCGAAGTTCAACTACGAGCTTTTTAACTGCAACAACTTTAATATACGCTATTGGAGCTGGAATTACCGCGGCTGCTGGCACCAGACTTGCCCTCCAA
+
@DDDAHIIIIGIHIGHIIIIEHIIIEHIIIIIHHIIIIIIIGHIHHFHIHIIHHIIIIIIIIHIHIIIHHIIIGHIIHIGIIIIIGHIIIGHIHIHHEHIIHIIIIIIIHHHHIFHIIHHHHIFIIIHHIIHIIIHIIIHHIHIIHHHIIIIIHIHHIIIHHIHHIHHHHHHIIIIIIIIIIIIIIIHHIIIIIIIHGIHHIHHHFIIIIIIIIIIIIIIIIIIIIIIHIHGIHIHHIIHIIIHFHFIIIIIIIIHIIIIIIIIHHIHIIIIIIIHFIIHHHFHHHIHFIHHIIHHIIHIIIIIIIIIIIIIIHIIIIIIIIIIIIIIIIIIIIIHIIIIIIIBDDDD
@HISEQ:969:HM2KJBCX2:2:1101:17732:42557 2:N:0:ACTATGCA
CTTAGCTACTCTCCCAACTATCCCTATTAATCATTACGTGGTCCTAAAACCAACAAAATAGAACCATCGTCCTATTTTATTATTCCATGCTAATGTATTCAAGCAAAAATGCCCACTTTAAACACTATATTTTTTTCAAAGTAAAAGTCCTAGTTCATTGAAACACCCAAGAGCATCCCAATTCACCAGAAGGTGAGAAATTGGCTACACACCAATTCATGCCCCTAAAGGCATGACCGATATATCCCAATCCCGAAATTCAACTACGAGCTTTTTAACCGCAACAACACTAATATACGCTATTGGAGCTGGAATTACCGCAGCTGCTAACACCAGACTTGCCCTCCAA
+
DD@D0C1D@<<FHII1FE<GHDC<<1F@@<<C<CCEC1D1CGC<C1FHHH@@<<E<<?FG<C<1<1<1<EC0D1<<@@CCCHHI@HHI@@FHIGHC111GHE8D@DCGCHGFHEHHH8HEHGB@EHFH@GCFGHCD9IHCIHHFHHIIHFHHIHHIHII9HGCHHHHFHH:H:HHHHHEFCGHHHHEIIIH?HEEHHHIHI:EHHIHGHHEHIIHCH8ECHIIGHIHHHGHHGIHEIIIIIIIIIHGDHDHIHHIHCHEHGFCEHEHHEHIIIIIIIIHHHIIHHHHHHIIHIIIHIIIIIIIIIIIHIIIHIIIIIIIIHHIHIIIIHIHFIIHHIIIIIIIIDCCDD
@HISEQ:969:HM2KJBCX2:2:1101:15566:43040 2:N:0:ACTATGCA
CTTAGCTACTCTCCCAACTATCCCTATTAATCATTACGGTGGTCCTAGACCAACAAAATAGAACCAACGTCCTATTCTATTATTCCATGCTAATCTATTCAAGCAAAAGCCCGCTTTAAACACTCTAATTTTTTCAAGGTAATGGTCCTGGTTCCCCGACACACCCAATAAAGGGCATACCGGCTCACCAGAAGGATAGACCCGACAACAGAACAGTACTCGCCAGAGACGGACCGTCCGGTCAGGCCTAAAATTCAACTACGAGCTTTTTAACTGCAACAACTTTAATATACGCTATTGGAGCTGGAATTACCGCGGCTGCTGGCACCAGACTTGCCCTCCAA
+
DDDDDIIIIIIIIIIIIHIIIIIIIIIIIIHIIIIIIIIIHIIII?GHHIIIIIIIHIIIHHHIIIIIIIIIIIIIIIHIIIIHIIIIHHIHIHIIIHHIIIHFHHIIHIIIIIHIIIHHIIIIIIIIIIHIIIIHHHIFIIIIIIHIIIIHHIIIIIIIIIIIIIIIIIIIHIIIHIIIIHIHIHHIIIHIIIHIIIIIIIIIIHHIIIIHHIGIIIIIIIIIIIIIIIIIIIIIIGIIIIIIIIIIIIIIIIIIIIIIHHIGGIIIIIIIIGIIIIIHIIIIIIIIIIHIHIIHHGGIIIIIIIIIIIIIIIIIIIIHIIIIIIIIIIIIIIIIIIGDDDDD
@HISEQ:969:HM2KJBCX2:2:1101:16192:43280 2:N:0:ACTATGCA
CTTAGCTACTCTCCCAACTTCCCTATTAATCATTACGGTGGTCCTAGAAACCAACAAAATAGAACCACAACGTCCTATTCTATTATTCCATGCTAATCTATTCAAGCAATAGCCCGCTTTAAACACTCTAATTTTTTCAAGGTAATGGTCCTGGCTCCCCAACACACCCAATTAAGGACATACTGGTTCACCAGAAGGAAGACCCGACAACAGGACAGTACTCGCCAAAGACGGACCGCCCGGCCAAGTCTAAAATTCAACTACGAGCTTTTTAACTGCAACAACTTTAATATACGCTATTGGAGCTGGAATTACCGCGGCTGCTGGCACCAGACTTGCCCTCCAA
+
DDBDDIIIIHIIFHHHIIIIHIIIIIIIIIIIIIIIIIIIHIIIIIIIIHIIHEHG1DHIGHIIGHGHIIHIHHHIIIIIIHHIHIIEHFHHHHHIHHHHIHIIHHIHIIIIIIIIHHHHHEHHIIIHHHIIIIIHEIIIHIIIHHHIIHHIHHHHIIIIIIIIIHHIHHEFHIHIIIIIIIHIIIIIIIIIIIIIIIHHHIIIIIIIIHHIIIIIIIHIIIIIIIIIII=IIIIIIIIIIIIIHIIIFIHIIIIHHIIIHHIIIIIIIGIIIIIIIIIIIIIIIIHIIIHIIIIIIIIIIIHIIHIIIIIIIIIIIIIIIIHIIIIIIHIIIIIIIIIIIDDDDD
@HISEQ:969:HM2KJBCX2:2:1101:8990:43712 2:N:0:ACTATGCA
CTTAGCTACTCTCCCAACTATCCCTATTAATCATTACGTCGATCCTAGAAACCAACAAAATAGAATCAAACGTCCTATTTCATTATTCCATGCTAATGTATTCAAGCGCGAGCTTGCTTTAAACACTCTAATTTTTTCAAAGTAACAGTCCTGATTTCCCATGACACCAAATTAATGACATCGTGGTTCGTCAGAAGGGAGAAACCAATAATGCTAGTACGTACAAAGTACGACCGACATATTAGTCCCGAAATTCAACTACGAGCTTTTTAACTGCAACAACTTTAATATACGCTATTGGAGCTGGAATTACCGCGGCTGCTGGCACCAGACTTGCCCT
+
DDDDDIIIIIIIIIIIIIIIIHIIIIIIIIIHIIIIIIIIIIIGGHIIIIIIIIIIIIHIIIIIIIIIIIHIIIIIIIIIIIIIGIIFHIIIIIIIIIIIIIIIIIIIIIIIIIHIIIIHIIIIIIIGHHIIIIHHIIIIIIIIHHHIIIIHIIIIIIIIIHHIIHHIIIIHHIIIIIIIHIIHIIIIIIIIIIIIIIHIHIIIIIIIIIIIHIIIIIIIIHIIIIIIIIIIIIIIIHFHIIHHIIIIIHIIIIIIIIIIIIIIIIIIIIIIIIIIIIIIIIIIHIIIIIIIIIIIHIIIIIIIIIHIIIIIIIGIIIIIIIIIIIIIIIIIIIIDDDDD
@HISEQ:969:HM2KJBCX2:2:1101:5346:43735 2:N:0:ACTATGCA
CTTAGCTACTCTCCCAACTATCCCTATTAATCATTACGGTGATCCTAGAAACCAACAAAATAGAACCATGCCGTCCTATTCTATTATTCCATGCTAATGTATTCGAGCAAAAATGCCTGCTTTAAACACTCTAATTTTTTCAAGGTAAAGGTCCTGGATCCGCAAGACACCCAATTAAGGACATCAAGTTTCTCCAGAAGGTGAGAAATCAACAGCGACAGTTCATACCCCTTAAGGCATGACCATCACGTCAATCCCGAAATTCAACTACGAGCTTTTTAACTGCAACAACTTTAATATACGCTATTGGAGCTGGAATTACCGCGGCTGCTGGCACCAGACTTGCCCTCCAA
+
DDDDDIIIIIIIIIIIIIIIIIIIIIIIIIIIIIIIIIIIIIIIIIIIIIIIIIHIIHIIIIEHIIIIIHHIIIHIIIIHIIIIIHIIIGIIHIIIIIIIHHIIIIIIIIIHIIIIHHIIIIIIHHHIIIIIIHHHIHIIHIIHIIIIIIIIIIHIIHIIIIGIIIIHIIIHIIIIIIHHIIIIIIIIIIHHHIIIIIIIIIIIIIIIIIIIIIIIIIIIIIIIIIIIIIIIIIIIHIIIIIIIIIIIIIHHIIIIIIHIIIIIIIIHIHIHIIIIIIIIIIIIHIIIIHHIIIHHIIIIIIIHIIIIIIIIIIIIIIIGIIIIIIIIHIIIIIIIIIIIIIIIIIIHDCDDD
@HISEQ:969:HM2KJBCX2:2:1101:13021:44155 2:N:0:ACTATGCA
CTTAGCTACTCTCCCAACTATCCCTATTAATCATTACGTCGATCCTAGAAACCAACAAAATAGAATCAAACGTCCTATTTCGTTATTCCATGCTAATGTATTCAAGCGTGAGCCTGCTTTAAACACTCTAATTTTTTCAAAGTAACAGTCCTGATTCCCCATGACACCAAATTAATGACATCATGGTTCGTCAGAAGGTAGGAATCAATAATACCAGTACGTACAATAGCACGACCAATAAATTAATCCCGAAATTCAACTACGAGCTTTTTAACTGCAACAACTTTAATATACGCTATTGGAGCTGGAATTACCGCGGCTGCTGGCACCAGACTTGCCCTCCAA
+
DDDDDHIHHIIIHHHHIIIIIIIIIIIIHIIIIIIIIIIEHHIHHHHIIIHIHIIIIIIIIIIIIIIIIIHIIIIIIIIIIHIIEHIHIIIIIHIIIIIIIIHHHIIIIIIIIIIIIIIIIIIHIIIIHIIIIIIIIIIIIIIHIIIIIIIIIIII=IIIIIIIIIIIIIIIIIIIHHHIIHIIIIIIIIHIIIIIIIIIIIIIIHIIIIIHHHIIIIIIIIIIIIIIIIIGIIIIIIIIIIIIIIIIGIIIIIIIIIIIIIIIIIIIIIIIIHIIIIIIIIHIIIIIIIIIHIIIIIIIIIIIIIIIIIIIIIIIIIIIIIIIIIIIIIIIIIIIIIIIDDDDD
@HISEQ:969:HM2KJBCX2:2:1101:13262:44075 2:N:0:ACTATGCA
CTTAGCTACTCTCCCAACTATCCCTATTAATCATTACGGTGGTCCTAGACCAACAAAATAGAACCAACGTCCTATTCTATTATTCCATGCTAATCTATTCAAGCAAAAGCCCGCTTTAAACACTCTAATTTTTTCAAGGTAATGGTCCTGGTTCCCCGACACACCCAATAAAGGGCATACCGGCTCACCAGAAGGATAGACCCGACAGCAGAACAGTACTCGCCAGAGACGGACCGTCCGGTCAGGCCTAAAATTCAACTACGAGCTTTTTAACTGCAACAACTTTAATATACGCTATTGGAGCTGGAATTACCGCGGCTGCTGGCACCAGACTTGCC
+
DDDDCIHIIIIIIIIIHIIIIIIIIIIIIIIIIIIIIIHIIIIGIHIIIIIIIIIIIIGHHHIIIIIIIHIIHHIIIIIIIIIIIHIHIIIIIIIIHIIIIHHHIIIIIIIIHIIIIIIHIIIHHHHIIIIIIHHIIIIHIIIIIIIIIIHIIIIIIIIIIIIIGIIIIIIIIIIIIIIIIIIIIIIIIIIIIIIIIIIIIIIIIIIIIIIIIIIIIIIIIIIIIIIIIIIIIIHHHHIIIIIHIIIIIIIIIHHIIIIIHHIIIIIIIIIIIIIIIIIIIIHIHIIIIIHHIIIHIHHIIIIIIIHIIIIIIIIIIIIIIIIIIIIIIIIIIDDDDD
@HISEQ:969:HM2KJBCX2:2:1101:20285:43962 2:N:0:ACTATGCA
CTTAGCTACTCTCCCAACTATCCCTATTAATCATTACGGTGGTCCTAGACCAACAAAATAGAACCAACGTCCTATTCTATTATTCCATGCTAATCTATTCAAGCAAAAGCCCGCTTTAAACACTCTAATTTTTTCAAGGTAATGGTCCTGGTTCCCCGACACACCCAATAAAGGGCATACCGGCTCACCAGAAGGATAGACCCGACAACAGACAGTACTCGCCAGAGACGGACCGCCCGGTCAGGCCTAAAATTCAACTACGAGCTTTTTAACTGCAACAACTTTAATATACGCTATTGGAGCTGGAATTACCGCGGCTGCTGGCACCAGACTTGCCCTCCAA
+
<<@DDGCHEHHIIIIC@GFGFHIHHF<FG?<<<F@GF1<<1CEHHIFIGHIHIIHC1GF<1D1GHE1E@1<DGE11<<C1<<G1F@F1<1<<<AE<111@GC@DEHI/1CH?0C<D1CCHHHE@H@CGCFFHHB8DH?F1@DHHE8BFEEGCGCG@HC7CHHAEE@CF8<@B,/?HGGEHHHHGHHHF?FGHGGFHCBD@GHDGHFC7CAHCF<CHCHDDC5CC2HG@DHDH?DFE/C1GCEIHFEGFIHHHEFHHEECCHHEHIHHGHHHC@EHGHHHG<HCD1C?HHHHH@CHFCGHHHHHEHHCHFIHDDHIHHHGHHHHHFFEEGEIHEHHC@E@@BBD
@HISEQ:969:HM2KJBCX2:2:1101:15334:44045 2:N:0:ACTATGCA
CTTAGCTACTCTCCCAACTATCCCTATTAATCATTACGTCGATCCTAGAAACCAACAAAATAGAATCAAACGTCCTATTTCATTATTCCATGCTAATGTATTCAAGCGCGAGCTTGCTTTAAACACTCTAATTTTTTCAAAGTAACAGTCCTGATTTCCCATGACACCAAATTAATGACATCGTGGTTCGTCAGAAGGGAGAAACCAATAATGCTAGTACGTACAAAGTACGACCGACATATTAGTCCCGAAATTCAACTACGAGCTTTTTAACTGCAACAACTTTAATATACGCTATTGGAGCTGGAATTACCGCGGCTGCTGGCACCAAACTTGCCCTCCAA
+
DDDDDIIIIIIIIIIIIIIIIIIHIIIIIIIIIIIIIIIIIIIIIIIIIIIIIIIIIIIIIIIIIIIIIIIIIIIIHIIIIIIIIIIIIIIIIIIIIIIIIIIIIIIIIIHHIIIIIIIIIIIIIIIIIIIIIIIIIIIIIIIIIIIHIIIIIIIIIIIIIIIIIIIIIIIIIIIIIIIIIIIIHIIIHIIIIIIIIIIIIIIIIIIIIIIIIIIIIIIIIIIIIIIIIIIIIIIIIIIIHIIIIIIIIIIIIIIIIIIHIIIIIIIIIIIIIIIIIIIIIHIIHHIIIIIIIIIIIIIIIIIIIIIIIIIIIIIIIIIIIIIIIIIIIIIIIIIIIIIDDDDD
@HISEQ:969:HM2KJBCX2:2:1101:18796:44415 2:N:0:ACTATGCA
CTTAGCTACTCTCCCAACTATCCCTATTAATCATTACGTCGATCCTAAAAACCAACAAAATAGGGTCAAACGTCCTATTTCATTATTCCATGCTAATGTATTCAAGCGTGTGCCTGCTTTAAACACTCTAATTTTTTCAAAGTAACAGTCCTGATTCCCCATGACACCAAATTAATGACATCACAGTTCGTCAGAAGGTAGAAATCAATAATACCAGTGCATACCGGAGGCACGACCAATATATTGATCCCGAAATTCAACTACGAGCTTTTTAACTGCAACAACTTTAATATACGCTATTGGAGCTGGAATTACCGCGGCTGCTGGCACCAGACTTGCCCTCCAA
+
@DDDDIIGIIHIGIIIIIIII1CHIHIIIIIHIIIIIIHHHHHIIIIIIICHHIIIFHGHHIH?FGHIHIIIIHHDHHHHHIHHIIFH?GEHIHIIHHHHFC@DGHCCHHIHIEHHIIIIIIIHIIIHHHIIHEHHHIGHHHGHFHIHIHIHHHHHHHEDHHHIHGHIHHHHHIHIGHHFH9HFGDC<<HIHHFGIHIHHIHIH@HIHIIIIHHIIIIIHHHHDHGIIHHEEHGD@CHHHEEGG<EFEEDHIHGC1H?HHEHIGIHHCHIHHGCCHEFIIHHHHHG?HIIIH=HIHHFEEHIIIHEHIIHHEHHHIHHIHFHEHH@HIIIIHEHHHHIIIIDDDDB
@HISEQ:969:HM2KJBCX2:2:1101:3230:44797 2:N:0:ACTATGCA
CTTAGCTACTCTCCCAACTATCCCTATTAATCATTACGGTGGTCCTTGAACCAACAAAATAGAACCACAACGTCCTATTCTATTATTCCATGCTAATCTATTCAAGCAAAAGCCTGCTTTAAACACTCTAATTTTTTCAAGGTAATGGTCCTGGCTCCCCGGCACGCCCAATTAAGAACATACCGATTCACCAGAAAGATAGACCCGACGACAGAACAGTACTCGCCAGAGACGGACCGTCCGGCCAGGCCTAAAATTCAACTACGAGCTTTTTAACTGCAACAACTTTAATATACGCTATTGGAGCTGGAATTACCGCGGCTGCTGGCACCAGACTTGCCCTCCAA
+
DDDDDIIIIIIIHHIIIIIIIIIIIIIIIIIIIHIIIIIIIIIIIIIIIIIHIIHIIIIIIHHHIIIIIIIHHHHHIHIIIHIIIIHIEHHIHIIHGIIIIGIIIHIIIIHHHIIHIIIIIIIIIIIIIIHIGIIIIHIIIIIIIIIIIIIIHHHIIIIIIIIIHIHIIIIHHIHIIIHIIIIIIIIIIIIIIIIIIIIIGIHIIIIHIIIIIIIIIIIIIIHIIIIIIIIIIIIIIIIIIIIIHHIIIIIIIIIIIIIIIIIHIIIIIIIIHHIIIIIIIIIIIIIIIIIIIIIIIIHHGFIIIIIIIIIIIIIIIIIIIIIIIIIIIIIIIIIIIIIIIIDDDDD
@HISEQ:969:HM2KJBCX2:2:1101:11703:44922 2:N:0:ACTATGCA
CTTAGCTACTCTCCCAACTATCCCTATTAATCATTACGGTGGTCCTAGACCAACAAAATAGAACCAACGTCCTATTCTATTATTCCATGCTAATCTATTCAAGCAAAAGCCCGCTTTAAACACTCTAATTTTTTCAAGGTAATGGTCCTGGTTCCCCGACACACCCAATAAAGGGCATACCGGCTCACCAGAAGGATAGACCCGACAACAGACAGTACTCGCCAGAGACGGACCGCCCGGTCAGGCCTAAAATTCAACTACGAGCTTTTTAACTGCAACAACTTTAATATACGCTATTGGAGCTGGAATTACCGCGGCTGCTGGCACCAGACTTGCCCTCCAA
+
DDDDAIHIHIIIIIIIIIIHIIHIIHIIIIIIIIIIIIHIIIIIIIIIIIIIIIIFCHIIIHIIGHIIIHIGHIHIIIIIIIIIIHHIIIHIIIIIIIHIIGGHIIIIIIIIIIIHIIIIIIIIIIIIIIHIIHIIHIHIIIIIIIIIIIIIIIIIIIIIIIIIIIIHIIHIIIIIIIIIIIIIIIIIIIHHHIIIIIIIIIIIIIIGIIIIIIIIIIIIIIIIIIIIIIIIIIIIIIIIHHIIIIIIIIIIIIIIIIIIIIIIIGIIIHIIIIIIIIIIIIIIIIIIIIIIIHHGFFIIIIHIIIIIIIIIIIIIIIIIIIIIIIIIIIIIIIIIIIDDDDD
@HISEQ:969:HM2KJBCX2:2:1101:6607:44621 2:N:0:ACTATGCA
CTTAGCTACTCTCCCAACTATCCCTATTAATCATTACATCGATCCTAGAAACCAACAAAATAGAATCTGATGTCCTATTTCATTATTCCATGCTAATGTATTCAAGCGTAAGCTTGCTTTAAACACTCTAATTTTTTCAAGGTAACAGTCCTAATTCCCCATAACATCAAATAAATGACATTATGGTTCTTTAGAAGGTGAGAACCAATAAAACCAGTACATACCAAGGCATGACCGATTCCTTGATCCCGAAATTCAACTACGAGCTTTTTAACTGCAACAACTTTAATATACGCTATTGGAGCTGGAATTACCGCGGCTGCTGGCACCAGACTTGCCCTCCAA
+
DDDDDIIIIIIIIIIIIIIIIIIIIIIIIIIIIIIIIIIIIIIIIIIIIIIIIIIGIIIIIIHGHIIIIHHHIGHIIIIIIHHIIIIHIHHHIGHIIHIIIHIIIIIIIIHGIIIIIIIIIIHHIIIHIIIIHIIIIIIIIHIIIIIIHIIIIIIIIHIHIIIIIIIIIIIIIIIIIIIIIHIIIIHIIHIIIIIIIHHHHIIIIHIIIIIIIIIIHIIIIIIIIIIIIIIHIIIHIIIIIIIHIIIIHIHIIIIIIIIIIHIIIIIIIIIIIIIIIIIIIIIIIIIIIIIIIIIIIIHIIIIIIIIIIIIIIIIIIIIGIIIIIIIIIIIIIIIIIHIIDDDDD
@HISEQ:969:HM2KJBCX2:2:1101:6838:44556 2:N:0:ACTATGCA
CTTAGCTACTCTCCCAACTATCCCTATTAATCATTACGGTGGTCCTAGAAACCAACAAAATAGAACCACAACGTCCTATTCTATTATTCCATACTAATCTATTCAAGCAATAGCCCGCTTTAAACACTCTAATTTTTTCAAGGTAATAGTTCTGGCTCCCCAAAACACCCAATAAAGGGCATACTGGTTCACCAGAAGGAAGACCCGACAGCAGACAGTACTCGCCAAAGACGGACCGCCCGGCCAGGCCTAAAATTCAACTACGAGCTTTTTAACTGCAACAACTTTAATATACGCTATTGGAGCTAGAATTACCGCGGCTGCTGGCACCAGACTTGCCCTCCAA
+
DDDDDIIIIHIIIIIHIIIIHIIIIIIIIIIIIIIIIIHIIGIIHIIHIHIIIHHIIGIIIIFHHIHIHIIIHIIIHHFHIIIIHIGCHIHHHHHIIIIIIHHHIIIIIHIIEGHIIIIIIHHHFHIHIIIHIHHEGIIIHIHHIIIIIIIIIIGIIIHHIIIHHIIIIIIIIIHIIIIIIIIIHGIIIHIHIIIIIIIHHHHIIIIIIIIIIIIGIIIHIIIIIHIIIIIIIIIIIIIIHIIIHIIIHHIIIIHIIIIIIIIIIIIIIIIIIHHIIIIIIIIIIIIIIIIIIIIIIIIIIIIIIHIIIIIIHIIIIIIIIIIIIIIIIIIIIHIIIIIIIDDDDD
@HISEQ:969:HM2KJBCX2:2:1101:12171:45279 2:N:0:ACTATGCA
CTTAGCTACTCTCCCAACTATCCCTATTAATCATTACGGTGGTCCTAGAAACCAACAAAATAGAACCACAACGTCCTATTCTATTATTACATGCTAATCTATTCAAGCAATAGCCCGCTTTAAACACTCTAATTTTTTCAAGGTAATGGTCCTGGCTCCCCAACACACCCAACAAAGGACATGCTGATTCACCAGAAGGAAGACCCGACAGCAGACAGTACTCGCCAAAGACGGACCGCCCGGCCAGGCCTAAAATTCAACTACGAGCTTTTTAACTGCAACAACTTTAATATACGCTATTGGAGCTGGAATTACCGCGGCTGCTGGCACCAGACTTGCCCTCCAA
+
DDDDCIIIIIIIIIIIIIIIIHIIIIIIIIIIIIIIIHIIIIIIIIHGIIIIIIHIIIIIIIIHHIHIGIHIIHIIIIIIGHIIIHIIIIIIIIIHIHHIHHHHHIIIIIIIIIIIIHCIHHIIIIIIHIIHIIIIHHHIIIIIIIIIIIIIHHHIIIGIIIIIIHHHHHHIIIIIIHHIIIIIIIIIIIIIIIIIIIIIIIIIIIIIIIIIIIIIIIIHIHIIIIIIIIIIIIIIIIIIIIIIHIIIIIIIIIIIIHIIIIIIIIIIIIIIIIIIIIIIIIIHHGHIIIIIIIIIIHIHGIIIIIIIIIIIIIIIIIIIIIIIIIIIIIIIIIIIIIIIIDDDDD
@HISEQ:969:HM2KJBCX2:2:1101:13348:45553 2:N:0:ACTATGCA
CTTAGCTACTCTCCCAACTATCCCTATTAATCATTACGGTGATCCTAGAAACCAACAAAATAGAACCATGCCGTCCTATTCTATTATTCCATGCTAATGTATTCGAGCAAAATGCCTGCTTTAAACACTCTAATTTTTTCAAGGTAAAGGTCCTGGTTCCACATGACACCCAATTAAGGACATCATGCTTCTCCAGAAGGTGAGAAATCAACTGCGACAGTTCATACCCCTTAAGGCACGACCATCACGTCAATCCCGAAATTCAACTACGAGCTTTTTAACTGCAACAACTTTAATATACGCTATTGGAGCTGGAATTACCGCGGCTGCTGGCACCAGACTTGCCCTCCAA
+
DDDDDIIIIIIIIIIIIIIIIIIIIIIIIIIIIIIIIIIIIIIIIIHIIIIIIIHIIIHIIIHHIIIIIHIIHHIHIIIIIIIIIHIIIGGHHHIIIIIHIFHIHIIIIIIIIIIIHIIIIIIIIIIIIIIIIIIHIIIIIIIIIIIIIIIIIIIIHHHIIIIIIIIIIIIIIIIIIIIIIIIIIIIIHGIIIIIIIIIHIIHCIIHIIIIIIIIIIIIIIHHHIIIIIIIHIIIIIIIIIIIIHIIIHGFIIIIIIIIIIIIIIIIIIIIIHIHIIIIIIIIIIIIIIIIIHIIIHHIHIIIIIIIIIIIIIIIIIIIIIIIIIIIIIIIIIIIIIIIIIIIIIIIDDDDD
@HISEQ:969:HM2KJBCX2:2:1101:6770:45510 2:N:0:ACTATGCA
CTTAGCTACTCTCCCAACTATCCCTATTAATCATTACGGTGGTCCTAGAAACCAACAAAATAGAATCATCCGTCCTATTTTATTATTCCATGCTAATGTATTCAAGCAAAATGCCTGCTTTAAACACTCTAATTTTTTCAAAGTAAAGGTCCTGGTTCCCCGCGGCACCCAATTAAGGACATCGCGGTTCTCCAGAAGGTGAGAAATTGACTACACCAGTTCATACCCCTTAAGGCACGACCGATGTGTCAATCCCGAAATTCAACTACGAGCTTTTTAACTGCAACAACTTTAATATACGCTATTGGAGCTGGAATTACCGCGGCTGCTGGCACCAGACTTGCCCTCCAA
+
BDDDDIIHIIIHIIIIIIIIIIIIIIIIIIIIIIIIIIIIIIHHHHIIIIIIIIHIIIIIIIIIIIIIHIGIIIIIIIIIIIIIIIIIIIIIIIIIIIIIIHIIIIIIIIIIHIIIIIIIIIIIIIIHIIIHHIIIIIIIIIIIIIIIIIIIIIIIIIIIIIIIIIIIHIIIIIIIIIIIHIIIIIIIIIIIIIIIIIIIIIIIIIIIIIIIIIIIIIIIIIIIIIIIIIIIIIII<IIIIIIIIIIIIHIIIIIIIIIIIIIIIIIIIIIIIIIIIIIIIIIIIIIIIIIIIIIIIIIIIIIIIIIIIIIIIIIIIIIIIIIIIIIIIIIIIIIIIIIIIIIIIIDDDDD
@HISEQ:969:HM2KJBCX2:2:1101:6987:45879 2:N:0:ACTATGCA
CTTAGCTACTCTCCCAACTATCCCTATTAATCATTACGTCGATCCTAGAAACCAACAAAATAGAATCAAACGTCCTATTTCGTTATTCCATGCTAATGTATTCAAGCGTGAGCCTGCTTTAAACACTCTAATTTTTTCAAAGTAACAGTCCTGATTCCCCATGACACCAAATTAATGACATCATGGTTCGTCAGAAGGTAGGAATCAATAATACCAGTTCGTACAATAGCACGACCAATAAATTGATCCCGAAATTCAACTACGAGCTTTTTAACTGCAACAACTTTAATATACGCTATTGGAGCTGGAATTACCGCGGCTGCTGGCACCAGACTTGCCCTCCAA
+
ADDDAIHHIIGHIIIHHIIHCGHIIIIIIIIIIIHIFHHIIIIFHIIIIHIIIIIHIIHIIICHIIIIHIHI@GHIIIIIIIIIHIIHGHHIIIHHIIIIIIIIHIIHGHGHIIIHIHHIIIIIHHIHIHHHHHIIIIIHIIIIIHIIIIGIIIIHGIIIIIIHHIIHHGIHHIIIHHHIHIIIIIIIIIHIIHIHIIIIIIIIIIIIHIIHGIIIIIIIIHIIIIIIIIIIIIIIIIIIIGHHIIIIIIIIIIIIIIIIIIHHHIHIIIIIHIHIIIIIIIIIHEHHIIIIIIIIIIIIIIIIIIIIIIIHIIIIIIIIIIIIIIIIIIIIIIIIIIIIDDDDD
@HISEQ:969:HM2KJBCX2:2:1101:8210:45462 2:N:0:ACTATGCA
CTTAGCTACTCTCCCAACTATCCCTATTAATCATTACGGTGATTCAGAAACCAACAAAACAGGACCACCGTCCTATTCTATTATTCCATGCTAATGTATTCAGACGTAAGCCTGCTTTGAACACTCTAATTTTTTCAAGGTAAAGGTCCTGGTTTCCCACCACGCTAAATTAATAACATGATAGTTCCCCAGAAGGTAGAAATTCTACACACCAGTACAGACTTGTTAGCCCGACCAACGGTAGAATCCCGAAATTCAACTACGAGCTTTTTAACTGCAACAACTTTAATATACGCTATTGGAGCTGGAATTACCGCGGCTGCTGGCACCAGACTTGCCCTCCAA
+
DDDDDIIIIIIIIIIIIIIIIIIIIIIIIIIIIIIIIIIHHIIIIIIIHIIHIIIIGIIIIHHHHIIIIIIIIIIIIHIIIIIHIHIHGHGHIHIIIIIHIIIIIIIIIIIIIIIIIIIIIIIIIIIIHIIIIIIIIIIIIIIIIIIHIIHIHIHIIIIIIIIHIIIIIIHIIIIIIIIIHHIIIHHIHIIIIIIIIIIIIIHIIIIIIIIIIIIHIIIIIIHIIIIIHIIIIIIIIIIIIHIIIIIIIIIIIIIIIIIIIIIIIIIIIIIIIIIIIIIIIIIIIIIIIIIIIIIIIIIIIIIIIIIIIIIIIIIIIIIIIIIIIIIIIIIIIIIIIIIIDDDDD
@HISEQ:969:HM2KJBCX2:2:1101:5422:45502 2:N:0:ACTATGTA
CTTAGCTACTCTCCCAACTATCCCTATTAATCATTACGTCAATCCTAGAAACCAACAAAATAGGATCAACGTCCTATTTCATTATTCCATGCTAATGTATTCAAGCGCGAGCCTGCTTTAAACACTCTAATTTTTTCAAAGTAACAGTCCTGATTCCCCGCCACACCAATGAATGACATGATGGTTCGTCAGAAGGTAGGAACCAGTAACACCAGTACGTACCTAAGGCACGACCAACGTACTGATCCCGAAATTCAACTACGAGCTTTTTAACTGCAACAACTTTAATATACGCTATTGGAGCTGGAATTACCGCGGCTGCGGGCACCAGACTTGCCCTCCAA
+
DDDD<FCHIGHGHIIIIIEHDHIIHHHHHHFHIFHHIECGHICGHFGFEHHHHIIIIIGHHIFEG@GHHIC1DGH?D@GGHGCGG?ECHFEHCDGHHGDHFEHFIIIHHHHEEIHGIHHHHHFHHGGGHHHGEIHHGHIIGHHGHIFHHHIHHIHFIIIHHHIIIIIHHIHHIIHHHIIIHIIIIIHHHFEGGHIIIIIHHIIIIHGHEHHHIFIHHHIHIHHHHHI;IHIHHIHHGGHHHFFHEHHHHGGCFIHIIHIHEHHDHHIIIHFGFHHHIIIHHFHIIHGEHEHGIHHHFHHIHHIHIIHHHIHIHHHDIIHIHHIIHIIIHHHGHIHEIIHDDDDD
@HISEQ:969:HM2KJBCX2:2:1101:16599:46364 2:N:0:ACTATGCA
CTTAGCTACTCTCCCAACTATCCCTATTAATCATTACGGTGGTCCTAGAAACCAGCAAAATAGAACCACAACGTCCTATTCTATTATTCCATGCTAATCTATTCAAGCAATAGCCCGCTTTAAACACTCTAATTTTTTCAAGGTAATGGTCCTGGCTCCCCAACACACCCAATAAAGGACATGCTGGCTCACCAGAAGGAAGACCCGACAGCAGACAGTACTCGCCAAAGACGGACCGCCCGGCCAGGCCTAAAATTCAACTACGAGCTTTTTAACTGCAACAACTTTAATATACGCTATTGGAGCTGGAATTACCGCGGCTGCTGGCACCAGACTTGCCCTCCAA
+
BDDCDGHIIHIHHGHHIIIIIIIIHIIIIIIIHIIIIHIIIIIIIIGIIGFHIIEHIHHGHFHHIIIIIHIIHIHIHIIFHHIIHIIIIHIIIHHIIIIIIHHGHIIIHIHIIIIIHIIIHIHHIHIIIIIGIIIHHIIIHIIIIIIIIIIIHHIIHHGIIIIIIHIIIIIIIIIHIIIIIIHIIIIIIIIIIIIIIIHIIIHIIIIIIIIIIIIIIIIIIIIIIIIIIIIIIIIIIIIHIIIIHIIIIIIIIIIIIIIIIHHIIIIIIIIIIIIIIIIIIIIIIHIIIIIIIHIIIIIIIIIIIIIIIIIIIIIIIIIIIIIIIIIIIIIIIIIIIIIIIDDDDD
@HISEQ:969:HM2KJBCX2:2:1101:1597:46979 2:N:0:ACTATGCA
CTTAGCTACTCTCCCAACTATCCCTATTAATCATTACGGTGGTCCTTGAACCAACAAAATAGAACCACAACGTCCTATTCTATTATTCCATGCTAATCTATTCAAGCAAAAGCCTGCTTTAAACACTCTAATTTTTTCAAGGTAATGGTCCTGGCTCCCCGGCACGCCCAATTAAGAACATACCGATTCACCAGAAAGATAGACCCGACGACAGAACAGTACTCGCCAGAGACAGACCGTCCGGCCAGGCCTAAAATTCAACTACGAGCTTTTTAACTGCAACAACTTTAATATACGCTATTGGAGCTGGAATTACCGCGGCTGCTGGCACCAGACTTGCCCTCCAA
+
DDDDDHIIIIIIIIIIIIIHIHIIIIIIIHIIIIIIIIIHIIIIIIIIFHGHGHIIIIIIIHEHIIIGHHHIH?EHHHIIIIIHHHIIHHHIHFHIHHIIGFHHIHIHHIIIIIIIIHHHIIHHHIIIIIIIIIHHIHIIIIIGHIHHHIIIHGHIIIIIHIIIIIHIIIIHHIIIHIHIIIIIIIIIHIIIIIHHHIIHECHIIHIHIIIIIIIIIIIHIIIIIIIIIHIIIIIIHIIIIIIIIHIHIIIIIIIIIIIIIIIHIIGIIIIHIIIIIIIIIIIIIIIIIIIIIIIIIIHGDGIIIIIIIIIIIIIIIIIIIIIIIIIIIIIIIIIIIIHIIHDDDDD
@HISEQ:969:HM2KJBCX2:2:1101:4256:47243 2:N:0:ACTATGCA
CTTAGCTACTCTCCCAACTATCCCTATTAATCATTACGGTGGTCCTAGACCAACAAAATAGAACCAACGTCCTATTCTATTATTCCATGCTAATCTATTCAAGCAAAAGCCCGCTTTAAACACTCTAATTTTTTCAAGGTAATGGTCCTGGTTCCCCGACACACCCAATAAAGGGCATACCGGCTCACCAGAAGGATAGACCCGACAGCAGAACAGTACTCGCCAGAGACGGACCGTCCGGTCAGGCCTAAAATTCAACTACGAGCTTTTTAACTGCAACAACTTTAATATACGCTATTGGAGCTGGAATTACCGCGGCTGCTGGCACCAGACTTGCCCTCCAA
+
DDDDDIHIIIIIIIIIGIIIIIIIIIIIIIIIIIIIIIIIIGIHIIIIIIIIIIIGHHHCHHHIIGHIIIIHIIHIIIHIHHIIIHGHHIIIHIIIIIIIIIIIIIIIGIIIIIIIIIIIIHIIIIIHIIIIIIHHHHIHIIHIIIIIIIHIIIIIIIIIIHIIIIIIIIIIIIIHHIIIIIIIIIHIIIIIIIIIIIIIIIIIIIIIHH#HHIIIIIIIIHIIIIIIIIIIIIIIIIIIIGIIIHGIIIIIIIIHIIIHHIIIIIIIIIIIIIIIIIHIIIIIIIIIIIIIIIIHHFHIIIIIIIIGIIIIIIIIIIIIIIIIIIIIIIIIIIIIIIIDDDDD
@HISEQ:969:HM2KJBCX2:2:1101:17397:46529 2:N:0:ACTATGCA
CTTAGCTACTCTCCCAACTATCCCTATTAATCATTACGGTGGTCCTAGAAACCAACAAAATAGAACCACAACGTCCTATTCTATTATTCCATGCTAATCTATTCAAGCAATAGCCCGCTTTAAACACTCTAATTTTTTCAAGGTAATGGTCCTGGCTCCCCAACACACCCAATAAAGGACATGCTGGCTCACCAGAAGGAAGACCCGACAGCAGACAGTACTCGCCAAAGACGGACCGCCCGGCCAGGCCTAAAATTCAACTACGAGCTTTTTAACTGCAACAACTTTAATATACGCTATTGGAGCTGGAATTACCGCGGCTGCTGGCACCAGACTTGCCCTCCAA
+
DDDD@HHHIIHIIHIECHHIIIIHHGHEHEHIHIHHHHEHHIIIII11CGHGHHHIECFGG<<DCHHHIH@0EECHHEHEEHIIGEHIIHHIHEGHEHEHGHIHHHHHGHEHHHDG?GFHHHHHIHHIIHIHIIHHHGIHHHIIIHHHHHGHHCHEEDIHHHHEEGEIIGIIIHHF?-HHIIIIIHHHGHHH:IHIHIIIHDHIHIIIII>IIHHH@I;IHIIIGIIIIIHIIIIIIHHHHGIIIIIIIIIIIIIIIIIIIIIIHGGIIIIIIHIIIIHHHIIHGIIIIIIIGHIGIIIIIIIIIHIIIIIIGIIIIIIIIIIIIIIIIIIIIIIIIIIIIDDCDD
@HISEQ:969:HM2KJBCX2:2:1101:19185:47419 2:N:0:ACTATGCA
CTTAGCTACTCTCCCAACTATCCCTATTAATCATTACGTCAATCCTAGAAACCAACAAAATAGGATCAACGTCCTATTTCATTATTCCATGCTAATGTATTCAAGCGCGAGCCTGCTTTAAACACTCTAATTTTTTCAAAGTAACAGTCCTGATTCCCCGCCACACCAAATTAATGACATGATGGTTCGTCAGAAGGTAGGAACCAGTAACACCAGTACGTACCTAAGGCACGACCAACGTACTGATCCCGAAATTCAACTACGAGCTTTTTAACTGCAACAACTTTAATATACGCTATTGGAGCTGGAATTACCGCGGCTGCTGGCACCAGACTTGCCCTCCAA
+
DDDDDGHHHHHHHIIIIIIIIHHHIIIIIIHHIHHIIIHIHFHHHIIGFHHIHEHFIEEHH1DFHHHFHI@<FHIIIIGEHIHHIIFFHE@?CHHHEHEHIGHHHI@?EC?<9HHHIIHIGEHIIHHHHHIIIHIGIIIGHFGHHGHCHHHIHHIIIIIHHHE<6IIHGGHIIHHFCHIHHHHIHDIHHHHHIIHEIIIIIHHIIIIIHIHHHIIIHIIHHIHIHHHGC9HGIIIHIIGIIHHFIIIHHCHHIIIHHEEHHIIIIHIIIHIIIHIIIIIIHIHIHFIIIIIIIIIIIIHGCIIIIIIIIIIIIIIIIIIHIHHIIIIHIIIIIIIIIIIIDDDDD
@HISEQ:969:HM2KJBCX2:2:1101:5282:47912 2:N:0:ACTATGCA
CTTAGCTACTCTCCCAACTATCCCTATTAATCATTACGTCGATCCTAGAAACCAACAAAATAGAATCAAACGTCCTATTTCATTATTCCATGCTAATGTATTCAAGCGTAAGCCTGCTTTAAACACTCTAATTTTTTCAAAGTAACAGTCCTGATTCCCCACGACACCAAATTAATGACATCGCGGTTCTTCAGAAGGTAGGAACCAATAATGCCAGTGCGTACCGAAGCACGACCAACAATTTGATCCCGAAATTCAACTACGAGCTTTTTAACTGCAACAACTTTAATATACGCTATTGGAGCTGGAATTACCGCGGCTGCTGGCACCAGACTTGCCCTCCAA
+
DBDDBIIIIIIIIIIGIHIIIIIIIIIIIHIHIIIIIHIIIGIHIHIHHHIIIIIIEHIHIIHHIIHIHIIIHFHIGIIHHHHIGHIFHIIIHIIIIIHHHHHHIIGIIIHGIIIIIHIHIHHGEIIIIIIIIIIHIIIHHIIIHHIIHHIIIIIIIIIHIIIIIIHIIIHHIIIIIIIIIIIIIIIIIIIIIIIIIIIIIIIIIHIIIIIIIIHIIIIIIIIIIIIHIIIIIIIHIIIIHIIHIIIIIIIIIIIHIIIIIIIIIIIIIIIIIHIIIIIIIIIIIIIIHIIIHIIIIIHIIIIIIIIIIIIIIIIIIIIIIIIIIIIIIIIIIIIIIIIIDDDDD
@HISEQ:969:HM2KJBCX2:2:1101:9959:47524 2:N:0:ACTATGCA
CTTAGCTACTCTCCCAACTATCCCTATTAATCATTACGGTGATCCTAGAAACCAACAAAATAGAACCATGCCGTCCTATTCTATTATTCCATGCTAATGTATTCGAGCAAAATGCCTGCTTTAAACACTCTAATTTTTTCAAGGTAAAGGTCCTGGTTCCACATGACACCCAATTAAGGACATCATGCTTCTCCAGAAGGTGAGAAATCAACTGCGACAGTTCATACCCCTTAAGGCACGACCATCACGTCAATCCCGAAATTCAACTACGAGCTTTTTAACTGCAACAACTTTAATATACGCTATTGGAGCTGGAATTACCGCGGCTGCTGGCACCAGACTTGCCCTCCAA
+
DCBDDIIGIIIIIIIHIIIIIIIIGIIIIIIIIIIIIHGIIFHIIIIIGIIIIIIIIHHEHEEHIHIEHHIHIHHDHFHIHIIHIIIIIIIIIIIGIIIEHHHIHIHHHIHIIIIIIIIIHIHIIIIIIIIHIIHIIIGIHHHIIIIIIHHIIIIIIIIIIIHHHIHIIHIIIIIIIHGIIIIIIIIIIHIIIGIIIIIIIIIIIIIIIHIIIIIIIIIIIHIGIIIIIIIIIIIHHHIIIIIIIHHIHHHIIHDIIIIIIIIIHIIHHIIIIHIIIIGIIIIIIIIIIIIIHIIIIIIHIIHIIIIIIIIIIIIIIIIIIIIIIIIIIIIIIIIIIIIIIIIIIIIDDDDD
@HISEQ:969:HM2KJBCX2:2:1101:13920:48276 2:N:0:ACTATGCA
CTTAGCTACTCTCCCAACTATCCCTATTAATCATTACGGTGATCCTAGAAACCAACGAAATAGAACCAATCCGTCCTATTTCATTATTCCATGCTAATGTATTCAGACGTTAGCCTGCTTTAAACACTCTAATTTTTTCAAAGTAACAGTCCTGATTTCCTATCACACCAACTAAATGGCATGAAAGTTCCTCAGAAGGTAGAGATTTATCTCACCAGTACAGACAATTAAGCCTGACCAATGGGTAAACCCCGAAGTTCAACTACGAGCTTTTTAACTGCAACAACTTTAATATACGCTATTGGAGCTGGAATTACCGCGGCTGCTGGCACCAGACTTGCCCTCCAA
+
DDDDDIIIIIIIIIIIIIIIIIIIIIIIIIIIIIIIIIIIIIIIIIIIIIIIIIIIIIIIIIIIIIIIIIIIIIIIIIIIIIIIIIIIIIIIGHIIIIIIHHIIIIIIIIIIIIIIIIIIIIIIIIIIIIIIIHIIIIIIIIIIIIIIIIIIIHIIIIIIIHHIIIIIIIIIIIIIIIIIIIIIIIIIIIHIIIIIIHIIIIIIIIIIIIIIIIIIIIIIIIIIIIIIIIIIIIIIIIIIIIIHHHHIIIIIIIIIIIIIIIIIIIIIIIIIIIIIIIIIIIIIIIIIHIIIIIIIIIIIIIIIIIIIIIIIIIIIIIIIIIIIIIIIIIIIIIIIIIIIIIIDDDDD
@HISEQ:969:HM2KJBCX2:2:1101:2064:47986 2:N:0:ACTATGCA
CTTAGCTACTCTCCCAACTATCCCTATTAATCATTACGGTGGTCCTAGAAACCAACAAAATAGAACCACAACGTCCTATTCTATTATTCCATGCTAATCTATTCAAGCAATAGCCCGCTTTAAACACTCTAATTTTTTCAAGGTAATGGTCCTGGCTCCCCAACACACCCAATTAAGGACATGCTGATTCACCAGAAGGAAGACCCGACAACAAGACAGTACTCGCCAAAGACGGACCGCCCGGCCAGGCCTAAAATTCAACTACGAGCTTTTTAACTGCAACAACTTTAATATACGCTATTGGAGCTGGAATTACCGCGGCTGCTGGCACCAGACTTGCCCTCCAA
+
DDDDDIIIHIIIIIIIIIIIIIIIIIIIIIIIIIIHIIHHIHHIIIIIIIIIHGFHIHHIIIHIIHIIIIGIHHIIIIIIIIHIIIIHIIIHIHIIIIIIIIIIIIIHIIIIIIHHIIHIIIHIHIIIHIIIIIIIIIIIIIIIIIIIIHIIIIIIIHIIIIIIIIIIIIIIHIHIIIIIIIIIIIIIIHIIIIIIIIIIIIIIIIIIIIIHIIIIIIIIIHIIIIIIIIIIIIIIHHHIIIIIHHIIIHHIIIIHGIHIIIIHIIIIIIIIIIIIIIIIIIIIIIIHIHIIIIHIIIIHHIIIIIIIIIIIIIIIIIIIIIIIIIIIIIIIIIIIIIIIIIDDDDD
@HISEQ:969:HM2KJBCX2:2:1101:20816:49056 2:N:0:ACTATGCA
CTTAGCTACTCTCCCAACTATCCCTATTAATCATTACGTCGATCCTAGAAACCAACAAAATAGAATCAAACGTCCTATTTCATTATTCCATGCTAATGTATTCAAGCGTAAGCCTGCTTTAAACACTCTAATTTTTTCAAAGTAACAGTCCTGATTCCCCACGACACCAAATTAATGACATCGCGGTTCTTCAGAAGGTAGGAACCGATAATGCCAGTGCGTACCGAGGCACGACCAACAATTCGATCCCGAAATTCAACTACGAGCTTTTTAACTGCAACAACTTTAATATACGCTATTGGAGCTGGAATTACCGCGGCTGCTGGCACCAGACTTGCCCTCCAA
+
D@D@DHHHG1CFFEGHHHHIGEGHHHIIHHHFHIHIIHCHDDEHIIIIIIHHIHIIHIIHHIGGEHIIIIHHH?GCHHHIIIIHHIIHIIIIIICH?HGHHHGIIHIHIIHCHHHHIHEEGHIIIIGIIIIHIHGIIFHFHHFGHIIHIIIHHHHIHHHIIIHHHHGHIIIFFIHEHIHHHHGFHIIIIIIIIIIIIHIHHGIHHHHIGIIIIIIHDIIIHHIHHHHHIIIIHEFHIIIIIHGCIIHHHCIIHIHGIHIIHFHECHIIIIIIHFIIIIIHIHHIIHGHHIHHHIIIHHIIIIIIIIIIIIIIIIIIIIIIIIIIIIIIIHIIIIIIIIIIDDDDD
@HISEQ:969:HM2KJBCX2:2:1101:10801:49831 2:N:0:ACTATGCA
CTTAGCTACTCTCCCAACTATCCCTATTAATCATTACGGTGGTCCTAGAAACCAACAAAATAGAACACAACGTCCTATTCTATTATTCCATGCTAATCTATTCAAGCAATAGCCCGCTTTAAACACTCTAATTTTTTCAAGGTAATGGTCCTGGCTCCACAACACACCCAATAAAGAGTATACTGGTTCACCAGAAGGAAGACCCGACAGCAGACAGTACTCGCCAAAGACGGACCGCCCGGCCAGGCCTAAAATTCAACTACGAGCTTTTTAACTGCAACAACTTTAATATACGCTATTGGAGCTGGAATTACCGAGGCTGCTGGCACCAGACTTGCCCTCCAA
+
ADDDDIIIIIIGIIHIIIIIIIIHH1FHHHIIIHIIIHHIHIIIFHGHHHHICHHIHIIHHHHIIIIIIIGHIIIIIHIIIIIIHIIIIIGICEGHIHIIICHHHEHHHHHIIIIFIHHHHHHIIIHGIHHHHHHHIHHHHHIGFHEHIIHHIGIHHIHEFIIIHIHCIIHHHHIIHIHIIIIIIHIHFHGIHIHIHIIHIIIIIIIIIIHHHIIIIIIIHIIIIIIIIIHGIIIIIIIIIIHEHIHHEIIIIIHIIIIIHIHHHIGIHIIIIIIIIIIIIIIHHHIIIIIHHGIIIIHHIIIIIIIIHHHIIHIIIIIIIIHIIIIIIIGIHHEIIIIHADCCC
@HISEQ:969:HM2KJBCX2:2:1101:16358:50476 2:N:0:ACTATGCA
CTTAGCTACTCTCCCAACTATCCCTATTAATCATTACGGTGGTCCTTGAACCAACAAAATAGAACCACAACGTCCTATTCTATTATTCCATGCTAATCTATTCAAGCAAAAGCCTGCTTTAAACACTCTAATTTTTTCAAGGTAATGGTCCTGGCTCCCCGGCACGCCCAATTAAGAACATACCGATTCACCAGAAAGATAGACCCGACGACAGAACAGTACTCGCCAGAGACGGACCGTCCGGCCAGGCCTAAAATTCAACTACGAGCTTTTTAACTGCAACAACTTTAATATACGCTATTGGAGCTGGAATTACCGCGGCTGCTGGCACCAGACTTGCCCTCCAA
+
0<D<<CHHHHFHHHIIIIIIIIIHGHHIIHHGHIHHIIHIHIIHFFEHEHHCGGHHGHHGHHCGHIHIHHEHH1GHHIIGHFHHHIIFFHHHHIIIHIIHHDEHI=IIIIHHHGHIHHHIHHIHFIIIIIIIIIIIHIIIHHIGHIIFHFHHIIHHECGHIEHHHHFHEHHIHIIHIHIIGHHD<HEHHIHHIIIIHEHHHHIIIIHIHGHEF<IIHFHEHEFHFHIHFIHHDHHHDDHCHDHCHGFH?GECIHHD<<HIHHHHCHG@HHH@CEHHHCDIIIIIHFD<CHHGGGHHCGDHDCEHIHGEEHHIIHIHHCHEHHFGHIIHIIIIIIIIGIIIIIDDDB@
@HISEQ:969:HM2KJBCX2:2:1101:7259:50792 2:N:0:ACTATGCA
CTTAGCTACTCTCCCAACTATCCCTATTAATCATTACGTCAATCCTAGAAACCAACAAAATAGGATCGAACGTCCTATTTCATTATTCCATGCTAATGTATTCAAGCGTTAGCCTGCTTTAAACACTCTAATTTTTTCAAAGTAACAGTCCTGTTTCCCTGCAACACCAAATTAATGGCATTACAGTTCTTCAGAAAGGAGGAATCAGCGAAGCCAGTGCATACCAGTGGCACGACCAACCTGCTGACCCCGAAATTCAACTACGAGCTTTTTAACTGCAACAACTTTAATATACGCTATTGGAGCTGGAATTACCGCGGCTGCTGGCACCAGACTTGC
+
DDDDDIIIIIHIIIIIIIIIIIIIIIIIIIIIIIIIIIIIIIIIIIIIIIIIIIIIIHIHIHIHIIIIIIGHHHIIIIHHIIIIIIIIIIIIHIIIIIHGIIIIIIIIHHIIIHIIIIHIIIIHIIIIIIIIIIEHIIIHIIIIIHIIHIIIIIIIIIIIIIIIIIIIIIIIIIIIIIIIIIIIIIGHHIIIIIIIIIIIIIIIIIIIIIIHIIIIIIIIIIIIIIIIIIIIIIIHHDHIIHIIIIIIIHIIIIIIHIIIIIIIIIIIIIIIIIIIIIIIIIHHIHHHIIIIIIIIIIIIIIIIIIIIIIIIIIIHIIIIIIIIIIIIH@IIIIDDDDD
@HISEQ:969:HM2KJBCX2:2:1101:4128:51538 2:N:0:ACTATGCA
CTTAGCTACTCTCCCAACTATCCCTATTAATCATTACGGTGATCCTAGAAACCAACGAAATAGAACCAATCCGTCCTATTTCATTATTCCATGCTAATATATTCAAGCAAACATGCCTGCTTTAAACACTCTAATTTTTTCAAAGTAAAAGTCTTGGATCCCTAGCGCACTCAATTAAGAGCACACTAGTTCCCCAAAAGGAAAAGCCCAAAGTTGCAGTACAAACCTTTCGGTTGACGGCAACTATAAGCCCAAAATTCAACTACGAGCTTTTTAACTGCAACAACTTTAATATACGCTATTGGAGCTGGAATTACCGCGGCTGCTGGCACCAGACTTGCCCTCCAA
+
DDDDDIIIIIIIIIIIIIIIIIIIIIIIIIIIIIIIIIIIIIIIIIIIIIIIIIIIIIIHIHEHFIIHIIIIIIHIIIIIIHIIIIIIIIIIIHIIHIIIIIHIIIIIIIIIIIIIHIIIIIIIIIIIIIIIIHIIIHHIIHIIIIHIIIHHHIIHHHHIIIIIHHIHIIIIIIIIIIIIIIIIIIIIIHIIIHIIIIIHIIIIIIIIIIIIIIIIIIIIIIIIIIIIIIIIIIIIIIIIIIIHFHHIIIIIHIIIIIIIIIIIIIIIIIIIIIIIIIIIIIIIIIIIIIIIIIIIIIIIIIIIIIIIIIIIIIIIIIIIIIIIIIIIIIIIIIIIIIIIIIIDDDDD
@HISEQ:969:HM2KJBCX2:2:1101:19218:51717 2:N:0:ACTATGCA
CTTAGCTACTCTCCCAACTATCCCTATTAATCATTACAGCGGTCCTAGAAACCAACAAAATAGAACCGATGTCCTATTCTATTATTCCATGCTAATGTATTCGAGCAAAGGCCTGCTTTGAACACTCTAATTTTTTCAAGGTAAAAGTCCTGGTTCCCCACGACACCCAGTAAAGGGCATCGGGTTTCCCAGAAGGAAAGACCCGACCGAATCCGTACGCTCGATTAGGAGGACAGATCAGCCAGGTCCAAGGTTCAACTACGAGCTTTTTAACGGCAACAACTTTAATATACGCTATTGGAGCTGGAATTACCGCGGCTGCTGGCACCAGACTTGCCCTCCAA
+
DDDDDIIIIIIIIIIIIIIIIGIIIIIIIIIIIIIIIIIIIIIIIIIIIIIIIIIIIIIIIIEHHIIIIHIHHIIIIIIIIIIIIHHIIIIGIIIIIIIIIIIIIIIIIIIIIIIIIIIIIIIIHIIIIIIIIIIIIIIIIIIIIIIIIIIIIIIIIIIIIIIIIIIHIIIIIIIIIIIIIIIIIIIIIIIIIIIIIIIIIIIIIIIIIIIIIIIIIIIIIIIIHIIHIIIIIIIIIIIIIIHIIIIIIIIIIIIIIIIIIIIIIHIIIIIIIIIIIIIIIIIIIIIIIIIIIIIIIIIIIIIIIIIIIIIIIIIIIIIIHIIIIIIIIIIIIIIIIIIDDDDD
@HISEQ:969:HM2KJBCX2:2:1101:3356:51575 2:N:0:ACTATGCA
CTTAGCTACTCTCCCAACTATCCCTATTAATCATTACGTCGATCCTAGAAACCAACAAAATAGGGTCAAACGTCCTATTTCATTATTCCATGCTAATGTATTCAAGCGTGAGCCTGCTTTAAACACTCTAATTTTTTCAAAGTAACAGTCCTGATTCCCCGCGACACCAAATTAATGACATCACGGATCTTCAGAAGGGAGAAACCAGTGACACCAGTGCATACCAAAGGCATGACCAGCGTACTGATCCCGAAATTCAACTACGAGCTTTTTAACTGCAACAACTTTAATATACGCTATTGGAGCTGGAATTACCGCGGCTGCTGGCACCAGACTTGCCCTCCAA
+
D@BD@EHIH<GGFCHHIHEHE1CFHHHEHEEEHHHIFHHFHHI?EGHHHHIICHIIHIIHIHGHHHHHHE1EC@EHEEHE?EHHIIHFE@CF1D@CFIIIIIIIIIIHHIHIIIIIIHIIIIIIIIIIIIIIIIIIIIIHIIHHIHHHIIIIIIHHHHHIIIIIIIHHIIIIIHIHIHIIIIIIIIIIIHIIIIIIII4IIIIIIIIIHHHIIIIIIIIIIIIHIIIIIIIIIIIIIIHIIIIHGIIHIIIHIIIIIIIIIHHIIIIIIIIIIIIIIIIIIIIIIHIIIIIIIIIHHIIHIHIIIIIIIIIIIIIIIIIIIIIIIIIIIIIIIIIIIHIIIBDDDD
@HISEQ:969:HM2KJBCX2:2:1101:5755:51787 2:N:0:ACTATGCA
CTTAGCTACTCTCCCAACTATCCCTATTAATCATTACGTCGATCCTAGAAACCAACAAAATAGAATCAAACGTCCTATTTCGTTATTCCATGCTAATGTATTCAAGCGTGAGCCTGCTTTAAACACTCTAATTTTTTCAAAGTAACAGTCCTGATTCCCCATGACACCAAATTAATGACATCATGGTTCGTCAGAAGGTAGGAATCAATAATACCAGTACGTACAATAGCACGACCAATAAATTGATCCCGAAATTCAACTACGAGCTTTTTAACTGCAACAACTTTAATATACGCTATTGGAGCTGGAATTACCGCGGCTGCTGGCACCAGACTTGCCCTCCAA
+
DDDDDIHHEHE@HEHIHHHIIIECHHIHHIIEHHCHHH@GHHHIHHF@HHHIIGEHHEEHHIIHHIIIICGHCFHHHHIHHHCHHHIHIIE@G?G>HEFHHHHHIH?CG@==GGCHGHHHIAFC<IHFHHCHHFHHEGHGHHHGHHCG;HIGHIIEHHFGHH6CHHFEHHHIIHH@FCF<C<CH?</<CC@FHG@<0D7HEDHHFEFHHH7CFF<CGIHGGHFHHFG@AEHHHGGHIEH1D?GC@<AC/A<<<CEDD1GG=EEC1HHHD1<1<D@EHD1FD<1D1<F<1G@EHCIHHFECCC@<CECF<C<<HE<<C@EFEHHHG<<<HHGC1HCE0?CG@BADD
@HISEQ:969:HM2KJBCX2:2:1101:12171:52440 2:N:0:ACTATGCA
CTTAGCTACTCTCCCAACTATCCTATTAATCATTACGGTGGTCCTAGAAACCAACAAAATAGAACCACAACGTCCTATTCTATTATTCCATGCTAATCTATTCAAGCAATAGCCCGCTTTAAACACTCTAATTTTTTCAAGGTAATGGTCCTGGCTCCCCAACACACCCAATAAAGGACATACTGGTTCACCAGAAGGAAGACCCGACAGCAGACAGTACTCGCCAAAGACGGACCGCCCGGCCAGGCCTAAAATTCAACTACGAGCTTTTTAACTGCAACAACTTTAATATACGCTATTGGAGCTGGAATTACCGCGGCTGCTGGCACCAGACTTGCCCTCCAA
+
D0<0D1<<C1<CH1<1D0GHIIEEHIE@C111<1D1<<<1DEFHEC<1<DFH1F0DDFFH1<<GEEHEEHIC<1<DH@11DGEGC<DG@HIC?CGCHHHIIC11<<HHCEH<CHHEGEH@H?4B<8<DFHEE<@11CCHEH?F@HGHG?H8B<EDDGHG8EHGECGEIHF0DF@AG2HHB8AIHF@3FD</GFCDFGEC@DHFDHECF<0@CE<0CDBHA/CFCFGGCC<C<@EEC</<EC1ECCH@HFCCF<HCEHEE<<<C<@HEHGEHF<CIHEHFGCIHFC?ECIHHFHDCGCC<CD1IGCCCCCGCCDHHGIIHEHEF@FIIHHIHIHHCIHDHCDD@@B
@HISEQ:969:HM2KJBCX2:2:1101:18010:52058 2:N:0:ACTATGCA
CTTAGCTACTCTCCCAACTATCCCTATTAATCATTACGTCAATCCTAGAAACCAACAAAATAGGATCAACGTCCTATTTCATTATTCCATGCTAATGTATTCAAGCGCGAGCCTGCTTTAAACACTCTAATTTTTTCAAAGTAACAGTCCTGATTCCCCACCACACCAAATTAATGACATGATGGTTCGTCAGAAGGTAGAAATCAGTAACACCAGTACGTACCGAAGGCACGACCAGCGTACTAATCCCGAAATTCAACTACGAGCTTTTTAACTGCAACAACTTTAATATACGCTATTGGAGCTGGAATTACCGCGGCTGCTGGCACCAGACTTGCCCTCCAA
+
DDDDDIIIIIIIIIIIIIIIIIIIIHIIIIIIIIIIIIIIIIIIIIIIHIIIIIIIIIIIIIHHHIIGHIIIIIIIIIIIIIIIHHIIIIGIIIIIIIIIIIHHIIIIIIIIIIIIIIIIHHIGIIIIIHHHIHIIHIIIIIIIIIIIIGIIIIIIIHIIIHIIIIIIHHIIIIIIIIIIIIIIIIIIIHIIIIIIIIIIIIIHIIIIIIIIIIIIIIIIIIIIIIIIIIIIIIIIIIIIIIHGHIIIIIIIIIIIIIIIIIIIIIIIIIIIIIIIIIIIIIIIIIIIIIIIIIIIIIIIIIIIIIIIIIIIIIIIIIIIIIIIIIIIIIIIIIIIIIIIDDDDD
@HISEQ:969:HM2KJBCX2:2:1101:4015:53018 2:N:0:ACTATGCA
CTTAGCTACTCTCCCAACTATCCCTATTAATCATTACGTCAATCCTAGAAACCAACAAAATAGGATCGAACGTCCTATTTCATTATTCCATGCTAATGTATTCAAGCGTTAGCCTGCTTTAAACACTCTAATTTTTTCAAAGTAACAGTCCTGTTTCCCTGCAACACCAAATTAATGGCATTACAGTTCTTCAGAAAGGAGGAATCAGCGAAGCCAGTGCATACCAGTGGCACGACCAACCTGCTGACCCCGAAATTCAACTACGAGCTTTTTAACTGCAACAACTTTAATATACGCTATTGGAGCTGGAATTACCGCGGCTGCTGGCACCAGACTTGCCCTCCAA
+
DDDDDHIIIIIIIHIIIIIIIIIHIIIIIIIIIIIIIIIIIIIIHIIIIIIIHIIIIIHIIIIIHIIIIIIIIIIIIIIIIIIHIIIIGHIHHHHHIIIIHIIIIIIIIIIIIHIIIIIIIIIIIIIIIIIIHHHIIIIIIIHHIIIIIHIIIIIIIIIIIIIIIIIIIIIIIIIHIIIIIIIIIIIIHIIIIIIIIIIIIIIIIIIIIIIIIIIIIIIIIIIIIIIIIIIIIIIIIIIIIIHHFIHIIIIIIIIIIIIIIIIIIIIIIIIIIIIIIIIIIIIIIIIIIIIIIIIIIIIIIIIIIIIIIIIIHIIIIIIIIIIIIIIIIIIIIIIIIIIIIDDDDD
@HISEQ:969:HM2KJBCX2:2:1101:8131:53011 2:N:0:ACTATGCA
CTTAGCTACTCTACCGACTATCCCTATTAATCATTACGTCGATTCTAGAAACCAACAAAATAGAATCAAACGTACTATTTCATTATTCCATGCTAATGTATTCAAGCGCGAGCTTGCTTTAAACACTCTAATTTTTTCAAAGTAACAGTCCTGTTTCCCTGCAACACCAAATTAATGGCATTACAGTTCTTCAGAAAGAAGGAACCAGCAAAGCCAGTGCATACCAGTGGCACGACCAACCTGCTGATCCCGAAATTCAACTACGAGCTTTTTAACTGCAACAACTTTAATATACGCTATTGGAGCTGGAATTACCGCGGCTGCTGGCACCAGACTTGCCCTCCAA
+
<<D<<1<D@11<1<</0<<<1D1<1<1D<1D<1FHCH1<1/CE1<<111<1<G<F0G@11<D@1F@<C1CFGG111D<<D<<CH111<1D1<1GFH1<<F?@1D<<10/?HIHG@<FG@6<6CH$FC1D16<FHB6<6DHGHF<1<D:CFF78<CHG;D?@HHFGIHE<HC<<<//C////EHF?HCFD//<///0FD.HEHG<D0<0.F<<1D1EG>?FHGD<<1:11C>E/HD/1F<@GFC<11<-/??HEHF@EFFECD<<<11<<<11CC<C111<1D@<@@D1HCGD0<<F1<1D11<1CD@FHIHECHHH<HC@G@1GD1?HHGD1@CDCHHE01B0@BB
@HISEQ:969:HM2KJBCX2:2:1101:13638:53243 2:N:0:ACTATGCA
CTTAGCTACTCTCCCAACTATCCCTATTAATCATTACGGTGATCCTAGAAACCAACAAAATAGAACCATGCCGTCCTATTCTATTATTCCATGCTAATGTATTCGAGCAAAATGCCTGCTTTAAACACTCTAATTTTTTCAAGGTAAAGGTCCTGGTTCCACATGACACCCAATTAAGGACATCATGCTTCTCCAGAAGGTGAGAAATCAACTGCGACAGTTCATACCCCTTAAGGCACGACCATCACGTCAATCCCGAAATTCAACTACGAGCTTTTTAACTGCAACAACTTTAATATACGCTATTGGAGCTGGAATTACCGCGGCTGCTGGCACCAGACTTGCCCTCCAA
+
DDDDDHHHIIHIFEHHIIICHCFHHHIIIHIHHIIIEHHHHHIHIIIHFHIHHIIIIGGHHEHHEHHHHIIIGGHIHHHIIHHHHHIHEHIIFHHHIHIIHGHHIHEHGGHHHFHFHIIHIIGHHHHIHHHH?HHIGIHIIIIHIIIHHHHGHHHHHFHIIHHHIIHHIHGHHHIIIHHIHHIHIIIIHEIIIHIIIIIIIIIIIHGIIIIHIHHHHHHHHHCHIIIIIIIIIIIHDHHHHIIIIIIIIHHHDDHIIIIIIIIIIIIIIHIIHIHIIIIHHHHGIIIIIHHIHHHHHIIIIIIIIIIIIIIHHIIIIIIHIIIIIIIIIIIIIIIIIIIIIIIIIIIDDDDD
@HISEQ:969:HM2KJBCX2:2:1101:2214:53711 2:N:0:ACTATGCA
CTTAGCTACTCTCCCAACTATCCCTATTAATCATTACGGTGGTCCTAGAAACCAACAAAATAGAACCACAACGTCCTATTCTATTATTCCATGCTAATCTATTCAAGCAATAGCCCGCTTTAAACACTCTAATTTTTTCAAGGTAATGGTCCTGGCTCCCCAACACACCCAATAAAGGACATGCTGGCTCACCAGAAGGAAGACCCGACAGCAGACAGTACTCGCCAAAGACGGACCGCCCGGCCAGGCCTAAAATTCAACTACGAGCTTTTTAACTGCAACAACTTTAATATACGCTATTGGAGCTGGAATTACCGCGGCTGCTGGCACCAGACTTGCCCTCCAA
+
DDD@@EEC@1<1F<1<<GFHHHC1C11DFFHEC1<<1<0D@<0<1C?<1<D111<EE?GHHHHIH?1D1<<C/<1<0DCGE?<FHCDCH<FHE?GEHEG@C81%<CH?F<FH1HF1HGB0<B8<F11<CG?@IIHFHFF8<HHECHEH8IIHHB1<1DCEH?HHHHGIHIHE?HFH-FGHEHEGFEFHHEFG?CEG?FFC@IHDIHHHHEHGEHHEGIHE??BFHHGCEFHHBFHCEIIHEFD<1EEFH=HGCC1HHIHHHHHHHIIIHHHIHHHGHHH?HCGHHGCHHIIHIIHHHHHFF@HHGIIIGIHHCCHHHIIIHHGEHEIIHHHIIHHIIIHIGDDDDD
@HISEQ:969:HM2KJBCX2:2:1101:9209:53553 2:N:0:ACTATGCA
CTTAGCTACTCTCCCAACTATCCCTATTAATCATTACGTCAATCCTAGAAACCAACAAAATAGGATCGAACGTCCTATTTCATTATTCCATGCTAATGTATTCAAGCGTTAGCTTGCTTTAAACACTCTAATTTTTTCAAAGTAACAGTCCAAATTCCCCGCAACACCAAATTAATGGCATTACGGCTCATCAGGAAGGAGGAATCAGTGAGACCAGTACATACCAGAGGCATGACCAACCTACTAACCCCGAAATTCAACTACGAGCTTTTTAACTGCAACAACTTTAATATACGCTATTGGAGCTGGAATTACCGCGGCTGCTGGCACCAGACTTGCCCTCCAA
+
DDDDDGHIHIIIIIIIHIIIIIIIIIIIIIIIIIIIIIHHIIIIIIIIHIIHIIIIIIICHHIIIIHHIHFHHIIIIIIIHHHIIIIIGIIIHHIIIIIIIIIIIIIIIIIHHIHGIIIIIIFHHHHIIIIIIIIIHIIIIIIIIIIIHIIIIIIIIIHIIIIIIIIIIIHHIIIIIIIIHHIIIIIHIIIIIIIIIIIIIIHHHIIIIIHIIIIIIHIIIIIIIIIIIHIIIIIIIHHIIIIHHIHIIIIIIIIHHIGIIIHIIIIIIIIIIIIIIIIIIIIIIIHIIIIIIIIIIIIIIIIIIIIIIIIIIIIIIIIIIIIIIIIIIIIIIIIIIIIIIDDDDD
@HISEQ:969:HM2KJBCX2:2:1101:8663:54643 2:N:0:ACTATGCA
CTTAGCTACTCTCCCAACTATCCCTATTAATCATTACGGTGGTCCTAGAAACCAACAAAATAGAACCACAACGTCCTATTCTATTATTCCATGCTAATCTATTCAAGCAATAGCCCGCTTTAAACACTCTAATTTTTTCAAGGTAATGGTCCTGGCTCCCCAACACACCCAATAAAGGACATACTGGTTCACCAGAAGGAAGACCCGACAGCAGACAGTACTCGCCAAAGACGGACCGCCCGGCCAGGCCTAAAATTCAACTACGAGCTTTTTAACTGCAACAACTTTAATATACGCTATTGGAGCTGGAATTACCGCGGCTGCTGGCACCAGACTTGCCCTCCA
+
DABDBHIIHHHHHHIIGHIIIIIFHHFHHIIHEHHHIIHHEEHH@HHHHIHIIIFEC?GGHHGEHEHHHEH@HIIDHEHDECGHHCEHIHIHHIHHHGHIHHC@HHCB@FHIHFHHHFDHGHHEHCECFG?GHFHCFHB<CEGGHIHHHHIHIGG@@FHIHI:9HI9IIHHECHHFFHFIGIHIIHGIHIIIIIHCHHHHIHFHHCHGGIIHGHIIIHHAFDIIIGIGGIIIIIIHIGIIIHFGGIIGIIIHHIHHHHIIHHHHGHHIIIIHHHHHHEIHGEHEHEEEHEIIIIIIHGHHGHFHIIIIIIIHIIHHIIIHIIIIIIHIIIIIIHHIIIIGDDDDD
@HISEQ:969:HM2KJBCX2:2:1101:18498:57286 2:N:0:ACTATGCA
CTTAGCTACTCTCCCAACTATCCCTATTAATCATTACGGTGATTCAGAAACCAACAAAACAGGACCACCGTCCTATTTTATTATTCCATGCTAATGTATTCAGACATAAGCCTGCTTTGAACACTCTAATTTTTTCAAGGTAAAGGTCCTGGTTTCCTACCACGCTAAATTAATAACATGATAGTTCCCCAGAAGGTAGAAATTCTACACGCCAGTACAGACAATAGCCCGACCAACGATAGAACCCCGAAATTCAACTACGAGCTTTTTAACTGCAACAACTTTAATATACGCTATTGGAGCTGGAATTACCGCGGCTGCTGGCACCAGACTTGCCCTCCAA
+
DDDDDIIIIIIIIIIIIIHIIHIHHIIIIIIIIIIIIEHHHIHIHIIIIIIEHHIGHIIHIHGHIIIFIHHHIICHHIIGIIIIICHHIHHIIIHHIHIIIHHHIHIIHIIIGIIIHIIIIHHHHHIIIIIIIIIIIIIHHHHIHFIIIHHIHIHIIIIIIIIHHEHHEHHIIIIIIIIIIIIHHHHHIIIIIIIIIIIIIIIIIIIIHIGIIIIIIIGIIIIIIIIIHIIIIIIIIIIHGFIHIIIIIIIIIIIHIIIIIIIIIIIIIIIIIIIIIIIIIIIIIIIIIIIIIIIIIIIIIIIIIIIIIIIIIIIIIIIIIIIIIIIIIIHIIIIIIIDDDDD
@HISEQ:969:HM2KJBCX2:2:1101:17615:57528 2:N:0:ACTATGCA
CTTAGCTACTCTCCCAACTATCCCTATTAATCATTACGTCAATCCTAGAAACCAACAAAATAGGATCAAACGTCCTATTTCATTATTCCATGCTAATGTATTCAAGCGTTAGCCTGCTTTAAACACTCTAATTTTTTCAAAGTAACAGTCCTGTTTCCCTGCAACACCAAATTAATGACATTACAGTTCTTCAGAAAGGAGGAATCAGCGAAGCCAGTACATACCAAAGGCACGACCAACCTGCTAACCCCGAAATTCAACTACGAGCTTTTTAACTGCAACAACTTTAATATACGCTATTGGAGCTGGAATTACCGCGGCTGCTGGCACCAGACTTGCC
+
DDDDDIIHIIIIIIIIIIIIIIIIIIIIIIIIIIIIIIIIIIIIHIIIIIIIIIIIIIHIIHE?HHIHIGHIIIIIIHIHIIIHIIIIIIIIHIIIIIIIIHHIIHHIIIIIIIHIIHIIHIIIIIIIHIIIIIIHIIIIIIIHHHIHIIIIIIIIIIIIIIIIIIIIIIIIIIIIIIIHIIIIHIIIHIHIIIIIIIIIIIIIIIIIIIIIHHIIIIIIHIIIIIIIIIIIIIIIIIIIIHIIIIIIIIIIIIIIIIIIIIHIIIIIIIIIIIIIIIIIIIIIIIIIIIIIIIIIIIIIIIIIIIIIIIIIIIIIIIIIIIIIIIIIIIIIIIIDDDDD
@HISEQ:969:HM2KJBCX2:2:1101:11749:57873 2:N:0:ACTATGCA
CTTAGCTACTCTCCCAACTATCCCTATTAATCATTACGTCGATCCTAGAAACCAACAAAATAGAATCAAACGTCCTATTTCATTATTCCATGCTAATGTATTCAAGCGTACGCCTGCTTTAAACACTCTAATTTTTTCAAAGTAACAGTCCTGATTCCCCACGACACCAAATTAATGACATCGCGGTTCTTCAGAAGGTAGGAACCAATAATGCCAGTACGTACCGAAGCACGACCAACAATTCGATCCCGAAATTCAACTACGAGCTTTTTAACTGCAACAACTTTAATATACGCTATTGGAGCTGGAATTACCGCGGCTGCTGGCACCAGACTTGCCCTCCAA
+
DDDDDIIIIIIIHIIIIIIIIIIIIIIIIIIIIIIIIIIIIIIIIIIIIIIIIIIIIHEHIIHIIHIIIIIHHHIIIIIIIIIIIGHHIIIIHIIIIIIIIIIIIIIIIIIHHIIIGHHHIIIIIIIIIIIHGHHIHIIIHIIIIIIIIIIIIIIIIIIIIIIIIIIIIIIIIIIIIIIIIIIIIIIIIIIIIIIIIIIIIIIIIIIIIIIIIIIIIIIIIIIIIIIIIIIIIIIIIIIIIIIHIIIHIIIIIIIIIIIIIIIIIIIIIIIIIIIIIIIIHIIIIIIIIIIIHIIIIIIIIIIIIIIIIIIIIIIIIIIIIIIIIIIIIIIIIIIIIIIIDDDDD
@HISEQ:969:HM2KJBCX2:2:1101:21161:58693 2:N:0:ACTATGCA
CTTAGCTACTCTCCCAACTATCCCTATTAATCATTACGGTGATTCAGAAACCAACAAAACAGGACCAACGTCCTATATTATTATTCCATGCTAATGTATTCAGACATAAGCCTGCTTTGAACAGTCTAATTTTTTCAAGGTAAAGGTCCTGGTTTCCTACCACGCTAAATTAATAACATGATAGTTCCCCAGAAGGTAGAAATTCTACACGCCAGTACAGACAATAGCCTGACCAACGGTAGAACCCCGAAATTCAACTACGAGCTTTTTAACTGCAACAACTTTAATATACGCTATTGGAGCTGGAATTACCGCGGCTGCTGGCACCAGACTTGCCCTCCAA
+
00DB011DGC<<111DGCHH111<1<1<<CE1C11<1<0<@G111<1D<<<<FHCHFCEGF@GHE1E1<0<1<<D?11<D1<DG11<<@G1<CCH@HG@DC@@F6DFHCEH1@FAG1B6CC6C$CG1<<DCDFFA<CGGHFBFCB1@FC1<CHF3ECC@GGHHH68<EE@HHHCFH<FFDCC/CD<C<FIHGCGIIHCG@HHHHEFEFHHEHGHIGHHHIHHHGHHHGIIIHGIHCGGFFF<HHEHEEHGHGHHFCEIHDHHFGIHIIIIHHIIIIIIIIHGIHHIHGCHHIIIIIHIIIIIIIHHFIIIIIIIIIIIHIHGIIHIIIIIHIIIIIIHDDDDD
@HISEQ:969:HM2KJBCX2:2:1101:19582:58544 2:N:0:ACTATGCA
CTTAGCTACTCTCCCAACTATCCCTATTAATCATTACGGTGATTCAGAAACCAACAAAACAGGACCACCGTCCTATTTTATTATTCCATGCTAATGTATTCAGACGTAAGCCTGCTTTGAACACTCTAATTTTTTCAAGGTAAAGGTCCTGGTTTCCCACCACGCTAAATTAATAACATGATGGTTCCCCAGAAGGTAGAAATTCCACACGCCAGTACAGACTATTGCCCGACCAACGGTAGAACCCCGAAATTCAACTACGAGCTTTTTAACTGCAACAACTTTAATATACGCTATTGGAGCTGGAATTACCGCGGCTGCTGGCACCAGACTTGCCCTCCAA
+
DDDDDIHIHIIIIIIHIIIIHHIIIIIIIHIIIIIHIIIHIIIGHIHIIIIHHHHIIIHIIIHGHHHHHGHHHI?HHIIHIIIEHHHGHHIGHHHHGHIIIIIHIIIIIIIIIHHHHIIHIIHHHHIIHHHIIIIIIIIHHIIIIIHIIHHHHEHHGIIIIIHIIHIIHHFIGGHIIIIIIHHHHHIIIIHHHIIIIIIIIIIHIIIIIIIIIIIIIIIIIIIIIIIIIIIIIHIIIH5HGHIIIIGIIIIIIHGIIIIIHIIIIIIIIIIIIIIIIIIIIHHIIIHHIHHIIIIIIIIIIIIIIIIIIIIIIIIIIIIIIIIIIIIIIIIIIIHIHIDDDDD
@HISEQ:969:HM2KJBCX2:2:1101:6586:58915 2:N:0:ACTATGCA
CTTAGCTACTCTCCCAACTATCCCTATTAATCATTACGTCGATCCTAGAAACCAACAAAATAGAATCAAACGTCCTATTTCATTATTCCATGCTAATGTATTCAAGCGTAAGCCTGCTTTAAACACTCTAATTTTTTCAAAGTAACAGTCCTGATTCCCCACGACACCAAATTAATGACATCGCGGTTCTTCAGAAGGTAGGAACCGATAATGCCAGTGCGTACCGAAGCACGACCAACAATTCGATCCCGAAATTCAACTACGAGCTTTTTAACTGCAACAACTTTAATATACGCTATTGGAGCTGGAATTACCGCGGCTGCTGGCACCAGACTTGCCCTCCAA
+
DDDDDIIIIIIIIIIIIIIIIIIIIIIIIIIIIIIIIIIIIIIIIIIIIIIIHIIIIIIIIHHHIHIIIIIIHHIHHIIIHHHIIIIIIIIHGIIHIIIIIHHIIIIIIIIIHHIIIIIIHIIIIIIHHHIIIIIIIIIIIIIIIIIIIIIHIHHHIIIIIIIIIIIIIIIIIIIIHIIIIIIIIIIIIIIIIIIIIIIIIHIIIIIIIIIIIIIIIIIIIIIIIIIIIIIIIIIIIIIIIIHGIIIIIIIIIIIIIIIIIIIIIIIIIIIIIIIIIIIIIIIIHIIIIIIIIIIIIIIIIIIIIIIIIIIIIIIIIIIIIIIIIIIIIIIIIIIIIIIIDDDDD
@HISEQ:969:HM2KJBCX2:2:1101:6076:58861 2:N:0:ACTATGCA
CTTAGCTACTCTCCCAACTATCCCTATTAATCATTACGGTGGTCCTAGAAACCAACAAAATAGAACCACAACGTCCTATTCTATTATTCCATACTAATCTATTCAAGCAATAGCCCGCTTTAAACACTCTAATTTTTTCAAGGTAATAGTTCTGGCTCCCCAAAACACCCAATAAAGGGCATACTGGTTCACCAGAAGGAAGACCCGACAGCAGACAGTACTCGCCAAAGACGGACCGCCCGGCCAGGCCTAAAATTCAACTACGAGCTTTTTAACTGCAACAACTTTAATATACGCTATTGGAGCTAGAATTACCGCGGCTGCTGGCACCAGACTTGCCCTCCAA
+
DDDDDIIIHHIIIIIHIIIIIIIIIIIIIHIIIIIIICFHIIIIIIIIIHIIIHIGIIEHHHIIIIIIIHEHHHIIIHHFGHGEHIHIGIIHHIIIHIIIIHGHHIHIIIIIHIIIIIHHIIIIHIHIIIHGHHIIIIHHIIHIHHIIHIHIHHHIIHDEHHGFHHHHIHIIIHHGIGIIIIIHIIHHIHHHHGIIIIHHHHHGIIIIIIIHIIHHHIIHIIIIGIHHHCHHIIIHIIGIIIHIHIIIHHIIIIIIHHHIIIIIHIIIIHIIHHFIHHIHIIIIIIIHIIIHGHIIIIHHIIIIIIHHHIIIHHIIIIIIIIIIHIIIIIIHIIIIGIIHH@DDDD
@HISEQ:969:HM2KJBCX2:2:1101:17736:59774 2:N:0:ACTATGCA
CTTAGCTACTCTCCCAACTATCCCTATTAATCATTACGTTGATCCTAGAAACCAACAAAATAGAATCGAACGTCCTATTTCATTATTCCATGCTAATGTATTCAAGCGCGTGCCTGCTTTAAACACTCTAATTTTTTCAAAGTAACAGTCCTGACTCCCCACAACATCAAATTAATGACATCATGATTCATCAGAAGGGAGAAATCAATGACATTAGTACGTACCGAAGGCACGACCGACGTATTGATCCCGAAATTCAACTACGAGCTTTTTAACTGCAACAACTTTAATATACGCTATTGGAGCTGGAATTACCGCGGCTGCTGGCACCAGACTTGCCCTCCAA
+
DDDDDIHIIIIIIIIIIIIIIIIIIIIIIIIIIIIIIIIIIIIIIIIIIIIIHIIIIHIIIIIHIIIHIHHIIHIHIIIIIIIIIIIHIIIHIIIHIIIIIIHIIIIHIIIIHIIHIIIIIIIIIIIHHIIIIIIIIHIIGIIIIIIIIIGIHHIIIIIIIIIIIIIIIIIIIIIIIIIIIIIIIIIIIIIIIIIIIIIIIIIIIIIIIIIIIIHIIIIIIIIIIIIIIIIIIIIIIIIIIIIHHIIIIIIIIIIIIIIIIIIIIIIIIIIIIIIIIIIIIIIIIIIIIIIIIHIIIIIIIIIIIIIIIIIIIIIIIIIIIIIIIIIIIIIIIIIIIIIIIDDDDD
@HISEQ:969:HM2KJBCX2:2:1101:15737:60085 2:N:0:ACTATGCA
CTTAGCTACTCTCCCAACTATCCCTATTAATCATTACGGTGGTCCTAGAAACCAACAAAATAGAACCACAACGTCCTATTCTATTATTCCATGCTAATCTATTCAAGCAATAGCCCGCTTTAAACACTCTAATTTTTTCAAGGTAATGGTCCTGGCTCCCCAACACACCCAATTAAGGACATACTGGTTCACCAGAAGGAAGACCCGACAACAGGACAGTACTCGCCAAAGACGGACCGCCCGGCCAAGTCTAAAATTCAACTACGAGCTTTTTAACTGCAACAACTTTAATATACGCTATTGGAGCTGGAATTACCGCGGCTGCTGGCACCAGACTTGCCCTCCAA
+
BDDBDHIIFH?HHHHEFIHIIHHIIHHHIIIEGHIIII=DGHIIIIIIIIGHHIIIICGHHHEHIIHHIIIHHGHIHIF@EHEHIGIHIIHCHIIIIEEFHDGEHHHHHHHIHHIFHDDHHHIIHIHEGHGIIIIIHIIHHHIHHIHEIHFIHHHHHIIIIIIGHHIIHHIHHEHHACHHHIIIIHCIHEIHFHHHIIIIHIII<HHHIIIIHHIHHHIHHHGIHECHIIHGHHDDH>HHIHIHHEIHGC<GHGFFCHFFEEEHHHCEHHIHHGGIHHHEHHIHFEEGIIIIHGHHHEFEFHHHFIHIIIIIIIIIHHIIIIHEGIHHIHIHHHGHHHIIHEDDBD@
@HISEQ:969:HM2KJBCX2:2:1101:12457:60906 2:N:0:ACTATGCA
CTTAGCTACTCTCCCAACTATCCCTATTAATCATTACGTCAATCCTAGAAACCAACAAAATAGGATCAAACGTCCTATTTCATTATTCCATGCTAATGTATTCAAGCGTTAGCCTGCTTTAAACACTCTAATTTTTTCAAAGTAACAGTCCTGTTTCCCTGCAACACCAAATTAATGACATTACAGTTCTTCAGAAAGGAGGAATCAGCGAGACCAGTACGTACCAATGGCACGACCAACCTGCTGACCCCGAAATTCAACTACGAGCTTTTTAACTGCAACAACTTTAATATACGCTATTGGAGCTGGAATTACCGCGGCTGCTGGCACCAGACTTGCCCTCCAA
+
DDDDDIIIIIIIIIIHIIIIIIIIIIIIIIIIIIIIIIHIIIIHIIGHIHHIIIHIGHGHIHHHHIIGIIHIHHIHIIIIIIIIIIIIIIIHIIIIIIIIIIIIIIIIIIIIIIIIHIIIIIIIIIIIIIIIIIHIIHIIIIIIIIIIIIIIIIIIIIIIIIIIIIIIIIHIIIIIIIIIIIIIIIIIIIIIIIIIIIIIIIIIIIIIIIIIIIIIIIIIIIIIIIIIIIIIIIIIIIIIIIIHGIIHIIIIIIIIIIIIIIIGIIIIIIIIIIIIIIIIIIIIIIIIIIIIIIIIIIIIIIIIIIIIIIIIIIIIIIIIIIIIIIIIIIIIIIIIIIIIIDDDDD
@HISEQ:969:HM2KJBCX2:2:1101:6811:60642 2:N:0:ACTATGCA
CTTAGCTACTCTCCCAACTATCCCTATTAATCATTACGGTGATCCTAGAAACCAACGAAATAGAATCAGTCCGTCCTATTTCATTATTCCATGCTAATGTATTCAGACGATAGTCTGCTTTAAACACTCTAATTTTTTCAAAGTAACAGTCCTGATTTCCCATCACACCAAATAAATGGCATGAAAGTTCCTCAGAAGGTAGAGATCCATCTCACCAGTACAGACAATTAAGCCTGACCAATGGGTAGACCCCGAAGTTCAACTACGAGCTTTTTAACTGCAACAACTTTAATATACGCTATTGGAGCTGGAATTACCGCGGCTGCTGGCACCAGACTTGCCCTCCAA
+
DDDDDGIIIIIHHHIIIIIIIIIIIIIIIIIHIIIIIIIIIIHHHHIIIIHHIIIIIIIHIIHIHIIIIIIGHHIIIIIIIIIIIHIIIHIIGIIIIIIIIHHIIIIIIIIIIHIHIHIIIIIIIIIIIIIIIHHHIIIIIIIIIIIIIIIIIIIIIIIIIHIIIIHIHIIIIIHGIIIIIIIIIIIIIIIIIIIIIIIIIIIIIIIIIIIIIIIIIIIIGHIIIIIIIIIIIIIIIIIIIIIIIHFIIIIIIIIIIIIIIIIIIIIIIIIIIIIIHGIIIIIIIIIIIIIIIIIIIIIIIIIIIIIIIIIIIIIIIIIIIIIIIIIIIIIIIIIIIIIIIIIDDDDD
@HISEQ:969:HM2KJBCX2:2:1101:19480:60826 2:N:0:ACTATGCA
CTTAGCTACTCTCCCAACTATCCCTATTAATCATTACGTCAATCCTAGAAACCAACAAAATAGGATCGAACGTCCTATTTCATTATTCCATGCTAATGTATTCAAGCGTTAGCTTGCTTTAAACACTCTAATTTTTTCAAAGTAACAGTCCAAATTCCCCGCAACACCAAATTAATGGCATTACGGATCATCAGGAAGGAGGAATCAGTGAGAGCAGTACATACCAGAGGCATGACCAATCTACTAACCCCGAAATTCAACTACGAGCTTTTTAACTGCAACAACTTTAATATACGCTATTGGAGCTGGAATTACCGCGGCTGCTGGCACCAGACTTGCCCTCCAA
+
@@DD?1FHCHHHHICE@GHI@@FFGHHHHFFCCCGHHIHGECHHEHHHEHI<F1FHE@FHEIIH1<FH@HHIHHHHEHFHHHICHECC1CGGEHHHHEHHG@FHIIIIHIHGC?ECHHF1FGFHGC@EHEFC81FCG1HFB??HHGHCEEHHH@CGCCCCFEHF<FHIHIHIFHFEIHHC@HIHHEIGIHGFEFHIHIIHHIIHFIHIIHFHHHFFCHIIIHHEHHEIFIIIIIIIHHHEG?HGCHHIHGIIHIIHHEIIIIIIIHIIIIHEIHHFGIIIIIIIHHHHIIIIIHIHHHGHFIIHHIIIHIHIHHHECCIIIHHIHEHHHHGFCGHEEHDCHDCDDD
@HISEQ:969:HM2KJBCX2:2:1101:18639:61467 2:N:0:ACTATGCA
CTTAGCTACTCTCCCAACTATCCCTATTAATCATTACGGTGATCCTAGAAACCAACAAAATAGAACCATGCCGTCCTATTCTATTATTCCATGCTAATGTATTCGAGCAAAATGCCTGCTTTAAACACTCTAATTTTTTCAAGGTAAAGGTCCTGGTTCCACATGACACCCAATTAAGGACATCATGCTTCTCCAGAAGGTGAGAAATCAACTGCGACAGTTCATACCCCTTAAGGCACGACCATCACGTCAATCCCGAAATTCAACTACGAGCTTTTTAACTGCAACAACTTTAATATACGCTATTGGAGCTGGAATTACCGCGGCTGCTGGCACCAGACTTGCCCTCCAA
+
BDDDDIIIIIIIIIIIIIIIIIIIIIIIIIIIIIHIIHIIIIIIIIIIIIIHHIIIIHIIIIHHIIIIIEHH<DHHIIIIIHIIIIIIEHHHHIIHHIIEHGHHEHIIHIHIIHIIIIHIIHIIHHHHIFHHHHHIHIIIIHIIIIIIIHIHIIHHHIHHHIIHIIHIIHIIIIIIIIIHHHIIIHEIIHIIIIIIIIIIIIIIIIIIIIIIGIGIIIIIIIIIIIIIIIIIIIIIIIIIIIGIIIIIIIHIHHIIIIIIIIIIIIIIIIIIHIHIIIIIIIIIIIIHIIIHIIIIIIIHIIIIIIIIIIIIIIIIIIIIIIIIIIIIIIIIIIIIIIIIIIIIIIIDDDDD
@HISEQ:969:HM2KJBCX2:2:1101:18553:61134 2:N:0:ACTATGCA
CTTAGCTACTCTCCAACTATCCCTATTAATCATTACGTCGATCCTAGAAACCAACAAAATAGAATCAAACGTCCTATTTCATTATTCCATGCTAATGTATTCAAGCGTAAGCCTGCTTTAAACACTCTAATTTTTTCAAAGTAACAGTCCTGATTCCCCACGACACCAAATTAATGACATCGCGGTTCTTCAGAAGGTAGGAACCGATAATGCCAGTGCGTACCGAGGCACGACCAACAATTCGATCCCGAAATTCAACTACGAGCTTTTTAACTGCAACAACTTTAATATACGCTATTGGAGCTGGAATTACCGCGGCTGCTGGCACCAGACTTGCCCTCCAA
+
DDDDDIIIIIIIIIIIIIIIIIIIIIIIIIIIIIIIIIIIIIIIIIIIIIIIIIIGIIIIIHIIIIIIIHIIIIIIIIIHIIIIIIIHIIHIIIIIGIIHIHHHHIIIIIHIIIIHIIIIIIIHIIIIIIIIIHIIIIIIIIIIIIIIIIIHIIIIIIIIIIIIIIIIIIIIIIIIIIIIIIIIIIIIIIIIIIIIIIIIIIIIIIIIIIIIIIIIIIIIIIIIIIIIIIIIIIIIIIIHHGEIIIIIIIIIIIIIIIIIIIIIIIIIIIIIIIIIIIIIIIIIIIIIIIIHIIIIIIIIIIIIIIIIIIIIIIIIIIIIIIIIIIIIIIIIIIIIIIIDDDDD
@HISEQ:969:HM2KJBCX2:2:1101:14042:61621 2:N:0:ACTATGCA
CTTAGCTACTCTCCCAACTATCCCTATTAATCATTACGTCGATCCTAGAAACCAACAAAATAGAATCAAACGTCCTATTTCATTATTCCATGCTAATGTATTCAAGCGCGAGCTTGCTTTAAACACTCTAATTTTTTCAAAGTAACAGTCCTGATTTCCCGCGACACCAAATTAATGACATCGTGGTTCGTCAGAAGGGAGAAACCAATAATGCTAGTACGTACAAAGTACGACCGACATATTAGTCCCGAAATTCAACTACGAGCTTTTTAACTGCAACAACTTTAATATACGCTATTGGAGCTGGAATTACCGCGGCTGCTGGCACCAGACTTGCCCTCCAA
+
DDDDDIIIIIIIIIIIIIIIIIIIIIIIIIIIIIIHIHIIIGIIIIIIIIIIIIIHEHHIIIHIIIIIIIIHHHIIHIIIIIIIIIIIIIIIHHIIIIIIIIIIIHIIIIIHIIIIIIIIIIIIHIIIIIEHIIIHIIIIIIIIIIIIIIIIHIIIIIHHIIIIIIIIIIIIHIIIIIIIIIIIHIIIIIIIIIIHIIIIIIIIIIIIIIHHIHIIIHIIIIIIIIIIIIIIIIIIIIHHHIIIIIIIIIIIIIIIIIIIIIIIIIIIIIIIIIIIIIIIIIIIIIIIIIIIIIIIIIIIIIIIIIIIIIIIIIIIIIIIIIIIIIIIIIIIIIIIIIIDDDDD
@HISEQ:969:HM2KJBCX2:2:1101:9906:61968 2:N:0:ACTATGCA
CTTAGCTACTCTCCCAACTATCCCTATTAATCATTACGGTGGTCCTAGACCAACAAAATAGAACCAACGTCCTATTCTATTATTCCATGCTAATCTATTCAAGCAAAAGCCCGCTTTAAACACTCTAATTTTTTCAAGGTAATGGTCCTGGTTCCCCGACACACCCAATAAAGGGCATACCGGCTCACCAGAAGGATAGACCCGACAACAGACAGTACTCGCCAGAGACGGACCGCCCGGTCAGGTCTAAAATTCAACTACGAGCTTTTTAACTGCAACAACTTTAATATACGCTATTGGAGCTGGAATTACCGCGGCTGCTGGCACCAGACTTGCCCTCCAA
+
DDDDDIIIIIIIIIIIIIHIIIIIIIIIIIIIIIIIIIIIIIIIIIIIIIIIHIIIIIIIHHIIIIIIIIIIIIIIIIIIIIIIIIIIIIHHIIIIHIIIIHHHIHHIIIIIIIIIIIIIIIIHIIIIIIIIHIIIIIIIHHIIIIIIIHIIHHHHHHIIIIIIIIIIIIIIIHIIHIIIIIIIHHIIIIIIIIHIIIIIIIIIIIIIHHHHIIIIIIIIIIIIIIIIIIIIIHIIIIIIIIIIIHIHIIIIIIIIIIHHHIHHGHHIIIIIIIIIIIIHHIHGIIIIIGHIIIHHFHIIIIIIIIIIIGIIIIIIIIIIIIIIIIIIIIIIIHIIIHDDDDD
@HISEQ:969:HM2KJBCX2:2:1101:18782:62684 2:N:0:ACTATGCA
CTTAGCTACTCTCCCAACTATCCCTATTAATCATTACGTCAATCCTAGAAACCAACAAAATAGGATCAAACGTCCTATTTCATTATTCCATGCTAATGTATTCAAGCGTTAGCCTGCTTTAAACACTCTAATTTTTTCAAAGTAACAGTCCTGTTTCCCTGCAACACCAAATTAATGACATTACAGTTCTTCAAGAAGGAGGAACCAGTAAAGCCAGTACATACCAGAGGCACGACCAACCTACTAATCCCGAAATTCAACTACGAGCTTTTTAACTGCAACAACTTTAATATACGCTATTGGAGCTGGAATTACCGCGGCTGCTGGCACCAGACTTGCCCTCCAA
+
DDDDDIGIIIIIIIIIHIIIIIIIIIIIIHIIIIIIIHIIIIHIIIIIIIIIIIIIIIIIIIHHIHIIHIIIIIIIIIIIIIIIIIHIHIIGGHHIIIIIIIIIIIIIIIIIIIIGIIIIIIIIIIIIIIIIIHIHIIHHHIHIIIIIIIIIIIIIIIIIIIIIIIIIHIHIIIIIIIIIIIIIIIIIIIIHIIIIIIIIIIIIIIIIIIIIIIIIIIIIIIIIIIIIIIIIIIIIIIIHIIIHHIHIIIIIIIIIIIIHIIHIHIIIIIIIIIIIIIIIIIIIIIIIIIIIIIIIIIIIIIIIIIIIIIIIIIIIIIIIIIIIIIIIIIIIIIIIIIIIIDDDDD
@HISEQ:969:HM2KJBCX2:2:1101:17537:62652 2:N:0:ACTATGCA
CTTAGCTACTCTCCCAACTATCCCTATTAATCATTACGTCAATCCTAGAAACCAACAAAATAGGATCGAACGTCCTATTTCATTATTCCATGCTAATGTATTCAGGCGTTAGCCTGCTTTAAACACTCTAATTTTTTCAAAGTAACAGTCCAGATTCCCTGCAACACCAAATTAATGGCATTACAGCTCATCAGGAAGGAGGAATCAGTGAGACCAGTACATACCAGTGGCATGACCAACCTACTGACCCCGAAATTCAACTACGAGCTTTTTAACTGCAACAACTTTAATATACGCTATTGGAGCTGGAATTACCGCGGCTGCTGGCACCAGACTTGCCCTCCAA
+
DDDDDHIIIIIIIIIHIIIIIIIIIIIIIIHIIIIIIIIIIIIIIIIIHIIIIIIIIIHHHHHIGIIIIIIIIIIIGIIIIIIIIIIIHIIIIHIIIIIIIIIIIHIIIIIIHIIIIIIIIIHIIIIIIIIIIHIIIIIIIIIIIIIIIIIIIIIHIIIIIIIIIIIIIIIIIIIIIIIIIIIIIIIIIIIIIIIIIIIIIIIIIIIIIIIIIIIIIIIIIIIIIIIIIIIIIIIIIIIIIIHHHIIHIIIIIIIIIIIIIIIIIIIIIIIIIIIIIIIIIIIIIIIIIIIIIIIIIIIIIIIIIIIIIIIIIIIIIIIIIIIIIIIIIIIIIIIIIIIIIDDDDD
@HISEQ:969:HM2KJBCX2:2:1101:17312:62468 2:N:0:ACTATGCA
CTTAGCTACTCTCCCAACTATCCCTATTAATCATTACATCGATCCTAGAAACCAACAAAATAGAATCGGATGTCCTATTTCATTATTCCATGCTAATGTATTCAAGCGTGAGCCTGCTTTAAACACTCTAATTTTTTCAAGGTAACAGTCCTAATTCCCCGTGACACCAAATTAATGGCATTACGGTTCTTTAGAAGGTGAGAAATCAATAATATCAGTACATACCAACGGCATGACCGAAACATTGATCCCGAAATTCAACTACGAGCTTTTTAACTGCAACAACTTTAATATACGCTATTGGAGCTGGAATTACCGCGGCTGCTGGCACCAGACTTGCCCTCCAA
+
DDDDCIIIIIIIIIIIIIIIHIIIHIIIHHIIHHIIIIIIIIIIGIIIIHIIIIIIIIIIIIHHHIIHHGHIIIHIIIHIIHIIIIIHIGDHHHHHIIIHIIIIIIIIIIHIHIIIIIIIIIIIIIIIIIIIIIIIIIIIIIIIIIIIIIIIIIIIHIIIIHIIIIIHIHIIIIIIIIIIIIIIIIIIIHIIIIIIIIIIIIIIIIIIIHIIIIIIIIIIIIIIIIHIIIIIIIIIIIIHIIIIHFIIIIIIIIIIIIIIIIHIIIIIIIIIIIIHIIIIIIIIIIIIIIIIIIIIIIIIHHIIIIIIIIIIIIIIIIIIIIIIIIIIIIIIIIIIIIIIIIDDDDD
@HISEQ:969:HM2KJBCX2:2:1101:16664:63194 2:N:0:ACTATGCA
CTTAGCTACTCTCCCAACTATCCCTATTAATCATTGCTCACAAATCCAAAAACCAACAAAATACGATAAACGAGCCCTAACTTATTATTCCATGCTAATGTATTCATAACTACCGCCTGCTTTAAACACTCTAATTTTTTCAAAGTAAAGGTCCTGGATTGCGAACCCAACCCAGCAAAGGGCAGGAACGTTCTCCAGGAAGATGGTAAGCGCGCATCGGCACTCACACACGAAACCGTGGCGGGCCAAGCGCACTATACCAGAAATCCAACTACGAGCTTTTTAACTGCAACAACTTTAATATACGCTATTGGAGCTGGAATTACCGCGGCTGCTGGCACCAGACTTGCCCTCCAA
+
CDDCDIIIIHIIIEEHHDHIIHHIIIIIIIHHHIIFHHHHIIIIIGHEHEHIHGGIII@H@GEHHHHHHIIHH</FEHIIIIHHHGIIHGHHIEHHI?FECCGEHHIIHEGHC@GHEEF?GIHHHGHE37HCECIHIHHHHHGHIIHHFHHEHHE8FGIIHIIHEECEEGHHHEGHHHIIIIHHGHIHG@HHIHFI<HEHGIHIIIIHHHIIIIIHIIIIIIIIHIHIHHFHEFGHHIIIIHHHGIHIIGHIHHHHHEHHEIIIIHHIHHEHHHIHFIIIIIIIIIIIIHFIHHGEIHIGHHHHHIIIIIIIFIIIIIIIGIIIIGIIIIIIHHHIIIIHIIIIIIIIIIIIDABDD
@HISEQ:969:HM2KJBCX2:2:1101:13172:62802 2:N:0:ACTATGCA
CTTAGCTACTCTCCCAACTATCCCTATTAATCATTACATCGATCCTAGAAACCAACAAAATAGAATTGGATGTCCTATTTTACTATTCTATGCTAATGTATTCAAGCGTGAGCCTGCTTTAAACACTCTAATTTTTACAAAGTAACAGTCCTAATTCCCCGTGACACCAAATTAATGGCATTACGGTTCTTTAAAAGATGAGAAATTAATAATATCAGTACATACCAACGGCATGACCAAAACATTGATTTCGAAATTCAACTACGAGCTTTTTAACTGCAACAACTTTAATATACGCTATTGGAGCTAGAATTACTGTGGCTGCTAGCACCAGACTTGCCCTCCAA
+
DDDDDIIIIIIIIIIIIIIIIIIIIIIIIIIIIIIIIIIIIIIIIIIIIIHIHHIIIIIIIIIIIIIIHGHIHIIIIIIIIIGHHIIHIIIIHIIIIIIIIIIIIIHIIIIIIIIIIIIIIIIIIIIIIIIIIIIIIIIHIIIIIIIIHIIIIIIIIIHHIIIIIIIIIIIIIIIIIGIIIIIIIIIIIIIIIIIIIIIIIIIIIIIIIIIIIIHIIIIIIIIIIIIHIIIIIIIIHHHIIIIIIIIIIIIIHIIIIIIIIIIIIIIIIIIIIIIIIIIIIIIIIIIIIIIIIIIIIIIIIIIIIIIIIIIIIIIIIIIIIIIIIIIIIIIIIIIIIIIIIIDDDDD
@HISEQ:969:HM2KJBCX2:2:1101:15712:63676 2:N:0:ACTATGCA
CTTAGCTACTCTCCCAACTATCCCTATTAATCATTACGGTGGTCCTAGAAACCAACAAAATAGAACCACAACGTCCTATTCTATTATTCCATGCTAATCTATTCAAGCAATAGCCCGCTTTAAACACTCTAATTTTTTCAAGGTAATGGTCCTGGCTCCCCAACACACCCAATAAAGGACATACTGGTTCACCAGAAGGAAGACCCGACAGCAGACAGTACTCGCCAAAGACGGACCGCCCGGCCAGGCCTAAAATTCAACTACGAGCTTTTTAACTGCAACAACTTTAATATACGCTATTGGAGCTGGAATTACCGCGGCTGCTGGCACCAGACTTGCCCTCCAA
+
CDDDDIIIHHIIIIIIIIHIIIIIIIIIIIIGHIIIICHHIIIIIIIIHIHIHIIIGHHHIFHHIIIIIIIHIIIIIIHHHHIIIIHIIHIIIIIIIHIHFHHHHIIHIHIHHHHHIHEHIIIIIIIIIHIIIIIIIHHIIIIIIHIHIIIHIHHIHIIHIIIHHIHHHHIIIIIIIIIIIIIIIHIIIIIHIIIIIIIIIIIIIIIIIIIIIIIIIIIIIIIIIIIIIIIIIIIIIIIIIIGIIIIIIIIIIIIIIIIIIIHIIIIIIIIIIIHIIIIIIIIIIIIIIIIIIHIIIIIIIIIIIIIIIIIIIIIIIIIIIIIIIIIIIIIIIIIIIIIIIDDDDD
@HISEQ:969:HM2KJBCX2:2:1101:8004:63763 2:N:0:ACTATGCA
CTTAGCTACTCTCCCAACTATCCCTATTAATCATTACTCCAGTTGCTAAAAAACCAACAAAATAGAACCGAAGTCCTACGGTGTTATCCCATGCTAATAGTATTCACGGCGTAAGCCTGCTTTGAACACTCTAATTTTTTCAAAGTAAAGGTGATCAAGAGTCGGATGATCTCCAACCAACCCAGAGTAAACCAGGTGAGCTGAAGGTCCGCAAATGACCACAGAAGCTGACACGCTCTTCAACACTATCATCCCATAAGAGACGTAGGCCAAGGAGCGTAATGTCAGGAAATCCAACTACGAGCTTTTTAACTGCAACAACTTTAATATACGCTACTGGAGCTGGAATTACCGCGGCTGCTGGCACCAGACTTGCCCTCCAA
+
<@DB@EHIHHEECHEGEHFHHIHCGHHIGHH@GH1CFHIFH?<@HH1<F@GH/<C@1E?<F?<F1<<FHIIIGH1C1CEH0CEE=<C1<1DG1@GHIFE1<<DECH110/<<<DHH@1D?C@DHE1<G@@1D<HFH1EHIHIHF6?G@BFGC6@8GFHHHCHHHHF<HHFC<>CG@DDDHIIIHCHF7FHIIIHE@CHH6HCHHHHDHHHCHHGGGCAHFHGHIHIIG@HHHHDE?HHCFFEHHHHHFHHHCEHCHHF@C<C1HHHHHEFHEHHIHHGEFD<HIHHHHIHFHF?CD<EHDEEHIIHGGIHF<ECFC1GHFHCHG@CEF<0HIHEHHEHHHHHIIHIHIIIIHIIIIIIHIHIHHCIHHHHHH@IGH=H@@@D@
@HISEQ:969:HM2KJBCX2:2:1101:17183:63446 2:N:0:ACTATGCA
CTTAGCTACTCTCCCAACTATCCCTATTAATCATTACTTCAGTCCTAGAAACCAACAAAATAGAACCAAAGTCCTATTCCATTATTCCATGCTAATATATTCAAGCAAACATGCCTGCTTTAAACACTCTAATTTTTTCAAAGTAAAAGTCTTGGATCCCTAGCGCACTCAATTAAGAGCACACTAGTTCCCCAAAAGGAAAAGCCCAAAGTTGCAGTACAAACCTTTCGGTTGACGGCAACTATAAGCCCAAAATTCAACTACGAGCTTTTTAACTGCAACAACTTTAATATACGCTATTGGAGCTGGAATTACCGCGGCTGCTGGCACCAGACTTGCCCTCCAA
+
DDDDDIIIIHIIIIIIIIIIIIIIIIIIIIIIIIIIIIIIIIIIIIIIIIIIIIIIIIIIIIHIIIIIIIIIIIIIIIIIIIIIIIIIIIHFHHIIIIHIHHHHHIIIIIIIIIIIIHIIIHGIIIIIIIIIIIIIHIIIIIIIIIIIIIIIIIHIIIHHIIIIIIIIIIIIIIIIIIIIIIIIIIIIIIHIIIIIIIIIIIIIIIIIIIIIIIIIIIIIIIHIIIIIIIIIIIIIIIIIIIIHHIIIIIIIIIIIIIIIIIIIIIIIIIIIIIIIIIIIIIIIIIIIIIIIIIIIIIIIIIIIIIIIIIIIIIIIIIIIIIIIIIIIIIIIIIIIIIIIIDDDDD
@HISEQ:969:HM2KJBCX2:2:1101:20483:63869 2:N:0:ACTATGCA
CTTAGCTACTCTCCCAACTATCCCTATTAATCATTACGGTGGTCCTAGAAACCAACAAAATAGAACCACAACGTCCTATTCTATTATTCCATGCTAATCTATTCAAGCAATAGCCCGCTTTAAACACTCTAATTTTTTCAAGGTAATGGTCCTGGCTCCCCAACACACCCAATTAAGGACATACTGGTTCACCAGAAGGAAGACCCGACAACAGGACAGTACTCGCCAAAGACGGACCGCCCGGCCAAGTCTAAAATTCAACTACGAGCTTTTTAACTGCAACAACTTTAATATACGCTATTGGAGCTGGAATTACCGCGGCTGCTGGCACCAGACTTGCCCTCCAA
+
DDDDDIIIIIIIIIIIHIIIIIIHIIHIIIIIGHIIIHHIIIIIIIIHIHIIIGIIGHHGIHCEHHIIIHIIHIIIHGHHIHHIIIHIHEHIGEHIGHHHIGHHIHHHHIIIHIIIHHIHHHIIIHIIIIIIIIIHHIIIIIHHHHHHIIIIHGEHIHIIIIIHIIIIHIHHEGHIHHIHIIIIIIHHHIHHGIHIIIIHHGHIHIIIIIIHGIIIHIIIIHHIIIHIIIIIIIIIIIIIIIIIHEIIIHCHIIIIHIIIIIHIIHIIIIIIIIIIIIIIIIIIIHHIIIIIIIIGIIIHHHIIIIIIIIIIIIIIIIIIIIIIIIIIIIIIIIIIHIIIIIDDDDD
@HISEQ:969:HM2KJBCX2:2:1101:11363:63981 2:N:0:ACTATGCA
CTTAGCTACTCTCCCAACTATCCCTATTAATCATTACGGTGGTCCTAGACCAACAAAATAGAACCAACGTCCTATTCTATTATTCCATGCTAATCTATTCAAGCAAAAGCCCGCTTTAAACACTCTAATTTTTTCAAGGTAATGGTCCTGGTTCCCCGACACACCCAATAAAGGGCATACCGGCTCACCAGAAGGATAGACCCGACAACAGACAGTACTCGCCAGAGACGGACCGCCCGGTCAGGTCTAAAATTCAACTACGAGCTTTTTAACTGCAACAACTTTAATATACGCTATTGGAGCTGGAATTACCGCGGCTGCTGGCACCAGACTTGCCTCCAA
+
DBDDAHIIIIIIIIIGIIIIIIIGHHIHIHHGIIHHIGDHIDHIHIIHHIHIHHHH@HHHHHIHIHIIHIIIDEHIHIGCGHHIHIHHEHHHIGIIHIHEEGEHHIIIIIGIHH@IIIIHIIIIIIIHIHIIHIIIIIIIHHHIIIIIIIIIIIHHHIHHHHIIIIIHHIIIIHIIIIIIIIIIHHGHIIHIIIIIIIIIIIIIIIHHIIIIIIIIIIIIIIIIIIHIIIIIIIIIIIHGGHIIIHHIIIIIHHIIHIHHHGIIIIHIHHIIHHIIIIIIHIIIHIHIIIIIIIIHGHIIIIIIIIIIIHIIIIIIIIIIHIIIIIIIIIHIIIIIIDDDDD
@HISEQ:969:HM2KJBCX2:2:1101:2049:63265 2:N:0:ACTATGCA
CTTAGCTACTCTCCCAACTATCCCTATTAATCATTACGGTGATCCTAGAAACCAACAAAATAGAACCATGCCGTCCTATTCTATTATTCCATGCTAATGTATTCGAGCAAAAATGCCTGCTTTAAACACTCTAATTTTTTCAAGGTAAAGGTCCTGGATCCGCAAGACACCCAATTAAGGACATCAAGTTTCTCCAGAAGGTGAGAAATCAACAGCGACAGTTCATACCCCTTAAGGCACGACCATCACGTCAATCCCGAAATTCAACTACGAGCTTTTTAACTGCAACAACTTTAATATACGCTATTGGAGCTGGAATTACCGCGGCTGCTGGCACCAGACTTGCCCTCCAA
+
DDDDDIIIIIIIIIIIIIIIIIIIIIIIIIIIIIIIIIIIIIIIIIIIIIIIIIIIIIIIIIHIHIIIIIIHIIIIIIHIIIIIIEHIIFHHHIIIGHHHIEHIIIIIIIIIIIIHIIIIIIIIHIIHIIIIIIIIIIIIIIHHIHIIIIIIIIIIIIHIIIIIIIIIIIIIIIIIIIIIIHHIIIIIIIIIHIIIIIIIIIIIIIIIIIII<IIIIIIIIIIIIIIIIIIIIIIIIIIIIIIIIIIHIIIHIIIIIIIIIIIIIIIIIIIIIIIIIIIIIIIIIIIIIIIIIIIIIIIIIIIIIIIIIIIIIIIIIIIIIIIIIIIIIIIIIIIIIIIIIIIIIIIIDDDDD
@HISEQ:969:HM2KJBCX2:2:1101:10752:64891 2:N:0:ACTATGCA
CTTAGCTACTCTCCCAACTATCCCATTAATCATTACGTTGTACCTAGAAACCAACAAAATAGGTTCGAACGTCCTATTTCATTATTCCATGCTAATGTATTCAAGCGTTTGCCTGCTTTAAACACTCTAATTTTTTCAAAGTAACAGTCCTGACTCCCCACAACACCAAATTAATGACATCATGGTTCATCAGAAGGGAGAAATCAACGACGCCAGTGCGTACCGAAGGCACGACCGACGTATTGATCCCGAAATTCAACTACGAGCTTTTTAACTGCAACAACTTTAATATACGCTATTGGAGCTGGAATTACCGCGGCTGCTGGCACCAGACTTGCCCTCCAA
+
@DDDDIIIIIIIIIIIIIIIIIIIIIHIIIIIIIIIIIIIIIIIIIIIIIIIIIIIHIHIIIIIIIIHIIIHIIIIIIIIIIIIIIIHHIIIIIIIIIIIIIIIIIIIIIIHIIIIIIIHIIIIIIIIIIIIIIIIIIIIEHIIHIIIIIIHIIIIIIIIIIIIIIIIHIHIIHIIIIIIIIIIIIIIIIIIIIIIIHIIIIIHHIIHIHIIIIIIIIIIIIIIIIIIIIIIIIIIIIIIHHIIIIIIIIHIIIIIIIIHHIIIIIIIIIIIIIIIIIIIIIIHIIIIIIIIIIIIHIHIIIIIIIIIIIIIIIIIIIIIIIIIIIIIIIIIIIIIIIIIDDDDD
@HISEQ:969:HM2KJBCX2:2:1101:6077:65109 2:N:0:ACTATGCA
CTTAGCTACTCTCCCAACTATCCCTATTAATCATTACGTCGATCCTAGAAACCAACAAAATAGAATCAAACGTCCTATTTCATTATTCCATGCTAATGTATTCAAGCGTGAGCCTGCTTTAAACACTCTAATTTTTTCAAAGTAACAGTCCTGATTCCCCACAACACCAAATAAATGACATCATGGTTCGTCAGAAGGGAGAAACCAACAATGCCAGTACGTACCTAGGCACGACCGACATGATGGTCCCGAAATTCAACTACGAGCTTTTTAACTGCAGCAACTTTAATATACGCTATTGGAGCTGGAATTACCGCGGCTGCTGGCACCAGACTTGCCCTCCAA
+
DBBDDHFHHHHCHHHEE=GHCGHH@GHHHEHHHIGHEHGHHIFEHHHHIIIHHHHHCFHEHIFH?HHEHHHIGE=GHFEGHHHHCHFHFHCEHEHICHHIHGGHIHHHFEHE@@<81@GHHGHCHHEFFHBGGHIHEGCFFDFHHGGHI1D1CEHGIGGGFHHHIIICCGHFHHH:GCCCCFFHEHGHHDCCEHHIIIGF@GHD8EFD:EF@AGEC<1C=FECFD<<<<0/<@CCC<<HGECC<8E6DHD11HC@D1<GC<<<1110@IIIIIIIIIIIIIIIIIIIIIIIIIIIIHHHIIIIIIIIIIIIHIIIIIIIIIIIHHHIIIIIIIHIIIIIGDDDDD
@HISEQ:969:HM2KJBCX2:2:1101:2741:64163 2:N:0:ACTATGCA
CTTAGCTACTCTCCCAACTATCCCTATTAATCATTACGTCGATCCTAGAAACCAACAAAATAGAATCAAACGTCCTATTTCATTATTCCATGCTAATGTATTCAAGCGTAAGCCTGCTTTAAACACTCTAATTTTTTCAAAGTAACAGTCCTGATTCCCCACGACACCAAATTAATGACATCGCGGTTCTTCAGAAGGTAGGAACCGATAATGCCAGTGCGTACCGAGGCACGACCAACAATTCGATCCCGAAATTCAACTACGAGCTTTTTAACTGCAACAACTTTAATATACGCTATTGGAGCTGGAATTACCGCGGCTGCTGGCACCAGACTTGCCCTCCAA
+
@DBADGHHHFHHIIIIIEHFHHHFHHIIIII@FHIIIIIHIHHGEHHIEHHFHGHIHIGIIIIHIIGIIGHFHHHIGHHIGGHIIII1CHFHCHIIIIIIIFGHHHHHIIHIIIIIGHHHIIIIIIIHHHFHIIIIIHHEHHHHIIIIIIIIIIIIIIIIIHHHIIIHHIIIIIIHIIHGHIIIHIIIIHIIIGIIIIIIIIIIIIIGIIIHHIIIIIIIHHIIIIIIIIHDII?IIIHHIHGEIIHIHIHIIIIIIHIIHIIIIIIIHIIHHFIIIIIIIIHHGIHIIIIIIIIIHIIIIIIIIIIIIIIIIIIIIIIIHGIIIIIIIIIIIIIIIIIHDDDDD
@HISEQ:969:HM2KJBCX2:2:1101:14356:64735 2:N:0:ACTATGCA
CTTAGCTACTCTCCCAACTATCCCTATTAATCATTACGTCAATCCTAGAAACCAACAAAATAGGATCGAACGTCCTATTTCATTATTCCATGCTAATGTATTCAAGCGTTAGCTTGCTTTAAACACTCTAATTTTTTCAAAGTAACAGTCCAAATTCCCCAAAACACCAAATTAATGGCATTAAGGTTCATCAGGAAGGAGGAATCAGTGAGACCAGTACATACCAGAGGCATGACCAACCTACTAACCCCGAAATTCAACTACGAGCTTTTTAACTGCAACAACTTTAATATACGCTATTGGAGCTGGAATTACCGCGGCTGCTGGCACCAGACTTGCCCTCCAA
+
DCDDDIIIHHIIIHIIIIHIIIIIIIIIIIIIIIIIIHIIIIIIIIIIIIIIHIIIIIIIIIHIHHIIIHIHHHHIIIIIIHHIIIIHHIIHIIIIIIIIHIIIIHIHIHHEIIIIIIIIHIIIIIIIIIIIIIIIIIIIIIIIIIIIIHIIIIIHHIIIIIIIIIIIIIIIIIIIIHIIIHHIIHIIIIIIIIIIIIIIIIIIIIIIIIIIIIIIIIIIIIIIIIIIIIIIIIIIIHHIIIIIHIIIIIIIIIIIIIIIIIIIIIIIIIIIIIIIIIIIIIIIIIIIIIIIIIIIIIIIIIIIIIIIIIIIIIIIIIIIIIIIIIIIIIIIIIIIIIIIIDDDDD
@HISEQ:969:HM2KJBCX2:2:1101:5820:66002 2:N:0:ACTATGCC
CTTAGCTACTCTCCCAACTATCCCTATTAATCATTACGTCGATCCTAGAAACCAACAAAATAGAATCAAACGTCCTATTTCGTTATTCCATGCTAATGTATTCAAGCGTGAGCCTGCTTTAAACACTCTAATTTTTTCAAAGTAACAGTCCTGATTCCCCATGACACCAAATTAATGACATCATGGTTCGTCAGAAGGTAGGAATCAATAATACCAGTACGTACAATAGCACGACCAATAAATTGATCCCGAAATTCAACTACGAGCTTTTTAACTGCAACAACTTTAATATACGCTATTGGAGCTGGAATTACCGCGGCTGCTGGCACCAGACTTGCCCTCCAA
+
BDDDDIIIIIIIIIIIIIIHIIIIIIIIIIIIIIIIIIIIIIIIIIHIIIHIIIIIIIIIIIIHIIIIIHIIIIHIIIHIIIIIIIIIIIIIIIIIIHIIIIHIIIIHIIIHIIIIIIIIIIIIIHIIHIIIIHIIIIIIIIIHIIIIIHIIIIIIHIIIIIIIIHIHHHHHIHIHHHHIIIIGIIIIHIHHIIIIIIHIIIIIHHIIIIIHHHIIHGHIIHIIIIHIIIIIIIIGIIIIGHGAHHHIHIIIIHIIIIIIIIIIIIIIHIHIIIIIIIIHHIHIHIIIIIIIIIIHIHIHIGIIIIHIIHIIIIIIIIIIIIIIIIIIIIHIIIIIIIIIBDDDD
@HISEQ:969:HM2KJBCX2:2:1101:3789:66985 2:N:0:ACTAAGCA
CTTAGCTACTCTCCCAACTATCCCTATTAATCATTACGTCGATCCTAGAAACCAACAAAATAGAATCAAACGTCCTATTTCATTATTCCATGCTAATGTATTCAAGCGTGCGCCTGCTTTAAACACTCTAATTTTTTCAAAGTAACAGTCCTGATTCCCCACGACACCAAATTAATGACATCGTAGTTCTTCAGAAGGTAGGAACCAATAATGCCAGTGTGTACCGAAGCACGACCGACAATTTGATCCCGAAATTCAACTACGAGCTTTTTAACTGCAACAACTTTAATATACGCTATTGGAGCTGGAATTACCGCGGCTGCTGGCACCAGACTTGCCCTCCAA
+
DDD?D@<<FHHGHGHHIIGIEHHHHIIHIIHHHIH@@E<D/?EHHHF?GHIIECHIHHHHII?CEEHHHI?E1C0@FHHHIIH??CH@@@FF?EHEFHCGC<EFE@@@<DCD@G@E1<DHHHIHHH?HEH?GHHGIDHFHGHCEEH<@<HFHFHAHDHFCEH?IHGHECGHHHHFCCCC<CFGCGCF?HHGHHEGHHHFHF@GGHCHHGIHHD@<70C6<CAHECIHHCHHIHE;=CHHHGEGHHHE??<1EC<1EHHEHHDEF<1<HHHHG@<CIIHHF@HGHHGCFEG0CCCE@@C?EEG@GFHHG1HGC</<C/HD<HC@F@C?EHF<<<E@EDHG@<00@D
@HISEQ:969:HM2KJBCX2:2:1101:6645:66334 2:N:0:ACTATGCA
CTTAGCTACTCTCCCAACTATCCCTATTAATCATTACGGTGGTCCTAGACCAACAAAATAGAACCAACGTCCTATTCTATTATTCCATGCTAATCTATTCAAGCAAAAGCCCGCTTTAAACACTCTAATTTTTTCAAGGTAATGGTCCTGGTTCCCCGACACACCCAATAAAGGGCATACCGGCTCACCAGAAGGATAGACCCGACAACAGACAGTACTCGCCAGAGACGGACCGCCCGGTCAGGTCTAAAATTCAACTACGAGCTTTTTAACTGCAACAACTTTAATATACGCTATTGGAGCTGGAATTACCGCGGCTGCTGGCACCAGACTTGCCCTCCAA
+
DDDDDIIIIIIIIIIIIIIIIIIIIIIIIIIIIIIIIIIIIIIIIIIIIIHIIIIIIFHIIIIIIIIIIIIIIIIIIIIIIIIIHIIIIIIIIIIIIIIIIIHIIIIIIHIIIIHHIIIIIIIIIIIIIIIIHHIIIIHIIIIIHHIIIIHHIIIIIIIIIIIIIIIIIIIHIGGIIIIIIIIIIIIIIIIIIIIHIIIIIIIIIIIIIIIIIIIGIIIIIHIIIIIIIIIIIIIIIIHHIIIIIIHHHIIIIIIIIIIIIIIIIIIIIIIIIIIIIIIIIIIIIIIIIIIIIIIIHIIIIIIIIIIIIHIIIIIIIIIIIIIIIIIIIIIIIIIIIIDDDDD
@HISEQ:969:HM2KJBCX2:2:1101:9011:67156 2:N:0:ACTATGCA
CTTAGCTACTCTCCCAACTATCCCTATTAATCATTACGTCAATCCTAGAAACCAACAAAATAGGATCGAACGTCCTATTTCATTATTCCATGCTAATGTATTCAAGCGTTAGCCTGCTTTAAACACTCTAATTTTTTCAAAGTAACAGTCCTGTTTCCCTGCAACACCAAATTAATGACATTACAGTTCTTCAGAAAGGAGGAATCAGCGAAGCCAGTGCATACCAGTGGCACGACCAACCTACTAATCCCGAAATTCGACTACGAGCTTTTTAACTGCAACAACTTTAATATACGCTATTGGAGCTGGAATTACCGCGGCTGCTGGCACCAGACTTGCCCTCCAA
+
DDDDDHIIIIIIHIIIICHHIIIIIIIIIIIIIIIHIIIIIIIIHHIIIIIHHIGIHIIIHHGIEHIHHIIIHIHHHIIIIHHEFHIHHIHIIIGHIIIIIGIIIIIIIIIIHIHIIIHIIIIIIIIGIIIIIIIHIIIIIIIIIHHHIIIIIHIHIIIIIIIIIHHIIHIHHIIIIIIIIHIIIHHGHIHIIIIIIHGIIIIIIIIIIIGIIIIIIHIIIIIHIIIIIHIIIIHHFIIIIIIIIIIIIHHIIIIIIIIIIIHHIIIIIIIIIIIIIIIIIIIIIIIIIIIIIIIIIHIIHIHIIIIIIIIIIIIIGIIIIIIIIIIIIIIIIIIIIIIGGDDDDD
@HISEQ:969:HM2KJBCX2:2:1101:2621:67033 2:N:0:ACTATGCA
CTTAGCTACTCTCCCAACTATCCCATTAATCATTACGGTGGTCTTAGAAACCAACAAAATAGAACCACAACGTCCTATTCTATTATTCCATACTAATCTATTCAAGCAATAGCCCGCTTTAAACACTCTAATTTTTTCAAGGTAATAGTTCTGGCTCCCCAAAACACCCAATAAAGAGCATACTGGTTCACCAGAAGGAAGACCCGACAGCAGACAGTACTCGCCAAAGACGGACCGCCCGGCCAGGCCTAAAATTCAACTATGAGCTTTTTAACTGCAACAACTTTAATATACGCTATTGGAGCTAGAATTACCGCGGCTGCTGGCACCAGACTTGCCCTCCAA
+
DDD@@HHEEGH1<C@F1ECHFC11<G?11<<1DGH?10<C0CC1<111<<C111<11<<C1CDC1@CHIF=EC1D@<F??GHFH@@EFE@@G@1D1DCFH@GEHFHFGEEEHHDDF?EFEGGHGB1G<1F<CFE1HEEGAEGHFEHGIHHGGE7?@D@?HHFG?CEGEHIHBCHB,=CGGB8?G?EEGHFHECHHHHHEHAIHIGHHIHEC0FHH@HHHHEC1GGC?@ED<<IIGHDHHDHHG?H?FHHIHEGCEHCCHHHG1HFIHIHIHCG@HHHHHHIIIIIIHIHHEHHGGHHIIIHIHIHHIHHH@CHIIIHIIGIHEIIIIHHIHHHHE1GDHHBDDBD
@HISEQ:969:HM2KJBCX2:2:1101:16054:68476 2:N:0:ACTATGCA
CTTAGCTACTCTCCCAACTATCCCTATTAATCATTACGTCAATCCTAGAAACCAACAAAATAGGATCAACGTCCTATTTCATTATTCCATGCTAATGTATTCAAGCGCGAGCCTGCTTTAAACACTCTAATTTTTTCAAAGTAACAGTCCTGATTCCCCACTACACCAAATAAATGACATGATGGTTCGTCAGAAGGTAGGAATCAGTAACACCAGTACGTACCGAAGGCACGACCAGCGTACTAATCCCGAAATTCAACTACGAGCTTTTTAACTGCAACAACTTTAATATACGCTATTGGAGCTGGAATTACCGCGGCTGCTGGCACCAGACTTGCCCTCCAA
+
DDDCDIIIIIIIIIIIIIIIIIIIIIIIIIIIIIIIIIIIIIIIIIIIIIIIHIIIIHIGIIIIIIIIIHHIIIIIIIIIIIIHIIIGIIIIIHIIIIIIIHGIGIIIIIIIIIIGIIIHEHHHHHGIHHHIIIIIHHIGHHIHIIIIIIIIIGIHHIGHIHIIIIIIHHIIGHFHIIGIHIHIHHIHFHHGHHIHIIII?CFG@HHHHHHFHGHHEHHHHHHEHHEHIGIIIHHDHHHH@HHIHHHIHI1D1111EEIIHCCFGCE?@IGHIHIHEHCGDCDFHCCIHCEEC<CFHHFHHHHEEFIHFHHCIIHHE1EHIFHHHGG<CEHHEG@1FGHF0<@B<
@HISEQ:969:HM2KJBCX2:2:1101:13550:68427 2:N:0:ACTATGCA
CTTAGCTACTCTCCCAACTATCCCTATTAATCATTACGTCGATCCTAGAAACCAACAAAATAGAATCAAACGTCCTATTTCGTTATTCCATGCTAATGTATTCAAGCGTGAGCCTGCTTTAAACACTCTAATTTTTTCAAAGTAACAGTCCTGATTCCCCATGACACCAAATTAATGACATCATGGTTCGTCAGAAGGTAGGAATCAATAATACCAGTACGTACAATAGCACGACCAATAAATTGATCCCGAAATTCAACTACGAGCTTTTTAACTGCAACAACTTTAATATACGCTATTGGAGCTGGAATTACCGCGGCTGCTGGCACCAGACTTGCCCTCCAA
+
DBDDDIIIIIIIIIIIIIIIGIIIIIIIHIIIIIIIIHIIIIIIIIIIIIIIIIEHIIIIHHHIEHIIIIIIIHIIIIIIIIIIGIIIGIIIIIIIIIIHIIIIIIIIIIIHIHHHIIIIIIIIIIIIIIHIIIIIIIIIIHHIIIIIIIIIIIIIIIIIIHIIIIIIIIHIHHHHHIIIHIIIIIHHIIIIIIIIIIIIHIIHGHIHIIIHHIIIIIIHIIIIIIIIIIIIIIIIIIIIIHHEIIIIIIIIIIIIIIIIIIIIIIIIIIIIIIIIIIIIIHIIHHIIIIHIIIIIIIIIIIIIIIIIHHIIIIIIIIIIIIIIIIIIIIIIIIIIIIIIDDDDD
@HISEQ:969:HM2KJBCX2:2:1101:2150:68740 2:N:0:ACTATGCA
CTTAGCTACTCTCCCAACTATCCCTATTAATCATTACGTCAATCCTAGAAACCAACAAAATAGGATCAAACGTCCTATTTCATTATTCCATGCTAATGTATTCAAGCGTTAGCCTGCTTTAAACACTCTAATTTTTTCAAAGTAACAGTCCTGTTTCCCTGCAACACCAAATTAATGACATTACAGTTCTTCAAGAAGGAGGAACCAGTAAAGCCAGTGCATACCAGAGGCACGACCAACCTACTAATCCCGAAATTCAACTACGAGCTTTTTAACTGCAACAACTTTAATATACGCTATTGGAGCTGGAATTACCGCGGCTGCTGGCACCAGACTTGCCCTCCAA
+
DDDDDHIIIIIIIIIIIIIIIIIIIHIIIIIIIIIIIIIIHIIIHIIIIIIIHIIIGIIHHHHIIIIIIIIIIIIIIIIIIIIIIHIHIIIIHIIEHHHHIIIIIIHIHHHIIIIIIIIIIIIIIIIIIIIIIIIIIIIHIIIIIIIIIIIIIIIIIIIIHHIIIIHIIIHIIIIIIIIIIIIIIIIIIIIIIIIIIIIIIIIHIIIIIIIIIIIIIIIIIIIIIIIIIIIIIIIIIIGIIIHHHIHHIIIIIIIIIIIIIIIIIIIIIIIIIIIIIIIIIIIIIIIIIIIIIIIIIIIIIIIIIIIIIIIIIIIIIIIIIIIIIIIIIIIIIIIIIIIIIDDDDD
@HISEQ:969:HM2KJBCX2:2:1101:6165:68311 2:N:0:ACTATGCA
CTTAGCTACTCTCCCAACTATCCCTATTAATCATTACGGTGGTCCTAGAAACCAACAAAATAGAACCATGCCGTCCTATTTTATTATTCCATGCTAATGTATTCAAGCAAAAATGCCTGCTTTAAACACTCTAATTTTTTCAAAGTAAAGGTCCTGGTTCCCCGCGGCATCCAATTAAGGACATCGCGGTTCTCCAGAAGGTGAGAAATTGACTGCACCAGTTCATACCCCGTGAGGCACGACCGATGCGCCAATCCCGAAATTCAACTACGAGCTTTTTAACTGCAACAACTTTAATATACGCTATTGGAGCTGGAATTACCGCGGCTGCTGGCACCAGACTTGCCCTCCAA
+
DCDADIIGIHIIHIHHHIIIIIIIIGHIIFHIIGEHHHHHIHIIIIIIIHHIIIIIIIHIHIIGHHHEHIIIIHHIIHIGHIIIIIHIIIIIIIHHIIIIIFHHIHIIIIIHHHIIIHIIHIIIIIIIIIIIIIHIIHHHIGHHHHIHHEHHHIIIHIIIIIHHIFHIIGHHHGEHIIIIIIIHIHGIIIHHHEHHIIIIHGEIIIIIGHIHIIIIIIHIIHIIHHCHIGH==IIIIIIIIHHIIIIIIIIHHIHIIHHHIIHHIIIIHDIHIIHHIIHIIIIIGIIIIHIIIIIIIIIIIIIIHIIIIIIIIIGHIIIGIIIIIIIIHIIIIIIIIIIIIIIIIIIHDCDDD
@HISEQ:969:HM2KJBCX2:2:1101:6980:68410 2:N:0:ACTATGCA
CTTAGCTACTCTCCCAACTATCCCTATTAATCATTACGTCGATCCTACAAACCAACAAAATAGGTTCGATCGTCCTATTTCGTTATTCCATGCTAATGTATTCAAGCGCGAGCCTGCTTTAAGCACTCTAATTTTTTCAAAGTAACAGTCCTGTTTCCCCGCAACAACAAATTAATGCCATCACGGTTCTACAAGAAGGAGGGACCAGTGAGGCCAGTGCATACCAGTGGCACGACCAACCTACTGGCCCCGAAATTCAACTACGAGCTTTTTAACTGCAACAACTTTAATATACGCTATTGGAGCTGGAATTACCGCGGCTGCTGGCACCAGACTTGCCCTCCAA
+
DDDDDIIIIIIIIIIIIIIIIIIIIIIIIIIIIIIIIIIIHIIIIIIIIIIIIIIIIIHIIIIIEHHIIIHGHIIIIIIIIHIIIIIHIIIIIIIIIIIIIIIIIIIIIIIIHIIIIIIIIIIIIIIIIIIIIIIIIIIIIIIIIIIIIIIIIIIIIHHIIIIIIIIIIIIIIIIIIIIIIIIIIIIIIIIIIIIIIIIIIIIIIIIIIIIIIIIIIIIIIIIIIIIIIIIIIIIIIIIIIIHHHIIIIHIIIIIIIIIIIIIIIIIIIIIIIIIIIIIIIIIIIIIIIIIIIIIIIIIIIIIIIIIIIIIIIIIIIIIIIIIIIIIIIIIIIIIIIIIIIDDDDD
@HISEQ:969:HM2KJBCX2:2:1101:7347:68271 2:N:0:ACTATGCA
CTTAGCTACTCTCCCAACTATCCCTATTAATCATTACGGTGGTCCTAGACCAACAAAATAGAACCAACGTCCTATTCTATTATTCCATGCTAATCTATTCAAGCAAAAGCCCGCTTTAAACACTCTAATTTTTTCAAGGTAATGGTCCTGGTTCCCCGACACACCCAATAAAGGGCATACCGGCTCACCAGAAGGATAGACCCGACAACAGACAGTACTCGCCAGAGACGGACCGCCCGGTCAGGTCTAAAATTCAACTACGAGCTTTTTAACTGCAACAACTTTAATATACGCTATTGGAGCTGGAATTACCGCGGCTGCTGGCACCAGACTTGCCCTCCAA
+
@DDDBHHGHHEHIIGHIIIIIGHHHIIIIHIHHHHHIIIEHHHIIIIIIIIEHIEHIEHIIIIHIIEGHEHHH?HHGHIIHEHGH@?GHIHHIHHHHHHHHHEEHHHHHHFHIGDDHIGIIIGHHHIHHHECGHHDGCHHIIIIEEGEHFHHEHHHHHH@HEHCHFHHIEIHHEIHEHHHDHHHHHHHEHHHHEHIHHIFIHIHHHGCHHHIIICFCIHHEGEHHHGHEDHCHHGIHIHGE@HHEECFHEIIIHHHHHHDIIIIIIHIHHIHH@?HEHG@GCHGCHHIHEHIHHEHHHIIIIIIHHIIIIIIHDHIIIIGIHIIHIIIIIIIHIIIIIDDDDD
@HISEQ:969:HM2KJBCX2:2:1101:8138:69052 2:N:0:ACTATGCA
CTTAGCTACTCTCCCAACTATCCCTATTAATCATTACGGTAGTCCTAGAAACCAACAAAATAGAACCACAACGTCCTATTCTATTATTCCATGCTAATCTATTCAAGCAATAGCCCGCTTTAAACACTCTAATTTTTTCAAGGTAATGGTTCTGGCTCCCCAACACACCCAATAAAGGGCATACTGGTTCACCAGAAGGAAGACCCGACAGCAGACAGTACTCGCCAAAGACGGACCGCCCGACCAGGCCTAAAATTCAACTACGAGCTTTTTAACTGCAACAACTTTAATATACGCTATTGGAGCTGGAATTACCGCGGCTGCTGGCACCAGACTTGCCCTCCAA
+
DDDDDIIIIIIIIIIIIIIIIIIIIIIIIIIIIIIIIIIIIIIIIIIIIIIIIIIIHIIIIIIIIIIIIIIIIIIIIIIIIIIIIIIHIIHIIIIIIIIIIIIHIIIIIIIIIIIIIIIIIIIIIIIIIIIIIIIIIIIIIIIIHIIIIIIIIIIIIIIIIIIHIIIIIIIIIIIIHIIIIIIIIIIIIIIIIIIIIIIHIIIIIIIIIIIIIIIIIIIIIIIIIIIIIIIIIIIIIIIIIIIIIIIIIIIIIIIIIIIIIIIIIIIIIIIIIIIIIIIIIIIIIIIIIIIIIHIIIIIIHIIIIIIIIIIIIIIIIIIIIIIIIIIIIIIIIIIIIIIIIDDDDD
@HISEQ:969:HM2KJBCX2:2:1101:2258:70021 2:N:0:ACTATGCA
CTTAGCTACTCTCCCAACTATCCCTATTAATCATTACGGTGGTCCTAGACCAACAAAATAGAACCAACGTCCTATTCTATTATTCCATGCTAATCTATTCAAGCAAAAGCCCGCTTTAAACACTCTAATTTTTTCAAGGTAATGGTCCTGGTTCCCCGACACACCCAATAAAGGGCATACCGGCTCACCAGAAGGATAGACCCGACAACAGACAGTACTCGCCAGAGACGGACCGCCCGGTCAGGCCTAAAATTCAACTACGAGCTTTTTAACTGCAACAACTTTAATATACGCTATTGGAGCTGGAATTACCGCGGCTGCTGGCACCAGACTTGCCCTCCAA
+
DDDDDIIIIIIIIIIIIIIIIIIIIIIIIIIIIIIIIIIIIIIIIIIIIIIIIIIIHIIHHIIIIHHIIIIIIIIIGHHIIIIIIHIIIIIIIIIIHIIIIIHIIIIIIIIHIIHHIIHHIIIIIHIHIIIIIIIIIIIIIIIIIIIIIIIHHIHIIIIIIIIIIIIHIIHIIIIIHIIIIIIIIIIIIIIIIIIIIIIIIIIIIIIIIIIIIIIIIIHIIIIIII=IIIIIIIIIIIIIIIIIIIIIIIIIIIIIIIIIIIIIIIIIIIIIIIIIIIIIIIIIIIIIIIIIIIHHGFIIIIIIIIIIIIIIIIIIIIIIIIIIIIIIIIIIIIIIIIDDDDD
@HISEQ:969:HM2KJBCX2:2:1101:8654:69552 2:N:0:ACTATGCA
CTTAGCTACTCTCCCAACTATCCCTATTAATCATTACGGTGGTCCTAGACCAACAAAATAGAACCAACGTCCTATTCTATTATTCCATGCTAATCTATTCAAGCAAAAGCCCGCTTTAAACACTCTAATTTTTTCAAGGTAATGGTCCTGGTTCCCCGACACACCCAATAAAGGGCATACCGGCTCACCAGAAGGATAGACCCGACAACAGACAGTACTCGCCAGAGACGGACCGCCCGGTCAGGTCTAAAATTCAACTACGAGCTTTTTAACTGCAACAACTTTAATATACGCTATTGGAGCTGGAATTACCGCGGCTGCTGGCACCAGACTTGCCCTCCAA
+
DDDDDIIIHIIIIIIIIIIIIIIIIIIIIIIIIIIIIIIIIIIIIIIIIIIIIIGIHGGHIIIIIIIIIIIIIIIIIIIIHIIIHIIIIIIIIIIIHIIIHIIIIIIIIHIIIIHIIIIIIIIIIIIIIIIIIHIIIIIIIIIIIIIIIIIIIIIIIIIIIIIIIIIHIIIIIIIIIIIIIIIHIIIIIIIIIIIIIIIIIIIIIIIIIIIIIIIIIIIIIIIIIIIIIIIIIIIIIIIIIHIIIIIIIIIIIIIIIIIIIIIIIIIIIIIIIIIIIIIIIIIIIIIIIIIIIIIHGHIIIIIIIIIIIIIIIIIIIIIIIIIIIIIIIIIIIIIIIIDDDDD
@HISEQ:969:HM2KJBCX2:2:1101:2381:70904 2:N:0:ACTATGCA
CTTAGCTACTCTCCCAACTATCCCTATTAATCATTACGGTGGTCCTAAAACCAACAAAATAGAACCAACGTCCTATTCTATTATTCCATGCTAATCTATTCAAGCAAATGCCCGCTTTAAACACTCTAATTTTTTCAAGGTAATGGTCCTGGTTCCCCGACACACCCAATAAAGGGCATCCCGGCTCACCAGAAGGATAGACCCGACGACAGAACAGTACTCGCCAAAGACGGACCATCCGGCCAGGCCTAAAATTCAACTACGAGCTTTTTAACTGCAACAACTTTAATATACGCTATTGGAGCTGGAATTACCGCGGCTGCTGGCACCAGACTTGCCCTCCAA
+
DCDDDIIIIIIIIIIIIIIHIIIIIIIIIIIIIIIIIIIIIIIIIIIIHIIHIIIIHIIIGGIIIHIIIIIIIIIIIIHHIIIIIIIIIIIIIIIHIIIIHFHHIIIIIHIIIHIIIIIHHIIIIIIIHHIIIIHHIIIIIIHIHIHHHHHIHFIIIIIIIIIIIIIHHIIIIIIIIIHIHIIIIHIIIIIGIIIIIHIIIIIIIIIIIGIIIHIIIIHIIHIIHIIIIIIIIIIIIIIII<HIIIIIHIIIIIIIIIIIIHIIIIIIIIIIIIIIIIIIIIIIIIIIGIIIIIIIHGFFIIIIIIIIIIIIIIIIIIIIIIIIIIIIIIIIIIIIIIIIDDDDD
@HISEQ:969:HM2KJBCX2:2:1101:5931:70809 2:N:0:ACTATGCA
CTTAGCTACTCTCCCAACTATCCCTATTAATCATTACGTCGATCCTAGAAACCAACAAAATAGAATCAAACGTCCTATTTCATTATTCCATGCTAATGTATTCAAGCGCGAGCTTGCTTTAAACACTCTAATTTTTTCAAAGTAACAGTCCTGATTTCCCACGACACCAAATTAATGACATCGTGGTTCGTCAGAAGGGAGAAACCAATAATACTAGTACGTACAAAGTACGACCGACATATTAGTCCCGAAATTCAACTACGAGCTTTTTAACTGCAACAACTTTAATATACGCTATTGGAGCTGGAATTACCGCGGCTGCTGGCACCAGACTTGCCCTCCAA
+
DDDDDIIIIIIIIIIIIIIIIIIIIIIIIIIIIIIGIIIIIIIIIIIIIIIIIIIIIIIIIIIIIIIIIIIIIIIIIIIIIIIIIIIIIIIIIIIIIIIIIIIIIIIIIIIIIIIIIIIIIIIIIIIIIIIIIIIIIIIIIIIIIIIIIIIIIIIIIIIIIIIIIIIIIIIIIIIIHIIIIIIIIIIIIIIIIIIIIIIIIIIIIIIIIIIIIIIIIIIIIIIIIIIIIIIIIIIIIIIIIIIIIIIIIIIIIIIIIIIIIIIIIIIIIIIIIIIIIIIIIIIHHIHIIIIIIIIIIIIIIIIIIIIIIIIIIIIIIIIIIIIIIIIIIIIIIIIIIIIDDDDD
@HISEQ:969:HM2KJBCX2:2:1101:16314:72133 2:N:0:ACTATGCA
CTTAGCTACTCTCCCAACTACCCTATTAATCATTACGTCGATCCTAGAAACCAACAAAATAGAATCAAACGTCCTATTTCATTATTCCATGCTAATGTATTCAAGCGTAAGCCTGCTTTAAACACTCTAATTTTTTCAAAGTAACAGTCCTGATTCCCCACGACACCAAATTAATGACATCGCGGTTCTTCAGAAGGTAGGAAGCAATAATGCCAGTGCGTACCGAAGCACGACCAACAATTTGATCCCGAAATTCAACTACGAGCTTTTTAACTGCAACAACTTTAATATACGCTATTGGAGCTGGAATTACCGCGGCTGCTGGCACCAGACTTGCCCTCCAA
+
DDDDDIIHIIIIHIIIIIIHIIIHHHHHHIHIIIIIHHGHHHIIHIHHIIIIIGIIIIHHIIIIIIIIGIIIIIIIIIIGIIIHIIIFHHIIHIIIIIIGIHHHHIIIHIIIHIIIIIIIHIHIIIIIHHHIIIIIIIIIIHIIIIIIIIIIIIIIIIIIIIIIIIIIIHHGIIHIIIHHIGIIIIHHHHIIIHIIIIHHHIIIIHIIIIIHIIIIIIIIIIIIIIHIIIIHHIIIIIIIIHIIIIIIIIIIIIHIIIIHHHIHIHIHHGGIIIIIIIIIIIIIHHIHGC0HIHIHHHHIIIIIIIHIIIIIIIIIIIIIIIIIIIIIIIHIHIHHIIIDDDDD
@HISEQ:969:HM2KJBCX2:2:1101:1276:70465 2:N:0:ACTATGCA
CTTAGCTACTCTCCCAACTATCCCTATTAATCATTACATCGATCCTAGAAACCAACAAAATAGAATCGGATGTCCTATTTCATTATTCCATGCTAATGTATTCAAGCGTGAGCCTGCTTTAAACACTCTAATTTTTTCAAGGTAACAGTCCTAATTCCCCGTGACACCAAATTAATGGCATTACGGTTCTTTAGAAGGTGAGAAATCAATAATATCAGTACATACCAACGGCATGACCGAAACATTGATCCCGAAATTCAACTACGAGCTTTTTAACTGCAACAACTTTAATATACGCTATTGGAGCTGGAATTACCGCGGCTGCTGGCACCAGACTTGCCCTCCAA
+
CBDDDIIII?HIHIIIHIIIIHHHEDGFHIEHHIIFHHHHIHIIHCHIHHIIIIIIHHHHIIHIIIHHCHHDGCEHCHG@CGHHHFGFHHHHH?C@DIIHIIIHHGHHHHIIIHHHHHHHHIIIHHIHIHHIIIIIHHHGH1CHHHHHHHHHEIHIIIHHHHHHHHIHGIIIIIIHHECHIHHHHIHHHGGHHHCHIIIIIIIIHIIIIIIHHIHIIHFEEHEDGIHHIH9EFGHHGIIIIIIHHDHFHHCIIIIHIIHIHGHIFHIHHHHHHGCC?IIIIIHEHEIHIIHHHGHDEGIHHHHHHHHHIHIIHDHGIHHIIGIHHIHHHHGCFIHHIHHIGH@@@D0
@HISEQ:969:HM2KJBCX2:2:1101:12046:72984 2:N:0:ACTATGCA
CTTAGCTACTCTCCCAACTATCCCTATTAATCATTACATCGATCCTAGAAACCAACAAAATAGAATCGGATGTCCTATTTCATTATTCCATGCTAATGTATTCAAGCGTGAGCCTGCTTTAAACACTCTAATTTTTTCAAGGTAACAGTCCTAATTCCCCGTGACACCAAATTAATGGCATTACGGTTCTTTAGAAGGTGAGAAATCAATAATATCAGTACATACCAACGGCATGACCGAAACATTGATCCCGAAATTCAACTACGAGCTTTTTAACTGCAACAACTTTAATATACGCTATTGGAGCTGGAATTACCGCGGCTGCTGGCACCAGACTTGCCCTCCAA
+
DDDDDIIIHHIIIIIIIIIIIIIIIIIIIIHIIIIHIIIIIIGIHIIIIIIHIIIIIIHIIHIIIGIGHGHHIIIIIHIIICHHHIIHHGHHIHGHHIIIIIIHHIIHHHHHHHIFHIIIIHIHIHIIIIIIIIGHHIHIGIHIIIIIIGIIIIIIIIHHIIHHEHIIHIIIHIIIHIIHHHIIIIIIHIIIIHIIHIHHIIIHHHIIIIHHIIIIIIIIHHHIEGIIII=IIIIIIIIIHIHFFFIHHHCIIIIIIIIIIIIIIIIIIIHIIIIHIIHIIIHIIIHGHIHGIHIIHGIIIHIHHEHIIIIIIHIIIHIIIIHIIIIIIIIIIIIIHIIIIHDDDDD
@HISEQ:969:HM2KJBCX2:2:1101:8217:73006 2:N:0:ACTATGCA
CTTAGCTACTCTCCCAACTATCCCTATTAATCATTACGTCAATCCTAGAAACCAACAAAATAGGATCAAACGTCCTATTTCATTATTCCATGCTAATGTATTCAAGCGTTAGCCTGCTTTAAACACTCTAATTTTTTCAAAGTAACAGTCCTGTTTCCCTGCAACACCAAATTAATGACATTACAGTTCTTCAAGAAGGAGGAACCAGTAAAGCCAGTACATACCAGAGGCACGACCAACTTACTAATCCCGAAATTCAACTACGAGCTTTTTAACTGCAACAACTTTAATATACGCTATTGGAGCTGGAATTACCGCGGCTGCTGGCACCAGACTTGCCCTCCAA
+
DDDDDIIIIIIIIIIIIIIIIIIIIIIIHIIIIIIIIIIHIIIIIIIIIIIIIIIIIIIGIHH@HHIIIIIIHIIIIIIIIIIIIIIIHIIGIHIIIHIIIHIIIIIIIIIIIIIIHIIIIIIIIIIIIIIIIIIIIIIIIIIIIIIIIIIIIHHIIIIHIIIIIIIIIIHIIIIIIIIIIIIIIIIIIIIIIIIIIIIIIIIHIIIIIIIIIIIIIIIIIIIIIIIIIIIIIIIIIIIIIIIIHIIHIIIIIIIIIIIIIIIIIIIIIIIIIIIIIIIIIIIIIIIIIIIIIIIIIIIIIIIIIIIIIIIIIIIIIIIIIIIIIIIIIIIIIIIIIIIIIDDDDD
@HISEQ:969:HM2KJBCX2:2:1101:20649:74019 2:N:0:ACTATGCA
CTTAGCTACTCTCCCAACTATCCCTATTAATCATTACGTCAATCCTAGAAACCAACAAAATAGGATCAAACGTCCTATTTCATTATTCCATGCTAATGTATTCAAGCGTTAGCCTGCTTTAAACACTCTAATTTTTTCAAAGTAACAGTCCTGATTCCCCACAACACCAAATAAATGACATCGTGATTCGTCAGAAGGGAGAAACCAACAATACCAGTACGTACCGAGGCGCGACCGACATGATGGTCCCGAAATTCAACTACGAGCTTTTTAACTGCAGCAACTTTAATATACGCTATTGGAGCTGGAATTACCGCGGCTGCTGGCACCAGACTTGCCCTCCAA
+
<00D?EFCH?<<F1DCHHIIIIHHHIE@E@HHHHHHIHGHIHFHHIG@CFHIIGHIGIIHIIHEHEHHHIIHF@E@EG@FHCFHE1DGHIIHEHCHHFC1@<DFHHF=GGFC@FFHCHH1F<?GFD@EHEHHGF6<E1HGFGFC@HHH?FHIHG:DGHG@FECH=GGHIHC@F<G<:DB/@ECDC/</DCHHF<8C<GGCHFHHD0<:HH?EEFHF<<BFC2%HFEE1<<%HG<?CHFCDF1@CIIIHHHF@@HECHEHEGEHGCHIHHHHEF<FEFGCGIIIHHCHIHFECGCEH@1G@IHG<?HEF1IIIHHHCHHHHHEIIHIHFEHEHHFHHHDIHDDBDD
@HISEQ:969:HM2KJBCX2:2:1101:6933:74985 2:N:0:ACTATGCA
CTTAGCTACTCTCCCAACTATCCCTATTAATCATTACGTCGATCCTAGAAACCAACAAAATAGAATCAAACGTCCTATTTCATTATTCCATGCTAATGTATTCAAGCGTAAGCCTGCTTTAAACACTCTAATTTTTTCAAAGTAACAGTCCTGATTCCCCACGACACCAAATTAATGACATCGCGGTTCTTCAGAAGGTAGGAACCGATAATGCCAGTGCGTACCGAAGCACGACCAACAATTCGATCCCGAAATTCAACTACGAGCTTTTTAACTGCAACAACTTTAATATACGCTATTGGAGCTGGAATTACCGCGGCTGCTGGCACCAGACTTGCCCTCCAA
+
DDDDDIIIHIIIIIIIIIIIIIIIIIIIIIIIIIIIIIIIIIIIIIIIIIIIIIIIIIIHIIIHIIIIIIIIIIIIIIIIIHIIIIIIIIIIIIIIIIIIIFHIIHIIIIIIIIIIIIIIIIHHIIIHIIHHIIIIIHIIIIIIIHIIIIIIIIIHHIIIIIIIHIIIHHHIIIHHIIIIIHHHIHIIIIGIIHIIIIIIIIIIIIIIIFIIIIIIIIHIIIIIIIIIIIIIIIHHIIIIIHHEIHIIIIHIIIIIIHIIHIIIIIIIIIIIIIIIIHHIIIIIIIHIIHIIIIIIIIIIIIIIIIIIIIIIIIIIIIHIGIIIIIIIIIIIIIIIIIHIDDDDD
@HISEQ:969:HM2KJBCX2:2:1101:20522:74826 2:N:0:ACTATGCA
CTTAGCTACTCTCCCAACTATCCCTATTAATCATTACGTCGATCCTAGAAACCAACAAAATAGAATCAAACGTCCTATTTCATTATTCCATGCTAATGTATTCAAGCGTGAGCCTGCTTTAAACACTCTAATTTTTTCAAAGTAACAGTCCTGATTCCCCACAACACCAAATAAAAGACATCAGGGTTCGTCAGAAGGGAGAAACCAACAATGCCAGTACGTACCTAGGCACGACCGACATGATGGTCCCGAAATTCAACTACGAGCTTTTTAACTGCAGCAACTTTAATATACGCTATTGGAGCTGGAATTACCGCGGCTGCTGGCACCAGACTTGCCCTCCAA
+
@BD00<GHICGH?HHFEGFCHIIEGHHICC@@GCHCFHHGDD1DEHH?@EEHDHE=HHEEHEHHFHH1<<D@CG<ECHF1FF1DHHH?G11DH1CGHE1CG4CEGHHCE<@<?HHGHHHH?FH@GHHHGH4GFEGF<BCDH8E@FG?HGHEFCHB1HH8AFCG@HFC(C<0<CDG@:D8D/C<-HDE/</HD<D/CGEGG<HHEEED<CHF0E?EFEDHCF?GD/1G?E0CGHHH?EHCEHD/<:/<CFCEGC@G<11EHIIHEH@EG?HCEF<<1<11G@ED1@HFC?EEHEC@ECIIIIIIHHF?IHIHDF//HE?HHHE<1HE@C@HE@D1?EEDEGD@@D<
@HISEQ:969:HM2KJBCX2:2:1101:8303:75100 2:N:0:ACTATGCA
CTTAGCTACTCTCCCAACTATCCCTATTAATCATTACGTCGATCCTAGAAACCAACAAAATAGGATTAACGTCCTATTTCATTATTCCATGCTAATGTATTCAAGCGTTAGCCTGCTTTAAACACTCTAATTTTTTCAAAGTAACAGTCCTGATTTCCCGCAACACCAAATTAATGACATCACGGTTCGTCAAGAAGGAGGAATCAGTAAAGCCAGTACATACCGAAGGCATGACCAACTTACTAACCCCGAAATTCAACTACGAGCTTTTTAACTGCAACAACTTTAATATACGCTATTGGAGCTGGAATTACCGCGGCTGCTGGCACCAGACTTGCCCTCCAA
+
DDDDDIIIIHIIHIIIIIIIHIIIIIIIIIHIIIIIIIIIIIIIIIIIIIIIIIIIIIIIIHIHHIIIIIIIIIIIIIIIIIIHIIIIIIIIIIHIIIIIIIIIIIIIIIIIIIIIIIIIIHIIIIIIIIIIIIIIHIIIIIIIIIIIIIIIIIHHIIIIIIIIIIIIIIHFIIIIHIIIIIIIIIIIIIIIIIIIIIIIIIIIIIIIIIIIIIIIIIIIIIIIIIIIIIIIIIIIIIIIIIHIIIIIIIIIIIIIIIIIGIIIIIHIIIIIIIIIIIIIIIIIIIIIIIIIIIIIIIIIIIIIIIIIIIIHIIIIIIIIIIIIIIIIIIIIIIIIIIIIDDDDD
@HISEQ:969:HM2KJBCX2:2:1101:4648:75522 2:N:0:ACTATGCA
CTTAGCTACTCTCCCAACTATCCCTATTAATCATTACGTCGATCCTAGAAACCAACAAAATAGAATCAAACGTCCTATTTCGTTATTCCATGCTAATGTATTCAAGCGTGAGCCTGCTTTAAACACTCTAATTTTTTCAAAGTAACAGTCCTGATTCCCCATGACACCAAATTAATGACATCATGGTTCGTCAGAAGGTAGGAATCAATAATACCAGTACGTACAATAGCACGACCAATAAATTGATCCCGAAATTCAACTACGAGCTTTTTAACTGCAACAACTTTAATATACGCTATTGGAGCTGGAATTACCGCGGCTGCTGGCACCAGACTTGCCCTCCAA
+
DDDBDIIIIHHGEHHHHHHHHHEHIIIIIHIHHHHIIHIHHIIHDHEHIIHHHHFHHHGHHHGHHHHIHHIHHIIHIHHHHHII?HHEHHHHIHIIIIIHHHIHH@HHHEFHHHIHEIHHHHIIHIHHEHHHHHHHHGIIIGIGIIIHHFIIIIHGHHHIIIIIHHHHHHHFGIIHIHHIHIIIIIHHEHHHHHHIHHHHIIIHHHIHIIHHFIFGIIIGGIIIIHIIHIIIIIIHIIIIIGHFIIIHDIIIIIHIIGIIIIIIIIIIIIIHHHGIIHEIIIIHEIIIIIHHIIIIIIIHIIIIIIIHHGIHIIIGIIIIIIIIIIIIIIIIIIIIIIIIDCDBA
@HISEQ:969:HM2KJBCX2:2:1101:17003:75693 2:N:0:ACTATGCA
CTTAGCTACTCTCCCAACTATCCCTATTAATCATTACATCGATCCTAGAAACCAACAAAATAGAATCGGATGTCCTATTTCATTATTCCATGCTAATGTATTCAAGCGTGAGCCTGCTTTAAACACTCTAATTTTTTCAAGGTAACAGTCCTAATTCCCCGTGACACCAAATTAATGGCATTACGGTTCTTTAGAAGGTGAGAAATCAATAATATCAGTACATACCAACGGCATGACCGATACATTGATCCCGAAATTCAACTACGAGCTTTTTAACTGCAACAACTTTAATATACGCTATTGGAGCTGGAATTACCGCGGCTGCTGGCACCAGACTTGCCCTCCAA
+
@@DDAHIIIFHHHHIIIIEE@EHHIIHHGE?HEHHIIICHHCGHGEHHHIIHHIFHHIHHIGHHHGHIHHIDHHHHIIHIIHHHFHIIGHE@G@HIIIHH@GECHHHGHHHHGHHIHIIIHHHHICDHHHIIIIIIHIHEH@IHHIHIHGHHHHHHIIIIIHEIIIIHHHHHHHIIHIHHFHHHHIIGIIHIIHHHIIIIIGIIIIIIHIIIIGGHIIIHHIEGEH=HIIIHGHGCHHHIIIHHFDGIIHIIIFHIIHIIIIIIIIIHHIIIIIHHIHHIHFIIIIIHIIIH=IHIIHHIHHHIIIIIHIIIIIIHIIIIHIIIHIIIIIIIIHHHIHIGIHDDD@D
@HISEQ:969:HM2KJBCX2:2:1101:2934:76196 2:N:0:ACTATGCA
CTTAGCTACTCTCCCAACTATCCCTATTAATCATTACGGTGGTCCTAGAAACCAACAAAATAGAACCACAACGTCCTATTCTATTATTCCATGCTAATCTATTCAAGCAATAGCCCGCTTTAAACACTCTAATTTTTTCAAGGTAATGGTCCTGGCTCCCCAACACACCCAATTAAGGACATACTGGTTCACCAGAAGGAAGACCCGACAACAGGACAGTACTCGCCAAAGACGGACCGCCCGGCCAAGTCTAAAATTCAACTACGAGCTTTTTAACTGCAACAACTTTAATATACGCTATTGGAGCTGGAATTACCGCGGCTGCTGGCACCAGACTTGCCCTCCAA
+
DDDDDIIIIIIIIIIIIIIIIIIIIIIIIHIIIIIIIIIIIIIIIIIIIIIIIIIIIIIIIIHIIIIIIIIIIIIIIIIHIIIIIFHIIHHIIIIIIIIIIHHHHIHIIIIIIIIIIIHIIIIIIIHHHIIIIIIIIIIIIHIIIIIIIIIIIIHIIIIIHIIHHHHIIIIIIIIIIIIIIIIIIIIIIIIIIIIIIIIIIIIIHIIIIIIIIIIIIIIIIIIIIIIIIIIIIIIIIIIIIIIIIHIIIGIIIIIIIHIHIHHHIIIIIIIIIIIHIIIIIIIIIIIIIIIIIIHIIIIIIIIIIIIIIIIIIHIIIIIIIGIIIIIIIIIIIIIIIIHIIIDDDDD
@HISEQ:969:HM2KJBCX2:2:1101:11843:76643 2:N:0:ACTATGCA
CTTAGCTACTCTCCCAACTATCCCTATTAATCATTACGTCGATCCTAGAAACCAACAAAATATGAAAAAAGTCCTAAATTATTATTCCATGCTAATGTATTCAAGGCGCAAGCCTCCTTTAAACACTCTAATTTTTTCAAAGTAAAAGCTCGTAGTTGAATTTCGGGGTCAGCTGGTTGGTCGTGCCACTGGTATGCACTGGCTTCGCTGATTCCTCCTTTCTGAAGAACTGTAATGTCATTAATTTGGTGTTGCAGGGAAACAGGACTGTTACTTTGAAAAAATTAGAGTGTTTAAAGCAGGCTAACGCTTGAATACATTAGCATGGAATAATGAAATAGGACGTTCGATCCTATTTTGTTGGTTTCTAGGATTGACGTAATGATTAATAGGGATAGTTGGGTCGCCGCTTTCA
+
B0@D?CD1<1CC1D@@<EG1<@1<1<C<DDC@C@DDHH<C//D@<F<1<<DEH1CG?G1<FC1<<G?CE/G1<<<<G@1GHHG@EH1FH1C1DHCHCDD?<1<<<1<C<<C/<@<1<CGHGH111DF11<1<11<FD11111<<1<F111@0<01<<0<0<<<00FC@8-86-+=E-HACE-?GA..6IHHHB8..6BA.@C<IIHFEHFHEH@IHHG?GHHHA@HHHHHC.@GEFC@/CHG>/?FHHF></D@/@F/HHHGD0CHFHHHHGD0HG?GIIHIHG?FHIFHGCECEHHHEGCFEEECHHFHHHCGHEF@HIHHHFHF1C1F?HCCHHHHHHHFCCD<HHC1EIHHGHIHHHHEHF<CHFHIIHFCHHF@H?HHGIIHHFE1GHCIH?HHHIIIHHCH?IIIDDBAD
@HISEQ:969:HM2KJBCX2:2:1101:4704:76968 2:N:0:ACTATGCA
CTTAGCTACTCTCCCAACTATCCCTATTAATCATTACGGTGGTCCTAGACCAACAAAATAGAACCAACGTCCTATTCTATTATTCCATGCTAATCTATTCAAGCAAAAGCCCGCTTTAAACACTCTAATTTTTTCAAGGTAATGGTCCTGGTTCCCCGACACACCCAATAAAGGGCATACCGGCTCACCAGAAGGATAGACCCGACAGCAGAACAGTACTCGCCAGAGACGGACCGTCCGGTCAGGCCTAAAATTCAACTACGAGCTTTTTAACTGCAACAACTTTAATATACGCTATTGGAGCTGGAATTACCGCGGCTGCTGGCACCAGACTTGCCCTCCAA
+
DDDDDIIIIIIIIIIIIIIIIIIIIFHHIHHHIIHHHHDHHHHHCHIHIFFHIIHIIGHHHHEHIHEEEHHGHHHHHICHH?GHHHEH?FHHIEIIIIIHIDFIIIHHCDDDFHHHHHHHHIIIIHHFHIIHHDHFHHHHHHHHHHIIIIIHHIIHIHIIIHIIGIHHHHHIIIHIIIIIIIIIIIHIIIIIIIHIIIHIIIIIIIIGIIIIHHIIIIIHIHIIIIHIIIEIHIIIIIIIIIHIIGHHIIIIIIIIHIIIIHHHHIIIIIIIIIIIIIIIHHIIHIIIIIIIIIIHGCFIIIIIIIIIIIIIIIIIIIIIIIIIIIIIIIIIIIIGIIIDDDDD
@HISEQ:969:HM2KJBCX2:2:1101:20144:76851 2:N:0:ACTATGCA
CTTAGCTACTCTCCCAACTATCCCTATTAATCATTACGTCAATCCTAGAAACCAACAAAATAGGATCAAACGTCCTATTTCATTATTCCATGCTAATGTATTCAAGCGTTAGCCTGCTTTAAACACTCTAATTTTTTCAAAGTAACAGTCCTGTTTCCCTGCAACACCAAATTAATGGCATTACAGTTCTTCAGAAAGGAGGAATCAGCGAAACCAGTTCATACCAGTGGCACGACCAACCTGCTGACCCCGAAATTCAACTACGAGCTTTTTAACTGCAACAACTTTAATATACGCTATTGGAGCTGGAATTACCGCGGCTGCTGGCACCAGACTTGCCCTCCAA
+
DDDDDIIIIIIIHIIIIIIIIIIIIIIIIIIIIIIIIIIIIIIHHIIHIIIIIIHIIIIIIIGHHIIIIIIIIGHIIIIIIIIIIIIIIIIIGIHIIIIIIIIIIIIIIIIIHHIIIIIIIIHIIIIHIIIIIIIHIIIIIIIIIIIIIIIHIIIIIIIHIHIIIIIHIIHIIIIIIIHIIIIIIIIHIIIIIIIIIIIIIIIIIIIGIIIIIIIIIIIIIIHIIIIIIIIIIIIIIIIIIIIHHIIIIIIIIIIIIIIIIIIIIIIIIIIIIIIIIIIIIIIIIIIIIIIIIIIIIIIIIIIIIIIIIIIIIIIHIIIIIIIIIIIIIIIIIIIIIIIIIDDDDD
@HISEQ:969:HM2KJBCX2:2:1101:5711:77068 2:N:0:ACTATGCA
CTTAGCTACTCTCCCAACTATCCCTATTAATCATTACGGTGGTCCTAGAAACCAACAAAATAGAACCACAACGTCCTATTCTATTATTCCATGCTAATCTATTCAAGCAATAGCCCGCTTTAAACACTCTAATTTTTTCAAGGTAATGGTCCTGGCTCCCCAACACACCCAATTAAGGACATACTGGTTCACCAGAAGGAAGACCCGACAACAGGACAGTACTCGCCAAAGACGGACCGCCCGGCCAAGTCTAAAATTCAACTACGAGCTTTTTAACTGCAACAACTTTAATATACGCTATTGGAGCTGGAATTACCGCGGCTGCTGGCACCAGACTTGCCCTCCAA
+
BDBDDHHHHIIIIHHHIIIHIGHIIGHIIHIIIIGHIHDHHIICCGHIHII@HIIIIHEHHH@HHHHHGHHEDEEGHHHIGHHIIHHIHIIIGGHHIIIIIIHFHIHHIIIIIIIIHIHHIIIHHHIIHIHIHIIHIHIIIIHHIIIIGIIHIHIIIGHIIIHIHIIIIIIIHIIIIHIIIIHIIIIHIIIIIIIIIIIIIIIIIHIIIIIIIIIIHIIIIIIIIIIIIIIHIIIIIIIIHHIIIHIIIIIIIIIIIIIIIIIHIIIIIIIIHIIIIIIIIIIIIIIIIIIIIIIIIIIHHHIIIIIIIIIIIIIHIIIIIHIIIIIIIIIIIIIIHIIIIIDDDDD
@HISEQ:969:HM2KJBCX2:2:1101:3856:78342 2:N:0:ACTATGCA
CTTAGCTACTCTCCCAACTATCCCTATTAATCATTACGGTGGTCCTAGAAACCAACAAAATAGAACCACAACGTCCTATTCTATTATTCCATGCTAATCTATTCAAGCAATAGCCCGCTTTAAACACTCTAATTTTTTCAAGGTAATGGTCCTGGCTCCCCAACACACCCAATAAAGGACATGCTGGCTCACCAGAAGGAAGACCCGACAGCAGACAGTACTCGCCAAAGACGGACCGCCCGGCCAGGCCTAAAATTCAACTACGAGCTTTTTAACTGCAACAACTTTAATATACGCTATTGGAGCTGGAATTACCGCGGCTGCTGGCACCAGACTTGCCCTCCAA
+
DDCDDIHIHIIIHHIHGIIIIHHIIIIIIEHHIIIIIHHIIGHHHIIIIIIIIIHHHIIGHHHHIHIIHIIIGHIGHHHIFHHIIIIIIHGH1GHHEHIIIHIIIIIHIIIIHCHIIHHIIHHHFGHHIIIHFHIHIHHEEIGIHIIHIHIHIIHHIHHEHIHHHHHHGHIIIHIHHIIIIIIGIIIIIHHIIHIIIIIHIHGHEIIIHIIHIHIHIIIIIIIIIIHHHIIIIHHIIIIIIIHHHIHHHHIIIIIIIIIIHHHHIHIHHIIIIHHIIHEEIIHHHHIIIIIHGIIIIGIHHIIHHIIIIIIIIIIIIIIIHIIIGIIHIHIIIIIIHDDHGDDDB@
@HISEQ:969:HM2KJBCX2:2:1101:7028:78026 2:N:0:ACTATGCA
CTTAGCTACTCTCCCAACTATCCCTATTAATCATTACGTCGATCCTAGAAACCAACAAAATAGAATCAAACGTCCTATTTCATTATTCCATGCTAATGTATTCAAGCGTAAGCCTGCTTTAAACACTCTAATTTTTTCAAAGTAACAGTCCTGATTCCCCACGACACCAAATTAATGACATCGCGGTTCTTCAGAAGGTAGGAACCGATAATGCCAGTGCGTACCGAAGCACGACCAACAATTCGATCCCGAAATTCAACTACGAGCTTTTTAACTGCAACAACTTTAATATACGCTATTGGAGCTGGAATTACCGCGGCTGCTGGCACCAGACTTGCCCTCCAA
+
DDDDDIIIIIIIIIIHIIIIIHIIIIIIIIHIIIIIIIIIIIIIIIIIIIIIIIIIIIIIIIHHHIIIIIIIHHIIIHHHIIIIIIIIHHIIGHHIIIIIIIHIIIIIIIIIIIIIIHIIIIIIIIIHHIIIIIIIIIIIIIIIHHHIIHIIIIIIIIIIIIHIIIIIIIHHHIIIIIIIHIIIIIIHIIIIIIIIIIIIIIIIHIIIIIIIIIIIIIIIIIIIIIIIIIIIIHHIHIIIHHHHIIIIGIIHIIIIIIIIIIIIIIIIIIIIIIIIIIIIIIIIIIIIIIIIHIIIIIIIIIIIIIIIIIIIIIIIHIIIIIIIIIIIIIIIIIIIIIIHDDDDD
@HISEQ:969:HM2KJBCX2:2:1101:10424:78389 2:N:0:ACTATGCA
CTTAGCTACTCTCCCAACTATCCCTATTAATCATTACTCCAGTTGCTAAAAAACCAACAAAATAGAACCGAAGTCCTACGGTGTTATCCCATGCTAATAGTATTCACGGCGTAAGCCTGCTTTGAACACTCTAATTTTTTCAAAGTAAAGGTGATCAAGAGTCGGATGATCTCCAACCAACCCAGAGTAAACCAGGTGAGCTGAAGGTCCGCAAATGACCACAGAAGCTGACACGCTTTCAAACACTATCATCCCAGAAGAGACGTAGGCCAGAGAGCGTAATGTCAGGAAATCCAACTACGAGCTTTTTAACTGCAACAACTTTAATATACGCTACTGGAGCTGGAATTACCGCGGCTGCTGGCACCAGACTTGCCCTCCAA
+
DDDDDIIIIIIIIIHIIIHIIIHIIIIIIIHIIIIIIIIIIIIIIIIHIIIHIIIIIIHIIIIG?HHIGHGHEGHEHHHIDFHIIIIIHIIGIHHHHIHIG<GHHIIIIHHHHIHIIIIHHHHIIIIIHHIIHIHIIHIIIIIHIIIHHIIHHIIIIIIIIIHIIIIIIIIIIIHGHHFHIIIIIIHIIHHHIIIIIIHHIHIIIHHEGHIIIIIIHIIIIIIHIIIHHIIIIIIIHIHHFHHHG=IIIIIHIHHCIIIIIIHIIIIIIHIIGIIIIIIHGDIIIIIIHIHIIIHHIHGIIIIIHHIIIIIIIIIIGIIGIIIIIIIHHHEIIIIIIIIIIIIIIIIIIIIIIIIIIIIIIIIIIIIHHIIIIIIIIIDDDDD
@HISEQ:969:HM2KJBCX2:2:1101:18605:78370 2:N:0:ACTATGCA
CTTAGCTACTCTCCCAACTATCCCTATTAATCATTACATCGATCCTAGAAACCAACAAAATAGAATCGGATGTCCTATTTCATTATTCCATGCTAATGTATTCAAGCGTGAGCCTGCTTTAAACACTCTAATTTTTTCAAGGTAACAGTCCTAATTCCCCGTGACACCAAATTAATGGCATTACGGTTCTTTAGAAGGTGAGAAATCAATAATATCAGTACATACCAACGGCATGACCGAAACATTGATCCCGAAATTCAACTACGAGCTTTTTAACTGCAACAACTTTAATATACGCTATTGGAGCTGGAATTACCGCGGCTGCTGGCACCAGACTTGCCCTCCAA
+
DDDDAHIIIIIIIIHHHHHHHEHCGHFIIIIEHHHIHHIIGHGHEHHHHHIIIIIIIIIIIIIEHGFC=EHHECEHIIIIHIIGIIICEEHHHGH1CFCGHGHHH<IDHHHC?HHEECGHIGIHHEHHEHFHHHHHCEH?HIHHHC;HCC1HHHHHFCD1C:FHHEHICHHHHEEGCCEHHHHHHFHGCHHHHEGHGCEHHFHEDFHHCCHGGDGGIIHHIHHHEHEE@E?G@ECEHHGHHHH@A1CCAHHHEHHHHIIHHH@CIIHFHIHHCIHHHCHEIHHHHGECHHHHGHG?G@1C1@IIHH@CHIIIIHHHH?CEC1HHE@F1?IHGIIHEHCHEE<0<00<
@HISEQ:969:HM2KJBCX2:2:1101:15921:79137 2:N:0:ACTATGCA
CTTAGCTACTCTCCAACTATCCCTATTAATCATTACGGTGGTCCTAGAAACCAATAAAATAGAACCAACGTCCTATTTTATTATTCCATGCTAATCTATTCAAGCAAAAGCCCGCTTTAAACACTCTAATTTTTTCAAGGTAATGGTCCTGGTTCCCACGGCACACGCGATAAAAGAACGTGCCGGTTCACCAGAAGGTAAGACCCGACACAGAACAGTACTCGCCAAAGACGGACCGCCCGGCCAGGCCTAAAATTCAACTACGAGCTTTTTAACTGCAACAACTTTAATATACGCTATTGGAGCTGGAATTACCGCGGCTGCTGGCAACAGACTTGCCCTCCAA
+
DDDDDIIIIIIIIIIIIIIIIIIIIIIIIIIIIIIIIIIIIIIIIIIIIIIIIIIHHIHHIIIIIIIIIIIIIIIIIIIIIIGIIHIIIIIIIIIIIIIIIIHHHIIIIHIIIIIIIIIIIIIIIIIIIIIIIIIIHIIHHIIIIIIIIIIHHIIHIIIIIIIIIIIIHIIIIIIIIIIIIIIIIHIIIIIIIIIIIIIIIIIIIIIIHIIIIIIIIIIIIHIIIIIIIIHIIIIIIIIIIIIIHIIIIIIIIIIIIIIIIIIIIIIIIIIIIIIHIIIIHIIHIIIIIIIIIIIIIIHHHIIIIIIIIIIIIIIIIIIIIIIIIIIIIIIIIIIIIIIIIDDDDD
@HISEQ:969:HM2KJBCX2:2:1101:19877:78543 2:N:0:ACTATGCA
CTTAGCTACTCTCCCAACTATCCCTATTAATCATTACGTCGATCCTAGAAACCAACAAAATAGAATCAAACGTCCTATTTCATTATTCCATGCTAATGTATTCAAGCGTACGCCTGCTTTAAACACTCTAATTTTTTCAAAGTAACAGTCCTGATTCCCCACGACACCAAATTAATGACATCGCGGTTCTTCAGAAGGTAGGAACCAATAATGCCAGTGCGTACCGAAGCACGACCAACAATTTGATCCCGAAATTCAACTACGAGCTTTTTAACTGCAACAACTTTAATATACGCTATTGGAGCTGGAATTACCGCGGCTGCTGGCACCAGACTTGCCCTCCAA
+
DDDDDIIIIIIIIIIIIIIIIIIIIIIIIIIIIIIIIIIIIIIIIIIIIIIIIIIIIIIIIIIHIIIIIHIIIHIIIIIIIIIIHIIIIHHHIHIIIIIIIIIIIIIIIIIIIIIIIIIIIIIIIIIIIIIIIIIIIIIIIIIIIIIIIIIIIIIIIIIIIIIIIIIIIIIIIIHIIIIIIIIIIIIIIIIIIIIIIIIIIIIIIIIIIIIHIIIIIIIIIIIIIIIIIIIIIIIHIIIIIHHGIIIIIIIIIIHIIIIIIIIIIIIIIIIIIIIIIIIIIIIIIIIIIIIIIIIIIIIIIIIIIIIIIIIIIIIIIIIIIIIIIIIIIIIIIIIIIIIIDDDDD
@HISEQ:969:HM2KJBCX2:2:1101:20180:79419 2:N:0:ACTATGCA
CTTAGCTACTCTCCCAACTATCCCTATTAATCATTACGTCGATCCTAGAAACCAACAAAATAGAATCAAACGTCCTATTTCGTTATTCCATGCTAATGTATTCAAGCGTGAGCCTGCTTTAAACACTCTAATTTTTTCAAAGTAACAGTCCTGATTCCCCATGACACCAAATTAATGACATCATGGTTCGTCAGAAGGTAGGAATCAATAATACCAGTACGTACAATAGCACGACCAATAAATTGATCCCGAAATTCAACTACGAGCTTTTTAACTGCAACAACTTTAATATACGCTATTGGAGCTGGAATTACCGCGGCTGCTGGCACCAGACTTGCCCTCCAA
+
DDDDDGHH1GCEFHEFHCFHIH?GGHHIHHI?@EGGHIHHGHHI=F@FCFFH?CEHHHHHHIH?EHHHHHHE@C@EHHIIIHHI1EF1<CEGHHHHHHH@D?EFH?C0D8H5FDC1FEFFFHHCG@HGHHHHGHGHIIGHEFHHHHHA?DFHHFGH?GH?CCED1<0GD<<<GHFG<<CEEHHHCCC0EFHFD0GFCF<GC<F<<CEFCCEHHFGF<HFHCHGAHIHE0CCHEH@@GCCEHHF<AEF<<1<EHEEHHEG?HHGCHGFEEHFG<<1EIHHHGHHFCFGF@IIHHEGHHEHEF<@C?HGIHG<<E?GIHHHFEIIIIHFHHHIIHHEE@<=@D?@D0
@HISEQ:969:HM2KJBCX2:2:1101:12860:79725 2:N:0:ACTATGCA
CTTAGCTACTCTCCCAACTATCCTATTAATCATTACGTCGATCCTAGAAACCAACAAAATAGAATCAAACGTCCTATTTCGTTATTCCATGCTAATGTATTCAAGCGTGAGCCTGCTTTAAACACTCTAATTTTTTCAAAGTAACAGTCCTGATTCCCCATGACACCAAATTAATGACATCATGGTTCGTCAGAAGGTAGGAATCAATAATACCAGTACGTACAATAGCACGACCAATAAATTAATCCCGAAATTCAACTACGAGCTTTTTAACTGCAACAACTTTAATATACGCTATTGGAGCTGGAATTACCGCGGCTGCTGGCACCAGACTTGCCCTCCAA
+
@DDDDIHIIIEHEHIGHIIFEHHIIIIIIIIHHIHEHHIIIHHIIIIIIIIFHEHIEHIHIIFIIIHIIIHHFHHIIIHIHHHIIHHCEHGHHHIIIHHHIIHHIIIIHHHHIIHIIIIIIIIIIIIIHHHIIIIIHIIHHHIIIIHIIHHHHIIIIIIIIIIIIIIIIIIIIIIIIHGIIIIHHIHGIHIIIIIIIIIIIIHHFIHIIHHHHIIIIIIIIIIIIIIIIIIIIIIIIHHIIIIHHHIGIIIIIIIIHHIIHIIIIIIIIIIIHIIIIIHHIHHHHHHIIIIHIIIIIIIIIIIIIIIIIIIIIHIIIIIIIIIIGIIIHHHIIHIIIIIDBDDD
@HISEQ:969:HM2KJBCX2:2:1101:18869:79628 2:N:0:ACTATGCA
CTTAGCTACTCTCCCAACTATCCCTATTAATCATTACGTCGATCCTAGAAACCAACAAAATAGAATCAAACGTCCTATTTCATTATTCCATGCTAATGTATTCAAGCGTAAGCCTGCTTTAAACACTCTAATTTTTTCAAAGTAACAGTCCTGATTCCCCACGACACCAAATTAATGACATCGCGGTTCTTCAGAAGGTAGGAACCGATAATGCCAGTGCGTACCGAGGCACGACCAACAATTCGATCCCGAAATTCAACTACGAGCTTTTTAACTGCAACAACTTTAATATACGCTATTGGAGCTGGAATTACCGCGGCTGCTGGCACCAGACTTGCCCTCCAA
+
DDDDDIIIIIIIIIIIIIIIIIIIIIIIIIIIIIIIIIIIIIIIHIIIIHIIIIIIHIIHIIHHHIIIIHIIIIIIHHIIIIIIFIIEHHIIIIIIIIIIIIIHHIIHIIIIIIIIIIIHIHIIIIIIIIIIIIHHIIIIIHIHIHIIIIIIHIIHIIIIIIIIIIIIIIIIHIIIIIIIIIIIHIHHHHIIIIIIHIIIIIIIIIIIIIIIIIIIIIIIIIIIIIIIIIIIIIIIIIIIIHHEIHFIIIIIIIIIIIIIIIIIIIIIIIIIIIIIIIIIIIIIIIIIIIIIIIIIIIIIIIIHIIIIIIIIIIIHIIIIIIIIIIIIIIIIIIIIIIIIDDDDD
@HISEQ:969:HM2KJBCX2:2:1101:1570:80173 2:N:0:ACTATGCA
CTTAGCTACTCTCCCAACTATCCCTATTAATCATTACTCATTTCCCCAAAAACCAACAAAATTCGAGATACGAGTCCTAACTTATTATTCCATGCTAATGTATTCATAACTTTCAGCCTGCTTTAAACACTCTAATTTTTTCAAAGTAAAGGTCCTGGATTGCGAACCCAACCCAGTAAAGGGCAGGAACGTTCTCCAGGAAGATGGTAAGCGCGCATCGGCACTCACACACGATACCGTGGCGGGCCAAGCGCACTATACCAGAAATCCAACTACGAGCTTTTTAACTGCAACAACTTTAATATACGCTATTGGAGCTGGAATTACCGCGGCTGCTGGCACCAGACTTGCCCTCCAA
+
BDDD?EHIHIIIEEHGHIHEH@GHHHIIGIIHHIHIHHHIICHHHHIHIIGEHHG?GHIHEEHFC1<CCHFCGEHFFHGCHHIIGIEHHIIIIIIIIIIIH<<CFCFHEHIGHEHHE1HHEGHHIHHEHIHIHIIHHEHGIIHHFHGIHFIIIIIHHGDHIIHFEHIHHHAIGHEHHDGHHHCHIIHIHHF<HIIIIHCGGHHE;EHHFIGIIIIG?IIIIIHHIIIIIIIIIIHGHIIHHHIIIIHGIIIIIIIHFIIHIIHIIHHIIIIIIHEIIIIHIIIIIHHIIIIIIIIIHCIIHIHIIHIHIIIHFIIIIIIIHHEIIIIHIHHGIIIIIIIIIIIIIIIIIIIIIDDDDD
@HISEQ:969:HM2KJBCX2:2:1101:20912:80629 2:N:0:ACTATGCA
CTTAGCTACTCTCCCAACTATCCCTATTAATCATTACGGTGATCCTAGAAACCAACGAAATAGAATCAGTCCGTCCTATTTCATTATTCCATGCTAATGTATTCAGACGTTAGCCTGCTTTAAACACTCTAATTTTTTCAAAGTAACAGTCCTGATTTCCCAACACACCAAATAAATGGCATAAAAGTTCCTCAGAAGGTAGAGATTTATCTCACCAGTGCAGACAATTAAGCCTGACCAATGGGTAAACCCCGAAGTTCAACTACGAGCTTTTTAACTGCAACAACTTTAATATACGCTATTGGAGCTGGAATTACCGCGGCTGCTGGCACCAGACTTGCCCTCCAA
+
DADDDHIHIIIIIIIIIIIIHIIIIIIIIIIIHIIIIIHIIIIIIIIGIIIIIIIIIIIIIIIIIIIIIIIIIIIIIIIIHIIIIIIIIIIIIHIHIIHIIHHIIHIIIHHHHIIHIIIHHIIIIIIHIIIHIIIHIIIIHIIHIIIIIIIIHHHIIHHIIIIIIIIEIIIIIIIHHIIHIIIIIIHIIIIIIHIIHIIIIIIIIIIIIIIIIIIIIIIIIIIIIIIIIIIHIIIIIIIIIIIIIGDHIIIIIIIGIIIIGIIIIIIIIIIIIIIIIIIIIIIIIIIHIIIIIIIIIIIIIIIIIIIIIIIIIIIIIIIIIIIIIIIIIIIIIIIIIIIIIIIDDDDD
@HISEQ:969:HM2KJBCX2:2:1101:11465:81892 2:N:0:ACTATGCA
CTTAGCTACTCTCCCAACTATCCCTATTAATCATTACGGTGGTCCTAGACCAACAAAATAGAACCAACGTCCTATTCTATTATTCCATGCTAATCTATTCAAGCAAAAGCCCGCTTTAAACACTCTAATTTTTTCAAGGTAATGGTCCTGGTTCCCCGACACACCCAATAAAGGGCATACCGGCTCACCAGAAGGATAGACCCGACAACAGACAGTACTCGCCAGAGACGGACCGCCCGGTCAGGTCTAAAATTCAACTACGAGCTTTTTAACTGCAACAACTTTAATATACGCTATTGGAGCTGGAATTACCGCGGCTGCTGGCACCAGACTTGCCCTCCAA
+
DCDCDIIIIIIIIIIIIIIIIIIIIIIIIIIIIIIIIIIIIIIIIIIIIIIHHIIIIIIIIIIIIIIIIIIIIHHIIIIIIIHHIIIHIIIIIIIIIIIIIIHIIIIIIIIIIIIIIIIIIIIIIIIIIIIIIHIIIIIIIIIIIIIHIIHIIIIIIIIIIIIIIIIIIIIIIIIIIIIIIIIIIHIIIIIIIIIIIIIIIIIIIIIIIIIIIIIIIIIIIIIIIIIIIIIIIIHIIIIIIIIIIHHIIIIIIIIIIIIIIIIIHIIIIIIIIIIIIIIIIIIIIIIIIIIIIIIHGGIIIIIIIIIIIIIIIIIIIIIIIIIIIIIIIIIIIIIIIIDDDDD
@HISEQ:969:HM2KJBCX2:2:1101:4271:82144 2:N:0:ACTATGCA
CTTAGCTACTCTCCCAACTATCCCTATTAATCATTACGGTGGTCCTAGAAACCAACAAAATAGAATCATCCGTCCTATTTTATTATTCCATGCTAATGTATTCAAGCAAAATGCCTGCTTTAAACACTCTAATTTTTTCAAAGTAAAGGTCCTGGTTCCCCGCGGCACCCAATTAAGGACATCGCGGTTCTCCAGAAGGTGAGAAATTGACTACACCAGTTCATACCCCTTAAGGCACGACCGATGTGTCAATCCCGAAATTCAACTACGAGCTTTTTAACTGCAACAACTTTAATATACGCTATTGGAGCTGGAATTACCGCGGCTGCTGGCACCAGACTTGCCCTCCAA
+
DDDDDHHIIIIIIIIIIIIIIIIIIIIIIIIIIIIIIIIIIIIIIIGIIHHIHIIIHIIGHHEHIIHIIFHHIHHHGHHIIIIIIIIIIIIEHIIIIIIIHHIHIIIIIIIIIIHIIIIIIIHHIHHIIIIIIIIIHIIIIIIIHHIHHHHIIIIIIIHIIIIIIIIIIIIIIIIIIIIIIIIIIIIIIIIIIIIIIIIIIIHIIIIIIIIIIIHEHIIIIIIIIIIIIIIIIIIIIIIIIIIIIIIIIIIIIIIIIIIIIIIIIIIIIIIIIIIIIIIIIIIIIIIIIIIIIIIIIIIIIIIIIIIIIIIIIIIIIIIIIIIIIIIIIIIGIIIIIIIIIIIIIIDDDDD
@HISEQ:969:HM2KJBCX2:2:1101:18119:82413 2:N:0:ACTATGCA
CTTAGCTACTCTCCCAACTATCCCTATTAATCATTACGTCAATCCTAGAAACCAACAAAATAGGATCAACGTCCTATTTCATTATTCCATGCTAATGTATTCAAGCGCGAGCCTGCTTTAAACACTCTAATTTTTTCAAAGTAACAGTCCTGATTCCCCACCACACCAAATTAATGACATGATGGTTCGTCAGAAGGTAGGAATCAGTAACACCAGTACGTACCGAAGGCACGACCAGCGTACTAATCCCGAAATTCAACTACGAGCTTTTTAACTGCAACAACTTTAATATACGCTATTGGAGCTGGAATTACCGCGGCTGCTGGCACCAGACTTGCCCTCCAA
+
ADDDDHIEFHGHIHIIIIIIIIIIIIIIHHHHIIHHHIGEHHIIGHHIEHIIEHEHGIIHDC<F@GHEHEEHHEHCFHIHIIHHHHHCHIIGIEIHHIHHHGCIHDHDHGCGIGGHHIIHHIIHFHHHIIIIIHIIHHHHHHIIHHEHGHIIGHHHFHEHHDHGCEHEGHHGHIHFGGIIGIIIIHIHIHIIHHIHIHIHFIGIIIIIHIIIIIIIIHHGIIIHIIIIIIIHIHHFIIGIIHEHIIIIHIIIIHHHIHIIIIIIIGIIIIIIIIIIHIIHIIIIIHFHHHIIIIHIIIIHIIIIIIIHGIIIIIIIIIIIIHIHIIIIIIIIIIIIIIHIDDDDD
@HISEQ:969:HM2KJBCX2:2:1101:9965:82422 2:N:0:ACTATGCA
CTTAGCTACTCTCCCAACTATCCCTATTAATCATTACGTCAATCCTAGAAACCAACAAAATAGGATCGAACGTCCTATTTCATTATTCCATGCTAATGTATTCAAGCGTTAGCCTGCTTTAAACACTCTAATTTTTTCAAAGTAACAGTCCTGTTTCCCTGCAACACCAAATTAATGACATTACAGTTCTTCAAGAAGGAGGAATCAGTAAAGCCAGTACACACCATTGGCACGACCAACCTACTGACCCCGAAATTCAACTACGAGCTTTTTAACTGCAACAACTTTAATATACGCTATTGGAGCTGGAATTACCGCGGCTGCTGGCACCAGACTTGCCCTCCAA
+
DDDDDIIIIIIIIIIIIIIIIIIIIIHIIHIIIIIIIGHHIIIIIIIHIIIIIIIIIIIIIIHHFHHIIIIHHIIIIGHHHIIIIHIGHIHHIIIIIIIIIIIHHIHHIHIIIIIHIIIIIGHIIIIIIIIIIIIHHIIIIIIIIHIIIIIIIIIIIHHIIIIIIIHIIIIIIIIIHIIIHIIIIIIIIIIIIIIIIIIIIIIIIIIIIIIIIIHIIIIIIIIIIIIIIIIIIIIIIHHIIIHHHIHIIIIIIIIIIIIIIIIIIIIIIIIIIIIIIIIIIIIIIIIIIIIIIIIIGIIIIIIIIIIIIIIIIIIIIIIIIIIIIIIIIIIIIIIIIIIIIDDDDD
@HISEQ:969:HM2KJBCX2:2:1101:12103:83230 2:N:0:ACTATGCA
CTTAGCTACTCTCCCAACTATCCCTATTAATCATTACGGTGGTCCTAGAAACCAACAAAATAGAACCACAACGTCCTATTCTATTATTCCATGCTAATCTATTCAAGCAATAGCCCGCTTTAAACACTCTAATTTTTTCAAGGTAATGGTCCTGGCTCCCCAACACACCCAATAAAGGACATACTGGTTCACCAGAAGGAAGACCCGACAGCAGACAGTACTCGCCAAAGACGGACCGCCCGGCCAGGCCTAAAATTCAACTACGAGCTTTTTAACTGCAACAACTTTAATATACGCTATTGGAGCTGGAATTACCGCGGCTGCTGGCACCAGACTTGCCCTCCAA
+
DDDDDIIIIIIIIIIIIIIIIIIIIIHIIHIIIIIIIIHIIGHIHIIIIIIIHIHHFHHIIIHHHIIIIGIIIIIIIIIGIHIIIIIIIIIIIIIHIIGIIHHIIHIIIIIIIIIIIIIIIIIIIIIIIIIIIIIIIHIIIIHIHIIIIIIIIIHHIIIIIIIIHIIIIIHIIHIIIIIIIIIHIHIIIIIHIIIHIIIIIIIIIIIIIIIHIIIIIIIIIIIIIIIIIIIIIIIIIIIIIIIIHIIIIHIIIIIIIIIIIIIIIIIIIIIIIIIIIIIIIIIIIIIIIIIIIIIIIHIIIIIIIIIIIIIIIIIIIIIIIIIIIIIIIIIIIIIIIIIIIDDDDD
@HISEQ:969:HM2KJBCX2:2:1101:11750:83773 2:N:0:ACTATGCA
CTTAGCTACTCTCCCAACTATCCCTATTAATCATTACGGTGGTCCTAGAAACCAACAAAATAGAACCACAACGTCCTATTCTATTATTCCATGCTAATCTATTCAAGCAATAGCCCGCTTTAAACACTCTAATTTTTTCAAGGTAATGGTCCTGGCTCCCCAACACACCCAATTAAGGACATGCTGGTTCACCAGAAGGAAGACCCGACAACAAGACAGTACTCGCCAAAGACGGACCGCCCGGCCAGGCCTAAAATTCAACTACGAGCTTTTTAACTGCAACAACTTTAATATACGCTATTGGAGCTGGAATTACCGCGGCTGCTGGCACCAGACTTGCCCTCCAA
+
DDDDDIIIICHIIIIIIIHIIIHIIIIIIIIIIIIIIIHIHFHHIIIHIIIIIIIIHIIIIGHFHHIIIIIIIHGHIIEHHIIHHIHIIIIIHEHHIIIHIHHHHIHHIIHIHHHIIHHFHIIIIHHIHIIHHIHGHHFHHHHHIIIIIHHIIIIHIIIHHHHHIIIIIIIIIHIIIIIIIIGIHIIIHHHGHHHHHIIIHHHIHGIIHIIHHIIHHEIIIIIIIIIIIIIIIIIIIIHGIIIIIHHIIHIIIIIIIIHIHHIIHHGIIIIIIHHGGIIIIIIIHIIIIIHIIIHHIIIHIHIIIIHIIIIIIIIIIIIIIIIIIIIIIIIIIIIIIHIIIIDDDDD
@HISEQ:969:HM2KJBCX2:2:1101:9490:84023 2:N:0:ACTATGCA
CTTAGCTACTCTCCCAACTATCCCTATTAATCATTACGTCGATCCTAGAAACCAACAAAATAGAATCAAACGTCCTATTTCATTATTCCATGCTAATGTATTCAAGCGTACGCCTGCTTTAAACACTCTAATTTTTTCAAAGTAACAGTCCTGATTCCCCACGACACCAAATTAATGACATCGCGGTTCTTCAGAAGGTAGGAACCAATAATGCCAGTACGTACCGAAGCACGACCAACAATTCGATCCCGAAATTCAACTACGAGCTTTTTAACTGCAACAACTTTAATATACGCTATTGGAGCTGGAATTACCGCGGCTGCTGGCACCAGACTTGCCCTCCAA
+
DDDCDIIIIIIIIIIIIIHGIIHHIIIIIIIIIIIIIIIIIHIIIIIGIIIHIGIIIIIHIIIIIIIIIIHIIIIIIIHIIIIIHIIIIIIGHIIIIIIIHGIIIHHIIIIIHIIIIIIIIIIIIIIIIIHIIHIIIIIIIIIIIIIIHIIIIIIIIIIIIIIIIIIIHCIIIIIIIHIIIIIIIIIHIIIIIIIIIIIHIIIIIHIIIHHIIHIIIIIIIIIGIIIIIIIIIIIIIIIIIHHGIIIIIIIIIIIIIIIIIIIIIIIIIIIHHCGIIIIIIIHIGIIIIIIIIIIIIIIIIIIIHIIIIIIIIIIIIIIIIIIIIIIIIIIIIIIIIIIIDDDDD
@HISEQ:969:HM2KJBCX2:2:1101:9287:83953 2:N:0:ACTATGCA
CTTAGCTACTCTCCCAACTATCCCTATTAATCATTACGTCGATCCTAGAAACCAACAAAATAGAATCAAACGTCCTATTTCATTATTCCATGCTAATGTATTCAAGCGTAAGCCTGCTTTAAACACTCTAATTTTTTCAAAGTAACAGTCCTGATTCCCCACGACACCAAATTAATGACATCGCGGTTCTTCAGAAGGTAGGAACCGATAATGCCAGTGCGTACCGAGGCACGACCAACAATTCGATCCCGAAATTCAACTACGAGCTTTTTAACTGCAACAACTTTAATATACGCTATTGGAGCTGGAATTACCGCGGCTGCTGGCACCAGACTTGCCCTCCAA
+
DDDDBIIIIIIIIIIIHIIIIIIIIIIIIIIIIIIIIIIIIIIIIIIIIIIIIIIIIFHHHHFEHIHHIIIGHHIIIIIIIIIIIHIIIIIIHIIIIIIIIIHHIIIIIIIIIIIIIIIIIIIIIIIIIIIIIIIIIIIIIIHIIIIIIIIIIIIIIHIIIIIIIIIIIHIIHIIIIIIIIIIIIIIIIIIIIIIIIIIIIIIIIIIIIIIIIIIIIIIIIIIIIIIIHIIIHIHIHIIIIHHGHIIIIIIIIIIIIIIIHIIIIIIIIIIIIIIIIIIIIIIIIIIIIIIIIIIIIIIIIIIIIIIIIIIIIIIIIIIIIIIIIIIIIIIIIIIIIIIIDDDDD
@HISEQ:969:HM2KJBCX2:2:1101:5799:84001 2:N:0:ACTATGCA
CTTAGCTACTCTCCCAACTATCCCTATTAATCATTACGTCAATCCTAGAAACCAACAAAATAGGATCGAACGTCCTATTTCATTATTCCATGCTAATGTATTCAAGCGTTAGCTTGCTTTAAACACTCTAATTTTTTCAAAGTAACAGTCCAAATTCCCCGCAACACCAAATTAATAGCATTACGGATCATCAGGAAGGAGGAATCAGTAAGACCAGTACATACCAGAGGCATGACCAATCTACTAACCCCGAAATTCAACTACGAGCTTTTTAACTGCAACAACTTTAATATACGCTATTGGAGCTGGAATTACCGCGGCTGCTGGCACCAGACTTGCCCTCCAA
+
ADDDDIIIIIIHIIIIHHIIIIGHIHIIHHCHHHHIIIIIIHHIHIIHHIIGIIIIIIHHIIHIEHHHHGHEHHHHIIFHIIIHHHIIIIHHGGHIHHIIIHIIIHIIHHHHIIIIIHIIIHIIIHIIIHHHHIIIIHHIIIIIIIIHHHIHHIIIHHHIIHHGHIHHEEHIIHIHIIIIHHHHIIIIIHIHIIIIHHIHFIIIIIHHHHIIIIIIIGIIIHIIHHCAHIIHH?IIIIIHHGIHHHHHHCIIIHHGGIIIIIIIIHHIIIIIHHEIGIIIHHHEIHHIHEIHGIIIIIIIIIIHHGIHIIIHIIIIIIIHIGIIIIHIIIIHIIHIIIHIIDDDAD
@HISEQ:969:HM2KJBCX2:2:1101:18490:83805 2:N:0:ACTATGCA
CTTAGCTACTCTCCCAACTATCCCTATTAATCATTACATCGGTCCGTAAACCATCAAAATAGAACCAATGTCCTATTTCATTATCCCATGCTAATGTATTCAAGGCAAAAAACGCCTGCTTTGAACACTCTATTTTTCTCAAAGTAAACTATCGGAATCCCATGAGCACTTAGTGAAAAGTACCAAAACATGTTCCTCCGAAGTACATGGCCAACATTCTCGCATGCGCATGACCGTGAGGCCACGGACGCTCGAATATCAACCAAGACTCAGACTACGAGCTTTTTAACTGCAACAACTTTAATATACGCTATTGGAGCTGGAATTACCGCGGCTGCTGGCACCAGACTTGCCCTCCAA
+
DDDDDIIIIIIIIIIIIIIHHIHIGHIIIIIIIIIHHHHIHHIIIIIIIIHIIIIGIIIIIHEHIIGIIEHHFHHIIIIHIIIIIHHHIEHIIIIHHIIIIEGDFHHIIIIIIHIIIIIIIIIIIIIIIIIIIIIIIIIIIIHIIIIIIIIHIIIIIIIIIIIIIIIIIIIIIIIIIIIIIIIIIIIIIIIIIIIIIIIIIIIIIIIIIIIIIIIIHHIHIIIIIIIIIIIIIIIIIIIIIIIIIIIIIIIIIIIIIIHIIIIIIIIHIIIIIIIIIIIIIIIIIIIIIIIIIIIIIIIIIIIIIHIHIIIIIIIIIIIIIIIIIIIIIIIIIIIIIIIIIIIIIIIIIIIIIIIDDDDD
@HISEQ:969:HM2KJBCX2:2:1101:14766:83521 2:N:0:ACTATGCA
CTTAGCTACTCTCCCAACTATCCCTATTAATCATTACGTCAATCCTAGAAACCAACAAAATAGGATCAACGTCCTATCTCATTATTCCATGCTAATGTATTCAAGCGCGAGCCTGCTTTAAACACTCTAATTTTTTCAAAGTAATAGTCCTGATTCCCCGCCACACCAAATTAATGACATGATGGTTCGTCAGAAGGTAGGAATCAGTAACACCAGTACGTACCGAAGGCACGACCAACGTACTAATCCCGAAATTCAACTACGAGCTTTTTAACTGCAACAACTTTAATATACGCTATTGGAGCTGGAATTACCGCGGCTGCTGGCACCAGACTTGCCCTCCAA
+
DDDDCIIIIIIIIIIIIIIIIIIIIIIIIIIIIIIIIIIIIIIIIIIIIIIIIIIIGHHEHHGGHHIGHIIIIHIIIIHHIIHIHHIGHIHHHHHIIHIIHCGHHIEHIHHIIIIIIIIIHIIHIIIIIHIHIHIHIHIHHHIHIIHIIIIIIIHIIIHIIIIIIIIIIIIHIIIIFIIIIIIIHHHHIIIIIIIHGIIHIIIHIIIHIIIIIIIIHIIIHIIIIHIIIIHHIHIIIIIIIIIIIIIIIHIIIHHHIIIIIHIHHIHIIIIIIIIIIIIIIIHIIIIHHGIIIIIIHIHHIIIIIIIIIIIIIIIIIIIIIIIIIIIIIIIIIIIIIHIIDDDDD
@HISEQ:969:HM2KJBCX2:2:1101:12286:83602 2:N:0:ACTATGCA
CTTAGCTACTCTCCCAACTATCCCTATTAATCATTACGGTGTTCCTAGAAACCAACAAAATAGAACCATGCCGTCCTATTCTATTATTCCATGCTAATGTATTCAAGCGTGAGCCTGCTTTAAACACTCTAATTTTTTCAAAGTAACAGTCCTGATTCCCCATGACACCAAATTAATGACATCATGGTTCGTCAGAAGGTAGGAATCAATAATACCAGTACGTACAATAGCACGACCAATAAATTGATCCCGAAATTCAACTACGAGCTTTTTAACTGCAACAACTTTAATATACGCTATTGGAGCTGGAATTACCGCGGCTGCTGGCACCAGACTTGCCCTCCA
+
DDDDDIIHIIIIIIIIIIIIIIIIIIIHIHHIIIIIIIIII0DHHIIIIIIIIIIIIIIIIIHHHHIIIHHIIIIHHIIIIIIIIIIIIIIIIIIIIIIIIHHEHHIIIHHIIHIIIIIIIIIIIHIHHIIHHIIIIIIIIIIIIIIIIHIIHIIIIIFIIIIIIIHGIIIHHHHIIIIIIIIIIHIIIIIIIIIIIIIIIIIIIIIIIIIIIIHIIIIIIIIIIIIIIIIHHIIIIIIIIIHHIIIHGIIIIIIIIIIIGIIIIIIIIIIIIIIIIGIIIHIIIIIHIIIIIIIIIIIIIIIIIIIIIIIIIIIIHIIGIIIIHHGIIHIIIIIIIIIIDDDDD
@HISEQ:969:HM2KJBCX2:2:1101:14133:84762 2:N:0:ACTATGCA
CTTAGCTACTCTCCCAACTATCCCTATTAATCATTACGGTGGTCCTTGAACCAACAAAATAGAACCACAACGTCCTATTCTATTATTCCATGCTAATCTATTCAAGCAAAAGCCTGCTTTAAACACTCTAATTTTTTCAAGGTAATGGTCCTGGCTCCCCGGCACACCCAATTAAGAACATACCGATTCACCAGAAAGATAGACCCGACGACAGAACAGTACTCGCCAGAGACGGACCGTCCGGCCAGGCCTAAAAGTCAACTACGAGCTTTTTAACTGCAACAACTTTAATATACGCTATTGGAGCTGGAATTACCGCGGCTGCTGGCACCAGACTTGCCCTCCAA
+
DDDDDIIIIIIIIIIIIIIIIIIIIIIIIIIIIIIIIIIIIIIIIIIIIIIIIIIIIIIIIHIIIIIIIIIIIIIIIIHHIIIIIIHHHHIIIIIIIIIIIHHIIIIIIIIIIIIIIIIIIIIIIIIIIIIIIIIHIIIIIIIIIIIIIIIIIIIIIIIIIIHIIIIIHIIIIIIIIIIIIIIIIIHIIIIIIIIIIIIIIIIIIIIHIIIIIIIIIIIIIIIHIIIIIIIIIIIIIIIIIIIIIIIIIIHIIIIIIIIIIIIIIIIIIIIIIIIIIIIIIIIIIIIIIIIIIIIIIIIIIIIIIIIIIIIIIIIIIIIIIIIIIIIIIIIIIIIIIIIIIIDDDDD
@HISEQ:969:HM2KJBCX2:2:1101:13998:86257 2:N:0:ACTATGCA
CTTAGCTACTCTCCCAACTATCCCTATAATCATTACGTCAATCCTAGAAACCAACAAAATAGGTTTGAACGTCCTATTTCATTATTCCATGCTAATGTATTCAAGCGTTAGCCTGCTTTAAACACTCTAATTTTTTCAAAGTAACAGTCCTGTTTCCCTGCAACACCAAATTAATGGCATTACAGTTCTTCAGAAAGGAGGAATCAGCGAAACCAGTTCATACCAGTGGCACGACCAACCTGCTGACCCCGAAATTCAACTACGAGCTTTTTAACTGCAACAACTTTAATATACGCTATTGGAGCTGGAATTACCGCGGCTGCTGGCACCAGACTTGCCCTCCAA
+
DDDDDHIHIIIIIIIIIIIIIIIIIIIIIIIIIIIIIIIIIIIIIIIIIIIEHIIEHIIHIIHGHHIEGHHHIHHHIIIIIIIIIIIIIIHIIIIHHIIIHEGHHIIIIIEGIIIHHIIHHHIIIIIIIIIIHIHHHIIIIIIIIIIIIHHHHIHIHHIIIIIIHIIIIIHIIIIIIIHIGIHIIIIIIIIIIHHIIIIIIIIIIIIHIIHHIIIIHIIIHHIGIIIIIIHIIIIIIIIIIIIIIIIHIIIIIIIIIIIGIIIIIIIIIIIIIIIIIIIIIIIIIIIIIIIIIIIIIIIIIIIIIIIIHIGIIIIIIIIIIIIIIIIIIIIHHIIIHIIIDDDDD
@HISEQ:969:HM2KJBCX2:2:1101:14684:86959 2:N:0:ACTATGCA
CTTAGCTACTCTCCCAACTATCCCTATTAATCATTACGGTGATCCTAGAAACCAACAAAATAGAACCATGCCGTCCTATTCTATTATTCCATGCTAATGTATTCGAGCAAAAATGCCTGCTTTAAACACTCTAATTTTTTCAAGGTAAAGGTCCTGGATCCGCAAGACACCCAATTAAGGACATCAAGTTTCTCCAGAAGGTGAGAAATCAACAGCGACAGTTCATACCCCTTAAGGCATGACCATCACGTCAATCCCGAAATTCAACTACGAGCTTTTTAACTGCAACAACTTTAATATACGCTATTGGAGCTGGAATTACCGCGGCTGCTGGCACCAGACTTGCCCTCCAA
+
DDCDDIIIIIIIIIHIHIIIIHIIIIIIIIIIIIIIIIIIEHHHHIHIIIIHHIGIHEHHHIFEHHHIIHIHIIHHHIIIEHIGHIIIHIIIGHIIIFHGHFHHIHIHIIIIIIIHHHHHHGHIHHIIGIIHIHHHIIHIIHHHHHHHIHIIIIIIIHIIHIFHHHIIHHIIIHIIIIIHHHIIIIHGFFFIHIHIIHHIIHHIIIIIHHHIIIIHHHHHHHHIIHHIIGIHIIHEIIHIHIIGIHHHHHIHIIHIIIIIIIIIIHHHECHHEIIIIIIIHGGIIHGIIHIHIIIHIHIIIIIIHIHIHIIIIIIIIHIIIIIHHHIHIIIIIIIIIIIHHIIHIIIIBDDDA
@HISEQ:969:HM2KJBCX2:2:1101:14929:86926 2:N:0:ACTATGCA
CTTAGCTACTCTCCCAACTATCCCTATTAATCATTACGGTGATCCTAGAAACCAACAAAATAGAACCATGCCGTCCTATTCTATTATTCCATGCTAATGTATTCGAGCAAAAATGCCTGCTTTAAACACTCTAATTTTTTCAAGGTAAAGGTCCTGGATCCGCAAGACACCCAATAAAGGACATCAAGTTTCTCCAGAAGGTGAGAAATCAACAGTAACAGTTCATACCCCTTAAGGCATGACCGTCACGTCAATCCCGAAATTCAACTACGAGCTTTTTAACTGCAACAACTTTAATATACGCTATTGGAGCTGGAATTACCGCGGCTGCTGGCACCAGACTTGCCCTCCAA
+
DDDDDIIIIIIIIIIIIIIHIIIIIIIIIIIIIIIIIIIIIIIIIIIIIIIHIIHHIHIIIIIGHIIIIEHHIHHIIIIIIIIIIIHIIGIIHIIIIIHIIGHIIIIIIIIIIIIHIIIIIIIIHIHIIIIIIIIIIGHEHIHIIIIIIIIIIIIIIIIIIIIIIIIHIIIIIIIIIIIIIIIIIIIIIIIIIIIIIIIIIIIIIIIIIIIIIIIIIIIHIIIIIIIIIIIIIIIIIIHIIIIIIIIIIHGDIHIIIIIIIIIIIIIIIIIIIIIIIIIIIIIIIIIIIIIIIIIIIIIIIIIIIIIIIIIIIIIIIIIIIIIIIIIIIIIIIIIIIIIIIIIIIIIIDDDDD
@HISEQ:969:HM2KJBCX2:2:1101:2383:87069 2:N:0:ACTATGCA
CTTAGCTACTCTCCCAACTATCCCTATTAATCATTACGTCGATCCTAGAAACCAACAAAATAGAATCAAACGTCCTATTTCGTTATTCCATGCTAATGTATTCAAGCGTGAGCCTGCTTTAAACACTCTAATTTTTTCAAAGTAACAGTCCTGATTCCCCATGACACCAAATTAATGACATCATGGTTCGTCAGAAGGTAGGAATCAATAATACCAGTACGTACAATAGCACGACCAATAAATTGATCCCGAAATTCAACTACGAGCTTTTTAACTGCAACAACTTTAATATACGCTATTGGAGCTGGAATTACCGCGGCTGCTGGCACCAGACTTGCCCTCCAA
+
BDDDDHHH@GHHIIFHEHI?GHHIIIIIHFHIFHHEGHGHHHHHHHHIHEHIEH<C@GCHHIIHIHIGECEHCECEHIIHIHIGEHIHEHH1FHEHIIIIIGHHHIGCCCEEGHHHFEHFHFIIIIGIIIHHHHIHEIHIHHIEHHGIHHHFHHHIIFHHHFFEHHIHIHFHHHHHHHHHIHHHHIIIIHHHHIIIHHHHEE;IIIIHIHIHIHHIIIIIIIIIIIIIIGIHEHE?HIHHIIIHIIIIIHHHIIHIIHGHDIIIHGIIIHHHIIHEHIHEEFHFGFIIIHHHIHIIHHHIIHIIIIHIIIIHIIIIIEFHECHIIGIIIIHHIIIIIIIIDBDDD
@HISEQ:969:HM2KJBCX2:2:1101:13227:86929 2:N:0:ACTATGCA
CTTAGCTACTCTCCCAACTATCCCTATTAATCATTACGGTGGTCCTAGACCAACAAAATAGAACCAACGTCCTATTCTATTATTCCATGCTAATCTATTCAAGCAAAAGCCCGCTTTAAACACTCTAATTTTTTCAAGGTAATGGTCCTGGTTCCCCGACACACCCAATAAAGGGCATACCGGCTCACCAGAAGGATAGACCCGACAGCAGAACAATACTCGCCAGAGACGGACCGTCCGGTCAGGCCTAAAATTCAACTACGAGCTTTTTAACTGCAACAACTTTAATATACGCTATTGGAGCTGGAATTACCGCGGCTGCTGGCACCAGACTTGCCCTCCAA
+
DDDDDIIIIIIIIIIIIIIIIIIIIIIIIIIIIIIIIIIIIIIHIIIIIIGIIIIHIIIIIIIIIIIIIIIIIIIIIIIIIIIIIIIIIIHEHIIIIIIIIHIIIIIIIHHIIIHIIIIIIHIIIIIIIIIIIIIHIIHHHHHIIIIIIIIHIIIIIIIIIIIIIIIIIIIIIIIIIIIIIIIIIIIIIIIIIIIIIIIIIHIIIIIIIIIIIIIIIIIIIIIIIIIIIIIIIIIIIIIIIIHIIIHIIIIIIIIIIIIIIIIIIIIIIIIIIIIIIIIHIIIIIIIIIIIIIHHHHDFIIIIIIIIIIIIIIIIIIIIIIIIIIIIIIIIIIIIIIIIDDDDD
@HISEQ:969:HM2KJBCX2:2:1101:13538:86946 2:N:0:ACTATGCA
CTTAGCTACTCTCCCCAACTATCCCTATTAATCATTACGTCAATCCTAGAAACCAACAAAATAGGTTTGAACGTCCTATTTCATTATTCCATGCTAATGTATTCAAGCGTTAGCCTGCTTTAAACACTCTAATTTTTTCAAAGTAACAGTCCTGTTTCCCTGCAACACCAAATTAATGGCATTACAGTTCTTCAGAAAGGAGGAATCAGCGAAACCAGTTCATACCAGTGGCACGACCAACCTGCTGACCCCGAAATTCAACTACGAGCTTTTTAACTGCAACAACTTTAATATACGCTATTGGAGCTGGAATTACCGCGGCTGCTGGCACCAGACTTGCCCTCCAA
+
DDDDDIIIIIIIIIIIIIIIIIIIIIIIIIIIIIIIIIIIIIIIIIIIIIIIIIHIIEHHHHEHIIHIIHIIIHHHIIIIIHIIIIIIIIIIIIIIIIIIIIIIIIIIIIIIIIIIIIIIIIIIIIIIIIIIHIIIIIIIIIIIIIIIIIHIIIIIIIIIHIIIIIIIIIIIIIIIIIIIHIIIIIIIIIIIIIIIIIIIIIIIIIIIIIIIIHIIIHHIIIIIIIIIIIIIIIIIIIIIIIIIIHIIHIIIIIIIIIIIIIIIIIIIIIIIIIIIIIIIIIIIIIIIIIIIIIIIIIIIIIIIIIIIIIIIIIIIIIIIIIIIIIIIIIIIIIIIIIIIIIDDDDD
@HISEQ:969:HM2KJBCX2:2:1101:6123:87707 2:N:0:ACTATGCA
CTTAGCTACTCTCCCAACTATCCCTATTAATCATTACTTCAGTCCTAGAAACCAACAAAATAGAACCAAAGTCCTAAATTATTATTCCATGCTAATGTATTCACAGCATAAGCCTGCTTTAAACACTCTAATTTTTTCAAAGTAATAGATCCAGATCGCATACATCCGGCCGAGTAAACGGTAGACGCAGCTCTCTGGAAGGATGACAAACTCAAAGCGGCACTCATTCCCGGAAAGGGAACGGGCCATTCCGGTTCGTCAGAAATCCAACTACGAGCTTTTTAACTGCAACAACTTTAATATACGCTACTGGAGCTGGAATTACCGCGGCTGCTGGCACCAGACTTGCCC
+
DD@BDGIIIHHIIIIIIIIIHIIIIIIIGIHIIIIHHIGIIIIIIIFHHIIIIGIIIIIIIIHHHIIHGHIHHIIHIIIIIIIIHIIHHIIHIIIIIIGHHCHHHIIIIIIIIIIIHIIIIIIHIIHIIIHHHHIIEHHHIIIIIIHIIIHHHHIIIIIIIIIIIIIIIIIIIHHHFEHIHEGHIIHIHHHEHHIHIIIHHGHHHHHGHCH9HHGFIIIIIIHIHHHEDIHGHIIIIGHHHIIIIIIHHCIIIIHEIHHIIIHFHIIIIIIIIIIIIIIIIIHHFHHIIGIIHHHHGIIHIIIHIGIHIIIIIIIIIIIIIIIIIIIHIIIIIIIIIHHIHHIHIIDDDDD
@HISEQ:969:HM2KJBCX2:2:1101:11927:87938 2:N:0:ACTATGCA
CTTAGCTACTCTCCCAACTATCCCTATTAATCATTACGTCAATCCTAGAAACCAACAAAATAGGATCAACGTCCTATTTCATTATTCCATGCTAATGTATTCAAGCGCGAGCCTGCTTTAAACACTCTAATTTTTTCAAAGTAACAGTCCTGATTCCCCGCCACACCAAATGAATGACATGATGGTTCGTCAGAAGGTAGGAACCAGTAACACCAGTACGTACCTAAGGCACGACCAACGTACTGATCCCGAAATTCAACTACGAGCTTTTTAACTGCAACAACTTTAATATACGCTATTGGAGCTGGAATTACCGCGGCTGCTGGCACCAGACTTGCCCTCCAA
+
BBDDAFHIEHHIIHIHEHIGIEHHGHHIIIIIIHHIHHFCECHHHIIIIIHHEHIIIEHHHGCHCHHHHGHEHHIHHGHHHEHGHI@EHHH@FHHFHFGEHE?H>F=CHIDHIIIIFHFHHHHHIIIIIHHGIHIIHEGHGHIIHHEGEEHGHECEHEHHDEHHI@HHEHIHHGH<</FHEHHDCHG@IHEHHIIHIHIIHHG@GHHHGHCGCHHIHHCHHGHEHHHCEHHHGC@>DAEGFHG<HIHHIHHIGIHHECC?HIHIHIHHGCGC1<?IHHEHGC<1<<GHGG0EDCHHHHHHIHGIHEIHCHHHHGHHHIHHHE@CHHHGIIHGCEEHEHG@<B?@B
@HISEQ:969:HM2KJBCX2:2:1101:10540:87874 2:N:0:ACTATGCA
CTTAGCTACTCTCCCAACTATCCCTATTAATCATTACGGTTGTCCTAGAAACCAACAAAATAAAACAACTTCGTCCTATTCTATTATTCCATGCTAATGTATTCCGGCATAAGCCTGCTTTAAACACTCTAATTTTTTCAAGGTAAAGGTCCTGACTACCCGCAACATCCAATAAAGGACATTACGTATCACCAGGCGGATAGACCCCACACAACCAGTACTCATCAAAAGATGGACCGATTGGTAGAATCCAAAATTCAACTACGAGCTTTTTAACTGCAACAACTTTAATATACGCTATTGGAGCTGGAATTACCGCGGCTGCTGGCACCAGACTTGCCCTCCAA
+
DCDDDIIIIIIIIIIIIIIIIIIIIIIIHIIIIIIIIIIIIIIIGIIIIIIIIIIHHHIHIIIIIIIIIIIIIHHIIIIIIHIIIIIIIHHIIHIIHIIIIIIIIIHGIIIIHIIIIIIIIIIIHIGIHHHIHIIIIHIHIIIIIIIIIIIIHIIIIHHHIIIIIIIHIIIIIIHIIHIIIHIIIIIIIIIIHIIIIIIIIIHIIHIIIIIIIHIIIIIIIIIIIIIIIIIIII=IIHIIIII=HGIIHIIIIIIIIIIIIIIIIIIIIIIIIIIIIIIIIIHIHIIIIIIIIIHIIIIIIIIIIIIIIIIIIIIIIIIIIIIIIIIIIIIIIIIIIIIIIIDDDDD
@HISEQ:969:HM2KJBCX2:2:1101:12982:88759 2:N:0:ACTATGCA
CTTAGCTACTCTCCCAACTATCCCTATTAATCATTACGGTGGTCCTAGAAACCAACAAAATAGAACCACAACGTCCTATTCTATTATTCCATGCTAATCTATTCAAGCAATAGCCCGCTTTAAACACTCTAATTTTTTCAAGGTAATGGTCCTGGCTCCCCAACACACCCAATTAAGGACATGCTGGTTCACCAGAAGGAAGACCCGACAACAAGACAGTACTCGCCAAAGACGGACCGCCCGGCCAGGCCTAAAATTCAACTACGAGCTTTTTAACTGCAACAACTTTAATATACGCTATTGGAGCTGGAATTACCGCGGCTGCTGGCACCAGACTTGCCCTCCAA
+
BDDABHIIIIIIIIHIIIIIIIHIHHIIHHIIIIIIIHIICHIIIIIHGIIIIIIIHEHHGFEHHHIHIGCDCEHECFHHHIIHHHIEHEHGHHHHIIHIH<DHIIHIHHHHFHHECDHIHHHHHIIHIHIHIHIHIGHHGIHIIIIIIIHHHFGHIIIHIIIIIIHEIIIIHHHGIIIIIHIIIIIGEHHFIIIIGIIIIIIIIIIIIIHGIHIHIIIHHHHIIIIHIIIHIIIIIIIIIIIIHHHIIIIIIHIHHIIHIHHIHHIIIHIIIIIHIIIIHHIHHHHFFIIIHHEIHIIIIIIIIIIIIIHHFIIIIIIIIIIIIIIHIIIIIIIIHFHIIIDDDDD
@HISEQ:969:HM2KJBCX2:2:1101:11093:88855 2:N:0:ACTATGCA
CTTAGCTACTCTCCCAACTATCCCTATTTATCATTACGGTGATCCTAGAAACCAACAAAATAGAACCATGCCGTCCTATTCTATTATTCCATGCTAATGTATTCGAGCAAAAATGCCTGCTTTAAACACTCTAATTTTTTCAAGGTAAAGGTCCTGGATCCGCAAGACACCCAATTAAGGACATCAAGTTTCTCCAGAAGGTGAGAAATCAACAGCGACAGTTCATACCCCTTAAGGCATGACCATCACGTCAATCCCGAAATTCAACTACGAGCTTTTTAACTGCAACAACTTTAATATACGCTATTGGAGCTGGAATTACCGCGGCTGCTGGCACCAGACTTGCCCTCCAA
+
DDDDDIIIIIIIIIIIIIIIIHIIIIII?HIIIIIIIIIIIIIIIIIIIIIIIIIIIIIIIGHHIIHHIIIIIIIHIIIHIIGIIIIIIHIIIIIIIIIIIGHHIIHHIIIIHIIHIIIIIIIIIIIIIIIIIHIIIIIIIIIIIIIIIIHIIIIIIIIHIIIIIIHHIIIIIIIIIIIIIIIIIIIIIHHHHIIIIIIIIIIIIIHHIIIIIIIIIIIIIIIIIIHIIIIIIIIIHIIIIIIIIIIIIIHHIIIIIGIIIIIIIIIHGHIIIIIIIIIIIIIIIIIIIIIIIIIIIIIIHHIIHIIIIIIIIIIIIIIIIIIIIIIIIIIIIIIIIIIIIIIIIIIIDDDDD
@HISEQ:969:HM2KJBCX2:2:1101:19691:89083 2:N:0:ACTATGCA
CTTAGCTACTCTCCCAACTATCCCTATTAATCATTACGGTGATCCTAGAAACCAACGAAATAGAATCAGTCCGTCCTATTTCATTATTCCATGCTAATGTATTCAGACGATAGTCTGCTTTAAACACTCTAATTTTTTCAAAGTAACAGTCCTGATTTCCCATCACACCAAATAAATGGCATGAAAGTTCCTCAGAAGGTAGAGATCCATCCTACCAGTGCAGACAATTAAGCCTGACCAATGGGTAGACCCCGAAGTTCAACTACGAGCTTTTTAACTGCAACAACTTTAATATACGCTATTGGAGCTGGAATTACCGCGGCTGCTGGCACCAGACTTGCCCTCCAA
+
DDDDDIIIHIIIHHIHIIIIIHIIIHIIHIHIIIIIIHIIIIIIGIIIGIIIHIIIIIIIIIHHHIIIIIIIIIEHHHIIIIIIIIIIIIIIIGIIIIIIIIHHHHHHIIIIIIIIIIIIIIIIIIHHIIIIHIIIIIHIHIIIIIIIIIIIIIIIIIHIHIIHIIIHGIIIIIHIIIIIIIIIIIIIIIIIIHIIIIIIIIIHIIIIIIIIIIIIIIIIIIIIIIIIIIIIIIIIIIIIIIIIHHGIIHIIIIIIGIGIIIIIIIIIIIIIIIIIIIIIIIIIIIIIIHIIIIIIIIIIIIIIIIIIIHIIIIIIIIIIIIIIIIIIIIIIIIIIIIIIIIIDDDDD
@HISEQ:969:HM2KJBCX2:2:1101:11055:89740 2:N:0:ACTATGCA
CTTAGCTACTCTCCCAACTATCCCTATTAATCATTACGGTGATCCTAGAAACCAACGAAATAGAATCAGTCCGTCCTATTTCATTATTCCATGCTAATGTATTCAGACGATAGTCTGCTTTAAACACTCTAATTTTTTCAAAGTAACAGTCCTGATTTCCAACCACACCAAATAAATGGCATGAAAGTTCCTCAGAAGGTAGAGATCCATCTCACCAGTACAGACAATTAAGCCTGACCAATGGGTAGACCCCGAAGTTCAACTACGAGCTTTTTAACTGCAACAACTTTAATATACGCTATTGGAGCTGGAATTACCGCGGCTGCTGGCACCAGACTTG
+
DDDDDIIIIIIIIIIIIIIIIIIIIIIIIIIIIIIIIIIIIIIIIIIIIIIIIIIIIIIHIIHIIIIHIIIIIHIIIIIIIIIIIIHIIIIIHHIIIIIIIHHIIIIIIIIIIIIIIIIIIIIIIIIIHIIIIIIIIIIIIIIIIIIIIIIIIIIIIIIIIIIIIIIIIIIIIIIIIIIIIIIIIIIIIIIIIIIIIIIIIIIIIIIIIIIIIIIIIIIIIIIIIIIIIIIIIIIIIHGIIIIIIIIIIIIIIIIIIIIIIIIIIIIIIIIIIIIIIIIIIIIIIIIIHIIIIIIIIIIIIIIIIIIIIIIIIIIIIIIIIIIIIIIIIIIIIIIDDDDD
@HISEQ:969:HM2KJBCX2:2:1101:12351:89831 2:N:0:ACTATGCA
CTTAGCTACTCTCCCAACTATCCCTATTAATCATTACGTCAATCCTAGAAACCAACAAAATAGGATCAACGTCCTATTTCATTATTCCATGCTAATGTATTCAAGCGCGAGCCTGCTTTAAACACTCTAATTTTTTCAAAGTAACAGTCCTGATTCCCCACCACACCAAATGAATGACATGATGGTTCGTCAGAAGGTAGAAATCAGTAACACCAGTACGTACCGAAGGCACGACCAGCGTACTAATCCCGAAATTCAACTACGAGCTTTTTAACTGCAACAACTTTAATATACGCTATTGGAGCTGGAATTACCGCGGCTGCTGGCACCAGACTTGCCCTCCAA
+
DDDDDIIIIIIIIIIIIIIIIIIIIIIIIIIIIIIIIIIIIIIIIIIIIIIIIIIIIIHIHIFFHIHIIIIIIIIIIIIIIIIIIIHIIHIIIHIIIIIIIIIIIHHIIIIIIIIIIHIIIIIIIIIIIIIIIIIIIIIIIIIIIIIIIIIIIIIIIIHHIIIIIIIIIIIIIIIIIIIIIIIIIIIIIIIIIIIIIIIIIIIIIIIIIIIIIIIIIIIIIIIIIIIIIIIIIIIIIIIIIIIHIIIIIIIIIIIIIIIIIHIIIIIIIIIIIIIIIIIIIIIIIIIHIIIIIIIIIIIIIIIIIIIIIIIIIIIIIIIIIIIIIIIIIIIIIIIIIIIIDDDDD
@HISEQ:969:HM2KJBCX2:2:1101:20111:89581 2:N:0:ACTATGCA
CTTAGCTACTCTCCCAACTATCCCTATTAATCATTACGTCGATCCTAGAAACCAACAAAATAGAATCAAACGTCCTATTTCATTATTCCATGCTAATGTATTCAAGCGCGAGCTTGCTTTAAACACTCTAATTTTTTCAAAGTAACAGTCCTGATTTCCCGCGACACCAAATTAATGACATCGTGGTTCGTCAGAAGGGAGAAACCAATAATGCTAGTACGTACAAAGTACGACCGACATATTAGTCCCGAAATTCAACTACGAGCTTTTTAACTGCAACAACTTTAATATACGCTATTGGAGCTGGAATTACCGCGGCTGCTGGCACCAGACTTGCCCTCCAA
+
DDDDDIIIIIIIIIIIIIIIIIIIIIIIIIIIIIIIIIIIHHIIIIIGIIIIIIIIIHHIIIHIHIIIHIIIHIIIIIIIHIIIIIIIIIIIIIIIIIIIHGHIIIIHIIIIIIIIIIIIIIHHIIIIHIIIIIIIIIIIIIIIIIIIHIIIIIIIIIIIHFHIHIIHIIHHIIIIIIIIHIHIIIIIIIIIIIIIIIIIIIIIIIIIIIIIIIIIIIIIIIIIIIIIIIIIIIIIIIIHIIHIIIIIIIIIIIHIIIIIIIIIIIIIIIIIIIIIIIIIIHIIIIIIIIHIIIIIIIIIIIIIIIIIIIIIIIIIIIIIIIIIIIIIIIIIIIIIIIIDDDDD
@HISEQ:969:HM2KJBCX2:2:1101:17038:89842 2:N:0:ACTATGCA
CTTAGCTACTCTCCCAACTATCCCTATTAATCATTACGTCAATCCTAGAAACCAACAAAATAGGATCGAACGTCCTATTTCATTATTCCATGCTAATGTATTCAAGCGTTAGCCTGCTTTAAACACTCTAATTTTTTCAAAGTAACAGTCCTGTTTCCCTGCAACACCAAATTAATGACATTACAGTTCTTCAGAAAGGAGGAATCAGCGAAGCCAGTGCATACCAGTGGCACGACCAACCTGCTGACCCCGAAATTCAACTACGAGCTTTTTAACTGCAACAACTTTAATATACGCTATTGGAGCTGGAATTACCGCGGCTGCTGGCACCAGACTTGCCCTCCAA
+
DDDDCIIIIIIIHIIIIIHIIIIIIIIIIIGHIHIIIIIIIIIIIIIIIIIHIIIIHIHFIIHHHIHHHIIIHHIIIHIIIIIIIIHHHIHIHGHIIIIIIIIHHIIIIHHIIIIIIIIIIIIIIIIIIIIIIIIIIIHHHIIIIIIIIIIIIIIIIIIIIIIIIIIIIIHIIIIIIIIIIIIIIIIIIIHGIIIIIIIIIIIIIIIIIIIIIIIIIIIIIIIHIIIIIIIIIIIIIIIIIIIHHIIIIIHIIIIIIIIIIIIIIIIIIIIIIIIIIIIIIIIIIIIIIIIIIIIIHIIIIIIIIIIIIIIIIIIIIIIIIIIIIIIIIIIIIIIIIIIIIDDDDD
@HISEQ:969:HM2KJBCX2:2:1101:12347:90968 2:N:0:ACTATGCA
CTTAGCTACTCTCCCAACTATCCCTATTAATCATTACGGTGATCCTAGAAACCAACAAAATAGAACCATGCCGTCCTATTTTATTATTCCATGCTAATCTATTCAAGCACAAGCCTGCTTTAAGCACTCTAATTTTTTCAAGGTAATAGCTCTGCTTCCCCAACGCACTAACTTAATAGCATGCTGGTTATTCAGAAGGTAGGAATTCATCAGGCCAGTGCGGACAGTGAAGCCCGACCAACCGACAAACTCCGAAATTCAACTACGAGCTTTTTAACTGCAACAACTTTAATATACGCTATTGGAGCTGGAATTACCGCGGCTGCTGGCACCAGACTTGCCCTC
+
DDCDDGIIIIIIIIIIIIIIIIIIIIHHIHHHIIIIIIIIHIIHIIIHIHIIIIIIIGHHHIIHHGHHIHHIIHHGHIHHHHGHIHIIHHHIIGIIIIHHIHIHIHHGIIIIIHIIIIHHIIIIIHIIIIIIIIIIHHIHIIHIHIIHHHHHHIIIHHIGIIHIIIIHIHHIIIIIIIIIIIIIGIIHHHHHIIIIIIIIIIIIGIIIIIIIIIIIHHHIIIIHEIHGHHIGIIIIIHHIIIHHIIIHGHEIIIIIIIIHIIIHIIIIIIIIIIIHIIHIIIIIIIIIIIIIHIIIIIIIIHIIIIIIIIIIIIIIHIIIIIIHIIIIIIIIHIIHIIHICDDDD
@HISEQ:969:HM2KJBCX2:2:1101:1512:91001 2:N:0:ACTATGCA
CTTAGCTACTCTCCCAACTATCCCTATTAATCATTACAGCGGTCCTAGAAACCAACAAAATAGAACCGATGTCCTATTCTATTATTCCATGCTAATGTATTCGAGCAAAGGCCTGCTTTGAACACTCTAATTTTTTCAAGGTAAAAGTCCTGGTTCCCCACGACACCCAGTAAAGGGCATCGGGTTTCCCAGAAGGAAAGACCCGACCGAATCCGTACGCTCGATTAGGAGGACAGATCAGCCAGGTCCAAGGTTCAACTACGAGCTTTTTAACGGCAACAACTTTAATATACGCTATTGGAGCTGGAATTACCGCGGCTGCTGGCACCAGACTTGCCCTCCAA
+
D@@DBEHIIIIHIIIIIIHIIHIIIIIIIIIHHIIIIIIGIHIIIIIHHFHIHIIIIIHIHIHGHIIHCCHHHHIIHHHHHHIIIIIIIIHIIIIHHHHHHDHHEHHHEIHHHHHGEHHHHIHHIIHHHHHHHIECHHHHIFEHHHGIIHHGHC@HHHGHHIHHHIIHIIIHHHHIIIGHDIHHHEHHHEHIEHHIHEHIIHHHGCIIIHEGHHHHH<HHHEIIIIIIIIIIIIHHIHHGG?FIIIIIIIIIHHHE@IIIIIHGHEHIHHHHEDHHHEIIIHH@HHEHGGHHHIIIIHHHIHIIIIHHIIHIHHIHIIIIIIIIIIIIIIIHIHIIIIHABDDB
@HISEQ:969:HM2KJBCX2:2:1101:4366:91469 2:N:0:ACTATGCA
CTTAGCTACTCTCCCAACTATCCCTATTAATCATTACGTCAATCCTAGAAACCAACAAAATAGGATCGAACGTCCTATTTCATTATTCCATGCTAATGTATTCAAGCGTTAGCCTGCTTTAAACACTCTAATTTTTTCAAAGTAACAGTCCTGTTTCCCTGCAACACCAAATTAATGACATTACAGTTCTTCAAGAAGGAGGAATCAGTAAAGCCAGTACATACCATTGGCACGACCAACCTACTGACCCCGAAATTCAACTACGAGCTTTTTAACTGCAACAACTTTAATATACGCTATTGGAGCTGGAATTACCGCGGCTGCTGGCACCAGACTTGCCCTCCAA
+
DDDDBIIIIIIIIIIIIIIIIIIHIIIIIIIIIIIIIIHIIIIHIIIIIIIIIHIIIIGIIIHHIIIIGIHIIGIIIIIIHIIHIIGHIIIIEHHHIIHHHIHIIHIFIIIDHGHHIIIIIIHIHIIIHHIIIHIIIIIIIIHIIIIIIHIIIIIIHIHIIGIIIIGIIIIHIIIIIIIIIHIIIIIIIIHHIIIIIIIIIIIIIIIIIIIIIIHIIIIIIIIIIIIIIIIIIIIIIIHIIIIHGIIIIIIIIIIIIIIIIIIIIIIIIIIIIIIIIIIIIIIIIIHIIIIIIIIIHIIIHIIIIIIIIIIIHIIIIIIIIIIIIIIIIIIIIIIIIIIIIDDDDD
@HISEQ:969:HM2KJBCX2:2:1101:13143:91823 2:N:0:ACTATGCA
CTTAGCTACTCTCCCAACTATCCCTATTAATCATTACGGCGGTCCTAGAAACCAACAAAATAGAACCAACGTCCTATTCTATTATTCCATGCTAATGTATCCGAGCATAGGCCTGCTTTGAACACTCTAATTTTTTCAAAGTAAAAGTCCTGGTTCCCCAACACACCCAGTGAAGGGCATGAGGCTCCCCAGAAGGAAAGGTCCGGCCGGACCAGTGCACGCGGTGAGGCGGACCGGCCAGCCAGACCCAAGGTTCAACTACGAGCTTTTTAACCGCAACAACTTTAATATACGCTATTGGAGCTGGAATTACCGCGGCTGCTGGCACCAGACTTGCCCTCCAA
+
DDDDDIIIIIIIIIIIIIIIIIIIIIIIIIIIIIIIIIIIIIIIIIIIIIIHIIIIIIHIIIIIIIIIIIHIEHHIIIHIIIIIIIIIIIIIIIIIIIIIGIIIIIIHIIIIIIIIIIIIIIIIIIIIIHIIIIIIIIIIIIIIIIIIIIIIIIHIIIIIIHEHEHIIIIIIIIIIIIIIIIIIIIIIIIIIIIIIIIIIIIIIIIIIIIIIIIIIIIIIIIIIIIIIIIIIIIIIIIIIIIHIIIIIIIIIIIIIIIIIIIIIIIIIIIIIIIIIIIIIIIIIIIIIIIIIIIIIIIIIIIIIIIIIIIIIIIIIIIIIIIIIIIIIIIIIIIIIIIIDDDDD
@HISEQ:969:HM2KJBCX2:2:1101:13904:91430 2:N:0:ACTATGCA
CTTAGCTACTCTCCCAACTATCCCTATTAATCATTACGTCGATCCTAGAAACCAACAAAATAGAATCAAACGTCCTATTTCATTATTCCATGCTAATGTATTCAAGCGCGAGCTTGCTTTAAACACTCTAATTTTTTCAAAGTAACAGTCCTGATTTCCCATGACACCAAATTAATGACATCGTGGTTCGTCAGAAGGGAGAAACCAATAATGCTAGTACATACCATAGGCACGACCAACCTACTGACCCCGAAATTCAACTACGAGCTTTTTAACTGCAACAACTTTAATATACGCTATTGGAGCTGGAATTACCGCGGCTGCTGGCACCAGACTTGCCCTCCAA
+
DDDDDHIIIIIEHIHIIIIGHIHIIIIIIIIIIIIIIIHIIIIIIIIIIIIHIIIIHHIIIIHHIIIIIIIIHHIIIIIIIICHHHHIIIHIIIHHIIIIIIHIIIIIIIIHIHHIHHHIIHGHIIIHHHIHHHHHHIIIIIIIIHIIHHIHIIIIIIIIIIIIIHIIIIHHIIIIIIIIIIIIHIIIIIIIIIIIIHIIHIIIIIHHHHHHIIIIIIIIIIIIIHIII=IIIIIIIIHIHHHGGIHIHHFIIIIHIIIIIIIIIIIIIIHHFIHHHIIHHIIIIIHIIIIIIIIIIHIIIIIIIIIIIIIIIIIIIIIIIIIIIIIIIIIIIIIIIIIIIDCDDD
@HISEQ:969:HM2KJBCX2:2:1101:10296:91637 2:N:0:ACTATGCA
CTTAGCTACTCTCCCAACTATCCCTATTAATCATTACGGTGATTCAGAAACCAACAAAACAGGACCACCGTCCTATTCTATTATTCCATGCTAATGTATTCAGACGTAAGCCTGCTTTGAACACTCTAATTTTTTCAAGGTAAAGGTCCTGGTTTCCCACCACGCTATATTAATAACATGATAGTTCCCCAGAAGGTAGAAATTCTACACACCAGTACAGACTTGTTAGCCCGACCAACGGTAGAATCCCGAAATTCAACTACGAGCTTTTTAACTGCAACAACTTTAATATACGCTATTGGAGCTGGAATTACCGCGGCTGCTGGCACCAGACTTGCCCTCCAA
+
DDDDCIIIIIIIIIHIIGIIIIHIIIIIIHIIIIIHHIHIIIIIIHIIIHGHIIIIIIIIHHFHHIIIIHHIIIIIIHIIIIIIHIHHIIGHHHIIIHHHIHHHIIIIHIHIIIIIIIIIIIHIIIIHCHHHHHHHHIHIIIIIIIHHIIIHIIIIIHHHIIHIIIHIIIIIIHIHHIIIIIHHHHHHGIIIIIHIIIIIIIIIIIIIIIIIIIIIIIIIIIIIIIIIIHHHIHHIIIIIIHGDIIIIIIIIIIIIIHIIIIIIIIIIIIIIIIIIIIIIIHHIIIIIIIIHHIIIIIIIIIIIIIIIIIIIIIIIIHIIIIIIIIGIIIIIHIIIHIIIDDDDD
@HISEQ:969:HM2KJBCX2:2:1101:12940:91122 2:N:0:ACTATGCA
CTTAGCTACTCTCCCAACTATCCCTATTAATCATTACGGTGATCCTAGAAACCAACAAAATAGAATCATGCCGTCCTATTTTATTATTCCATGCTAATGTATTCAAGCAAAATGCCTGCTTTAAACACTCTAATTTTTTCAAAGTAAAGGTCCTGGTTCCCCGCGACACCCAATTAAGGGCATCGCGGTTCTCCAGAAGGTGAGAAATTGACTACACCAGTTCATGCCCCTTAAGGCACGACCGATGTGTCAATCCCGAAATTCAACTACGAGCTTTTTAACTGCAACAACTTTAATATACGCTATTGGAGCTGGAATTACCGCGGCTGCTGGCACCAGACTTGCCCTCCAA
+
DDDDDIIIIIGIHIIIIIIIIIIIIHHIIIIIIIIIIIIIHHHHGIHIHHIIIIIIEHHHGHHEHHIIIHHIIIIIGHHHIIIIIIIIIIIHIIIIHIIHEDIIIIIHIIIIIIIIIIIHHHIIIIIIIIIIHFHHHHIIIHIIHIHIHIIIIIIIHIHIIIIIIIIIIIIIIIIIIIHIIIIIIIIIIIIIIIIIHIIIIIIIIIIIIIIIHIIIIIIIIIIIIIIIHIIIIIIIIIIIIIIIIIIIIHGIIHDHIIIIIIIIIIIIIIIIIIIIIIIIIIIIIIHIIHHEIIHIIIHIIIIIIIIIIIIIIIIIHFIIIIIIIIIIIIIIIIIIIIIIIIIIIIHDDDDD
@HISEQ:969:HM2KJBCX2:2:1101:21234:91886 2:N:0:ACTATGCA
CTTAGCTACTCTCCCAACTATCCCTATTAATCATTACCTCGACTCCGAAAGCCAACGAAATAGAACCGAGATCCTATTCCATTATTCCATGCAAGACTGTTCAGGCTGTAACGCCTGCCTTGAGCACTCCAATTTTTTCAAAGTAAACCTGCTGGCCACTCAACGCACCCGGTTAAGGGAACGAAGAACGAACCAGCAAAATCGTCCAAGCGAACAGTAAACATCGCAAGATGCACCGCCCGCCTGAAACCGAGATCCAACTACGAGCTTTTTAACCTCAGCAATGTTGGTATACGCTATTGGAGCTGGAATTACCGCGGCTGCTGGCACCAGACTTGCCCTCCAA
+
@?DDDIEHHHHIGHHIGFHHFHHIFHIIIIGHHCFHIIHHHHCEHIIIIIHIIIIIIIIIIIHIIIICCH?@EHEH@GEHHHEFHHHIIHFEFHEHHFHHIHGHHHHHIGIIHIHIIIIIHHIIGHHHHHHIHEEHHEHHIIIGGHHHHEHIHGHIHGHHHFHIIICIIIIIIHIIHIIIIIHHEFBFDGHHHHIIHGHFGCIHFHG?IIIIIIIHH:IIHGFHIIIIHHHHDE?IIIIIHHHGDHHEHIIHHHCHHFFEIHFHHHIHIHGHEEDHHHIHIIIGIIIHIIIIIIIIIHHIIIIHIIHIIIIIIIIIHHIIIIIIHIIIHIIIIHHIIIIIIDDDBD
@HISEQ:969:HM2KJBCX2:2:1101:10112:92890 2:N:0:ACTATGCA
CTTAGCTACTCTCCCAACTATCCCTATTAATCATTACGGTGGTCCTAGAAACCAACAAAATAGAACCACAACGTCCTATTCTATTATTCCATGCTAATCTATTCAAGCAATAGCCCGCTTTAAACACTCTAATTTTTTCAAGGTAATGGTCCTGGCTCCCCAACACACCCAATTAAGGACATGCTGGTTCACCAGAAGGAAGACCCGACAACAAGACAGTACTCGCCAAAGACGGACCGCCCGGCCAGGCCTAAAATTCAACTACGAGCTTTTTAACTGCAACAACTTTAATATACGCTATTGGAGCTGGAATTACCGCGGCTGCTGGCACCAGACTTGCCCTCCAA
+
DDDDDIIIIIIIIIIIIIIIIIIIIIIIIIIIIIIIIIIIIIIIIIIIIIIIIIHIIIIIIIHIIIIIIIIIIHIIIIIIIIIIIIIIIHIIGIIIIIIIIHIIIIIIIIIIIHIIIIHHIIIIIIIIIIIHIIIIHIIIIIIIIIIIIIIIIIIIIIIIIIIIIIIIIIIIIHIIIIIIIIIIIIIIIIIIIIIIIIIIIIIIIIIIIIIIIIIIIIIIIIIIIIIIIIIHIIIIIIHIIIIIHIIIIIIIIIIIIIHIIIIIIHHIHIIIIIIIIIIIIIIIHIIIIIHIIIHIIIHHHHIIIIIIIIIIIIIIIIIIIIIIIIIIIIIIIIIIIIIIIIDDDDD
@HISEQ:969:HM2KJBCX2:2:1101:3636:92940 2:N:0:ACTATGCA
CTTAGCTACTCTCCCAACTATCCCTATTAATCATTACGTCAATCCTAGAAACCAACAAAATAGGATCAAACGTCCTATTTCATTATTCCATGCTAATGTATTCAAGCGTTAGCCTGCTTTAAACACTCTAATTTTTTCAAAGTAACAGTCCTGTTTCCCTGCAACACCAAATTAATGACATTACAGTTCTTCAAGAAGGAGGAACCAGTAAAGCCAGTACATACCAGAGGCACGACCAACTTACTAATCCCGAAATTCAACTACGAGCTTTTTAACTGCAACAACTTTAATATACGCTATTGGAGCTGGAATTACCGCGGCTGCTGGCACCAGACTTGCCCTCCAA
+
DDDCDIIIIHIIIIIIIHIIFHHIIIIIIIIIIIIIIIIIIIIHHIIIIIIIIIIIIIIIIIIGIIGIHIFHHEHHHIHIIHHGHHHHCGHHHHHHIIHIHIIHHHIIHHHFIHIIIIIIHIIIIIIIIHIIIHHIIIHIIIIIIIIIIIIIIIIHIIIIIIIIIIIIIIIIIIIIIIIIIIIIIIIHIIIIIIIHIIIIIIIIIIIIIIIIIIIIIIIIIIIIIIIIGIHIIIIIIIIIIHHHDGIIIIIIIIIIIIIIIHHHIIIIIIIIIIIIIIIIIIIIIIHIIIIIIIIIIIIHHIIIIIIIIIIIIIIIIIIHIIIIIIIIIIIIIIIIIIIIIDDDDD
@HISEQ:969:HM2KJBCX2:2:1101:4429:93399 2:N:0:ACTATGCA
CTTAGCTACTCTCCCAACTATCCCTATTAATCATTACGGTGGTCCTTGAACCAACAAAATAGAACCACAACGTCCTATTCTATTATTCCATGCTAATCTATTCAAGCAAAAGCCTGCTTTAAACACTCTAATTTTTTCAAGGTAATGGTCCTGGCTCCCCGGCACGCCCAATTAAGAACATACCGATTCACCAGAAAGATAGACCCGACGACAGAACAGTACTCGCCAGAGACGGACCGTCCGGCCAGGCCTGAAATTCAACTACGAGCTTTTTAACTGCAACAACTTTAATATACGCTATTGGAGCTGGAATTACCGCGGCTGCTGGCACCAGACTTGCCCTCCAA
+
DBDDBEGEEIIHCCGFEECEHHIHIGHCHG@CEEC@GHCHIDE1<FC<CGHFHGHGHEHHIHHEEHEHEGG?EE@HHEEEFHHH<F1<CCHCGFEGHHHHHIHHHFHEGBCC@@@HHEHHIHHGHHHHGGEEFIHHIHHCGIHHHFGIHHHHGHIHEHHDEHCDDGHHCHIHHHH8GEHEHHEG:HHHHHHIIHGFGGIHIHHCCED<EHGCCIHIIGIIHHDHHIHEHHHHIIIHIHIIIIHHCDHIHEEIHEIHIHCHIIHDIIIHIHIHGEEEIIIHCHHHHEHHHHHHGGCFC@GF<DHGEIIHIHHIIIIGIIIHEHIIIHHHEGEEHGGIIIHDGID?DDD
@HISEQ:969:HM2KJBCX2:2:1101:13116:93249 2:N:0:ACTATGCA
CTTAGCTACTCTCCCAACTATCCCTATTAATCATTACGGTGGTCCTAGAAACCAACAAAATAGAATCATCCGTCCTATTTTATTATTCCATGCTAATGTATTCAAGCAAAATGCCTGCTTTAAACACTCTAATTTTTTCAAAGTAAAGGTCCTGGTTCCCCGCGGCACCCAATTAAGGACATCGCGGTTCTCCAGAAGGTGAGAAATTGACTACACCAGTTCATACCCCTTAAGGCACGACCGATGTGTCAATCCCGAAATTCAACTACGAGCTTTTTAACTGCAACAACTTTAATATACGCTATTGGAGCTGGAATTACCGCGGCTGCTGGCACCAGACTTGCCCTCCAA
+
DDDDDIIIIIIIIIIIIIIIIIIIHIIIIIIIIIIIIIIIIIIIIIIIIGIIIIIIIIIIHIIHIIIIGHIIIGIHIIIIIHIIIIIIIIIIIIIIIIIIIIIIIIIIIHHIIIIIIIIII?IHIHIIIIIIIIIIIIIIIIIIIHIIIIIIIIHIHIIHIHHIIIIHIIIIIIHIIIIIIIIIIIHIHIIIIIIIIIIIIIHIIIGIIIIIIIIIIIIIIIIIIIIIIIIIIIIIIIIIIIIIIIIIHHIHIIIIIIIIIIIIIIIIIIIIIIIHIIIIIHHIIIHIIHIHHIIIIIIIIIIIIIIIIGIIIIIIIIIIIIIIIIIIIIIHIIIIIIIHGIIIIIDDDDD
@HISEQ:969:HM2KJBCX2:2:1101:16622:93665 2:N:0:ACTATGCA
CTTAGCTACTCTCCCAACTATCCCTATTAATCATTACGTCAATCCTAGAAACCAACAAAATAGGATCAAACGTCCTATTTCATTATTCCATGCTAATGTATTCAAGCGTTAGCCTGCTTTAAACACTCTAATTTTTTCAAAGTAACAGTCCTGATTTCCCGCAACACCAAATTAATGACATCACGGATCGTCAAGAAGGAGGAATCAGTAAAGCCAGTGCATACCAATGGCATGACCGACTTACTAACCCCGAAATTCAACTACGAGCTTTTTAACTGCAACAACTTTAATATACGCTATTGGAGCTGGAATTACCGCGGCTGCTGGCACCAGACTTGCCCT
+
DDDDDIIIIIIIIIIIIIIIIIIIIIIIHIIIIIIIIIIIIIIIIIIIIIIIIIIIIIIIIIIIGIIIIHIIHIIIIIIIIHIIIIIIIIIIIIIIIIIIIIIIIIIHIIIIHIIIIIIIIIIIIIIIIIIIIIIIIIIIIIIIIIIIIIIIIHIIIIIIIFIIIIIIIIIIIIIIIIIIIIIIIIIIIIIIIIIIIIIIIIIIIIIIIIIIIIIIIIIIIIIIIIIIIIIIIIIIIIIIIIIIIIIIIIIIIIIIIIIIIHHIIIIIIIIIIIIIIIIIIIIIIIIIIIIIIIIIIIIHIIIIIIIIIIIIIIIIIIIIIIIIIIIIIHIIIIIIIDDDDD
@HISEQ:969:HM2KJBCX2:2:1101:19145:93793 2:N:0:ACTATGCA
CTTAGCTACTCTCCCAACTATCCCTATTAATCATTACGTCGATCCTAGAAACCAACAAAATAGAATCAAACGTCCTATTTCATTATTCCATGCTAATGTATTCAAGCGTGAGCCTGCTTTAAACACTCTAATTTTTTCAAAGTAACAGTCCTGATTTCCCACAACACCAAATAAATGACATCATGGTTCGTCAGAAGGGAGAAACCAACAATACCAGTACGTACCGAGGCACGACCGACATGATGGTCCCGAAATTCAACTACGAGCTTTTTAACTGCAGCAACTTTAATATACGCTATTGGAGCTGGAATTACCGCGGCTGCTGGCACCAGACTTGCCCTCCAA
+
DDDDDIIIIIIIIIIIIIIIIIIIIIIIIIIIIIIIIGIIIIIIIIIIGHIIIIIIIHHIIIHGHEHHIIHGHHIIIIIIIIIIIIIIHIIHGIIIIIIHIHEHIHIIHIHHHIIIHHIIIIIHIIIHIHIIIIIIIIIIIHIIIIHIIIIIIIIIIIIIHIIHIIIIIIHHIIIIHIIIIIIIIIIHIIHIIIIIIIIIIIIIIIIIIIIIIIIIIIIIIIIIIIIIIIII=IIIIIIIHGHHIIIIIIIIIIHHIIIIIIIIIIIIIIIIIIIIIIIIIIIIIIIIIIIIIIIIHIIIIIIHIIIIIIIIIIIIIIIIIIIIIIIIIIIIIIIIIIIIDDDDD
@HISEQ:969:HM2KJBCX2:2:1101:13540:94051 2:N:0:ACTATGCA
CTTAGCTACTCTCCCAACTATCCCTATTAATCATTACGGTGGTCCTAGACCAACAAAATAGAACCAACGTCCTATTCTATTATTCCATGCTAATCTATTCAAGCAAAAGCCCGCTTTAAACACTCTAATTTTTTCAAGGTAATGGTCCTGGTTCCCCGACACACCCAATAAAGGGCATACCGGCTCACCAGAAGGATAGACCCGACAACAGACAGTACTCGCCAGAGACGGACCGCCCGGTCAGGTCTAAAATTCAACTACGAGCTTTTTAACTGCAACAACTTTAATATACGCTATTGGAGCTGGAATTACCGCGGCTGCTGGCACCAGACTTGCCCTCCAA
+
DDDDDIIIIIIIIIIIIIIIIIIIHHIIHHIIIIIIIIIIIHIIIIHIIIIIIIGEHIHHIIIIIHHHHIIIIIIIIIIIIHIIIIIHIIIIIIIIIIHHIHHIIIIIIIIIIIIIIIIIIIIIIIIHHHIIIIIIIIIHIHHIIIIIIHHGHIIIIIHIIIIIIIIIIIIIIIHHIIIIIIIIIIIIIIIIIIIIIIIIIHIIIIIHIIIHIIIIIIIIIIIIIIIIIIIIIIIIIIIIIIIIIIIIIIIIIIIIHIIIIIIIIIIIIIIIIIIIIIIIIHIIIIIIIIIIIIIHGHIIIIIIIIIIIIIIIIIIIIIIIIIIIIIIIIIIIIIIHIDDDDD
@HISEQ:969:HM2KJBCX2:2:1101:16346:94237 2:N:0:ACTATGCA
CTTAGCTACTCTCCCAACTATCCCTATTAATCATTACGGCGGTCCTAGAAACCAACAAAATAGAACCGCGCGTCCTATTCTATTATTCCATGCTAATGTATCCGAGCAAAGGCCTGCTTTGAACACTCTAATTTTCTCAAAGTAAAAGTCCTGGTTCCCCGACACGGCCAGTGAAGGCCATGCGGCTCCCCAGAAGGAAAGGCCCGGCCGGACCAGTGCACGCGGTGAGGCGGACCGGCCAGCCAGGCCCAAGGTTCAACTACGAGCTTTTTAACTGCAACAACTTTAATATACGCTATTGGAGCTGGAATTACCGCGGCTGCTGGCACCAGACTTGCCCTCCAA
+
DDBDDEHH@G1FG<F?GEHHHEHFHEEHHGHF<FHEECE<DHCDHHHGHGID<CGHHHHII?CFHEEHGHDDHCEEDGHEGFHI1<G1<CFHEGHHHIIEGCHEFHFCGHIHIIHHHHHHIHHIIHHIIIHGHIIHCIIHHIHIIIIHHHHGB7ADHF@HFHGHHEFHHHHEHIHHHH;58DC=HEEDHCFECHHHHIIIIIIIHIIDHEHIII<HEHIIIHHCHHIHIHIIHHHIHHHGHHHGEHHHEHHFHHF?IIIHHIHHHEHHHC1HHHHFHIHHHEHDD11HHFGHIHHGDGHIHHHFHH@HIHECIHHHHHFHGHHEFIIIIIIIHHHIHIIH@CDDD
@HISEQ:969:HM2KJBCX2:2:1101:16493:94638 2:N:0:ACTATGCA
CTTAGCTACTCTCCCAACTATCCCTATTAATCATTACGGTGGTCCTAGAAACCAACAAAATAGAACCACAACGTCCTATTCTATTATTCCATGCTAATCTATTCAAGCAATAGCCCGCTTTAAACACTCTAATTTTTTCAAGGTAATGGTCCTGGCTCCCCAACACACCCAACAAAGGACATGCTGGTTCACCAGAAGGAAGACCCGACAGCAGACAGTACTCGCCAAAGACGGACCGCCCGGCCAGGCCTAAAATTCAACTACGAGCTTTTTAACTGCAACAACTTTAATATACGCTATTGGAGCTGGAATTACCGCGGCTGCTGGCACCAGACTTGCCCTCCAA
+
DDDDDIHEHHHGH1CFHHHIHG@FFHHHHEHFGEFFHHGHHCGCHHHIGHHHFHIIIGHHIIIHHFHGHEGD<H?EHHHIGGHIHHHH@FHHIEGHHIIHHDHHIIIHHHHIIIHHIHHDGGHIIIIHHHIHIIIHHHGIHIHHIHHIIIIIHHEFHIIIIHHIHHFHG<HGHHHFIIIIIIHGIHHHHIHHIIHIIHHHHHFHIHHHIHGHIIIIIIHHIIIHHIIIIIIIIIIGIHIIIIHGEIIIHGIHIIIIIIHIHIHEFCEHHIIIIHHHIIIIIHIHHIHHFHHHIIHGIIIHHIHIIIHHIIIIIIGHHGIIGIIHIHIHIIIIHHIHIHIIICDDDD
@HISEQ:969:HM2KJBCX2:2:1101:3512:95375 2:N:0:ACTATGCA
CTTAGCTACTCTCCCAACTATCCCTATTAATCATTACGTCGATCCTAGAAACCAACAAAATAGAATCAAACGTCCTATTTCATTATTCCATGCTAATGTATTCAAGCGTGCGCCTGCTTTAAACACTCTAATTTTTTCAAAGTAACAGTCCTGATTCCCCACGACACCAAATTAATGACATCGCGGTTCTTCAGAAGGTAGGAACCAATAATGCCAGAGCGTACCGAGGCACGACCGACAATCTGATCCCGAAATTCAACTACGAGCTTTTTAACTGCAACAACTTTAATATACGCTATTGGAGCTGGAATTACCGCGGCTGCTGGCACCAGACTTGCCCTCCAA
+
DDDDDIIHHIIIHHIIIIIIIIIHIIIIIHIIHIHIIIIIIIIIIIIIIIIIIIIIIIIGHIIGHIIIEHEHIIIIHIIIIIIIIHIEEEHHIHHIIIIIHHGHIIIHIHHHIIHHIHHHIIIIHIIGIIIHHIIIHIIIIIIIHIHIIGIIIIIIHIHHHIIHIIIIIIIIIIIIIHIIIIIIIIIIHIHIIIHIIIIIIIIIIIIHHGIIIIIIIIHIIIIIIIIIIIIIIHIIIIIIIIHHIIIIHIIHIIIIIIIIIIIIHIIIIIIIIHIIIIIIIHHHIIIIGIIIIIIIIIIIIIIIIIIIHIIIIGIIIIIIIIIIIIHIIIIIIIIIIIIIDDDDD
@HISEQ:969:HM2KJBCX2:2:1101:21233:95463 2:N:0:ACTATGCA
CTTAGCTACTCTCCCAACTATCCCTATTAATCATTACGGTGGTCCTAAAACCAACAAAATAGAACCAACGTCCTATTCTATTATTCCATGCTAATCTATTCAAGCAAATGCCCGCTTTAAACACTCTAATTTTTTCAAGGTAATGGTCCTGGTTCCCCGACACACCCAATAAAGGGCATCCCGGCTCACCAGAAGGATAGACCCGACGACAGAACAGTACTCGCCAAAGACGGACCATCCGGCCAGGCCTAAAATTCAACTACGAGCTTTTTAACTGCAACAACTTTAATATACGCTATTGGAGCTGGAATTACCGCGGCTGCTGGCACCAGACTTGCCCTCCAA
+
DADDDHE@EFHHHHIEHDHIHHHIHDFHHHHCHCGFEHI1CEC?CFEHHHCGHHGEEHHHIHHFG?GC=C<<CGD<11<<D1<<FE?GCCC?CGHFFD@EH<DFFGHFEEHEHHF6<EFHCBGGBGEHIHHEFHHEDEHHHHF@CHEHHEFG7<HHHHHHHHGHHHIGHEEFFFGHHE/HHDGCEHHHIIIHHEIHHF?EHHDHGIIIIIIIIHHHIGHIHIIIIHHGGFHGFHIIIIIIIIHCGIHFHFHCHIIIIHIHHEIIIIIIIHHIGHIIHHIHH@@IIIHHGIIIHIIHEGCFHIHHHIHHHHHHHHDHIIIIIIIIIHHCIHIHGHIIIIIIDDBBD
@HISEQ:969:HM2KJBCX2:2:1101:12255:95645 2:N:0:ACTATGCA
CTTAGCTACTCTCCCAACTATCCCTATTAATCATTACGTCAATCCTAGAAACCAACAAAATAGGATCGTCGTCCTATTTCATTATTCCATGCTAATGTATTCAAGCGTTAGCCTGCTTTAAACACTCTAATTTTTTCAAAGTAACAGTCCTGTTTCCCCGCAACACCAACTTAATGGCATTACGGTTCTACAAGAAGGAGGAATCAGCAAAGCCAGTGCATACCAGTGGCACGACCAACTTGCTGACCCCGAAATTCAACTACGAGCTTTTTAACTGCAACAACTTTAATATACGCTATTGGAGCTGGAATTACCGCGGCTGCTGGCACCAGACTTGCCCTCCAA
+
DDDDDIIIIIIIIIIIIIIIIIIIIGIIIIIIHIIIIIIIIIIIIIIHHIIIIIIIIIIIIIGHFHIIIIIIIHIIIIIIIIHIIIIHIIHIIIIIIIIIIIHHHHHIIIIHIIIIIIIIHHIIHIIIIIIIIIIIIIIIIIIIIIIIIIIIIIIIIIIIIIIIHIIIIIIIIIIIIIIIHIIIIIIIIIIIIIIIIIIIIIIIIIIIIIIIIIIIIIIIHHHIIIIIIIIIIIIIIIIIIIHHIIIHHHHIIIIIIIIIIIIIIIIIIIIIIIIIIIIIIIIIIIIIIIIIIIIIIIIIIIIIIIIIIIIIIIIIIIIIIIIIIIIIIIIIIIIIIIIIDDDDD
@HISEQ:969:HM2KJBCX2:2:1101:6717:95926 2:N:0:ACTATGCA
CTTAGCTACTCTCCCAACTATCCCTATTAATCATTACGTCAATCCTAGAAACCAACAAAATAGGATCAACGTCCTATTTCATTATTCCATGCTAATGTATTCAAGCGCGAGCCTGCTTTAAACACTCTAATTTTTTCAAAGTAACAGTCCTGATTCCCCACCACACCAAATTAATGACATGATGGTTCGTCAGAAGGTAGAAATCAGTAACACCAGTACGTACCGAAGGCACGACCAGCGTACTAATCCCGAAATTCAACTACGAGCTTTTTAACTGCAACAACTTTAATATACGCTATTGGAGCTGGAATTACCGCGGCTGCTGGCACCAGACTTGCCCTCCAA
+
DDDDDIIIIIIIIIIIHIIIIIIIIIIIIIIIIIIIIIIIIIIIIIIIIIIIIIIIIIIHHHGHIIIHIIIIIIIIIIIIIIIIIIIIIIIIIHIIIIGIIDGHIIIIHIIIIIIIIIIIHIIIIIIIIIIIIII<IIHIIIIIIIIIIIIIIIHHHFIHHIIIIIHHHIIIIIIIIFHEHHHIHHIHHIHIIIHHIIHHHHHIHHIIHHHHHIGHIIHHHHHHFHIIHHHHGIIIIHIIHE@CFGHHII?GCG@?@@<<0/EHC1IHHIIFHHHHCHGEFGC<1<1CE?==EIHIHHHIIHHGHHGHHEE<CGHDHHHC1GIHHECH?ECEHHCED/<1<<<D<
@HISEQ:969:HM2KJBCX2:2:1101:9167:96088 2:N:0:ACTATGCA
CTTAGCTACTCTCCCAACTATCCCTATTAATCATTACGTCAATCCTAGAAACCAACAAAATAGGATCGAACGTCCTATTTCATTATTCCATGCTAATGTATTCAAGCGTTAGCCTGCTTTAAACACTCTAATTTTTTCAAAGTAACAGTCCTGTTTCCCTGCAACACCAAATTAATGACATTACAGTTCTTCAGAAAGGAGGAATCAGCGAAGCCAGTGCATACCAGTGGCACGACCAACCTGCTGACCCCGAAATTCAACTACGAGCTTTTTAACTGCAACAACTTTAATATACGCTATTGGAGCTGGAATTACCGCGGCTGCTGGCACCAGACTTGCCCTCCAA
+
DDDDDIIIIIIHIHHIIIIIIHHHHIIHHIHIHHHIIIHHHHIGHIIIGIIHIIIIIIIGHEDHEHHHHHIHHIIIHIIIHIIIHHIGHHHIGHHHHHIHIHIIIIIIIFHIIHHIIIIIHIIHHHHHHIIIIHHHHHIIIHIHIIIHIIIIIIIIIIGIHHIHHIIHEHIHHIHIIHIHIIIIIHFHHIGIIIIIIIIIIIIIHHHHHIIIIIIIIHIIIIIHIIIHEHIHIIIHHHIIIIHFDIDIHDIIIIIIIIIIIIIIHIIIIHIIIHHHHIIIIIGIGIHIHHEIIHHIIHIHHIIIIIIIIIIIIIIIIIIIHIIIIIIIIHIIIIIIHIHHIDDDDD
@HISEQ:969:HM2KJBCX2:2:1101:5218:96275 2:N:0:ACTATGCA
CTTAGCTACTCTCCCAACTATCCCTATTAATCATTACGGTGATCCTAGAAACCAACAAAATAGAACCATGCCGTCCTATTCTATTATTCCATGCTAATGTATTCGAGCAAAAATGCCTGCTTTAAACACTCTAATTTTTTCAAGGTAAAGGTCCTGGATCCGCAAGACACCCAATAAAGGACATCAAGTTTCTCCAGAAGGTGAGAAATCAACAGTAACAGTTCATACCCCTTAAGGCATGACCATCACGTCAATCCCGAAATTCAACTACGAGCTTTTTAACTGCAACAACTTTAATATACGCTATTGGAGCTGGAATTACCGCGGCTGCTGGCACCAGACTTGCCCTCCAA
+
BDDD@HIHIIIHIIHIIHIGHIIIHIGHHHFHEEHEHCHEHCHE?GEHH?GHICHII?G<F@F1CGHHI@HFDHHIEHHHI@GEHIIFHHEH@EGHFHEHHEGGCE@HHIIGGHH@HHAGHHHHEHEHGFHHHHHHGHGDFIHHEFIHIHG?FHEEHHIIHHGIH@HHHCF0EEHH@HGHHHHH?HEHHEIHHGHHFEGCHCHHHHHHGCFHGIIIHHIIGIIHHII;HHHHHCEHHHCHEGEGG@ECHHHEHHCHE?EIIIHHG@CCGFHIHH=CHGEEHEHIIHEGCHEHHEGIHEIHIIIHIIHIHHIIIIIHHIIIHHHHHIIIIIHIIIHGIIIIIIIIIIGIDDBBD
@HISEQ:969:HM2KJBCX2:2:1101:14032:96633 2:N:0:ACTATGCA
CTTAGCTACTCTCCCAACTATCCCTATTAATCATTACGGTGGTCCTAGAAACCAACAAAATAGAACCACAACGTCCTATTCTATTATTCCATGCTAATCTATTCAAGCAATAGCCCGCTTTAAACACTCTAATTTTTTCAAGGTAATGGTCCTGGCTCCCCAACACACCCAATTAAGGACATGCTGATTCACCAGAAGGAAGACCCGACAACAAGACAGTACTCGCCAAAGACGGACCGCCCGGCCAGGCCTAAAATTCAACTACGAGCTTTTTAACTGCAACAACTTTAATATACGCTATTGGAGCTGGAATTACCGCGGCTGCTGGCACCAGACTTGCCCTCCAA
+
DDDDDIIIIIIIIIIIIIIIIIIIIHIIIIIIHIIIIIIIIIIIIIIIIIIIIIIIHIGHIIHHIIIHIHIIIFHIIIIIIIIIIIIIIIIIIIIIIIIIHHIIIIIIIIIIIIIIIIIIIIIIIIIIIIIIHIIIHIIIIIIIIIIIIIIIIIIIIHIIIIIIHIIIIIIIIIIIIIIIIIIIIHIIIIIIIIIIIIIIIIIIIIIIIIIIIIIIIIIIIIIIIIIIIIIIIIIIIIIIIIIIIIIIIIIIIIIIIIIIIIIIIIHIIIIIIIIHIIIIIIIIIIIIIIIIIIIIIIIIIHIIIIIIIIIIIIIIIIIIIIIIIIIIIIIIIIIIIIIIIIDDDDD
@HISEQ:969:HM2KJBCX2:2:1101:10527:97405 2:N:0:ACTATGCA
CTTAGCTACTCTCCCAACTATCCCTATTAATCATTACGGTGATCCTAGAAACCAACGAAATAGAATCAGTCCGTCCTATTTCATTATTCCATGCTAATGTATTCAGACGATAGTCTGCTTTAAACACACTAATTTTTTCAAAGTAACAGTCCTGATTTCCAACCACACCAAATAAATGGCATGAAAGTTCCTCAGAAGGTAGAGATCCATCTCACCAGTACAGACAATTAAGCCTGACCAATGGGTAGACCCCGAAGTTCAACTACGAGCTTTTTAACTGCAACAACTTTAATATACGCTATTGGAGCTGGAATTACCGCGGCTGCTGGCACCAGACTTGCCCTCCAA
+
DDDDDIIIIIIIIIIIIIIIIIIIIIIIIIIIIIIIIIIIIIIIIIIIIHIIIIIIIIIIIHIHIIIIHIIIIIIHIIIIIIIIIIHIIIIIIIIIIIIIIIIIIIIIIIIIIIIIIIIIIIIIIIIIIIIIIIIIIIIIIIIIIIIIIIIIIIIIIIIIHGGHIIIIIIIIIIIIIIIIIIIIIIIIIIIIIIIIIIIIIIIIIIIIIIIIIIIIIIIIIIIIIIIIIIIIIIIIIIIIIIIIIHEIIIIIIIIIIIIIIIIIIIIIIIIIIIIIIIIIIIIIIIIIIIIIIIIIIIIIIIIIIIIIIIIIIIIIIIIIIIIIIIIIIIIIIIIIIIIIIIIDDDDD
@HISEQ:969:HM2KJBCX2:2:1101:1934:97292 2:N:0:ACTATGCA
CTTAGCTACTCTCCCAACTATCCCTATTAATCATTACGGTGATCCTAGAAACCAACAAAATAGAACCATGCCGTCCTATTCTATTATTCCATGCTAATGTATTCGAGCAAAATGCCTGCTTTAAACACTCTAATTTTTTCAAGGTAAAGGTCCTGGTTCCACATGACACCCAATTAAGGACATCATGCTTCTCCAGAAGGTGAGAAATCAACTGCGACAGTTCATACCCCTTAAGGCACGACCATCACGTCAATCCCGAAATTCAACTACGAGCTTTTTAACTGCAACAACTTTAATATACGCTATTGGAGCTGGAATTACCGCGGCTGCTGGCACCAGACTTGCCCTCCAA
+
DDDDDIIIIIIIHIIIIIIIIHIIIIIIIHIIIIHIIIIIIIIIIIIIGIIIIIIIIIIHHIGHHHIIIHHEHIIIIIIIIIIIIIIIHHIIIIIIIIIIIHIIHIIIIIIHIHIIIIIIIIIIIIHHIIIIIIIIIIIIIHHIIIIIIIIIIIIIIIIIIIHHIIHIIHIIIIIIIIHIIIIIIIIHIIIIIIIIIIIIIIHIIIIIIGIIIIIIIIIIIIIHIIIIIIIHIIIIIIIIIIIIHHGIIHHIIIIIIIIIIIIIIIIIIIIIIIIIIIIIIIIIIIIIIIIIIHIIIIIHIIIIIIIIIIIIIIIIIIIIIIIIIIIIIIIIIIIIIIIIIIIIIIIDDDDD
@HISEQ:969:HM2KJBCX2:2:1101:12718:98308 2:N:0:ACTATGCA
CTTAGCTACTCTCCCAACTATCCCTATTAATCATTACTCCAGTCCCGAAGGCAAACACAATAGGACCAGACTCCTATCACGTTATTCCATGCTAATGTATTTAGAGCATAAGCTTGCTTTGAGCACTCTAATTTTTTCAAAGTAACAGCGCCGGAACTGCGACCCAGCCAATTAAGGCCAGGAGCACGCTGCCGACAAAAGGGACGGAAGGGCAGGTGCACACCGAGTAGGCGGACCGACCCTTATGACCCAAGATCCAACTACGAGCTTTTTAACTGCAACAACTTTAATATACGCTATTGGAGCTGGAATTACCGCGGCTGCTGGCACCAGACTTGCCCTCCAA
+
DDDDDIIIIIIIIIIIIIIIIIFIIIIIIIIIIIIHIIIIIIIIIIIIIIIIIGHIIIIIIHHHHIIIIIIIHIIHIIIIIHHIHHIIHHHIEGHFIIIIIHHHIIIIIIIIIIIIIIIHHIHIIIIIHIHIIIIIIIHHIHHIIIIHHIIIIHIHHIHIIIIIIIIIHEIHIIHIHIIIIIIIIIHIIIIIIIIIIIHIIIIIIIIIIIIIIIIIIIIIIIIIIIIHIIIIIIIIHIIIIIHFHIIIIIHIIIIIIIIHHIIIIIIIHIIIIIIIIIIIIIIIIIIIIIIIIIIIIIIIIIIHIHIIIIIIIIIIIIIIIIIIIIIIIIIIIIIIIIIIIDDDDD
@HISEQ:969:HM2KJBCX2:2:1101:14818:99017 2:N:0:ACTATGCA
CTTAGCTACTCTCCCAACTATCCCTATTAATCATTACGTCAATCCTAGAAACCAACAAAATAGGATCGAACGTCCTATTTCATTATTCCATGCTAATGTATTCAAGCGTTAGCCTGCTTTAAACACTCTAATTTTTTCAAAGTAACAGTCCTGTTTCCCTGCAACACCAAATTAATGACATTACAGTTCTTCAAGAAGGAGGAATCAGTAAAGCCAGTACACACCATTGGCACGACCAACCTACTGACCCCGAAATTCAACTACGAGCTTTTTAACTGCAACAACTTTAATATACGCTATTGGAGCTGGAATTACCGCGGCTGCTGGCACCAGACTTGCCCTCCAA
+
DDDDDIIIIIIIIIHHHIIIIIIIGGIIIIIIIIIIIHIIIIIIHIIHHHIIIGIIIIHHIIIFCGHCHHIIGHIHIIIIIIIIIIHHIGHHGIIIHHIIIIHHHEIIHIIIIIIHIHIIHHGHHIHIIIIIIIIIIIHIIIIIIIIIHIIIIIIIIIIHIIIIIIIIHHHHIIIIHIIHIHIIIIIIIIIHGIIIIIIIIIIIIIIIIIIIIHHIIIIIIHIHIHHHHIIIIHIHIIHHIIHHIIIIIIIIIIGHHIIIHIIIGIIHGIIIIHHIIIIHIHIIHHHIIHGIIIIIIIIIHHIHIIIIIIIHIIIHGIHIIHIIIHHGIIIIGIIHIIIHID@DAD
@HISEQ:969:HM2KJBCX2:2:1101:3570:98088 2:N:0:ACTATGCA
CTTAGCTACTCTCCCAACTATCCCTATTAATCATTACGGTGGTCCTAGAAACCAACAAAATAGAACCACAACGTCCTATTCTATTATTCCATGCTAATCTATTCAAGCAATAGCCCGCTTTAAACACTCTAATTTTTTCAAGGTAATGGTCCTGGCTCCCCAACACACCCAATAAAGGACATGCTGGCTCACCAGAAGGAAGACCCGACAGCAGACAGTACTCGCCAAAGACGGACCGCCCGGCCAGGCCTAAAATTCAACTACGAGCTTTTTAACTGCAACAACTTTAATATACGCTATTGGAGCTGGAATTACCGCGGCTGCTGGCACCAGACTTGCCCTCCAA
+
DDDDCIIIIIIIIIIIIIIIIIIIIIIIIIIIIIIIIIIIIIIIIIIIIIIIIIIHHIIHIIIGHIIIIHHIIIIIIIIIIIIIIIIHIHHIIIIIIIIIIHHHIIIIIIIIIIIIIIIIIIHHIIIHHIIHHIHIIIHIIHIIIIIIIIIIIHIIIIIHIHIIIIIHIIIHHIIIIIIIIIIIIIIIIIIIIIIIIIIIIIIIIIIIIIIIIIIIIIIIIIIIIIIIIHGIIIIIIIIIIIIHGIIIIGIIIIIHIIIIIIIIHIIIIIIIIIIIIIIIIIIIIHIIIIIIIIIIIIHIIIIIIIIIIIIIIIIIIIIIIIIIIIIIIIIIIIIIIIIIIDDDDD
@HISEQ:969:HM2KJBCX2:2:1101:18011:99415 2:N:0:ACTATGCA
CTTAGCTACTCTCCCAACTATCCCTATTAATCATTACGTCAATCCTAGAAACCAACAAAATAGGATCAACGTCCTATTTCATTATTCCATGCTAATGTATTCAAGCGCGAGCCTGCTTTAAACACTCTAATTTTTTCAAAGTAACAGTCCTGATTCCCCACCACACCAAATTAATGACATGATGGTTCGTCAGAAGGTAGGAATCAGTAACACCAGTACGTACCGAAGGCACGACCAGCGTACTAATCCCGAAATTCAACTACGAGCTTTTTAACTGCAACAACTTTAATATACGCTATTGGAGCTGGAATTACCGCGGCTGCTGGCACCAGACTTGCCCTCCAA
+
DDDDDIIIIHIIIIIIIIIIIIIIIIIIIIIIIIIIIIIIIIIIIIIHIIIIIIIIIIIIIIHHHIIIIIIIIIIIIIIIIIIIIIIIIIIIIIIIIIIIIIIIIIIIIIIIIIIIIIIIIIIIIIIIIIIIIIIIIIIIIIIIIIIIIIIIIIHIIIIIIIIIIIIIIIIIIHIIIIIHIIIIIIIIIIIIIIIIIIIIIIIIIIIIIIIIIIIIIIIIIIIIIIIIIIIIIIIIIIIIIIIIIIIIIIIIIIIIIIIIIHIIIIIIIIIIIIIIIIIIIIIIIIIIIIIIIIIIIIIIIIIIIIIIIIIIIIIIIIIIIIIIIIIIIIIIIIIIIIIIDDDDD
@HISEQ:969:HM2KJBCX2:2:1101:15771:99292 2:N:0:ACTATGCA
CTTAGCTACTCTCCCAACTATCCCTATTAATCATTACGGTGGTCCTAGACCAACAAAATAGAACCAACGTCCTATTCTATTATTCCATGCTAATCTATTCAAGCAAAAGCCCGCTTTAAACACTCTAATTTTTTCAAGGTAATGGTCCTGGTTCCCCGACACACCCAATAAAGGGCATACCGGCTCACCAGAAGGATAGACCCGACAGCAGAACAGTACTCGCCAGAGACGGACCGTCCGGTCAGGCCTAAAATTCAACTACGAGCTTTTTAACTGCAACAACTTTAATATACGCTATTGGAGCTGGAATTACCGCGGCTGCTGGCACCAGACTTGCCCTCCAA
+
DDDDDIHEHIIIIIIIHIIIIIIIIIIIIIIIIIIIIIIIIIIIHIIIHIGHHHHHHHHHFHHHIHEEHHIIIIIIIIIGHHIIIIIIIHIIIGIHHHGHHHHHIHHIIHHIHIEHIIHIIIIIIIIHHHHIFHHHHHHIIIIIHHIIIIIHHIIHIIIIIHHGIIIHIGIIIIHHHHIIHHIGIHHHIIIHIIHIHIIIIIIIIIIHIIIHIIHIHHIHIIIIIIHIIIIIIIIIHHHIIHHIIIIIHIHIIIHIIIIIIIHEIIIIIIIIIHIIIHIIIHHFGHIHIIIIIIIHHHHIIIIIIIIHIIIIIIIIIIIIIIIIIIIIIIIHIIIIIIIDDDDD
@HISEQ:969:HM2KJBCX2:2:1101:8887:100463 2:N:0:ACTATGCA
CTTAGCTACTCTCCCAACTATCCCTATTAATCATTACGTCGATCCTAGAAACCAACAAAATAGAATCAAACGTCCTATTTCATTATTCCATGCTAATGTATTCAAGCGTAAGCCTGCTTTAAACACTCTAATTTTTTCAAAGTAACAGTCCTGATTCCCCACGACACCAAATTAATGACATCGCGGTTCTTCAGAAGGTAGGAACCAATAATGCCAGTGCGTACCGAAGCACGACCAACAATTTGATCCCGAAATTCAACTACGAGCTTTTTAACTGCAACAACTTTAATATACGCTATTGGAGCTGGAATTACCGCGGCTGCTGGCACCAGACTTGCCCTCCAA
+
@DDBDHIHIEHHHIIIIIIIIIIHIIIIIIIIIIIIIIHHIDEEHHIIIIIHIIIIIIGIHIIHIIGIIIIH@HHIIIEEEHIIHHHHHIIHEHHIIIIIIIIIIIIHIIIIIIIIIIIHHGIIHIFHHHHHHIDGHIIIIHHIIIIIHHHHIIIHCHHGHIHIHHIIHHHHIIIHHHIIIIIHHEIHHIHIIIIIHHIHIIIIHGIIIHHIHGIIIHIHIHIIIIIIIIIHIIHHHIIHGG@GGIIIGIIIIHIIHFIHHHHIIGIIIHIIIIIIIIIIIIIIIHHIIHIHIIIHIIGIIIIIIIIIIIIIIIIIIIIIHIGIIIIIIIIIIIIIGIIHDDDDD
@HISEQ:969:HM2KJBCX2:2:1101:3056:100776 2:N:0:ACTATGCA
CTTAGCTACTCTCCCAACTATCCCTATTAATCATTACGGTGGTCCTAGACCAACAAAATAGAACCAACGTCCTATTTTATTATTCCATGCTAATCTATTCAAGCAAAAGCCCGCTTTAAACACTCTAATTTTTTCAAGGTAATGGTTCTGGTTCCCCGACACACCCAATAAAGGACATATCGGCTCACCAGAAGGATAGACCCGACAACAGGACAGTACTCGCCAGAGACGGACCGCCCGGTCAGGCCTAAAATTCAACTACGAGCTTTTTAACTGCAACAACTTTAATATACGCTATTGGAGCTGGAATTACCGCGGCTGCTGGCACCAGACTTGCCCTCCA
+
@DBDAHHHHHIIIHHIHIIIIHHIHIIGIIIIIIIIIIHIIIIIHHHHHIIIIIIHIGHHHHHIIHEHHHHIIIIIIIIIIIIIIIHIIIIIIIIIIIIIHHIIIIHIHIIIIHIIIIHIIIIIIHHIIIIHIHHIHHIIIIIIIIIIIIHEHIHIIHIHIIIIHHHHHIIIIHHIIIHIIHHIIIHHIIIIIIIIIIIIIIIIIIHIIIIIIIIIIIIHIIIIIIIIIIIIIIIHIIIIIHIIIIIIIIIIHGEHHIIIIIIHIIIIIHHIIIIIIIIIHIHEGHIIIIHIIIHHHFGIIIIIIIIIIHIIIIIIIIIIIIHIIIIIIIIIIIIIIIDDDDD
@HISEQ:969:HM2KJBCX2:2:1101:14342:100582 2:N:0:ACTATGCA
CTTAGCTACTCTCCCAACTATCCCTATTAATCATTACGTCAATCCTAGAAACCAACAAAATAGGATCGAACGTCCTATTTCATTATTCCATGCTAATGTATTCAAGCGTTAGCTTGCTTTAAACACTCTAATTTTTTCAAAGTAACAGTCCAAATTCCCCGCAACACCAAATTAATGGCATTACGGCTCATCAGGAAGGAGGAATCAGTGAGACCAGTACATACCAGAGGCATGACCAACCTACTAACCCCGAAATTCAACTACGAGCTTTTTAACTGCAACAACTTTAATATACGCTATTGGAGCTGGAATTACCGCGGCTGCTGGCACCAGACTTGCCCTCCAA
+
DDDDDIIIIIIIIIIIIIIIIIIIIIIIIIIIIIIIIIIIIIIIIIIIIIIIIHIIHIHHIIHIIIIHDFHHHHIIIIIIIIIIIIIHHIIIFHIIIHHIHIIIIIIIIIIIHIIIIIIIIHIIIIIIIIIIIHHHIIIIHIIIIIIIIIIHIHIIIIIIIIIIIIIIIIIIIIHHHFIHHIHHHIIIIHIIIIIIHIIIIIIIIIHIIIIIIIIIIIIIIIIIIIIIIIIIIIIHIIIIIIHGHIHIIIIIIIIIIIIIHIIIIIIIIIIIIHIIIIIIIIIIIIHHIIIIIIIIIIIIIIIIIIIIIIIIIIIIIIIIIIIIIIIIIIIIIIIIIIIIIDDDDD
@HISEQ:969:HM2KJBCX2:2:1101:3709:100939 2:N:0:ACTATGCA
CTTAGCTACTCTCCCAACTATCCCTATTAATCATTACATCGATCCTAGAAACCAACAAAATAGAATCTGATGTCCTATTTCATTATTCCATGCTAATGTATTCAAGCGTAAGCTTGCTTTAAACACTCTAATTTTTTCAAGGTAACAGTCCTAATTCCCCATAACATCAAATAAATGACATTATGGTTCTTTAGAAGGTGAGAACCAATAAAACCAGTACATACCAAGGCATGACCGATTCCTTGATCCCGAAATTCAACTACGAGCTTTTTAACTGCAACAACTTTAATATACGCTATTGGAGCTGGAATTACCGCGGCTGCTGGCACCAGACTTGCCCTCCAA
+
DDDDDIIIIHIIIIIIIIIIIIIIIIIIIIIIIIIIIIIIIIIIIIIIIIIIIIIIIIIIIIIIIIIIIIIHIIIIIIIIIIIIIIIIGIIIIIIIIIIIIIHIIIIIIIIIIIIIIIIIIIIIIIIIIIIIIIIIIIIIIIIIIHIHHHIIIIIIIIIIIIIIHIIIIIIIIIIIIIIIIIIIIHIIIIIIIIIIIIIIIIIIIIIIIIIIIIIIHIIIIIIIIIIIIIIIIIIIIIHHIIIHIIIIIIIIIIIIIIIHIHIIIIIIIIIIIIIIIIIIIIIIIIIIIIHIIIIIIIIIIIIIIIIIIIIIIIIIIIIIIIHIIIIIIIIIIIIIIIIIDDDDD
@HISEQ:969:HM2KJBCX2:2:1101:6892:101229 2:N:0:ACTATGCA
CTTAGCTACTCTCCCAACTATCCCTTTAATCATTACGTCAATCCTAGAAACCAACAAAATAGGATCAACGTCCTATTTCATTATTCCATGCTAATGTATTCAAGCGCGAGCCTGCTTTAAACACTCTAATTTTTTCAAAGTAACAGTCCTGATTCCCCGCCACACCAAATTAATGACATGATGGTTCGTCAGAAGGTAGGAACCAGTAACACCAGTACGTACCTAAGGCACGACCAACGTACTGATCCCGAAATTCAACTACGAGCTTTTTAACTGCAACAACTTTAATATACGCTATTGGAGCTGGAATTACCGCGGCTGCTGGCACCAGACTTGCCCTCCAA
+
DDDBDEHHCCF@@C1<GG1FGHCGEEHFHHFHHIEEHC1EHGCFHFHECHIEH10D?11DCE1@G11FFEH?EH@FGH@HGHIHG?CD1C?@EHH@FIG@G@1HHGHGDHH@FDHHF@BF1?C@@FCGEEEGFHHHH@CCCGHEHCGHHEHIIEHHGIHHHHECFIIHIHGHCFC<CHHAFC<DHCC/FIHHHIHHHHEFIHIHIHHHIIHHHHHHHEHIHHEHHHEDIHE@ECHFFFHHHGGFIIGHFGGIIHIIIIIIHIIHHEHIIIIIIIIIIIHIIHIIIIIHHHHHHGIHHIIIHGIIIIIHHHHHHIIHIIIIIIIIIIIIIIIIIHHIIIIDDB@@
@HISEQ:969:HM2KJBCX2:2:1101:7176:101301 2:N:0:ACTATGCA
CTTAGCTACTCTCCCAACTATCCCTATTAATCATTACGGTGGTCCTAGACCAACAAAATAGAACCAACGTCCTATTCTATTATTCCATGCTAATCTATTCAAGCAAAAGCCCGCTTTAAACACTCTAATTTTTTCAAGGTAATGGTCCTGGTTCCCCGACACACCCAATAAAGGGCATACCGGCTCACCAGAAGGATAGACCCGACAGCAGAACAGTACTCGCCAGAGACGGACCGTCCGGTCAGGCCTAAAATTCAACTACGAGCTTTTTAACTGCAACAACTTTAATATACGCTATTGGAGCTGGAATTACCGCGGCTGCTGGCACCAGACTTGCCCTCCAA
+
DBDDDIIIIIIIIIGIIIIIIHHHIIIIIIIIIIIIIIGIIIIIIIIHHHHHHIIHHIIHHHHIIIIIIIIIHGFHFHHGGHHHIGHIIIIIIIIIIIHIHGGHHHIIIHGHIIEHIIHIIIIIIIIHIIIGHIHIIIIIIHIHHHHHIHIIHIIIIHHIIIIHHIIIIHHHHIHHEIIHIHIIIIIIIIIIIIIIIIIIIIIIIIIIIHIIIIIIIIIHIHIIIIIGIIIHIIIIHGIHHHEIHIHIIIIIIIIIIIHHHIIIIIIIIIHHIIIIIIIIIIIHHIIIIIIHIIHHGHFIIIIIIIIIIGIIHIIIIIHHHIIIIHIIIIIIIIIIIIIDDDDD
@HISEQ:969:HM2KJBCX2:2:1102:20172:2761 2:N:0:ACTATGCA
CTTAGCTACTCTCCCAACTATCCCTATTAATCATTACGTCGATCCTAGAAACCAACAAAATAGAATCAAACGTCCTATTTCATTATTCCATGCTAATGTATTCAAGCGTACGCCTGCTTTAAACACTCTAATTTTTTCAAAGTAACAGTCCTGATTCCCCACGACACCAAATTAATGACATCGCGGTTCTTCAGAAGGTAGGAACCAATAATGCCAGTACGTACCGAAGCACGACCAACAATTTGATCCCGAAATTCAACTACGAGCTTTTTAACTGCAACAACTTTAATATACGCTATTGGAGCTGGAATTACCGCGGCTGCTGGCACCAGACTTGCCCTCCAA
+
DDDDAHHIHCHHIIHIID@GGHHHIIIIIHIEHHHIIIIIHIIIGHHEHIIIIIIIIIGHHIHIIIIIIE<GGCECGHII?EHCEGHHCCHG1<FHIHHHGCFHIIHHHIHDEHHGECHHFCGHIHHHHHCEFGHHHHIIHGHHEAEHGIGIHGEHHGHHGHHHHFHIIHHHHHFHIIIIHHIIIIHHHHIIIIHHHIHHHEHHHEHHHHGFHH<;GIIIIHHHHIHHCIHIFGFIIIHIGHGFEHCBHCFHG?EHHHIHIHHHEHIHEGIHHDEHIIIIHIHGHHHHC@HHEIGIHIIIHHIIIHIIHIIIIIHDHIHEHGIIIFIIIHIHGHIIHHCIADDDD
@HISEQ:969:HM2KJBCX2:2:1102:6352:2721 2:N:0:ACTATGCA
CTTAGCTACTCTCCCAACTATCCCTATTAATCATTACGGTGATCCTAGAAACCAACAAAATAGAACCATGCCGTCCTATTCTATTATTCCATGCTAATGTATTCGAGCAAAAATGCCTGCTTTAAACACTCTAATTTTTTCAAGGTAAAGGTCCTGGATCCGCAAGACACCCAATAAAGGACATCAAGTTTCTCCAGAAGGTGAGAAATCAACAGTAACAGTTCATACCCCTTAAGGCATGACCATCACGTCAATCCCGAAATTCAACTACGAGCTTTTTAACTGCAACAACTTTAATATACGCTATTGGAGCTGGAATTACCGCGGCTGCTGGCACCAGACTTGCCCTCCAA
+
DDDDDIIIIIIIIIIIIIIIIIIIIIIIIIIIIIIIIIIIIIIIIIIIIIIIIIIIIIIIIIHIHIIIIHGHHHIIIIIHIIIIIIIIIHIIIHHHHIGHIEGHHHEGIIIIIIIHHHIIHIIIIIIIIIGIIIIHIIIIIIIIICIIIIIIIIIIIIIIIIIIIIIIIIIIIIIIIIIIIIIIIIIIIIIIIIIIIIIIIIIIIIIIHIIIIIIIIIIIIIIIIIIIIIIIIHIHIIIIIIIIIIHGIIHGIIIIIIIIIIIIIIIIIHIIIIIIIIIIIIIIIIIIIIIIIIIIIIIIIIIIIIIIIIIIIIIIIIHIIIIIIIIIIIIIIIIIIIIIIIIIIIIIDDDDD
@HISEQ:969:HM2KJBCX2:2:1102:5169:2938 2:N:0:ACTATGCA
CTTAGCTACTCTCCCAACTATCCCTATTAATCATTACGTCGATCCTAGAAACCAACAAAATAGAATCAAACGTCCTATTTCGTTATTCCATGCTAATGTATTCAAGCGTGAGCCTGCTTTAAACACTCTAATTTTTTCAAAGTAACAGTCCTGATTCCCCATGACACCAAATTAATGACATCATGGTTCGTCAGAAGGTAGGAATCAATAATACCAGTACGTACAATAGCACGACCAATAAATTGATCCCGAAATTCAACTACGAGCTTTTTAACTGCAACAACTTTAATATACGCTATTGGAGCTGGAATTACCGCGGCTGCTGGCACCAGACTTGCCCTCCAA
+
DDDDDIIIIIIIIIIIIIIIIIIIIIIIIIIIIIIIIIIIIHIIHIIGIIIIHIIIIIIIIIIGIIIIIHIIIIIIIIHIIIIIIIIHIIIIIIIIIHIIIIIIIIIIIIIIIIIIIIIIIIIIIIIIIIIIIIIIIIIIIIIIIIIIIIIIIIIIIIHIIIIIHIIIIIHIIIIIIIIIIIIIIIIIIIIIIIIIHIIIIIIIIIIIIIIIHIIIIIIIIIIIHIIIIIIIIIIIIIIIIIIHIIIIIIIIIIIIIIIIIIIIIIIIIIIIIIIIIIIIIIIHIIHIIIIIIIIIIIIIIIIIIIIIIIIIIIIIIIIIIIIIIIIIIIHIIIIIIIIIDDDDD
@HISEQ:969:HM2KJBCX2:2:1102:3857:3750 2:N:0:ACTATGCA
CTTAGCTACTCTCCCAACTATCCCTATTAATCATTACGGTGATCCTAGAAACCAACAAAATAGAATCAAACGTCCTATTTCATTATTCCATGCTAATGTATTCAAGCGTAAGCCTGCTTTAAACACTCTAATTTTTTCAAAGTAACAGTCCTGATTCCCCACGACACCAAATTAATGACATCGCGGTTCTTCAGAAGGTAGGAACCAATAATGCCAGTGCGTACCGAAGCACGACCAACAATTTGATCCCGAAATTCAACTACGAGCTTTTTAACTGCAACAACTTTAATATACGCTATTGGAGCTGGAATTACCGCGGCTGCTGGCACCAGACTTGCCCTCCAA
+
DDDDDIIIIIIIIIIIIIIIIIIIIIIIIIIIIIIIIIIIIHIIIIIIIIIIIIIIHIIIIIHIHIIIIIHHIHIIIIIIIIIIIIIIGIIIHIIIIIIIIIIHIIFHIIIIHIIHIIIIIIIIIHIHIIIIIIIHIIIIIIIIIIIIIHIIIIIHIHIIIIIIIIIIIIIIIIIIIIIIHIIIIIHIIIIIIIIIIIIIIIIIHHIIIIIIHHIIIIIIIIIIIIIIIIIIIIIIIIIIIIHHIIIIIIIIIIIIIIIIIIIIIIIIIIIIIIIIIIIIIIIIIIIIIIIIIIIIIIIIIIIIIIIIIIIIIIIIIIIIIIIIIIIIIIIIIIIIIIHIDDDDD
@HISEQ:969:HM2KJBCX2:2:1102:11029:4829 2:N:0:ACTATGCA
CTTAGCTACTCTCCCAACTATCCCTATTAATCATTACGTCAATCCTAGAAACCAACAAAATAGGATCAAACGTCCTATTTCATTATTCCATGCTAATGTATTCAAGCGTTAGCCTGCTTTAAACACTCTAATTTTTTCAAAGTAACAGTCCTGTTTCCCTGCAACACCAAATTAATGACATTACAGTTCTTCAAGAAGGAGGAACCAGTAAAGCCAGTGCATACCAGAGGCACGACCAACCTACTAATCCCGAAATTCAACTACGAGCTTTTTAACTGCAACAACTTTAATATACGCTATTGGAGCTGGAATTACCGCGGCTGCTGGCACCAGACTTGCCCTCCAA
+
DCDDDIIGHIHII1CCHHIIIIIIIHIIHIIGIIEEHHFHHHIIHIHIHGHHHHEEHHHGHHG@@GHIIGHCDHHIHHGHHFHHEHHIEHGHIHIIHIFHHHIIHHIHHIIH@FH?HHHHHHHEIHFFHHGHHIIIIHFIHHHHIHIHHHHEFHHHHHCFHGIHIIIIHHIIHIGHHFCHGEHHHFIHIIIIHHHFHIGIEGCGHHGHGFEH?C;DFHFHHHEHEEGHHHEHHHHHEHGFEGHH<G?<CHD@EHE@H?CD1IIHHIIHEGIHHCC@G?GHIIHHFHCECC@HHHDHFEEEHGC@EIHG@IIIIIHIIIIIIIHEHIIIHEGHHF?HIHHEG@@@D@
@HISEQ:969:HM2KJBCX2:2:1102:6061:4671 2:N:0:ACTATGCA
CTTAGCTACTCTCCCAACTATCCCTATTAATCATTACGGTGGTCCTAGACCAACAAAATAGAACCAACGTCCTATTCTATTATTCCATGCTAATCTATTCAAGCAAAAGCCCGCTTTAAACACTCTAATTTTTTCAAGGTAATGGTCCTGGTTCCCCGACACACCCAATAAAGGGCATACCGGCTCACCAGAAGGATAGACCCGACAACAGACAGTACTCGCCAGAGACGGACCGCCCGGTCAGGTCTAAAATTCAACTACGAGCTTTTTAACTGCAACAACTTTAATATACGCTATTGGAGCTGGAATTACCGCGGCTGCTGGCACCAGACTTGCCCTCCAA
+
B@DDDIIIHHHEHCHHEEHGIIHFHHEHHIIHFHGIIIHIIICHHIHEHIEHEHEHE@HIFHHHIHIHIIIIIE?EEHHEHHCHHI?CCC?1CEHIIIHHIHHHHHIGIIHIIHEHHIIFHHIHHIICHHIHHFHHHHFHG@FIHIHIHHEADHIHHHEIIHBHHHHHHEHHIHHHHDGIHHIIHHHIHIIHIIIGHHHEIIHHIIIHHHHFHHHFIIHIIIIHHFIIIIHDHIIIIIHIHHIIIIIHIIIIIIIIIIIIIIHHIIIIIIIIIIIIIIHHGHFIIHIIIHHHIIIHHHEIIHIHIIIIIIHIIIIIIHIGIIIIIIIIIIIHHIIIIH@ADDB
@HISEQ:969:HM2KJBCX2:2:1102:14027:3873 2:N:0:ACTATGCA
CTTAGCTACTCTCCCAACTATCCCTATTAATCATTACGTCGATCCTAGAAACCAACAAAATAGAATCAAACGTCCTATTTCATTATTCCATGCTAATGTATTCAAGCGCGAGCTTGCTTTAAACACTCTAATTTTTTCAAAGTAACAGTCCTGATTTCCCGCGACACCAAATTAATGACATCGTGGTTCGTCAGAAGGGAGAAACCAATAATGCTAGTACGTACAAAGTACGACCGACATATTAGTCCCGAAATTCAACTACGAGCTTTTTAACTGCAACAACTTTAATATACGCTATTGGAGCTGGAATTACCGCGGCTGCTGGCACCAGACTTGCCCTCCAA
+
DDDDDIIIIIIIIIIIIIIIIIIIIIIIIIIIIIIIIIIIIIIIIIIHEHIIIIIIIIIHIHIHIIIIIIIIIIIIIIIIIIIIIIIGHIIIIIIIIIIIIGIHHHIIIIIIHIIIIIHIIIHIIIIIIIIIIIIIIIIIIIIIIIIIIIIIIIIIIIIIIIIIIIIIIHIHHIIIIIGIIIIIIIIIIIIIIIIIIIIIIIIHIIIIIIIIHIIIIIIIIIIIIIIIIIIIIIIIIIIIIIHIIIIIIIIIIIIIIIIIIIIIIIIIIIIIHIIIIHIIIHIIIIIIIIIIIIIIIIIIIIIIIIIIIIIIIIIIIIIIIIIIIIIIIIIIIHIIIIIDDDDD
@HISEQ:969:HM2KJBCX2:2:1102:10279:5467 2:N:0:ACTATGCA
CTTAGCTACTCTCCCAACTATCCCTATTAATCATTACGGTGATCCTAGAAACCAACGAAATAGAATCAGTCCGTCCTATTTCATTATTCCATGCTAATGTATTCAGACGATAGTCTGCTTTAAACACTCTAATTTTTTCAAAGTAACAGTCCTGATTTCCCATCACACCAAATAAATGGCATGAAAGTTCCTCAGAAGGTAGAGATCCATCTCACCAGTGCAGACAATTAAGCCTGACCAATGGGTAGACCCCGAAGTTCAACTACGAGCTTTTTAACTGCAACAACTTTAATATACGCTATTGGAGCTGGAATTACCGCGGCTGCTGGCACCAGACTTGCCCTCCAA
+
DDDDDIIIHHIIIIIIIIIIHHHIIGIIIIIIIIIIIIGIIIIIIIGIIIIIIIIIIIHHIIIIIHIIIIIIIIIIIHIIIIIIIIGHIHIIIIIIIIIIHFIIIHHIIIIIIHIIIIIIIIIIIIIIIIIIIIIIIIIIHIIIIHHHIIIIIIIIIIIIIIIIIIIIIIIIIIHIIIIIHIIIIIIIIIIIIIIIHIIIIIIIIIIIIIIHIIIIIIIIIIIIIIIIIIIIIIIIIIIIIIIIIHFIIHHIIIIIIIIIIIIIIIIIIIIIIIIHIIIIIIIIIIIIIIIIIIIIIIIIIIIIIIIIIIIIIIIIIIIIIIIIIIIIIIIIIIIIIIIIIIIDDDDD
@HISEQ:969:HM2KJBCX2:2:1102:4005:5387 2:N:0:ACTATGCA
CTTAGCTACTCTCCCAACTATCCCTATTAATCATTACGTCAATCCTAGAAACCAACAAAATAGGATCGAACGTCCTATTTCATTATTCCATGCTAATGTATTCAAGCGTTAGCCTGCTTTAAACACTCTAATTTTTTCAAAGTAACAGTCCTGTTTCCCTGCAACACCAAATTAATGACATTACAGTTCTTCAGAAAGGAGGAATCAGCGAAGCCAGTACATACCAGTGGCACGACCAACCTGCTGACCCCGAAATTCAACTACGAGCTTTTTAACTGCAACAACTTTAATATACGCTATTGGAGCTGGAATTACCGCGGCTGCTGGCACCAGACTTGCCCTCCAA
+
DDDDDIIIIIIIIIIIIIIIIIIIIIIIIIIIHIIIIIIIIIIIIIIIIIIIIHIIIIIIIIHFHHHHHHIIHHIIHIIIIIIIIHIIHHICHHIIHIIIIIIIIIIIIHIIHHHIIIIIIHIIIHIIHHIHIHIIIIIIGHIIIIIIIIHHGIIIIGIHIIHIIIGIIIIHIIIIIIIIIIEIIIIIIIIIIIIIIIIIHIIIIIIIIIIIIIIIIIIHHIIIIIIIIIGIIIIIIIIIIIIHHIIIIIIIIIIIIIIIIIIIIIIIIIIIIIHIIIIIIIIIIIIIIIIIIIIIIIIIIIIIIIIIIIIIIIIIIIIIIIIIIIIIIIIIIHIIIIIIIDDDDD
@HISEQ:969:HM2KJBCX2:2:1102:8567:5728 2:N:0:ACTATGCA
CTTAGCTACTCTCCCAACTATCCCTATTAATCATTACGGTGATCCTAGAAACCAACGAAATAGAATCAGTCCGTCCTATTTCATTATTCCATGCTAATGTATTCAGACGATAGTCTGCTTTAAACACTCTAATTTTTTCAAAGTAACAGTCCTGATTTCCCATCACACCAAATAAATGGCATGAAAGTTCCTCAGAAGGTAGAGATCCATCCTACCAGTGCAGACAATTAAGCCTGACCAATGGGTAGACCCCGAAGTTCAACTACGAGCTTTTTAACTGCAACAACTTTAATATACGCTATTGGAGCTGGAATTACCGCGGCTGCTGGCACCAGACTTGCCCTCCAA
+
DDDDDIIIIIIIIIIIIIIIIIHIIIIIIIIIIIIIIIIIIIIHIIIIIIIIGHHIIIIIHEDFGHHIIIIIIIIIIHIIIHIIIHIHIIIIIIIIIIIIIHIIIIIIIIIIIIIIIIIIIIIIIIIIIIIIIIIIIIIHHHHHIIHHHHIGHIIIIIIIIIHIIHIIIIIIIIIIHHIIHIHHIIIIIIHIIIIHIIIHHIIIIHIHHHHIIIIIIIIIIIIIIIIIIIIHGIIIIIIIIIIHECFHIIIIIIIIIIIIIIIIIIIIIIIIIIIIIIHIIIIIIIIHHHHIIIIIIIIHIIIIIIIIIIIIIIIIIIIIIIIIIIIIIIIIIIIIIIIIIIIDDDDD
@HISEQ:969:HM2KJBCX2:2:1102:14074:5487 2:N:0:ACTATGCA
CTTAGCTACTCTCCCAACTATCCCTATTAATCATTACGGTGATCCTAGAAACCAACAAAATAGAACCATGCCGTCCTATTCTATTATTCCATGCTAATGTATTCGAGCAAAAATGCCTGCTTTAAACACTCTAATTTTTTCAAGGTAAAGGTCCTGGATCCGCAAGACACCCAATAAAGGACATCAAGTTTCTCCAGAAGGTGAGAAATCAACAGTAACAGTTCATACCCCTTAAGGCATGACCATCACGTCAATCCCGAAATTCAACTACGAGCTTTTTAACTGCAACAACTTTAATATACGCTATTGGAGCTGGAATTACCGCGGCTGCTGGCACCAGACTTGCCCTCCAA
+
DDDDDIIIIIHIIIIIHHIIIFIIIIIIIIHIIIIIIIHIIIIIIIIHIIIIIIIIHHIHIIHHHIHIIHHIIIIIHHHIGIHIIIIIHHIIIIIIIIIGHGHIIIIIIIIIIIIIIHIEIIHHHHHIIIIIIIIIIIHIHHIIIIIIIHIHGHIIIIHIIIIHIIHIIHIIIIIIIIIIHIIIIIHIHHHIIIIIIIIIIIIIIIIHIIIIIIIIIIIIIIIIIIIHIIIIIIHIIIIIHHH=IIIIIIHFIIIHIIIIIIIIIIIIIIIIIIIIIIIIIHIIIIIIIIHIIHIHIIIHHIIIIIIIIIIIIIIIIIIIIIIIIIIIIIIIIIIIIIIIHIIIIIIIDDDDD
@HISEQ:969:HM2KJBCX2:2:1102:5614:6094 2:N:0:ACTATGCA
CTTAGCTACTCTCCCAACTATCCCTATTAATCATTACGGTGGTCCTTGAACCAACAAAATAGAACCACAACGTCCTATTCTATTATTCCATGCTAATCTATTCAAGCAAAAGCCTGCTTTAAACACTCTAATTTTTTCAAGGTAATGGTCCTGGCTCCCCGGCACACGCAATTAAGCACATACCAATTCACCAGAAAGATAGACCCAACGACAGAACAGTACTCGCCAGAGACGGACCGTCCGGCCAGGCCTAAAATTCAACTACGAGCTTTTTAACTGCAACAACTTTAATATACGCTATTGGAGCTGGAATTACCGCGGCTGCTGGCACCAGACTTGCCCTCCAA
+
DCADDIHCHHHI@F11FEHH@GEFGEHHIHHE<FGCCHHHHCHCHFEH?FHHH@HHHGIGEDGCHEHH@EEHCEEHFHHCHFEFHHHHE@HECGHIHHFFC<@EH1@FCHHHIHHHH?GCHHFHHHHHHEHHGHGCDGDGHEGHEHECEEGHIHHIGHE<EHIIHHIEHIHH@IIGIHHEFIIHIHHGG@CHHECFHHGFHHEHEFHGGFHHIHHHG?EEEHCIHIHHHIIHIHHHHIIHIIHIHHFEHIIHIHCHGHHEHHEHHG?HEHHGGEHHHHIIIIIIHEHEEHEEHCHFEEGHHHIIIHHHHGIIHHIIIGIHGIIGHHFHEFGIIIIHFHHDHHDDBD@
@HISEQ:969:HM2KJBCX2:2:1102:9056:6247 2:N:0:ACTATGCA
CTTAGCTACTCTCCCAACTATCCCTATTAATCATTACGTCGATCCTAGAAACCAACAAAATAGAATCAAACGTCCTATTTCGTTATTCCATGCTAATGTATTCAAGCGTGAGCCTGCTTTAAACACTCTAATTTTTTCAAAGTAACAGTCCTGATTCCCCATGACACCAAATTAATGACATCATGGTTCGTCAGAAGGTAGGAATCAATAATACCAGTACGTACAATAGCACGACCAATAAATTGATCCCGAAATTCAACTACGAGCTTTTTAACTGCAACAACTTTAATATACGCTATTGGAGCTGGAATTACCGCGGCTGCTGGCACCAGACTTGCCCTCCAA
+
DDDDDIIIIIIIIIHIIIIIIIIIIIIIIIIIHIIIIIIIIIIIIIIIIIIIFIIHIIIIIHHHIIIIGHHIHIIIIIHIIIHIIIIIIIIIIIIIIIIIIHHIIIHIIIIIIIIIIIIHHIIIIIIIIIIIIHIIIIIIIIIIIIIIIIIIIIIIIHIIIIHIIIIIIIHHIIIIIIIIHIIIIIIIIIIIIIIIIIIIIIIIHIIIIIIIIIIIIIIIIIIIIIIIIIIIIIIIIIIIIIIHIIIIIIIIIIIIIIIIIHIIIIIIIIIIIIIIIIIIIIIIIIIIIIIIIIIIIIIIIIIHIIIIHHIIIIIIIIIIIIIIIIIIIIIIIIIIIIIIDDDDD
@HISEQ:969:HM2KJBCX2:2:1102:1582:6674 2:N:0:ACTATGCA
CTTAGCTACTCTCCCAACTATCCCTATTAATCATTACGTCAATCCTAGAAACCAACAAAATAGGATCGAACGTCCTATTTCATTATTCCATGCTAATGTATTCAAGCGTTAGCCTGCTTTAAACACTCTAATTTTTTCAAAGTAACAGTCCTGTTTCCCTGCAACACCAAATTAATGACATTACAGTTCTTCAAGAAGGAGGAATCAGTAAAGCCAGTACATACCATTGGCACGACCAACCTACTGACCCCGAAATTCAACTACGAGCTTTTTAACTGCAACAACTTTAATATACGCTATTGGAGCTGGAATTACCGCGGCTGCTGGCACCAGACTTGCCCCTCCAA
+
CDCDDIIIIIIIIIIIIIIIIGIIIIIIIIIIIIIIIIIIIIIIIIIIIIIIIIIIIIIIIIHIIIIIIIIIIHIIHIIIIHIIIHHHIIIIIIIIIHIIIIIIIIIIIIIIIIIIIIHIIIIIIIIIIIIIIIIIHIHHIIIIIHIIIIIHIIIIIHIIIIIIIIIIIIIIIIIIIIIIIIIIIIIIIIIIIIIIIIIIIIIIIIIIIIIIIIIIIIIIIIIIIIIIIIIIIIIIIIHIIHGHIHIIIIIIIIIIHIIIIIIIIIIIIIIIIIHIIIIIIIIIIIIIIIIIIIIIIIIIHIIIIIIIIIIIIIIIIIIIIIIIIIIIIIIIIIIIIIIIIIDDDDD
@HISEQ:969:HM2KJBCX2:2:1102:11469:6175 2:N:0:ACTATGCA
CTTAGCTACTCTCCCAACTATCCCTATTAATCATTACGGTGATCCTAGAAACCAACAAAATAGAATCATGCCGTCCTATTTTATTATTCCATGCTAATGTATTCAAGCAAAATGCCTGCTTTAAACACTCTAATTTTTTCAAAGTAAAGGTCCTGGTTCCCCGCGACACCCAATTAAGGGCATCGCGGTTCTCCAGAAGGTGAGAAATTGACTACACCAGTTCATACCCCTTAAGGCACGACCGATGTGTCAATCCCGAAATTCAACTACGAGCTTTTTAACTGCAACAACTTTAATATACGCTATTGGAGCTGGAATTACCGCGGCTGCTGGCACCAGACTTGCCCTCCAA
+
DDDDDIIIIIIIIIIHIIIIIIIIIIIIIIIIIIIIIIIIIIIIIIIIIIIIIIIIIIIIIIIIIIIIIIIIIIIIIIIIIIIIIIIIIIIIIIIIIIIIIIIIIIIIIIIHIIIIIIIIIIIIIIIIIIIIIIIIIIIHHIHIIIIIIIIIIIIIIIIIIIIIIIIIIIIIIIIIIIIIIIHIIIIIIIIIIIIIIIIIIIIIIIIIIIIIIIIIIIIIIIIIIHIIIIIIIIIIIIIIIIIIIIIIIIHIIIIIIIIIIIIIIIIIIIIHIIIIIIIIIIIIIIIIIIIIIIIIIIHHIIIIIIIIIIIIIIIIIIIIIIIIIIIIIIIIIIIIIIIIIIIIIIIDDDDD
@HISEQ:969:HM2KJBCX2:2:1102:9212:6620 2:N:0:ACTATGCA
CTTAGCTACTCTCCCAACTATCCCTATTAATCATTACGTCGATCCTAGAAACCAACAAAATAGAATCAAACGTCCTATTTCATTATTCCATGCTAATGTATTCAAGCGTAAGCCTGCTTTAAACACTCTAATTTTTTCAAAGTAACAGTCCTGATTCCCCACGACACCAAATTAATGACATCGCGGTTCTTCAGAAGGTAGGAACCGATAATGCCAGTGCGTACCGAGGCACGACCAACAATTCGATCCCGAAATTCAACTACGAGCTTTTTAACTGCAACAACTTTAATATACGCTATTGGAGCTGGAATTACCGCGGCTGCTGGCACCAGACTTGCCCTCCAA
+
DDDDDIIIIIIIIIHIIHIIIIIIIIIIIIIIIIIGIIIIIHIIIIIIIHHHIIIIIIHIIEGHHIIIIIHIHHIIIHIIIIIIIIIIIIHHIIIIIIIIIIHIIHHHIIIIHHHIHIHHHHIHIIIIIIIIIIIIIIHHIIHIIIIHIIIIIIIIIIIIIIIIIIIHIIIIIIIIIIIIIIIIIIIIIIIIIIIIIHIIIIHIIIIGIIIIIIIIIIIHIIIIIHIIIIIIIIIIIIIIIHHIIIHIIIIIIIIIIIIIIIIIIIIHHIIIIIIIIIIIIIHHIIIIIIIIIIIIIIIIIIIIIIIIIIIHIIIIIIIIIIIIIIIIIIIIIIIIIIIIDDDDD
@HISEQ:969:HM2KJBCX2:2:1102:14716:6862 2:N:0:ACTATGCA
CTTAGCTACTCTCCCAACTATCCCTATTAATCATTACGGTGATCCTAGAAACCAACAAAATAGAATCATGCCGTCCTATTTCATTATTCCATGCTAATCTATTCAAGCATAAAGCCTGCTTTAAACACTCTAATTTTTTCAAAGTAACAGTCCTAGCTTCCTATTACACCTAATGAAAGGCATAATAGTTCACTAGAAGGTGGAGATTAACAGCTACCAGTACATGTCCGAAAACACGACCGATATGCCAATCCCGAAATTCAACTACGAGCTTTTTAACTGCAACAACTTTAATATACGCTATTGGAGCTGGAATTACCGCGGCTGCTGGCACCAGACTTGCCCTCCAA
+
DDDDDIIIIIIIIIIIIIIIIHGHIIIIIIHIIIIIIIIIIIIIHIIGIIIHIIHIIIIGHHHIHIIIIHIIDGHHIIHIIHIIIIIIIHGIHHIIIIGHIIIIIIIIIIIIIIIIIHIIIIHIHIIIIIIIHHIIIHIIHHIIIHIIIIHHGIHHIHIIIIIIIIIIHIIIHHIIHHIIIIIIIIIIHIHIIIIIIIIIIHIIIIHGIIIIIIIIIIIIIIIIIIII<IHIIHIIIIIIHIIHIIIIHIIIIIIIIIIIIIIIIIIIIIIIIIIIIIIIIIHHHHIIIIIIIIIGIIIHIIIIIIIIIIIIIIIIIIIIIIIIIIIIIIIIIIIIIHIIIIIIIDDDDB
@HISEQ:969:HM2KJBCX2:2:1102:4319:6519 2:N:0:ACTATGCA
CTTAGCTACTCTCCCAACTATCCCTATTAATCATTACGGTGGTCCTAGACCAACAAAATAGAACCAACGTCCTATTCTATTATTCCATGCTAATCTATTCAAGCAAAAGCCCGCTTTAAACACTCTAATTTTTTCAAGGTAATGGTCCTGGTTCCCCGACACACCCAATAAAGGGCATACCGACTCACCAGAAGGATAGACCCGACAACAGACAGTACTCGCCAGAGGCGGACCGCCCGGTCAGGCCTAAAATTCAACTACGAGCTTTTTAACTGCAACAACTTTAATATACGCTATTGGAGCTGGAATTACCGCGGCTGCTGGCACCAGACTTGCCCTCCAA
+
DDDDDIIIIIIIIIIIIIIIIIIIIIIIIIIIIIIIIIIIIIIIIIIIIIIIIIHHHHHIIIIIIIHHIIIIIIIIHIIIIIIIIIIIIIIIIIIIIIIIIHIIIIIIIIIIIIIIIIIIHIIIIIIIIIIIIIIHIIIIIHIIIIIIIIHIIIIIIIIIIIIIIIIIIIIGIIIIIIIIIIIIIIIIIIIIIIIIIIIIIIIIIIIIIIIHIIIIIIIIIIIHIIIIIIIIIIIIIIIIIIIIIIIIIIIIIIIIIIIIIIIIIIIIIIIIIIIHIIIIIIIIIIIIIIIIIIHHGGIIIIIIIIIIIIIIIIIIIIIIIIIIIIIIIIIIIIIIIIDDDDD
@HISEQ:969:HM2KJBCX2:2:1102:6117:7869 2:N:0:ACTATGCA
CTTAGCTACTCTCCCAACTATCCCTATTAATCATTACGTGGTCCTAAAACCAACAAAATAGAACCATCGTCCTATTTTATTATTCCATGCTAACGTATTCAAGCAAAAATGCCCGCTTTAAACACTCTAATTTTTTCAAAGTAAAAGTCCTAGTTCATTGAAACACCCGAGAGCATCCCAATTCACCAGAAGGTGAGAATTGGCCACACACTGATTCATGCCCCTAAAGGCACAACCGATATATCCCAATCCCGAAATTCAACTATGAGCTTTTTAACCGCAACAACACTAATATACGCTATTGGAGCTGGAATTACCGCGGCTGCTAATACCAGACTTGCCCTCCAA
+
DDDDDHIIIIIIIIIIIIIHIIIIIIIIIIIIIIIIIIIIIIIIIIIIIIIIIIIIIIIIIIIIIHIIIIIIIHIIIIIHIIHHIIIIIIIIIHIIIIIIIHIIIHIIIIIIIIIIIIIIHHIIIIIIIIIIIIIIIIIIIIIIIIIIIIIIIIIIIIHIIIIIIHIIIIIIIHIIIIIIHIHIIIIIIHIIIIIIIIIIIIHIIIHIIHIIIIHHIIIIIIIIIIHIIIIIIIIIIIIIIHHHIHDIHGIIIIHIIHEIIIIHIIIIIIIIIIIIIIIIIIIIIIIIHIIIIIIHIIIIIIIIIIIIIIIIIIIIIIIIIIIIIIIIIIIIIIIIIIIIIIIDDDDD
@HISEQ:969:HM2KJBCX2:2:1102:6880:8070 2:N:0:ACTATGCA
CTTAGCTACTCTCCCAACTATCCCTATTAATCATTACGTCGATCCTAGAAACCAACAAAATAGAATCAAACGTCCTATTTCGTTATTCCATGCTAATGTATTCAAGCGTGAGCCTGCTTTAAACACACTAATTTTTTCAAAGTAACAGTCCTGATTCCCCATGACACCAAATTAATGACATCATGGTTCGTCAGAAGGTAGGAATCAATAATACCAGTACGTACAATAGCACGACCAATAAATTGATCCCGAAATTCAACTACGAGCTTTTTAACTGCAACAACTTTAATATACGCTATTGGAGCTGGAATTACCGCGGCTGCTGGCACCAGACTTGCCCTCCAA
+
DDDDDHIIIHIIGIIEHIHIIIIIIIIIIHIIIIHEEHHIHHIIIIIIEHHIIIIIHHHIIIHIIIIIIIHHHIHIIHIIIHIIIHIIIIGIHHHIIIHIIIIIIHIHGHHHIIIIIIHIHHHHHH1IHHHHIIIHIIIIIIIIIHIIHIIHHIIIIIIIIIHHHIHIIIHGHHHHHIIIIIIHGHGHIIIIIIIIIIIIHIIIIIIHHIIHIIIHHIIIIIIIIHIIIHIIHIIIIIIIIIIHHHIIIHIIIHIGIIIIIIIIIIIIIIHHIIIHIIIIIIHIIIIIIIIIHIIIIIIIIIIIIIHIIIIIIIIIIIIIIIIIHIIIIIIIIIHIIIIIDDDAD
@HISEQ:969:HM2KJBCX2:2:1102:13373:8261 2:N:0:ACTATGCA
CTTAGCTACTCTCCCAACTATCCCTATTAATCATTACGTCAATCCTAGAAACCAACAAAATAGGATCGAACGTCCTATTTCATTATTCCATGCTAATGTATTCAAGCGTTAGCTTGCTTTAAACACTCTAATTTTTTCAAAGTAACAGTCCAGATTCCTCGCAACACCAAATTAATGGCATTACGGCTCATCAGGAAGGAGGAATCAGTGAGACCAGTACATACCAGTGGCATGACCAACCTACTGACCCCGAAATTCAACTACGAGCTTTTTAACTGCAACAACTTTAATATACGCTATTGGAGCTGGAATTACCGCGGCTGCTGGCACCAGACTTGCCCTCCAA
+
DDDDDIIIIIIIIIIIIIIIIIIIIIIIIIIIIIIIIIIIIHIHHIIHIHIIIIIIHIHIHIHHIIIHIIIIIIIIIIIIIIIIIIIGHHHFFHIIIIIIHHIIIIIIHIIHIHIIIIHIIIIIIHIHIIIIIHIIIIIIIIIIIIIIIIIIHIIIIHHIIHIIIIHIIIIHHIHHIIIIIIIHIIHIIIIIIIIIIIIIIIIHIIIIIIIIIIIIIIIIIIIIIIIIIIIIIIIIIIIIIIHHHIIIIIIIIIIIIIIIIIHIIIIIIIGIIIHIIIIIIIIIIIIIIIIIIIIIIIIIIIIIIIIIIIIIIIIIIIIIIIIIIIIIIIIIIIIIIIIIIDDDDD
@HISEQ:969:HM2KJBCX2:2:1102:4883:8565 2:N:0:ACTATGCA
CTTAGCTACTCTCCCAACTATCCCTATTAATCATTACGTCAATCCTAGAAACCAACAAAATAGGATCAAACGTCCTATTTCATTATTCCATGCTAATGTATTCAAGCGTTAGCCTGCTTTAAACACTCTAATTTTTTCAAAGTAACAGTCCTGTTTCCCTGCAACACCAAATTAATGACATTACAGTTCTTCAAGAAGGAGGAACCAGTAAAGCCAGTACATACCAGAGGCACGACCAACCTACTAATCCCGAAATTCAACTACGAGCTTTTTAACTGCAACAACTTTAATATACGCTATTGGAGCTGGAATTACCGCGGCTGCTGGCACCAGACTTGCCCTCCAA
+
DDDDDIIIIIIIIIIIIIIIIIIIIIIIIIIIIIIIIIIIIIIIIIIIIIIIIIIIIIIIIHHIIIIIIIIIIIIIIIIIIIIIIIIIIIIHGIIIIIIIIIIIIIIIIIIIIIIIIIIIIIIIIIIIIIIIIIIIIIIIIIIIIIIIIIHIIIIIIIIIIIIIIIIIIIHIIIIIIIIIIIIIIIIIHIIIIIIIIIIIIIIIIIIIIIIIIIIIIIIIIIIIIIIIIIIIIIIIIIIIIHHHGIIHIIIIIIIIIIIIIIIIIIIIIIIIIIIIIIIIIIIIIIIIIIIIIIIIIIIIIIIIIIIIIIIIIIIIIIIIIIIIIIIIIIIIIIIIIIIIIDDDDD
@HISEQ:969:HM2KJBCX2:2:1102:15921:8398 2:N:0:ACTATGCA
CTTAGCTACTCTCCCAACTATCCCTATTAATCATTACGTCAATCCTAGAAACCAACAAAATAGGATCAAACGTCCTATTTCATTATTCCATGCTAATGTATTCAAGCGTTAGCCTGCTTTAAACACTCTAATTTTTTCAAAGTAACAGTCCTGTTTCCCTGCAACACCAAATTAATGGCATTACAGTTCTTCAGAAAGGAGGAATCAGCGAGACCAGTACGTACCAATGGCACGACCAACCTGCTGACCCCGAAATTCAACTACGAGCTTTTTAACTGCAACAACTTTAATATACGCTATTGGAGCTGGAATTACCGCGGCTGCTGGCACCAGACTTGCCCTCCAA
+
DDDDAHIGHHIIIIIIIIIIIIIIIIIIIIIIIIIIIIIIIIIIIIIHHIIIIIIIGFHHHIIIIIIIIIIIIIHHIIIIIGHHIHHIHIII?GHIIIIIIIIIIIIIIIHHIGIIIIIIIIIIIIIHIIIHHIIIIIIHIIHHIIIIHIHIIIIHHHIIIHIIIIIIIHHIIIIHIIIIIIIIIIIIHIIIIIIHIIIIIIIIHIIIIIIIIIHIIIIIIIIIIIIIIIIIIIIIIIIIIIIHHIHHIHIIIIIIIIIIIIIIIIIIIIIIIIIIIIIHIIIIIIIIIIIIIIIIIIIIIIIIHIIIIIIIIIHE/IIIIIIIIIIIIIHIIIIIIIIIIDDDDD
@HISEQ:969:HM2KJBCX2:2:1102:10458:8920 2:N:0:ACTATGCA
CTTAGCTACTCTCCCAACTATCCCTATTAATCATTACGGTGGTCCTAGACCAACAAAATAGAACCAACGTCCTATTCTATTATTCCATGCTAATCTATTCAAGCAAAAGCCCGCTTTAAACACTCTAATTTTTTCAAGGTAATGGTCCTGGTTCCCCGACACACCCAATAAAGGGCATACCGGCTCACCAGAAGGATAGACCCGACAGCAGAACAGTACTCGCCAGAGACGGACCGTCCGGTCAGGCCTAAAATTCAACTACGAGCTTTTTAACTGCAACAACTTTAATATACGCTATTGGAGCTGGAATTACCGCGGCTGCTGGCACCAGACTTGCCCTCCAA
+
DDDDDIIIIIIIIIIIIIIIIIIIIIIIIIIIIIIIIIIIIIIIIIIIIIHHIIIIIIIIIHHIIIIIIHHHIHHIIIIIIIIIIGHIIIIIIIIIIHIIHHHFIIIIIIHHIIHIHIIHHIIIIIIIIHIIIIHIHIIHIIIHIIIHIIHHDIIIIIHIIIHHHIIIIIIIIIIIIIIIIIIHHIIIIHIIHIIIIIIIIIIIIIIIIIIIIIIIIIIIIIIIIIIIIIIIIIIIIIIIIIHIIHEHIIIIIIIIIIIIHHIIIIIIIIIIIIIIIIIIIIIIIIIIIIIIIIHGFDFIIIIIIIIIIIIIIIIIIIIIIIIIIIIIIIIIIIIIIIIDDDDD
@HISEQ:969:HM2KJBCX2:2:1102:19550:8409 2:N:0:ACTATGCA
CTTAGCTACTCTCCCAACTATCCCTATTAATCATTACATCGATCCTAGAAACCAACAAAATAGAATCGGATGTCCTATTTCATTATTCCATGCTAATGTATTCAAGCGTGAGCCTGCTTTAAACACTCTAATTTTTTCAAGGTAACAGTCCTAATTCCCCGTGACACCAAATTAATGGCATTACGGTTCTTTAGAAGGTGAGAAATCAATAATATCAGTACATACCAACGGCATGACCGAAACATTGATCCCGAAATTCAACTACGAGCTTTTTAACTGCAACAACTTTAATATACGCTATTGGAGCTGGAATTACCGCGGCTGCTGGCACCAGACTTGCCCTCCAA
+
DDDBDHHIHIEFH@CEHHIHIEHFHHGHHGHHIHHHHIHHHHCHHGIIHEGHIIFC?HH?F?G?<FH@CHHDGH1<DGHHHHH@1<<FHFECGGEHEEHHFEEECG@CHHEC?HHHCEH@HEHIEEHIHHFHIHIHIIIFH?FFBAIHEEGHFFHEHH@C7<D@GHHIIHGFFHIHEECGHHGGEH@G?HEFFIHHHCDIHCHHEHHHGHHG?EHIE8FGFEFGFC@HG<FHEHHEIHIHED1FEBEECHCEGEHD1@EHEE0DHIIHH?G@FC@<CHEH@HIEIHG1CHGCHCC?HF?E@GGCF?HF@CHIHHHDHDDCGHHHEFIIIHEHFCHGCGHHED?@@BB
@HISEQ:969:HM2KJBCX2:2:1102:18110:7465 2:N:0:ACTATGCA
CTTAGCTACTCTCCCAACTATCCCTATTAATCATTACGTCAATCCTAGAAACCAACAAAATAGGATCAAACGTCCTATTTCATTATTCCATGCTAATGTATTCAAGCGTTAGCCTGCTTTAAACACTCTAATTTTTTCAAAGTAACAGTCCTGTTTCCCTGCAACACCAAATTAATGACATTACAGTTCTTCAAGAAGGAGGAACCAGTAAAGCCAGTACATACCAGAGGCACGACCAACCTACTAATCCCGAAATTCAACTACGAGCTTTTTAACTGCAACAACTTTAATATACGCTATTGGAGCTGGAATTACCGCGGCTGCTGGCACCAGACTTGCCCTCCAA
+
DDDADIIIIIHHIIEHIHHHIHIIIHHHHHHHFHHIHIIIGHEHHIIHEHEHHHGECHHFHHHG@HHHCGHDGHD@<EHHHHHGIIIIEEFHGEHHIGIIIIIIIHHHHEIHIHHIHHGHIEFIHHHHIIHHIIIIHHGIIIIHHEHHHIHHHHHGHHHHIIIIHHEEEHHFIHIIHIIHGFIHIHHHHHGHHHHHIIIHHHHHEHIIIIIHFC?HHIIIHHIGIHHF1HHHHGGIHHIHHIGDCGC<C<HHHEH@HFIIHHDIHHIIHHHHIHIIIHHCIIIIHHHIIHHIHIDHIIIHHHHHHHHHHHIHHHHHIIHIIHIGIIIHGHHHHHHHHHHHIADDDD
@HISEQ:969:HM2KJBCX2:2:1102:8354:9235 2:N:0:ACTATGCA
CTTAGCTACTCTCCCAACTATCCCTATTAATCATTACGGCGGTCCTAGAAACCAACAAAATAGGACCGCACGTCCTATTCTATTATTCCATGCTAACGTATTCGAGCAAAGGCCTGCTTTGAACACTCTAATTTTTTCAAAGTAAAAGTCCTGGTCCCCAACACACCCAGTGAAGGGCATGCGGTTCTCCAGAAGAGAAGGCCCGGCCGGACAAGTGCACGCGGTGAGGCGGACCTGCCAGCCAGGCCAAAGGTTCAACTACGAGCTTTTTAACTGCAACAACTTTAATATACGCTATTGGAGCTGGAATTACCGCGGCTGCTGGCACCAGACTTGCCCTCCAA
+
A@BDDHIIHIIIHHHEHIIIHIHHHHHHIIIIIIIIIEHIEDHIIIHIIEHIIIIIIEHHHHEEHIIHIHIICCHDFHHHIHIIIIHHIIIGIIIIHHG@FCGCEFHHHIIIIHCHFHGGEHHIGG@HGHHHHHHIHGHFHHFGHHEGGHFEE?FHHEIHHHHE@HEHEHGIIHHIGIIHHEECHFCHHHHGCHHHGHIHHHHFHHIIGGGHEIIIIDIHCEHEHCIHHHHHC?CGIIHHFCEHHIIHHHF@FHHHF@G=HHHHHHGC?HH@DC@@GCCEHDFCF@CHHHEHHEC1@@IIHHIIIIHEHG/IHHHHHHEHEIIHHHFHIHFDCEEDHGG@?@@@
@HISEQ:969:HM2KJBCX2:2:1102:20923:8852 2:N:0:ACTATGCA
CTTAGCTACTCTCCCAACTATCCCTATTAATCATTACGTCAATCCTAGAAACCAACAAAATAGGATCGAACGTCCTATTTCATTATTCCATGCTAATGTATTCAAGCGTTAGCCTGCTTTAAACACTCTAATTTTTTCAAAGTAACAGTCCTGTTTCCCTGCAACACCAAATTAATGACATTACAGTTCTTCAAGAAGGAGGAATCAGTAAAGCCAGTACATACCATAGGCACGACCAACCTACTGACCCCGAAATTCAACTACGAGCTTTTTAACTGCAACAACTTTAATATACGCTATTGGAGCTGGAATTACCGCGGCTGCTGGCACCAGACTTGCCCTCCAA
+
BBDDDHHIHE@FHHIHHGEHHICGHHE@GEHFHFCHI?<CHHHEHHHGHHHIIFHHHHIIHHFGF<FDHIII<DHHHHH1FG<FHEEHIIHFH?GHH<FHHEDHHCG@GDFDGF6GGCHAFCHGBB@@@CHHHIHGAGHIFHDHHHHGCFEFHH@@HIIHHC5HEEHGGHHHFGHC@DG?HHF@GHG@EIHHHIHFHFGHHG8HEHEF8HHH<HIIIIHIHG?HH@HHHEHHHHEHHFCFC@CD/=CIHFCFCEIHHH@H@FHHHCFHHHHFCFDIHHHHEHGFIHGHCEHHHHCHFHHHEIHEGFIIIHIIHIHHHHHIIHEHHHHHFIHHHHIHHCDHIDDDD?
@HISEQ:969:HM2KJBCX2:2:1102:3912:9343 2:N:0:ACTATGCA
CTTAGCTACTCTCCCAACTATCCCTATTAATCATTACGTCGATCCTAGAAACCAACAAAATAGAATCAAACGTCCTATTTCATTGTTCCATGCTAATGTATTCAAGCGTAAGCCTGCTTTAAACACTCTAATTTTTTCAAAGTAACAGTCCTGATTCCCCACGACACCAAATTAATGACATCGCGGTTCTTCAGAAGGTAGGAACCGATAATGCCAGTGCGTACCGAAGCACGACCAACAATTCGATCCCGAAATTCAACTACGAGCTTTTTAACTGCAACAACTTTAATATACGCTATTGGAGCTGGAATTACCGCGGCTGCTGGCACCAGACTTGCCCTCCAA
+
@DB@@GEE@H<1@@@GEHHHHCFFG?GHFEHHHHIIIIEHDDEGEGEGHIIIIHEGD@<1CCCHHH?HGHEH?GHHHH?HC@HF<<<1<1CGCFHCHIIIIIHEGHHHIIICHGGIIHFHHHFHHHHHGHHIIFHHIHHIHFHIIGAB<FEHH@GHIIFGGHHGHHEHIIIHIHIIGHHHHHHIHDHIIHIIIIIIIIIHHEHHDHEHHHHHE?@HHGDHEEHIIHEFIHHIIHDHIHHHECC<G<BHHFHHIIIHHIHIIHHIIIIHEIHEHFEHHF1GE@D?HIHEHHFEGDIHEIIIHIIIHIHIIHHGHIHGIIIIIHEG?HHE@IHHHHHHHHHHB@@D@
@HISEQ:969:HM2KJBCX2:2:1102:11213:8864 2:N:0:ACTATGCA
CTTAGCTACTCTCCCAACTATCCCTATTAATCATTACGGTGATCCTAGAAACCAACAAAATAGAACCATGCCGTCCTATTCTATTATTCCATGCTAATGTATTCGAGCAAAAATGCCTGCTTTAAACACTCTAATTTTTTCAAGGTAAAGGTCCTGGATCCGCAAGACACCCAATTAAGGACATCAAGTTTCTCCAGAAGGTGAGAAATCAACAGTAACAGTTCATACCCCTTAAGGCATACCATCACGTCAATCCCGAAATTCAACTACGAGCTTTTTAACTGCAACAACTTTAATATACGCTATTGGAGCTGGAATTACCGCGGCTGCTGGCACCAGACTTGCCCTCCAA
+
DDDDDIIIIIHIIIIIIIIIIIIIIIIIIIIIIIIIIIIIIIIIIIIIIIIIIIGIIGEHIIIHIIIHIHIH<HDHIIIIIIIIIIIIIIIIIEHIIIIIGGFHHIIIHHHIIIIHIIHHIIIIIIIIIIIIIIIIIHIIHIIIHIIIIHHGIIIIIIIHHCIIHHIGHIIIIIIIIIIIIIIIIIIIHHHIIGHIIIIHIHIIIIIIIIIIIIIIIIIIIIIIIIHIIGHHIIIIIIIIHHHHIIHIIHGIHHIIIGIIIHHIIIIIIIHIHIHIIIHIIIIGIIIIIHIHFIIIIIIHIIIIIIIIIIIIIIHIIHGIIIIIIIIIIIIIIIHIIIIIIIIIIIIDDDDD
@HISEQ:969:HM2KJBCX2:2:1102:13476:10264 2:N:0:ACTATGCA
CTTAGCTACTCTCCCAACTATCCCTATTAATCATTACATCGATCCTAGAAACCAACAAAATAGAATCGGATGTCCTATTTCATTATTCCATGCTAATGTATTCAAGCGTGAGCCTGCTTTAAACACTCTAATTTTTTCAAGGTAACAGTCCTAATTCCCCGTGACACCAAATTAATGGCATTACGGTTCTTTAGAAGGTGAGAAATCAATAATATCAGTACATACCAACGGCATGACCGAAACATTGATCCCGAAATTCAACTACGAGCTTTTTAACTGCAACAACTTTAATATACGCTATTGGAGCTGGAATTACCGCGGCTGCTGGCACCAGACTTGCCCTCCAA
+
DDCDDHIIIIIIIIHHHIIFIIIIIIIIIIIIIIHIIIHIIIIIHHGHIIIHGIIIIIIHHIIFIIIIIIIIIIIHIIIIIIIIIIIIIIIIHIIIIIIIIHIIIIIIIIIIIIIIIIIIIHIIIIIIHIIIIIIIIIHHIIIIIIIIIIIHIIIIHIIIIIIIIIIIIIIIHIIIIIIIIIIIIHIIIIIIIIIIIIHHHHIIIHIIIIIIIIIIIIIIIIIIIHHIHIGIIIIIIIIIIIHHGF<IGIIIHIIIIIIIIIIIIIIIIIIIIIIHIIIIIIIIIIIIIIIGIIIIHIIIIHIIIIIGIIIIGIIIIIIIIIIIIGIIIIIIIIIIIIIIIIDDDDD
@HISEQ:969:HM2KJBCX2:2:1102:7923:10462 2:N:0:ACTATGCA
CTTAGCTACTCTCCCAACTATCCCTATTAATCATTACGGTGGTCCTAGAAACCAACAAAATAGAACCACAACGTCCTATTCTATTATTCCATGCTAATCTATTCAAGCAATAGCCCGCTTTAAACACTCTAATTTTTTCAAGGTAATGGTCCTGGCTCCCCAACACACCCAATAAAGGACATGCTGGCTCACCAGAAGGAAGACCCGACAGCAGACAGTACTCGCCAAAGACGGACCGCCCGGCCAGGCCTAAAATTCAACTACGAGCTTTTTAACTGCAACAACTTTAATATACGCTATTGGAGCTGGAAATACCGCGGCTGCTGGCACCAGACTTGCCCTCCAA
+
DDDDDIIIIIIIIIIGIIIHIIIIIICHIHHIHIHIIIIIIIIIIHIIIIIIIIIIIEGHIIHHIIIHHIGIIIIIHIIHGIIIIHIIIIIGHIIIGIIIIHIIIHHIIIIIHHIHHIIHHIIIIIIHHEIHHIHHIIIIIIIIEIHIIIGIIIHHEHHIHIHHDHHIIIIIIIHIIIIIIIIIIHIIGIIIIIIIIGIIHHHIIIIIHIIIIIIIIIIIIIIIHHIIIIIIIIIHIIIIHHIIHIIIIIHIIIHIIIIIHHEHIHHIIIIIIIIIIIIIIIIIIHHHHIIIHHIIHHHFIIIIIIIIIHH?HIHIHIIIIIIIIIIIIIIIIIIIIIIIIDDDDD
@HISEQ:969:HM2KJBCX2:2:1102:13160:9665 2:N:0:ACTATGCA
CTTAGCTACTCTCCCAACTATCCCTATTAATCATTACGGTGATTCAGAAACCAACAAAACAGGACCACCGTCCTATTCTATTATTCCATGCTAATGTATTCAGACGTAAGCCTGCTTTGAACACTCTAATTTTTTCAAGGTAAAGGTCCTGGTTTCCCACCACGCTAAATTAATAACATGATAGTTCCCCAGAAGGTAGAAATTCTACACACCAGTACAGACTTGTTAGCCCGACCAACGGTAGAATCCCGAAATTCAACTACGAGCTTTTTAACTGCAACAACTTTAATATACGCTATTGGAGCTGGAATTACCGCGGCTGCTGGCACCAGACTTGCCCTCCAA
+
DDDDDIIIHHIIIIIHIIIIIIHIHIIIIIIIGHIIIIHHHIIIIIIIHIIIIIIIIHIIIIIIIGHHIDHHIIIIIHHIIIIHIHIIIFIIHIIIIIIHIHHIIIIIHHIIHHIIHIIIIIIIIIIHHIIIIIIHIIIIIIIIIIIIHHIIHIHHIIIHHIIIIIIIIIIIHIIIIIHHIIIIHHGIIIIIIIHHGHHIHIIGIIIIIHIIIIHHIIHHHIIIIHIHIGIIIIIIIIHHIHHHIIHIHHHIIIHIIIIIHIHEIIHHIIIIIIIIHIIIIIIIIIIIIIIIIIIIIIIIIIIIIIHHIIIIIIIIIIIIIIIIIIIIIIIIIIIIIIIIDDDDD
@HISEQ:969:HM2KJBCX2:2:1102:13832:11257 2:N:0:ACTATGCA
CTTAGCTACTCTCCCAACTATCCCTATTAATCATTACGGTGGTCCTAGACCAACAAAATAGAACCAACGTCCTATTCTATTATTCCATGCTAATCTATTCAAGCAAAAGCCCGCTTTAAACACTCTAATTTTTTCAAGGTAATGGTCCTGGTTCCCCGACACACCCAATTAAGGACATACCGGCTCACCAGAAGGATAGACCCGACAACAGGACAGTACTCGCCAGAGACGGACCGCCCGGTCAAGCCTAAAATTCAACTACGAGCTTTTTAACTGCAACAACTTTAATATACGCTATTGGAGCTGGAATTACCGCGGCTGCTGGCACCAGACTTGCCCTCCA
+
DCDDDHIIIHIIIIIIIIIIIIIIIIIIIIHIIIHIIGIIIIIIIIIIIIIIIIIIIIIHEHIEHIIIIIEHHIIIHHHIIGIEFHFFHHIIGIHHIIHHIGHFIIHIIHIIIIGIIIIIIIIIIIIIIIIIHIHHIIIHHIIHHHIIHIIIGIIIIIIIIIIIIIIIHIHIIIIIIIIGIIIIIIIIIIIIIIIIHIIIIIIIIIIIIIIHIIIIIIIIIIIIIIIIIIIIIIIIIIHIIIIIIIIIIIIIIHIIIIIHHIHGHHIIIIIIIIIIIIIIIIIIIIIIIIIHIIIIIHHIIIIIIIIIIIIIIIIIIIIIIIIIIIIIIIIIIIIIIIDDDDD
@HISEQ:969:HM2KJBCX2:2:1102:3707:10357 2:N:0:ACTATGCA
CTTAGCTACTCTCCCAACTATCCCTATTAATCATTACATCGATCCTAGAAACCAACAAAATAGAATCGGATGTCCTATTTCATTATTCCATGCTAATGTATTCAAGCGTGAGCCTGCTTTAAACACTCTAATTTTTTCAAGGTAACAGTCCTAATTCCCCGTGACACCAAATTAATGGCATTACGGTTCTTTAGAAGGTGAGAAATCAATAATATCAGTACATACCAACGGCATGACCGAAACATTGATCCCGAAATTCAACTACGAGCTTTTTAACTGCAACAACTTTAATATACGCTATTGGAGCTGGAATTACCGCGGCTGCTGGCACCAGACTTGCCCTCCAA
+
DDDDDIIIIIIIIIIIIIIIIIIIIIIIIIIIIIIIIIIIIHIIIIIIIIIIIGIIIIIIIHIGHIHIIIIIIIHIIHIHHIIIIIIHIIIGHIIIIIIIIIIHIIHGHHHHIIIIIIIIIIHIIIGIHIIIIIIIIIIIIIIHIIIHIIIIIIIIIIIIHHIIHHIIIIIHHIIIHHIIIIIIIIHIIIIIIIIIIIIIHHIHIHIIIHIHGHIIIHIIIIIIIIIIIIIIIIIIIIIIIIIIHFHHEDIHIIIIIIIIIIIIIIIIIIIIIIIIIIIIIIIIIIIIIIIHHIIIIIIHHHIIIIIIIIIIIIIIIIIIIIIIIIIIIIIIIIIIIIIIIIDDDDD
@HISEQ:969:HM2KJBCX2:2:1102:18146:11042 2:N:0:ACTATGCA
CTTAGCTACTCTCCCAACTATCCCTATTAATCATTACGTCGATCCTAGAAACCAACAAAATAGAATCAAACGTCCTATTTCATTATTCCATGCTAATGTATTCAAGCGTGCGCCTGCTTTAAACACTCTAATTTTTTCAAAGTAACAGTCCTGATTCCCCACGACACCAAATTAATGACATCGCGGTTCTTCAGAAGGTAGGAACCAATAATGCCAGTGCATACCGAAGCACGACCGACAATCTGATCCCGAAATTCAACTACGAGCTTTTTAACTGCAACAACTTTAATATACGCTATTGGAGCTGGAATTACCGCGGCTGCTGGCACCAGACTTGCCCTCCAA
+
DDDDDIIIIIIIIIIIIIIIIIIIIIIIIIIIIIIIIIIIIIIIIIIIIIIIIIIIIIIIIHIGIIIEHIIHHGIIIIIIIIHIIIIIGIIIIIIIIIIIIHHIIIIIIHGIIIIHIIIIIIIIIHIIIIIIHHIIHHIIHIIIIIIIIIIIIIHIIIIIHIIIIIIIIIIHIIIIIHHIHIIIIIIIIHHIIIIIIIIIHIIIHHIHIIIIIIIIIIIIIIIIIIIIIIIIIIIIIIIIIHHCIIIIIIIIIIIIIIIIIIIIIIIIHIIIIIIIIIIIIIIIIIIIIIIIIIIIIIHHIIIIIIIIIIIIIIIIIIIIIIIIIIIIIIIIIIIIIIIIDDDDD
@HISEQ:969:HM2KJBCX2:2:1102:10285:10391 2:N:0:ACTATGCA
CTTAGCTACTCTCCCAACTATCCCTATTAATCATTACGGTGGTCCTAGACCAACAAAATAGAACCAACGTCCTATTCTATTATTCCATGCTAATCTATTCAAGCAAAAGCCCGCTTTAAACACTCTAATTTTTTCAAGGTAATGGTCCTGGTTCCCCGACACACCCAATAAAGGGCATACCGGCTCACCAGAAGGATAGACCCGACAACAGACAGTACTCGCCAGAGACGGACCGCCCGGTCAGGTCTAAAATTCAACTACGAGCTTTTTAACTGCAACAACTTTAATATACGCTATTGGAGCTGGAATTACCGCGGCTGCTGGCACCAGACTTGCCCTCCAA
+
DDDADIIIIHIIIIIIGIIIIIIIIIIIIHIHHIGHIHHHHHHHIHIIII?FHHICHHIHIIHHIHHIHGGGHHGHEHHIIIIIIIIGHIHHIHHHIIHHHHHHIIIGHHHIHIFHGHIIIIIIHIHHHGIHHHGEHHHHIHFIIHGHHIHHHIHIIIIIIIIIIIHIHIIIIIIIGIIHIIIIHHIHGIIIIIIIIIIIIIIHHIHHHEHHHHIHHHDIHHHHIIIHIIIHIIIIIIIIIIIIIHHIIGIIHIHGHIIIIIHIGIIIIGHIIIIIIIIHFIHHIIIHIIHIIHHGGGIIIIHIIIIIIIIIIIIIIHIIIIIIIHIIIIIIHIIIIIDDADD
@HISEQ:969:HM2KJBCX2:2:1102:13485:10503 2:N:0:ACTATGCA
CTTAGCTACTCTCCCAACTATCCCTATTAATCATTACGTCAATCCTAGAAACCAACAAAATAGGATCAAACGTCCTATTTCATTATTCCATGCTAATGTATTCAAGCGTTAGCCTGCTTTAAACACTCTAATTTTTTCAAAGTAACAGTCCTGTTTCCCTGCAACACCAAATTAATGACATTACAGTTCTTCAAGAAGGAGGAACCAGTAAAGCCAGTACATACCAGAGGCACGACCAACCTACTAATCCCGAAATTCAACTACGAGCTTTTTAACTGCAACAACTTTAATATACGCTATTGGAGCTGGAATTACCGCGGCTGCTGGTACCAGACTTGCCCTCCAA
+
DDDDDGIIHIIIHIIIIIIIIIIIIIIIIIIIIIIIIIHIIIIIIIIIIIIIIIIIHIGHHECHEHIIIIIIIIIIIIHIIIIIIIIIIIIIHIHIIIIIIHIIHHIIIHIGIIIHIIIIIIIHIHIIIIIIIIIIIIIIIIIIIIIIIIIIHIIIIIIHIIIIIIIIIIIIIIIHHIIIIIIIIIIHIHHIIIIIIIIIIIIIIIIIHHIIIIIIIIIIIIIIIIIIIIIIIHIHIIIIIIIHHIHHIIIIIIIIHIIIIIHIIIHIIIIIIIIIIGIIIIIIIIIIIIIIIIIIIIIHIIIIIIIIIIIIIIIIIIIIIIIIIIHHIIIIIIIIIIIIIDDDDD
@HISEQ:969:HM2KJBCX2:2:1102:9008:11817 2:N:0:ACTATGCA
CTTAGCTACTCTCCCAACTATCCCTATTAATCATTACGTTGTACCTAGAAACCAACAAAATAGGTTCGAACGTCCTATTTCATTATTCCATGCTAATGTATTCAAGCGTTTGCCTGCTTTAAACACTCTAATTTTTTCAAAGTAACAGTCCTGACTCCCCACGACACCAAATTAATGACATCATGATTCATCAGAAGGGAGAAATCAACGACGCCAGTGCGTACCGAAGGCACGACCGACGTATTGATCCCGAAATTCAACTACGAGCTTTTTAACTGCAACAACTTTAATATACGCTATTGGAGCTGGAATTACCGCGGCTGCTGGCACCAGACTTGCCCTCCAA
+
BDDDDIIIIIIIIIIIIIIIIIIIIIIIIIIIIIIIIIIIIIIIIIIIGHIIIHIIIIIIIIHIHHIIIIIGIIIIHIIIIIIIHIIIIIIIIIIIIIIIIIIIIIIIIIIIIIHIIIIIIIIIIIIIIIHIIIIIIIIIIII?IIIIIIIIIIIIIIIIIIIIIIIIIIHHIIIIIIIIIIIIIIHHIHHIIIIIHHIIIIIIIIIIIIIIIIIIIIIIIIIIIIIIHIIIHHHHIIIIIIIIHIIIIIHHIIIIIIIIIHHIIIIIIIIIIIIIHIIIIIIIIIIIIIIIIIIIIHHFGIIIIIIIIIIIIIIIIIIIIIIIIIIIIIIIIIIIIIIIIDDDDD
@HISEQ:969:HM2KJBCX2:2:1102:4141:12064 2:N:0:ACTATGCA
CTTAGCTACTCTCCCAACTATCCCTATTAATCATTACGTCAATCCTAGAAACCAACAAAATAGGATCAACGTCCTATTTCATTATTCCATGCTAATGTATTCAAGCGCGAGCCTGCTTTAAACACTCTAATTTTTTCAAAGTAACAGTCCTGATTCCCCGCCACACCAAATGAATGACATGATGGTTCGTCAGAAGGTAGGAACCAGTAACACCAGTACGTACCTAAGGCACGACCAACGTACTGATCCCGAAATTCAACTACGAGCTTTTTAACTGCAACAACTTTAATATACGCTATTGGAGCTGGAATTACCGCGGCTGCTGGCACCAGACTTGCCCTCCAA
+
BDBD@HHHHIIIIGHHFHIIIIIIHIIIIIIHIGHHIIIIGIIIIIHIIIGIHIIHFHIHHHGHIIHHIGHEHHHIIIIIIHIIIEHHHIFIIIIIHHHIIHHHIIIIIIHHHIIHIIIHHHIIIIIIIGIIIIIHCHGHHHIIIIHIIIIIHHHIIHIIIIIHHIIHIIHIIIIHIIIIIIHGHHHIIIIHHIIIIIIIIIIIIIIIIIIIIIIIIIIIIIIIIIIIIIIIIIIIIIIIHHFCIIIHIIIIIIHHIIIHIHIIIIIIIIIIHHIIHIIHIIIIIIIIIIIIIIIIIIIIIIIIIIIIIIIIIIIIIIIIIIIIIIIIIIIIIIIIIIIIDCDDD
@HISEQ:969:HM2KJBCX2:2:1102:3159:12665 2:N:0:ACTATGCA
CTTAGCTACTCTCCCAACTATCCCTATTAATCATTACGGTGGTCCTAGAAACCAACAAAATAGAACCACAACGTCCTATTCTATTATTCCATACTAATCTATTCAAGCAATAGCCCGCTTTAAACACTCTAATTTTTTCAAGGTAATAGTTCTGGCTCCCCAAAACACCCAATAAAGGGCATACTGGTTCACCAGAAGGAAGACCCGACAGCAGACAGTACTCGCCAAAGACGGACCGCCCGGCCAGGCCTAAAATTCAACTACGAGCTTTTTAACTGCAACAACTTTAATATACGCTATTGGAGCTAGAATTACCGCGGCTGCTGGCACCAGACTTGCCCTCCAA
+
DDDDCGIHHHHIIHHIIIIIIIIHIIIIIIIIIIIIIHCGHHIIHIHIIIIIIHHHHEHI@HHCHHHHHIIIIIIIHHEHIHHIIHHCHFEHHIIHIIHHHHHFIIIGGHHHHHIHGDHGHEHIIIHEHHH1HHF?HHAEFGCEHHHHHH9FHHFHGHIHHHIGHHHIDHIFHCEHHECIHIIHGIHHGHHHIIGEHH@GHHHHHIIHHFHGHEHIIGCCFEHHHHGHHCCCC?DIIHDHDHCCEIHEEHHGCHHHCIIIHCEGEFEIHHEGEHGGHIHHHHGCHHCHEHGHEIIIIHG?EHHHHHIHHHHFIIIIIIIGIIHIIHFHIIIHEHHHIIIIHD@D@@
@HISEQ:969:HM2KJBCX2:2:1102:18970:13178 2:N:0:ACTATGCA
CTTAGCTACTCTCCCAACTATCCCTATTAATCATTACGGTGGTCCTAGACCAACAAAATAGAACCAACGTCCTATTCTATTATTCCATGCTAATCTATTCAAGCAAAAGCCCGCTTTAAACACTCTAATTTTTTCAAGGTAATGGTCCTGGTTCCCCGACACACCCAATAAAGGGCATACCGGCTCACCAGAAGGATAGACCCGACAACAGACAGTACTCGCCAGAGACGGACCGCCCGGTCAGGTCTAAAATTCAACTACGAGCTTTTTAACTGCAACAACTTTAATATACGCTATTGGAGCTGGAATTACCGCGGCTGCTGGCACCAGACTTGCCCTCCAA
+
DDDDDIIIIHHIIIIIIIIIIHHIIIIIIIIIIIIIIIIIIIIIIIIGIIIIIIIHIIIIIIIIHIIIIHIIIIHHHHHHIIIIIIIHIIIIIIHIHHIGIHHHIIIIIIIHIIHHIIIHIIIIIIIIIIIIIHIIIIIIIHIIIHIIIHIHGIIIIHIIIIIIIIIIIIGHIHIIIIIIHIIIIIHIIIIIIIIIIIIIIIIIIIIIIIIIIIIIIIIIIHIIIIIIIIIHIIIIIIIIIIIIIIHHHIIIIIIIIIIHIIIIIIIIIIIIIIIIIIIIIIIIIIIIIIHIIIIIIHIIIIIIIIIIIIIIIIIIIIIIIIIIIIIIIIIIIIIIIIDDDDD
@HISEQ:969:HM2KJBCX2:2:1102:5429:13165 2:N:0:ACTATGCA
CTTAGCTACTCTCCCAACTATCCCTATTAATCATTACGGTGGTCCTAGAAACCAACAAAATAGAACCACAACGTCCTATTCTATTATTCCATGCTAATCTATTCAAGCAATAGCCCGCTTTAAACACTCTAATTTTTTCAAGGTAATGGTCCTGGCTCCCCAACACACCCAACAAAGGACATGCTGGTTCACCAGAAGGAAGACCCGACAACAAGACAGTACTCGCCAAAGACGGACCGCCCGGCCAGGCCTAAAATTCAACTACGAGCTTTTTAACTGCAACAACTTTAATATACGCTATTGGAGCTGGAATTACCGCGGCTGCTGGCACCAGACTTGCCCTC
+
DDDDDIIIIIIIIIIIIIIIIIIIIIIIIIIIIIIIIIGIIIIIIIIIIIGIIIHIIIIHIIHIIIIIIIIHHHIIIIIIIIIIIIIIIIIIIIIIIIHHIIHIIIIIIIIIIIIIIIHHIIIIIIIIIIIHHIIIIIHIHHIIIIIIIIIIIIIHHIIIIIIIHHHHIIIIIHIIIIIIIIIIIIIIIIIIIIIIIIIIIHIIIIIIIIIIIIIIIIIIIIIIIIIIIIHHHIIIIIIIIIIIIIIIIIIIIIIIIIIIIIIIIIIIIIIIIIIIIIIHIIIIIIHIIIIIIIHIIIHIIIIIIIIIIIIIIIIIIIIIIIIIIIIIIIIIIIIIIIIDDDDD
@HISEQ:969:HM2KJBCX2:2:1102:8672:15132 2:N:0:ACTATGCA
CTTAGCTACTCTCCCAACTATCCCTATTAATCATTACGGTGGTCCTAGACCAACAAAATAGAACCAACGTCCTATTCTATTATTCCATGCTAATCTATTCAAGCAAAAGCCCGCTTTAAACACTCTAATTTTTTCAAGGTAATGGTCCTGGTTCCCCGACACACCCAATAAAGGGCATACCGGCTCACCAGAAGGATAGACCCGACAACAGACAGTACTCGCCAGAGACGGACCGCCCGGTCAGGCCTAAAATTCAACTACGAGCTTTTTAACTGCAACAACTTTAATATACGCTATTGGAGCTGGAATTACCGCGGCTGCTGGCACCAGACTTGCCCTCCAA
+
DDDDCIIIIIIIIIIIIIIIIIIIIIIIIIIIIIIIIIIIIIIIIIIIIIHHIIIHHHIIHIIIIIIIIIIGIIIIIIHIIHIIIIIIIIIIIIIIIIHHHHIIIIIIIHHHIHHEHIIIIHIHHIHIIIIIIIHIIIIIHHHIIIIIIHIHHIIIHIHIIIIIIIIIHIIIHHHIIIIIIIHIIIIIIIIIIIIIIIIIIIIIIIIHHIIIIIIIIIIIIIIIIIIIIIIIIIIIIIIIHHIIIIIIIIIIIIIIIIIHIIIIIIIHHIHIIIIHFIIIIIHHIIIIIIIIIIHHFGIHIIIIIIIIIIIIIIIIIIIIIIIIIIIHIIIIIIIIIIDDDDD
@HISEQ:969:HM2KJBCX2:2:1102:20186:14519 2:N:0:ACTATGCA
CTTAGCTACTCTCCCAACTATCCCTATTAATCATTACGGTGATCCTAGAAACCAACGAAATAGAATCAGTCCGTCCTATTTCATTATTCCATGCTAATGTATTCAGACGATAGTCTGCTTTAAACACTCTAATTTTTTCAAAGTAACAGTCCTGATTTCCCATCACACCAAATAAATGGCATGAAAGTTCCTCAGAAGGTAGAGATCCATCTCACCAGTGCAGACAATTAAGCCTGACCAATGGGTAGACCCCGAAGTTCAACTACGAGCTTTTTAACTGCAACAACTTTAATATACGCTATTGGAGCTGGAATTACCGCGGCTGCTGGCACCAGACTTGCCCTCCAA
+
DDDDDIIIIIIIIIIIIIIIIIIIIIIIIIIIIIIIIIIIIIIIIIIIHIIIIIIIHIIIIIIIIIIIIIIIIIIIIIIIIIIIIIIIIIIIHHHIIIIIIHIIIHIIIIIIIIIHHIIIHIHHIIIIIIIIIIHIIIHIIIIIIIHIIIIIIIIIIIIIHIIIIIIIGIHHIIHIIHIIIHHHHIIIIHHHIHIIIIIIIIIIIIHIIIIHIIIHIIGIIIIIIHIIIIIIGIIIIIIIIIIIHHHIIIHIIIIIIIIIIIIIIIIHIIIIIIIIIIIIIIHHIIIIHIIIIIIIIIIIIIIIIIIIIIIIIIIIIHIIIIIHIIIIIIIIIIIIHHHHIHHDDDDD
@HISEQ:969:HM2KJBCX2:2:1102:15874:15216 2:N:0:ACTATGCA
CTTAGCTACTCTCCCAACTATCCCTATTAATCATTACGGTGGTCCTAGAAACCAACAAAATAGAACCACAACGTCCTATTCTATTATTCCATGCTAATCTATTCAAGCAATAGCCCGCTTTAAACACTCTAATTTTTTCAAGGTAATGGTCCTGGCTCCCCAACACACCCAATAAAGGACATACTGGTTCACCAGAAGGAAGACCCAACAACAGACAGTACTCGCCAAAGACGGACCGCCCGGCCAGGCCTAAAATTCAACTACGAGCTTTTTAACTGCAACAACTTTAATATACGCTATTGGAGCTGGAATTACCGCGGCTGCTGGCACCAGACTTGCCCTCCAA
+
DDDDDIIIIIIIIIIIIIIIIIIIIIIIIIIIIIIIIIIIIIIIIIIIHIIIIIIIHHIIIHDEHFHIGHGIIIIIIIGHIIIHIIIIIIIIIIIIIIIHIHHHHIIIIIHIIIIIHHHIIIIIIIIIIIIIIIIIIIIIIIIIIIIIHIIHIHIIIIIIIIIIIIIIIIIIIIIIIIIIIIIIIHIIIIIIIIIIIIIIIIIIIIIIIIHHIIIIIIIIIIIIIIIIIIIIIIIIIIIIIIGHHIIIHFIIIIIIIIIIIIIIIIIIIIIIIIIIIIIIIIIIIIIIIIIIIIIIIIIHIIIIIIIIIIIIIIIIIIIIIIIIIIIIIIIIIIIIIIIIIDDDDD
@HISEQ:969:HM2KJBCX2:2:1102:9006:15433 2:N:0:ACTATGCA
CTTAGCTACTCTCCCAACTATCCCTATTAATCATTACGGTGGTCCTAGACCAACAAAATAGAACCAACGTCCTATTCTATTATTCCATGCTAATCTATTCAAGCAAAAGCCCGCTTTAAACACTCTAATTTTTTCAAGGTAATGGTCCTGGTTCCCCGACACACCCAATAAAGGGCATACCGGCTCACCAGAAGGATAGACCCGACAGCAGAACAGTACTCGCCAGAGACGGACCGTCCGGTCAGGCCTAAAATTCAACTACGAGCTTTTTAACTGCAACAACTTTAATATACGCTATTGGAGCTGGAATTACCGCGGCTGCTGGCACCAGACTTGCCCTCCAA
+
DDDCDIIIIIIIIIIIIIIIIIIIIIIIIIIIIIIIIICHIIIIIHIHIIIHHIIEHIIIHIHIIIIIIIIIIIIIIHIIHHHHIIIHIIIIIIIIHIIIHHIIIIHIIIIIIIIHHIIIIIIIIIIIIHHIIHIIHIIIIIIIHIIIIHHHFHIIHIIIIIIIIIIIIIIIIIIIIIIIIIHIIIIIIHIIIIIIIIIIIIIIIIHIIIIIHIIIIIIIIIIIIIIIIIIIIIIHIIIIIIHIIIHHIIIIIIIIIIIIIIIIIIIIIIIIIIIIIIIIIIIIIIIIIIIIIIIHGDDIIIIIIHIIIIIIIIIIIIIIIIIIIIIIIIIIIIIIIIIDDDDD
@HISEQ:969:HM2KJBCX2:2:1102:15518:15285 2:N:0:ACTATGCA
CTTAGCTACTCTCCCAACTATCCCTATTAATCATTACGGTGGTCCTGAAACCAACAAAATAGAACCACAACGTCCTATTCTATTATTCCATGCTAATCTATTCAAGCAATAGCCCGCTTTAAACACTCTAATTTTTTCAAGGTAATGGTCCTGGCTCCCCAACACACCCAACAAAGGACATGCTGATTCACCAGAAGGAAGACCCGACAGCAGACAGTACTCGCCAAAGACGGACCGCCCGGCCAGGCCTAAAATTCAACTACGAGCTTTTTAACTGCAACAACTTTAATATACGCTATTGGAGCTGGAATTACCGCGGCTGCTGGCACCAGACTTGCCCTCCAA
+
DDDDDIIIIIIIIIIIIIIIIIIIIIIIIIIIIIIIIIIIIIIIIIIIIIIIIIIIIHHIHHIIIIHIIIIGHIIIIIIIIHIIIIIIIIIHIHHHIHIIIHIIIIIIIIIIIIIIGIIHIHHIIIHIIIHHIIIIIIIIIIIHIHHIIIIIHHHIIIIIIIIIHHIIIIIIIIIIIIIIIIIIIIIIIIIIIIIIIIIIIIIIIIIIIIIIIIIIIIIIIIIIIIIIIIIIIIIHIIIIIIIHIIIHHIIIIIIIIIIGIIIIIIIIIIIIHHIIIIIIIIIIIIIIIIIIHIIIIHHGIIIIIIIIIIIIIIIIIIIIIIIIIIIIIIIIIIIIIIIIDDDDD
@HISEQ:969:HM2KJBCX2:2:1102:11225:15930 2:N:0:ACTATGCA
CTTAGCTACTCTCCCAACTATCCCTATTAATCATTACGGTGGTCCTAGACCAACAAAATAGAACCAACGTCCTATTCTATTATTCCATGCTAATCTATTCAAGCAAAAGCCCGCTTTAAACACTCTAATTTTTTCAAGGTAATGGTCCTGGTTCCCCGACACACCCAATAAAGGGCATACCGGCTCACCAGAAGGATAGACCCGACAACAGAACAGTACTCGCCAGAGACGGACCGTCCGGTCAGGCCTAAAATTCAACTACGAGCTTTTTAACTGCAACAACTTTAATATACGCTATTGGAGCTGGAATTACCGCGGCTGCTGGCACCAGACTTGCCCTCCAA
+
DDDDDIIIIIIIIIIIIIIIIIIIIIIIIIIIIIIIIIHIIIIIIIIIIIIIHIIGIIIHGIIIIIIIIIIIIIIIIIHIIIIHIHIIIGIIHIIIIIIIHIIIIIIIIHHIIIIIHIIIIIIIIIIIIIIIHHHIIIHIIIIIIIIIIIIHHIIIIHIIIIIHHIIIIIIIIIIIIIIIHIHIIIIIIIIIIIIIIIIIIIIIIHIHIIIIHIIIIIIIIIIIIIIIIIIIIIIIIIIIIIIIIIIIIIIHIIHIIIIIHHIIIIIIIIIIIIIIIIIIIIIHHIIIIIIIIIIHHGGIIIIIIIIIIIIIIIIIIIIIIIIIIIIHIIIIIIIIIIIDDCDD
@HISEQ:969:HM2KJBCX2:2:1102:9313:16211 2:N:0:ACTATGCA
CTTAGCTACTCTCCCAACTATCCCTATTAATCATTACGGTGGTCCTAGACCAACAAAATAGAACCAACGTCCTATTCTATTATTCCATGCTAATCTATTCAAGCAAAAGCCCGCTTTAAACACTCTAATTTTTTCAAGGTAATGGTCCTGGTTCCCCGACACACCCAATAAAGGGCATACCGGCTCACCAGAAGGATAGACCCGACAACAGACAGTACTCGCCAGAGACGGACCGCCCGGTCAGGTCTAAAATTCAACTACGAGCTTTTTAACTGCAACAACTTTAATATACGCTATTGGAGCTGGAATTACCGCGGCTGCTGGCACCAGACTTGCCCTCCAA
+
DABD@EHHHHHE@HHEHIFHIIIHIIHIHCGGHHHHEHEHEGEDHHH@@HCC@EHH?@GHHIICHIIIHI1CE?HHIGFGHHIE@1CD1<1CEHHC@FHEHDFFHFHIIHH@CHHGHHHHBEHIHHIHHHHHCHEHEHIHFH?;<HBEHHGC?IHHHFHHHHH@EEGFGHHHGBHHEHH?HHHHH?D@HGIHIIHHHIHHHCIIHHEGFGC@GGHEIHCIIHHHHIHHDHHEIHIHHDHHHHHHEGCCFFHIHHCHIIHIHHHHFIIHIGEHHHHGHHHG@G@DCCCIHHHHGC1HFEHIIHCIIIIIIHHGIHIIIIIIIHIIIIIHFDFHIGIIIHBAAD@
@HISEQ:969:HM2KJBCX2:2:1102:20962:15033 2:N:0:ACTATGCA
CTTAGCTACTCTCCCAACTATCCCTATTAATCATTACGGTGATCCTAGAAACCAACGAAATAGAATCAGTCCGTCCTATTTCATTATTCCATGCTAATGTATTCAGACGTTAGCCTGCTTTAAACACTCTAATTTTTTCAAAGTAACAGTCCTGATTTCCAATCACACCAAATTAATGACATGAAAGTTCCTCAGAAGGTAGAGATTTATCTCACCAGTACAGACAATTAAGCCTGACCAATGGGTAAACCCCGAAGTTCAACTACGAGCTTTTTAACTGCAACAACTTTAATATACGCTATTGGAGCTGGAATTACCGCGGCTGCTGGCACCAGACTTGCCCTCCAA
+
DD@DDIEHHFH@1FHHH@HHIIIH?@CGHIEHHHHGHCCGEHFHHHIH1FGGHHCEHGHHEEHEH1<@FGHIIF@DHG1<<GHHCEE1<FHCCG1FH?H@FD8GEF<D?<D1GEGE<HF6BDFGHHIH?AEFHGHIGFFCHIHGDFHGHCEFEFGIHCGHEHGHHHHIHIIHHHFGFDHHFH5?ECIHIIIHEGGEFIIHGHGG@I;HFIGIHHHHHHHHIHIHHHH8HHGIGIEIIHIIIHHGHGCHHGGIIIHGHIFIIIIHIIHGIIHHIGHHGIIIHIHIIIIIIIIGIIIIIIHHHFIIIIIIIIIIIHIIHIIIIIIIIIIIIIHIIHIIIHIIHIIDDCDD
@HISEQ:969:HM2KJBCX2:2:1102:20605:15296 2:N:0:ACTATGCA
CTTAGCTACTCTCCCAACTATCCCTATTAATCATTACGTCAATCCTAGAAACCAACAAAATAGGATCAACGTCCTATTTCATTATTCCATGCTAATGTATTCAAGCGCGAGCCTGCTTTAAACACTCTAATTTTTTCAAAGTAACAGTCCTGATTCCCCACCACACCAAATTAATGACATGATGGTTCGTCAGAAGGTAGAAATCAGTAACACCAGTACGTACCGAAGGCACGACCAGCGTACTAATCCCGAAATTCAACTACGAGCTTTTTAACTGCAACAACTTTAATATACGCTATTGGAGCTGGAATTACCGCGGCTGCTGGCACCAGACTTGCCCTCCAA
+
DDDDDIIIIIIIIIIIIIIIIIIIIIIIIIIIIIIIII?HIIIIIIIIIIIIHIIIIIIIIIHIHIIIIHIIIIIIIIHIGIIIIHIIIIGIHIIHHIIHHHHIIIIIIIHHIIIIIIHHHIHHHIHIIHIIIIIIIIIIIIIIIIIIIIIIIHIIIIIIIIIIHDIIIIIIIIIIHIIIIIIIIIIIIIIIIIIIIIIIIIIIIIIIIIIIIIIIIIIIIIIIIIIIIIIIIIIIIIIIIIHHIIIIIIIIIIIIIIIIIIIIIIIIIIIIIHIIIIIIIIIIIIIIIIIIIIIIIIIIIIIIIIIIIIIIIIIIIIIIIIIIIIIIIIIIIIIIIIIIDDDDD
@HISEQ:969:HM2KJBCX2:2:1102:13690:16787 2:N:0:ACTATGCA
CTTAGCTACTCTCCCAACTATCCCTATTAATCATTACATCGGTCCGTAAACCATCAAAATAGAACCAATGTCCTATTTCATTATCCCATGCTAATGTATTCAAGGCAAAAACGCCTGCTTTGAACACTCTATTTTTCTCAAAGTAAACTATCGGAATCCCATGAGCACTTAGTGAAAAGTACCAAAACATGTTCCTCCGAAGTACATGGCCAACATTCTCGCATGCGCATGACCGTGAGGCCACGGACGCTCGAATATCAACCAAGACTCAGACTACGAGCTTTTTAACTGCAACAACTTTAATATACGCTATTGGAGCTGGAATTACCGCGGCTGCTGGCACCAGACTTGCCCTCCAA
+
DDDDDIIIIIIIIIIIIIIIIIIIIIIIIIIIIIIHHHIIHIIIIIHIIIIIIIIIHIIIIIIHIIIIHIIIIIIIIIIIIIIIIIIIIIHIIIIGIIIIIFFHFHIIIIIIHIIIIIIIIGIIIIIIIIHIIIIIIIIIIIIIIIIIIIIHHIIIIIIIIIIIIIIIIIIIIIIIIIIIIIIIIIIIIIIHHIIIIIIIIIIIIIIIIIHIIHIHHIIIIIIIHIIIIIIIIIIIIIIIIIIIIIIIIIIIIIIIIIIIIIHIIHGHHIIIIIIIIIIIIIIIIIIIIIIIIIIIHIIIIIIIIIIHIIIIIIIIIIIIIIIIIIIIIIIIIIIIIIIIIIIIIIIIIIIHIIDDDDD
@HISEQ:969:HM2KJBCX2:2:1102:9611:17346 2:N:0:ACTATGCA
CTTAGCTACTCTCCCAACTATCCCTATTAATCATTACGTCAATCCTAGAAACCAACAAAATAGGATCAACGTCCTATCTCATTATTCCATGCTAATGTATTCAAGCGCGAGCCTGCTTTAAACACTCTAATTTTTTCAAAGTAATAGTCCTGATTCCCCGCCACACCAAATTAATGACATGATGGTTCGTCAGAAGGTAGGAATCAGTAACACCAGTACGTACCGAAGGCACGACCAACGTACTAATCCCGAAATTCAACTACGAGCTTTTTAACTGCAACAACTTTAATATACGCTATTGGAGCTGGAATTACCGCGGCTGCTGGCACCAGACTTGCCCTCCAA
+
DDDB@HIIIIHIIIIIHIIIHHHHIIIIIIIGCHHIIIIHHIIGHIIHHHHHIIEHHCHHHIFCHIIIHGHH@CHHHIIIGIHIIIIHHIHIIIIIIIIIIHIIHIHHIHIIHHHHHHHHEEHFHGHHIGHIHHIIGIHIHIIHIHIIHIIHHIIHIIHIIHIHGIIIIIIIHHHHHHIIIIIIIHIIHGIIIIIHHIIIIIIIIIIIIIIIIIHIHIIIIIHIIIIIIHIIIIIIIIIIIIIIIIIIIIHHIIIIIHHIHHIIIIIIIIIHIHIIIIIIIIIIIIIIHIHIIIIIHEIIIIIIIIIIIIIIIIIIIIIIIIIIIIIIIIIIIIIIIGHHDDDDB
@HISEQ:969:HM2KJBCX2:2:1102:8608:17255 2:N:0:ACTATGCA
CTTAGCTACTCTCCCAACTATCCCTATTAATCATTACGTCGATCCTAGAAACCAACAAAATAGAATCAAACGTCCTATTTCATTATTCCATGCTAATGTATTCAAGCGTGCGCCTGCTTTAAACACTCTAATTTTTTCAAAGTAACAGTCCTGATTCCCCACGACACCAAATTAATGACATCGCGATTCTTCAGAAGGTAGGAACCAATAATGCCAGTGCGTACCGAGGCACGACCGACAATCTGATCCCGAAATTCAACTACGAGCTTTTTAACTGCAACAACTTTAATATACGCTATTGGAGCTGGAATTACCGCGGCTGCTGGCACCAGACTTGCCCT
+
DDDDDIIIIIIGIIIIIIIIIIIIIIIIIIIIIIIIIIIIIIIHHHIIIIIIIIIIIHIIIIIIIIIIIIIIHHHHIIIIIIIIIIIIIIIHGHIIIIIIIIIIIIIIIIIHIIIIIIHHHHIIIFIIIIIIIHIHIIIIHIIIIIHIHIIHIIIIIIIIIIIIIIIIIIIIIIIIIIIIIIIIIIIIIIHIIIIIIIIIIIIIIIIIIIIIIIIIIIIHIIIHIIIIIIIIIIIIIHHHIIIIIIIIIIIIIIIIIIIIIHIIIIIIIIIIIHIIIIIIIHIIIIIIGIIIIIIIIIIIIIIIIIIIIIIIIIIIIIIIIIIIIIIIIIIIIIIIDDDDD
@HISEQ:969:HM2KJBCX2:2:1102:8496:17238 2:N:0:ACTATGCA
CTTAGCTACTCTCCCAACTATCCCTATTAATCATTACGTCAATCCTAGAAACCAACAAAATAGAATCAAACGTCCTATTTCATTATTCCATGCTAATGTATTCAAGCGTAAGCCTGCTTTAAACACTCTAATTTTTTCAAAGTAACAGTCCTGATTCCCCACGACACCAAATTAATGACATCGCGGTTCTTCAGAAGGTAGGAACCAATAATACCAGTGCGTACCGAGGCACGACCGACAATTTGATCCCGAAATTCAACTACGAGCTTTTTAACTGCAACAACTTTAATATACGCTATTGGAGCTGGAATTACCGCGGCTGCTGGCACCAGACTTGCCCTCCAA
+
CDDDDIIIIIIIIIIIIIIIIIIIIIIIIIIIIIIIIIIIIIIIIIIIIHIIIIIIIIIIIIIIIIIIIIIHIGHIFHIIGIIIIIIIGIIHGIIIIHIIIIIIIIIIIIIIIIIIIIIIIIIHIIIIIIIIIIIIIIIIIIIIIIIIIIIIIIIIIIIIIIIIIIIIIIIIIIIIIIIIIIIIIIIIIIHIIIIIIIIIIIIIIIIIIIIIIIIIIIIIIIIIIIIIIIIIIIIIIIIIIIIIIIIIIIIIIIIIIIIIIIIIIIIIIIIIIIIIIIIIIIIIIIIIIIIIIIIIIIIIIIIIIIIIIIIIIIIIIIIIIIIIIIIIIIIIIIIIIIIIDDDDD
@HISEQ:969:HM2KJBCX2:2:1102:9776:18000 2:N:0:ACTATGCA
CTTAGCTACTCTCCCAACTATCCCTATTAATCATTACGGTGATCCTAGAAACCAACAAAATAGAACCATGCCGTCCTATTCTATTATTCCATGCTAATGTATTCGAGCAAAAATGCCTGCTTTAAACACTCTAATTTTTTCAAGGTAAAGGTCCTGGATCCGCAAGACACCCAATAAAGGACATCAAGTTTCTCCAGAAGGTGAGAAATCAACAGTGACAGTTCATACCCCTTAAGGCATGACCATCACGTTAATCCCGAAATTCAACTACGAGCTTTTTAACTGCAACAACTTTAATATACGCTATTGGAGCTGGAATTACCGCGGCTGCTGGCACCAGACTTGCCCTCCAA
+
DDDDDGIIIIIIIIIIIIHIIIIIIIIIIIIIHHIIIHIIHIIIIIIIIHIIIIIIIIIHIIHHHIGHHDHHHEHHHIIIIIIIHHEGHHIHHHIHCE1GHIIHHHHHHHHIIIHIIIHHHHHHHIIIIIHIIIIIIIIHIHHIHHHHIHIIHHHIIIIIIIIIIIIHHHIHIIHFHHHHIHIHHIIHHHIHHFE@HGHHIIIIIHIHHFHHEHIIIHEIHIIHIHHHHHIIIIIIHIIHIHHFIIHHHHF<HDIGHIHHEHGHHIIHHHHHCIHIHIIHIHIIIIIIIIIIIIIFHG=HGIIIIIIIIIIIIIIIIIHIIIIIIIIHIIIIIIHFHHIHHHEHHIIICDDDD
@HISEQ:969:HM2KJBCX2:2:1102:17538:17888 2:N:0:ACTATGCA
CTTAGCTACTCTCCCAACTATCCCTATTAATCATTACGTCAATCCTAGAAACCAACAAAATAGGATCGAACGTCCTATTTCATTATTCCATGCTAATGTATTCAAGCGTTAGCCTGCTTTAAACACTCTAATTTTTTCAAAGTAACAGTCCTGTTTCCCTGCAACACCAAATTAATGACATTACAGTTCTTCAAGAAGGAGGAATCAGTAAAGCCAGTACATACCATAGGCACGACCAACCTACTGACCCCGAAATTCAACTACGAGCTTTTTAACTGCAACAACTTTAATATACGCTATTGGAGCTGGAATTACCGCGGCTGCTGGCACCAGACTTGCCCTCCAA
+
DDDDDIIIHHHIIIIIIIIIIIIIIIIHHHIIIIIHIIIIIIIIHIIHHIIIGHHIHIIHHIIHHIIIIIIIHHIHIIHIHIHIHIIGIIIIIIIIIIHHIHIIIHHIIHIIHIIIIIIIIHHHIFIIIIFHHIIIIIIIHHIIIIHHIIIIIHIIIIIHHIIIIIIIIHHIIIIIHHIIHHIIIHIHHIIHHIHHIIIHHHHFHHIHHHEHHCIHHHIIIHIIHHIGHHIHHHGHHIHHFEHGEIIHIHGIIIIIHHIIHHIIIIGIIIIIIGIIHIIIIIHHEEHIIHIIGIIIIIIIIHEHIHGHIIHCIIIIIIHIIIHIIIHIIIIIHHHHIIHIHDDDDD
@HISEQ:969:HM2KJBCX2:2:1102:15800:18220 2:N:0:ACTATGCA
CTTAGCTACTCTCCCAACTATCCCTATTAATCATTACGGTGGTCCTAGAAACCAACAAAATAGAACCACAACGTCCTATTCTATTATTCCATGCTAATCTATTCAAGCAATAGCCCGCTTTAAACACTCTAATTTTTTCAAGGTAATGGTCCTGGCTCCCCAACACACCCAATAAAGGACATACTGGTTCACCAGAAGGAAGACCCGACAACAAGACAGTACTCGCCAAAGACGGACCGCCCGGCCAGGTCTAAAATTCAACTACGAGCTTTTTAACTGCAACAACTTTAATATACGCTATTGGAGCTGGAATTACCGCGGCTGCTGGCACCAGACTTGCCCTCCAA
+
DDDDDIIIIIIIIIHIIIIIIIIIIIIIIIIIIIIIIHIIIHHIIIIEHIIIIIGIEHHHIIHHHIIIIIIGHHHGHIIIIIHIIFIHIIIFHHIIIIHHIGHIIIIIIIHHGIHIIIIHIIIHHIIHGIIIIIIFHHIIHIIHHIHIIIHIHHIIHIIIIIIIIIIIHIIIIIIIIHHHHIIIIIFIIIHIHIIIIIIIIHGGIHIIIIHIIHHIIHIHIIIIIIIIIIIIIIIIIIIIHIIIIHIIIIHIIIIIIIIIIIGIIIIIIIIIIIIHIIIIIHHIIIIIIIIIIGHIHIHHHHIIIIIIIIIIIIIIIIIIIIIIIIIIIIIIIIIIIIIHIIDDDDD
@HISEQ:969:HM2KJBCX2:2:1102:15095:18369 2:N:0:ACTATGCA
CTTAGCTACTCTCCCAACTATCCCTATTAATCATTACGTCAATCCTAGAAACCAACAAAATAGGATCAAACGTCCTATTTCATTATTCCATGCTAATGTATTCAAGCGTTAGCCTGCTTTAAACACTCTAATTTTTTCAAAGTAACAGTCCTGTTTCCCTGCAACACCAAATTAATGACATTACAGTTCTTCAAGAAGGAGGAACCAGTAAAGCCAGTACATACCAGAGGCACGACCAACCTACTAATCCCGAAATTCAACTACGAGCTTTTTAACTGCAACAACTTTAATATACGCTATTGGAGCTGGAATTACCGCGGCTGCTGGCACCAGACTTGCCCTCCAA
+
DDDDAHIIHIIIIIIIIIIIIIIIIIIIIIIIIIIIIIIIIIIIIIIGIIIIIIIIIIGHHIHIIIIHHHHGFEHHIIIIIIIIIIIIHGHHHIIIIIIIIIIIIIIIIIIIIIIIIHIIIHIIIIIIIIIIIIIIIIHIIIIIIIIIHIIIIIIIIIIIIIIIIIIIIIIHHHIIIIIIIIIIIIHHIIIIIIIIIIIIIIIIIIHIIIHIIIHIIIIIIIIIIIIHIIIIHIIHIHHIIIHHFHHHIIIIIIIHIIIHHIHIIIIIIIIIIIHHHIIIHIIIIIIIIIHIIIIIIIIHHIIIIIIIIIIIIIIIIIIIIIHIIIIIIIIIIIIIIIIHIDDDDD
@HISEQ:969:HM2KJBCX2:2:1102:8380:18042 2:N:0:ACTATGCA
CTTAGCTACTCTCCCAACTATCCCTATTAATCATTACGTCAATCCTAGAAACCAACAAAATAGGATCAAACGTCCTATTTCATTATTCCATGCTAATGTATTCAAGCGTGTGCTTGCTTTAAACACTCTAATTTTTTCAAAGTAACAGTCCTGATTCTCCATGACACCAAATTAATGACATCACAGTTCATCAGAAGGGAGAAATCAATGATGTCAGTACATACCAAAGGCATGACCGGCACCTTGATCCCGAAATTCAACTACGAGCTTTTTAACTGCAACAACTTTAATATACGCTATTGGAGCTGGAATTACCGCGGCTGCTGGCACCAGACTTGCCCTCCAA
+
DDDDDIIIIIIIIIIIGIIIIIIIIIIIIIIHGIIIIIIIIIIIIIIIIHIIIHHHHGHIIIIHHHHIIGFFHIIIIHIIIIIIHHIGIIHIGIIIIIIIIIIHIIIIIHIIIIHIHIIIHHIIIIIIIIHHHIHIIIHIIIHIIIIIIIHHIIHIIIIIIIIIIIIIIIIHHIIIIIIIHIIIIIIHHIHIIIIHIIIIIIIIIIIIIIIIHHIIIIIIIIIIIIIIIIGIIIIIIIHIHHHIGIIHIIIIGIIIIIIHIGIIIHIIIIIIIIHIHIIIIHHCIHIIIIIIIHIIIIIHHIIIIIIIHHHIIIIIIIIIIIHIIIIIIIIIIIIIIIIIIDDDDD
@HISEQ:969:HM2KJBCX2:2:1102:10480:17509 2:N:0:ACTATGCA
CTTAGCTACTCTCCCAACTATCCCTATTAATCATTACGGTGATCCTAGAAACCAACAAAATAGAACCATGCGTCCTATTTCATTATTCCATGCTAATGTATTCAGGCAATAGCCTGCTTTAAGCACTCTAATTTTTTCAAGGTAACAGTCCTGCTTCCCCAACGCACCAAATTAATGGCATGCTGGTTATTCAGAAGGTAGGAATCCATCACGCCAGTACAGACCCAAAAGCCCGACCAACGGATAAATCCCGAAATTCAACTACGAGCTTTTTAACTGCAACAACTTTAATATACGCTATTGGAGCTGGAATTACCGCGGCTGCTGGCACCAGACTTGCCCTCCAA
+
DBDDDHIHHHIHHIIHIIIHHIIIHIIIHIHHEHHII@EHHEHHIIIGHIIIHFIIHIIIHHCEHHHHIHEHHHHHHFHGH?HHIHHIHIHEHHHIIIHHHHHFHHIHHHHIIHHHHIIHHHHGHHHHHFHHIIHGIIIIHEIIIIHHHIIIHHCHIHHHHHIGIIHHHIIIIHIHIGIIHIIIHHHIIIIIIIHIHCEHIIIIHIIIHIHIIIHHEHHHIHHIIIIIIIIIGIIIIGHEHDEIHDIIIIIHHIIHHIHIIIIHHIIIHHIIHHIHHFIIIIHGHIHIIIIIIHHHGHHHIIIIHIHIIIIHIHIIHIIIIIIIIIIIIIIIIHHHIHHIHID@ADD
@HISEQ:969:HM2KJBCX2:2:1102:14433:18652 2:N:0:ACTATGCA
CTTAGCTACTCTCCCAACTATCCCTATTAATCATTACGTCGATCCTAGAAACCAACAAAATAGAATCAAACGTCCTATTTCATTATTCCATGCTAATGTATTCAAGCGTGCGCCTGCTTTAAACACTCTAATTTTTTCAAAGTAACAGTCCTGATTCCCCACGACACCAAATTAATGACATCGCGATTCTTCAGAAGGTAGGAACCAATAATGCCAGTGCGTACCGAGGCACGACCGACAATCTGATCCCGAAATTCAACTACGAGCTTTTTAACTGCAACAACTTTAATATACGCTATTGGAGCTGGAATTACCGCGGCTGCTGGCACCAGACTTGCC
+
DDDDDGHIHHIGIIIHFCHEGHFHIIIIHFFHIHHIHIIIIHIEHIHFIHHIHHHHIIIIHIIHIHHIIIIICFHHIHHEHHHHIEHEHHGHHHFHHHHHEIH@CGIHHEIIHHHHHHHIIIHIIIIIIIIHHFEFHIIHHHHIHIIIIIHHHIIEHIIEFHHHDEDIHFHHHHHHCEHDDHHHEFFHHHIIIIIIIIHHHDHHFIHHHFGIIHHIHHGIIHFHIIHHCIHFGEIIIHIIIHIIIHHH@CF1HIEGIIHIIIIHGIIIIHHIFHIHHHGIHHHIHIIIHIHHIHFHGHEHGIHHIHHHHIHIIHHDCHHHCIHIHHFD<<IHIIDDDCC
@HISEQ:969:HM2KJBCX2:2:1102:12890:18276 2:N:0:ACTATGCA
CTTAGCTACTCTCCCAACTATCCCTATTAATCATTACGGTGGTCCTAGACCAACAAAATAGAACAAACGTCCTATTCTATTATTCCATGCTAATCTATTCAAGCAAAAGCCCGCTTTAAACACTCTAATTTTTTCAAGGTAATGGTCCTGGTTCCCCGACACACCCAATAAAGGGCATACCGGCTCACCAGAAGGATAGACCCGACAACAGAACAGTACTCGCCAGAGACGGACCGTCCGGTCAGGCCTAAAATTCAACTACGAGCTTTTTAACTGCAACAACTTTAATATACGCTATTGGAGCTGGAATTACCGCGGCTGCTGGCACCAGACTTGCCCTCCAA
+
DDDDDIIIHIIIIIIIIIIIIIIIIIIIIIIIIIIIIIHIIIIIIIIIIIIIIIIIIIHHFHIIIIGHIIIIIHIIIIHIIHIHIIIIIIIIIIIIIIIIIHIIIIIIIIIGHIIIIIIIIIHIIIHIIIIHIIIIIIIIIHHIHHIIIIIHIIIIIIIIIIIIIIIIIIIIIIGIHIIIIIIIIIIIHIIIIIHIIIIIIIIIIIIIIIIIIIIIIIIIIIIIIIIHIIIIIIIIIIIHIIIIIIIHIIIIIIIIIIIIIIGIIIIIIIIIIIIIIIIIIHIIIIIIIIHIIIIHHEGIIIIIIIIIIIIIIIIIIIIIIIIIIIIIIIIIIIIIIIIDDDDD
@HISEQ:969:HM2KJBCX2:2:1102:8188:17896 2:N:0:ACTATGCA
CTTAGCTACTCTCCCAACTATCCCTATTAATCATTACGGTGATCCTAGAAACCAACAAAATAGAATCAAACGTCCTATTTCATTATTCCATGCTAATGTATTCAAGCGTGAGCCTGCTTTAAACACTCTAATTTTTTCAAAGTAACAGTCCTGATTCCCCACAACACCAAATAAATGACATCATGGTTCGTCAGAAGGGAGAAACCAACAATACCAGTACGTACCGAAGCACGACCAACATGATGGTCCCGAAATTCAACTACGAGCTTTTTAACTGCAGCAACTTTAATATACGCTATTGGAGCTGGAATTACCGCGGCTGCTGGCACCAGACTTGCCCTCCA
+
@@@DB?EHFC1CEFCGEEHCH11@GCC@HIHGHHHHHECH@1EGHHIII1<C@1DCGEFGH@HFG@HHHH<C<FHH@HEHEFHIFEHH1DEH?@EHEFHIHHIHHEHHHCGH?@8GHHEHHHGB@HHHHGHG<FGHCFHG@?HHHHIHHFEFHHHECAD<GHG,0DHGHCHHHHFCDHEHHHIIIIHFHHF@HHHIHG=HFFD@GHFH8D:GHHHHDGHFHIIHHHFEC=GHCHHIIIHGIHHIHCHDHHIHD<F<CHGHIHHHHFGIIHGCG<HEGHIIIIHFHCHEEIHHHIHFEHFEHHIIHFHHHHHHH?CDHHHHIHEIIHHHECIHHCHEGDH@DBB@
@HISEQ:969:HM2KJBCX2:2:1102:7779:19522 2:N:0:ACTATGCA
CTTAGCTACTCTCCCAACTATCCCTATTAATCATTACGGTGATCCTAGAAACCAACGAAATAGAATCAGTCCGTCCTATTTCATTATTCCATGCTAATGTATTCAGACGATAGTCTGCTTTAAACACTCTAATTTTTTCAAAGTAACAGTCCTGATTTCCCATTACACCAAATAAATGGCATGAAAGTTCCTCAGAAGGTAGAGATCCATCTCACCAGTGCAGACAATTAAGCCTGACCAATGGGTAGACCCCGAGGTTCAACTACGAGCTTTTTAACTGCAACAACTTTAATATACGCTATTGGAGCTGGAATTACCGCGGCTGCTGGCACCAGACTTGCCCTCCAA
+
DDDDDIIIIHIIIIIIIIIIIIIIIGIIIIIIIIIIIIIIIIIIIIIIIIIIIIIIIIIIIIIIIIIIIHIHHIHHIGIIIIHIIIIIIIIIHHIIIIIIIHIHHIIIIIIIHIIIIIIIIHHHHHIIIIIHHIIIIIIIIIIIIIIIIIIIIIIIIIIIIIIIIIIGIIIIIIIIIIIIIIIIIIIIIIIIHIIIIIIIIIIIIIIIIIIHIIIIIIIIIIIIIIIIIIIIIIIIIIIIIIIIIHHIIIIIIIIIIIIIIIIIIIIIIIIIIIIGIIIIIIIIIIIIIIIIIIIIIIIIIIIIIIIIIIIIIIIIIIIIIIIIIIIIIIIIIIIIIIIIIIIDDDDD
@HISEQ:969:HM2KJBCX2:2:1102:10715:18732 2:N:0:ACTATGCA
CTTAGCTACTCTCCCAACTATCCCTATTAATCATTACGGTGGTCCTAGACCAACAAAATAGAACCAACGTCCTATTCTATTATTCCATGCTAATCTATTCAAGCAAAAGCCCGCTTTAAACACTCTAATTTTTTCAAGGTAATGGTCCTGGTTCCCCGACACACCCAATAAAGGACATACCGGCTCACCAGAAGGATAGACCCGACAGCAGAACAGTACTCGCCAGAGACGGACCGTCCGGTCAGGCCTAAAATTCAACTACGAGCTTTTTAACTGCAACAACTTTAATATACGCTATTGGAGCTGGAATTACCGCGGCTGCTGGCACCAGACTTGCCCTCCAA
+
DDDDDIIIIIIIIIIIIIIIIIIIIIIIIIIIIIIIIIIIIIIIIIIIIIIIIIIEHIIIIIIIIHIIIIHHIIIIIHIIIIIIIIIIIIIIIIIIIIIIIIIIIIIIIIIIIIIIIIHIIIIIIIIIIIIIIIIIIIIIIIIIIIIIIIIIIIIIIHHIIIIIIIIIIIIIIIIIHIIIIIIIIIIIIIIIIIIIIIIIIIIIIIIIIIIIIIIIIIIIIIIIIIIIIIIIIIIIIIIIIIHIIIHIHIIIIIIIIIIIIIIIIIIIIIIIIIIIIIIIIIIIIIIIIIIIIIIHHGFIIIIIIIIIIIIIIIIIIIIIIIIIIIIIIIIIIIIIIIIDDDDD
@HISEQ:969:HM2KJBCX2:2:1102:7915:19772 2:N:0:ACTATGCA
CTTAGCTACTCTCCCAACTATCCCTATTAAGCATTACGGTGGTCCTAGACCAACAAAATAGAACCAACGTCCTATTCTATTATTCCATGCTAATCTATTCAAGCAAAAGCCCGCTTTAAACACTCTAATTTTTTCAAGGTAATGGTCCTGGTTCCCCGACACACCCAATAAAGGGCATACCGGCTCACCAGAAGGATAGACCCGACAACAGACAGTACTCGCCAGAGACGGACCGCCCGGTCAGGCCTAAAATTCAACTACGAGCTTTTTAACTGCAACAACTTTAATATACGCTATTGGAGCTGGAATTACCGCGGCTGCTGGCACCAGACTTGCCCTCCAA
+
DDDDDIIIIIIIIIIIIIIIIIIIIIIIHH1FHIIHHHHIIIIHIIIIIIIHHIIIGFHIHGHIIIIIIIHIIIIIHIIIIIIIIIIIIIIIIIIIHHIIIHHHIIIIHDHHHIHHIHIIHHGHIIIIIIIIHIHIIIIHHIIIHHIHIIIHHIIIIIHIIIHIIHIIIIIGIIIIIHHHIIIIIHHIIIIHHIIIIIIHIIIIIIIIHIIIIIIHIHDIIIIIIIIIIIIIIIIIIIIIIIIIIHHHHIIIIIIIIIIIIIIIIIIHIIIIIIIIIHIIHHIIIIIIIIIIHIIIIHIIIIIIIIIIIIIIIHIIIIIIIIIIIIIIIIIIIIIIIIDDDDD
@HISEQ:969:HM2KJBCX2:2:1102:12187:20508 2:N:0:ACTATGCA
CTTAGCTACTCTCCCAACTATCCCTATTAATCATTACGTCGATCCTAGAAACCAACAAAATAGAATCAAACGTCCTATTTCGTTATTCCATGCTAATGTATTCAAGCGTGAGCCTGCTTTAAACACTCTAATTTTTTCAAAGTAACAGTCCTGATTCCCCATGACACCAAATTAATGACATCATGGTTCGTCAGAAGGTAGGAATCAATAATACCAGTACGTACAATAGCACGACCAATAAATTAATCCCGAAATTCAACTACGAGCTTTTTAACTGCAACAACTTTAATATACGCTATTGGAGCTGGAATTACCGCGGCTGCTGGCACCAGACTTGCCCTCCAA
+
DDD@B?HHCHHEFHIFHIIIGHHHHHIIHIIHHIIIIHIIDHHEHHIEGHHEHEEHEFHHHHHIIHHHHHIHEHGHIFH?FHII?FHHHIFHIIGIIIIIHHHHIIIIIIIDHGHHIIIHIHHIHIIHHIIIIHHIIIIHIIIIIIIIIIIIIIHHIHHEIIIIIIIIHIIHHIIIIIIIHFGGHHHHHIHIIIIIIIIIIIIIIIIHHHHHGHIHIIHGIIIIIIIIIIIIIIIIIIIHIHIHHIIIIIIIHIIIHIIIIIIHEIHIIIIHHHHHHGIIIIHIHIIIIIIIIIHCHIIIIIIHHCIIHHHIIHHDGIIIIIHIIIHHIIHIIIIIIHGHDADAD
@HISEQ:969:HM2KJBCX2:2:1102:17215:20952 2:N:0:ACTATGCA
CTTAGCTACTCTCCCAACTATCCCTATTAATCATTACGGTGGTCCTAGACCAACAAAATAGAACCAACGTCCTATTCTATTATTCCATGCTAATCTATTCAAGCAAAAGCCCGCTTTAAACACTCTAATTTTTTCAAGGTAATGGTCCTGGTTCCCCGACACACCCAATAAAGGGCATACCGGCTCACCAGAAGGATAGACCCGACAACAGACAGTACTCGCCAGAGACGGACCGCCCGGTCAGGCCTAAAATTCAACTACGAGCTTTTTAACTGCAACAACTTTAATATACGCTATTGGAGCTGGAATTACCGCGGCTGCTGGCACCAGACTTGCCCTCCAA
+
DDDDDHIIIIIIIIIIIIIIIIIIIIIIIIIIIIIIIICHIIIIIIIEHIIIIIIHHHHIHHHIIHHHIHIIIIHHIIGIIIIIHIIIIIIHIHIIIIIHIGHIIIIIIIIIHHHIHHHIIIIIIIIIIIIIHHHIIIIIIHIIHHHIIIHHHIIIIIIIIIIIHIIIIHIIIHIIHIIIIIIIIGIIIIIIIIIIHIHIHIIIHIIIII<IIIIHHFHIIIIIIIIIIIIIIIIIIIIIIIIHIHHIIGIIHIIIIIIIIIIIIIIIIIIIIIIIIIIIIHHIIIIIIIIIIHHHFFIIIIIIIIIIIIIIIIIIIIIIIIIIIIIIIIIIIIIIIIDDDDD
@HISEQ:969:HM2KJBCX2:2:1102:11176:20818 2:N:0:ACTATGCA
CTTAGCTACTCTCCCAACTATCCCTATTAATCATTACGGTGGTCCTAGAAACCAACAAAATAGAACCACAACGTCCTATTCTATTATTCCATGCTAATCTATTCAAGCAAATGCCTGCTTTAAACACTCTAATTTTTTCAAGGTAATGGTCCTGGCTCCCCGGCACACCCAATAAAGGACATACTGGTTCACCAGAAGGTGGACCCGACACAGGACAGTACTCGCCAAAGACGGACCGCCCGGTCAGGCCTAAAATTCAACTACGAGCTTTTTAACTGCAACAACTTTAATATACGCTATTGGAGCTGGAATTACCGCGGCTGCTGGCACCAGACTTGCCCTCCAA
+
DDDDDHIIIIIIIHIIHGHIIIHHHHIIIIIIIIIIHHEGHHHHEHHIIIIIIECHIIIHHIHHHIHEIHIICHIIIIGIIIIIHHIHHHIIHHFCHEHEHHIIIIHEHGHH?GIIGHEHGHHIIIHIIHHIGIHHHHIIHIIHHHHHHAGHHIHHHHHHHIGIIIIIIHIIHHHIIHEHHIIIIIHHHGIIGHHHHIIHGEEEGGHFHHHIHHIHIIHIIIIIHEHG@<<GIHHHDIGGIIHIIHIHEHHIIIHHEHHIHHHIIHIHHIIIIHGIHIHHHHIHIIHHF?IHIHHIHEEHFIIIIIIIIIIIIIIIIIIHEEIIIHHEHIIIIIHHHIHHHCBCDD
@HISEQ:969:HM2KJBCX2:2:1102:10582:21492 2:N:0:ACTATGCA
CTTAGCTACTCTCCCAACTATCCCTATTAATCATTACATCGATCCTAGAAACCAACAAAATAGAATCGGATGTCCTATTTCATTATTCCATGCTAATGTATTCAAGCGTGAGCCTGCTTTAAACACTCTAATTTTTTCAAGGTAACAGTCCTAATTCCCCGTGACACCAAATTAATGGCATTACGGTTCTTTAGAAGGTGAGAAATCAATAATATCAGTACATACCAACGGCATGACCGAAACATTGATCCCGAAATTCAACTACGAGCTTTTTAACTGCAACAACTTTAATATACGCTATTGGAGCCGGAATTACCGCGGCTGCTGGCACCAGACTTGCCCTCCAA
+
DDDDDIIIIIIIIIIIIIIIIIIIIIIIIIIIIIIIIIIIIIIIIIIIIIIIIIIIIIIIIIIIIIIHIDHIHIIIIIIIIIIIIIIIGIIIHIIHIIIIIIIIIIIIIIIIIIIIIIIIIIHIIIHIHIIIIIIIIIHHIIIIIIIIIIIIIIIIIIIIIIIIIIIIIIIIIIIIIIIIIIIIIHIIIIIIIIIIIIIIIIIIIIIIIIIIIIIIIIIIIIIIIHIIIIIIIIIIIIIIIIIIIGIIIIHIIIIIIIIIIIIIIIIIHIIIIIIIIIIIIIIIIIIGIIIIIIIIIIIIIIIIIIIIIIIIIIIIIIIIIIIIIIIIIIIIIIIIIIIIIIDDDDD
@HISEQ:969:HM2KJBCX2:2:1102:8058:21880 2:N:0:ACTATGCA
CTTAGCTACTCTCCCAACTATCCCTATTAATCATTACGTCGATCCTAGAAACCAACAAAATAGAATCAAACGTCCTATTTCATTATTCCATGCTAATGTATTCAAGCGCGAGCCTGCTTTAAACACTCTAATTTTTTCAAAGTAACAGTCCTGATTTCCCACGACACCAAATTAATGACATCGTGGTTCGTCAGAAGGTAGGAATCAATTTGACCAGTACGTACCGAGGCACGACCGATCAACTGATCCCGAAATTCAACTACGAGCTTTTTAACTGCAACAACTTTAATATACGCTATTGGAGCTGGAATTACCGCGGCTGCTGGCACCAGACTTGCCCTCCAA
+
DADDDIIHIIIIIIIHHIIHGHIIIIIH?EHIIHHIIIIIIIIIHIIIIGHIHHIHHIIIIIIGHIIIHIIIIHIIHIIIIIIIIIIIHIIIHIIIIIIHGHGEHGEHHHHIIIIIIIIIIHIHHGHHHHEHHHHIHIIIIHIIIIHHHIIIIHHHHIGHHIIHHIIHIIIIIIIIHHHIIHIHIHIHGHHEIIHIIIIHHHHGIHHGCHIHHIFIHIIIIHIIIIIHHIHHGGIIHIHIIIHFIHHEC@IIIIGHGIHIIIIIHHEIIHIHHHIIGIIHHHFHGHHHHIHHHHIIIHHFIHHIIIIIIIHHHHHIHIIIIIIIIIHIIIGIIHHHGIIIDDDDD
@HISEQ:969:HM2KJBCX2:2:1102:13653:22426 2:N:0:ACTATGCA
CTTAGCTACTCTCCCAACTATCCCTATTAATCATTACGTCAATCCTAGAAACCAACAAAATAGGATCGAACGTCCTATTTCATTATTCCATGCTAATGTATTCAAGCGTTAGCCTGCTTTAAACACTCTAATTTTTTCAAAGTAACAGTCCTGTTTCCCTGCAACACCAAATTAATGACATTACAGTTCTTCAAGAAGGAGGAATCAGTAAAGCCAGTACATACCATTGGCACGACCAACCTACTGACCCCGAAATTCAACTACGAGCTTTTTAACTGCAACAACTTTAATATACGCTATTGGAGCTGGAATTACCGCGGCTGCTGGCACCAGACTTGCCCTCCAA
+
DDDDDIIIIIGIIIIIIIIIIGIIIIIIIIIIHIIIIIIIIIIIHIIIIIIIIIIIIGIHHHHGHHIGDHIGFGHIHHIIHGHHIIIHHIIIGIIIIIIHIIIIIIIIIIIIIIIIIIIIHIIIIIIHHIIHIHIIIIIHIIIIIIIIIIIIIIIIIIHHIHIIIIIIIIIIIIIIIIIIIIIIIIIIIIIIIIIIIIIIIHIIHIIIIIIIIIIIIIIIIIIIIIIIIIIIIIIIIIHIIIIHIIIIIIIIIIIIIIIIIIIIIIIIGIIIIIHIIIIIIIIIIIIIIIIIIIIIIIIIIIIIIIIIIIIIIIIIIIIIIIIIIIIIIIIIIIIIIIIIIDDDDD
@HISEQ:969:HM2KJBCX2:2:1102:5557:21027 2:N:0:ACTATGCA
CTTAGCTACTCTCCCAACTATCCCTATTAATCATTACAGTGATCCTAGAAACCAACAAAATAGGATCGAACGTCCTATTTCATTATTCCATGCTAATGTATTCAAGCGTTAGCCTGCTTTAAACACTCTAATTTTTTCAAAGTAACAGTCCTGTTTCCCTGCAACACCAAATTAATGACATTACAGTTCTTCAAGAAGGAGGAATCAGTAAAGCCAGTACATACCATAGGCACGACCAACCTACTGACCCCGAAATTCAACTACGAGCTTTTTAACTGCAACAACTTTAATATACGCTATTGGAGCTGGAATTACCGCGGCTGCTGGCACCAGACTTGCCCTCCAA
+
DDBADIIIIII@HHFGHIHHFGHIIIIHHHEEHHIIIIHGHEHGHIHIIIIIEHHIIHIIIEGCCHHHHEGHEG=GHIIGGCHIFHECHHHEFCHHEHHIHEHDHHHHHIIHHHHGGGHHFHHHGEHHGHEGHHEHEHHHHEGHHHHEHEBFGHFHHGEH@HEGEDHHGFFCCHIHHHIHHCHHEIHEGGEGHGGEIHGCEGIHDHGG?GGGC@HHHHHIIHIHHHHHHHHHHHGHGHGHE<DC8IHHGHG?GC@HECGE1D<GHHFHHCIHHEDHGFHHIIHGCGFHECHHHG<GEHG@HHEGHHEHHHF@ECIIHHIHEHH@FE?IIHHG<CHGD0<HF@?ADB
@HISEQ:969:HM2KJBCX2:2:1102:3083:22064 2:N:0:ACTATGCA
CTTAGCTACTCTCCCAACTATCCCTATTAATCATTACATCGATCCTAGAAACCAACAAAATAGAATCGGATGTCCTATTTCATTATTCCATGCTAATGTATTCAAGCGTGAGCCTGCTTTAAACACTCTAATTTTTTCAAGGTAACAGTCCTAATTCCCCGTGACACCAAATTAATGGCATTACGGTTCTTTAGAAGGTGAGAAATCAATAATATCAGTACATACCAACGGCATGACCGAAACATTGATCCCGAAATTCAACTACGAGCTTTTTAACTGCAACAACTTTAATATACGCTATTGGAGCTGGAATTACCGCGGCTGCTGGCACCAGACTTGC
+
BAADAEFFFHCGG11<@<CGHHIIGH?GHH@C@C1FCHEEHGHHDE@FCGHIIIHDH?E<CEC?@EC<G=HHE?CCHHEHFF1DFHHGIIGHHHFEHHF@GCHHEHGHIHGHFBFH@FHGF2GF8GFFDECCDGHHHFBCHHHIIIIIHHHGEDFHGIHHHGHG@GHEEGGCFGHHEHHEHCEGCE<HGCF1FH:GCEIHHEEHHCHFHEHHGHHHGFHIHHHGHG<0CHHEFHGHHCEHGCIIIHHHHIHIHGC@D1HHHHEEDHF@GIIHEHHFHEIIIHHEGG@EHHIGHFHHHHHHHEIHHHFHEFIIHDHIIIIHIHH@@FHHHGEHEGF?BDD@
@HISEQ:969:HM2KJBCX2:2:1102:12234:22628 2:N:0:ACTATGCA
CTTAGCTACTCTCCCAACTATCCCTATTAATCATTACGTCGATCCTAGAAACCAACAAAATAGGGTCAAACGTCCTATTTCATTATTCCATGCTAATGTATTCAAGCGTGTGCCTGCTTTAAACACTCTAATTTTTTCAAAGTAACAGTCCTGATTCCCCATGACACCAAATTAATGACATCACAGTTCGTCAGAAGGTAGAAATCAATGATACCAGTTCATACCAGAGGCACGACCAATATATTGATCCCGAAATTCAACTACGAGCTTTTTAACTGCAACAACTTTAATATACGCTATTGGAGCTGGAATTACCGCGGCTGCTGGCACCAGACTTGCCCTCCAA
+
BDDDBHHIIIIIIIIIIIIIIIIIIIIIIIIIIIIHIHIIHIIIHIIIIHIIIIIIIIHEHHHIHHHGHHIIIGIHIIIIIGHHIIIGHIHHHHIHIHHIICHGGIHIIIIIHHIHHIHIIIIHIIIGIHHHHIIII@HHHIIIIHFIIIIIHIHHHHIIHHHIHHHHIIIHIIHIIIHHHHIIIIIIIIHHIIIHIIIHIIIIHHIIHIIIIIIIIIIIIIIGIIIIIIIIIIIIHIIIIIHHHIIIIIIIIIIIIIIIIIIIIHIIIIIIIIHIIIIIIIIIIIFIIIIIIIIIHIIHHIIIIIIIIIIIIIIIIIIIIIIIIIIIIIIIIIHIIIIIIDDDDD
@HISEQ:969:HM2KJBCX2:2:1102:17835:23717 2:N:0:ACTATGCA
CTTAGCTACTCTCCCAACTATCCCTATTAATCATTACGGTGGTCCTAGACCAACAAAATAGAACCAACGTCCTATTCTATTATTCCATGCTAATCTATTCAAGCAAAAGCCCGCTTTAAACACTCTAATTTTTTCAAGGTAATGGTCCTGGTTCCCCGACACACCCAATAAAGGGCATACCGGCTCACCAGAAGGATAGACCCGACAACAGACAGTACTCGCCAGAGACGGACCGCCCGGTCAGGCCTAAAATTCAACTACGAGCTTTTTAACTGCAACAACTTTAATATACGCTATTGGAGCTGGAATTACCGCGGCTGCTGGCACCAGACTTGCCCTCCAA
+
DDDDDIIIIIIIIIHHIIIIIIIIIIIIIIIIIIIIIHHIIIIIIHHIHIIIIIIGHHHHIIIIIFIIIIHHHHIIIIHIIIIIIHIIIIIIIIIIIIIIIHIIIIHIIIIIIIHHHIIIIIIIIIHHHIIHIHIIIIIIIIIIIIIIHIIHHIIGIHIIIIIIIHIIIIHIIIIIIIIHIHIHIHIIIIIIIIIIIIIIIIIIIHIIIIIIIIIIIIIHIIIIIIIIIIHHIIIIIIIIIIIIIHIIIIIIIIIIIIIHHIIIIIIIHHIIIIIIIIIIIIIIIIIIIIIIGIHHGFIIHIIIIIIIIIIIIHIIIIIIIIIIIIIIIIIHIHHCIIDDDDD
@HISEQ:969:HM2KJBCX2:2:1102:17769:22700 2:N:0:ACTATGCA
CTTAGCTACTCTCCCAACTATCCCTATTAATCATTACTCATTTCCCCAAAAACCAACAAAATTCGAGCTACGAGTCCTAAATTATTATTCCATGCTAACGTATTCATAACTTTCAGCCTGCTTTAAACACTCTAATTTTTTCAAAGTAAAGGTCCTGGATTGCGAACCCAACCCAGTAAAGGGCAGGAACGTTCTCCAGGAAGATGGTAAGCGCGCATCGGCACTCACACACGATACCGTGGCGGGCCAAGCGCACTATACCAGAAATCCAGCTACGAGCTTTTTAACTGCAACAACTTTAATATACGCTATTGGAGCTGGAATTACCGCGGCTGCTGGCACCAGACTTGCCCTCCAA
+
DDD0@GHHHCEE1FC1<G@GH?G1F?CCGHHHHHHIHIEHCHHHE1<F=1<D@GCGD?GHHCDCC?G0<110@001<FGHEH1FCEHEHHH1<1DHHH@0D<C<FHIE1HHFFGHH?FCHEEHHF?CHHGIHE@IHHHHHH@DCGH%HFHIIF?5HHFFFHECHC.?.HEHHFGHHGA<F@HDGHEEHHHEHEHGIGHFIHHEHGFCE@HHE0HGIIIHHHGIHFFHEHHHGHGHC<HIGHIHHEHHIHHDECCHHCFHHGEHFIHG@EGIFEIIIIHEEHHHHHHGHHHCGIHHGD1CEIIHHC@HHGIIGHHEIGHIHEHGCCHDHHHGHHHHGEIIIIIIIIHEGD0IIIDDD@@
@HISEQ:969:HM2KJBCX2:2:1102:13569:23843 2:N:0:ACTATGCA
CTTAGCTACTCTCCCAACTATCCCTATTAATCATTACGGTGGTCCTAAAACCAACAAAATAGAACCAACGTCCTATTCTATTATTCCATGCTAATCTATTCAAGCAAATGCCCGCTTTAAACACTCTAATTTTTTCAAGGTAATGGTCCTGGTTCCCCAACACACCCAATAAAGGGCATCCTGGCTCACCAGAAGGATAGACCCGACGACAGAACAGTACTCGCCAAAGACGGACCATCCGGCCAGGCCTAAAATTCAACTACGAGCTTTTTAACTGCAACAACTTTAATATACGCTATTGGAGCTGGAATTACCGCGGCTGCTGGCACCAGACTTGCCCTCCAA
+
DDDDDIIHHIIIIIIIIIIIIIIIIIIIIIIIIIIIIIHIIIIIIIIIIIIIIIIIHFHIIIGIIGHIIIIIIIIIIIIIIIIHIIHIIIIIIIHIIIIIIIIHIIIIIIIIIHIIIIIHIIIIHIIIIIIIIIIIIIIIIIIIIIIIIIIIIIIIIIIIIIIIIIIHIHIIIHIIHHHIIIIIHIIIIIIIIIIIIIIIIIIIIIIIIHIIIIIIIIIHIIIIIIIHIHIIIIIIIIIIIIHHIIIHGIIIIIIIIIIIIIIHHIIIIIIIIIIIIIHHIIHHHHIIIIHIIIIIHGDDIIIIIIIIIIIGIIIGIIIIIHIIIIIIIIGGIIIIIIIIDDDDD
@HISEQ:969:HM2KJBCX2:2:1102:5102:23702 2:N:0:ACTATGCA
CTTAGCTACTCTCCCAACTATCCCTATTAATCATTACGGTGGTCCTAGACCAACAAAATAGAACCAACGTCCTATTCTATTATTCCATGCTAATCTATTCAAGCAAAAGCCCGCTTTAAACACTCTAATTTTTTCAAGGTAATGGTCCTGGTTCCCCGACACACCCAATAAAGGGCATACCGGCTCACCAGAAGGATAGACCCGACAACAGACAGTACTCGCCAGAGACGGACCGCCCGGTCAGGCCTAAAATTCAACTACGAGCTTTTTAACTGCAACAACTTTAATATACGCTATTGGAGCTGGAATTACCGCGGCTGCTGGCACCAGACTTGCCCTCCAA
+
DDDDDIIIHFHIIIHHIIIIFHIIIHIIIFHHIIIIGIIIIIIIFHIIIIHIIIIHEIHHHHHHHHHHHHFHIIHGIIEHH@GGHCGEHEGGHHIIIGHHIHHGIIIIIHHHHHHHHIIHHHHHHHHHHIIIIIHHGHHHHHHHHHIHHEFHEHHIHIIIIIIIHHHHGHGGHIHHIHHHHIHHEHIIIIIIIIIIIHHAHIHHIIHHHHHHIIIHIIGIIIIIIIIIIIIHIIIIIIHFHIHIIHIIIIIIIHHIIIHDIIHIIIIIIIIIIIIIIIIIIHHIHIIIIIIIIHHGDFIIIHIIIIIIIIIIIIIIIIIIIIIIIIIIIIIIIIIHIIDDDDD
@HISEQ:969:HM2KJBCX2:2:1102:18840:23760 2:N:0:ACTATGCA
CTTAGCTACTCTCCCAACTATCCCTATTAATCATTACGGTGGTCCTAGACCAACAAAATAGAACCAACGTCCTATTCTATTATTCCATGCTAATCTATTCAAGCAAAAGCCCGCTTTAAACACTCTAATTTTTTCAAGGTAATGGTCCTGGTTCCCCGACACACCCAATAAAGGGCATACCGGCTCACCAGAAGGATAGACCCGACAACAGACAGTACTCGCCAGAGACGGACCGCCCGGTCAGGCCTAAAATTCAACTACGAGCTTTTTAACTGCAACAACTTTAATATACGCTATTGGAGCTGGAATTACCGCGGCTGCTGGCACCAGACTTGCCCTCCAAA
+
DDDCDIIIIIIIIIIIIIIIIIIIIHIIIHIIHHIIIIIIHHIIIIIIGIIIIIIIHHGHHHHIIHIIIIGHHIIIIIIIIIIIIIIIIIIIIIIIIIIIIHIIHIIIHIIHIIIIIIIHIIIHIIIHIIIIIIIIIHIHIHHIIIIIIHEGHIHIGHIIIIIIIHHGIIIHHHGHHIIHHEHFCEHIIGHIIEGGFHHHIIIHIIIHIIIHHIGHHIIIEHGHHCEGHCECHHCDIHHHHEEHIHHEIIIHCHGGDC@/HF@EHHIIIHHGHHHEHFEGF@EHGGD1C0CF<ECCCDEHGCE?HIIHHHCCC//HHECH?CHHHCEGD1EEHHHHHF1DDDDD
@HISEQ:969:HM2KJBCX2:2:1102:4798:24740 2:N:0:ACTATGCA
CTTAGCTACTCTCCCAACTATCCCTATTAATCATTACGTCGATCCTAGAAACCAACAAAATAGAATCAAACGTCCTATTTCATTATTCCATGCTAATGTATTCAAGCGTACGCCTGCTTTAAACACTCTAATTTTTTCAAAGTAACAGTCCTGATTCCCCACGACACCAAATTAATGACATCGCGGTTCTTCAGAAGGTAGAAACCGATAATGCCAGTGCGTACCGAAGCACGACCAACAATTCGATCCCGAAATTCAACTACGAGCTTTTTAACTGCAACAACTTTAATATACGCTATTGGAGCTGGAATTATCGCGGCTGCTGGCACCAGACTTGCCCTCCAA
+
0<0D@CG1C1<1<1111DC?11<GH?@<1D<GHEH1CGG1/<C1<C@C11<F1<FE11<<?11DEHHEEHHC<C0D1C1<C<F1<D11<1<<DGHHIHFHHHHICH<DEE><HHHEGEEHC1HGBC@?FH<DEEHHH;H6IHA1HB1HGFHGHHHFIHE@EHH8GCHF@HHGFGGHHFHHDDEFH@F7HCHCIIHHHEBIIHHGFEIHFF@<EIHHHHCCHFHCIIHGHHHI=HEHGHC<GHFH9HFEGGFIHEHEHHEG=HHIGCHIIIHHHGHHHIHHEHHHFG?IIHEEHIIHED@@EG@IHEIIHGCHIHHEHIHGFCD@<HEHIHHHFECHHHGH@A@<D
@HISEQ:969:HM2KJBCX2:2:1102:4762:25041 2:N:0:ACTATGCA
CTTAGCTACTCTCCCAACTATCCCTATTAATCATTACGTCAATCCTAGAAACCAACAAAATAGGATCGAACGTCCTATTTCATTATTCCATGCTAATGTATTCAAGCGTTAGCTTGCTTTAAACACTCTAATTTTTTCAAAGTAACAGTCCAAATTCCCCGCAACACCAAATTAATGGCATTACGGATCATCAGGAAGGAGGAATCAGTGAGACCAGTACATACCAGAGGCATGACCAATCTACTAACCCCGAAATTCAACTACGAGCTTTTTAACTGCAACAACTTTAATATACGCTATTGGAGCTGGAATTACCGCGGCTGCTGGCACCAGACTTGCCCTCCAA
+
DDDDDIIIIIIIIIIIIIIIIIIIIGIIIHIIIIIIIIIIIIIIIIIIHIIIIIGIGIEHHIEHHIHHHHIIIIHIIIIIIIIIGIIIIIIIGIIHIIHGHIIHIIIHHIIIIIIIIIHIIHHIIIHIHHHHIIIIIIIHIIHIIIIIIIGHIIIIHHDHIIIIIIIIIHIIHHFGGEHHHIIIHIIIHHHIIIHHIIIHEIIIIIIGIIHHIIIIIIIIIIIIIHHHIHIIHIIIIIIIIHHHHIIHIHIIIIHIIIIIIHIHIHHIHIIIIIHIIIIIIHIHHHIIIHHHHHHIIIHIIIIIHIIIIHIIIHIHHHIIIIIIIIIIHIIHHIIIIIHIHDDDDB
@HISEQ:969:HM2KJBCX2:2:1102:8603:24761 2:N:0:ACTATGCA
CTTAGCTACTCTCCCAACTATCCCTATTAATCATTACGTCAATCCTAGAAACCAACAAAATAGGATCAAACGTCCTATTTCATTATTCCATGCTAATGTATTCAAGCGTTAGCCTGCTTTAAACACTCTAATTTTTTCAAAGTAACAGTCCTGTTTCCCTGCAACACCAAATTAATGACATTACAGTTCTTCAAGAAGGAGGAACCAGTGAAGCCAGTACATACCAGAGGCACGACCAACCTACTAATCCCGAAATTCAACTACGAGCTTTTTAACTGCAACAACTTTAATATACGCTATTGGAGCTGGAATTACCGCGGCTGCTGGCACCAGACTTGCCCTCCAA
+
DDDDDIIIIIIIIIIIIIIIIIIIIIIIIIIIIIIIIIIIIIIIIIHHIIIIIIIIGHFHHIIIHHIIIIIIIIHIIIIIIIIIIHIHHHHIIIIIIIIIIIIIIHIHIIIIIIIIIIIIIIIIIIIGHIIIIIIIIIIHIIIIIIIIIIIIIIIIIIIIIIIIIIIIIIIIIIIIIIIIIIIIIIIIIIIIIIIIIIIIIIIIIIIIIIIIIIIIIIIIIIIIIIIIIIIIIIIIIIHIIIHHGIIIIIIIIIIHIIIIIIHIIIIIIIIIIIIIIIIIIIIIIIHIIIIIIIIIIIIIIIIIIIIIIIIIIIIIIIIIIIIIIIIIIIIIIIIIIIIIIDDDDD
@HISEQ:969:HM2KJBCX2:2:1102:20992:24868 2:N:0:ACTATGCA
CTTAGCTACTCTCCCAACTATCCCTATTAATCATTACGTCGATCCTAGAAACCAACAAAATAGAATCAAACGTCCTATTTCGTTATTCCATGCTAATGTATTCAAGCGTGAGCCTGCTTTAAACACTCTAATTTTTTCAAAGTAACAGTCCTGATTCCCCATGACACCAAATTAATGACATCATGGTTCGTCAGAAGGTAGGAATCAATAATACCAGTACGTACAATAGCACGACCAATAAATTGATCCCGAAATTCAACTACGAGCTTTTTAACTGCAACAACTTTAATATACGCTATTGGAGCTGGAATTACCGCGGCTGCTGGCACCAGACTTGCCCTCCAA
+
DDDDDIHHHHHECHHHIIGH?HHHIGHHIIHIIIIIIIIIIIHIIIHHHIHHIIIIIIIIIIFHHGHIIIICDH=GHIHHIIIIIIEHHHHIGHGHEHHHGCFHHIIIHHHHFHHCHHGEHGHIHIHHIIIIHHIHHHIIIHIIIHHIIIHHIIIIIIIIIIIIFIIIHGHGHIHIHGIHIIIIGIIIIIIIIIHHIIIHIHIIHFIHFGHHD;GIIIHIHGHEDHHGIIIIIIIIIIHIIIHFIIHHGIFIHHIIIIIHHEIHCIIIIIIIIIIIIIHHHHHIIIIIIIHHEIIIIHIIIIIIIIIIIIIHIHHHIIIIIIIIIIIIIIIIIIIIIIIIDDDDD
@HISEQ:969:HM2KJBCX2:2:1102:11301:25008 2:N:0:ACTATGCA
CTTAGCTACTCTCCCAACTATCCCTATTAATCATTACGTCAATCCTAGAAACCAACAAAATAGGATCGAACGTCCTATTTCATTATTCCATGCTAATGTATTCAAGCGTTAGCCTGCTTTAAACACTCTAATTTTTTCAAAGTAACAGTCCTGTTTCCCTGCAACACCAAATTAATGACATTACAGTTCTTCAAGAAGGAGGAATCAGTAAAGCCAGTACATACCATAGGCACGACCAACCTACTGACCCCGAAATTCAACTACGAGCTTTTTAACTGCAACAACTTTAATATACGCTATTGGAGCTGGAATTACCGCGGCTGCTGGCACCAGACTTGCCCTCCAA
+
DDDDDIIIIIIIIIIIIIIIIIIIIIIIIIIIIIIIIIIIIIIIIIIIIIIIIIIIIHHIIIIIIIIHHHIIIIIIIIIIIIIIIIIIIIIIIIIIIIIIIIIIIIIIIIIIHIIIIIIIIHIIIIIIIIIIIIIIIIHIIIIIIIIIIIIIIIIIHIHIIIIIIIIIIIIIIIIIIIIIIIIIIIIIIIIIIIIIIIIIIIIIIIIIIIIIHHIIIIIIIIIIIIIHIIIIIIIIIIIIIIIHIIIIIIIIIIIIIIIIIIIIIIIIIIIIIIIIIIIIIIIIIIIIIIIIIIIIIIIIIIIIIIIHIIIIIIIIIIIIIIIIIIIIIIIIIIIIIIIIIDDDDD
@HISEQ:969:HM2KJBCX2:2:1102:1368:24797 2:N:0:ACTATGCA
CTTAGCTACTCTCCCAACTATCCCTATTAATCATTACGGTGGTCCTAGACCAACAAAATAGAACCAACGTCCTATTCTATTATTCCATGCTAATCTATTCAAGCAAAAGCCCGCTTTAAACACTCTAATTTTTTCAAGGTAATGGTCCTGGTTCCCCGACACACCCAATAAAGGGCATACCGGCTCACCAGAAGGATAGACCCGACAACAGACAGTACTCGCCAGAGACGGACCGCCCGGTCAGGTCTAAAATTCAACTACGAGCTTTTTAACTGCAACAACTTTAATATACGCTATTGGAGCTGGAATTACCGCGGCTGCTGGCACCAGACTTGCCCTCCAA
+
DCDDDIHIHHIGIIIIIIHIFHIIIIIIGIHHHHHHIEHFHHHHHHHHHHHHHIHIEHHIGGGHIIIEHG<GGHEHFHIHHCFHHI@GE<DGEHIIIHIIIIHIHHHHHHIIIIIHIIHIHGHFHIIHHHIHGDHHHIIIIIIIIIIIIHHHDHHHIIIIIIIIIHGIIIIHIIIIIIIIIHIIIIIIIIIIHIIIIHHHIIIIIIHEHIIIIHIIHIIIIIIIIIIIIIIHIIIIIIIIHHIIIIIIIIIIIHHIIIIHIIIHIIIIIIIIIIIIIIIIIIIIIIIIIHIIIHHHGFIIIIIIIIIIIIIIIIIIIIIIIIIIIIIIIIIIIIIIIIDDDDD
@HISEQ:969:HM2KJBCX2:2:1102:2292:26418 2:N:0:ACTATGCA
CTTAGCTACTCTCCCAACTATCCCTATTAATCATTACGGTGGTCCTAGACCAACAAAATAGAACCAACGTCCTATTCTATTATTCCATGCTAATCTATTCAAGCAAAAGCCCGCTTTAAACACTCTAATTTTTTCAAGGTAATGGTCCTGGTTCCCCGACACACCCAATAAAGGGCATACCGGCTCACCAGAAGGATAGACCCGACAACAGACAGTACTCGCCAGAGACGGACCGCCCGGTCAGGTCTAAAATTCAACTACGAGCTTTTTAACTGCAACAACTTTAATATACGCTATTGGAGCTGGAATTACCGCGGCTGCTGGCACCAGACTTGCCCTCCAA
+
DDDDDIIIIIIIIIIIIIIIIIIIIIIIIIIIIHIIIIIIIIIIIIIIIIIIIIIIHIHIIIIIIIIIIIIHIIHFIHIIIIIHIIHIGIIIIIIIIIIIIHHIIIIIIIIIIIHHIIIIIIIIIIIIIIIIIIIIHIIIIIIIIIIIIIIIIIIIIIIIIIIIIIIIIHIHIHHHHHIIIIIIIHGHIIIIIIIIHHHHIIIIIIIIIIHHIIIIIIIIIIIIIIIIII6IIIIIIIIIIIIIIIHIIIIIIIIIIIIIIIIHIIIIIIIIIIIIIIIIIIIHIIIIIIIIIIIHHHIIIIIIIIIIIIIIIIIIIIIIIIIIIIIIIIIIIIIIIIDDDDD
@HISEQ:969:HM2KJBCX2:2:1102:5280:25691 2:N:0:ACTATGCA
CTTAGCTACTCTCCCAACTATCCCTATTAATCATTACGTCAATCCTAGAAACCAACAAAATAGGATCAAACGTCCTATTTCATTATTCCATGCTAATGTATTCAAGCGTTAGCCTGCTTTAAACACTCTAATTTTTTCAAAGTAACAGTCCTGTTTCCCTGCAACACCAAATTAATGACATTACAGTTCTTCAAGAAGGAGGAACCAGTAAAGCCAAGTACATACCAGAGGCACGACCAACTTACTAATCCCGAAATTCAACTACGAGCTTTTTAACTGCAACAACTTTAATATACGCTATTGGAGCTGGAATTACCGCGGCTGCTGGCACCAGACTTGCCCTCCAA
+
DDDDDIIIIIIIIIIIIIIIIIIIIIIIIIIIIIIIIIIIIIIIIIIIIIIIIIIIHIGIIIGHIIHIIIHIIIIIHIIIIIIIIIIIIIIIIIIIIIIIIIIIIIIIIIIIIIIIIIIIIIIIIIIIIIIIIIIIIIIIIIIIIIIIIIIIIIIIIHIIIIIIIIIHHIIIIIIIIIIIIIIIIIIHIHIIIIIIIIIIIIIIIIIIIIIIIIIIIIIIIIIIHIIIIIIIIIII>IIIIIIIIHIIIIIIIIIIIIIIIIIHIIIIIIIIIIIIIIIIIIIIIIIIIIIIIIIIIIIIIIIIIIIIIIIIIIIIIIIIIIIIIIIIIIIIIIIIIIIIIIDDDDD
@HISEQ:969:HM2KJBCX2:2:1102:17057:26819 2:N:0:ACTATGCA
CTTAGCTACTCTCACAACTATCCCTATTAATCATTACGGTGGTCCTAGACCAACAAAATAGAACCAACGTCCTATTCTATTATTCCATGCTAATCTATTCAAGCAAAAGCCCGCTTTAAACACTCTAATTTTTTCAAGGTAATGGTCCTGGTTCCCCGACACACCCAATAAAGGACATACCGGCTCACCAGAAGGATAGACCCGACAGCAGAACAGTACTCGCCAGAGACGGACCGTCCGGTCAGGCCTAAAATTCAACTACGAGCTTTTTAACTGCAACAACTTTAATATACGCTATTGGAGCTGGAATTACCGCGGCTGCTGGCACCAGACTTGCCCTCCAA
+
DDD?0<1FCC?CF1<FHHHIGHHGGHGEHIII@1<@CE@GHF@CGHI1DECHHIHHHCFH?GHHHH?C@<FH0DG1CD1DGHEGE<D1CCH?CC@FHH?HFGF?<F<F<FHCHFC@EGHHEBCCFEH1CEBC</8<@HHGC@<17@A@HDFG@GH?GA9<CC?GHH?FF<@HH;D<D@GH<G5EEHF@<C/CFDG/HH?F<CF?HHGC00@GCCCED</C<11G?HD<1CAE<C/?F</?<=GEC/11?HHF<1@@@G<0<G@1@HCHGHHCC1CHF?EC<1<11<11GCEHDEHG1GCG@HFFG?HHD<<<///D@GC<EIHF<1FEC1<1C1EEEC1D0@00
@HISEQ:969:HM2KJBCX2:2:1102:15558:25832 2:N:0:ACTATGCA
CTTAGCTACTCTCCCAACTATCCCTATTAATCATTACGTCGATCCTAGAAACCAACAAAATAGAATCAAACGTCCTATTTCATTATTCCATGCTAATGTATTCAAGCGCGAGCCTGCTTTAAACACTCTAATTTTTTCAAAGTAACAGTCCTGATTTCCCACGACACCAAATTAATGACATCGTGGTTCGTCAGAAGGTAGGAATCAATTTGACCAGTACGTACCGAGGCACGACCGATCAACTGATCCCGAAATTCAACTACGAGCTTTTTAACTGCAACAACTTTAATATACGCTATTGGAGCTGGAATTACCGCGGCTGCTGGCACCAGACTTGCCCTCCAA
+
B@DDDEHEHHIICCEHHI@HHHHIHHHIIIIIIIIGIGHHIIHIDHGHHIIHHHHIIHHHHFF?D<DHGHEHCHHHGHHHHHHFFF<D1C@1CDGIIHGHHIHDIIHHHHG<CIIFIHHHHEIIHIHHHHHHIHHEHIIIIHHIIIIHEHIHGHHEGHEHEGHIIIIHHIHHIHHHHHHHDHEHEIHIIIIIIHEIHIIIIIIIHHHEHIIGHIIIIIHIIIIIIIIIIIIHHHHIIHHHIHEFIHIIIIIIIIIIIHIHHIIIIIIIIIIHHHHIIHIIHHIHHHIIIHHIIIIIIIHHIIIIIIIIHIHHIIHIHHIIIIIIIIIIIIIIIHHIIIIIDCDD@
@HISEQ:969:HM2KJBCX2:2:1102:20029:27391 2:N:0:ACTATGCA
CTTAGCTACTCTCCCAACTATCCCTATTAATCATTACGGTGATTCAGAAACCAACAAAACAGGACCACCGTCCTATTTTATTATTCCATGCTAATGTATTCAGACATAAGCCTGCTTTGAACACTCTAATTTTTTCAAGGTAAAGGTCCTGGTTTCCTACCACGCTAAATTAATAACATGATAGTTCCCCAGAAGGTAGAAATTCTACACGCCAGTACAGACAATAGCCCGACCAACGATAGAACCCCGAAATTCAACTACGAGCTTTTTAACTGCAACAACTTTAATATACGCTATTGGAGCTGGAATTACCGCGGCTGCTGGCACCAGACTTGCCCTC
+
DDDDDIIIIIIIIIIIIIIIGIIIIIIIIIIIIIIIIIIIIIHIHIIIIIIIIHIHIIIIHHHHIIIIHIIHIIIIIIIIIIIIIIHIIIIIIIIIIIIHIGHIIIIIIHHIIIIIIIIHHIIIIIIIIHIIHIHIIIIIIIIIIIHIIHIIHIIIIIIIIIIIHHIHIHHIHHHIIIHIIIIIIIIIIIHHIIIHHIIIIIIIIIIIIIIIIIIIIIIIIIIIIIIIIIIIIIIIIHFIIIIIIIIIIIIIIIIIIIIIIIIIIIHIIIIIIIIIIIIIIIIIIIIIIIHIIIIIIIIIIIIIIIIIIIIIIIIIIIIIIIIIIIIIIIIIIIIDDDDD
@HISEQ:969:HM2KJBCX2:2:1102:5104:27871 2:N:0:ACTATGCA
CTTAGCTACTCTCCCAACTATCCCTATTAATCATTACGGTGGTCCTAGACCAACAAAATAGAACCAACGTCCTATTCTATTATTCCATGCTAATCTATTCAAGCAAAAGCCCGCTTTAAACACTCTAATTTTTTCAAGGTAATGGTCCTGGTTCCCCGACACACCCAATAAAGGGCATACCGGCTCACCAGAAGGATAGACCCGACAACAGACAGTACTCGCCAGAGACGGACCGCCCGGTCAGGCCTAAAATTCAACTACGAGCTTTTTAACTGCAACAACTTTAATATACGCTATTGGAGCTGGAATTACCGCGGCTGCTGGCACCAGACTTGCCCTCCAA
+
DDDDDIIIIIIIIIIIIIIIIIIIIIIIIHIIIIIIIHIIIIIIIIIIIIIHIIIHIIIHHIIIIIIIIIIIIIHIHIHIIIIIIIIHIGIIHIIIHIIIIIIIIIIHIIHIHIIHHIIHIIIIIHIIIIHIIIHHIIIIHIIIIHIIIIIHHIIIIIIIIIIIIIIIIIIIIIIIIIIIIIIIIHIHIIIIIIIHIIIHIIIIIIIHHIIIIIIIIHIIIIIIIIIIIIIIIIIIIIIIIIIIIIIIIIIIIIIIIIIIIIIIIIIIHIIIIIIIIIIIHIIIIIIIIIIIIIHHHHIIIIIIIIIIIIIIIIIIIIIIIIIIIIIIIIIIIIIIIIDDDDD
@HISEQ:969:HM2KJBCX2:2:1102:13256:28634 2:N:0:ACTATGCA
CTTAGCTACTCTCCCAACTATCCCTATTAATCATTACGTCAATCCTAGAAACCAACAAAATAGGATCAACGTCCTATTTCATTATTCCATGCTAATGTATTCAAGCGCGAGCCTGCTTTAAACACTCTAATTTTTTCAAAGTAACAGTCCTGATTCCCCACCACACCAAATTAATGACATGATGGTTCGTCAGAAGGTAGGAATCAGTAACACCAGTACGTACCGAAGGCACGACCAGCGTACTAATCCCGAAATTCAACTACGAGCTTTTTAACTGCAACAACTTTAATATACGCTATTGGAGCTGGAATTACCGCGGCTGCTGGCACCAGACTTGCCCTCCAA
+
DDDDDIIIIIIIIIIIIIIIIGIIIIIIHIIIIIIIIIIIIIIIIIIIHIIIIIIIIIIIHHHHHHIIIIIIIIIHIIHIIIIIIIIHHHEHIIIIIIIIIIIIIIIIIIIIIIIIIIIIIIIIIIIIIIIIHIIIIIIIIIIIIIIIFIIIIIIIIIIGIIIIIIIIIIIHIIHIHIIIIIIIIIIIIIIIIIIIIHHIIIIIIIHIIIIIHIIIIIIIIIIIIIIIIIIIIIIIIIIIIIIHHIIIIIIIIIIIIIIIHFHIIIIIIIIHIIIIIIIIIIHHGIIHGIIIIIIIIIIIIIIIIIIIIIIIIIIIIIIIIIIIIIIIIIIIIIIIIIIIDDDDD
@HISEQ:969:HM2KJBCX2:2:1102:12548:28837 2:N:0:ACTATGCA
CTTAGCTACTCTCCCAACTATCCCTATTAATCATTACGGTGGTCCTAGACCAACAAAATAGAACCAACGTCCTATTCTATTATTCCATGCTAATCTATTCAAGCAAAAGCCCGCTTTAAACACTCTAATTTTTTCAAGGTAATGGTCCTGGTTCCCCGACACACCCAATAAAGGGCATACCGGCTCACCAGAAGGATAGACCCGACAACAGACAGTACTCGCCAGAGACGGACCGCCCGGTCAGGTCTAAAATTCAACTACGAGCTTTTTAACTGCAACAACTTTAATATACGCTATTGGAGCTGGAATTACCGCGGCTGCTGGCACCAGACTTGCCCTCCAA
+
@DBDDHHHHIEHIIIHIHIHHIIIIIIIHEIHHEHIIIHHHIIH?HHIHHHEHHHG@HIIIHHHII?GHHHIIHHHIHIIIIIEHH?GHHHCHIIIIHHCGDIHGHHHHIIHHDGGHHHIH?FHHEH8CEHHHHEECFHIHGGHHIHHIGHGCHCFHHHIIHGHHGHGFA@CEGEH?HEGIIIIIHHIHHFGHHEFIHHIHDFHIHIHHC@HIIIIIHGIIIHHHHHHIHHDIHGIIIIHHGEHHHCHHIHEHFHEIIHHHHHIIHHFHHEEHHHFHHHCHHGFIIIHEIIIIIEGDGIIIHHHGEHHCHIHHHIHHIIIHHEIIHHIHIHHEHHIIHADDDB
@HISEQ:969:HM2KJBCX2:2:1102:6298:28371 2:N:0:ACTATGCA
CTTAGCTACTCTCCCAACTATCCCTATTAATCATTACGTAAATCCTAGAAACCAACAAAATAGGATCAACGTCCTATTTCATTATTCCATGCTAATGTATTCAAGCGCGAGCCTGCTTTAAACACTCTAATTTTTTCAAAGTAACAGTCCTGATTCCCCGCCACACCAAATTAATGACATGATGGTTCGTCAGAAGGTAGGAATCAGTAACACCAGTACGTACTGAAGGCACGACCAACGTACTAATCCCGAAATTCAACTACGAGCTTTTTAACTGCAACAACTTTAATATACGCTATTGGAGCTGGAATTACCGCGGCTGCTGGCACCAGACTTGCCCTCCAA
+
DDDDDIIIIIIIIIIIIIIIIIIIIIIIIIIIIIIIIIIIIIIIIIIIIIIIIIHIHIIIIIGHIIIIIIIHIIIIIHIIIIIIIIIIIIIIIIIIHIIIIHIIHIIIIIIIHIIIIIIIIIIIHHIIIIIIIIIIIIIIIIIHHIHHHHIIHIIIIIIIIIIIIIIIIIIIGIIIIIIIIIIIIIIIIIIIIIIIIIIIIIIIIIIIIIIIIIIIIIIIIIIIIIIIIIIIIIIIIIIIIIIHIIIIIIIIIIHIIIHIIHIIIIIIIIIIIIIIIIIIIIIIIIIIIIIIIIIIIIHHIIIIIIIIIIIIIIIIIIIIIIIIIIIIIIIIIIIIIIIIDDDDD
@HISEQ:969:HM2KJBCX2:2:1102:7605:29254 2:N:0:ACTATGCA
CTTAGCTACTCTCCCAACTATCCCTATTAATCAATACGGTGGTCCTAGACCAACAAAATAGAACCAACGTCCTATTCTATTATTCCATGCTAATCTATTCAAGCAAAAGCCCGCTTTAAACACTCTAATTTTTTCAAGGTAATGGTCCTGGTTCCCCGACACACCCAATAAAGGGCATACCGGCTCACCAGAAGGATAGACCCGACAACAGACAGTACTCGCCAGAGACGGACCGCCCGGTCAGGTCTAAAATTCAACTACGAGCTTTTTAACTGCAACAACTTTAATATACGCTATTGGAGCTGGAATTACCGCGGCTGCTGGCACCAGACTTGCCCTCCAA
+
DDDCDHIIIIIIIIIIIIIIIIHIIIIIIIIHIIIIIHIIIHIIIIIIGIIHHIHFHHHECHFIIHHIIHHIIIIIIIIIIIIHIIIIIIIIIIIIHHIIIHHIIHIIIIIIIIIHIIIHIIHIIIIIIIIHIIHHIIIIIIHIIIHIIIHHDIIIIIIIIIIIIIIIIIIIIIIIIIIHIIIIIIIIIIIIIIIIIGIIIIIIIIIIHHIIIIIIIIIIIIIIIIIIIIIIIIIIIIHIIIIIIIIIIIIIIIIIIIIIIIIIIIIIIIIIIIIIIIIIIIIIIIIIIIHIIIHHHGIIIIIIIIIIIIIIIIIIIIIIIIIIIIIIIIIIIIIIIIDDDDD
@HISEQ:969:HM2KJBCX2:2:1102:13083:30694 2:N:0:ACTATGCA
CTTAGCTACTCTCCCAACTATCCCTATTAATCATTACGGTGATCCTAGAAACCAACAAAATAGAATCATGCCGTCCTATTTTATTATTCCATGCTAATGTATTCAAGCAAAAATGCCTGCTTTAAACACTCTAATTTTTTCAAAGTAAAGGTCCTGGTTCCTCGTGGCACCCAATTAAGGACATCACGGTTCTCCAGAAGGTGAGAAATTCACTACACCAGTTCATACCCCTTAAGGCACGACCGATGTGCAAATCCCGAAATTCAACTACGAGCTTTTTAACTGCAACAACTTTAATATACGCTATTGGAGCTGGAATTACCGCGGCTGCTGGCACCAGACTTGCCCTCCAA
+
<@0BD<<CCCHH1<CCFHHIGH?FHH<@EHICHGHFEHCC<DFH<@HH?<F@1DHHCHH?CG1DC@<F11D1<CDDEE<GHHCH1<GHH1<1<1DGEH1<1<D6@C6CHH1HGG>CG?@1@GHEGG?FCHF@HHHGIHHICHGEFHIIHGC?HIF9HFGCCHHG@AEIHGCGHDFHIHFHIIHHEHCEHCHI@EHGDHGDGG8IHEEHEGGIIHHGDHHHFH7AFIHHEEG@CIIHHIIIIIHE/F1GCFHHHHIIIIIIIIIIIIIIIIIIIIIIIIIIIIIIIIIIIIIIIIIIIIIIIIIIIIIIIIIIIIIIIIIIIIIIIIIIIIIIIIIIIIIIIIIIIIIIDDDDD
@HISEQ:969:HM2KJBCX2:2:1102:2681:30532 2:N:0:ACTATGCA
CTTAGCTACTCTCCCAACTATCCCTATTAATCATTACGTGGTCCTAAAACCAACAAAATAGAACCATCGTCCTATTTTATTATTCCATGCTAATGTATTCAAGCAAAAATGCCCGCTTTAAACACTCTGATTTTTTCAAAGTAAAGGTCCTGATTCATCGAAACACCCAAGAGCATCCCGACTCACCAGAAGGTGAGAAATTGGCTACACACCATATCATGCCCCTAAAGGCACGACCGATATATCCCAATCCCGAAATTCAACTACGAGCTTTTTAACCGCAACAACACTAATATACGCTATTGGAGCTGGAATTACCGCGGCTGCTGGCACCAGACTTGCCCTCCAA
+
@@DDBHHIIHEHIIIIIIIIIIIIIGIIIIIIIIIIIIIID@HIIIIIIIGHCHH@GIGI@GHHEG@GHHHIIIHIFHEHHHIII1C1D@GCHIC<FHH@FH?DHHGHCCDEEDGF/IHFHICGGEFF6FGHIHIHEGHHEEHGHHEEHHGHIHIIHEGHHGHHH@EHHH0IHIHECCGIHH?HHIHIHHFG@HFHEHHEEHEF?FGD<<DCIHGF?HEG<HHCHEHHIHHFEECCDCECFHFHIHGCHH?IIIIIIIIIIIIIIHIIIIIIIIIIIIIIIIIIIIIIHIIIIIIIIIIIIIIIIIIIIIIIIIIIIIIIIIIIIIIIIIIIIIIIIIIIIHIIDDDDD
@HISEQ:969:HM2KJBCX2:2:1102:20079:31019 2:N:0:ACTATGCA
CTTAGCTACTCTCCCAACTATCCCTATTAATCATTACGGTGGTCCTAGACCAACAAAATAGAACCAACGTCCTATTCTATTATTCCATGCTAATCTATTCAAGCAAAAGCCCGCTTTAAACACTCTAATTTTTTCAAGGTAATGGTCCTGGTTCCCCGACACACCCAATAAAGGGCATACCGGCTCACCAGAAGGATAGACCCGACAACAGACAGTACTCGCCAGAGACGGACCGCCCGGTCAGGCCTAAAATTCAACTACGAGCTTTTTAACTGCAACAACTTTAATATACGCTATTGGAGCTGGAATTACCGCGGCTGCTGGCACCAGACTTGCCCTCCAA
+
DDDDDIIIIIIIIHIIIIIIIIIIIIIIIIIIIIIIIIIIIIIIHHIHHIIICHFHHHIHHIIIIIGHHIHIIIIIHIHIIIIIIHIHHHIHEHIHIIHHHHGHIIIHHHIIIIHHHIIIHIIIIIIHHIHIHHIIHHGIIHIIIIIIIIIHHIIIIIIIIIIIHIIIIIHIIIIIIIIIIIHIIHHHIIHIHIIIIIIIIIIHIIIIIIIIIIIIIIIIIIIIIIIIIIIIIIIIIIIIIHIIIIHIIIIIIIIIIIIIIIIIIIIIIIIIIIIIIIIIIIIIIIIIIIIIIIHFDDIIIIIIIIIIIIIIIIIIIIIIIIIIIIIIIIIIIIIIIIDDDDD
@HISEQ:969:HM2KJBCX2:2:1102:5891:30268 2:N:0:ACTATGCA
CTTAGCTACTCTCCCAACTATCCCTATTAATCATTACGGTGGTCCTAGACCAACAAAATAGAACCAACGTCCTATTCTATTATTCCATGCTAATCTATTCAAGCAAAAGCCCGCTTTAAACACTCTAATTTTTTCAAGGTAATGGTCCTGGTTCCCCGACACACCCAATAAAGGACATACCGGCTCACCAGAAGGATAGACCCGACAGCAGAACAGTACTCGCCAGAGACGGACCGTCCGGTCAGGCCTAAAATTCAACTACGAGCTTTTTAACTGCAACAACTTTAATATACGCTATTGGAGCTGGAATTACCGCGGCTGCTGGCACCAGACTTGCCCTCCAA
+
DDDADGIIHHIIHHIIIIIIIIIIIIIIIIIIHIIGIIGIIHIHIIIIIIIHIIIIFFHHHHIGHIHHHHIHFIHEHHFHIHHHHHIHHIEEHIIIIIHHG<FIIHIIIIIIIHHHHIIHIIHHHHHHHIHHIIHH?IIIIIIIIIIIIIHIIIIIIHIHIHFHHIIIHIIIIHHHIIIIIHHHIIIHHIIIIIIIHIIHGHHIFIIHIIHHHHIIHEHIIIIHHIIIHIHHHIIIIIIHIIHIHHHHIHHIIIIHIIIHHHHEIIHIIIHIIIIGD1IIIIIIHFIIIGHEIIHHHHIIIIIIIIIIIIHIIIIIIIIIGHHHGHIIIHGCHHHIIHG@@BBB
@HISEQ:969:HM2KJBCX2:2:1102:15079:31795 2:N:0:ACTATGCA
CTTAGCTACTCTCCCAACTATCCCTATTAATCATTACGTCAATCCTAGAAACCAACAAAATAGGATCAAACGTCCTATTTCATTATTCCATGCTAATGTATTCAAGCGTTAGCCTGCTTTAAACACTCTAATTTTTTCAAAGTAACAGTCCTGTTTCCCTGCAACACCAAATTAATGACATTACAGTTCTTCAAGAAGGAGGAACCAGTGAAGCCAGTACATACCAGAGGCACGACCAACCTACTAATCCCGAAATTCAACTACGAGCTTTTTAACTGCAACAACTTTAATATACGCTATTGGAGCTGGAATTACCGCGGCTGCTGGCACCAGACTTGCCCTCCAA
+
DDDDDIIIHIIIIIIIIIIHIIIIIIIIIIIIIIIIIIIIIIIIIIIIHIHIHIIIHHHEHHHIIIIIHHIIHIIIIIIIIHIGIIIGHHIIIIIIIIIIIIIIIIGIIHIIHIIIIIIIIIIIIIIIIIIIIIIIIIIIIIIIIHIIIIIIIIHIIIIIIIIIHIIIIIIIIIIIIIIIIIIIIIIIHIHIIIIIIIIIIIIHIIIIIIIIIIIIIIIHIIIIIIIIIIIIIIIIIIIIIIIHHIHHIIIGIIIIIIHIHIHIIIIIIIIIIIIIIIIIIHIIIIIIIIIIIIIIIIIIIIIIIIIIIIIIIIIHIIIIIIIIIIIIIIIIIIIIIIIIIDDDDD
@HISEQ:969:HM2KJBCX2:2:1102:11396:33315 2:N:0:ACTATGCA
CTTAGCTACTCTCCCAACTATCCCTATTAATCATTACGTCGATCCTAGAAACCAACAAAATAGAATCAAACGTCCTATTTCATTATTCCATGCTAATGTATTCAAGCGTAAGCCTGCTTTAAACACTCTAATTTTTTCAAAGTAACAGTCCTGATTCCCCACGACACCAAATTAATGACATCGCGGTTCTTCAGAAGGTAGGAACCGATAATGCCAGTGCGTACCGAGGCACGACCAACAATTCGATCCCGAAATTCAACTACGAGCTTTTTAACTGCAACAACTTTAATATACGCTATTGGAGCTGGAATTACCGCGGCTGCTGGCACCAGACTTGCCCTCCAA
+
DDDDDHIIIHHIIIIIIIHHIHHEHIIIHIIIIIIIIHIHIIIIHIIGHEHHGIIIIIIIIIHHHIIIGIICHIHIIIIHIIIIIHIHHIHHIIIIIIIHIHHHHFHHIIIIHIIHHHIIIIIIIIIIIIIIIIIIIIIIGIIIIHIHHIIIHHHIIIIGIIIIIIIIIIIIIGHHIIIIIIIIIIIIIIHIIIIIIIIHIIHIIIIIIIHIHHIIIIIIIIIIIIHIHIIIIIIHIIIIIHEEIIIIIIIIIIIIIIIIIIIIIIIIIIHIIHIIIIIIIHIIIIIIIIIIIIHIIIIIIIIIIIIIIIIIIIIHIIIGIIIIIHIIIIIIIIIIIIIIDDDDD
@HISEQ:969:HM2KJBCX2:2:1102:19249:33641 2:N:0:ACTATGCA
CTTAGCTACTCTCCCAACTATCCCTATTAATCATTACGGTGGTCCTAGAAACCAACAAAATAGAACCACAACGTCCTATTCTATTATTCCATGCTAATCTATTCAAGCAATAGCCCGCTTTAAACACTCTAATTTTTTCAAGGTAATGGTCCTGGCTCCCCAACACACCCAACAAAGGACATGCTGATTCACCAGAAGGAAGACCCGACAGCAGACAGTACTCGCCAAAGACGGACCGCCCGGCCAGGCCTAAAATTCAACTACGAGCTTTTTAACTGCAACAACTTTAATATACGCTATTGGAGCTGGAATTACCGCGGCTGCTGGCACCAGACTTGCCCTCCAA
+
DDDDDIIIIIIIIIIIIIHIIIIIIIIIIIIIIIIIIIIHHHIIIIIIIIIIIHHIIIIIIIGHHIIIIIIIHHEEHIHHHIHHIIHIIIIIIIIIIIIHHHGHHIHIIIIIIHHHIIHHHHHIIIHHIHIIHIGIIIIIHIHIIIIIIIIIIIHIIIIIHIIIHIIHHIIIHIIHIIIIIIIIIIIIHIIIIIIIHIIIIIIIIIIIIIIIIHIHIIIIIIIHIIIIIIIIIIIIIIIIIIIHGIIGHHIIIIIIIIHIHHHHIIIIIIIIIIHIIIIIIIIIIIIIIIIIIIIIIIHHHIIIIIIIIIIIIIIIIIIIIIIIIIIIIIIIIIIIIIIIIDDDDD
@HISEQ:969:HM2KJBCX2:2:1102:16360:33201 2:N:0:ACTATGCA
CTTAGCTACTCTCCCAACTATCCCTATTAATCATTACGGTGGTCCTAGAAACCAACAAAATAGAACCACAACGTCCTATTCTATTATTCCATGCTAATCTATTCAAGCAATAGCCCGCTTTAAACACTCTAATTTTTTCAAGGTAATGGTCCTGGCTCCCCAACACACCCAATTAAGGACATACTGGTTCACCAGAAGGAAGACCCGACAACAGGACAGTACTCGCCAAAGACGGACCGCCCGGCCAAGTCTAAAATTCAACTACGAGCTTTTTAACTGCAACAACTTTAATATACGCTATTGGAGCTGGAATTACCGCGGCTGCTGGCACCAGACTTGC
+
DDDDDIIIIIIIIHIIIIIIIIIIIIIIIHHHIIIIIIHIIIIHHIIIHIIIIIIIEGEEFGHHHEHHIHIHHHHIHIIIIIIIIHIGHHIIIHIHIIIIIDGHHIGHIHHHHHIIIIGIHFHIHIIIIIIHHHIIIIIIHEHIIIIIHIHFHHHIIIHIIHHHHIIIHEFFHHHGHIIIIIIIG@EFDGHGCGH@DDCCEHHHHHIHCFHHHH?HHEHHHHICFIHHHHHHCCCHHHHHC?FHCEHFFHHGIHHHCCIHHEE<HEIHIHHHHFGGG1FHIHHHHDHHHIHGH@GFDHDGCC1DHGGFDDHDC/IIHHHFIHIHIHGHIIHHHIHDADCD
@HISEQ:969:HM2KJBCX2:2:1102:7953:34390 2:N:0:ACTATGCA
CTTAGCTACTCTCCCAACTATCCCTATTAATCATTACGTCAATCCTAGAAACCAACAAAATAGGATCAACGTCCTATTTCATTATTCCATGCTAATGTATTCAAGCGCGAGCCTGCTTTAAACACTCTAATTTTTTCAAAGTAACAGTCCTGATTCCCCACCACACCAAATTAATGACATGATGGTTCGTCAGAAGGTAGAAATCAGTAACACCAGTACGTACCGAAGGCACGACCAGCGTACTAATCCCGAAATTCAACTACGAGCTTTTTAACTGCAACAACTTTAATATACGCTATTGGAGCTGGAATTACCGCGGCTGCTGGCACCAGACTTGCCCTCCAA
+
DD@D@HGH@1DFHCEFEHCHHHFHGHGHHHF@HGGGC<C1EH?CF@GHEHI?GHIHHHGGHIGH1FHEHH0<@0CEH@1FCC?G1<<1D@HHEC<BHE@<CHGEHGHCIHHHHHHCHEGFEIII@EHFIHHCH?G?HGHGHHHHHHGA?EHCA<CHECHHGHHHHHGHHCHHHFFGHHHHHCEHIHHHHEHIIHHEIHHHIHHHHHHIIHIHF;GHIHIHFCGC9CGGEIIIIHIHHDEGHHHCHD?DHEHEG@HFC1CG0HHIEEIHHEGHHHH@FHHHH?GHCEIIIIIIHHIHCHEHIHHIIHGEIHIIIIIIHHEIHIIIIHHCHEHIHCHIHDHHB@@DD
@HISEQ:969:HM2KJBCX2:2:1102:10153:34030 2:N:0:ACTATGCA
CTTAGCTACTCTCCCAACTATCCCTATTAATCATTACGTCGATCCTAGAAACCAACAAAATAGAATCAAACGTCCTATTTCGTTATTCCATGCTAATGTATTCAAGCGTGAGCCTGCTTTAAACACTCTAATTTTTTCAAAGTAACAGTCCTGATTCCCCATGACACCAAATTAATGACATCATGGTTCGTCAGAAGGTAGGAATCAATAATACCAGTTCGTACAATAGCACGACCAATAAATTGATCCCGAAATTCAACTACGAGCTTTTTAACTGCAACAACTTTAATATACGCTATTGGAGCTGGAATTACCGCGGCTGCTGGCACCAGACTTGCCCTCCAA
+
DDDDDGHIIIIHGHHIIEHIIIIIIIIIIIIIIIIIIIIIIIIIIIIIIIIIHIIHHIIIIIIGHIIHIIIIHIIIIHIIIIHHHIIIIGHHIIIIIGIIIIIIIIIIHIIIIIIIIHIIIIIIIHIIIIHHIHHHHIIIIIHIHIIIIIIIIIIHHGIIIIIHIIIIIIHHIIIHIIIIIIIIIIIIIIIIIIIIIIIIIHHHHHIIIIIIHIIIHIHIIIIIIIIIIIIIIIIGIIIIIIHHIIIIIIIIIIIIIIIIIIIIHIIIIIIIIHIIIIIIIIIHIHIIIIIIIIIIIIIIIIIIIIIIIIIIIIIIIIIIIIIIIIIIIIIIIIIIIIIIDDDDD
@HISEQ:969:HM2KJBCX2:2:1102:9802:35738 2:N:0:ACTATGCA
CTTAGCTACTCTCCCAACTATCCCTATTAATCATTACGTCAATCCTAGAAACCAACAAAATAGAATCAAACGTCCTATTCCGTTATTCCATGCTAATGTATTCAAGCGTGAGCCTGCTTTAAACACTCTAATTTTTTCAAAGTAACAGTCCTGATTTCCCATAACACCAAATTAATGGCATTATAGTTCGTCAGAAGAGAGAAACCGATTATACCAGTACGTACAAAAGCACGACCAATAAACCGGTCTCGAAATTCAACTACGAGCTTTTTAACTGCAACAACTTTAATATACGCTATTGGAGCTGGAATTACCGCGGCTGCTGGCACCAGACTTGCCCTCCAA
+
DDDDDIIIIIIHIIIHIIIIIIIIIIIIIIIIIIIIIIIIIIIIIIIIIIIIIIHIIFHIHIHHIHIIIIIIIIIIIIIIHIIHIIIIHIHIGIIHIIIIIHIIIIIIIIIIIIIIIIIIIHIIIIIIIIHHHIIIIIHIIIHIIIIHHFIIIIIHHHIHGIHIIIIIIIIIHIIIHIIIIIHIIIIHFHHIIIIIHIIIIIIIIHIHHIIIIIIIIIIIIIHHFHHGHHIIIHIHHIHGHDHHIIHHIIIIIIIIIIIIIIHIIIIIIIIHHHIIIIIIIIIHIIIIIIIIIIIIIIIIIIIIIIIIIIIIIIGIIIIIIIIIIIIIIIIIIIIIIIIIDDDDD
@HISEQ:969:HM2KJBCX2:2:1102:19795:35871 2:N:0:ACTATGCA
CTTAGCTACTCTCCCAACTATCCCTATTAATCATTACGGTGGTCCTAGACCAACAAAATAGAACCAACGTCCTATTCTATTATTCCATGCTAATCTATTCAAGCAAAAGCCCGCTTTAAACACTCTAATTTTTTCAAGGTAATGGTCCTGGTTCCCCGACACACCCAATAAAGGGCATACCGGCTCACCAGAAGGATAGACCCGACAACAGACAGTACTCGCCAGAGACGGACCGCCCGGTCAGGTCTAAAATTCAACTACGAGCTTTTTAACTGCAACAACTTTAATATACGCTATTGGAGCTGGAATTACCGCGGCTGCTGGCACCAGACTTGCCCTCCAA
+
DDDDDIIIIIIIIIIIIIIIIIIIIIGIHHIIIIIIIHIIIIIIHIIIIIIIIIIHIGHGHIIIIIIIIIIIIIIIIIIIIIIIIIIIIHHIHIHIIIHIIHHIIIIIIIIHEIHHIIIIHIIIIIIIIIHHIIIHIIIIIIIIIHIIIIHIIIIHIHIIHIIIIIIIIIEHIIIIIHIHIIIIIIIIHIIIHIHHIIIIIIIIIIIIHIIIIIIIIIIIIIIIIIIIIIIHIIIIIIIIIIIIIHHIIIIIIIIIIIIIIIIIIIIIIIIIIIIIIIIIHIIHIIIIIIIIIIHHHHIIIIIIIIIIIHIIIIIIIIIIIIIIIIIIIIIIIIIIIIDDDDD
@HISEQ:969:HM2KJBCX2:2:1102:1838:36111 2:N:0:ACTATGCA
CTTAGCTACTCTCCCAACTATCCCTATTAATCATTACGTGGTCCTAAAACCAACAAAATAGAACCATCGTCCTATTTTATTATTCCATGCTAATGTATTCAAGCAAAAATGCCCGCTTTAAACACTATATTTTTTTCAAAGTAAAAGTCCTAGTTCATTGAAACACCCAAGAGCATCCCAATTCACCAGAAGGTGAGAAATTGGCTACACACCGATTCATGCCCCTAAAGGCATGACCGATATATCCCAATCCCGAAATTCAACTACGAGCTTTTTAACCGCAACAACACTAATATACGCTATTGGAGCTGGAATTACCGCGGCTGCTAATACCAGACTTGCCCTCCAA
+
DDDDDIIIIIIIIIIIIIIIIIIIIIIIIIIIIIIIIIIIIIIIIIIIIIIIIIHHFHHIHHIIIIGIIIIIHFHHIIFHHIHIIHHIIIIHHIIHIIHIHHHIIHIIHHIHHHIIHIIIHHIIIIIIIIIIIHIIIIIIHIIIIIIIIIIHIHIIIIIIHEHIIIIIIIHIIHHHIIHIGHIIHHIIIIIIIIIIIIIIHIIIIIIIHHHIHIIHHIIIIIIIIIIIIIIIIIIIIIIIIIHHCHG<IHHIIIIIIIIIIIHIIIIIIIIIIIIIIIIIIIHIIIIIIIIIIIIIIIIIIIIIIIIIIIIIIIIIIIIIIIIIIIIIIIIIIIIIIIIIIIIIDDDDD
@HISEQ:969:HM2KJBCX2:2:1102:14294:36941 2:N:0:ACTATGCA
CTTAGCTACTCTCCCAACTATCCCTATTAATCATTGCTCACAAATCCAAAAACCAACAAAATACGATAAACGAGCCCTAACTTATTATTCCATGCTAATGTATTCATAACTAACCGCCTGCTTTAAACACTCTAATTTTTTCAAAGTAAAGGTCCTGGATTGCGAACCCAACCCAGCAAAGGGCAGGAACGTTCTCCAGGAAGATGGTAAGCGCGCATCGGCACTCACACACGAAACCGTGGCGGGCCAAGCGCACTATACCAGAAATCCAACTACGAGCTTTTTAACTGCAACAACTTTAATATACGCTATTGGAGCTGGAATTACCGCGGCTGCTGGCACCAGACTTGCCCTCCAA
+
DDDDDIIIIIIIIIIIIIIIIIIIIIIIIIIIIIIIIIIIIGGIHIIIIIHIIHIIIIGIIIHIIGIHIIIIHHIIHIIIHIIIIIIIIIIIIIIIIIHIH@GHFIIIIHHIGIIIIIIIIIHIIIIIIIIIIIIIIIIIIIIIIIHIIIIIIIIIIIIIIIIIHIIHIIIIIIIIIIIIIIIIIIIIIIIHHIIIIIIIIHIIIIIIIIHIIIIIIIGIIIIIIIIIIIIIIIIIIIIIIIIIIIIIIIIIIHHEGIIIIIIIIIIIIIIIIIIIIIIIIIIIIIIIIIIIIIIIIIIIIIIIIIIIIIIIIGIIIIIIIIIIIIIIIIIIIIIIIIIIIIIIIIIIIIIIIDDDDD
@HISEQ:969:HM2KJBCX2:2:1102:9004:37307 2:N:0:ACTATGCA
CTTAGCTACTCTCCCAACTATCCCTATTAATCATTACGGTGGTCCTAGAAACCAACAAAATAGAACCACAACGTCCTATTCTATTATTCCATGCTAATCTATTCAAGCAATAGCCCGCTTTAAACACTCTAATTTTTTCAAGGTAATGGTCCTGGCTCCCCAACACACCCAATTAAGGACATACTGGTTCACCAGAAGGAAGACCCGACAACAGGACAGTACTCGCCAAAGACGGACCGCCCGGCCAAGTCTAAAATTCAACTACGAGCTTTTTAACTGCAACAACTTTAATATACGCTATTGGAGCTGGAATTACCGCGGCTGCTGGCACCAGACTTGCCTCA
+
DDDDDIIIIIIIIIIIIIIIIIIIIIIIIHIIIIIIIIIHIHIIIIIHHIHHIIIIHHHHGHGHIIIIIIHIIIIIIIIIIIIIIIIIIIIIIIIIIIIIIGHIIIIIIIIHIIIIIIIIIIIHIIIIIIIIIIIIIIIIIHHIIIIIIIIIIIIIIIIIIIIIIIIIIIIIIHHHHHIHIIIIIIIIIIIIIIIIIIIIHIIIIIIIIIIIIIIIIIIIIIIIIIIHHIHIIIIIIIIHIHHIIIIIHHHGGIIIHHIIIIIHIIIIIIIIIIIIIIIIIIIHHHIIIIIIIHEIIHHHHHIIIIIIIIIIIIIIIIIIIIIIIIIIIIIIHIIIIIIDDDDD
@HISEQ:969:HM2KJBCX2:2:1102:15718:37351 2:N:0:ACTATGCA
CTTAGCTACTCTCCCAACTATCCTATTAATCATTACGGTGGTCCTAGACCAACAAAATAGAACCAACGTCCTATTCTATTATTCCATGCTAATCTATTCAAGCAAAAGCCCGCTTTAAACACTCTAATTTTTTCAAGGTAATGGTCCTGGTTCCCCGACACACCCAATAAAGGGCATACCGGCTCACCAGAAGGATAGACCCGACAGCAGAACAGTACTCGCCAGAGACGGACCGTCCGGTCAGGCCTAAAATTCAACTACGAGCTTTTTAACTGCAACAACTTTAATATACGCTATTGGAGCTGGAATTACCGCGGCTGCTGGCACCAGACTTGCCCTCCAA
+
DCDDDIIIIIIIIIIIIIIIIIIIIHIIIIIIIIIIIHIIIIIIIGIIIIIIIIIIHHHHEHHIHHIFHGHHHGHIHHHHIIIIIIIIIIIIIIIIIIHIHHEHHHIHHHIIIIIIIHHHIIHIIIIIIIIIHIHFIIIHIHHIIHIIIIIIIHIIIIIIIIIHIIIIHHHIIIIIIIIIIIIIIIIIIIHIIIIHIIIIIIIIHIIHIIIIIIIHHIIIIIIIII=IIIIIIIIIIIIIIHIIIIIIIIIIIIIIIIIIIIIIIIIIIIIIIIIIIHIIHIIIIIIIHIHIIHHGFFIIIIIIIIIIIIIIIIIIIIIIIIIIIIIIIIIIIIIIIIDDDDD
@HISEQ:969:HM2KJBCX2:2:1102:8748:37538 2:N:0:ACTATGCA
CTTAGCTACTCTCCCAACTATCCCTATTAATCATTACGGTGGTCCTAGACCAACAAAATAGAACCAACGTCCTATTCTATTATTCCATGCTAATCTATTCAAGCAAAAGCCCGCTTTAAACACTCTAATTTTTTCAAGGTAATGGTCCTGGTTCCCCGACACACCCAATTAAGGACATACCGGCTCACCAGAAGGATAGACCCGACAACAGGACAGTACTCGCCAGAGACGGACCGCCCGGTCAAGCCTAAAATTCAACTACGAGCTTTTTAACTGCAACAACTTTAATATACGCTATTGGAGCTGGAATTACCGCGGCTGCTGGCACCAGACTTGCCCTCCAA
+
ADDDDIHIEHHHHHIFFHIIIIIHHIGIIHIIIHHHIIIIIHIHCGHHEHEHIIHHEHFEEHIHGIIIIIHFHCHHIIIIGHIH@GHHIIIIICHFHHHEGCHIIIIIIIHIIIGIIIIIIHHHIIIFHIIIIIIIHIIIIIIHIHHHHHHIHHIGHHIHHDEHIHHHIIIHHEIIHIIIHHIIHHEHHHHDIHGHHGHFHIHIIIIHIIHHIIIIHIIHIIHHHHIHHGIIIHIHHIIIIIHIIIIIIIHIIHHHHIIIHIIHHIIIIIIIHGIHFFHHHHHHHIIIIHIIIIHHHHGIHIIIIIHHHIIHHIIIIIIIIIIIIIHIIHHFIIIIIIIDDDDD
@HISEQ:969:HM2KJBCX2:2:1102:19284:37587 2:N:0:ACTATGCA
CTTAGCTACTCTCCCAACTATCCCTATTAATCATTACGGTGATCCTAGAAACCAACAAAATAGAATCATGCCGTCCTATTTTATTATTCCATGCTAATGTATTCAAGCAAAATGCCTGCTTTAAACACTCTAATTTTTTCAAAGTAAAGGTCCTGGTTCCCCGCGACACCCAATTAAGGGCATTGCGGTTCTCCAGAAGGTGAGAAATTGACTACACCAGTTCATACCCCTTAAGGCACGACCGATGTGTCAATCCCGAAATTCAACTACGAGCTTTTTAACTGCAACAACTTTAATATACGCTATTGGAGCTGGAATTACCGCGGCTGCTGGCACCAGACTTGCCCTCCAA
+
BDDDDIIIIHIHHIIIIIIIIIGHHIIHIIIIIIHEHHIIHHIIIIHIHIIHIIIHHIIIIIHIEHIIIHIIIIIIIIIHHHHHIIIIIHFHIIIIIIHIIGHHIIFHIIHIIHIGHIIIIHIHHGIHIIIIIIIIIIIHIIHHIHIIIHIIHIIHIHIGIIIIIIIIIIIIIHIIIHHGHIIIIIHIIIIHGIIHIIIIIIIIIIIIIIIHHHHHIIGIHII=IIIIIIIIIIIIIHHHHHIIIIIHHHGIHIHIIIIIIIIHIIIIHIIIIIIIIIHIIIIIIIIIIIIIIIIIIIIIIIIIIIIIIIIIIIIIIIGIIIIIIIIIIIIIIIIIIIIIIIIIIIIDDDDD
@HISEQ:969:HM2KJBCX2:2:1102:9582:37933 2:N:0:ACTATGCA
CTTAGCTACTCTCCCAACTATCCCTATTAATCATTACGGTGGTCCTAGACCAACAAAATAGAACCAACGTCCTATTCTATTATTCCATGCTAATCTATTCAAGCAAAAGCCCGCTTTAAACACTCTAATTTTTTCAAGGTAATGGTCCTGGTTCCCCGACACACCCAATAAAGGACATACCGGCTCACCAGAAGGATAGACCCGACAGCAGAACAGTACTCGCCAGAGACGGACCGTCCGGTCAGGCCTAAAATTCAACTACGAGCTTTTTAACTGCAACAACTTTAATATACGCTATTGGAGCTGGAATTACCGCGGCTGCTGGCACCAGACTTGCCCTCCAA
+
DDDDDIIHIIGIGIIIIIIIIIIHIHIIIEHIIHGHIIHHIIIIGIIIFHHHHHHIHIHIHIIIIIHIHHIIIHIIHHHID<GCHGEH?@FHEHHHIIIHHCGIIHHIIGHIIIIIHEHHHIHGEHIIIIHHEHHFGIIHIGIIIIIIIHHEGIIIIHHHIIHFHIHGIIHIIIHHIHHHEHIIIIHIHHIIIIHHHIHGICIIGIIHHHGFFEHGHHDEIIIHGIIHHIIHDIGIHEFHIHGIHHHFHIIIIIIHIIIHIIHEIIIIHHHIIIIHFEIIIIHFEHHEHIHEIIHGFFHHHHHEIHIIIIIIHHIHIIIIIIHHHGIIIHIHIIIIIIHADADD
@HISEQ:969:HM2KJBCX2:2:1102:10777:38453 2:N:0:ACTATGCA
CTTAGCTACTCTCCCAACTATCCCTATTAATCATTACGGCGACTCTAGAAACCAACAAAATAGAACCGCACGTCCTATTTCATTATTCCATGCTAATGTATTCTGGCGAAATGCCTGCTTTGAACACTCTAATTTTCTCAAGGTAAACGTCCTGGTTCCCCGACGCACCCAGTGAAGGGCACGCCGATTCACCAAGAGGAAAGGCCCGGCCGCACAGTACAACGCCTTGCGGCGGACCGCCCGTCCAGGCCCAAATTTCAACTACGAGCTTTTTAACTGCAACAACTTTAATATACGCTATTGGAGCTGGAATTACCGCGGCTGCTGGCACCAGACTTGCCCTCCAA
+
BBDDDHIIIIHHIIIIIIIIIFHHHIHIHIIHIIHHHHHIIHHIGIIIHHHIIFEHHHHHHEHHHHIDHHIGIIIIHHIIIIIIHHIHIIHIIHHIIIIIGIIIHHIIIIIIIHIHIHHIIIIGIIIIIHIIHIIIIHIIHIIIIIIHIIIIHIHIHIIIIIIIIIIIIHIIIIIIIHIIHIIIIIIIIHHEHIIIIHHIHIIHIIIHIIIIIIIIHEHHIIIIHIIGIIHIIIIIIIGIHHIHHDIIIGGHIIHEIIIHIIIIIIIIIIIIIIIIIIIIIIIIIHIIHIIHIHGHHIIIIHIIIIHFIIIIIHHIHGIIIIIHIIIHIIIIIIIIIIIIIIDDDDD
@HISEQ:969:HM2KJBCX2:2:1102:19785:37764 2:N:0:ACTATGCA
CTTAGCTACTCTCCCAACTATCCCTATTAATCATTACGTCAATCCTAGAAACCAACAAAATAGGATCAACGTCCTATTTCATTATTCCATGCTAATGTATTCAAGCGCGAGCCTGCTTTAAACACTCTAATTTTTTCAAAGTAACAGTCCTGATTCCCCGCCACACCAAATGAATGACATGATGGTTCGTCAGAAGGTAGGAACCAGTAACACCAGTACGTACCTAAGGCACGACCAACGTACTGATCCCGAAATTCAACTACGAGCTTTTTAACTGCAACAACTTTAATATACGCTATTGGAGCTGGAATTACCGCGGCTGCTGGCACCAGACTTGCCCTCCAA
+
DDDDDGIIIIIHHIHIIIIIIIIIIIIIIIIIIIIIIIHHIIIIHIIIIIIIIIIIIHHHHHHH@FHIIIIHHHIHIIIHIIIIIIIIGIIIIIIIIIIIIHHHHIIIIIIIIIHIHHHIHHIHHHIIIGIIIHHIIHGHHIIIIIHHHIIIIHHIIHHIIIHIIIIIIIIHHIHIIIIIIIIIIIIIIIIIIIIIIIIIIIIIIIIIIIIIIIIIIIIIIIIIIIIHIIIIIIIIIIIIIIIIIIIIIIIIIIIIIIIIIHIIIIIIIIIIHGHHIIIIIIIIIHIIIIIIIIIIIIIIIIIIIIIIIIIIIIIIIIIIIIIIIIIIIIIIIIIIIIIIDDDDD
@HISEQ:969:HM2KJBCX2:2:1102:3468:39218 2:N:0:ACTATGCA
CTTAGCTACTCTCCCAACTATCCCTATTAATCATTACGTCAATCCTAGAAACCAACAAAATAGGATCAACGTCCTATTTCATTATTCCATGCTAATGTATTCAAGCGCGAGCCTGCTTTAAACACTCTAATTTTTTCAAAGTAACAGTCCTGATTCCCCGCCACACCAAATTAATGACATGATGGTTCGTCAGAAGGTAGGAACCAGTAACACCAGTACGTACCTAAGGCACGACCAACGTACTGATCCTGAAATTCAACTACGAGCTTTTTAACTGCAACAACTTTAATATACGCTATTGGAGCTGGAATTACCGCGGCTGCTGGCACCAGACTTGCCCTCCAA
+
DDDDDIIIIIIIHHIIIIIIIIIIIIIIHIIIIIIIIIIIIIIHIIIGHIIIIIIIHIHIHIIHIHHHHIHIIIIIIHIIIIIIIIIGHHIIIIIIIIIIIEHHHIIIIIIIIIIIIIIIIIIIIIIIGHHIHIIIFIIHIHIIIIIIIIHHIIIIIIIIIIIIIIIIIIIIIIIIIIIIIIIIIIIIIIIIIIHIIIIIIIIIIIIIIIIIIIIIIIIIIIIIIIIIIIIIHIIIIIIIIIIHIIIIIIIIIIIIIIIIIIIIIIIIIIIIIHIIIIIIIIHIIIIIIIIIHIIIIIIIIIIIIIIIIIIIIIIIIIIIIIIIIIIIIIIIIIIIIIIIDDDDD
@HISEQ:969:HM2KJBCX2:2:1102:13641:37779 2:N:0:ACTATGCA
CTTAGCTACTCTCCCAACTATCCCTATTAATCATTACGGTGATCCTAGAAAACAACAAAATAGAACCATGCCGTCCTATTTTATTATTCCATGCTAATCTATTCAAGCACTAGCTTGCTTTAAGCACTCTAATTTTTTCAAGGTAATAGCTCTGCTTCCCCAACGCACCAAATTAATGGCATGAAGGTTATTCAGAAGGTAAGAATCCATCAAATCAGTACGAACAGTGAAGCCCGACCGATAGACAGATTCCGAAATTCAACTACGAGCTTTTTAACTGCAACAACTTTAATATACGCTATTGGAGCTGGAATTACCGCGGCTGCTGGCACCAGACTTGCCCTCCAA
+
B0<<<<CGC1C1<CC?C0F1<DFFFCFGCHCGHHHIHCHH@CF1CCGG?GF1<<@F1<FFGHGHHFHFHE?GDHH/@GEC?GEHIEEHGCH1<1D@11EEGDFHGHCIIHHH?IHHHHIHHHEBCHGHIHHHHHIHHIIIHHFIIIIHEIIHCHHECIHHHC<HHGGHIIHGIIIHGIHIIII;HHGHHHIIIIIIHHHIIIIIIIIIIIIIHIIIIHFH;HIHIIIIIIIIGIIIIIIIIIHIHHGIHHHIIIIIIIHHIIIHIIIIIIIIIIIIIIHIIIIIIIIIIIIIIIIIIIIIIIIIIIIIIHHIIIIIIIIHIIIIIIIIIHIIIIIIIHIIIIIDDDDD
@HISEQ:969:HM2KJBCX2:2:1102:14875:37601 2:N:0:ACTATGCA
CTTAGCTACTCTCCCAACTATCCCTATTAATCATTACGGTGATCCTAGAAACCAACAAAATAGAACCATGCCGTCCTATTCTATTATTCCATGCTAATGTATTCGAGCAAAAATGCCTGCTTTAAACACTCTAATTTTTTCAAGGTAAAGGTCCTGGATCCGCAAGACACCCAATTAAGGACATCAAGTTTCTCCAGAAGGTGAGAAATCAACAGCGACAGTTCATACCCCTTAAGGCATGACCATCACGTCAATCCCGAAATTCAACTACGAGCTTTTTAACTGCAACAACTTTAATATACGCTATTGGAGCTGGAATTACCGCGGCTGCTGGCACCAGACTTGCCCTCCAA
+
DDDDDIIIIIIIIIIIIIIIIHHIIIIIIIIIIIIIIIIIIHIIIIIIIIIIIIIIIIIIIIIHHIHIIEIIIIHIIIIIIIIIIIIIIIIIIIIIIIIIIHHHIIIIIIHIIIIIIIHIIHIHIIIIIIHIIIIIIIIIIIIIIIIIIHHHGIIIIIIIIIIIIIIHIIIIIIIIIIIIIIIIIIIIIIHIIIIIIIIIIIIIIIHHHIIIIIIIIIIIIIIIIIIIIIIIIIIIIIIIIIIIIIIIIIHGIIIHIIIIIIIIIIIIIIIIIIIIIIIIIIIIIIIIIIIIIIIIIIIIIIIIIIIIIIIIIIIIIIIIIIIIIIIIIGIIIIIIIIIIIIHIIIIIDDDDD
@HISEQ:969:HM2KJBCX2:2:1102:17276:38784 2:N:0:ACTATGCA
CTTAGCTACTCTCCCAACTATCCCTATTAATCATTACGGTGGTCCTAGACCAACAAAATAGAACCAACGTCCTATTCTATTATTCCATGCTAATCTATTCAAGCAAAAGCCCGCTTTAAACACTCTAATTTTTTCAAGGTAATGGTCCTGGTTCCCCGACACACCCAATAAAGGGCATACCGGCTCACCAGAAGGATAGACCCGACAACAGACAGTACTCGCCAGAGACGGACCGCCCGGTCAGGCCTAAAATTCAACTACGAGCTTTTAACTGCAACAACTTTAATATACGCTATTGGAGCTGGAATTACCGCGGCTGCTGGCACCAGACTTGCCCTCCAA
+
DDDADHHIIGHHIHIHHIIHIIIIIIIIHIIIIHIIIIHHIHFIIIIHHIIIIHIHHHHIHHIIIHHIIHIIIIIIHIIIIIIIHHIEGHHHHHIIIIIGIFIIIIIIHIIHIHGHHIHHIIGIIIIHHIHHHHAHHIIHEIIHIIHHIIIHHIIIIIHHIIIIIIIHHHHHIHIIHHIIIHIIHHFHIIIIHHIIHHIIIIIHHHHHIHHHHIIIIIHGIII=IIIIIIIIGIIIIHHGHIIHIHIIIIIIIHIIIIHEHHFIIIIHHHIIIIIIIHHHIIIIIHIIIIHIHHFFDIIIIIIIIIIIIIIIIIIHIIIHIIHIIIIIIIIIIIIHIDCDDD
@HISEQ:969:HM2KJBCX2:2:1102:11476:39583 2:N:0:ACTATGCA
CTTAGCTACTCTCCCAACTATCCCTATTAATCATTACGGTGGTCCTAGAAACCAACAAAATAGAACCACAACGTCCTATTCTATTATTCCATGCTAATCTATTCAAGCAATAGCCCGCTTTAAACACTCTAATTTTTTCAAGGTAATGGTCCTGGCTCCCCAACACACCCAACAAAGGACATGCTGGTTCACCAGAAGGAAGACCCGACAGCAGACAGTACTCGCCAAAGACGGACCGCCCGGCCAGGCCTAAAATTCAACTACGAGCTTTTTAACTGCAACAACTTTAATATACGCTATTGGAGCTGGAATTACCGCGGCTGCTGGCACCAGACTTGCCCTCCAA
+
DDDDDIIIIHIIIIIIIIHIIIIIIIIIIIHIIIIIIHHIGIIIIIIIHIIHHIIHHIIHIHHHHIHHIIIIHEHIIIIHHIIIIIHHIIIIHHIHIIFHIIIIIIIIIIIIIIIIIIIIIHIIIIIIIIHHIIIHIIIHHIHHIIHHHHHIIIIIIHIIIHIIIIHIIIIIIIIIIIIIIIHHIIIIIIIIIIIIIIIIIIIIIIIIIIIIIIIIIIIIIHIIIIIIIIHIIIIHHHIIIIIIHIIIHHIIIIIIIIIIIIIIIHIHIIIIIHIIIIIIIIIIIIIIIIIHHEIIIHFHGIIIIIIIIHIIHIIIHIIIIIIIIIIIIIIIIIIIIIIIIDDDDD
@HISEQ:969:HM2KJBCX2:2:1102:13382:39678 2:N:0:ACTATGCA
CTTAGCTACTCTCCCAACTATCCCTATTAATCATTACGGTGGTCCTAGAAACCAACAAAATAGAACCACAACGTCCTATTCTATTATTCCATGCTAATCTATTCAAGCAATAGCCCGCTTTAAACACTCTAATTTTTTCAAGGTAATGGTCCTGGCTCCCCAACACACCCAATAAAGGACATGCTGGCTCACCAGAAGGAAGACCCGACAGCAGACAGTACTCGCCAAAGACGGACGCCCGGCCAGGCCTAAAATTCAACTACGAGCTTTTTAACTGCAACAACTTTAATATACGCTATTGGAGCTGGAATTACCGCGGCTGCTGGCACCAGACTTGCCCTCCAA
+
DDDDDIIIHIIIIIIIIIIIIIIIIIIIIIIIIIIIHIIIIIIIIIIIIIIHIIIIHIIIIIHHIHIHHHIHIIIIIIIHIIIIIIIIIIIIIHIIHIIIIHHIIIIIIIIIIIIHIHIIIIIIIIIIIIIIIIIIIIIIIIIIIIHIIIIIIIIHIIIHIIIIIIIIIIIHIIIIIIIIIIIIIIIIIIIIIIIIIIIIIHIIIIIIIIIIIIIIIIIIIIIIIIIIIIIIIIIII?IIIIIHHIIIIIIIIIHHIIIIIIIIIIIIIIIIIIIIIIIIIIIIIIIIIIIIIIIIIIHHIIIIIIIIIIIIIIIIIIIIIIIIIIIIIIIIIIIIIIIIDDDDD
@HISEQ:969:HM2KJBCX2:2:1102:6580:39470 2:N:0:ACTATGCA
CTTAGCTACTCTCCCAACTATCCCTATTAATCATTACATCGATCCTAGAAACCAACAAAATAGAATCTGATGTCCTATTTCATTATTCCATGCTAATGTATTCAAGCGTAAGCTTGCTTTAAACACTCTAATTTTTTCAAGGTAACAGTCCTAATTCCCCATAACATCAAATAAATGACATTATGGTTCTTTAGAAGGTGAGAACCAATAAAACCAGTACATACCAAGGCATGACCGATTCCTTGATCCCGAAATTCAACTACGAGCTTTTTAACTGCAACAACTTTAATATACGCTATTGGAGCTGGAATTACCGCGGCTGCTGGCACCAGACTTGCCCTCCAA
+
DDDDDIIIIIIIIIIIIIIIIIIIIIIIIIIIIIIIIIIIIIIIIIIHIIIIIIIIIIIIIIIHGIIIIIIGIIIIIIIIIIIIIIIIIIIIIHIIIIIIIIIIIIIIIIIIIIIIIIIIIIIIHIIHIIIIIIIIIIIIIIIIIIIIIIIIIIIIIIIIIIIIIIHIIIIIHIIIIIIIIIIIIIIIIIIIIIIIIIIIIIIIIIIIIIIIIIIIIIIIIIIIIIIIIIIIIIIIIIIIIIHHIIIIIIIIIIIIIIIIHIIIIIIHIIIIIIIIIIIIIIIIIIIIIIIIIIIIIIIIIIIIIIIIIIIIIIIIIIIIIIIIIIIIIIIIIIIIIIIIDDDDD
@HISEQ:969:HM2KJBCX2:2:1102:7752:41360 2:N:0:ACTATGCA
CTTAGCTACTCTCCCAACTATCCCTATTAATCATTACGGTGGTCCTAGAAACCAACAAAATAGAACCACAACGTCCTATTCTATTATTCCATGCTAATCTATTCAAGCAATAGCCCGCTTTAAACACTCTAATTTTTTCAAGGTAATGGTCCTGGCTCCCCAACACACCCAATTAAGGACATACTGGTTCACCAGAAGGAAGACCCGACAACAGGACAGTACTCGCCAAAGACGGACCGCCCGGCCAAGTCTAAAATTCAACTACGAGCTTTTTAACTGCAACAACTTTAATATACGCTATTGGAGCTGGAATTACCGCGGCTGCTGGCACCAGACTTGCCCTCCAA
+
BADDDIHHHIHIIIIIIIIIGIIFHIHHIIHHIIIIIIGEGHHIHHHHIGIIHHIIIHHIIH?HHHHIIIHGHHHHIIIIIHIIIIHGHIEEG@FGCIIHHHIIIIHHHIIIIIIHGGIIIHIHEGIEEHHIIGHHHIHIHFHHIIIIHHHHIHHHHIDHHHIHHHHHIIIIIFIHIIIHIIIIIHHIIHIHHIHIIIIIHFHIGHHHHGIHHHHHIIIIIIIHIIHHHGIHHHIIIHIIHDHHIHIGIGIIIIIIIIIIIIIHHIIIIIIIHIIIIIIIHHIHHHCIIIIHIHEIIIIIHIIHIHIHHIIIIIIIIIHHIHHIIIIIIIIIHHHIHGIIIHDADDD
@HISEQ:969:HM2KJBCX2:2:1102:4920:41447 2:N:0:ACTATGCA
CTTAGCTACTCTCCCAACTATCCCTATTAATCATTACGTCGATCCTAGAAACCAACAAAATAGAATCAAACGTCCTATTTCATTATTCCATGCTAATGTATTCAAGCGCGAGCTTGCTTTAAACACTCTAATTTTTTCAAAGTAACAGTCCTGATTTCCCGCGACACCAAATTAATGACATCGTGGTTCGTCAGAAGGGAGAAACCAATAATGCTAGTACGTACAAAGTACGACCGACATATTAGTCCCGAAATTCAACTACGAGCTTTTTAACTGCAACAACTTTAATATACGCTATTGGAGCTGGAATTACCGCGGCTGCTGGCACCAGACTTGCCCTCCAA
+
DDDDDIIIIIIIIIIIIIIIIIIIIIIIIIIIIIIIIIIIHIIIIIIIIIIIIIIIIIIIIIIHIIIIIIIHIIHIGIIIIIIIIIIIGIIIIIIIIIIIIIIIIIIIIIIIIIIIHHIIIIIIIHIIIIIIIIIIIIIIIIIIIIIIHIIIIIIIIIIIIIIIIIIIIIIIIIIIIIIIIIIIIIIIIIIIIIIIIIIIIIIIIIIIIIIIIIIIIIIIIIIIIIIIIIIIIIIIIIIIIIHIIIIIIIIIIHHIIIIIIIIIIIIIIIIIIIIIIIIIIHIHHEHIIIIIIIIIIIIIIIIIIIIIIIIIIIIIIIIIIIIIIIIIIIIIIIIIIIIDDDDD
@HISEQ:969:HM2KJBCX2:2:1102:20313:41111 2:N:0:ACTATGCA
CTTAGCTACTCTCCCAACTATCCCTATTAATCATTACGTCAATCCTAGAAACCAACAAAATAGGATCAACGTCCTATTTCATTATTCCATGCTAATGTATTCAAGCGCGAGCCTGCTTTAAACACTCTAATTTTTTCAAAGTAACAGTCCTGATTTCCCACCACACCAAATGAATGACATGATGGTTCGTCAGAAGGTAGGAATCAGTAACACCAGTACGTACCGAAGGCACGACCAGCGTACTAATCCCGAAATTCAACTACGAGCTTTTTAACTGCAACAACTTTAATATACGCTATTGGAGCTGGAATTACCGCGGCTGCTGGCACCAGACTTGCCCTCCAA
+
BDDDBEGHHHEFHHHEEHHHIICHIHHHEHH@HF?FEHHIGHH?GHIHHIIIHHIEHEHHIIHEEFHGHIGEEEHFHGHH1DGHI1<GGGHHHHIFCFIHHHHIIC<HHHDIHHCHHIIIIIGICHHIHHHFGEFHEHIHEHIIHHH@CEHHHHCEDGHHHHHEGHEEHIHHHG@FIHGIIHIDIIHGHGIIIIHGHHHHHIHIIHHHIHHGCIIIIIHHHIIIIIGHGEIHIHGIHHIIHHI@IHHHIGIIIIHC@HHIHEHHIHEHIHIIHHIHEFG<CFGFD1@HEGG@IHCGEHEGIIIIIGIIIHGIHHHHDIHHHEHIIHHHHFFFIHHEE?IIDCDDD
@HISEQ:969:HM2KJBCX2:2:1102:13200:41586 2:N:0:ACTATGCA
CTTAGCTACTCTCCAACTATCCCTATTAATCATTACGTCGATCCTAGAAACCAACAAAATAGGTTCGATCGTCCTATTTCGTTATTCCATGCTAATGTATTCAAGCGCGAGCCTGCTTTAAGCACTCTAATTTTTTCAAAGTAACAGTCCTGTTTCCCCGCAACAACAAATTAATGCCATCACGGTTCTACAAGAGGGAGGGACCAGTGAGGCCAGTGCATACCAGTGGCACGACCGACCTACTGGCCCCGAAATTCAACTACGAGCTTTTTAACTGCAACAACTTTAATATACGCTATTGGAGCTGGAATTACCGCGGCTGCTGGCACCAGACTTGC
+
D?BDDHI?@11111<<CHHC1DGFFFDC@DGGFCCHEHE<??10DEHHHHHIH1<C1FEH<@@DCFD1G1<<F=ED@GHHHHGHHI@<FCHE@EHHIE?EH<D=>DCHHGHHBDGHFEHHI@EECFHHH4@8DF6EHGBC@H1CHCEFGHHHHIICHHHEIHH@@GHHH@DDHFDEHCDFGHH0C<</GEC@D0HEECH@ECH@EIHG1CEHIHGFCAIIHHEHGCG6FHHDGC?<EG@@HFHIHGE@/C1GCF@C?IIIHIIHIFHFHFHEEHIHHHHIHEHGFCHE?HHE@CHF<EHHHG@HHHEEIIHIHHHIIHEGG@G@HIHH?CCHIDBD00
@HISEQ:969:HM2KJBCX2:2:1102:18784:41658 2:N:0:ACTATGCA
CTTAGCTACTCTCCCAACTATCCCTATTAATCATTACGTCGATCCTAGAAACCAACAAAATAGAATCAAACGTCCTATTTCATTATTCCATGCTAATGTATTCAAGCGCGAGCTTGCTTTAAACACTCTAATTTTTTCAAAGTAACAGTCCTGATTTCCCGCGACACCAAATTAATGACATCGTGGTTCGTCAGAAGGGAGAAACCAATAATGCTAGTACGTACAAAGTACGACCGACATATTAGTCCCGAAATTCAACTACGAGCTTTTTAACTGCAACAACTTTAATATACGCTATTGGAGCTGGAATTACCGCGGCTGCTGGCACCAGACTTGCCCTCCAA
+
DDDDDIIIIHIIIIIIIIIIIIIIIIIIIIIIIIIIIIIIIIIIIIIIHIIIIIIIIGHIIIIHHIIHIIIIHIIIHIIIIHIIIIIIIIIHIIIIIIIIIHIIIIIIIIIIIIIIIIIIIIIIIIIHIIIHIIIIIIIIIIIIIIIIIIIIIIIIIIIIIIIIIIIIIIHHHIIIIIIIIIIIIIIIIIIIIIIHIIIIIIIIIIIIIIIIIIIIIIIIIIIIIIIIIIIIHIIIIIIIHHHIIIIIIIIIIIIIIIIIIIIIIHIIIIIIIHIIIIIIIIIHHIIIIIIHIIIIIIIIIIIIHIIIIHIIIIIIIIIIIIIIIIIIIIIIIHIHIIIDDDDD
@HISEQ:969:HM2KJBCX2:2:1102:18434:41768 2:N:0:ACTATGCA
CTTAGCTACTCTCCCAACTATCCCTATTAATCATTACGTCGATCCTAGAAACCAACAAAATAGAATCAAACGTCCTATTTCATTATTCCATGCTAATGTATTCAAGCGTAAGCCTGCTTTAAACACTCTAATTTTTTCAAAGTAACAGTCCTGATTCCCCACGACACCAAATTAATGACATCGCGGTTCTTCAGAAGGTAGGAACCGATAATGCCAGTGCGTACCGAGGCACGACCAACAATTCGATCCCGAAATTCAACTACGAGCTTTTTAACTGCAACAACTTTAATATACGCTATTGGAGCTGGAATTACCGCGGCTGCTGGCACCAGACTTGCCCTCCAA
+
DDDCDIIIIIIIIIIHIIIIIIHIIIIIIIIIIIIIIIIIHIIIIIIIFGHCHIHHEFFHHHIIEHHGFGHIIIHIIIIFE@GGEHHHH?GHGIHEIHIIIFHHIGHIEEGEHFIHHIIHIIHIIIIIIHHFHIHHIHHIIIHIHIIHIHEHIIIHHDFIIIIIIIHHIIHHHHIIHEIIHGHHHGIHHHHHIIIIIIIIIIIIIHIHIIIIIIIIIIIHHIIHIIIIIIIIHEHHIIIIIHH@HIHIIIIIIIIIHIIIIHHIIIIIIIIIHHIIIIIHHGEEHHIIIIIHHIIHIIIHHHIIIHIIIIIIIHHDIIIIHIIIIIIIIIHIIIIIIIIIDDDDD
@HISEQ:969:HM2KJBCX2:2:1102:14324:41578 2:N:0:ACTATGCA
CTTAGCTACTCTCCCAACTATCCCTATTAATCATTACGGTGGTCCTTGAACCAACAAAATAGAACCACAACGTCCTATTCTATTATTCCATGCTAATCTATTCAAGCAATAGCCCGCTTTAAACACTCTAATTTTTTCAAGGTAATGGTCCTGGCTCCCCAACACACCCAATAAAGGGCATACTGGTTCACCAGAAGGAAGACCCGACAGCAGACAGTACTCGCCAAAGACGGACCGCCCGGCCAGGCCTAAAATTCAACTACGAGCTTTTTAACTGCAACAACTTTAATATACGCTATTGGAGCTGGAATTACCGCGGCTGCTGGCACCAGACTTGCCCTCCAA
+
DDDDDIIIIIIIIIHHHHIIIIIIIIIIIIIIIIIIIIIIIIIIIHHHIGHGHIIIIHIHIIIIIIIHIHHHHIIHHIIHIIIIHIIIIGHHHIIIIHIIIHIIIHIHIIIHIIIHHHHHIIHHIHHIIHIGHIIHIIIIIIIIIHIHHIIIIHIIIHHHHGHIIIIIHHHHIHIIIIIIIIIIIHIIIIIIIIIIIIIIIIIIIIIIIIIIIIIIIIIIIIIHIIIIIIIIIIIIIIIIIIIHIIIIIIIIIIIIIIIIIIIIIIIIIIIHIIIHIIIIIIIHIIIIIIIIIIIIHHHGHIIIIIIIIIIIIIHIIIIIIIIIIIIIIIIIIIIIIIIIDDDDD
@HISEQ:969:HM2KJBCX2:2:1102:9452:42666 2:N:0:ACTATGCA
CTTAGCTACTCTCCCAACTATCCCTATTAATCATTACGGTGGTCCTAGAAACCAACAAAATAGAACCACAACGTCCTATTCTATTATTCCATGCTAATCTATTCAAGCAATAGCCCGCTTTAAACACTCTAATTTTTTCAAGGTAATGGTCCTGGCTCCCCAACACACCCAACAAAGGACATGCTGGTTCACCAGAAGGAAGACCCGACAGCAGACAGTACTCGCCAAAGACGGACCGCCCGGCCAGGCCTAAAATTCAACTACGAGCTTTTTAACTGCAACAACTTTAATATACGCTATTGGAGCTGGAATTACCGCGGCTGCTGGCACCAGACTTGCCCTCCAA
+
D0DD0FCCFHC?FEHHIIGII?FCHEFCFFGHHIEEHG@FHHIHHHIIGIIIIICEHEEHHHHFHHIIHHG0C<DH=GE?CGHHHEHDEEFHCFGHFHGFHIIIHIHIGGHHEHDD?DHIHHHFHHHHHIHHGFHCCHHGHHEFCEGEEHHIHHGGCECHHHHGHHGHEEEHHEIIIIIIHEHHHGIHHHHHGHHHFIIIHIHGIIHIIIIIIII:IHHGIHIHIIIIIIHHIIIIHHIIHHHHDG?HGHIHHIHHHHHGCGCIIIHGGIIIIIIIIHIGIHIIHHHIIHHHHHIIHHHHHHEHHHIHIIIGHIIIIIIIIIIHIIHHHIHFIIIHHE?C<0?@@@
@HISEQ:969:HM2KJBCX2:2:1102:11212:42938 2:N:0:ACTATGCA
CTTAGCTACTCTCCCAACTATCCCTATTAATCATTACGTCAATCCTAGAAACCAACAAAATAGGATCGAACGTCCTATTTCATTATTCCATGCTAATGTATTCAAGCGTTAGCCTGCTTTAAACACTCTAATTTTTTCAAAGTAACAGTCCTGTTTCCCTGCAACACCAAATTAATGGCATTACAGTTCTTCAGAAAGGAGGAACCAGCAAAGCCAGTGCATACCAGTGGCACGACCAACCTGCTGATCCCGAAATTCAACTACGAGCTTTTTAACTGCAACAACTTTAATATACGCTATTGGAGCTGGAATTACCGCGGCTGCTGGCACCAGACTTGCCCTCCAA
+
DADDDIIIIIIIIIIIIHIIIIIIIIIIIIIIIIIIIIHHHIIIIIIIIIIHHIIHGHEHHHGHHHHEHIIIIIIIIIIIHIHIIIIIHHFGHHIHIIIIIHHHIIIIIHIIIIIIIGGHIHGIHHIHHIIIIIIIHIIHIIHHIIIIIGHHGIIIGIIHIIIIIIIHHIHGHIIIIIIIIIIIIIIHHIIIIIIIIIIIIIIIIIIIIHHIIHIIIIIIIIIGHIIIIHIIII?IHHIIIHIHHHHHIIIIIHIHIIIIIIIIIIIIIIIIIIIIIIIIIHIIIIHIHHHIHIIIIIIIIIIIIIIIIIIIIIIHIIHIIIIIIIIIIIIIIIIIIIIIIDDDDD
@HISEQ:969:HM2KJBCX2:2:1102:12131:42640 2:N:0:ACTATGCA
CTTAGCTACTCTCCCAACTATCCCTATTAATCATTGCTCACAAATCCAAAAACCAACAAAATACGATAAACGAGCCCTAACTTATTATTCCATGCTAATGTATTCATAACTAACCGCCTGCTTTAAACACTCTAATTTTTTCAAAGTAAAGGTCCTGGATTGCGAACCCAACCCAGCAAAGGGCAGGAACGTTCTCCAGGAAGATGGTAAGCGCGCATCGGCACTCACACACGAAACCGTGGCGGGCCAAGCGCACTATACCAGAAATCCAACTACGAGCTTTTTAACTGCAACAACTTTAATATACGCTATTGGAGCTGGAATTACCGCGGCTGCTGGCACCAGACTTGCCCTCCAA
+
DDDDCIIHIIIIIHIIIIIIIHIIIIHIIIIIIIIIIIIIIIGFHIGIIIIIIHIGHIIIHIIIIIHIIIIIHDDDIIIIIIIGIHIIIIIHHI?GHHIIIDGHIIIIIIIHIIHFHGHEIHIHIIIIIIIHIIIIIIIIHIIIGIHIIHHIIIGIIIHIIHIIIIIHIIIIIIIIIIIHIIIHIIIIIIIIIIIIIIIIIHIIIIIIIIIIIIIIIIIIIHHFGIIIIIIIIHIHIIIIIIIIIIIIIIIIIIIIHIIHEIIIIIHIGIIIIIIIIIIIHIIHIIIIIIIIIIIIIIIIIIIIIIIIIHIIIIIIIIIIIIIIIIIIIIIIIIIIIIIIIIIIIIIIIIIIIDDDDC
@HISEQ:969:HM2KJBCX2:2:1102:20665:41650 2:N:0:ACTATGCA
CTTAGCTACTCTCCCAACTATCCCTATTAATCATTACGGTGGTCCTAGACCAACAAAATAGAACCAACGTCCTATTCTATTATTCCATGCTAATCTATTCAAGCAAAAGCCCGCTTTAAACACTCTAATTTTTTCAAGGTAATGGTCCTGGTTCCCCGACACACCCAATAAAGGGCATACCGGCTCACCAGAAGGATAGACCCGACAACAGACAGTACTCGCCAGAGACGGACCGCCCGGTCAGGTCTAAAATTCAACTACGAGCTTTTTAACTGCAACAACTTTAAAATACGCTATTGGAGCTGGAATCACCGCGGCTGCTGGCACCAGACTTGCCCTCCAA
+
DADDDIIIIIIIIIIIGIIIIIIIIIIIIIIIIIIIIIIIHHIIIIIIIIIIIIIIIIIIIIIHGHHIIIIIGHIIIIIIIIIIHHH?EHIHHIIIIIIHIGIHIIHIIHIIHIHHFIHIHIIHHIIHIHIHHHHGHIIHHHHIHHHIHGIHHIIIIIHHIIIIIHIEHHHHIIHEIHHHIHHHIIGIGHIGHIIIIIHIIHHIIIIIIIIIIIIIIHGIIIIIIIIHIIHHIIIIIIIHIIIIIHFIIIIIIIIIIIIIIIIIIIIIIIIIIHIIIHIIIIIIIIIHIIHIIHIIIIIIIIIIIIIIHDIIIIHIIIIIIIIIIHIIIIHIIIIIIIDDDDD
@HISEQ:969:HM2KJBCX2:2:1102:12903:42186 2:N:0:ACTATGCA
CTTAGCTACTCTCCCAACTATCCCTATTAATCATTACGGTGGTCCTAGAAACCAACAAAATAGAACCACAACGTCCTATTCTATTATTCCATGCTAATCTATTCAAGCAATAGCCCGCTTTAAACACTCTAATTTTTTCAAGGTAATGGTCCTGGCTCCCCAACACACCCAATTAAGGACATGCTGGTTCACCAGAAGGAAGACCCGACAACAAGACAGTACTCGCCAAAGACGGACCGCCCGGCCAGGCCTAAAATTCAACTACGAGCTTTTTAACTGCAACAACTTTAATATACGCTATTGGAGCTGGAATTACCGCGGCTGCTGGCACCAGACTTGCCCTCCAA
+
DDDDDHHHEEHHHHHGHIIIIHHGHIIIIIHHIHHIIIIIEHIHHHHIHHHHEHIHHHF@GIGHHHHHHFHHII@GHHHHHHGEHI?CGHIEHIIGIHHHIFHHHHIIIIIHHHH?EHHHHI@CEHIGIIHFHHHHIIIHIHIIIHHIIIHIIHHHIICHHHHIHIHIHIHHHHIHHIFHEHIHIIIHIIIIIHIIIIIHIIII<IIHIIHGHHIHIHIHIIHHHHEFGIHGHIIIIIHGIIHIHHIIIHHHHHHEFIIIIIIIIIIHHIIIIHHIHGHIIIIIHHIIGGHIIIHIIHHHHHIIIHHIIIIIIIHIIHHIIIIHIIIIIIIIIIHIHHIIIHADDDD
@HISEQ:969:HM2KJBCX2:2:1102:17707:43212 2:N:0:ACTATGCA
CTTAGCTACTCTCCCAACTATCCCTATTAATCATTACGTCGATCCTAGAAACCAACAAAATAGAATCAAACGTCCTATTTCATTATTCCATGCTAATGTATTCAAGCGCGAGCTTGCTTTAAACACTCTAATTTTTTCAAAGTAACAGTCCTGATTTCCCACGACACCAAATTAATGACATCGTGGTTCGTCAGAAGGGAGAAACCAATAATACTAGTACGTACAAAGTACGACCGACATATTAGTCCCGAAATTCAACTACGAGCTTTTTAACTGCAACAACTTTAATATACGCTATTGGAGCTGGAATTACCGCGGCTGCTGGCACCAGACTTGCCCTCCAA
+
DDDDDIIIIIIIIIIIIIIIGIIIIIIIIIIIIIIIIIIIIIIIIIIIIIIIIIIIIIHIIIHIIIIIHIHIIIIIIIIIIIIIIIIHIEEHHIIIIIHIIIIIIIIIIHIIIIIIIGIIHIIHIIIIIIIIIIIIIIIIIIIIIIIIIIIIIIIHIIIIIGIIIIIIIIIIHIHHIIIIIIIIHIIIIIIIIIIIIIIIIIIIHIIIIIIIIIIIIIIIIIIIIIIIIIIII=IIIIIIIIHIIIIIIIIIIIIIIIIHIIIIIIIIIIIIIIIIIIIIIIIHIIIIIIIIIIIIIIIIIIIIIIIIIIIIIIIIIIIIIIIIIIIIIIIIIHIIIIIDDDDD
@HISEQ:969:HM2KJBCX2:2:1102:14237:43224 2:N:0:ACTATGCA
CTTAGCTACTCTCCCAACTATCCCTATTAATCATTACGTCGATCCTAGAAACCAACAAAATAGAATCAAACGTCCTATTTCATTATTCCATGCTAATGTATTCAAGCGTAAGCCTGCTTTAAACACTCTAATTTTTTCAAAGTAACAGTCCTGATTCCCCACGACACCAAATTAATGACATCGCGGTTCTTCAGAAGGTAGGAACCGATAATGCCAGTGCGTACCGAAGCACGACCAACAATTCGATCCCGAAATTCAACTACGAGCTTTTTAACTGCAACAACTTTAATATACGCTATTGGAGCTGGAATTACCGCGGCTGCTGGCACCAGACTTGCCCTCCAA
+
DDD?0CG?F1FE<FHECHE?EHECGEHHIEFFHH@CF@<FDDEHEGHH?FFHHCEEHICFECCHIGECECFE<D@CEH?FEEHI?E1CE@@CG<DIHH@GF@HHHDIIHFGHH@DEHEG<FH@6<FECF@DGEEGH@GHHHGFEECHGFCGGHIHHHEEHG?F<C<E,E0DFHHCFHFH@EIHECHF<@HHHHIIIIHGHCECHHIIIHHFFGHGHHIHEHFHE8IIHHCEHHD6EGCHHHECH@IHHIHHHIIHHHEGEGF=HGHEHHFIIHCFHIHHHHHCCEHEEEH@EEDIHHHHHGEEGHIIGCHEDIHHHHGF1F1GCEGF?HIHHFC1HDHHF@DB<0
@HISEQ:969:HM2KJBCX2:2:1102:14345:43196 2:N:0:ACTATGCA
CTTAGCTACTCTCCCAACTATCCCTATTAATCATTACATCGATCCTAGAAACCAACAAAATAGAATCGGATGTCCTATTTCATTATTCCATGCTAATGTATTCAAGCGTGAGCCTGCTTTAAACACTCTAATTTTTTCAAGGTAACAGTCCTAATTCCCCGTGACACCAAATTAATGGCATTACGGTTCTTTAGAAGGTGAGAAATCAATAATATCAGTACATACCAACGGCATGACCGATACATTGATCCCGAAATTCAACTACGAGCTTTTTAACTGCAACAACTTTAATATACGCTATTGGAGCTGGAATTACCGCGGCTGCTGGCACCAGACTTGCCC
+
DDDBAHH?1<<1DFGGHEHGGH@1C@GFHHIHHFHHIIEHGCGHDHHHHIIIFEHIHEF<CCG?EH1FHIIHHFCCHEGHEH@FHIGHFH?FFFHHHHHEGHHFHCEFGCECHHHHGHHH@HHHHHFEHEAFHCCCCBFFFIIHHCHIHGEEHHHHCIIHHEEIHHHEHEHHHEF@GFDCCGGDFFGE,@EIHCCHC:EHHEDHHHHIHHEHHHHEHHHIIIHCHHGDEC?GC<GECEDG@G@FHHFHA??CEHFHHHHIHIHHHHIIIHHHHHGCEHHEDFHC<HHHEHFCEGHHEHGHFGHHHHGIHHGIIHHIHIHHEHE?GGE@IIHHIIHIIDDAD@
@HISEQ:969:HM2KJBCX2:2:1102:5967:43408 2:N:0:ACTATGCA
CTTAGCTACTCTCCCAACTATCCCTATTAATCATTACGTCGATCCTAGAAACCAACAAAATAGAATCAAACGTCCTATTTCATTATTCCATGCTAATGTATTCAAGCGTGAGCCTGCTTTAAACACTCTAATTTTTTCAAAGTAACAGTCCTGATTCCCCACAACACCAAATAAATGACATCATGGTTCGTCAGAAGGGAGAAACCAACAATACCAGTACGTACCGAGGCACGACCGACATGATGGTCCCGAAATTCAACTACGAGCTTTTTAACTGCAGCAACTTTAATATACGCTATTGGAGCTGGAATTACCGCGGCTGCTGGCACCAGACTTGCCCTCCAA
+
BDDCDIIIHIIIIEHHHIIIIIHIIIIIHGHHIIHHIIIHHCHIIIIIHIIHHHCHIGIIIHIIIIHIIHHHIHHHIHIIIIIIIIIIIIIIIFHIHIHHIHHIIHIHHIIIHFHIHHHHHIIIIIIHIIIHEHIHHIHIHHHIHHHH@IHIIIHIIIIIIIHHHHHGHIIIHHHHIIIIHHIIIIHGIIHIIHIIIIIIIIIIHIHHFEGHHIIHHHHHIIIHIIHHIIIIIIIIHIIIIHGHIIIIIIIIIHIIIIHIHIHGHIIIIIIIHHIIIIIIIIHIIIHIIIIIIIIIHIIIIIIIIIIIIIHIIIIIIIIIIIIGIHIIIIIIIIIIIIIIDDDDD
@HISEQ:969:HM2KJBCX2:2:1102:6228:43460 2:N:0:ACTATGCA
CTTAGCTACTCTCCCAACTATCCCTATTAATCATTACATCGATCCTAGAAACCAACAAAATAGAATCGGATGTCCTATTTCATTATTCCATGCTAATGTATTCAAGCGTGAGCCTGCTTTAAACACTCTAATTTTTTCAAGGTAACAGTCCTAATTCCCCGTGACACCAAATTAATGGCATTACGGTTCTTTAGAAGGTGAGAAATCAATAATATCAGTACATACCAACGGCATGACCGAAACATTGATCCCGAAATTCAACTACGAGCTTTTTAACTGCAACAACTTTAATATACGCTATTGGAGCTGGAATTACCGCGGCTGCTGGCACCAGACTTGCCCTCCAA
+
DBDDDIIIIIIIIIIIIIIIIIIIIIIIIIIIIIIIIIIIIGIIIIIIIIIIIGIIHIIIIIHIIIIHIDHIIIIIIIIIIIIIIHIIIHIIIHIIIIIIIIIIIIIIIIIIIIIIIIIIHIIIIIIIIIIIIIIIIIIIIHIIIIIIIIIIIIIIIIIIIIIIIIIIIIIIIIIIIIIIIIIIIIIIIHIIIIIIIIIIIIIIIIIIIIIIIIIIIIIIIHIIIIIIIIIIIIIIIIIIIIIIIIIIIIIIIIIIIIIIIIIIIIHIIIIIIIIIIIIIIIIIIIIIIIIIIIIIIIIIIIIIIIIIIIIIIIIIIIIIIIIIIIIIIIIIIIIIIIIIIIDDDDD
@HISEQ:969:HM2KJBCX2:2:1102:8653:43794 2:N:0:ACTATGCA
CTTAGCTACTCTCCCAACTATCCCTATTAATCATTACGGTGATCCTAGAAACCAACAAAATAGAACCATGCCGTCCTATTTTATTATTCCATGCTAATCTATTCAAGCACTAGCTTGCTTTAAGCACTCTAATTTTTTCAAGGTAATAGCTCTGCTTCCCCAACGCACCAAATTAATGGCATGAAGGTTATTCAGAAGGTAAGAATCCATCAAATCAGTACGAACAGTGAAGCCCGACCGATAGACAGATTCCGAAATTCAACTACGAGCTTTTTAACTGCAACAACTTTAATATACGCTATTGGAGCTGGAATTACCGCGGCTGCTGGCACCAGACTTGCCCTCCAA
+
@DD?BFH@@F<1D@@GECGHIIEHIGIHHCH<GEHHH?<G@GHEFHHECHH11<FHIE1<DEC1CGFHF1F1<<CC0C<GFHHIIHIIH1<G1FHE??FHHHEFCHHEHGFH?GHHHG?GHEHHHHHIIHHEH@FHGFADEIIHIIIGHIHIIHHI1@HEEHHEIIIHEFEHHHHHD<HHIHIIIIIIGIIIHHGHIHHIHHGHHHHEHHHGCHEDEHHIHEHIIIIIIIHGIHHE<IHH@EIHHEGHGIHGIIHIHEHHHGEHHFIHHHHHHEHHIHGHIHFEHHFHGIIIHGCC?EECIIIHHHIGHIIIIIIHDHHHIHHIGIIIHIHIIHHHG@EIIHID@BDD
@HISEQ:969:HM2KJBCX2:2:1102:17096:42972 2:N:0:ACTATGCA
CTTAGCTACTCTCCCAACTATCCCTATTAATCATTACGTCAATCCTAGAAACCAACAAAATAGGATCAAACGTCCTATTTCATTATTCCATGCTAATGTATTCAAGCGTTAGCCTGCTTTAAACACTCTAATTTTTTCAAAGTAACAGTCCTGTTTCCCTGCAACACCAAATTAATGACATTACAGTTCTTCAAGAAGGAGGAACCAGTAAAGCCAGTACATACCAGAGGCACGACCAACTTACTAATCCCGAAATTCAACTACGAGCTTTTTAACTGCAACAACTTTAATATACGCTATTGGAGCTGGAATTACCGCGGCTGCTGGCACCAGACTTGCCCTCCAA
+
DDDDDIIIIHIIIIIIIIIIIIIIIHIIIIHIIIIIIIIIIIIIIIIGIIIIIIIIIIHIIIHHIHHIIIIIHHHIIHIIIIIIIIIIGEHIHHFHIIHIIIIIIIIIIIIIIIIIIHIIIHIIIIIHIIIIIIIIIIHIIIIIIIIIIIIIIIIIIHIIIIIIIIIIIIIIIIIIIIIIIIIIIIIIIIIIIIIIIIIIIIHFHIIIIIIIIIIIIIIIIIIIIIIIIHIIIIIIIIIIIIIHGIIIIIIIIIHIIIIIIIIIIIIIIIIIIIIIIIIIIIIIIIIIIIIIIIIIIIIHHIIIIIIIIIIIIIIIIIIIIIIIIIIIIIIIIIIIIIIIIDDDDD
@HISEQ:969:HM2KJBCX2:2:1102:19748:43861 2:N:0:ACTATGCA
CTTAGCTACTCTCCCAACTATCCCTATTAATCATTACGGTGGTCCTAGACCAACAAAATAGAACCAACGTCCTATTCTATTATTCCATGCTAATCTATTCAAGCAAAAGCCCGCTTTAAACACTCTAATTTTTTCAAGGTAATGGTCCTGGTTCACCGACACACCCAATAAAGGGCATACCGGCTCACCAGAAGGATAGACCCGACAACAGAACAATACTCGCCAGAGACGGACCGTCCGGTCAGGCCTAAAATTCAACTACGAGCTTTTTAACTGCAACAACTTTAATATACGCTATTGGAGCTGGAATTACCGCGGCTGCTGGCACCAGACTTGCCCTCCAA
+
@@DDDGHIHHHHIGIIGIHIHIIIIHIIHHIGHIHHIIHHCEHHIIIIIIIGHHIF1FFHHEGHHFHHHHCHHHIIIIHIHHHGFGHHIHIIIIIIHHFHHFHHIIIHHHEHHDHHIIIIIIIIIHIGHIHIGHHCAHHIIHHHIIIIHHGHHHHHIIIHHDHHIHHHIIIIHHIIIIHI:GGCHHHG@FIHHIHHHHIIHEFGHHHIHEEHHHIHHHHEIIIGIIIIIHGHHIHIHHDHHHGHIHFFIIGIIIIIIIHGIHHHGHHHHHHGIIHHHHHHHFHHIIIIIIHHHIHHD<DIIIIIIIIIIIHIGIIIIIHIHEIIIIIIIHHHHCIIHEHDCDDD
@HISEQ:969:HM2KJBCX2:2:1102:18169:43933 2:N:0:ACTATGCA
CTTAGCTACTCTCCCAACTATCCCTATTAATCATTACTCATTTCCCCAAAAACCAACAAAATTCGAGATACGAGTCCTAAATTATTATTCCATGCTAATGTATTCATAACTTTCAGCCTGCTTTAAACACTCTAATTTTTTCAAAGTAAAGGTCCTGGATTGCGAACCCAACCCAGTAAAGGGCAGGAACGTTCTCCAGGAAGATGGTAAGCGCGCATCGGCACTCACACACGATACCGTGGCGGGCCAAGCGCACTATACCAGAAATCCAACTACGAGCTTTTTAACTGCAACAACTTTAATATACGCTATTGGAGCTGGAATTACCGCGGCTGCTGGCACCAGACTTGC
+
DDDADHIIIIIIIIIIHIIIIHIIHIIIIHIIIIIHIIHHHIGHIIIGIIIHIIIIIIFHGHHHIGHHHIIHHFEHHHIIGHIIIIGHEHHHIIFHIHI?GHHHIIIIIIHHHIIHFHIHIIGHHGHEHHEHIIIIHHHHHHHHHHEIHIIIHEEHHGHHHHHEHIIIHHGHHIIIIIHHHHHGHIIIHHGHHIFEDGGHIIIIIIIIHIIIHHHIGIIHHHHHIIIHHHH:IIIIIIGIIIIIHHFHHCHHECHHIHHHECECGHGF?HHHHFHHIIIHHHHHHHIHHHEEHHFCHEHIHIIIHIIHIIHIIIIIHHHEEIIIIIIIIIIHHIIIHHFED1HIIHDCDAC
@HISEQ:969:HM2KJBCX2:2:1102:10719:45319 2:N:0:ACTATGCA
CTTAGCTACTCTCCCAACTATCCCTATTAATCATTACGTCAATCCTAGAAACCAACAAAATAGGATCAAACGTCCTATTTCATTATTCCATGCTAATGTATTCAAGCGTTAGCCTGCTTTAAACACTCTAATTTTTTCAAAGTAACAGTCCTGTTTCCCTGCAACACCAAATTAATGACATTACAGTTCTTCAAGAAGGAGGAACCAGTAAAGCCAGTGCATACCAGAGGCACGACCAACCTACTAATCCCGAAATTCAACTACGAGCTTTTTAACTGCAACAACTTTAATATACGCTATTGGAGCTGGAATTACCGCGGCTGCTGGCACCAGACTTGCCCTCCAA
+
@DB@BECGH?HGGIIIEHECHIHHHEEHHCCHH1D1DGFGCEEGHCHF?HHIHHFHHEHHIHGF<CGHHIIGHHCCE@E?HHICE@GEEHIHF?HH@<<GECCHGHHEHHHHIIHEHHCFHIIIIIGFEGHHGHFHHIHHIHIHHHFGHHGHEFHHHGHHHECHHCEIIIIHGHEHGFFHHHIIIHHFHEIIHGGHCIHHFHHHHHHGCHFIIIIHHEGHF@<CHG@H@IIIIGIHB<HGE<<1<1<DIHGCHG1G@CCGCD<HGIHHCGC@HHGIGHHHHF1IHCEFEE@=HHHHFHGIFHEHEGC@@HGEGIHHHF1@G<<C<GF<<1HF1<?HCC<GC@DDDD
@HISEQ:969:HM2KJBCX2:2:1102:20846:46224 2:N:0:ACTATGCA
CTTAGCTACTCTCCCAACTATGCCTATTAATCACTACGTCAATCCTAGAAACCAACAAAATAGGTTCGAACGTCCTACTTCATTACTCCATGCTAATGTATTCAGGCGCCAGACTGCTTTAAACACTCTAATTTTTTCAAAGTAACAGTCCTGTTTCCCCGCAACACCAAATTAATGGCATTACTGTTCTACAAGAAGGAGGAGTCAGCGAGCCAGTGCATACCATTGGCACGACCGACCTGCTAACCCCGAAATTCAACTACGAGCTTTTTAACTGCAACAACTTTAATATACGCTATTGGAGCTGGAATTACCGCGGCTGCTGGCACCAGACTTGCCCTCCAA
+
00D@<11<1CG@<GH<<D11111<<<<<<111111<<EF1<<F<@GE11<D111CG?1<<<11111<<<F1/1<0011<<<F111111<1<CE1</<F<F1<F1<<<C/-<//11HC7@G<G818F1BFHCE@@(<1DGCA<18<B1B/HF@GG<%?)<C<<C6.;.B.:8.8C.HC@IHG8==-D/C@D<<//GC/HB0GCF<00<<DCGA100IFF<<1111<1<1CE<HE<?<@<?@@CC1EC///D11<C<111<1@F0D1H@FG<1<<<1?GF<<GD<<11111<00<<<1C1@HHHFC<CD1EHECE</</IHEGC@FGEHHHFC@<GCECHG?@D@B0
@HISEQ:969:HM2KJBCX2:2:1102:2769:46090 2:N:0:ACTATGCA
CTTAGCTACTCTCCCAACTATCCCTATTAATCATTACGTCAATCCTAGAAACCAACAAAATAGGATCGAACGTCCTATTTCATTATTCCATGCTAATGTATTCAAGCGTTAGCCTGCTTTAAACACTCTAATTTTTTCAAAGTAACAGTCCTGTTTCCCTGCAACACCAAATTAATGACATTACAGTTCTTCAGAAAGGAGGAATCAGCGAAGCCAGTGCATACCAGTGGCACGACCAACCTGCTGACCCCGAAATTCAACTACGAGCTTTTTAACTGCAACAACTTTAATATACGCTATTGGAGCTGGAATTACCGCGGCTGCTGGCACCAGACTTGCCCTCCAA
+
ADDCBEHHHHHIHFHIIIIIIIIIIIIIHHGIIHHHHIIIIIIHHIHIIIIIIHHGHEEHHIGHHIIHIE1FHIIIHHIIIIHIHHHCHHIHHHHIGHHIIIIIIHIIIIHHHHHHIHIIIHIHHHIIIHFHHGHIHHHEHIIEFGGHHIIGHHFHIHHHHHHHIHIHIGHIIHHHHIHHHHHIIIHHHHHIHHHHIIIHGIHHHIHHDIHIHHHHHHHHIIIHIII=IIIIIIIIIHHIHIHEGIHIIIIHIIHHHIIIGIIIIIIIHIIIIIIIIIHIIHHGHEHIIIHHIHIIIIHIHIHIHHF@GGIHDIIIIIIGIIHIIIHIHHHGHIIIIHIIIDDDDD
@HISEQ:969:HM2KJBCX2:2:1102:17725:47073 2:N:0:ACTATGCA
CTTAGCTACTCTCCCAACTATCCCTATTAATCATTACGGTGGTCCTAGACCAACAAAATAGAACCAACGTCCTATTCTATTATTCCATGCTAATCTATTCAAGCAAAAGCCCGCTTTAAACACTCTAATTTTTTCAAGGTAATGGTCCTGGTTCCCCGACACACCCAATAAAGGGCATACCGGCTCACCAGAAGGATAGACCCGACAGCAGAACAGTACTCGCCAGAGACGGACCGTCCGGTCAGGCCTAAAATTCAACTACGAGCTTTTTAACTGCAACAACTTTAATATACGCTATTGGAGCTGGAATTACCGCGGCTGCTGGCACCAGACTTGCCCTCCAA
+
DDDDDIIIIIIIIIIIHIIIIIIIIHIIIIIIIIIIIIHIHIIIIIIHIIHHIIIHHIIIHIIIIIIIIIGIIHHHIGIIIIIIIIIFCHHHIIIIIIIIIIHHIIHHHHHIIIHHIIIIIIHIIIIHIIIIIIIIIIIHIIHIIIIIIIIIIIIIIIIIIIIIIIIIIIGIIIIIIIIIHIIHHIIIIIIIIIIHIIIIIIIIIIIIIIHIIIIIIIIHIIIIIIIHHHIIIIGHIIIIIHHIIHHIIIIIIIIIIIIIHIIIIIIIIIIIIIIIIIIIIIIHIIIIIIIIIIHHHDFIIIIIIIIIIIIIIIIIIIIIIIIIIIIIIIIIIIIIIIIDDDDD
@HISEQ:969:HM2KJBCX2:2:1102:8994:47617 2:N:0:ACTATGCA
CTTAGCTACTCTCCCAACTATCCCTATTAATCATTACGTCAATCCTAGAAACCAACAAAATAGGATTAACGTCCTATTTCATTATTCCATGCTAATGTATTCAAGCGTGAGCCTGCTTTAAACACTCTAATTTTTTCAAAGTAACAGTCCTGACTCCCCACCACAACAAATTAATAACATGATGGTTTGTCAGAAGGTAAGAATCAGTAACACCAGTACGTACCAAAGGTACAACTAACGTACTAATCCTGAAATTCAACTACGAGCTTTTTAACTGCAACAACTTTAATATACGCTATTGGAGCTGGAATTACCGCGGCTGCTGGCACCAGACTTGCCCTCCAA
+
DDDDCIIIIIIIIIIIIIIIIIIIIIIIHIIIIIIHIIIIHIIIIIIIHIHIIHHHIHIIHHHHFHHHHHIIIHIIIIIIIIIFIIIHHHHIIIIIIIIIHHHIIIIIIIIIIIIIIIIHHHIIIHIIIIIIHHIIIIIIIIIIIIIIIIIHIIIIIIIIIIIIIIIIIIHIIIIIIIIIIIIIIHHIIIIIIIIIIIIIIIIIIIIIIIIIIIIIIIIIIIIIIIIIIIIIIIIIIIIIIIIHIIIIIIIIIIIIIIIIIIIIIIIIIIIIIIIIIIIIIIIIIIIIIIIIHIIIIIIIIIIIIIIIIIIIIIIIIIIIIIIIIIIIIIIIIIIIIIIIDDDDD
@HISEQ:969:HM2KJBCX2:2:1102:17648:47301 2:N:0:ACTATGCA
CTTAGCTACTCTCCCAACTATCCCTATTAATCATTACGTCAATCCTAGAAACCAACAAAATAGGATCGAACGTCCTATTTCATTATTCCATGCTAATGTATTCAAGCGTTAGCTTGCTTTAAACACTCTAATTTTTTCAAAGTAACAGTCCAAATTCCCCGCAACACCAAATTAATGGCATTACGGCTCATCAGGAAGGAGGAATCAGTGAGACCAGTACATACCAGAGGCATGACCAACCTACTAACCCCGAAATTCAACTACGAGCTTTTTAACTGCAACAACTTTAATATACGCTATTGGAGCTGGAATTACCGCGGCTGCTGGCACCAGACTTGCCCTCCAA
+
DDDDCIIIIIIIIIIIIIIIIIIIIHIIIIIIIIIIIIIIIIIIIIIIHIIIIIIIGHIIIIHHIIIIIIIIHIIIIIIIIIIIIIIIIIIIIIIIIIIIIIIIIIIIIIIIIIIIIIHIIIIIIHIIIIIIIIIIIHIIIIIIIIIHIIIIIIIHIIIIHIIIIHCIIIIIIIHHIHIIIIIIIIIIIIIIIIIIIIIIIIIIIIIIIIIIIIIIIIIIIIIIIIIIIIIIIIIIIIHIIIIHHIHIIIIIIIIIIIIIIIIIIIIIIIIIIIHIIIIIIIIIIIIIIIIIIIIIIIIIIIIIIIIIIIIIIIIIIIIIIIIIIIIIIIIIIIIIIIIIIDDDDD
@HISEQ:969:HM2KJBCX2:2:1102:8726:48229 2:N:0:ACTATGCA
CTTAGCTACTCTCCCAACTATCCCTATTAATCATTACGTCAATCCTAGAAACCAACAAAATAGGATCAACGTCCTATTTCATTATTCCATGCTAATGTATTCAAGCGCGAGCCTGCTTTAAACACTCTAATTTTTTCAAAGTAACAGTCCTGATTCCCCACCACACCAAATTAATGACATGATGGTTCGTCAGAAGGTAGGAATCAGTAACACCAGTACGTACCGAAGGCACGACCAACGCACTAATCCCGAAATTCAACTACGAGCTTTTTAACTGCAACAACTTTAATATACGCTATTGGAGCTGGAATTACCGCGGCTGCTGGCACCAGACTTGCCCTCCAA
+
DDADCGIIIIIGHIIIIIIIIIIIIIIIIHHHHHHIIHHIHIIIIIHIEHIIIHHHIIHGHHHHHHIHIIHGHIIHIIIHHHHHIHIIIHE?GEGHIHIHGIHHIHHHIIGIIIHIIIHHIHIHIHHHHIGIIIIHIHEHIIIIIIIHHHHIIIIIIHHHHIHHHHIHHHHIIIHIHIIIIIIIIIIIIIIIIIIIIIIIIIIIIHHGIHIIIIIIIHIIIIIIIIIIGIHHHHGIHIIIHFEHHHGIHHHEIIHIIHEHHFIHGHIIIGIIIIIIIIIIIIHHIHIIIIHHHIIIHIHIIIIIIIIHHHHIIIIIIIIIIHIIIIIIIIIIHIHIIIIIDDDDD
@HISEQ:969:HM2KJBCX2:2:1102:7550:48085 2:N:0:ACTATGCA
CTTAGCTACTCTCCCAACTATCCCTATTAATCATTACGGTGGTCCTAGAAACCAACAAAATAGAACCACAACGTCCTATTCTATTATTCCATGCTAATCTATTCAAGCAATAGCCCGCTTTAAACACTCTAATTTTTTCAAGGTAATGGTCCTGGCTCCCCAACACACCCAATTAAGGACATGCTGGTTCACCAGAAGGAAGACCCGACAACAAGACAGTACTCGCCAAAGACGGACCGCCCGGCCAGGCCTAAAATTCAACTACGAGCTTTTTAACTGCAACAACTTTAATATACGCTATTGGAGCTGGAATTACCGCGGCTGCTGGCACCAGACTTGCCCTCCAA
+
DDDDDIIIIIIIIIIIIIIIIIIIIIIIIIIHIIIIIIIIIIIIIIIIIIIIIIIIIIHIIIHIIIIIIIIIIIGHIIIIHIIIIIIIIIIIIEHHIIIIHHHHIIIIIIIIHIIIIIIIHHIIIIIIIIIHIIIIIIIHIIIIIIIIIIIIIIIHHHHHIIHIHIHIIIIIIIIIIIIIIIIIIIIIIIIIIIIGIIIIIIIIIIIIIIIIIHIHIIIIIGIIIIIIIIIIIIIIIIIIIIIHIHHIIIIIIIIIIIIIIIIIIIIIIIIIIIIHIIIIIIHIHIIIIIIIIIIIIIIIHHIIIIIIIIHIIIIIIIIIIIIIIIIIIIIIIIIIIIIIIIDDDDD
@HISEQ:969:HM2KJBCX2:2:1102:4342:48352 2:N:0:ACTATGCA
CTTAGCTACTCTCCCAACTATCCCTATTAATCATTACGTCAATCCTAGAAACCAACAAAATAGGATCAACGTCCTATTTCATTATTCCATGCTAATGTATTCAAGCGCGAGCCTGCTTTAAACACTCTAATTTTTTCAAAGTAACAGTCCTGATTCCCCGCCACACCAAATTAATGACATGATGGTTCGTCAGAAGGTAGGAACCAGTAACACCAGTACGTACCTAAGGCACGACCAACGTACTGATCCCGAAATTCAACTACGAGCTTTTTAACTGCAACAACTTTAATATACGCTATTGGAGCTGGAATTACCGCGGCTGCTGGCACCAGACTTGCCCTCCAA
+
DDDDDIIIIIIIIIIIIIIIIIIIIIIIIIIIIIIIIIIIIIIIIIIIHIIIIIIIGHHHHHHHIIIHIHIHIIIIIHHIHHIIIIIHIIIGIIIIIIIIIHHIHIIHIIIIIHIIIIHIIIIIHIIIIFHHIIIHHIHIIIHIIIIIIIIIIIIIGIIIIIHIIIIHIIIIIIIHIIIIIIIIIIIIIIIIIIIIIIIIIIIIII@IIIHIIIIIIHIIIIIHIIIIIHIIIIIIIIIIIIIHIIIHIIIIIHIIIIIIIHIIIIIIIIIIIIIIIIIIIIHIIIIIIIIIIIIIIIIIIIIIIIIIIIIIIIIIIIIIIIIIIIIIIIIIIIIIIIIIDDDDD
@HISEQ:969:HM2KJBCX2:2:1102:12797:48487 2:N:0:ACTATGCA
CTTAGCTACTCTCCCAACTATCCCTATTAATCATTACATCGATCCTAGAAACCAACAAAATAGAATCGGATGTCCTATTTCATTATTCCATGCTAATGTATTCAAGCGTGAGCCTGCTTTAAACACTCTAATTTTTTCAAGGTAACAGTCCTAATTCCCCGTGACACCAAATTAATGGCATTACGGTTCTTTAGAAGGTGAGAAATCAATAATATCAGTACATACCAACGGCATGACCGAAACATTGATCCCGAAATTCAACTACGAGCTTTTTAACTGCAACAACTTTAATATACGCTATTGGAGCTGGAATTACCGCGGCTGCTGGCACCAGACTTGCCCTCCAA
+
DDDCDIIIHIIIIIHHGHICGHIIIHIIIIHIIIIIIHHIIHGEEHGHHHHGHGHIIIIGHHHFHHIEHGIHIGHIIIIIIIIIHHHGHEHHHIIIHIIIIIIHIHHIHFHIGIHIIHHIIHHIHGIIIIGIIHHIHHHGGIIIIHHIHIIIIIHHHIIIIIGIIHHEHIIHFHHH0EEHHIIHHIIHIIIIIHIHIII;IIIIIIIIIIIIIIHIIIIIIIIIGIGIIIIIIIGIIIIIIIHHDGHHHHCHIIIGIIIIIIIIIIGIHIIIIIHIIIIIIIH?IHEIHIGIIIIIIIIHHGIHHIIIIIIIHIIIIIHIHHHIIIIIIIIIIIHHHHIIIIDDDDD
@HISEQ:969:HM2KJBCX2:2:1102:2500:48983 2:N:0:ACTATGCA
CTTAGCTACTCTCCCAACTATCCCTATTAATCATTACATCGATCCTAGAAACCAACAAAATAGAATCGGATGTCCTATTTCATTATTCCATGCTAATGTATTCAAGCGTGAGCCTGCTTTAAACACTCTAATTTTTTCAAGGTAACAGTCCTAATTCCCCGTGACACCAAATTAATGGCATTACGGTTCTTTAGAAGGTGAGAAATCAATAATATCAGTACATACCAACGGCATGACCGATACATTGATCCCGAAATTCAACTACGAGCTTTTTAACTGCAACAACTTTAATATACGCTATTGGAGCTGGAATTACCGCGGCTGCTGGCACCAGACTTGCCCTCCAA
+
DBDADHIIHIHIHHIIIHHIIIIIIIIIIIIIIHHHGHIHIHHHIIGIIHHHIIHHHHHIIFE?GHHGHFHIHIIIGHIIHIIIIHHH?@1GFEEEHHIIGEHHHIHHGEHIFCHHHHHIIIIIHHHCHHHHIHHIHIHGIIIHIIHIHIIIIIHIIIIHIIIIIHIIIHHFGIIIHEHIIIIHIIIIHIIIIIIIIIIHIIIIHHIIIIHIHHH<IHHIIHHHIIIHHIIIIIIIIHIIIIIHICIIHIIIIIIIIIIHIIIIIIIIIIIIHHHIIIIIIIIIIIIIIIIHIIIIIHGHGHHGIIIIHHIIIIIIIIIIIIHIIIIIIIIIIIIIIIIIIIDDDDD
@HISEQ:969:HM2KJBCX2:2:1102:19076:49363 2:N:0:ACTATGCA
CTTAGCTACTCTCCCAACTATCCCTATTAATCATTACGGTGATCCTAGAAACCAACAAAATAGATCCATGCCGTCCTATTCTATTATTCCATGCTAATGTATTCGAGCAAAAATGCCTGCTTTAAACACTCTAATTTTTTCAAGGTAAAGGTCCTGGATCCGCAAGACACCCAATAAAGGACATCAAGTTTCTCCAGAAGGTGAGAAATCAACAGTAACAGTTCATACCCCTTAAGGCATGACCATCACGTCAATCCCGAAATTCAACTACGAGCTTTTTAACTGCAACAACTTTAATATACGCTATTGGAGCTGGAATTACCGCGGCTGCTGGCACCAGACTTGCCCTCCAA
+
DCDDDIHIEHHIIIIIIIHIHHHHIIIIH?HHIIIHHIHHHEHHII@EHIIIIEHHHCGDG?@1GHHCHHI?EHIIIHEGCHFGHEHHCGHIHHHHHHHHHFCHHEEC?FHGIIIGIIIIHE@CEBIIIIIIIHHHHHHIIHHHHIGHHEIHGHE@HEFGHHHHHHIHIIIIIIHHGHGCIHIHHIHIGHGHHHFFGEHEIIIHHIIHHFHHIHIHHHHIHFHIHIIIHHHHEGH;EHHH?EIIIHEHHECDIHDIIIIIGHIIIHHGGIIHGGIIIHHIIHHGIIHHIIHG?IIIHHGHIHIIIHHHHIIIIIIIIIIIIIIIIHHGGIIIIIIHIHGHHHIHHHGIDDBDA
@HISEQ:969:HM2KJBCX2:2:1102:3803:49440 2:N:0:ACTATGCA
CTTAGCTACTCTCCCAACTATCCCTATTAATCATTACGGTGGTCCTAGAAACCAACAAAATAGAACTACAACGTCCTATTCTATTATTCCATGCTAATCTATTCAAGCAATAGCCCGCTTTAAACACTCTAATTTTTTCAAGGTAATGGTCCTGGCTCCCCAACACACCCAATAAAGGGCATACTGGTTCACCAGAAGGAAGACCCGACAGCAGACAGTACTCGCCAAAGACGGACCGCCCGGCCAGGCCTAAAATTCAACTACGAGCTTTTTAACTGCAACAACTTTAATATACGCTATTGGAGCTGGAATTACCGCGGCTGCTGGCACCAGACTTGCCCTCCAA
+
DCDDDIIIIIIIIIIIIIIIIIIIIIIIIIIIIIIIIIIIIIIIIIIIIIIIIIIIIIIIIIIIIIIIIIIIIIIIIIIIIIIIIIIIIIIIIIIIIIIIIHIIIIIIIIIIIIHIIIIIIIIIHHIIIIHIIIIIIIIIIIIIIIHHHIGIIHIIIHIHIIIIIIIIIIIIIIIIIIIIIIIIIHIIHHIIIIIIIIIIIIIIIIIIIIIIIGHIIIIIIHIIIIIIIIIIIIIIIIIIIIIIHIIIHGIIIIIIIIIIIIIIIIIIIIIIIIIIIIIIIIIIIIIIIIIIIIHIIHHIIIIIIIIIIIIIIIIIIIIIIIIIIIIIIIIIIIIIIIIIIDDDDD
@HISEQ:969:HM2KJBCX2:2:1102:10667:50371 2:N:0:ACTATGCA
CTTAGCTACTCTCCCAACTATCCCTATTAATCATTACGTCAATCCTAGAAACCAACAAAATAGGATCAACGTCCTATTTCATTATTCCATGCTAATGTATTCAAGCGCGAGCCTGCTTTAAACACTCTAATTTTTTCAAAGTAACAGTCCTGATTCCCCGCCACACCAAATTAATGACATGATGGTTCGTCAGAAGGTAGGAACCAGTAACACCAGTACGTACCTAAGGCACGACCAACGTACTGATCCCGAAATTCAACTACGAGCTTTTTAACTGCAACAACTTTAATATACGCTATTGGAGCTGGAATTACCGCGGCTGCTGGCACCAGACTTGCCCTCCAA
+
DDBDDIIIIIIIIIIIIIIIIIIIIIIIIIIIIIIIIIIIIIIIIIIIIIIIIIIIIIIIIIHIIIIIIIIIIIIIIHIIIIIIIHIIIIHIIIIIIIIIIHHIIIIIIIHIIIIIIHIIIHIIIIIIIIIIIIIHIIIIIIIIIIHIIIHHHIIIIIIIIIIIIIIIIIHIIIIIIIIIIIIIIIIIIIIIIIIIIIIIIIIIIIIIIHIIIIIIIIIIIIIIIIIIIIIIIIIIIIIIIIHHIIIIIIIIIIIIIIIHHHIIIIIIIIIIIIIIIIIIIIIIIIIIIIIIIIIIIIHIIIIIIIIIIIIIIIIIIIIIIIIIIIIIIIIIIIIIIIIIDDDDD
@HISEQ:969:HM2KJBCX2:2:1102:2573:50487 2:N:0:ACTATGCA
CTTAGCTACTCTCCCAACTATCCCTATTAATCATTACGGTGATCCTAGAAACCAACAAAATAGAACCATGCCGTCCTATTCTATTATTCCATGCTAATGTATTCGAGCAAAATGCCTGCTTTAAACACTCTAATTTTTTCAAGGTAAAGGTCCTGGTTCCACATGACACCCAATTAAGGACATCATGCTTCTCCAGAAGGTGAGAAATCAACTGCGACAGTTCATACCCCTTAAGGCACGACCATCACGTCAATCCCGAAATTCAACTACGAGCTTTTTAACTGCAACAACTTTAATATACGCTATTGGAGCTGGAATTACCGCGGCTGCTGGCACCAGACTTGCCCTCCAA
+
DDDDDIIGIIIHIIIIIIIIIICHIIIIIIIHIIIIIIIIIHIHEHIGIIIIIHIIICHIIIHGHIEHHFC@HHHHHHIIIHGHIHIIHHHIIEHGIIHHHHIIIIHHHHHHIIIGIHHGFHGHHHHHHHIHHGHIIHHEHIIIIIIIIIHGIIIIIIIHHHHHHIHHHGIIHHHIIHIIIIIIIHHIIIIGIIHHHIGHHIIIIIIGIIHIIIIHHHIHHGIIIIIIIIIHIIIIIIIIHIIIIIHIIHHIIIIIGIGIIIHIIIIIIHHHIIIIIIHHHIIIIIIIIIIIHHHIIIIIGIIIIIIIIHIIIIIIIIIIIIIHIIIIIIIIIIIIIIIIIIIIIIHBDDDD
@HISEQ:969:HM2KJBCX2:2:1102:6608:51456 2:N:0:ACTATGCA
CTTAGCTACTCTCCCAACTATCCCTATTAATCATTACAGCGGTCCTAGAAACCAACAAAATAGAACCGATGTCCTATTCTATTATTCCATGCTAATGTATTCGAGCAAAGGCCTGCTTTGAACACTCTAATTTTTTCAAGGTAAAAGTCCTGGTTCCCCCGTACACCCAGTGAAGGGCATAGGATTCCCCAGAAGGAAAGGCTCAACCGAATCCGTGCGCTCGATTAGGAGGACAGATCGGCCAAACCCAAAGTTCAACTACGAGCTTTTTAACTGCAACAACTTTAATATACGCTATTGGAGCTGGAATTACCGCGGCTGCTGGCACCAGACTTGCCCTCCAA
+
DDCDDIIIIIIIIIHIIIIIIIIIIIIIIIIIIIIIIIIIGHIIIIHIIIIIHHHIIIIIIIIHHIIIIIGHIIIIIIIIIIIIIIIIIIGHHHHIIIHHHFHHIIIIIIIIIIIIIIIIIIIIIHIHIIIIIIIHIIHIIIIIIIIIIIIIIIIIIIIIIIIIIIIIIHIIIIIHIIIIIIIIIHIIIIIIIIIIIIIIIIIIIIIIIIIIIIIIIIIIIIIIIIIIIIIIIIIIIIIIIIHIIIIIIIIIIIIIHIIIIIIIIIIIIIIIIIIIIIIIIIIIIIIIIIHHIHIIIIIIIIIIIIIHIIIIIIIIIIIIIIIIIIIIIIIIIIIIIIIDDDDD
@HISEQ:969:HM2KJBCX2:2:1102:10052:50857 2:N:0:ACTATGCA
CTTAGCTACTCTCCCAACTATCCCTATTAATCATTACGTCAATCCTAGAAACCAACAAAATAGGATCAACGTCCTATTTCATTATTCCATGCTAATGTATTCAAGCGCGAGCCTGCTTTAAACACTCTAATTTTTTCAAAGTAACAGTCCTGATTCCCCGCCAACCAAATTAATGACATGATGGTTCGTCAGAAGGTAGGAATCAGTAACACCAGTACGTACCGAAGGCACGACCAACATACTAATCCCGAAATTCAACTACGAGCTTTTTAACTGCAACAACTTTAATATACGCTATTGGAGCTGGAATTACCGCGGCTGCTGGCACCAGACTTGTCCTCCAA
+
DDDDDIIIIIIIIIIIIIIIIIIIIIIIIIIIIIIIIIIIIIIHIIIIIIIIHIIIIIIIIIHHHIIIIIIIIIIIIHIIIIIIIHIIIIIIIIIIIIIHIHHIHHIIIIIHIIIIHIIIIIIIIIIIIIIIIIIIIIIIIIIIIIIIIIIIIIIIIIIIIIIIIIIIHIHIIHHHHIIIIIIIHIIIIIIIIIIIIIIIIHIIIHIIIIIIIIHIIIIIIIIIIIIIIIIIHIIIIIHIIHHIIHIIIIIIIIIIIIIIHIIIIIIIIHIHGIIIIIIHIIIIIIIIIIIIIIIIIIIIIIIIIIIIIIIIIIIIIIIIIIIIIIIIIIIIIIIHCIIDDDDD
@HISEQ:969:HM2KJBCX2:2:1102:3486:51419 2:N:0:ACTATGCA
CTTAGCTACTCTCCCAACTATCCCTATTAATCATTACGGTGGTCCTAGAAACCAACAAAATAGAACCACAACGTCCTATTCTATTATTCCATGCTAATCTATTCAAGCAATAGCCCGCTTTAAACACTCTAATTTTTTCAAGGTAATGGTCCTGGCTCCCCAACACACCCAATTAAGGACATGCTGGTTCACCAGAAGGAAGACCCGACAACAAGACAGTACTCGCCAAAGACGGACCGCCCGGCCAGGCCTAAAATTCAACTACGAGCTTTTTAACTGCAACAACTTTAATATACGCTATTGGAGCTGGAATTACCGCGGCTGCTGGCACCAGACTTGCCCTCCAA
+
DDDDDIIIIIIIIIIIIIIIIIGIIIIIGHIIIIIIIIIIIIHIHHIIGIIIIIHIIIIEHHHE?HHHHHFHHHIDHIHIIHHIIHIGGHHIIIHIIIIIIHHHHIHIIIIIIIHHIIGHHIIGGEHHIIHIHHIIIIHHGIIIIIIHIIIIIIHIIIHIHHHIGIHIIIHHEIIHIHIIIIIIIHIIIIIHHIIIIIIIIIIIIIIIIIIIHIIHIIHIIIIIIIIIIIIIIIIIIIIIIIIIIHIIIIIIIIIIIGIIIIHHIIHIIIIIIIIIIIIIIIIIIIIIIIIIIIIIIIIHHHIIIIIIIIIIIIIIIIIIIIIIIIIIIIIIIIIIIIHIIIDDDDD
@HISEQ:969:HM2KJBCX2:2:1102:9524:52359 2:N:0:ACTATGCA
CTTAGCTACTCTCCCAACTATCCCTATTAATCATTACGTCGATCCTAGAAACCAACAAAATAGAATCAAACGTCCTATTTCATTATTCCATGCTAATGTATTCAAGCGCGAGCTTGCTTTAAACACTCTAATTTTTTCAAAGTAACAGTCCTGATTTCCCGCGACACCAAATTAATGACATCGTGGTTCGTCAGAAGGGAGAAACCAATAATGCTAGTACGTACAAAGTACGACCGACATATTAGTCCCGAAATTCAACTACGAGCTTTTTAACTGCAACAACTTTAATATACGCTATTGGAGCTGGAATTACCGCGGCTGCTGGCACCAGACTTGCCCTCCAA
+
DDDDDIIIIIIIIIIIIIIIIIHIIIIIIIIIIIIIIIIIIIIIIIIIIIIHIIIIHIIIIIHHIIIIIIIIIIIIIIIIIIIIIIIIIIIIIIHIIIIIIIIIIIIIIIHIIIIIIIIIIIIIIIIIIIIIIIIIIIIIIIIIIIIIIIIIIIIIIIIIIIIIIIIIIIIIIIIIIIIIIIIIIIIIIIHIIIIIIIIIIIIIIIIIIIIIIIIIIIIIIIIIIIIIIIIIIIIIIIIIHIIIIIIIIIIIIIIIIIIIIIIIIIIIIIIIIIIIIIIIIIIIHIIIIIIIIIIIIIIIIIIIIIIIIIIIIIIIIIIIIIIIIIIIIIIIIIIIIIIDDDDD
@HISEQ:969:HM2KJBCX2:2:1102:21013:52712 2:N:0:ACTATGCA
CTTAGCTACTCTCCCAACTATCCCTATTAATCATTACGGTGGTCCTAGAAACCAACAAAATAGAACCACAACGTCCTATTCTATTATTCCATACTAATCTATTCAAGCAATAGCCCGCTTTAAACACTCTAATTTTTTCAAGGTAATAGTTCTGGCTCCCCAAAACACCCAATAAAGGGCATACTGGTTCACCAGAAGGAAGACCCGACAGCAGACAGTACTCGCCAAAGACGGACCGCCCGGCCAGGCCTAAAATTCAACTACGAGCTTTTTAACTGCAACAACTTTAATATACGCTATTGGAGCTAGAATTACCGCGGCTGCTGGCACCAGACTTGCCCTCCAA
+
DBDDDHHHHHIIIHHHIGHHEHHHHHHIIIHIIHIHIIHHIIIIIIHHIIIHHHIIIIIIHECHHHHIIHIII@FCCGFH?HHHIHHFH?HHG@FHH@CHGGHGGHGFHHDHEIHHGIHHHHHIGHIHGDGHIHIIIHHIIIHIHHGHHHIIHEGIGIIIIHFHHHGIIIIIIHGHHIIHHHIIIIIIIIIIIIIIIIIHHHHIHIIIHHHHHIIIII=II<IIIIIIIHGHIHHIIIIIIIIIIIIHFGIHHHIIIIIIIHHHHFGHIIIIHHFIIIIIIIHHIIIIIHIIIIIIIIHIIIIIIHIHHIHIHIIIIIIIIIIIIIIIIIIIIHIIIIIIIDDDDD
@HISEQ:969:HM2KJBCX2:2:1102:16439:52959 2:N:0:ACTATGCA
CTTAGCTACTCTCCCAACTATCCCTATTAATCATTACGTGGTCCTAAAACCAACAAAATAGAACACCGTCCTATTTTATTATTCCATGCTAATGTATTCAAGCAAAAATGCCCGCTTTAAACACTCTAATTTTTTCAAAGTAAAGGTCCTAGTTCATTGAAACACCCAATTAAGAAGCATCCCAATTCACCAGAAGGTAAGAAATTGGCTACACACCGATTCATGCCCCTAAAAGCACGACCAATATATCCCAATCCCGAAATTCAACTACGAGCTTTTTAACCGCAACAACACTAATATACGCTATCGGAGCTGGAATTACCGCGGCTGCTAATACCAGACTTGCCCTCCAA
+
DBDDDIIIIIHIIIIIHHIIIIIIHIIIIHHHIIIIIIIGIIIEHHIIIIIIIIHGEHGHHIIHIIHHEHDEGHIIIHHIHIIHIIHICHIIIGHHIIGHECGIIIIIIIGIIIIIIIIIIIIIIIIIIIHIIIIIIIHIHIIIIIHHHIHHHHIHIIIIIIIIIIIIHIHIIIIIIIIHIIGHGHIHHHIIHIIHIIIIIIIIIIHIIIIIIIIIIHHHIIIIIHGHEIIIIIIIHHIIHIIIHIHGA?HDHHCHHHHIIIHHIIIIIIIIIIIHIIHHHIGIIIIIIIIIIIIIIIIIIIIHDHFHHIIIIHHHIIIHIIIIHHIIIIIHIIIIIIIIIIIIIIIIDCDDA
@HISEQ:969:HM2KJBCX2:2:1102:2380:53035 2:N:0:ACTATGCA
CTTAGCTACTCTCCCAACTATCCCTATTAATCATTACGGTGGTCCTAGACCAACAAAATAGAACCAACGTCCTATTCTATTATTCCATGCTAATCTATTCAAGCAAAAGCCCGCTTTAAACACTCTAATTTTTTCAAGGTAATGGTCCTGGTTCCCCGACACACCCAATAAAGGGCATACCGGCTCACCAGAAGGATAGACCCGACAACAGACAGTACTCGCCAGAGACGGACCGCCCGGTCAGGTCTAAAATTCAACTACGAGCTTTTTAACTGCAACAACTTTAATATACGCTATTGGAGCTGGAATTACCGCGGCTGCTGGCACCAGACTTGCCCTCCAA
+
DDDDDIIIIIIIIIIIIIIIIIIIIIIIIIIIGIIIIIIIIHIIIIHHIIHIIIIIIHHHHHIIIHIIIHIIIIIIHIIIIHIIIIIIIIIIIIIIIIIIIHHIIIHIHHIHHIIHHIICHHIIIIIHIIIIIIIHGHHHHIIIIIIIIHHGHIIIIIHHIIIHIIIIIIIIIIHIIIIIIIHIIIIIIHHIIIIIIIIIIIIIIIIHIIIIIIIIIIIIIIIIIIIIIIIIIIIIIIIIIIIIIIIIIIIIIIIIIIIHIIIIIIIIIIIIIIIIIIIIHIIIHIIIIIIIIIIIHHIIIIIIIIIIIIIIIIIIIIIIIIIIIIIIIIIIIIIIIIDDDDD
@HISEQ:969:HM2KJBCX2:2:1102:15994:53571 2:N:0:ACTATGCA
CTTAGCTACTCTCCCAACTATCCCTATTAATCATTACGTCGATCCTAGAAACCAACAAAATAGAATCAAACGTCCTATTTCATTATTCCATGCTAATGTATTCAAGCGTAAGCCTGCTTTAAACACTCTAATTTTTTCAAAGTAACAGTCCTGATTCCCCACGACACCAAATTAATGACATCGCGGTTCTTCAGAAGGTAGGAACCGATAATGCCAGTGCGTACCGAAGCACGACCAACAATTCGATCCCGAAATTCAACTACGAGCTTTTTAACTGCAACAACTTTAATATACGCTATTGGAGCTGGAATTACCGCGGCTGCTGGCACCAGACTTGCCCTCCAA
+
DDDDDGIIIIIIIHIIIIIIIIIIIIIIIHIIIIIGHHIHIIGEHIIIHIIIHIHIHIGHIIGHFEHIHHHIIEHIIIIIGIIIIIHIIIHHIIIIIIIIIFIIIIIIIIIIIIIHIGIIIHHHIIIIIIIIIHHHHIIIIIIIHIHHIHIIIHHHHIHHHIIHIIIHIIIIIIIHIIIHHIIIIIIIIIIIIIIIIIIIIIIIIIIIIIIIIIIIIIHIHIIIIIIHIIIIIIIIIIIIIHHFIIIIIIIIIIIIHHIIIIIIIIIIIIHIIHHIIIIIIIIIIGIIIIIIIIIIIIIIIIIIIIIHIIIIIIIIIIHIIIIIIHIIIIIIIIIIIIIIDDDDD
@HISEQ:969:HM2KJBCX2:2:1102:18278:53842 2:N:0:ACTATGCA
CTTAGCTACTCTCCCAACTATCCCTATTAATCATTACATCGATCCTAGAAACCAACAAAATAGAATCGGATGTCCTATTTCATTATTCCATGCTAATGTATTCAAGCGTGAGCCTGCTTTAAACACTCTAATTTTTTCAAGGTAACAGTCCTAATTCCCCGTGACACCAAATTAATGGCATTACGGTTCTTTAGAAGGTGAGAAATCAATAATATCAGTACATACCAACGGCATGACCGAAACATTGATCCCGAAATTCAACTACGAGCTTTTTAACTGCAACAACTTTAATATACGCTATTGGAGCTGGAATTACCGCGGCTGCTGGCACCAGACTTGCCCTCCAA
+
DDDDDIHIIIIIIIIIIIIIIIIIIIIIIIIIIIIHIIIIIIIIIIIHIIIIHIIIHIIHIHEGHIIHIIIIIGIIIIIIHIHIIIIHEHIIIIIIIIIIIIHHIHIIIIIIIIIIHIIIIHIHIIIIIIIIIIIIIIIIIIIIIIIIIIIIIHHIHGIIHIIIIIIIIIIHIIIIIIIIIIIIIHIIHIIIIIIHIIIIIHIIIIIIIIIHIHIIIIIIIIIIIIIIIIHIIIIIIIIIIIIIHHIIIIIIIIIIIIIIIIIIIIIIIIIIIIIIIIIIIIIIIIIIIIIIIIIHIIIIHIIIIIIIIHIIIIIIIIIIIIIIIIIIIIIIIIIIIIIIIIDDDDD
@HISEQ:969:HM2KJBCX2:2:1102:19689:54186 2:N:0:ACTATGCA
CTTAGCTACTCTCCCAACTATCCCTATTAATCATTACGTCAATCCTAGAAACCAACAAAATAGGATCAAACGTCCTATTTCATTATTCCATGCTAATGTATTCAAGCGTTAGCCTGCTTTAAACACTCTAATTTTTTCAAAGTAACAGTCCTGTTTCCCTGCAACACCAAATTAATGACATTACAGTTCTTCAAGAAGGAGGAACCAGTAAAGCCAGTACATACCAGAGGCACGACCAACTTACTAATCCCGAAATTCAACTACGAGCTTTTTAACTGCAACAACTTTAATATACGCTATTGGAGCTGGAATTACCGCGGCTGCTGGCACCAGACTTGCCCTCCAA
+
DBDDDIIIHIIIIIHHIIIIIIIIIIIIIIHIIIIIIIIIIIIIHHIIIIIIIIIIIIIIIIHIFHHHIIIIIIIIIIIIIIIIIIIHIGIHEHIHIIIIIFIHIIIHIIIIIIIIIIHIIIIHIIIIIIIIIIHIIIIIHIHIIIIIIIIIIIIIIIIIIIIIIIIIIIIHHIIIIIIIIIIIIIIIIIIIIIIIIIIIIIIIHGHIIIIIIIIIIIIIIIIIIIIIIIIIIIIIIIHIIIIHHIIHIIIIIIIIIIIIIIIIIIIIIIIIIIIIIIIIIIIIIIIIIIIIIIIIIIIIHIIIIIIIIIIIIIIIIIIIIIIIIIIIIIIIIIIIIIIIIDDDDD
@HISEQ:969:HM2KJBCX2:2:1102:7881:54100 2:N:0:ACTATGCA
CTTAGCTACTCTCCCAACTATCCCTATTAATCATTACGGTGATCCTAGAAACCAACGAAATAGAATCAGTCCGTCCTATTTCATTATTCCATGCTAATGTATTCAGACGATAGTCTGCTTTAAACACTCTAATTTTTTCAAAGTAACAGTCCTGATTTCCCATCACACCAAATAAATGGCATGAAAGTTCCTCAGAAGGTAGAGATCCATCTCACCAGTGCAGACAATTAAGCCTGACCAATGGGTAGACCCCGAAGTTCAACTACGAGCTTTTTAACTGCAACAACTTTAATATACGCTATTGGAGCTGGAATTACCGCGGCTGCTGGCACCAGACTTGCCCTCCAA
+
DDDDDIIIIIIIIIIIIIIIIIIIIIIIIIIIIIIIIIIIIIIIIIIIIIIIHIIIIHIIIIIIIIIIIIIIIIIIIIIIIIIIIIIIIIIIGHIIIIIIIHHIIIIIIIIIIIIIIIIIIIIIIIIIIIIIIIIIIIIIIIIIIIIIIIIIIIIIIHIIIIIIIIIIIIIIIIIIIIIIIIIIIIIIIIIHIIIHIIIIIIIIIIIIIIIIIIIIIIIIIIIIIIIIIIIIIIIIIIIIIIIIIHHIIIIIIIIIIIIIIIIIIIIIIIIIIIIIIIIIIIIIIIIIIIIIIIIIIIIIIIIIIIIIIIIIIIIIIIIIIIIIIIIIIIIIIIIIIIIIIIIDDDDD
@HISEQ:969:HM2KJBCX2:2:1102:16956:55619 2:N:0:ACTATGCA
CTTAGCTACTCTCCCAACTATCCCTATTAATCATTACGGTGATCCTAGAAACCAACAAAATAGAATCATGCCGTCCTATTTTATTATTCCATGCTAATGTATTCAAGCAAAATGCCTGCTTTAAACACTCTAATTTTTTCAAAGTAAAGGTCCTGGTTCCCCGCGACACCCAATTAAGGGCATCGTGGTTCTCCAGAAGGTGAGAAATTGACTACACCAGTTCATACCCCTTAAGGCACGACCGATGTGTCAATCCCGAAATTCAACTACGAGCTTTTTAACTGCAACAACTTTAATATACGCTATTGGAGCTGGAATTACCGCGGCTGCTGGCACCAGACTTGCCCTCCAA
+
DDDDCIIIIIIIIIIIIIIIIIIIIIIGHIIIIIIIIIHIIIIIIIIIIIIIIIIIIIIIIIHIIIIGIGEHCHHIIIIHIIIIIIHHIIIIIIIHGEHHIHHHHIIHIIIIIHIHHHIGHHHIIIIIIIHIIIIIIIIIIIIIIIIIIIHIIIIIIIHGHHIIIHIIIIIIIIIHHHHIIIIIIIIIIIIIIIIIIIIIIIIIIIIIIIIIHEEHIIIIIGIHHIIIIHIIIIIIHHIIHIIIIIIIHHFIIIIDHIHHIIIIIIIIHIIHIIIIIIIIIIIIHHHHHIIIIIIIIIIHIIHIHIIIIHIIIIIIIIIIIIIIIIIIIIIIIIIIIIIIIIIIIHIDDDDD
@HISEQ:969:HM2KJBCX2:2:1102:20499:55607 2:N:0:ACTATGCA
CTTAGCTACTCTCCCAACTATCCCTATTAATCATTACGGTGGTCCTTGAACCAACAAAATAGAACCACAACGTCCTATTCTATTATTCCATGCTAATCTATTCAAGCAAAAGCCTGCTTTAAACACTCTAATTTTTTCAAGGTAATGGTCCTGGCTCCCCGGCACACCCAATTAAGAACATACCGATTCACCAGAAAGATAGACCCGACGACAGAACAGTACTCGCCAGAGACGGACCGTCCGGCCATGCCTAAAAGTCAACTACGAGCTTTTTAACTGCAACAACTTTAATATACGCTATTGGAGCTGGAATTACCGCGGCTGCTGGCACCAGACTTGCCCTCCAA
+
DDDDDIHIIIIIIIIIIIIIHHHIIIIIIIIHIIIIIGHIIIIIIHIFHIIIIIIIHEHIIIIIIIIIIIIIHFHIIIIHIIIIIIIIIIIIIIIIIHHIIDHGIFHIIIIGIIGGHIGIIIIIIGIHFEFHIIIHIIGHCEHHCHHIEHHFHHHIIIGHIH?DIIIFIIGHCHHHIIGIHIIFH/C=GHHIIHEHFGEF<7F<CF<<E<<<<DCGEFD$ACHIHH9HEAHHDH@CDHE<DHC?FFD:HGEFHHCHGHG?E@CCC1HHHHGHEFEC1EHHHD<1EHD1GG<<0D0HHGHEHHG1CGHHEHIIHHCGHCC@G?FGEHEFHH?@HHHECC<<<<<<<D<
@HISEQ:969:HM2KJBCX2:2:1102:18381:55837 2:N:0:ACTATGCA
CTTAGCTACTCTCCCAACTATCCCTATTAATCATTACGGTGGTCCTAGAAACCAACAAAATAGAACCACAACGTCCTATTCTATTATTCCATGCTAATGTATTCGAGCAAAATGCCTGCTTTAAACACTCTAATTTTTTCAAGGTAAAGGTCCTGGTTCCACATGACACCCAATTAAGGACATCATGCTTCTCCAGAAGGTGAGAAATCAACTGCGACAGTTCATACCCCTTAAGGCACGACCATCACGTCAATCCCGAAATTCAACTACGAGCTTTTTAACTGCAACAACTTTAATATACGCTATTGGAGCTGGAATTACCGCGGCTGCTGGCACCAGACTTGCCCTCCAA
+
DDDDDIIIIIIIIIIIIIIIIIIIIIIIGIIIIIIIIIIIIIIIHIIIIIIIFIIIIHHIIIIHIIHGHIHHIIHHIIIIHIIHIFHIIHIGIIIIGIIHHDHHHHIHIIIIIHIHIIHIIHIHIIIIIHIIHIIIIIIHHIIIIIIIIIIIIIHIHIIIIHIIIIIHIIIIIIIIIIIIIIIIIIIIIIHIIIIHIIIIHIIIIIIIIIIIIIIIIIIIIHIIIIIIIIIIIIIHIIIIIIIIIIIIIIHHEIHIIIIIIIIHIIIIIIIIIIHIIIIIIIIIIIIIIIIIIIIIIIIIIIIIIIIIIIIIHIIIIIIIIIIIIIIIIIIIIIIIIIIIIIIIIIIDDDDD
@HISEQ:969:HM2KJBCX2:2:1102:5633:55662 2:N:0:ACTATGCA
CTTAGCTACTCTCCCAACTATCCCTATTAATCATTACGTTGATCCTAGAAACCAACAAAATAGAATCGAACGTCCTATTTCATTATTCCATGCTAATGTATTCAAGCGCGTGCCTGCTTTAAACACTCTAATTTTTTCAAAGTAACAGTCCTGACTCCCCACAACATCAAATTAATGACATCATGATTCATCAGAAGGGAGAAATCAATGACATTAGTACGTACCGAAGGCACGACCGACGTATTGATCCCGAAATTCAACTACGAGCTTTTTAACTGCAACAACTTTAATATACGCTATTGGAGCTGGAATTACCGCGGCTGCTGGCACCAGACTTGCCCTCCAA
+
DDDCDIHEHIIIEHIIIIIHIIHIIIIIIIIIIHIIIIIIIIIIHHEHHIIIIIIIIIIIIIIIIIIIG?GHIIIIIIIIIIGHHFHI?GHHHHFHHHHIHIIIIIFIIIIHIIIIIHIIHHHIIIIIIIIIIHHGGHHHIIIIHHIHHIIIHHIHIHHHIHIIIHHIIIIIIIIIIIIIIIIIIIIIIIIIIIHIIIIIIIIIIIIIIIIIHHGHIIIIIIIIIIIHIIIHIIIIIIIIIHHHFIHIIIHEHIIIIIIIIHHIIIIIHIIIIIIIIIIIIIHIIIIIIIIIIIIIIIIIIHIIIIIIIIIIIIIIIIIIIIIHIIIIIIIIIIIIIIIIIDDDDB
@HISEQ:969:HM2KJBCX2:2:1102:4368:56729 2:N:0:ACTATGCA
CTTAGCTACTCTCCCAACTATCCCTATTAATCATTACGTCGATCCTAGAAACCAACAAAATAGGTTCGATCGTCCTATTTCGTTATTCCATGCTAATGTATTCAAGCGCGAGCCTGCTTTAAGCACTCTAATTTTTTCAAAGTAACAGTCCTGTTTCCCCGCAACAACAAATTAATGCCATCACGGTTCTACAAGAGGGAGGGACCAGTGAGGCCAGTGCATACCAGTGGCACGACCAACCTACTGGCCCCGAAATTCAACTACGAGCTTTTTAACTGCAACAACTTTAATATACGCTATTGGAGCTGGAATTACCGCGGCTGCTGGCACCAGACTTGCCCTCCAA
+
@DDDDIEGFGHHHF?FHHIIIIHIIIHIIIIHGIGHHIFIHHIIIIIGHHHHIH?EHHIHIIHCHEHDHHIIEHIIIHEHHHIHHEHIEEHHHEGGHHFHH?HFHHHHDFEHHIHHHHIIIHEHHGHGHIHIHHEHIIHHHHFCGHHHH@HHIHHHHHHHHHHIIIHFCHHFIHHHGDHHHHHCHHIIHIIIIIHHIIIIHHIIHGIIIHHIHAHHHHGFHGHHIIIH4HEHHHHDCIHEHIIHGCFC/CEGIIHIHFDGHHEEF1HIHIHHHHDCHIHHHH@HHHIIIHHGHIGIIIHIIIHHHHIIIIHHIHE?IIIHHHIIIHHHHHHHHHIHIIIIIDDDDD
@HISEQ:969:HM2KJBCX2:2:1102:14054:56834 2:N:0:ACTATGCA
CTTAGCTACTCTCCCAACTATCCCTATTAATCATTACGGTGGTCCTAGAAACCAACAAAATAGAACCACAACGTCCTATTCTATTATTCCATGCTAATCTATTCAAGCAATAGCCCGCTTTAAACACTCTAATTTTTTCAAGGTAATGGTCCTGGCTCCCCAACACACCCAATAAAGGACATACTGGTTCACCAGAAGGAAGACCCGACAGCAGACAGTACTCGCCAAAGACGGACCGCCCGGCCAGGCCTAAAATTCAACTACGAGCTTTTTAACTGCAACAACTTTAATATACGCTATTGGAGCTGGAATTACCGCGGCTGCTGGCACCAGACTTGCCCTCCAA
+
ABDDDIHHHIEHHHIHFEHIIHIIIHIIHHHHIIHII?HHHHHIIIIIIHFEHHGHHGH?GGHIIIIIIHHIHEHHHHGHCGCGHIIIIEHECHHIIIIHIFCFHIIHIIHHHHIDHIIHHEHHHGHHHHIIHIHGHHIIHHHHHHI?AFEHHHHDEHHIHHIIIHGHIIHHHIHIHGGEHHHGIIIIIHG@FHHHHIHHIHIIIIIIIIHEHHHIIHEHIIIHHFFHHHGHHHHHGIIIIHIHGHHHHHHGIIIIHHEHGIIHHGIIIIIIIIHHIHHHHHIIHHIHHIHDIHD@HHIHGEIIIIIHIHIIIIIHIIIGIHFHHGEHHHHHHHHHHHIIHB@ABD
@HISEQ:969:HM2KJBCX2:2:1102:3483:57073 2:N:0:ACTATGCA
CTTAGCTACTCTCCCAACTATCCCTATTAATCATTACGTCGATCCTAGAAACCAACAAAATAGAATCAAACGTCCTATTTCATTATTCCATGCTAATGTATTCAAGCGTACGCCTGCTTTAAACACTCTAATTTTTTCAAAGTAACAGTCCTGATTCCCCACGACACCAAATTAATGACATCGCGGTTCTTCAGAAGGTAGAAACCGATAATGCCAGTGCGTACCGAAGCACGACCAACAATTCGATCCCGAAATTCAACTACGAGCTTTTTAACTGCAACAACTTTAATATACGCTATTGGAGCTGGAATTACCGCGGCTGCTGGCACCAGACTTGCCCTCCAA
+
BDDDDIIHIIIIIIIIHIIIIIIIIIIIIIIIIIIIIIIIIIIIIIIIHIIIIIIIIIHHIIIHHIIGIIIHIIIIHIIIIIHIHIIIIIIIIIGIIIIIIIIIIIIIIIIIIIIIIIIIHIHIHIIHIIIIIIIIIIHIHIIIIIIIHIIIIIIIIIIIIIIIIIHIIHIHIIIIIIIIIIIIHGIIHIIIIIIGIIIIIIIIIIIIIIIIIIIIIIIIIIIIIIIIIHIIIIIIIIIIIIHGIIIIIIIIIIIIIIIIIIIIIIIIIIIIIIIIIIIIIIIIIIIIIIIIIIIIIIIIIIIIIIIIIIIIIIIIIIIIIIIIIIIIIIIIIIIIIIIIDDDDD
@HISEQ:969:HM2KJBCX2:2:1102:7018:57406 2:N:0:ACTATGCA
CTTAGCTACTCTCCCAACTATCCCTATTAATCATTACGGTGATCCTAGAAACCAACAAAATAGAACCATGCCGTCCTATTCTATTATTCCATGCTAATGTATTCGAGCAAAAATGCCTGCTTTAAACACTCTAATTTTTTCAAGGTAAAGGTCCTGGATCCGCAAGACACCCAATTAAGGACATCAAGTTTCTCCAGAAGGTGAGAAATCAACAGCGACAGTTCATACCCCTTAAGGCATGGCCATCACGTCAATCCCGAAATTCAACTACGAGCTTTTTAACTGCAACAACTTTAATATACGCTATTGGAGCTGGAATTACCGCGGCTGCTGGCACCAGACTTGCCCT
+
DDDDDIIIIIIIIIIHHIIIIIIIIIIIIIIIIIIIIIIIIIHIIIIIIIIIIIIIIIIIIIIIHIIIIIIHIIIIIIIIIIIIIIHIIIIIIIHIIHIIHHGHIIIIIIIIIIIIIIIIIIIIIHHIIIIHIIIIIIIIIIHIIIIIIHIIIIIIIIIIIIIIIIIHIIIIIIIIIIIIIIIIHIHIHIIIIIIIIIIIIIIIIIIIIIIIIIIIIIIHIIIIIIHIIIIIIIIIIHIIIIIIIIIIIIIIIIIIIIIIIIIIIIIIIHIIIIIIIIIIIIIIIIIIIIIIIIIIIIIIHIIIIIIIIIIIIIIIIIIIIIIIIIIIIIIIIIIIIIIIIIIIDDDDD
@HISEQ:969:HM2KJBCX2:2:1102:15901:57063 2:N:0:ACTATGCA
CTTAGCTACTCTCCCAACTATCCCTATTAATCATTACGGTGGTCCTAGAAACCAACAAAATAGAACCACAACGTCCTATTCTATTATTCCATGCTAATCTATTCAAGCAATAGCCCGCTTTAAACACTCTAATTTTTTCAAGGTAATGGTCCTGGCTCCCCAACACACCCAATTAAGGACATACTGGTTCACCAGAAGGAAGACCCGACAACAGGACAGTACTCGCCAAAGACGGACCGCCCGGCCAAGTCTAAAATTCAACTACGAGCTTTTTAACTGCAACAACTTTAATATACGCTATTGGAGCTGGAATTACCGCGGCTGCTGGCACCAGACTTGCCCTCCAA
+
DDDD@HGFIF@GHHIIF@GHIICHHF@FE@H@DFG<1<EDG0DHHHH@GHECCGEEE1CECHH?DCGHEH@@?G?GECEHEC1GFH?1@CFCHGHGHHHFHDHHHEGHHHHHHDFIGHHEIHHEFH?@BCCFHHHEHDIHH@FIHHGI8HH8HE@EDGHFHHG9@ECGH?HHEHHHHGIIIHEGHIIHGFHIHIHHGHHFG<HGIIIIIIHHEFCEHHHEIHCDF?HHHHHGHDGHIIHHGIIHHHCHGHHHIHIHHIIIIHEEG@HHIHHHHHHFIIHIHHEHHIGHFIHGCHHIGIIHIIHIHFCFEIIIHHIIHHIIHHEEIHHHIHHHHIHHEHHGIHADDBD
@HISEQ:969:HM2KJBCX2:2:1102:18046:57312 2:N:0:ACTATGCA
CTTAGCTACTCTCCCAACTATCCCTATTAATCATTACGTCGATCCTAGGAACCAACAAAATAGAATCAAACGTCCTATTTCGTTATTCCATGCTAATGTATTCAAGCGTGAGCCTGCTTTAAACACTCTAATTTTTTCAAAGTAACAGTCCTGATTCCCCATGACACCAAATTAATGACATCATGGTTCGTCAGAAGGTAGGAATCAATAATACCAGTACGTACAATAGCACGACCAATAAATTGATCCCGAAATTCAACTACGAGCTTTTTAACTGCAACAACTTTAATATACGCTATTGGAGCTGGAATTACCGCGGCTGCTGGCACCAGACTTGCCCTCCAA
+
DDDDDHIIIHIHIIIHGHHIIIIIIIIIHGHIIHIIIIIHCCHHIGHH1CGHGHIIIGHHG?FHIIIIIHCEHHIIIHIIIIIIIIIIHIIIIIIIIIHIIIHIIHIIIHIIGHHCGHHIIGHHHIIIIHHIHIIIIGIIIHIIIIIIHFIIIHHHHHHIIIIIIIIIHIHGHHIHIIIIHIIIIIIHIHIIIIIIIIHHIIIIHHHGHHHHHHHIIIIIIIIIIIIIHIIHIIHIIIIHIHHIIIII=IHIIHEHIIIHDIIIHHIIIIHIHHIIIIIIIIHHHEIIIIIIIIIIHIIIIIIIIHG@IIIIIHIIIIIIIIHIIIIIIIIIIIIIIIIIDDDDD
@HISEQ:969:HM2KJBCX2:2:1102:14396:58021 2:N:0:ACTATGCA
CTTAGCTACTCTCCCAACTATCCCTATTAATCATTACGGTGGTCCTAAAACCAACAAAATAGAACCAACGTCCTATTCTATTATTCCATGCTAATCTATTCAAGCAAATGCCCGCTTTAAACACTCTAATTTTTTCAAGGTAATGGTCCTGGTTCCCCGACACACCCAATAAAGGGCATCCCGGCTCACCAGAAGGATAGACCCGACGACAGAACAGTACTCGCCAAAGACGGACCATCCGGCCAGGCCTAAAATTCAACTACGAGCTTTTTAACTGCAACAACTTTAATATACGCTATTGGAGCTGGAATTACCGCGGCTGCTGGCACCAGACTTGCCCTCCAA
+
DDDDDIIIIIIIIIIIIIIIIIIIIIIIIIIIIIIIIIHIIIIHIIIIIIIIIIHIHHIIHGHIIIHIIIIIIIIIIIIIIIIIIIIIIIGIHIIIIHIIIIIIHIIIIIIIIIIIIIIIIIIIIIIIIIIIIIIIIIIIIIIIIIHHIIIIIIIIIIIIIIIIIIIIIIIIIIIIIHIIIIIIIIIIHIIIIIIIIEIIIIIIIIIIIIIIIIIIIIIHIIIIIIIIIHIIIIIIIIIIIIIIHIIIIIIIIIIIIIIIIIIIIIIIIIIIIIIIIHIIIIIIIIIIIIIIIIHHFDCCIIIIIIIIIIIIIIIIIIIIIIIIIIIIIIIIIIIIIIIIDDDDD
@HISEQ:969:HM2KJBCX2:2:1102:1994:58285 2:N:0:ACTATGCA
CTTAGCTACTCTCCAACTATCCCTATTAATCATTACGTCAATCCTAGAAACCAACAAAATAGGATCAACGTCCTATTTCATTATTCCATGCTAATGTATTCAAGCGCGAGCCTGCTTTAAACACTCTAATTTTTTCAAAGTAACAGTCCTGATTCCCCGCCACACCAAATTAATGACATGATGGTTCGTCAGAAGGTAGGAACCAGTAACACCAGTACGTACCTAAGGCACGACCAACGTACTGATCCCGAAATTCAACTACGAGCTTTTTAACTGCAACAACTTTAATATACGCTATTGGAGCTGGAATTACCGCGGCTGCTGGCACCAGACTTGCCCTCCAA
+
DDDDDIIIIIIIIIIIIIIIIIIIIIIIIIHIIIIIIGHIIIIIIIIIIIIGHGIGIFHIIIHGIIIIIIHIIHIIIHEHIIIIHIFHIIIEHHIHHHHIGCHHHHIIIIIIIIIIIHHHHHHIIIIIHIIIIIIIIHIHHIIIIHHIIIIIIIIIIHIHHIIHIIIIIIIIIIIIIIIIIIIIIIIIIIIIIIIIIIIIIIIIIIIIIIIIIIIIIIIIIIIIIIIIIIIIIIIIIIIIIHGIIIIIIIIIIIIIIIIIIIIIIIIIIIIIHIIIIIIIIIIIIIIIIIIIIIIIIIIIIIIIIIIIIIIIIIIIIIHIIIIIIIIIIIIIIIIIIIIDDDDD
@HISEQ:969:HM2KJBCX2:2:1102:18827:57196 2:N:0:ACTATGCA
CTTAGCTACTCTCCCAACTATCCCTATTAATCATTACGTCGATCCTAGAAACCAACAAAATAGAATCAAACGTCCTATTTCATTATTCCATGCTAATGTATTCAAGCGTAAGCCTGCTTTAAACACTCTAATTTTTTCAAAGTAACAGTCCTGATTCCCCACGACACCAAATTAATGACATCGCGGTTCTTCAGAAGGTAGGAACCGATAATGCCAGTGCGTACCGAAGCACGACCAACAATTCGATCCCGAAATTCAACTACGAGCTTTTTAACTGCAACAACTTTAATATACGCTATTGGAGCTGGAATTACCGCGGCTGCTGGCACCAGACTTGCCCTCCAA
+
DDDDCIIIIIIIIIIIIIIIIHIIIIIIHIIIIIIIIHIIIIIIIIIIIIIIIIIIGHHIIIIIIIIIGHIHIHIIIIIIIIIIIIIHIHIHIIHIIHIIHHHIHIIHIIIHIHIIHHIIIHIIIIIIIIIIIIIIIIHIIIHIIHIHHIIIIHIIIIIIIIIIIIHEIHIHIIIIIIIIHIIIIHHHIIIIIIIIIIIIIIIIIFIIIGIIIIIIIIIIIIIHIIIIIIIIIIGIIIIIIGEHIHEIIIIHIIIIIIIIIHHIIIIIIIIIHIIIIIIIIIIHIIHIIIIIIIIIIIIIIIIHHIIIIIIIIIIIIIIIIIIIIIIIHIIIIIIIIIIICDDDD
@HISEQ:969:HM2KJBCX2:2:1102:2246:58288 2:N:0:ACTATGCA
CTTAGCTACTCTCCCAACTATCCCTATTAATCATTACGTCAATCCTAGAAACCAACAAAATAGGAAAGCCGTCCTATTCTATTATTCCATGCTAATGTATTCGAGCAAAGGCCTGCTTTGAACACTCTAATTTTTTCAAAGTAAAAGTCCTGGTTCCCCGACACACCCAGTAAAGGGCATGCGAATCCCCAAGAGGAAAGATCCGGCCGGACCAGTGCACGCGGTGAGGCGGACCGGCCAGCCAGACCCAAGGTTCAACTACGAGCTTTTTAACTGCAACAACTTTAATATACGCTATTGGAGCTGGAATTACCGCGGCTGCTGGCACCAGACTTGCCCTCCAA
+
DDDDDIIIIIIIIIIIIIIIIIIIIIIIIIIIIIIIIIIIIIIIIIIIHIIIIIIIHHIHIEHHHFHHEHHHIIIIIIIIHIIIIIHIIIIIIIHIIIHIIIIIIIIIIIIIIIIIIHIIIIIIIIHIIIIIIIIHIIIIIIIIIIIHIIIHIIIIIIIIIIIIIIIIIIIIIHIIIIIIIIIIIIIIIIIIIIIIIIIIIIIIIIIIIIIIIIIIIIIIIIIIIIIIIIIIIIIIIIIIIHDIIIIIIIIIIIIIIIIIIIIIIIIIIIIIIIIIIIIIIIIIIIIIIIIHIIIIGIIIIIIIIIIIIIIIIIIIIIIIIIIIIIIIIIIIIIIIIIIDDDDD
@HISEQ:969:HM2KJBCX2:2:1102:8925:58705 2:N:0:ACTATGCA
CTTAGCTACTCTCCCAACTATCCCTATTAATCATTACGGTGATCCTAGAAACCAACGAAATAGAATCAGTCCGTCCTATTTCATTATTCCATGCTAATGTATTCAGACGTTAGCCTGCTTTAAACACTCTAATTTTTTCAAAGTAACAGTCCTGATTTCCCATCACACCAAATAAATGACATGAAAGTTCCTCAGAAGGTAGAGATTTATCTCACCAGTGCAGACAATTAAGCCTGACCAATGGGTAAATCCCGAAGTTCAACTACGAGCTTTTTAACTGCAACAACTTTAATATACGCTATTGGAGCTGGAATTACCGCGGCTGCTGGCACCAGACTTGCCCTCCAA
+
DBDDDIHH@G@E@<DHHDHH@HHHHGHHHFIEEHE<GHGHC1<<C<CG<CEEHCHHEHHIH?<1FHHHEGHE@HE?<FE@FC@GCHHC@F@E11FEH?HHGHEHGAFHHHGHCFIHHIHGGCHFHHHIIIHHHHHGHIHHHHGGHC@GGCGHHEH@HGEHFCCHEEFCHHCEGHFHIHHE@EG?F?HIHFHHEDEHHHHHHHEG@@IHIIHFFHFHCEIHHHHIGHHG<IIIIH;G@H@F@HHGHHEHHHDIIHHHHHIH@HHEE@HHHEE@HGG1HCEHEIIHGH?IIIIIIHCCHF?FEIHHHHHHEHGIIIIIIIHHIHHHHIIHHEIIIHIIIHHHE0@@@@DD
@HISEQ:969:HM2KJBCX2:2:1102:6023:58961 2:N:0:ACTATGCA
CTTAGCTACTCTCCCAACTATCCCTATTAATCATTACATCGATCCTAGAAACCAACAAAATAGAATCGGATGTCCTATTTCATTATTCCATGCTAATGTATTCAAGCGTAAGCTTGCTTTAAACACTCTAATTTTTTCAAGGTAACAGTCCTAATTCCCCATAACATCAAATAAATGACATTATGGTTCTTTAGAAGGTGAGAACCAATAAAACCAGTACATACCGAGGCATGACCGATTCCTTGATCCCGAAATTCAACTACGAGCTTTTTAACTGCAACAACTTTAATATACGCTATTGGAGCTGGAATTACCGCGGCTGCTGGCTCCAGACTTGCCCTCCAA
+
DCDDDIIIIIIIIIIIIIIIIIIIIIIIIIIIIIIIHIIIIIIIIHIIIIIIIIIIIIIIIIIIIIIIIIIHIIIIIIIIIIGGHIIHHHHHGHIIIIIIIHIIIIIIIIIIIIIIIIIIIIIIIIIIHIIIIIIIIIIIIIIIIIIIHHIIIIIIHFHHIHIIIIHIIIIIIHIIIIIIIIIIHIIIIIIHHIIIIIIIIHIIHIIIIIIIIIHIIIIHIIIIIIIIIHIIIIIIIGIIIHHHHIHIIIHIIHIIIIIHHFIIIIIIIIIIIIIIIIIIIGIIIIHIIIIIIIIIIIIIIIIIIIIIIIHIIIIIIIIIIIIIIHHCIIIIIIIIIIIIDDDDD
@HISEQ:969:HM2KJBCX2:2:1102:4262:58755 2:N:0:ACTATGCA
CTTAGCTACTCTCCCAACTATCCCTATTAATCATTACGGTGATCCTAGAAACCAACGAAATAGAATCAGTCCGTCCTATTTCATTATTCCATGCTAATGTATTCAGACGATAGTCTGCTTTAAACACTCTAATTTTTTCAAAGTAACAGTCCTGATTTCCAACCACACCAAATAAATGGCATGAAAGTTCCTCAGAAGGTAGAGATCCATCTCACCAGTACAGACAATTAAGCCTGACCAATGGGTAGACCCCGAAGTTCAACTACGAGCTTTTTAACTGCAACAACTTTAATATACGCTATTGGAGCTGGAATTACCGCGGCTGCTGGCACCAGACTTGCCCTCCAA
+
DDDDDIIIIIIIIIIIIIIIIIIIIIIIIIHIIIIIIIIIIIIIIIIIIIIIIIIIIHHIIIHGHHIIHIIHHHHIIIIHIIIIIIIIIIHIHIIIIIIIIIIIIIIIHHIIIIIIIIIIIIIIIIIIIIIIIIIIIIIIIIIIIIIIIIIIIIIIIIIIIIIIIIHIIIIIIIIIIIIIIIIIIIIIIIHIGIIIIIIIIIIIIIHHIIIHIIIHIIIIIIIIIIIHIIIIIIIIII=IIIIIHHHIIIIIIIIIIIIIIIIIIIIIIIIHIIIIIIIIIIIIIIIIHIIIIIIIIIIIIIIIIIIIIIIIIIIIIIIIIIIIIIIIIIIIIIIIIIIIIIIDCDDD
@HISEQ:969:HM2KJBCX2:2:1102:12781:58989 2:N:0:ACTATGCA
CTTAGCTACTCTCCCAACTATCCCTATTAATCATTACGTCAATCCTAGAAACCAACAAAATAGGATCGAACGTCCTATTTCATTATTCCATGCTAATGTATTCAAGCGTTAGCCTGCTTTAAACACTCTAATTTTTTCAAAGTAACAGTCCTGTTTCCCTGCAACACCAAATTAATGACATTACAGTTCTTCAGAAAGGAGGAATCAGCGAAGCCAGTACATACCAGTGGCACGACCAACCTGCTGACCCCGAAATTCAACTACGAGCTTTTTAACTGCAACAACTTTAATATACGCTATTGGAGCTGGAATTACCGCGGCTGCTGGCACCAGACTTGCCCTCCAA
+
CBDDDHIIHIIIIGIIHHHHIIHIHIHIIGHEHIIIIGIIIIIGHHIIIIHIIIIHIEHEHIHHHHHDE@HHG?CEHHGHHIIHHIII1EGHIIIHIHHHHFGHHHHHHIIHIHHIIIHIIIHIIIIIHHHHHHHHIHIHIHIHIIIIIIIHGHHHHIHHHHHHIHHIIIHFHHIIIIIHIIIHIHIIIIIHI:GHIIHHIEHHGHIIIIIIIGIIHIIHIIHHFIHHIIIIIIIIIIIIIIHHFEAFIIHHHIIHHHIIIHHHIIIIHHIHIHFIIIIHIIIIIIHHHIIIIIIIIIIIHGHIIIHHEIIIHIIHIIIIIIIIIIIHHHGIIIIIIIIIIDDDDD
@HISEQ:969:HM2KJBCX2:2:1102:16047:58011 2:N:0:ACTATGCA
CTTAGCTACTCTCCCAACTATCCCTATTAATCATTACGTCGATCCTAGAAACCAACAAAATAGAATCAAACGTCCTATTTCATTATTCCATGCTAATGTATTCAAGCGCGAGCTTGCTTTAAACACTCTAATTTTTTCAAAGTAACAGTCCTGATTTCCCGCGACACCAAATTAATGACATCGTGGTTCGTCAGAAGGGAGAAACCAATAATGCTAGTACGTACAAAGTACGACCGACATATTAGTCCCGAAATTCAACTACGAGCTTTTTAACTGCAACAACTTTAATATACGCTATTGGAGCTGGAATTACCGCGGCTGCTGGCACCAGACTTGCCCTCCAA
+
DADDDHIIIIIIIIIIIIIIIIIIIIIIIIIIIIIIHIIIIIIIIIIIIIIIIIIIIIIIIIIIIIIIIIIIIIIIIIIIIIIIIIIHIIIIIIHIIIIIIHHIIIIIIIIIIIIIIIIIIHHIIIHIHHIIIIIIIIIIIIIIIIIHIIIIIIIIIIIIIIHIIIIIIIIIIIIIIIIHIIIIIIIIIIIIIIIIIIHIIIIIIIIIIIIIIIIIIIIIIIIIIIIIIIIIIIII>IIIIIHHIIIIIIIIIIIIIIIIIIIIIIIIIIIIIIIIIIIIIIIIHIIIIIIIIHIIIIIIIIIIIIHIIIIIIIIIIIIIIIIIIIIIIIIIIIIIIIIDDDDD
@HISEQ:969:HM2KJBCX2:2:1102:12679:60017 2:N:0:ACTATGCA
CTTAGCTACTCTCCCAACTATCCCTATTAATCATTACGGTGGTCCTAGACCAACAAAATAGAACCAACGTCCTATTCTATTATTCCATGCTAATCTATTCAAGCAAAAGCCCGCTTTAAACACTCTAATTTTTTCAAGGTAATGGTCCTGGTTCCCCGACACACCCAATAAAGGGCATACCGGCTCACCAGAAGGATAGACCCGACAACAGACAGTACTCGCCAGAGACGGACCGCCCGGTCAGGTCTAAAATTCAACTACGAGCTTTTTAACTGCAACAACTTTAATATACGCTATTGGAGCTGGAATTACCGCGGCTGCTGGCACCAGACTTGCCCTCCAA
+
DDDDDIIIIIIIIIIHIIIIIIIIIIIIIIIIIIICHIIIIIIIIIIIHIIIIIHIHHIIHHHIIIIIIIIIIFHIIIHIIGHIHIIIIIHIHHIIIIIIHHGHHIIIHGIHHIIIIIIHIIHHIIIHHIIIGIHIIIIIIHIIHIHHIHHGCHHHIHHIHIHHIGIHHHHHHHGHIIIIIIIIIIHHIHHIIGIIIIIIIIIIHHIIIIHGHIIIHIIIIIIIIIIIIIIHIIIIIIIIIHHIIIHIIIIIIIIIIHIIIIIGHIIIIIIIIIIIIIHIHIIIIIIIIHGIIIHHCHIIHIIIIIIIIIIIIIIIIIIIIIIIIIIIIIIIIIIIIIDDDDD
@HISEQ:969:HM2KJBCX2:2:1102:16692:60016 2:N:0:ACTATGCA
CTTAGCTACTCTCCCAACTATCCCTATTAATCATTACGTCGATCCTAGAAACCAACAAAATAGAATCAAACGTCCTATTTCATTATTCCATGCTAATGTATTCAAGCGTGCGCCTGCTTTAAACACTCTAATTTTTTCAAAGTAACAGTCCTGATTCCCCACGACACCAAATTAATGACATCGCGGTTCTTCAGAAGGTAGGAACCAATAATGCCAGTGCGTACCGAGGCACGACCGACAATCTGATCCCGAAATTCAACTACGAGCTTTTTAACTGCAACAACTTTAATATACGCTATTGGAGCTGGAATTACCGCGGCTGCTGGCACCAGACTTGCCCTCCAA
+
DDDDDIIIIIIIIIIIHIIIIIIIIIIIIIIIIIIIIHIIHIIIIIIHHIIIIHIIHIHHHGHHIHIHHFHIHHHIHIIIGIIIIIIHFHCHHCFIIIIHIHHIIHIIIHHIIIIHIIIIIIIHIIIHIHGIIIIHHHIIIIIIIIIIIIHIIIIHHIIIIGIHIHIIIIIIHIIHIIIIIIIHIIIIIIIIIIIIIIHFGIIIIIIHHIIIIIIIIIIIHIIIIIIIIIHIIIIIIHHIIIFGIIIGIIIIIIIIIIIIIHIIIIIIIIIIIHIIIIIIIIHIIIIIIIIIHIIIIIIIIIIIIIIIIIIIIIIIIIIIIIIIIIIIIIIIIIIIIIIIDDDDD
@HISEQ:969:HM2KJBCX2:2:1102:7405:59757 2:N:0:ACTATGCA
CTTAGCTACTCTCCCAACTATCCCTATTAATCATTACGGTGATCCTAGAAACCAACAAAATAGAACCATGCCGTCCTATTCTATTATTCCATGCTAATGTATTCGAGCAAAAATGCCTGCTTTAAACACTCTAATTTTTTCAAGGTAAAGGTCCTGGATCCGCAAGACACCCAATTAAGGACATCAAGTTTCTCCAGAAGGTGAGAAATCAACAGCGACAGTTCATACCCCTTAAGGCATGACCATCACGTCAATCCCGAAATTCAACTACGAGCTTTTTAACTGCAACAACTTTAATATACGCTATTGGAGCTGGAATTACCGCGGCTGCTGGCACCAGACTTGCCCTCCAA
+
B@DBDGIGIHHEIHHEHIIHHGFHHIIHIHHEHIFHIHHHE?FHHHIHHIHIIIIIHIIGHFF1CFHHGHHHHCDHHIFCFH?<FGH?CCGHHHGHIIHEH1FDHHHHIIHGIHHHHHIHFGHHGHHHHIIIHIHHHHHHHEGHHFEHIIIIIHHHHEHHIHEG<EFHHHHIIFGEGFIHIHHHGHHHG?HHHCCIHFEHGIIIHHFHHHGEHDIHHH@CEF?EGCBGHIHIIIHHGHEGHHHHHEFHHHD<HHD<DEEHHHHF?GCCHHHHFD0HHHHEFGGECHFHHF<C@HEIIIHGEHHFEGFHHIHIHHIHHHHHHHHHHIIIIHHHGCFEIIHEEHHHGHIHDDADA
@HISEQ:969:HM2KJBCX2:2:1102:12939:60282 2:N:0:ACTATGCA
CTTAGCTACTCTCCCCAACTATCCCTATTAATCATTACGTCAATCCTAGAAACCAACAAAATAGGATCAACGTCCTATTTCATTATTCCATGCTAATGTATTCAAGCGCGAGCCTGCTTTAAACACTCTAATTTTTTCAAAGTAACAGTCCTGATTCCCCGCCACACCAAATTAATGACATGATGGTTCGTCAGAAGGTAGGAATCAGTAACACCAGTACGTACCGAAAGCACGACCAACGTACTAATCCCGAAATTCAACTACGAGCTTTTTAACTGCAACAACTTTAATATACGCTATTGGAGCTGGAATTACCGCGGCTGCGGCACCAGACTTGCCCTCCAA
+
DDDDDIIIIIIIIHIIIIIIIIIHIIIIIIIIIIIIIIIIIIIIIIIHIHIIIIHIIIHIIIIIEEHIIIIIIIIIIIIIIIIIIIIIHHIIIIIHHIHGHGHHIIIIIIIIIIIIIIIIIGHIHIIIIIIIIIIIIIIHIIIIHIIG1GIHHHIIIIIIIIIIIIIIIIIIIIIIIIIIIIIIHHHIHIIIIIIIIHIIIIIIIIIIIHIIIHIIIIIIIHIIHIIHIIIIIIIIIIHIIIHHIIIIIIHIIIIIIHIHIIIIGIIHIIIIIIIIIIIIIIIIHHHIIIIIIHIIIIIHHIIIIIIIIIIHIIIIIIIIIIIIIIIIIIIIIIIIIIIIDDDDD
@HISEQ:969:HM2KJBCX2:2:1102:17838:61106 2:N:0:ACTATGCA
CTTAGCTACTCTCCCAACTATCCCTATTAATCATTACGGTGGTCCTAGACCAACAAAATAGAACCAACGTCCTATTCTATTATTCCATGCTAATCTATTCAAGCAAAAGCCCGCTTTAAACACTCTAATTTTTTCAAGGTAATGGTCCTGGTTCCCCGACACACCCAATAAAGGGCATACCGGCTCACCAGAAGGATAGACCCGACAACAGACAGTACTCGCCAGAGACGGACCGCCCGGTCAGGTCTAAAATTCAACTACGAGCTTTGTAACTGCAACAACTTTAATATACGCTATTGGAGCTGGAATTACCGCGGCTGCTGGCACCAGACTTGCCCTCCAA
+
DDDDDIIIIIIIHHIIIIIIIIIIHIIIIIIIIIIIIIIIIIIIIIIIIIIIIIIIIIHIIIIIIIIIIHIIIIIIHIIIIIIIIIIIHIIIIIIIGIIIIFHIIIGIIHIIIIIIIIIIIGIGIIICHIIIIGHFFHIIHIIGIIIIIHHHGIIIIIIIC.GHIIIHIIIIIIFEHHCEHIIDCGHHEHIHIIIGFEHCHCGHHHI<@GHFFEGHEHHIIGHIHEHGHIIGHHHDDCEFDCHHDEEFEH<11<EHEE</D<C<1ED<1G@F11D11111F@<11C<1@0E?C<1<1C?<<1?<<1HH@F</</<1111C1D1<1C<11?IIHHD<010<<D<
@HISEQ:969:HM2KJBCX2:2:1102:11704:61098 2:N:0:ACTATGCA
CTTAGCTACTCTCCCAACTATCCCTATTAATCATTACGGTGGTCCTAGAAACCAACAAAATAGAACCACAACGTCCTATTCTATTATTCCATGCTAATCTATTCAAGCAAAAGCCCGCTTTAAACACTCTAATTTTTTCAAGGTAATGGTCCTGGTTCCCCGACACACCCAATAAAGGGCATACCGGCTCACCAGAAGGATAGACCCGACAACAGAATAGTACTCGCCAGAGACGGACCGTCCGGTCAGGCCTAAAATTCAACTACGAGCTTTTTAACTGCAACAACTTTAATATACGCTATTGGAGCTGGAATTACCGCGGCTGCTGGCACCAGACTTGCCCTCCAA
+
D?@DDCGHHHHHIIIHIIIIIIIIHFHHGHHHIHH1DGHHCEG@CHHIIIFHIIHIIHCG1FFEHIIIIIIGIIIHFEHF1D1GHIDEHHCHFHHIFHFHHCGHIHFHIHGEHHEHHHHHHEEGHHIIHIHHGHHHEEEGCHHHIIE@E<DGFFECECHDGHHIHIIIHIIIHFHHDFHHHHHHIHEHHHH@IIHEHEE@FFHIHC0IHGIIHHHEHGHGEHHFIHFFIII=IIIIIIIHHH?EHHHGFHEIHHIIHIHHIIIIHIIIIIIIIIFIHIIHGIIHHCHH@HIIIIHHIHEHHHGIHHHHHIHIHHIHIIIIIIIIHHHIHEIIIIIIIHIGHIIDD@@B
@HISEQ:969:HM2KJBCX2:2:1102:10012:61712 2:N:0:ACTATGCA
CTTAGCTACTCTCCCAACTATCCCTATTAATCATTACGTCAATCCTAGAAACCAACAAAATAGGATCAACGTCCTATTTCATTATTCCATGCTAATGTATTCAAGCGCGAGCCTGCTTTAAACACTCTAATTTTTTCAAAGTAACAGTCCTGATTCCCCACCACACCAAATAAATGACATGATGGTTCGTCAGAAGGTAGGAACCAGTAACACCAGTACGTACCTAAGGCACGACCAACGTACTGATCCCGAAATTCAACTACGAGCTTTTTAACTGCAACAACTTTAATATACGCTATTGGAGCTGGAATTACCGCGGCTGCTGGCACCAGACTTGCCCTCCAA
+
DDDDDIIIIIIIIIIIIIIIIIIII1GHIIIIIIIIIIIIIIIIIIIIIIIIIIIIIHIIIIHIIIIIIIHHIIIIIIIIIIIHIIIIIIIGIIHIIIIIHIIIIIIIIHHIIIIIIIIIIIIIHIIIIIIIIIIIIIIIIIIIIIIIIIIIIIIIIIIIIIIIIIIIIIIIIIIIIIIIIIIIIIIIIIIIIIIIIIIIIIIIIIIIIIIHIIIIIIIIIIIIIIIIIIIIIIIIIIIIIIHIIIIIIIIIIIIIIIHIIIIIIIIIIIIIIIIIIIIIIIIIIIIIIIIHHIIIIIIIIIIIIIIIIIIIIIIIIIIIIIIIIIIIIIIIIIIIIIIIDDDDD
@HISEQ:969:HM2KJBCX2:2:1102:16089:62449 2:N:0:ACTATGCA
CTTAGCTACTCTCCCAACATCCCTATTAATCATTACGGTGATCCTAGAAACCAACGAAATAGAACCATGCCGTCCTATTCTATTATTCCATGCTAATGTATTCGAGCAAAATGCCTGCTTTAAACACTCTAATTTTTTCAAGGTAAAGGTCCTGGTTCCACATGACACCCAATTAAGGACATCATGCTTCTCCAGAAGGTGAGAAATCAACTGCGACAGTTCATACCCCTTAAGGCACGACCATCACGTCAATCCCGAAATTCAACTACGAGCTTTTTAACTGCAACAACTTTAATATACGCTATTGGAGCTGGAATTACCGCGGCTGCTGGCACCAGACTTGCCCTCCAA
+
DDDADIIIIIIIHIIIIIIIIIIIHIIIIIHHHHIHIIIIHIIIIIIIIIIIIHHHHHIHHIIIIIIIHH?HIIIHHHHIIEHIIIIEHHIICHHIIIIIIFHHHHIIIIIIHHHHIGHHIHIIIIIIIIIIIIIIHIHHIHHIIIIIIHIIIIIIIIIIIIIIIGIHIHIIIIIIIIIIIIIIIIIIIIIIIIIIIIHHEIHIHHIIIHIIHHGIIIIIIIIIIIIIIIIIIIHIIIIHIHIIIIIIHHIIIHIIIIIIIIIHIIGIIIIIIIIIIIIIIIIIIIIIIIIIIIIIIIIIIIIIIIIIIIIIHIIIIHIIIIHIIIIIIIIIIIIIHIIIIIIIIIDDDDD
@HISEQ:969:HM2KJBCX2:2:1102:17423:61288 2:N:0:ACTATGCA
CTTAGCTACTCTCCCAACTATCCCTATTAATCATTACGGTGATCCTAGAAACCAACAAAATAGAACCATGCCGTCCTATTCTATTATTCCATGCTAATGTATTCGAGCAAAAATGCCTGCTTTAAACACTCTAATTTTTTCAAGGTAAAGGTCCTGGATCCGCAAGACACCCAATAAAGGACATCAAGTTTCTCCAGAAGGTGAGAAATCAACAGTAACAGTTCATACCCCTTAAGGCATGACCATCACGTCAATCCCGAAATTCAACTACGAGCTTTTTAACTGCAACAACTTTAATATACGCTATTGGAGCTGGAATTACCGCGGCTGCTGGCACCAGACTTGCCCTCCAA
+
DDDDDIIIIIIIIIIIIIIIIIIIIIIIIIIIIIIIIIIIIIIIIIIIIIIIIIIIIIIIIIHHIIIIIIIIIIIIIIIIIIHIIIIIIIIIIIIIIIIIIHHHIHIIIIIIIIIIIIIIIIIIIIIIIIIIIIIIIIIIIHIIIIIIIIHHIIIIIIIIIHIIIIIIIIIIIIIIIIIIIHHHIIIIHHIHHIIIIHIIIIIIIIIIIIIIIIIIIIIIIIIIIIIIIIIIIIIIIIIIHIIIIIIIIIHGIIHIIIIIIIIIIIIIIIIIIIIIIIIIIIIIIIIIIIIIIIIIIIIIIIIIIIIIIIIIIIIIIIIIIIIIIIIIIIIIIIIIIIIIIIIIIIIIDDDDD
@HISEQ:969:HM2KJBCX2:2:1102:5004:62712 2:N:0:ACTATGCA
CTTAGCTACTCTCCCAACTATCCCTATTAATCATTACGGTGATCCTAGAAACCAACAAAATAGAATCATGCCGTCCTATTTTATTATTCCATGCTAATGTATTCAAGCAAAATGCCTGCTTTAAACACTCTAATTTTTTCAAAGTAAAGGTCCTGGTTCCCCGCGACACCCAATTAAGGGCATTGCGGTTCTCCAGAAGGTGAGAAATTGACTACACCAGTTCATACCCCTTAAGGCACGACCGATGTGTCAATCCCGAAATTCAACTACGAGCTTTTTAACTGCAACAACTTTAATATACGCTATTGGAGCTGGAATTACCGCGGCTGCTGGCACCAGACTTGCCCTCCAA
+
DDDDDIIIIIIIIIIIIIIIIIIIIIIIIIIIIIIIIIIIIIIIIIIIIIIIIIIIIIIHIEHFHIIIIHGIGHIIIIIIIIIIIIIIIIIIHHIFHIIIIHHHIIFHIIIIIHIIIIIIIHIHIHHGHHHIFHHHIIIHHHHIHIHIIHIHIHHHHHIIIIIHIDIIIIIIHIIIHIIHHIIIHHIIIHIHGIIIIIIIIIIIIIIIIIIIIIIIIIIIIIIIIIIHIIIIIIIHIIHHIIHIII=HIHHIIHIIIHIIIGIIIIIIIIHIGIIIIHIIIIIIIIIHGEIIIIIIHIIIIIIIIIHGIIIIIHIIIIIIIIIIIIIIIIIIIIIIHIIIIIIIIIIDDDDD
@HISEQ:969:HM2KJBCX2:2:1102:3178:63030 2:N:0:ACTATGCA
CTTAGCTACTCTCCCAACTATCCCTATTAATCATTACGGTGGTCCTAGACCAACAAAATAGAACCAACGTCCTATTCTATTATTCCATGCTAATCTATTCAAGCAAAAGCCCGCTTTAAACACTCTAATTTTTTCAAGGTAATGGTCCTGGTTCCCCGACACACCCAATAAAGGGCATACCGGCTCACCAGAAGGATAGACCCGACAACAGACAGTACTCGCCAGAGACGGACCGCCCGGTCAGGTCTAAAATTCAACTACGAGCTTTTTAACTGCAACAACTTTAATATACGCTATTGGAGCTGGAATTACCGCGGCTGCTGGCACCAGACTTGCCCTCCAA
+
DDDDDIIIIIIIIIIIIIIIIIIIIIIIIIIIIIIIIIIIIIIIIHIIHIIIIIIGHIIIHHIIIIHIHIIIHIIHIIIIIIIIIIIIIIIIIHIIIIIIIHHHIIIIIIIIIIIIIIHHHIIIGIIIIIIIIIIIIIIIHIIIIIIIIIHHIIIIIIIIIIIIIIIHIIIIIIIIIIIIIIIHIHIIIIIIIIIIIIHIIIIIIIIIIIIIIIIIIIIIIIIIIIIIIIIIIIIIIIIIIHIIIIIIIIIIIIIIIIIIIIIIIIIIIIIIIIIIIIIIIIIIIIIIIIIIIIHHFFIIIIIIIIIIIIIIIIIIIIIIIIIIIIIIIIIIIIIIIIDDDDD
@HISEQ:969:HM2KJBCX2:2:1102:3934:63301 2:N:0:ACTATGCA
CTTAGCTACTCTCCCAACTATCCCTATTAATCATTACGTCAATCCTAGAAACCAACAAAATAGGATCGAACGTCCTATTTCATTATTCCATGCTAATGTATTCAAGCGTTAGCCTGCTTTAAACACTCTAATTTTTTCAAAGTAACAGTCCTGTTTCCCTGCAACACCAAATTAATGACATTACAGTTCTTCAGAAAGGAGGAATCAGCGAAGCCAGTACATACCAGTGGCACGACCAACCTGCTGACCCCGAAATTCAACTACGAGCTTTTTAACTGCAACAACTTTAATATACGCTATTGGAGCTGGAATTACCGCGGCTGCTGGCACCAGACTTGCC
+
DCCDDIIIIIHIIIIIIIIIIIIIIIIIIIIHIIHIIIIIIHIIIIIIIIIHIIIIIIIHIIIIIIIHIIIIIFHIIIIIIIIIIIIIHIIIIIIIIIHHHHIIIHIIIIIIIIIIHIIIHIIIIIIIIHHIIIIIHIGHHIIIHIIIHIIIIIIIIHIIIIIIIHIIIIIIIIIIIIIIIIIIIHHIIIIIIIIIIIIIIIIIIIIIIIIIIHIIIIIHIIIIIIIIIIIIIIIIIIIIIIIIIIIIIIIIIIIIIIIIIIIIIIIIIIIIIIHIIIIIIIIIIIIIIIIIIIIIIIIIIIIIIIIIIIIIIIIIIIIIIIIIIIIIIHIIIIIDDDDD
@HISEQ:969:HM2KJBCX2:2:1102:4431:64695 2:N:0:ACTATGCA
CTTAGCTACTCTCCCAACTATCCCTATTAATCATTACGTCGATCCTAGAAACCAACAAAATAGAATCAAACGTCCTATTTCGTTATTCCATGCTAATGTATTCAAGCGTGAGCCTGCTTTAAACACTCTAATTTTTTCAAAGTAACAGTCCTGATTCCCCAAGACACCAAATTAATGACATCATGGTTCGTCAGAAGGTAGGAATCAATAATACCAGTACGTACAATAGCACGACCAATAAATTGATCCCGAAATTCAACTACGAGCTTTTTAACTGCAACAACTTTAATATACGCTATTGGAGCTGGAATTACCGCGGCTGCTGGCACCAGACTTGCCCTCCAA
+
D@@A@HHF@?EFFHHHEHH1@GEHIIIIEGHFHIHHFEEGHCHHIIIIH1DFH@HHHHIIH11<GCHGEH@HCFEHHHEC11FHHGHH1DEEECGH?CCHEDGHHCGHHHIHEHHEHHFHHIIHHHHHHHHHHHHHIGEHHGEHFFHCCHHIFGDHHCHCGC?IHHHHHG?H/HHCGHFIHFHF<ECGHHHIHHHHF0GC<EHEHHHHFHIGC8@G@GCEGHHIHHHHG@?HF<>EDAGHEGFHCFCCDHEHEHCHCFCCIIHG?F0EHEHIHHHGF<1<EC<CHC<EGIHHGHH@GHHHFIHIHIHEHHH?IHHCIIIHIIHHEHEFIHGG@GEHIIHG@@@0@
@HISEQ:969:HM2KJBCX2:2:1102:4928:64037 2:N:0:ACTATGCA
CTTAGCTACTCTCCCAACTATCCCTATTAATCATTACGTGGTCCTAAAACCAACAAAATAGAACACCGTCCTATTTTATTATTCCATGCTAATGTATTCAAGCAAAAATGCCCGCTTTAAACACTCTAATTTTCTCAAAGTAACAGTCCTGATTTCCCATCACACCAAATAAATGGCATGAAAGTTCCTCAGAAGGTAGAGATTTATCTCACCAGTACAGGCAATTAAGCCTGACCAATGGGTAAACCCCGAAGTTCAACTACGAGCTTTTTAACTGCAACAACTTTAATATACGCTATTGGAGCTGGAATTACCGCGGCTGCTGGCACCAGACTTGCCCTCCAA
+
@D@DDHIIHHEHHHII1CFFFHHGIIIIHEE?FHIHI@HHIGCHHGIEGCCGHICHHGEHHECFHGH<@G/EEHHHGHHHHEHHIHHC1<@?C@FC<CGHG?HHFGECEIHDHF?GEHHEGFFHFCIHFCGHEBCHHEHIHHHHH?IHIHFIGHHHHHFIHHIIHECHHHFHHG?HFIHHHHHCE@?HIHIHIHEHH7HHFHFGHHHHFHIIHIIIHIHFEIIIHEHFHHEIIIHHEIHFEEF<IIIFHHHHIH?EIHHEIHG@@IIGHHGCIHGHIIHGHEEGIIHIIIHFIHFHEHHECHIGHEIHIIHHHIIHIIHHIHIIGHIIIIIHHHHHH?@E@??D@
@HISEQ:969:HM2KJBCX2:2:1102:9931:64521 2:N:0:ACTATGCA
CTTAGCTACTCTCCCAACTATCCCTATTAATCATTACGTCGATCTTAGAAACCAACAAAATAAGATCAAACGTCCTATTTCATTATTCCATGCTAATGTATTCAAGCGAATGCCTGCTTTAAACACTCTAATTTTTTCAAAGTAACAGTCCTGATTTCCCACGACACCAAATTAATGACATCGTGGTTCGTCAGAAGGGAGAAACCGACAGGGCCAGTACACACCAGAGGCGCGACCGACCCGTCGATCCCGAAATTCAACTACGAGCTTTTTAACTGCAACAACTTTAATATACGCTATTGGAGCTGGAATTACCGCGGCTGCTGGCACCAGACTCGCCCTCCA
+
DDDDDIIIIIIIIIIIIIIIIIIIIIIIIIIIIIIIIIIIHIIIIHIIIIIIIIIIIIHHIIIIIIIIIGIHIIIIIIGHIHIIIIIIIIIGIIIIIIIIIIIIIIHHIIHHHIIIIIHHIIIIIIIIIHHHIIIHIIIIIHIIIIIIIIIIIIIIIIIHIIHIIIHIIIHHGIIIIIIIHIIIIIIIIIIIIHIIIIIIGIHIIIIIIIIIIIIIIIIIIIIIIIIIIIIIIIIIIIIIIIHHIIIIIIGIIIIIIIIIIIIIIIIIIIIIIIIIIIIIIIIIIIIIIIIIIIIIIIIIIIIIIIIIIIIIIIIIIIIIIIIIIIIIIIIIIHHF<IIIDDDDD
@HISEQ:969:HM2KJBCX2:2:1102:13268:65235 2:N:0:ACTATGCA
CTTAGCTACTCTCCCAACTATCCCTATTAATCATTACGGTGGTCCTAGACCAACAAAATAGAACCAACGTCCTATTCTATTATTCCATGCTAATCTATTCAAGCAAAAGCCCGCTTTAAACACTCTAATTTTTTCAAGGTAATGGTCCTGGTTCCCCGACACACCCAATAAAGGGCATACCGGCTCACCAGAAGGATAGACCCGACAACAGACAGTACTCGCCAGAGACGGACCGCCCGGTCAGGTCTAAAATTCAACTACGAGCTTTTTAACTGCAACAACTTTAATATACGCTATTGGAGCTGGAATTACCGCGGCTGCTGGCACCAGACTTGCCCTCCAA
+
DDDDDIIIIIIIHIIIIIIIIIIIIIIIIIIIIIIIIIHIIIHIIHIIIHHIIIHIHIHIGHHIIIIIDHHIHIIIEHHHIGIIIHIIHEHHIIIIIIIIIIHHIIIIIHHIIIIIIIIIIIIHHIIHHHIIIIIHHHGIIIIIIIHIIIIHHIGIIIIIIIIIIIIIIHIIIIIIIIIIIIHIIIHHIIHIIIIIIIIIIIIIIIIIIIIHIIIHHHIIIHIIIIIIIIIIIIIIIIIIIIIIIIIIIIIIIHIHHIIIIIIIIIIIIIIIHHIIIIIIIIIIIIIIIIHIIIIIIIIIIIIIIIIIIIIIIIIIIIIIIIIIIIIIIIIIIIIIIIDDDDD
@HISEQ:969:HM2KJBCX2:2:1102:14633:64897 2:N:0:ACTATGCA
CTTAGCTACTCTCCCAACTATCCCTATTAATCATTACGTCGATCCTAGAAACCAACAAAATAGGTTCGATCGTCCTATTTCGTTATTCCATGCTAATGTATTCAAGCGCGAGCCTGCTTTAAGCACTCTAATTTTTTCAAAGTAACAGTCCTGTTTCCCCGCAACAACAAATTAATGCCATCACGGTTCTACAAGAGGGAGGGACCAGTGAGGCCAGTGCATACCAGTGGCACGACCGACCTACTGGCCCCGAAATTCAACTACGAGCTTTTTAACTGCAACAACTTTAATATACGCTATTGGAGCTGGAATTACCGCGGCTGCTGGCACCAGACTTGCCCTCCAA
+
DCDDDIIHIIIIIIIIIGIIEHIHIHHIIIIIIIIIHEHIIIHHHHHIEFHHIIHIIIIHIIIFCCGDCHHHGHEHIIIHEFEHGHHH?FHEHHHIHIIIHGHHHEHHDHIIIIIIIIHHIIIHIHIIIIIHHHAEIHIIIIIIHIHHIHIIIIIIHIHHIIHIHHHIHIIIHIHHIHIIHGHHHHIIIIIIIIIHIIIIHHHHIIIIIIIHHHHIIIIIIIIHIHIIIIIIIIIIIIIIIHHHIIIHHHFGIIIHIIHIIIIIIIIIIIIIIIIIIIIIIHFIIIIIIIIIIIIIIIIIIIIIHIIIIIIHIIIIIIIIIIIHIIIIIIIIIIIIIIIIIDDDDD
@HISEQ:969:HM2KJBCX2:2:1102:6738:65791 2:N:0:ACTATGCA
CTTAGCTACTCTCCCAACTATCCCTATTAATCATTACGGCTCTCCTAGAAACCAACAAAATAGGAGCGCCGTCCTATTCCATTATTCCATGCTAATGTATTCGAGCAAAGGCCTGCTTTGAACACTCTAATTTTTTCAAAGTAAAAGTCCTGCTTCCCAAACCACGCCCAATAAAGGGCATGGCGTTCCGCAGAAGGAAAGGCCCGGCGCAACCAGTGCACGCGGTGAGGCGGACCGGCCCGCCAGGCCCAAGGTTCAACTACGAGCTTTTTAACTGCAACAACTTTAATATACGCTATTGGAGCTGGAATTACCGCGGCTGCTGGCACCAGACTTGCCCTCCAA
+
DDDDDIIIIIIIIIIIIIIIIIIIIIIIIIIIIIIIICHHIIIIIIIIIIIIGIHIIIHIIIIHHHHCHIIIIIIIIIIIHIIHIIIHHHHHIIIIIIIIIIIHHIIIIIIIIIIIIIIIIIIHIIHIIIIIIIIIIIIHHIIIIIIHIIHIIIIIIIIIIIIIIIIIIIIIIHIIIIIIIIIIIIIHHIIIIIIIIIIIIIHIIIIIIIIIIIIIIIIIIIIIIIIIIIIIIIIIIIIIIIIIIIIIIIIIIIIIIIIIIIIIIIIIIIIIIIIIIIIIIIIIIIIIIIIIIIIIIIIIIIIIIIIIIIIIIIIIIIIIIIIIIIIIIIIIIIIIIIIICDDDB
@HISEQ:969:HM2KJBCX2:2:1102:9425:65881 2:N:0:ACTATGCA
CTTAGCTACTCTCCCAACTATCCCTATTAATCATTACGGTGGTCCTAGAAACCAACAAAATAGAACCACAACGTCCTATTCTATTATTCCATGCTAATCTATTCAAGCAATAGCCCGCTTTAAACACTCTAATTTTTTCAAGGTAATGGTCCTGGCTCCCCAACACACCCAATAAAGGACATGCTGGCTCACCAGAAGGAAGACCCGACAGCAGACAGTACTCGCCAAAGACGGACCGCCCGGCCAGGCCTAAAATTCAACTACGAGCTTTTTAACTGCAACAACTTTAATATACGCTATTGGAGCTGGAATTACCGCGGCTGCTGGCACCAGACTTGCCCTCCAA
+
DDDDDIIIIIIIIIIIHHIIIIIHIIIIIIIHIIIHIIEHHIIIIIIIIIIIIHFHIIIFIHIEFHIHIHEHGHIIIIIHHIIIIIHIIIIHHIHIIIIIGFHIIIIIIIIIIHIIIIIIHIHHIIIIHHIIHHIIIIIIIIIIHIIHHHIIIIIIIHIHIIHIHHHIIIIIIHCHIIIIIIIIIIGIIHIIIIIHIIIIIHIIIIIHHIIIIIIIHIIIHHIIHIIIIHGDHHIIIIIHHHHEHIIIIIIIIIIHIIIIHHEHIIIIIIIIIIIIIIIIHGIIIIIIIHHIHIIIIIHHHIIIIIIIIIIIIIIIIIIIIIIIIIIIIIIIIIHIIIIIIDDDDD
@HISEQ:969:HM2KJBCX2:2:1102:12678:66695 2:N:0:ACTATGCA
CTTAGCTACTCTCCCAACTATCCCTATTAATCATTACGTCGATCCTAGAAACCAACAAAATAGAATCAAACGTCCTATTTCATTATTCCATGCTAATGTATTCAAGCGTAAGCCTGCTTTAAACACTCTAATTTTTTCAAAGTAACAGTCCTGATTCCCCACGACACCAAATTAATGACATCGCGGTTCTTCAGAAGGTAGGAACCAATAATGCCAGTGCGTACCGAAGCACGACCAACAATTTGATCCCGAAATTCAACTACGAGCTTTTTAACTGCAACAACTTTAATATACGCTATTGGAGCTGGAATTACCGCGGCTGCTGGCACCAGACTTGCCC
+
DDDDDIHIHFHHHIIIHIHEHIIHHIIIIIIHIIIEIIIIIIIIHIHHGHIIHEHHHIIGHHIEHIIIFCHHIIIIHHIIICEHGIIIIIHHIGIIIIIIGFHEIHHIIIIIHIIIIIIIIHHHIIIIIIHHHHHFHIHIIIIHIIIIIIIIHIIIIIIHHIIIIIHIIIHIIIIIIIIIHIIIIIIIIIHIIIIIIHIIIIIIHHHIIIIIIIIIIIIIIIIIIIIEIIIIIIIIIHGIHIIIHIIIIIIIIIHEIIIHHFHHHIIIIIIIIHIIIIIIHIHIIIIIGIIHGIHIIIHIIIIIIIIIIIHIIIIIIIIHHGIHFIIHHHHHHIIDDDDD
@HISEQ:969:HM2KJBCX2:2:1102:10501:66540 2:N:0:ACTATGCA
CTTAGCTACTCTCCCAACTATCCCTATTAATCATTACATCGATCCTAGAAACCAACAAAATAGAATCGGATGTCCTATTTCATTATTCCATGCTAATGTATTCAAGCGTGAGCCTGCTTTAAACACTCTAATTTTTTCAAGGTAACAGTCCTAATTCCCCGTGACACCAAATTAATGGCATTACGGTTCTTTAGAAGGTGAGAAATCAATAATATCAGTACATACCAACGGCATGACCGAAACATTGATCCCGAAATTCAACTACGAGCTTTTTAACTGCAACAACTTTAATATACGCTATTGGAGCTGGAATTACCGCGGCTGCTGGCACCAGACTTGCCCTCCAA
+
DDDDDIIIIIIIIIIIIIIIIIIIIIIIIIIIIIIIIIIIIIIIIIHHHHIIIIHIIIIIIIIIIIIIIHIIIIIIIIIIIIIIIIIIIIIIHIIIIIIIIHIIIIIIIIIHIIIIIIHIIHHIIIIIIIHIIIHIIIIHIHHHIIIIIIHIIIIIIIHIIIIIHIIIIIIIIIIIIIIIIIIIIIIIIIIIIIHIIIIIIIIIIIIIIIIIIIIIIIIIIIIIIIIIIIIIIIIIIIIIIIIIIHIIIHIIIIIIIIIIIIIIHIIIIIIIIIIIIIIIIIIIIIIIHIIIIIIIIIIIIHIIIIIIIIIIIIIIIIIIIIIIIIIIIIIIIIIIIIIIIIDDDDD
@HISEQ:969:HM2KJBCX2:2:1102:6741:67065 2:N:0:ACTATGCA
CTTAGCTACTCTCCCAACTATCCCTATTAATCATTACGGTGATCCTAGAAACCAACGAAATAGAATCAGTCCGTCCTATTTCATTATTCCATGCTAATGTATTCAGACGATAGTCTGCTTTAAACACTCTAATTTTTTCAAAGTAACAGTCCTGATTTCCCATCACACCAAATAAATGGCATGAAAGTTCCTCAGAAGGTAGAGATCCATCTCACCAGTGCAGACAATTAAGCCTGACCAATGGGTAGACCCCGAAGTTCAACTACGAGCTTTTTAACTGCAACAACTTTAATATACGCTATTGGAGCTGGAATTACCGCGGCTGCTGGCACCAGACTTGCCCTCCAA
+
DDDDDIIIIIIIIIIIIIIIIHIIIIIIIIIIIIIIIIGIIIIIIIIIIIIIIIIIIHIIIIHHIIIIIIHGIIIGIIIIIIIIIIIIIIIHHGHHHIIIIIIIIIIIHIIIIIIIIIHIIIIIIIIIIIIIIIIIIIHIIIIIIIIIIIIIIIIIIIIIIIIIIIIIIIIIIIIIIIIIIIIIIIGIIIIIIIIIIIIIIIIIIIIIIIIIIIIIIIIIIIIIIIIIIIIIIIIIIIIIIIIIIHHIIIIIIIIIIIIHIIIIIIIIIIIIIIIIIIHIIIIIIIIIIHIIIIHIIIIIIIIIIIIIIIIIIIIIIIIIIIIIIIIIIIIIIIIIIIIIIIIDDDDD
@HISEQ:969:HM2KJBCX2:2:1102:4832:66965 2:N:0:ACTATGCA
CTTAGCTACTCTCCCAACTATCCCTATTAATCATTACGTCAATCCTAGAAACCAACAAAATAGGATCAAACGTCCTATTTCATTATTCCATGCTAATGTATTCAAGCGTTAGCCTGCTTTAAACACTCTAATTTTTTCAAAGTAACAGTCCTGTTTCCCTGCAACACCAAATTAATGACATTACAGTTCTTCAAGAAGGAGGAACCAGTAAAGCCAGTACATACCAGAGGCACGACCAACTTACTAATCCCGAAATTCAACTACGAGCTTTTTAACTGCAACAACTTTAATATACGCTATTGGAGCTGGAATTACCGCGGCTGCTGGCACCAGACTTGCCCTCCAA
+
DCCDDIIIIIIIIIIIIIIIIIIIIIIIIIIHIIIIIIIIIIIIIIIIIIIHHIIIHHHHHIFHHHIIGIIGHCEHFIGIIHIIIIIIHIIIIIGEIIIIIIIHIIIIIIIIIIIIIIIIIHHIIHIHIIIIIIIIIIIIIHHIIIHHIIIIIHHHIIIIIIIIIHIIIIIIIIIIIIIIIIIIIIIIIIIIIIIIIIIIHIIIIIIIIIIIIIIIIIIIIIIIIIIIIIIIIIIIIIHIIIIHHHHIIIIIIIHIHIHIHHFIIIIIIIIIIIIIIIIIIIIIIIIIIIIIIIIIIIIIIIIIIIIIIIIIIIIIIIIIIIIIIIIIIIIIIIIIIIIIIDDDDD
@HISEQ:969:HM2KJBCX2:2:1102:20690:67940 2:N:0:ACTATGCA
CTTAGCTACTCTCCCAACTATCCCTATTAATCATTACGGTGGTCCTAGAAACCAACAAAATAGAACCACAACGTCCTATTCTATTATTCCATGCTAATCTATTCAAGCAATAGCCCGCTTTAAACACTCTAATTTTTTCAAGGTAATGGTCCTGGCTCCCCAACACACCCAATAAAGGACATGCTGGCTCACCAGAAGGAAGACCCGACAGCAGACAGTACTCGCCAAAGACGGACCGCCCGGCCAGGCCTAAAATTCAACTACGAGCTTTTTAACTGCAACAACTTTAATATACGCTATTGGAGCTGGAATTACCGCGGCTGCTGGCACCAGACTTGCCCTCC
+
DDDD@GHIH?GEHHCHEHIIIIEEHIIIHIIHIIHIHHEFHHHIHIIIIIIIIHIHIIIIIIIGHHGHHHCGEG1<C<1<CHHIIHH<FHHHIIIIHHIHIHEHHHF@FHHHHDDIHEH@EEHHHEE?HGFHHHGHIIIGGHIIHIIHGHHHIIGECHIIIIHHEHIIHIHHEHHHEFFIIIIIHIGIIIIGIIIIHHIHHHFHIIIHIHHGHHGCIHHHDHIIHIIHFFGIIIHGIIIIHFGH@IHHEHIIIIIHIHHIIHDHHFHHHHIIIIIIIIIHIIHEHHHHHIIIHGIIIHGHHIIIIHHIIHIIHHGHIHGHG@EHIIIIIHIHHHD?IIIDDDDD
@HISEQ:969:HM2KJBCX2:2:1102:19592:68255 2:N:0:ACTATGCA
CTTAGCTACTCTCCCAATTATCCCTATTAATCATTACGTCGATCCTAGAAACCAACAAAATAGAATCAAACGTCCTATTTCATTATTCCACGCTAATGTATTCAAGCGTGCGCCTACTTTAAACACTCTAATTTTTTCAAAGTAACAGTCCTGATTCCCCACGACACCAAATTAATGACATCGTGGTTCTTCAGAAGGTAGGAACCAATAATGCCAGTGCGTACCGAAGCACGACCAACAATTTGATCCCGAAATTCAACTACGAGCTTTTTAACTGCAACAACTTTAATATACGCTATTGGAGCTGGAATTACCGCGGCTGCTGGCACCAGACTTGCCCTCCAA
+
B@DBDCE@@<GH@F?<<<@1E1<DFFHHHHHHCFHEHIEHCCHCEHIIIEHI?GHCEHCEFEHIIIIIHCFGHEDGHEHEEHIHHCE<<1CE/C=EHHIHGEHEF@EEIIIHIHHGDCHGIHHHH@CGHHHIIIIIIGIHFCHIIHHEB?GGHFGHIHHEHHHIIHIGIIGIIHHHFHIIIIIHHHGH?IHHHIIIHIHFGEHHHGGFGEHHHFH?GF?HHHI@<EIHEHIIHEHGGG@DGHD<<C<HDHCHHHHIHHEHDIHIFHGEIHEHHHIHGIHIIHHGEECHIIHGGEFF@HHIHIIIIIIIHHHCHDDCHIIHHEEEEFIIIHF@HECCHIHF@@@@B
@HISEQ:969:HM2KJBCX2:2:1102:11272:68638 2:N:0:ACTATGCA
CTTAGCTACTCTCCCAACTATCCCTATTAATCATTACGTCAATCCTAGAAACCAACAAAATAGGATCAAACGTCCTATTTCATTATTCCATGCTAATGTATTCAAGCGTTAGCCTGCTTTAAACACTCTAATTTTTTCAAAGTAACAGTCCTGTTTCCCTGCAACACCAAATTAATGGCATTACAGTTCTTCAGAAAGGAGGAATCAGCGAAGCCAGTACATACCAGTGGCACGACCAACCTGCTGACCCCGAAATTCAACTACGAGCTTTTTAACTGCAACAACTTTAATATACGCTATTGGAGCTGGAATTACCGCGGCTGCTGGCACCAGACTTGCCCTCCAA
+
CDDDDHIIH<DCHHHIHEHHGEHHFHFGHGHHICCFHHHHHHIIGCEEIIHHHIIGEHHEHHE@EGEHHHHHGIGHHC@HGIHIIHGIGHIIIIGIIIIIIHGHHHHHHHHHHCEEFCHIHGHGFFFEFHHII?CGHHIGEHHCHIHHFGEGEHHIIFFHHHGGFGCHEGFGGHIIIIHEECGHEIHEFGCGEHGHIHIHHCFHHHHHICHEHFHIIIIIHGHHGIHHIHCDHHHH?HHHHHHGFGHHHIHHED1?@DCHGCCCHHIHEHFD<EHHCCHHHGHHFIIHGECEHH?EFIIHIIHHHIHHHEFEHHHCDHIHFHG<HGC1EHHHG<IHHE<C<0@@?@
@HISEQ:969:HM2KJBCX2:2:1102:9279:68840 2:N:0:ACTATGCA
CTTAGCTACTCTCCCAACTATCCCTATTAATCATTACGTCAATCCTAGAAACCAACAAAATAGAATCAAACGTCCTATTTCATTATTCCATGCTAATGTATTCAAGCGTGAGCCTGCTTTAAACACTCTAATTTTTTCAAAGTAACAGTCCTGATTCCCCATGACACCAAATTAATGACATCATGGTTCGTCAGAAGGTAGGAATCAATAATACCAGTACGTACAATAGCACGACCAATAAATTGATCCCGAAATTCAACTACGAGCTTTTTAACTGCAACAACTTTAATATACGCTATTGGAGCTGGAATTACCGCGGCTGCTGGCACCAGACTTGCCCTCCAA
+
DDDDDIIIIIIIIIIIIIIIIIIIIIIIIIIIIIIIIIIIIIIIIIIIIIIIIIIIIIIIIIHIIIIIIIHIIIIIIIHIIHIIIIIHIIIIHIIIIIIIIIHIIIIIIIIIIIIIIIIIIIIIIIIIIIIHIHIIIIIHIIIIIIIIIIIIIIIIIIIIIIIIIIIIIIIIIIIIIIIIIIIIIIIIIIIIIIIIIIIIIHIIIIIIIIIIHIIIIIIIIIIIIIIIIIIIIIIIIIIIIIIHIIIIIIIIIIHIIIIIIIIIIIIIIIIIIIIIIIIIIIHHHHHIIIIIIIIIIIIIIHIIIIIIIIIIIIIIIIIIIIIIIIIIIIIIIIIIIIIIDDDDD
@HISEQ:969:HM2KJBCX2:2:1102:19887:69693 2:N:0:ACTATGCA
CTTAGCTACTCTCCCAACTATCCCTATTAATCATTACGTCAATCCTAGAAACCAACAAAATAGGATCAAACGTCCTATTTCATTATTCCATGCTAATGTATTCAAGCGTTAGCCTGCTTTAAACACTCTAATTTTTTCAAAGTAACAGTCCTGTTTCCCTGCAACACCAAATTAATGACATTACAGTTCTTCAAGAAGGAGGAACCAGTAAAGCCAGTACATACCAGAGGCACGACCAACTTACTAATCCCGAAATTCAACTACGAGCTTTTTAACTGCAACAACTTTAATATACGCTATTGGAGCTGGAATTACCGCGGCTGCTGGCACCAGACTTGCCCTCCAA
+
DDDDDIIIIIIIIIIIIIHIIIIIIIIIIIIIIIIIIIIIIIIIIIIIIIIIIIIIIIIIHHGHIIIIIIIIIIGIIIIIIIIIGIIHHIIIHIIIIIIIIIIIIIIIIIIIIIHIIIIIIIIIIIIIIIIIIHIIIIIIIIIIIHIIHIIIIIIIIIIHIIIIIIIIIIIIIIIIHIIIIIIIIIIIHHHIIIIIIIIHIIIIIIIIIIIIIGIIIIIIIIIIIIIIIIIIIIIIIIHHHIIHHHIIIIIIIIIIIIIIIIHIIIIIIIIIIIIIIIIIIIIIIIHIIIIIIIIIIIIIHIIIIIIIIIIIIIIIIIIIIIHIIIIIIIIIIIIIIIIIIDDDDD
@HISEQ:969:HM2KJBCX2:2:1102:11673:69988 2:N:0:ACTATGCA
CTTAGCTACTCTCCCAACTATCCCTATTAATCATTACGGTGGTCCTAGACCAACAAAATAGAACCAACGTCCTATTCTATTATTCCATGCTAATCTATTCAAGCAAAAGCCCGCTTTAAACACTCTAATTTTTTCAAGGTAATGGTCCTGGTTCCCCGACACACCCAATAAAGGGCATACCGGCTCACCAGAAGGATAGACCCGACAACAGAACAGTACTCGCCAGAGACGGACCGTCCGGTCAGGCCTAAAATTCAACTACGAGCTTTTTAACTGCAACAACTTTAATATACGCTATTGGAGCTGGAATTACCGCGGCTGCTGGCACCAGACTTGCCCTCCAA
+
[truncated: 36,156,827 more chars]
