# Supplementary material for: Response of arbuscular mycorrhizal fungal community in soil and roots to grazing differs in a wetland on the Qinghai-Tibet plateau
Source: PeerJ. 2020 Jun 19;8:e9375. doi: 10.7717/peerj.9375 (PMC7307571; doi:10.7717/peerj.9375)
Supplement: Supplemental Information 28 [file peerj-08-9375-s028.zip › Root grazing 16-20/78.fastq]

@HISEQ:969:HM2KJBCX2:2:1101:7722:3614 2:N:0:ACTATGCA
TCGGTCCATAGCCCCAACTATCCCTATTAATCATTACGTCGATCCTAGAAACCAACAAAATAGGTTCGATCGTCCTATTTCGTTATTCCATGCTAATGTATTCAAGCGCGAGCCTGCTTTAAGCACTCTAATTTTTTCAAAGTAACAGTCCTGTTTCCCCGCAACAACAAATTAATGCCATCACGGTTCTACCAGAGGGAGGGACCAGTGAGGCCAGTGCATACCAGTGGCACGACCGACCTACTGGCCCCGAAATTCAACTACGAGCTTTTTAACTGCAACAACTTTAATATACGCTATTGGAGCTGGAATTACCGCGGCTGCTGGCACCAGACTTGCCCTCCAA
+
DDDDDIIIIIIIIIIIIIIIIIIIIIIIIIIIIIIIIIIIIIIIIIGIIIIIIIIIHIIIIIIIHIIIHIIIHIIIGIIIIIIIIIIIIIIIIIIIIIIIIHHIIIIIIIIIIIIIIIIIIIIIIIIHIIIIIIIIIIIIIIIIIIIIIIIIIIIIIIIIIIIIIIIIIIIIIIIIIIIIIIIIIIIIIIIIIIIIIIIIIIIIIIIIIIIIIIIIIIIIIIIIIIIIIIIIIIIIIIIIIIIIHIIIHIIIIIIIIIIIIIHIIIIIIIIIIIIIIIIIIIIIIIIIIIIIIIIIIIIIIIIIIIIIIIIIIIIIIIIIIIIIIIIIIIIIIIIIIIIIIDDDDD
@HISEQ:969:HM2KJBCX2:2:1101:19778:3233 2:N:0:ACTATGCA
TCGGTCCATAGCCCCAACTATCCCTATTAATCATTACGTCGATCCTAGAAACCAACAAAATAGAATCAAACGTCCTATTTCGTTATTCCATGCTAATGTATTCAAGCGTGAGCCTGCTTTAAACACTCTAATTTTTTCAAAGTAACAGTCCTGATTCCCCATGACACCAAATTAATGACATCATGGTTCGTCAGAAGGTAGGAATCAATAATACCAGTACGTACAATAGCACGACCAATAAATTAATCCCGAAATTCAACTACGAGCTTTTTAACTGCAACAACTTTAATATACGCTATTGGAGCTGGAATTACCGCGGCTGCTGGCACCAGACTTGCCCTCCAA
+
DDD?DHGIHHHIIHIIIIHIIIIIIHHIHIHIIHICGEHIHIFHHHHCHHIIIIIHFHIIHHHIHHHIHGEHHHFHIHHHGHIHHHHHHGHIHEHHIIIHIGHHHHGGIIIIHHHHEHHEHHHFI9HGHHIIIIHIIHHHGHHCHHC1IHEGEHHHIHIIIIHIIHIIIHHHFHGHIHHIHHHGCIIGHIGIIHIIIIIIIII<HIIHIHI<IIIIIIIIGIIIIHIIIIIIGIGFFHIIIIIIIHHIIFIGIHGHHIIHIIIIIIIIIIHIHIIIIGIIIIIIIHIIIIIIHIIIIHIIIIIIIIIIIIIHIIIHIIIIIIGIIIGIIIIHIIIHEIIIDDDDD
@HISEQ:969:HM2KJBCX2:2:1101:18484:3691 2:N:0:ACTATGCA
TCGGTCCATAGCCCCAACTATCCCTATTAATCATTACGTCGATCCTAGAAACCAACAAAATAGAATCAAACGTCCTATTTCGTTATTCCATGCTAATGTATTCAAGCGTGAGCCTGCTTTAAACACTCTAATTTTTTCAAAGTAACAGTCCTGATTCCCCATGACACCAAATTAATGACATCATGGTTCGTCAGAAGGTAGGAATCAATAATACCAGTACGTACAATAGCACGACCAATAAATTAATCCCGAAATTCAACTACGAGCTTTTTAACTGCAACAACTTTAATATACGCTATTGGAGCTGGAATTACCGCGGCTGCTGGCACCAGACTTGCCCTCCAA
+
DDDDDIHIIHIHIIIIIIIIIIIIIHIIIIIIIIIIIIIIGIHHHGIIHIIIIIHIIHIIIIGIIIIIIHEHHHHIHIIIFIIIGIIHIHIIIHIIHHIIHGHIIIIIIIHIIIIIIIIIIHIIIIHIIIHHIIIIIIIIHIHIIHIHIIIIIIIIIHIIIIIIIIIIIIIHHIHIIHIIIIIIIIIIIIIIIIHHIIGIIIIIIIIIIIIIIIIHIIIIIIIIIIGIIIIIIHHIIIIIIIIHIIII=IIIIHEHHHGHHEIHHIIHIIIIIIHIGIIIIIHIHIIIHIIIHIIIIIIIIIIIIIIIHIIIIIIGIIIIIIIIIIIHIIIIIIIIHIHIDDDDD
@HISEQ:969:HM2KJBCX2:2:1101:3265:3939 2:N:0:ACTATGCA
TCGGTCCATAGCCCCAACTATCCCTATTAATCATTACATCGATCCTAGAAACCAACAAAATAGAATCGGATGTCCTATTTCATTATTCCATGCTAATGTATTCAAGCGTGAGCCTGCTTTAAACACTCTAATTTTTTCAAGGTAACAGTCCTAATTCCCCGTGACACCAAATTAATGGCATTACGGTTCTTTAGAAGGTGAGAAATCAATAATATCAGTACATACCAACGGCATGACCGAAACATTGATCCCGAAATTCAACTACGAGCTTTTTAACTGCAACAACTTTAATATACGCTATTGGAGCTGGAATTACCGCGGCTGCTGGCACCAGACTTGCCCTCCAA
+
DDDDDIIIIIIIIIIIIIIIIIIIIIIIIIIIIIIIIIIIIIIHIIIIHIIIIIIIIIIIIIIIIIIIHIIIIIHIIIIIIIIIHIIHIIHIIIIIIIIIIGHIIIIIIHIHIIHIIIIIIHHHIHIIIIIIIIIIIIIIIIIIIIIIIHIIIIIIIIIIIIIIIIIIIIIIIIIHIIIHIIIIIHIIIIIIIIIIIIIIIIIIIIIIIIIIIIIIIIIIIIIIIIIIIIIIIIIIIIIIIIIIHGIIIIIIIIIIIIIIIIIIIIIIIIIIIIIIIIIIIIIIHIIIIIIIIIIIIIIIIIIIIIIIIIIIIIIIIIIIIIIIIIIIIIIIIIIIIIIIIIDDDDD
@HISEQ:969:HM2KJBCX2:2:1101:13194:4061 2:N:0:ACTATGCA
TCGGTCCATAGCCCCAACTATCCCTATTAATCATTACGGTGATCCTAGAAACCAACAAAATAGAACCATGCCGTCCTATTCTATTATTCCATGCTAATGTATTCGAGCAAAAATGCCTGCTTTAAACACTCTAATTTTTTCAAGGTAAAGGTCCTGGATCCGCAAGACACCCAATAAAGGACATCAAGTTTCTCCAGAAGGTGAGAAATCAACAGTAACAGTTCATACCCCTTAAGGCATGACCGTCACGTCAATCCCGAAATTCAACTACGAGCTTTTTAACTGCAACAACTTTAATATACGCTATTGGAGCTGGAATTACCGCGGCTGCTGGCACCAGACTTTGCCCTCCAA
+
DDDDDIIIIIHHIIHIIIIIIIIIIIIIIIIIIIIIIIIIIIIIIIIIHIIIIIIIIIIIIHHHHIIHIIGIHIIIIIIIIIIIIHIIIIIIEHIIHHGHEFHIIIIIIIHIIIIHIIIIIIIIIIHIIHIIIIIIIHIHIIIIIIIIIIIIIIHIIIIIIIHIIIIIIIIIIIIIIIIIIIIIIIHIIIIIIIIIIIIIIIIIIIIIIIIIIIIIIIIIIIIIIIHIIIIIIIIIIIIIIHIIIHIIIIIHHIIIIIIIIIIIIIIIIHIIIIIIIIIIIHIIIIIIIIIIIIIIIIIIHIIIIIIIIIIIIIIIIIIIIIIIIIIIIIIIIIIIIIIIIIIIIIIIIDDDDD
@HISEQ:969:HM2KJBCX2:2:1101:7059:4785 2:N:0:ACTATGCA
TCGGTCCATAGCCCAACTATCCCTATTAATCATTACGGTGATCCTAGAAACCAACAAAATAGAACCATGCCGTCCTATTCTATTATTCCATGCTAATGTATTCGAGCAAAATGCCTGCTTTAAACACTCTAATTTTTTCAAGGTAAAGGTCCTGGTTCCACATGACACCCAATTAAGGACATCATGCTTCTCCAGAAGGTGAGAAATCAACTGCGACAGTTCATACCCCTTAAGGCACGACCATCACGTCAATCCCGAAATTCAACTACGAGCTTTTTAACTGCAACAACTTTAATATACGCTATTGGAGCTGGAATTACCGCGGCTGCTGGCACCAGACTTGCCCTCCAA
+
DDDDDIIIIIHIIIIIIIIIIIIIIIIIIIIIIIIIIIIIIIIIIIIIIIIIIIIIIIGIIHHIIIIIHIIIIIIIHIIIIIIIIIIIIIIGIHIGIIIIIHHIIIIIIIIIIIIIIIIIIIIIIIIIIIIIIIHIIIIIIIIIIIIIIIIIIIIIIIIIIIIIIIIIIIIIIIIIIIIIIIHIIIIIIIIIIIIIIIIIIIIIIIIIIIIIIIIIIIIIIIIIIIIIIIIIIIIIIIIIIIIIIIIIIIIIIIIIIIIIIIIIIIIIIIIIHHIIIIIIIIIIIIIIIIIIIIIIIIIIIIIIIIIIIIIIIIIIIIIIIIIIIIIIIIIIIIIIIIIIIIIIIIDDDDD
@HISEQ:969:HM2KJBCX2:2:1101:11919:5090 2:N:0:ACTATGCA
TCGGTCCATAGCCCAACTATCCCTATTAATCATTACGTCAATCCTAGAAACCAACAAAATAGGATCAAACGTCCTATTTCATTATTCCATGCTAATGTATTCAAGCGTTAGCCTGCTTTAAACACTCTAATTTTTTCAAAGTAACAGTCCTGTTTCCCTGCAACACCAAATTAATGACATTACAGTTCTTCAAGAAGGAGGAACCAGTAAAGCCAGTACATACCAGAGGCACGACCAACTTACTAATCCCGAAATTCAACTACGAGCTTTTTAACTGCAACAACTTTAATATACGCTATTGGAGCTGGAATTACCGCGGCTGCTGGCACCAGACTTGCCCTCCAA
+
DDDDDIIIIIGIIIIIIIIIIIIIIIIIIIIIIIIIIIIIIIIIIIIIIIIIIIIIIIIIIHHIIIIIIHIIIIIIIIIIIIIIIIHIIIIHIIHIIIIIIHIIIIIIIIIHIIIIIIIIHIIIIIHIIIIIIIIIIIIIIIIIIIIIIIIIIIIIIIIIHIIIIIIIIIIIIIIIIIIIIIIIIIIIIIIIIIIIIIIIIIIIIIIIIIIIIIIIIIIIIIIIIIIIIIIIIIIIIIIIIIHHIIIIIIIIIIIIIIIIIIIIHIIIIIIIIHIIIIIIIIIIIIIIIIIIIIIIIIHHIIIIIIIIIIIIIIIIIIIIIIIIIIIIIIIIIIIIIIIIDDDDD
@HISEQ:969:HM2KJBCX2:2:1101:4620:5157 2:N:0:ACTATGCA
TCGGTCCATAGCCCAACTATCCCTATTAATCATTACGTCGATCCTAGAAACCAACAAAATAGAATCAAACGTCCTATTTCGTTATTCCATGCTAATGTATTCAAGCGTGAGCCTGCTTTAAACACTCTAATTTTTTCAAAGTAACAGTCCTGATTCCCCATGACACCAAATTAATGACATCATGGTTCGTCAGAAGGTAGGAATCAATAATACCAGTACGTACAATAGCACGACCAATAAATTGATCCCGAAATTCAACTACGAGCTTTTTAACTGCAACAACTTTAATATACGCTATTGGAGCTGGAATTACCGCGGCTGCTGGCACCAGACTTGC
+
DDDDDIIIIIIIIIIIIIIIIIIIIIIIIIIIIIIIIIIIIIIIIIIIIIIIHHIIIGIIIHHIIIIIIIIIIIIIIIIIIIIIIIIIIIIHIIIIIIIIIHIIIIIIIIIIHIIIIIIIIIIIIIIIIIIIIIIIIIIIIIIIIIIIIIIIIIIIIIIIIIIIIIHIHHIIIIIIIIIIIIIIIIIIIIIIIIIIIIIIIIIIIIIIIIIIIIIIIIIIIIIIIIIIIIIIIIHGIIIIIIIIIIIIIIIIIIIIIIIIIIIHIIIIIIIIIIIIIIIIIIIIIIIIIIIIIIIIIIIIIIIIIIIIIIIIIIIIIIIIIIIIIIIIIIIIDDDDD
@HISEQ:969:HM2KJBCX2:2:1101:16449:5635 2:N:0:ACTATGCA
TCGGTCCATAGCCCCAACTATCCCTATTAATCATTACGGTGGTCCTAGAAACTAACAAAATAGAATCATCCGTCCTATTTTATTATTCCATGCTAATGTATTCAAGCAAAATGCCTGCTTTAAACACTCTAATTTTTTCAAAGTAAAGGTCCTGGTTCCCCGCGGCACCCAATTAAGGACATCGCGGTTCTCCAGAAGGTGAGAAATTGACTACACCAGTTCATACCCCTTAAGGCACGACCGATGTGTCAATCCCGAAATTCAACTACGAGCTTTTTAACTGCAACAACTTTAATATACGCTATTGGAGCTGGAATTACCGCGGCTGCTGGCACCAGACTTGCCCTCCAA
+
DADCDIIIIIIHHHIIIIIIIIIIHIIIIHIIIIIIHIIIIIIIIIIIGHIIHIIIIIIEECHFHIHIIEEEHIIHEHHIHIIIIIIIHII1GHHFHHIEHEHIIIIHIHIIIIIIIHIIIIIHHGHHIIIIIIIIIIIIIIIIIIIHHIIIIIIIIIHHHIIIIIIIHIIIIIHIIHIIIIIIIIIIHIIIHIIIIIIIIIIIIIIIIIIIIIIIIIIIIIIHIIHHIIIIIIIIIIIIHIIIIIIIIIIHIIIHHIIIIIIIIIIIIIIIIIIIIIIIIIIIIIIIIIHHIIIIIIIIIIIIIIIIIIIIIIIIIGIIIIIIIIIIIIIIIIIIIIIIIIIIIIDDDDD
@HISEQ:969:HM2KJBCX2:2:1101:12685:6331 2:N:0:ACTATGCA
TCGGTCCATAGCCCCAACTATCCCTATTAATCATTACGTCAATCCTAGAAACCAACAAAATAGGATCGAACGTCCTATTTCATTATTCCATGCTAATGTATTCAAGCGTTAGCTTGCTTTAAACACTCTAATTTTTTCAAAGTAACAGTCCAAATTCCCCGCAACACCAAATTAATGGCATTACGGATCATCAGGAAGGAGGAATCAGTGAGACCAGTACATACCAGAGGCATGACCAACCTACTAACCCCGAAATTCAACTACGAGCTTTTTAACTGCAACAACTTTAATATACGCTATTGGAGCTGGAATTACCGCGGCTGCTGGCACCAGACTTGCCCTCCAA
+
DA@BDHIHIHHI@GCE@EG?FHIIIIIIIC?F1DGEFHIHEHIIIICHHHII<1CG?FHHHHHGEGHIIIFHHI@EHHIHICHH1FHCF1C@HHHEGHHIHHGEEEHIHIHEG@@CHHGHHBDH@@GHHHHHEHHFHHFHFIIIIIHIFEHHFIHIIIIHEHHHGIHHHHHFEHHHHHIHHHHHEIIHIHGHHHHIHEHHHHIHGHFHGGHCHHIHHIIIHFHHIHHIHHHHHIHIHHFHGEDD?HCHHDHHHHGGEIIHGEHIIIHHFHIIHHFIHGHIIIIIIIIHIIHIHGHEHFHHHIIIIHHEHIIHIIIIIIIIIIIHHHFIIIIIHHG@IIHIICDDDB
@HISEQ:969:HM2KJBCX2:2:1101:17429:7236 2:N:0:ACTATGCA
TCGGTCCATAGCCCAACTATCCCTATTAATCATTACGGTGGTCCTAGAAACCAACAAAATAGAATCATCCGTCCTATTTTATTATTCCATGCTAATGTATTCAAGCAAAATGCCTGCTTTAAACACTCTAATTTTTTCAAAGTAAAGGTCCTGGTTCCCCGCGGCACCCAATTAAGGACATCGCGGTTCTCCAGAAGGTGAGAAATTGACTACACCAGTTCATACCCCTTAAGGCACGACCGATGTGTCAATCCCGAAATTCAACTACGAGCTTTTTAACTGCAACAACTTTAATATACGCTATTGGAGCTGGAATTACCGCGGCTGCTGGCACCAGACTTGCCCTCCAA
+
BADBDIIIIIHIIIIIIIIGIIIIGHIHHIIGHHGIE<FHIDHIIIHHHHIHHIHIGHCHHF?HHIHIIIDHHDHHIIIHIHIEHHIHHEICHIIIIGHIH1FHHHHHIIIIIGIIEHHIIHIIIHHGHHHEHFHHHFGHC?CHHCEHIH<CF7<CHHCE.<HHCHDHFH@EHHH?HHGHIGGH@GDHHGIGCE?EEHHGEHHHEHFHFFFHH?ECEAEHHHHIHIFCHGH@H@ACHEHHGCFEDFEEEHECH?F1HEHFHGDD1CCHHGHEHGHHHF<1<1GHEG1HHHFF<1<E00CH@1ECCHHGHH?EEHHFHCHDCCGHHHCEHFEHHHEIIIHHHH<=FB@BD@
@HISEQ:969:HM2KJBCX2:2:1101:15736:6850 2:N:0:ACTATGCA
TCGGTCCATAGCCCCAACTATCCCAATTAATCATTACGTCAATCCTAGAAACCAACAAAATAGGATCAACGTCCTATTTCATTATTCCATGCTAATGTATTCAAGCGCGAGCCTGCTTTAAACACTCTAATTTTTTCAAAGTAACAGTCCTGATTCCCCACCACACCAAATTAATGACATGATGGTTCGTCAGAAGGTAGGAATCAGTAACACCAGTACGTACCGAAGGCACGACCAGCGTACTAATCCCGAAATTCAACTACGAGCTTTTTAACTGCAACAACTTTAATATACGCTATTGGAGCTGGAATTACCGCGGCTGCTGGCACCAGACTTGCCCTCCAA
+
DDDDDIIIIIIIIIIIIIIIIIIIIIIIIIHIIIIIIIIIIIIIIIIIIIIIIIIIIIIIIIIIIIIIIHIHIIIIIIIIHHIIHHIIIIFHIIIIGIHIIIIIIIIIIIIHIIIIHHGIIIIIIGIIIIHIIIIIIIIIIHIIIIIIIIIIIIIIHIIIIIIIIIHIIIIIIIIIIIIIIIIIIIIIIIIIIIIIIIIIIIIIIIIIIIIIIIIIIIIIIIIIIHIIIIIIIIIIIGIIIIIIIIIIIIIIIIHHIIIIIIIIIIIIIIIIIIIIIIIIIIIIIIIIIIIIIIIIIIIIIHIIIIIIIIIIIIIIIIIIHIIIIHIIIIIIIIIIIIIIDDDDD
@HISEQ:969:HM2KJBCX2:2:1101:2204:7234 2:N:0:ACTATGCA
TCGGTCCATAGCCCAACTATCCCTATTAATCATTACGTCAATCCTAGAAACCAACAAAATAGGATCGAACGTCCTATTTCATTATTCCATGCTAATGTATTCAAGCGTTAGCCTGCTTTAAACACTCTAATTTTTTCAAAGTAACAGTCCTGTTTCCCTGCAACACCAAATTAATGGCATTACAGTTCTTCAGAAAGGAGGAATCAGCGAAGCCAGTGCATACCAGTGGCACGACCAACCTGCTGACCCCGAAATTCAACTACGAGCTTTTTAACTGCAACAACTTTAATATACGCTATTGGAGCTGGAATTACCGCGGCTGCTGGCACCAGACTTGCCCTC
+
DDDDDIIIIIIIHIIIIIIIIIIIIIHIIIIIIIIIGIIIIIIIIIIIIIIHHIIIIIIIIHIHIHIIIGIIIHIIIIIHIIIIIIIHGIHHIIIIIIIIIIIIIIIIIIIIIIIIHIIIHHHIHIIIIIIIIIIIIIIIIIIIIIIHIIIIIIIIIIIHIIHIIIIIHIHHIIIIIIIIIIIHHIIIIIIHIIIIIIIIIIIIIIIIIIGIIIIIIIIIIIIIIIIIIIIIIIIIIHIHHIIIIIIIIIHHIIIIIIIIIIIIIIIIIIIIIIIIIIIIIIIIIIIIIIIIIIIIIIIIIIIIIIIIIIIIIIIIIIIIIIIIIIIIIIIIIIIIHDDDDD
@HISEQ:969:HM2KJBCX2:2:1101:18992:7280 2:N:0:ACTATGCA
TCGGTCCATAGCCCCAACTATCCCTATTAATCATTACGTCAATCCTAGAAACCAACAAAATAGAATCAAACGTCCTATTTCATTATTCCATGCTAATGTATTCAAGCGTAAGCCTGCTTTAAACACTCTAATTTTTTCAAAGTAACAGTCCTGATTCCCCACGACACCAAATTAATGACATCGCGGTTCTTCAGAAGGTAGGAACCAATAATACCAGTGCGTACCGAGGCACGACCGACAATCTGATCCCGAAATTCAACTACGAGCTTTTTAACTGCAACAACTTTAATATACGCTATTGGAGCTGGAATTACCGCGGCTGCTGGCACCAGACTTGCCCTCCAA
+
DDDDDIIIHHIIIIIIIIIIIIIIIGIIIIIIIIIIIIIIIIIIIIIIHIIIIIIIHHIIIHHIIIHIIIIIIIIIGIIHIIIIIIII?<GGHIIIIIIIIHHIIIIIIIIIIIIIIIIIIIGIIGIIIIIIIIIIIIIIIIIIIIIIIIIIIIIIIIIIIIIHIIIHIIIHHIIHIIIIIIIIHIIIIIIIIIIIIIIIIIIIIIIIIIIIIIIIIIIIIIIIIIIIHIIIIIIIIIIIIHIGIIIHIIIIIIIIIIIIIIIIIIIIIIIIIHIIIIIIIIIIIIIIIIIIIIIIIIIIHIIIIIIIIIIIIIIIIIIIIIIIIIIIIIIIIIIIIIIIDDDDD
@HISEQ:969:HM2KJBCX2:2:1101:12558:7533 2:N:0:ACTATGCA
TCGGTCCATAGCCCCAACTATCCCTATTAATCATTACGGTGGTCCTAGACCAACAAAATAGAACCAACGTCCTATTCTATTATTCCATGCTAATCTATTCAAGCAAAAGCCCGCTTTAAACACTCTAATTTTTTCAAGGTAATGGTCCTGGTTCCCCGACACACCCAATAAAGGGCATACCGGCTCACCAGAAGGATAGACCCGACAACAGACAGTACTCGCCAGAGACGGACCGCCCGGTCAGGTCTAAAATTCAACTACGAGCTTTTTAACTGCAACAACTTTAATATACGCTATTGGAGCTGGAATTACCGCGGCTGCTGGCACCAGACTTGCCCTCCAA
+
DDDDDIGIHIHHIEHFHHIIIIIEGHHIIIIIHHIIIGEHHEHIIIHIIIHE?G?G?CGHFFHFHIEHHHHIIHHIIHHGHCCHHFHEHE@GHHHHHHE?E<DGHIFHHCD@CGFGHEHHGGIIHHHHIIIGGHHHFHIIH?IIHHHFEEG@<HGEHHHIHGCEHHFHHHGHHHIIHCECEIIIIIIHGF;HIFIHHHFCGHG?FHHFD@HFIIGIIIIIIIHIHIIIHHDIHIIIIHHGIHFEHFCHIIIIHHHFGHCIHHHIIIIIGIHEIHIIIIHGHIHHIIIIIHIIIIIHIHHIIIHIIIHHIHIIIIIHHIHIIIHHIHHHHGCHHIIIIHDAD@@
@HISEQ:969:HM2KJBCX2:2:1101:15404:8046 2:N:0:ACTATGCA
TCGGTCCATAGCCCCAACTATCCCTATTAATCATTACTTCAGTCCTAGAAACCAACAAAATAGAACCAAAGTCCTATTCCATTATTCCATGCTAATATATTCAAGCAAACATGCCTGCTTTAAACACTCTAATTTTTTCAAAGTAAAAGTCTTGGATCCCTAGCGCACTCAATTAAGAGCACACTAGTTCCCCAAAAGGAAAAGCCCAAAGTTGCAGTACAAACCTTACGGTTGACGGCAACTATAAGCCCAAAATTCAACTACGAGCTTTTTAACTGCAACAACTTTAATATACGCTATTGGAGCTGGAATTACCGCGGCTGCTGGCACCAGACTTGCCCTCCAA
+
DDDDDIIIIIHHIIIHIHIIIIIIIIIIIIIIIIIIIIIIIIIIIIIGIIIIIIIIIIIIIHIIIIIIHIGHHIIIIIHIIIIIIIHHIIFCHIIIIIIIIIHHHHHIIIIHIHHIHIIIHFIIIHHIIIIIIIIIIIIIIIIIIIIIHIIIIIIIIIIIIIHIIIIIIIIIIIIIHIIIIIIIIIIIIIGIHIIIHI;IIIIIIIIIHIIIIIIIIIIIIIIIIIIIIIIIIIIIIIIIIHHHIIIIIIIIHIIIIIIIIIIIIIIIIIIIIIIIIIIIIIIIIHIIIIIIIIIIIIIHIIIIIIIIIIIIIIIIIIIIIIIIIIIIIIIIIIIIIIIIIDDDDD
@HISEQ:969:HM2KJBCX2:2:1101:7693:8625 2:N:0:ACTATGCA
TCGGTCCATAGCCCAACTATCCCTATTAATCATTACGTCGATCCTAAAAACCAACAAAATAGGGTCAAACGTCCTATTTCATTATTCCATGCTAATGTATTCAAGCGTGTGCCTGCTTTAAACACTCTAATTTTTTCAAAGTAACAGTCCTGATTCCCCATGACACCAAATTAATGACATCACAGTTCGTCAGAAGGTAGAAATCAATAATACCAGTGCATACCGGAGGCACGACCAATATATTGATCCCGAAATTCAACTACGAGCTTTTTAACTGCAACAACTTTAATATACGCTATTGGAGCTGGAATTACCGCGGCTGCTGGCACCAGACTTGCCCTCCAA
+
BDDADIGHIHGHIEHHHIIHIHGHHHIIHIIIIIIHIHHIIIIIIIHIIIIHHHIEHHHIIIIGGEHIGHGHHHHIIIHGIIIIIGIIIHHIHIIIGHHHIHHIIIIIIIHFHIIHHFHHHIHHHHHIHHIIHHHHIIHHIIHHIIHFHGHHHHIIEEHHHHHHIIHIHHHHIIIHIIIIIIIIHHIHHHHIIHHIHIHHIIHHIHIIIHHIIIIHEHHIIIIHIIIIIIIIIHHEIHIIIIIHHHHIIIHHHIIIIHHGIIIIIIHIIIHFIHIIIIIIIHHHHIIHIIIIIIIIIHFGIIIIIIIIIIIIIIIIIIIHIIIIIIIIIIIIIIIIIIIHBCDDD
@HISEQ:969:HM2KJBCX2:2:1101:8065:8641 2:N:0:ACTATGCA
TCGGTCCATAGCCCCAACTATCCCTATTAATCATTACGTCAATCCTAGAAACCAACAAAATAGGATCAAACGTCCTATTTCATTATTCCATGCTAATGTATTCAAGCGTTAGCCTGCTTTAAACACTCTAATTTTTTCAAAGTAACAGTCCTGTTTCCCTGCAACACCAAATTAATGACATTACAGTTCTTCAAGAAGGAGGAACCAGTAAAGCCAGTACATACCAGAGGCACGACCAACCTACTAATCCCGAAATTCAACTACGAGCTTTTTAACTGCAACAACTTTAATATACGCTATTGGAGCTGGAATTACCGCGGCTGCTGGCACCAGACTTGCCCTCCAA
+
DDDDDIIIIIIIIIIIIIIIIIIIIIIIIIIIIIIIIIIIIIIIIIIIIGIGIHHICHEHIIHIIIHIGIIIIIIIIIHIHHIIIIIIIIIIHIIHHIIIIIIIIIHHIIIIHIIIIIIIIHIHIIIIIIIIIIIIIIIIHIIIIIIIIIIIIIIIIIIIIIIIIIIHIIHHIIIIIIIIIIIIIIIIIIIIIIIIIIIIIIIIHIIIIIIIIIIIIIIIIIIIIIIIIIIIIIIIIIIIIIIHHIIIIIIIIIIIIIHHIIHIIIIIIIIIIIIIIIIIIIIIIIIIIIIIIIIIIIIIIIIIIIIIIIIIIIIIIIIIIIIIIIIIIIIIIIIIIIIIIDDDDD
@HISEQ:969:HM2KJBCX2:2:1101:14513:9219 2:N:0:ACTATGCA
TCGGTCCATAGCCCCAACTATCCCTATTAATCATTACGGTGGTCCTAGACCAACAAAATAGAACCAACGTCCTATTCTATTATTCCATGCTAATCTATTCAAGCAAAAGCCCGCTTTAAACACTCTAATTTTTTCAAGGTAATGGTCCTGGTTCCCCGACACACCCAATAAAGGACATACCGGCTCACCAGAAGGATAGACCCGACAGCAGAACAGTACTCGCCAGAGACGGACCGTCCGGTCAGGCCTAAAATTCAACTACGAGCTTTTTAACTGCAACAACTTTAATATACGCTATTGGAGCTGGAATTACCGCGGCTGCTGGCACCAGACTTGCCCTCCAA
+
DDDDDIIIIIIIIIIIIIIIIIIIIIIIIIIIIHIIIIHIIGIHIIIIIIIIIIIIIIIIIIIIIIIIIIHIIHIHHHIIIIHHHIIIIIHHIIIIIIIIIHGHIIIIIIIIIIHIHHIHIIIIHIIHIIIIHIIHHHHHIIIHHHHIGHHHHHIHIHHHIIHFIIHFGHIIHHHHIIHHHEDDFHIIIIIIIIIIHHIIIIIIIIIIIIIIIIIIIIIIIIIIIIIIIIIIIIIIIIHIIIIIIIHIIIIIIIIIIIIHEIIHIIIIIIIIIIIIIIIIIIIIIIIIIIIIIIIIIHHIIIIIIIIIIIIIIIIIIIIIIIIIIIIIIIIHIIIIIIIDDDDD
@HISEQ:969:HM2KJBCX2:2:1101:2970:10286 2:N:0:ACTATGCA
TCGGTCCATAGCCCCAACTATCCCTATTAATCATTACGTCGATCCTAGAAACCAACAAAATAGAATCAAACGTCCTATTTCGTTATTCCATGCTAATGTATTCAAGCGTGAGCCTGCTTTAAACACTCTAATTTTTTCAAAGTAACAGTCCTGATTCCCCATGACACCAAATTAATGACATCATGGTTCGTCAGAAGGTAGGAATCAATAATACCAGTACGTACAATAGCACGACCAATAAATTGATCCCGAAATTCAACTACGAGCTTTTTAACTGCAACAACTTTAATATACGCTATTGGAGCTGGAATTACCGCGGCTGCTGGCACCAGACTTGCCCTCCAA
+
DDDDDIIIIIHHIHIIIIIIIIIHIIIIIIIIIIIIHIIIIIIHHIIIIIIIIIIIIHIHIIEEHIIGHHHHIIIIIIIIIHIIEHHIIIIHHIIIHHIIIHHHIGIIIHIIEHHIIHHIIHIHIFHHHIIIIIIHHIIHIIIIIIIIIIIIIIIIIHHIGHIIIIIGIIIIIIIIIHHHHIIIIHIIIIIIIIIIHIIIIIIIHGIIIIIIIIIIIIIIIIIIIIIIIIIIIIIGIIIIIIHHIGIIIIIHIGHIIIIIIIIIIIIIIIIIIIIIIIIIIIIIIHIIIIIIIIHIIIIIIIIIIIIIIIIIIIIIIIIIIIIIIIIIIIIIIIIIIHHIDDDDD
@HISEQ:969:HM2KJBCX2:2:1101:18749:10606 2:N:0:ACTATGCA
TCGGTCCATAGCCCCAACTATCCCTATTAATCATTACGTCAATCCTAGAAACCAACAAAATAGGATCGAACGTCCTATTTCATTATTCCATGCTAATGTATTCAAGCGTTAGCCTGCTTTAAACACTCTAATTTTTTCAAAGTAACGGTCCTGTTTCCCTGCAACACCAAATTAATGACATTACAGTTCTTCAGAAAGGAGGAATCAGCGAAGCCAGTGCATACCAGTGGCACGACCAACCTGCTGACCCCGAAATTCAACTACGAGCTTTTTAACTGCAACAACTTTAATATACGCTATTGGAGCTGGAATTACCGCGGCTGCTGGCACCAGACTTGCCCTCCAA
+
DDDDDIIIIIIIIIIIIIHIIIIIIIIIIIIIIIIIIIIIIIIIIIIIIIIIIIIIIIIIIIIIIIIIIIIIIIIIIIIIIIIIIIIIIIIGIIHIIIIGIHIIIIIIIHIHIIIIHIIIIIIIHIIEIIIHHIIIIIIIIIIIIIIIIIIIIHIIIIIIIIIIIIIIIIIIIIIIIIIIIIIIIIIIIIIIIHIIIIIIIIIHIIIIIIIIIIIIIIIIIIIIIIIIIIIIIIIIIIIIIIIHGIIIIHIIIIIIIIIIIIIIIIIIIIIIIIIIIIIIIIIIIIIIIIHIIIIIIIIHHIIIIIIIIIIIIIIIIIIIIIIIIIIIIIIIIIIIIIIIIDDDDD
@HISEQ:969:HM2KJBCX2:2:1101:15040:10835 2:N:0:ACTATGCA
TCGGTCCATAGCCCCAACTATCCCTATTAATCATTACGGTGGTCCTAGACCAACAAAATAGAACCAACGTCCTATTCTATTATTCCATGCTAATCTATTCAAGCAAAAGCCCGCTTTAAACACTCTAATTTTTTCAAGGTAATGGTCCTGGTTCCCCGACACACCCAATAAAGGGCATACCGGCTCACCAGAAGGATAGACCCGACAACAGACAGTACTCGCCAGAGACGGACCGCCCGGTCAGGCCTAAAATTCAACTACGAGCTTTTTAACTGCAACAACTTTAATATACGCTATTGGAGCTGGAATTACCGCGGCTGCTGGCACCAGACTTGCCCTCCAA
+
DDDDDHIIIIIIIIIIIHIIIIIIIIIIIIIIIIIIIIHIIIIIIIIIIIFHIIIHIIIIIIIIHHIHIHIIIIIIIIIIIIIHIIIIIIIHHHHGHHHHIHIIIIHGIIHHIIIIGHHIIHIIIHHHHIHIIIHHHIIHHHIIIIIIHHIIIIIIIIIHDIHIHIIIIIHHIIIIIIIIIIIHIIHIIIIIIII<HIHIIIIIIHHIHIHIIIIIIHEIIIIIIIIIIIIIIIIIIIIIIHIIIIIIIIIIHHIIIIIHIIIIIIIIIIIIIIIIIIIIIIIIIIIIIIIIIHGHFGIIIIIIIIIIIIIIIIIIIIIIIIIIIIIIIIIIIIIIIIDDDDD
@HISEQ:969:HM2KJBCX2:2:1101:13852:10794 2:N:0:ACTATGCA
TCGGTCCATAGCCCCAACTATCCCTATTAATCATTACGTCGATCCTAGAAACCAACAAAATAGAATCAAACGTCCTATTTCATTATTCCATGCTAATGTATTCAAGCGTACGCCTGCTTTAAACACTCTAATTTTTTCAAAGTAACAGTCCTGATTCCCCACGACACCAAATTAATGACATCGCGGTTCTTCAGAAGGTAGGAACCAATAATGCCAGTACGTACCGAAGCACGACCAACAATTCGATCCCGAAATTCAACTACGAGCTTTTTAACTGCAACAACTTTAATATACGCTATTGGAGCTGGAATTACCGCGGCTGCTGGCACCAGACTTGCCCTCCAA
+
DDDDDIIIIHHIIIIIIIIIIIIHIIIIHIIHIIIIIIIIIIIIIIIHFHIIIIIIIGIHGHIEHIIHHHIIHIIIHIHIIIIHHHHHIIIGIIIIIIIIIIIIIIIIIIIIIIIHIIIIIIIIIIIIIIIIIIHHIIIIIIIIIIIIIIIIIIIIIIIIIIIHIIIIIIIIIIIIIIIIIIIIIIIIIIIIIIIIIIIIIIIIIHHHIIIIIIIIIIIIIIIIIIIIIIIIIIIIIIIIIIHGIIIIIIIIIIIIIIIIIIIIIIIIIIIIIHIIIIIIIIIIIIIIIIIIIIIIIIIIIIIIIIIIIIIIIIIIIIIIIIIIIIIIIIIIIIIIIIIIDDDDD
@HISEQ:969:HM2KJBCX2:2:1101:21069:11395 2:N:0:ACTATCCA
TCGGTCCATAGCCCAACTATCCCTATTAATCATTACGTCAATCCTAGAAACCAACAAAATAGGATCGAACGTCCTATTTCATTATTCCATGCTAATGTATTCAAGCGTTAGCCTGCTTTAAACACTCTAATTTTTTCAAAGTAACAGTCCTGTTTCCCTGCAACACCAAATTAATGACATTACAGTTCTTCAAGAAGGAGGAATCAGTAAAGCCAGTACATACCATAGGCACGACCAACCTACTGACCCCGAAATTCAACTACGAGCTTTTTAACTGCAACAACTTTAATATACGCTATTGGAGCTGGAATTACCGCGGCTGCTGGCACCAGACTTGCCCTCCAA
+
D@D@0ECHHIIIHHHIHHHHHHHFHIHHHHHHIEHHHGHHHIHFHIIIIHHCHHFEHHHHHH?HCHHHH@CGEHHEFEH@G@FE@GEFHGE1CFFE@DGEHGEGECHECCCAG@$G@@HFHHHIBGHEHIHCGHHEFFHHHFHFHHDEAHGHCEEIIIHHHHHEHHF<CFFHFHFHFEHHHIHEFHHIHEG@IFGIHHHIHHHEIIIHHHHGHHHGGIHEEHECHIIIHHFF?EIHGDHHDDHDECGHIHEECHHGIHIIHIHHGIHHIHHGEFGIHHCHHGHIIHGHEIIHHIIIHHHHIIHHIIHIIIHIIIIIIIHIHIIIIIIIIIIIHIIIIIIIDDDBD
@HISEQ:969:HM2KJBCX2:2:1101:12460:11516 2:N:0:ACTATGCA
TCGGTCCATAGCCCCAACTATCCCTATTAATCATTACATCGATCCTAGAAACCAACAAAATAGAATCTGATGTCCTATTTCATTATTCCATGCTAATGTATTCAAGCGTAAGCTTGCTTTAAACACTCTAATTTTTTCAAGGTAACAGTCCTAATTCCCCATAACATCAAATAAATGACATTATGGTTCTTTAGAAGGTGAGAACCAATAAAACCAGTACATACCAAGGCATGACCGATCCCTTGATCCCGAAATTCAACTACGAGCTTTTTAACTGCAACAACTTTAATATACGCTATTGGAGCTGGAATTACCGCGGCTGCTGGCACCAGACTTGCCCTCCAA
+
DDDDDIIIIIIIIIIIIIIIIIIIIIIIIIIHIIIIIIIIIIIHIIIHEHIIIIHIIGIIIIIIIIIIIIIHIIHIIHHHGHHIIHIHHIIIIIIIIIIIIHIIIIHIIIHIIHIIIIIIIIIIIIIHIIHIIIIIIIIIIIIIIIIIIIIIIHHIIIIIIIIIIIIIIIIIIIIIIIIIIIIIIIIIIIIIIIIIIIIIIIIIHIIIIIIIIIIIIIIIIIIIIIIIIIIIIIIIIIIIIHHHHIIIIIIIIIIIIIIIIIIIIIIIIIIIIIIIIIIIIIIIIIIIIIIIIIIIIIIIIIIIIIIIIIIIIIIIIIIIIIIIIIIIIIIIIIIIIIHIDDDDD
@HISEQ:969:HM2KJBCX2:2:1101:15420:11645 2:N:0:ACTATGCA
TCGGTCCATAGCCCCAACTATCCCTATTAATCATTACGTCAATCCTAGAAACCAACAAAATAGGATCGAACGTCCTATTTCATTATTCCATGCTAATGTATTCAAGCGTTAGCCTGCTTTAAACACTCTAATTTTTTCAAAGTAACAGTCCTGTTTCCCTGCAACACCAAATTAATGACATTACAGTTCTTCAAGAAGGAGGAATCAGTAAAGCCAGTACACACCATTGGCACGACCAACCTACTGACCCCGAAATTCAACTACGAGCTTTTTAACTGCAACAACTTTAATATACGCTATTGGAGCTGGAATTACCGCGGCTGCTGGCACCAGACTTGCCCTCCAA
+
ADDDDIIIIHHIHGGHIFHIIIIIHIIIIIIHIIIIIIIEHIIIIIIIIHIHIIIIIHGHIEHHHIIIIIICHEHIHIHHIIHIIIIIHIIG?HHHIIHHIIIHHHIHIIIHIIIIHIIIIGIHHIHIIHIGIIHHHIIIGIIIIIIIIIIHIIIHIIIHIIIIIIIIIIHHHIIIIIIHIIIIIIIIIIIIIIIIIIIIIIHIIIIIHIIFIIHIIIIHHHHGIIHIHHHIHIIHHFHIIIIHIGIGIIIIIIIIIIHIIHIIIIIIIIIIIIIIGIIIIIIIIIGIIIHIHIIIIIIHIIIIIIIIIIIIIIIIHIIIIIIIIIIIIIIIIIIIIIIIIDDDDD
@HISEQ:969:HM2KJBCX2:2:1101:13612:12100 2:N:0:ACTATGCA
TCGGTCCATAGCCCCAACTATCCCTATTAATCATTACGTCAATCCTAGAAACCAACAAAATAGGATCGAACGTCCTATTTCATTATTCCATGCTAATGTATTCAAGCGTTAGCTTGCTTTAAACACTCTAATTTTTTCAAAGTAACAGTCCAAATTCCCCGCAACACCAAATTAATGGCATTACGGATCATCAGGAAGGAGGAATCAGTAAGACCAGTACATACCAGAGGCATGACCAATCTACTAACCCCGAAATTCAACTACGAGCTTTTTAACTGCAACAACTTTAATATACGCTATTGGAGCTGGAATTACCGCGGCTGCTGGCACCAGACTTGCCCTCCAA
+
DDDABHIIHIHIHHIIIIIIIGIIIEHHHIIIIIIHIIIIEHHHIHEGCGHHIIIIIIHIHEHHGHIIIIIIHHIIHIIIHIIIIIIIIIIIHIIGHHIIIHHIIIIIIIIIIIIIHIHHHHIIIIIIIIIIIIGIHIHIIIIIIIIIIIIIIIIIIIHHHIIIIHGIIIIIIIIIIIIIHIHHHIIIHHIIIIIIIIIIIIIIIIIIIHIIIIIIIIIIIHIIIIIHIIIIIIIIIIIHIIHHHIIHIIIIIIIHIIIIIIIIIIIIIIIIHIIIIIIIIIIIIIIHIIIIIIIIIIIIIHIIIIIIIIIIIIIIIIIIIIIIIIIIIIIIIIIIIIIIIDDDDD
@HISEQ:969:HM2KJBCX2:2:1101:7736:12472 2:N:0:ACTATGCA
TCGGTCCATAGCCCCAACTATCCCTATTAATCATTACGTCAATCCTAGAAACCAACAAAATAGGATCGAACGTCCTATTTCATTATTCCATGCTAATGTATTCAAGCGTTAGCTTGCTTTAAACACTCTAATTTTTTCAAAGTAACAGTCCAAATTCCCCGCAACACCAAATTAATGGCATTACGGATCATCAGGAAGGAAGAATCAGTGAGACCAGTACATACCAGAGGCATGACCAATCTACTAACCCCGAAATTCAACTACGAGCTTTTTAACTGCAACAACTTTAATATACGCTATTGGAGCTGGAATTACCGCGGCTGCTGGCACCAGACTTGCCCTCCAA
+
DDDDDIIIIIIIIIIIIIIIIIIIIIIIIIIIIIIIIIIIIIIIIIIIIIIIIIIIEHFIIIHHIIIIIIIIHIIIHHIIIIIIIIIIIHHHIHIHHIIIIIIIIIIIIIIIIIIIIIIIIHHIHIIIIIIIIIIIIIHIIIIIIIIIIIIIIHIIIIIIIIIIIIIGIIIIIIIIIIIIIIIIIIIGIIHHIIIHIIIIIIIIIIIIHIIIIIIIIIIIIIIHIIIIIHIIIIIIIIIIIIIHIIIIIIIIIIIIIIIIIHIIIIIIIIIIIIIIIIIHIIIIIIIIIIIIIIIIIIIIIIIIIIIIIIIIIIIIIIIIIIIIIIHIIIIIIIIIIIIIIDDDDD
@HISEQ:969:HM2KJBCX2:2:1101:10263:13221 2:N:0:ACTATGCA
TCGGTCCATAGCCCCAACTATCCCTATTAATCATTACGGTGGTCCTAGACCAACAAAATAGAACCAACGTCCTATTCTATTATTCCATGCTAATCTATTCAAGCAAAAGCCCGCTTTAAACACTCTAATTTTTTCAAGGTAATGGTCCTGGTTCCCCGACACACCCAATAAAGGGCATACCGGCTCACCAGAAGGATAGACCCGACAACAGACAGTACTCGCCAGAGACGGACCGCCCGGTCAGGTCTAAAATTCAACTACGAGCTTTTTAACTGCAACAACTTTAATATACGCTATTGGAGCTGGAATTACCGCGGCTGCTGGCACCAGACTTGCCCTCCA
+
DDDDDHIIIIIIIIIIIIIIIIIIIIIIIIIIIIIHIHHIIIHIIIHIGIIIIIHHHIIIHEHIIIIIIIIIIIIHIIIIIIIIHHHHIHIIIHIIIHIIIHHHIIIIHHHIIIIHIIIIIIIIIIIHHHIIIIIHIIIGIHHIIHIIIIIIIHHIIIIIIIIIIIIIIIIIIIHIIIIIIIIIIHIIIIIIIIIIIHIIIIIIIHIHHHIHIIIIIHGIIIIIIHI=IIIIIIIIHIIIIIIIIIHIIIIIIIIIIIIHIIIIIIIIIIIIIIIIIIIIIIIIIIIIIIIIIIIIHHIIIIIIIIIIIIIIIIIIIIIIIIIIIIIIIIIIIIIIIDDDDD
@HISEQ:969:HM2KJBCX2:2:1101:1382:12124 2:N:0:ACTATGCA
TCGGTCCATAGCCCCAACTATCCCTATTAATCATTACGTCGATCCTAGAAACCAACAAAATAGAATCAAACGTCCTATTTCGTTATTCCATGCTAATGTATTCAAGCGTGAGCCTGCTTTAAACACTCTAATTTTTTCAAAGTAACAGTCCTGATTCCCCAAGACACCAAATTAATGACATCATGGTTCGTCAGAAGGTAGGAATCAATAATACCAGTACGTACAATAGCACGACCAATAAATTGATCCCGAAATTCAACTACGAGCTTTTTAACTACAACAACTTTAATATACGCTATTGGAGCTGGAATTACCGCGGCTGCTGGCACCAGACTTGCCCTCC
+
DDDDDIIIIIIHIIIIIIIIHHIHHIIIIIIIIIIHIIIIIHIIIIIHIHIIIIIIIIHIIIHIIIIIIIIGGHHIIIHHIHHIIIIGFFHEHIIIHIIIIHHHIIHIIIIIHIIIHHHIIHIIIIIIHIIIIIIIIIIHIIIIIIIIIIIIIIIIIIIIIIIHIIIIIIHIIIIIIIIIIIIIIIIIHIIIIIIIIIIIIIIIIIIIIIIIIIIIIHIIIIIHIIIIIIIIIIIIIIIIIHIIIIIIIIIIIIIIIIIIIIIIIIIIIIIIIIIIIIIIIIIIIIIIIIIIIIIIIIIIIIIIIIIIIIIIIIIIIIIIIIIIIIIIIIIIIIIIIIDDDDD
@HISEQ:969:HM2KJBCX2:2:1101:13056:12819 2:N:0:ACTATGCA
TCGGTCCATAGCCCCAACTATCCCTATTAATCATTACGGTGGTCCTAGAAACCAACAAAATAGAACCACAACGTCCTATTCTATTATTCCATGCTAATCTATTCAAGCAAATGCCTGCTTTAAACACTCTAATTTTTTCAAGGTAATGGTCCTGGCTCCCCGGCACACCCAATAAAGGACATACTGGTTCACCAGAAGGTGGACCCGACACAGGACAGTACTCGCCAAAGACGGACCGCCCGGCCAGGCCTAAAATTCAACTACGAGCTTTTTAACTGCAACAACTTTAATATACGCTATTGGAGCTGGAATTACCGCGGCTGCTGGCACCAGACTTGCCCTCCAA
+
DDDDDIIIIIIIIHHIIIIIIIIIIIIIIIIIGIIIIIIIIIIIIHIIIIIIIHIIIIIIIIIIIIIIIIIHIIIGIIIIIIHIIGIIIIIIIIIIIIHIHGHIIIIIIIIIIIIHIIHHHHIHHIIIIIIHHIIIIIHHIHHHIHHIIIHIHIHIIIGIIIIIIIIIIHIHIIIIIHIIIIIIIIIIHGIIIIIIIIIHHIIIIIIIIIIIIIIIIIHIIIIIHIIIIIIIIIIIIIIIIIIIIIIIIIIIIIIIIIIIHDIIIIIIIIIIIIIIIIIHIIIHHIIIIIIIIIIIIHHGHIIIIIIIHIHIIIIIHIIIIIIIIIIIIHIIIIHEIIIIIDDDDD
@HISEQ:969:HM2KJBCX2:2:1101:15285:13608 2:N:0:ACTATGCA
TCGGTCCATAGCCCCAACTATCCCTATTAATCATTACGTCGATCCTAAAAACCAACAAAATAGAATCAAACGTCCTATTTCATTATTCCATGCTAATGTATTCAAGCGCGAGCCTGCTTTAAACACACTAATTTTTTCAAAGTAACAGTCCTGATTTCCCGCGACATCAAATTAATGACATCGTGGTTCGTCAGAAGGTAGGAATCAATTTGACCAGTACGTACCGAGGCACGACCGATCAACTGATCCCGAAATTCAACTACGAGCTTTTTAACTGCAACAACTTTAATATACGCTATTGGAGCTGGAATTACCGCGGCTGCTGGCACCAGACTTGCCCTCCAA
+
DCDDDIIIIIIIHHHHIIIIIIIIIIIIIIIIIIIGIIIIIIIGIHIIIIIIIIIIGHHIIIIIIHHHGHFHHIIIIIIGIIIIIIIIGIIHHIIIIIHIIHIIHIIIGIIHIIIIIIIIIHHIIIIIIIIIIIIHIIIHIIIIIIIIIIIIIIIIHIHHIIIHIIIIIIIIIIHIIHHIIIIIIIIIIIIIIIIIIIIIIIIIIHIIIIIHFHIIIIIIIIIIIIIIIIIIIIIIIIIIIIIIIIIIIIHIIIIIIIIIIIIIIIIIIIIIIIIIIHIIIIIIIIHIIIIIIIIIIIIIIIIIIIIHHIHIIIIIIIIIIIIIIIIIIIIIIIHHIIIHDDDDB
@HISEQ:969:HM2KJBCX2:2:1101:14226:14922 2:N:0:ACTATGCA
TCGGTCCATAGCCCCAACTATCCCTATTAATCATTACGTCAATCCTAGAAACCAACAAAATAGGATCGAACGTCCTATTTCATTATTCCATGCTAATGTATTCAAGCGTTAGCTTGCTTTAAACACTCTAATTTTTTCAAAGTAACAGTCCAAATTCCCCGCAACACCAAATTAATGGCATTACGGATCATCAGGAAGGAGGAATCAGTAAGACCGGTACATACCAGAGGCATGACCAATCTACTAACCCCGAAATTCAACTACGAGCTTTTTAACTGCAACAACTTTAATATACGCTATTGGAGCTGGAATTACCGCGGCTGCTGGCACCAGACTTGCCCTCCAA
+
DDCDDIIIIIIIIIIIIIIIIIIIIIIIIIIIGIIIIIIIIIIIIIIIIIIIIGHHIIIIIIHGHIIGHIIIHIIIIIIIIIHHIIIGIGIIIIIIHIIHIIIIIIIIIIHHHIIIIIIIIHGHHIIHHHIHIIIHIIIIIIIHIIIIHIIIIIIIIIIHHHHIHIIIIIGIIIHHIHIIIIIIIHIIIIIHGIIIIIIHIIIIIGIIHIHIIIIIIIIHHFIIIIIIIIIIIIIIIIHIIIIHHIIHIGIIIIIIIIIIIIHHIIIIIIIIIHHHIIIIIIIIIIIIIIIIIIIIIIIIIIIIIIIIIIIIIIIIIIIIIIIIIIIIIHIIHHGHIIIIIDDDDD
@HISEQ:969:HM2KJBCX2:2:1101:12795:15119 2:N:0:ACTATGCA
TCGGTCCATAGCCCCAACTATCCCTATTAATCATTACGGTGGTCCTAGACCAACAAAATAGAACCAACGTCCTATTCTATTATTCCATGCTAATCTATTCAAGCAAAAGCCCGCTAAACACTCTAATTTTTTCAAGGTAATGGTCCTGGTTCCCCGACACACCCAATAAAGGGCATACCGGCTCACCAGAAGGATAGACCCGACAACAGACAGTACTCGCCAGAGACGGACCGCCCGGTCAGGTCTAAAATTCAACTACGAGCTTTTTAACTGCAACAACTTTAATATACGCTATTGGAGCTGGAATTACCGCGGCTGCTGGCACCAGACTTGCCCTCCAA
+
DDDDDIIHIIIICFHHHIIIIIIIGHGHIGIIEEHHIEGHHHEGEHHGCF?GFHHFIIIIHGGFGHFHHE1EHHHCFHHIIF1CHEHIFGEHHHEHIHHIIDCHEHHIGHHIHIHHI<IHCHIHGHHHF0EEH@CHHHHIHHGHHCCCEBDIHDHHHHIIHIIHGCGEHIHEIIHHIIIIHHHCIIHHEIIH@HHGIHIHHDFHHGF6GIIIIIIHEIHHHHHHHHHHHHHECDHHIHIHHHHCGFHHHHEGEHGEHEFHEGHHGEHHIIHHIHIHEEHHIHIHHHHCHHEFCHHHIIHHHHHIHHHHDIIIHHIIHHFHHCHCIIIIHIIIIIHIDB@B@
@HISEQ:969:HM2KJBCX2:2:1101:8314:15363 2:N:0:ACTATGCA
TCGGTCCATAGCCCCAACTATCCCTATTAATCATTACGTCAATCCTAGAAACCAACAAAATAGGATCAACGTCCTATTTCATTATTCCATGCTAATGTATTCAAGCGCGAGCCTGCTTTAAACACTCTAATTTTTTCAAAGTAACAGTCCTGATTCCCCGCCACACCAAATTAATGACATGATGGTTCGTCAGAAGGTAGGAACCAGTAACACCAGTACGTACCTAAGGCACGACCAACGTACTGATCCCGAAATTCAACTACGAGCTTTTTAACTGCAACAACTTTAATATACGCTATTGGAGCTGGAATTACCGCGGCTGCTGGCACCAGACTTGCCCTCCAA
+
DDDDDIIIIIIIIIIIIIIIIIIIIIIIIIIIIIIIIIIIIIIIIIIIHHIIIIIIIIIIIIIIIIIIIIHHIIIIIIHIHIIHHIIIIIGIIIHIIIIIIHHIIIIIIIIIIIIIIIIIIGIIIIIIIIIIIIIIIIIIGIHHIIIIIIHHHHIIIIIIIIIIIIIIIIIIHIIIIIIIIIIIIIIIIIIIIIIIIIIIIIIIIHIIIIIIIIIIIIIIIIIIIIIIIIIIIIIIIIIIIIIHIIIIIIIIIIIIIIIIIIIIIIIIIIIIIIIIIIIIIIIIIIIIIIIIIIIIIIIIIIIIIIIIIIIIIIIIIIIIIIIIIIIIIIIIIIIIIIIIDDDDD
@HISEQ:969:HM2KJBCX2:2:1101:10795:16211 2:N:0:ACTATGCA
TCGGTCCATAGCCCCAACTATCCCTATTAATCATTACGTCGATCCTAGAAACCAACAAAATAGAATCAAACGTCCTATTTCATTATTCCATGCTAATGTATTCAAGCGCGAGCCTGCTTTAAACACTCTAATTTTTTCAAAGTAACAGTCCTGATTTCCCACGACACCAAATTAATGACATCGTGGTTCGTCAGAAGGTAGGAATCAATTTGACCAGTACGTACCGAGGCACGACCGATCAACTGATCCCGAAATTCAACTACGAGCTTTTTAACTGCAACAACTTTAATATACGCTATTGGAGCTGGAATTACCGCGGCTGCTGGCACCAGACTTGCCCTCCAA
+
DDDDDHHI@FHHEHIIIIIIIIIIIIIIIHIIIIIHIIIIIIIHIIIIIIIHIIIIIIIIIIIHHIIIIIIIIHIIIIIIIHGHGIIGHIIIIIIIIIIIIHIHIIHIIIIIHIIIHIIHHHIIIIIIIIIIIIIIIIHHIHIIIIIIIIHHIIHIIIIIIIIIIIIIIIIHHIIIIIIIIIIIIIIIIHHHIIIIIIHHIIIIHHIIIIIIIIIIIIIIIIIIIIIHIIIIHHIIIIIIIIIIIIIIIIIIIIIIIIIHIIIHIGIIIIIIHHIIIIIIIIIIIIHIHHGIHIIIIIIIIIIIIIHIIHIIIIHHIIIHIIIIIIIIIIIIIIHIIIIIDDDDD
@HISEQ:969:HM2KJBCX2:2:1101:8609:15728 2:N:0:ACTATGCA
TCGGTCCATAGCCCCAACTATCCCTATTAATCATTACGTCAATCCTAGAAACCAACAAAATAGGTTTGAACGTCCTATTTCATTATTCCATGCTAATGTATTCAAGCGTTAGCCTGCTTTAAACACTCTAATTTTTTCAAAGTAACAGTCCTGTTTCCCTGCAACACCAAATTAATGACATTACAGTTCTTCAAGAAGGAGGAACCAGTAAAGCCAGTACATACCAGAGGCACGACCAACTCTCTAATCCCGAAATTCAACTACGAGCTTTTTAACTGCAACAACTTTAATATACGCTATTGGAGCTGGAATTACCGCGGCTGCTGGCACCAGACTTGCCCTCCAA
+
D@DDDHHIIIIIIIIIIIIIIIIIIIIIIHIIIIIIIIIIIIIIIIIIHHIHIIIIIIIIHHHIHHFHIHHHHHIIHIIIIIIIIIIHIIHIIIIIIIIHIIHHIHIFHIIIHIIIIIIIIIHEGIIIIIHIIHHHHIHIHIIIIIHIIIIIIIIGIIIHIIIHIIIHIIIIHIIIIIIIIIIIIIIIHIIIIIIGIIIIIIIIIIIIIIIIIIIIIIIIIGIIHIIII4IIIHHIIIHIHHFHFHIIIIIIIIIIIIIHIIIIIIIIIIIIIIIIIHIIIIIIIIIIIIHIIIIIIIIIIIIIIIIIIIIIIIIIIIIIIIIIIIIIIIIIIIIIIIIIIDDDDA
@HISEQ:969:HM2KJBCX2:2:1101:10270:16063 2:N:0:ACTATGCA
TCGGTCCATAGCCCCAACTATCCCTATTAATCATTACGGCGGTCCTAGAAACCAACAAAATAGGACCGCACGTCCTATTCTATTATTCCATGCTAACGTATTCGAGCAAAGGCCTGCTTTGAACACTCTAATTTTTTCAAAGTAAAAGTCCTGGTCCCCAACACACCCAGTGAAGGGCATGCGGTTCTCCAGAAGAGAAGGCCCGGCCGGACAAGTGCACGCGGTGAGGCGGACCTGCCAGCCAGGCCAAAGGTTCAACTACGAGCTTTTTAACTGCAACAACTTTAATATACGCTATTGGAGCTGGAATTACCGCGGCTGCTGGCACCAGACTTGCCCT
+
DDDCDIIIIIIIIIIIIIIIIIIIIIIIIIIIIIIIIIIIIIIIIIIIIIIIIIIIIIGHIIGHHIIHHIIHHIHIIHHHHIIIHGHHIIIIIIIIIIHIEIHHIIIIIIIIIIIIIIIIIIHIIIHHGIIIIIIIIIIIIIIIHIGIHIIIIIIIIIHIIIHIIIIIHIIIIIIHIIHIIIIIIIIIIIIIIIIIIIIIIIIIIIIIIIIIIIIIIIIIIIIIHIIIIIIIIIIIIIHIIHIIIIIHIIIIIIIIIIIIIIIIIIIIIIIIHIIIIIIIIIIIIIIIIIIIIIIIIIIIIIIIIIIIIIIIIIIIIIIIIIIIIIIIIIIIIIIDDDDD
@HISEQ:969:HM2KJBCX2:2:1101:14512:16401 2:N:0:ACTATGCA
TCGGTCCATAGCCCCAACTATCCCTATTAATCATTACGTCGATCCTAGAAACCAACAAAATAGAATCAAACGTCCTATTTCATTATTCCATGCTAATGTATTCAAGCGTAAGCCTGCTTTAAACACTCTAATTTTTTCAAAGTAACAGTCCTGATTCCCCACGACACCAAATTAATGACATCGCGGTTCTTCAGAAGGTAGGAACCGATAATGCCAGTGCGTACCGAGGCACGACCAACAATTCGATCCCGAAATTCAACTACGAGCTTTTTAACTGCAACAACTTTAATATACGCTATTGGAGCTGGAATTACCGCGGCTGCTGGCACCAGACTTGCCCTCCAA
+
DDDADHHHIIIIIIHIIIIIIIIIHHIIIIIIIIIIIHHHIHIIIIIHHIIIHHHIHIIHIIHCHIIIHIIIHIIHIIIHIIIIHFHHFGFHHGHIIHIIIHIIIIIHIIIHEHHHIIHHIIHGCHHHHI?HIEGHHIIHHE?HIIHIHHIHHIIHIIIIIIIHHHIIIIIIHIHGIHHHIIIIIHGCIIHIIIIIIIIIIHHHCHIHIHHFHHEIIIIIIIHHHH<IIIIIIIIIHHHHGG0DIHEHHHIIIIIIIIHIIIIIIIIIIIIIHHEGGIIIHIHHHIIIIHHHIIIIHHIIIIIHIIIIIIIHHHIIIIIIIIGIIIIIIIIIHHIIIIIIDDDDD
@HISEQ:969:HM2KJBCX2:2:1101:6885:17434 2:N:0:ACTATGCA
TCGGTCCATAGCCCCAACTATCCCTATTAATCATTACGTCAATCCTAGAAACCAACAAAATAGGTTTGAACGTCCTATTTCATCATTCCATGCTAATGTATTCAAGCGTTAGCCTGCTTTAAACACTCTAATTTTTTCAAAGTAACAGTCCTGTTTCCCTGCAACACCAAATTAATGGCATTACAGTTCTTCAGAAAGGAGGAATCAGCGAAACCAGTTCATACCAGTGGCACGACCAACCTGCTGACCCCGAAATTCAACTACGAGCTTTTTAACTGCAACAACTTTAATATACGCTATTGGAGCTGGAATTACCGCGGCTGCTGGCACCAGACTTGCCCTCCAA
+
DDDDDIIIIIGIIIIIIIIIHIIIIIIIIIIIIIIIIIHIIIIIIIIHIIIHIIIIEHIIIFGHIIIIIIHHIIIIHIEHIIHEIIHHIIIHIHHIIIIIIHIGHHIIIIIIIIIIGHIIIIIHHIIIIIIIIIIHIHIIIHHHIIIIHIHIIIIIIIHIIIIIIIIIIIIIIIIIIIIIIIIIHHFIHIIHHHHIIIIIIIIIIIIIIIGIHHHIHIIIIIHIIIIIIIIIIIIGIIIIIIIIHIIIIIIIIHGIIIIIIIIIIIIIIIIIIIIIIIHEIIIIIIIIIIIIIIIIIIIIIIIIHIIIIIIIIIHIGIIIIHIHIIIIIIIIIIIIIIIIIDDDDD
@HISEQ:969:HM2KJBCX2:2:1101:15947:16852 2:N:0:ACTATGCA
TCGGTCCATAGCCCCAACTATCCCTATTAATCATTACGTCAATCCTAGAAACCAACAAAATAGGATCAAACGTCCTATTTCATTATTCCATGCTAATGTATTCAAGCGTTAGCCTGCTTTAAACACTCTAATTTTTTCAAAGTAACAGTCCTGTTTCCCTGCAACACCAAATTAATGACATTACAGTTCTTCAAGAAGGAGGAACCAGTAAAGCCAGTACATACCAGAGGCACGACCAACTTACTAATCCCGAAATTCAACTACGAGCTTTTTAACTGCAACAACTTTAATATACGCTATTGGAGCTGGAATTACCGCGGCTGCTGGCACCAGACTTGCCCTCCAA
+
DDDDDIHIHIIIIIIIHIIIIIIIIIIIIIIIIIIIIIIIIIIIIHIIIIIIIIIIHHHHIIIIIIIIIIIIIIIIHIIIIIIHIIIIIIHHIIIGIIIHIIIIIIIIIIIIIIIIIIIIIHIIIIIIIHIIIIIIIIIIIIIIIIIIIIIIIIIIIIIIIIIIIIIIIIIIIIIIIIHIIIIIIIIIIIHIIIIIIIIIIIIIIIIIIIIIIIIIIIIIIIIIIIIIIIIIIIIIIIIIIIIIIIIGIIIIIIHIIIIIIIHHIIIIIIIIIHIIIIIIIIIIIIHIIIIIIHIIIIIIIIIIIIIIIIIIIIIIIIIIIIIIIIIIIIIIIIIIIIIIIDDDDD
@HISEQ:969:HM2KJBCX2:2:1101:13330:17969 2:N:0:ACTATGCA
TCGGTCCATAGCCCCAACTATCCCTATTAATCATTACGTCAATCCTAGAAACCAACAAAATAGGATCAACGTCCTATCTCATTATTCCATGCTAATGTATTCAAGCGCGAGCCTGCTTTAAACACTCTAATTTTTTCAAAGTAATAGTCCTGATTCCCCGCCACACCAAATTAATGACATGATGGTTCGTCAGAAGGTAGGAATCAGTAACACCAGTACGTACCGAAGGCACGACCAACGTACTAATCCCGAAATTCAACTACGAGCTTTTTAACTGCAACAACTTTAATATACGCTATTGGAGCTGGAATTACCGCGGCTGCTGGCACCAGACTTGCCCTCCAA
+
DBDDDIIIIIIIIIIIIHIIIIIIIIIIIIIIIIIIIIIGIIIHIIHIIIIHIIIIIHHIIHIHIIIHIIIIIIIIIHIHHHIIIHIHHHHHHIIHIIIIIIHIIHIIIHCHHIIIIIHIIIIIIIGHIIHHIIIIHHIIIIIIHHHHHHHHIIIIIIHIIIIIIHHEHHHIIHGHHHHGHHHHHIIHHIIIEEGGHHHHIHHHFHEGGHHIIIGHIHCHHIIEFHIHIHIIHEHIHIIIIIIHIIIIIHGIIGIIIIIIIIIIIIIIIIIIIIIIIIIIIIIIHIIIIIIIIIGIIIIIIIIIIIIIIIIIIIIIIIIIHIIIIIIIIIIIIIHIIIIIDDDDD
@HISEQ:969:HM2KJBCX2:2:1101:11989:18226 2:N:0:ACTATGCA
TCGGTCCATAGCCCAACTATCCCTATTAATCATTACGTCAATCCTAGAAACCAACAAAATAGGATCAAACGTCCTATTTCATTATTCCATGCTAATGTATTCAAGCGTTAGCCTGCTTTAAACACTCTAATTTTTTCAAAGTAACAGTCCTGTTTCCCTGCAACACCAAATTAATGACATTACAGTTCTTCAAGAAGGAGGAACCAGTAAAGCCAGTACATACCAGAGGCACGACCAACTTACTAATCCCGAAATTCAACTACGAGCTTTTTAACTGCAACAACTTTAATATACGCTATTGGAGCTGGAATTACCGCGGCTGCTGGCACCAGACTTGCCCTCCAA
+
DADDDIIIIIIIIGHIIIHIIIIIIIIIIIHIHIIIIIHIIIIIIIIIIIIEHIIIIIIIIIGIIIIIIHHFHHIIIIHHIIIIIIGHIIIGIIIIIIIHIIHIHIIIIIIIIIIIIIIIHIHHIIIIIIIIIIHIIIIIIIIIIIIIIIIIIIIIIIIIIIIIIHIIIIIIIIIHHIIIIIIIIIHIIHIIIIIIHIIIIIIIIIIIIIIIIIIIIIIIIIIIIIIIIIIIIIIIIIIIIIHGIHHHIIIIIIIIIIIIIIIIIIHIIIIIIIIIIIIIIIIIIIIIIIIIIIIIIIIHIIIIIIIIHIIIIIIIIIIIIIIIIIIIIIIIIIIIIIHIDDDDD
@HISEQ:969:HM2KJBCX2:2:1101:8730:18497 2:N:0:ACTATGCA
TCGGTCCATAGCCCCAACTATCCCTATTAATCATTACGTCGATCCTAGAAACCAACAAAATAGAATCAAACGTCCTATTTCATTATTCCATGCTAATGTATTCAAGCGTGCGCCTGCTTTAAACACTCTAATTTTTTCAAAGTAACAGTCCTGATTCCCCACGACACCAAATTAATGACATCGCGGTTCTTCAGAAGGTAGGAACCAATAATGCCAGTGCGTACCGAGGCACGACCGACAATCTGATCCCGAAATTCAACTACGAGCTTTTTAACTGCAACAACTTTAATATACGCTATTGGAGCTGGAATTACCGCGGCTGCTGGCACCAGACTTGCCCTCCAA
+
BDC@DHHIHGHHGHIGIIIF11CGHIIHFHIEFHHHIEH@EDHEHHHIGEHGHHHICFHEF@CCHHHHEHIDHICEHEFHHCHHF?HHIEE@EF?@HHHIIDHFF9HHHHHHHEEEHHHHIHHHHHEGHIHIHHHHHIIIHIGHHHHFHFGHHCEEIIIIHEHHHGHHHHHHGHGGH:DCFDDDEHEHIIHFHHEIHIHHEHHHFFGFHIIHIHHHHHHHHHHFDEH@GC@HECHECHCHCGGHHECHHFC?EHCIGHEE=CHFCHH@HHHHFHIIHGIHHHEGHHHHGIIIHIIHHHIIIIGIHIIIIIIGIIHHIIIIIIHIIIHHIIIIIHHIIIIHDDDDD
@HISEQ:969:HM2KJBCX2:2:1101:19820:18527 2:N:0:ACTATGCA
TCGGTCCATAGCCCCAACTATCCCTATTAATCATTACTTCATTCCTAGAAACCAACAAAATAAGAACAAAGTCCTAAATTATTATTCCATGCTAATGTATTCAGAGCAATTGCTTGCTTTAAACACTCTAATTTTTTCAAAGTAAAAGATGCTAGACGGTTGATCGACCAGACCAGTGAAGGCCCAGCCGCCATCATAGCAAGGATGATGGGCACACGTCAACACACGTAACCTTGCGGCCACGGGCCAAGCGCGCCACACCAGAAATCCAACTACGAGCTTTTTAACCGCAACAACTTTAATATACGCTATTGGAGCTGGAATTACCGCGGCTGCTGGCACCAGACTTGCCCTCCAA
+
?DD?DEHIIIIIHIHHIIIIIGGHIIIIIHHHHHIHHHCHIIIIIIIIIIIEFFHIGHEHFHIIIHHEHF@CCHHIIGHHHEHHHC1CHHHCHGHHIIIHGEGHHHHIIIIEEIIIHHIHHHHHHHEHHBGHGFFHIGHHHHGIIHHHEHHGHIIIIIIIHEEHHIIIIHGCHEHIHHEFHIIIHH:DDIIHIIHIII<HGIIIIHHHEHGIEIIIIHEHIHIGIGIIIIHHHCHIIGIIIIIFHHGIIIIIIHG@DIHHHEHHHHHCIIIIIIIIIHHHHHIGIIHHIHHIIIIIHEGHHHIIHIIIIIIHIIIIIIIIIIIIIIIIGIIIIIIIFHIIIIIIHHHIIIIIIDDADD
@HISEQ:969:HM2KJBCX2:2:1101:15091:18309 2:N:0:ACTATGCA
TCGGTCCATAGCCCCAACTATCCCTATTAATCATTACGGTGGTCCTAGACCAACAAAATAGAACCAACGTCCTATTCTATTATTCCATGCTAATCTATTCAAGCAAAAGCCCGCTTTAAACACTCTAATTTTTTCAAGGTAATGGTCCTGGTTCCCCGACACACCCAATAAAGGGCATACCGGCTCACCAGAAGGATAGACCCGACAACAGACAGTACTCGCCAGAGACGGACCGCCCGGTCAGGCCTAAAATTCAACTACGAGCTTTTTAACTGCAACAACTTTAATATACGCTATTGGAGCTGGAATTACCGCGGCTGCTGGCACCAGACTTGCCCTCCAA
+
DDDDDIIIIIIIIHHIHIIHIIIIIIIIIIIIIIIIIIIIIIIIIIHIIIIIIIIHIHIEHIIIIIHIIIIIIIIIIIHIIGIIIIIIIIIIIIIIIIIHIHHHHIIIHGHIIIIIIIIIHIIIIIIIIIIIHHIIIIIIIIIIIIIIHIIHHIIIIIIIIIIHIIIIHIIIIIIIHHCIIIIIIIIIIIIIIIIIIHIIIIIIIHIIIIIIIHIIIIHIIIIIIIIIIIIIIIIIIIIIIHIIIIIIIIIIHIIIIIIHIIHGIIIIIIIIIIIIIIIIIIGIIIIIIIIIIIHIHHIIIIIIIIIIIIIIIIIIIIIIIIIIIIIIIIIIIIIIIIDDDDD
@HISEQ:969:HM2KJBCX2:2:1101:1341:19160 2:N:0:ACTATGCA
TCGGTCCATAGCCCCAACTATCCCTATTAATCATTACGTCAATCCTAGAAACCAACAAAATAGGATCGAACGTCCTATTTCATTATTCCATGCTAATGTATTCAAGCGTTAGCCTGCTTTAAACACTCTAATTTTTTCAAAGTAACAGTCCTGTTTCCCTGCAACACCAAATTAATGGCATTACAGTTCTTCAGAAAGGAGGAATCAGCGAAGCCAGTGCATACCAGTGGCACGACCAACCTGCTGACCCCGAAATTCAACTACGAGCTTTTTAACTGCAACAACTTTAATATACGCTATTGGAGCTGGAATTACCGCGGCTGCTGGCACCAGACTTGCCCTCCAA
+
DD@DBHHHIIIGIIIIGHEH<CEHHFGHHHHGHHHIIHHIIIHEHGHHHGHEHHHD@HHFHIG?C@GHHII/<<GHHIIIHIIIIFHHHIHFECEHCHEHHEFHHGHIIII?HIIGH8@FHIBHHHHHHAFHIHHCBCGEH5HFGE<AB1EHHHHIEFHH6HHHECEHIHHHIHGEHGHHIHGHHIHHF?EHE;HHHHHGHHHEFGIHC:EHE1HIIHECGCG@FHFC@CEHHFHHHFBDCF>F<:EDHDGF1GEHHHIIIHHHHGGHIHHEHGFHIGHIHHHHHHFIHEHHECECCCFHIIFIG@IIHHEHFCIHDHEHGEHGFGCEEHIHIHHHIIHIHDB@@D
@HISEQ:969:HM2KJBCX2:2:1101:12691:19734 2:N:0:ACTATGCA
TCGGTCCATAGCCCCAACTATCCCTATTAATCATTACATCGATCCTAGAAACCAACAAAATAGAATCGGATGTCCTATTTCATTATTCCATGCTAATGTATTCAAGCGTGAGCCTGCTTTAAACACTCTAATTTTTTCAAGGTAACAGTCCTAATTCCCCGTAACACCAAATTAATGGCATTACGGTTCTTTAGAAGGTGAGAAATCAATGATAACAGTGCATACCAACGGCATGACCGAAATATTGATCCCGAAATTCAACTACGAGCTTTTTAACTGCAACAACTTTAATATACGCTATTGGAGCTGGAATTACCGCGGCTGCTGGCACCAGACTTGCCCTCCAA
+
DDDDDIIIIIIIIIIIHIIIIIIIIIIIIIIIIIIIIIIIIIIIIIIIIIIIIIIIIFHHIIIIHIIIIIIIHIIIIIIIIIIIHIIIIIIIHIIIIIIHIIIIIIHHHIIIIHIIIIHIIIHIIIIIIIIIIIIHIIIIIIIIIIIIIIIIIHIIIIIIIIHGIIIIIIIIHIIIIIIIIIIIIIIIIHIIIIIIIIIIIIIIIIIIIIIIIIIIIHHIIIIIHIIIIIIIIIIIIIIIIIIHIIIIIIIIIIIIIIIIIHIIIIIIIIIIIIIIIIIIIIIIIIGIIIIIIIIIIIIIIIIIIIIIIIIIIIIIIIIIIIIIIIIIIIIIIIIIIIIIIIDDDDD
@HISEQ:969:HM2KJBCX2:2:1101:5134:20231 2:N:0:ACTATGCA
TCGGTCCATAGCCCCAACTATCCCTATTAATCATTACGTCGATCCTAGAAACCAACAAAATAGGGTCAAACGTCCTATTTCATTATTCCATGCTAATGTATTCAAGCGTGTGCCTGCTTTAAACACTCTAATTTTTTCAAAGTAACAGTCCTGATTCCCCATGACACCAAATTAATGACATCACAGTTCGTCAGAAGGTAGAAATCAATAATACCAGTTCATACCAGAGGCACGACCAATATATTGATCCCGAAATTCAACTACGAGCTTTTTAACTGCAACAACTTTAATATACGCTATTGGAGCTGGAATTACCGCGGCTGCTGGCACCAGACTTGCCC
+
DDDCDIIIIIIIIIIIIIIIIIHIIIIIIIIIIIHIIIIIIIIIIIIIIIIHIIIIEHHHHHHGHIHIIHIIIIIHIIIIIIIIIIIIGIIIIIIIIIIIIIIIIIIIHIIHIIIIIIIIHIIIIIHHHIIIIIIIIIIHHIIIIIIIIIIIIIIIIIIHIIHIIIIIIIIHIIIIIIIIIIIIIIIIIIIIIIIIIIIIIIIIIIIIIIIIIIIIIIIIIIIIIIIIIHIIHIIIIHHFIIHIIIIIIIIIIIIIIIIIIIIIIIIIIIIIIIHIIIIIIIIIIIIIIIIIIIIIIIIHIIIIIIIIIIIIIIIIIIIIIIIIIIIIIIIIIIIIDDDDD
@HISEQ:969:HM2KJBCX2:2:1101:6803:20315 2:N:0:ACTATGCA
TCGGTCCATAGCCCCAACTATCCCTATTAATCATTACTTTGGTTCTAGAAACCAACGAAATAGAACCAAAGTCCTATTTCATTATTCCATGCTAATATATTCAAGCAATAATGCCTGCTTTAAACACTCTAATTTTTTCAAAGTAAAAGGGATAGATCACTAAAGCCATCCGAAGATAAACCTTAGCTAACTATCCAGTAAACCCAGGCCATTCAAACCGTAAAAATGAATTTACAGCAAAATAGCCAAAGGTCAAAACTCAACTACGAGCTTTTTAACTGCAACAACTTTAATATACGCTATTGGAGCTGGAATTACCGCGGCTGCTGGCACCAGACTTGCCCTCCAA
+
DDDDDIIIIIIIIIIIIIIIIIIIIIIIIIIIIHIIIIIIIIIIIIIIIIIIHIIIIIIIIIIIIIIIIHHIIIIIIHIIIIIIIIIIIIIIIHIIIIIIIIHHICIIIIIIIIIIIIHIIIIHIIIHIIIIIIIIIIIIIHIIIIIIIIIIIIIIHIIIIIIIIIIIHIIIIIIHHIGIIIIIIIIIIIIIIIIIIIIIIIIIIIIIIIIIIIIIHIIIIIIIIIIIIIIIIIIIIIIIIIIIIIHGIIIIIIIIIIIIIIIIIIIIIIIIIIIIIIIIIIIIIIIIIIIIIIHIHIIIIIIIIIIIIIIIIIIIIIIIIIIIIIIIIIIIIIIIIIIIIIIIDDDDD
@HISEQ:969:HM2KJBCX2:2:1101:6842:18456 2:N:0:ACTATGCA
TCGGTCCATAGCCCCAACTATCCCTATTAATCATTACGGTGATCCTAGAAACCAACAAAATAGAACCATGCCGTCCTATTCTATTATTCCATGCTAATGTATTCGAGCAAAATGCCTGCTTTAAACACTCTAATTTTTTCAAGGTAAAGGTCCTGGTTCCACATGACACCCAATTAAGGACATCATGCTTCTCCAGAAGGTGAGAAATCAACTGCGACAGTTCATACCCCTTAAGGCACGACCATCACGTCAATCCCGAAATTCAACTACGAGCTTTTTAACTGCAACAACTTTAATATACGCTATTGGAGCTGGAATTACCGCGGCTGCTGGCACCAGACTTGCCCTCCAA
+
DDDDDIHHIIEGIIIIIIIGIHIHIIIIHIHIHIIIIIIEHHIIIIIIIIIIHIIIIIIIIGFHIIIGHHCHHIIIHHIGHIIIIIIIIIGIIIGHIIHHIGHHFHIHIIIIHHEIIHHHHIIHIIHHHIIIIIIIIIIIHIIHHIIIIIIIIIHGHIIIHIIIIIHIHHHHIIIHIIHHHHHHIIIHIIIIIFIIIIIIIIIHIIIIIHGIIIGIIIHIIIIIIIIIIHHIIIIIIHIHHHIIHHHIIHHIHHIIIIIIIIIIIIIHIIIHHGIHHIIIIIIIIIIHHHHHHIIIIIIHHIHHIHHIIIIIHIIIIIIIIIIIIIIIIIHIIIIIIIHHIIIIIIIDDDDC
@HISEQ:969:HM2KJBCX2:2:1101:4717:20203 2:N:0:ACTATGCA
TCGGTCCATAGCCCAACTATCCCTATTAATCATTACGGTGATCCTAGAAACCAACAAAATAGAATCATGCCGTCCTATTTTATTATTCCATGCTAATGTATTCAAGCAAAATGCCTGCTTTAAACACTCTAATTTTTTCAAAGTAAAGGTCCTGGTTCCCCGTGACACCCAATTAAGGGCATCGCGGTTCACCAGAAGGTGAGAAATTGACTACACCAGTTCATACCCCTTAAGGCACGACCGATGTGTCAATCCCGAAATTCAACTACGAGCTTTTTAACTGCAACAACTTTAATATACGCTATTGGAGCTGGAATTACCGCGGCTGCTGGCACCAGACTTGCCCTCCAA
+
DDDDDIIIIIIIIIIIIIIIIIIIIIIIIIIIIIIIIGHHHIIIIIIIIIIIIIIIIIIIHIIIHHHIFIIIHIIIIIIHHIIIIIIIIIIIIHIIIIIGIIIHIHIIIIIIIIIIIIIIIIIIIIIIIIIIIIIIIIHHIGIIIHIIIIIIHIIIIIIIIIIIIIIIIIIIIIHIIIIIIIIIIIIIHI/GIIIIIIIIIIIIIIIIIHHGIIHIIIHIIIIIHIIIIIIIIIIIIIIIIIIIIIIIIHIIIIIIIIIIIIIIIIIIIIIIIIIIIIIIIIIIIIIHHIHHHIIIIIHIIIIIIIIIIIIIIIIIIIIIIIIIIIIIIIIIIIIIIIIIHIIIIIDDDDD
@HISEQ:969:HM2KJBCX2:2:1101:11918:20215 2:N:0:ACTATGCA
TCGGTCCATAGCCCCAACTATCCCTATTAATCATTACGGCGGTCCTAGAAACCAACAAAATAGAACCGCACGTCCTATTCTATTATTCCATGCTAATGTATCCGAGCAAAGGCCTGCTTTGAACACTCTAATTTTTTCAAAGTAAAAGTCCTGGTTCCCCGACACGGCCAGTGAAGGCCATGCGGCTCCCCAGAAGGAAAGGCCCGGCCGGACCAGTGCACGCGGTGAGGCGGACCGGCCAGCCAGGCCCAAGGTTCAACTACGAGCTTTTTAACTGCAACAACTTTAATATACGCTATTGGAGCTGGAATTACCGCGGCTGCTGGCACCAGACTTGCCCTCCAA
+
DCDDBIIIIIIIIIIIIIIIIIIIIIIIIHIHEHIIIHHHHGHIHHIIIIIHHEHHHHEHIHEHFHIHI/EDD1EHHEGHIEHIHEHIHFHHIHIHIFHEGDHHHHHHHEFHIIIIIHHHIHHHHIHGHHIHHIHIHGHHHHIFCHHHHHHHHHHIIHHI.HCEHHIIHGGHIIIHIHHEGIHHHHCHEHHHIIHHHIHHGIHIIGIIIHHHIHEIHHIIHHHHIIIHEGIIHDCHHHHHHEGII<HFHHIIHHEGEHIIIIHHHHHCFHEF<CFEGIHIHHFEHHIHEF<CHHIIIIIHHCEIHHHIIHHHHGIHIHFHEIIIHIIIIIHIHHEIHHEHDB@DD
@HISEQ:969:HM2KJBCX2:2:1101:5259:20950 2:N:0:ACTATGCA
TCGGTCCATAGCCCCAACTATCCCTATTAATCATTACGGTGATCCTAGAAACCAACGAAATAGAATCAGTCCGTCCTATTTCATTATTCCATGCTAATGTATTCAGACGATAGTCTGCTTTAAACACTCTAATTTTTTCAAAGTAACAGTCCTGATTTCCAACCACACCAAATAAATGGCATGAAAGTTCCTCAGAAGGTAGAGATCCATCTCACCAGTGCAGACAATTAAGCCTGACCAATGGGTAGACCCCGAAGTTCAACTACGAGCTTTTTAACTGCAACAACTTTAATATACGCTATTGGAGCTGGAATTACCGCGGCTGCTGGCACCAGACTTGCCCTCCAA
+
DDDCDIIIHHHIIIIIIIIIIIIIIIIIIHIIIIIIIIIIIIIHIIIIIIIIHIIIIIIHHIIIIIIIIHIHIIIIIIIIGIIIIIIIIIIIIIIHIIIIIHIIIIIIIIIIIIIIIIIIIIHIHHIIIIIIIIIIIIIIHIIHIHIIIIHIIIIIHHIHIIIHGHHHHHIIIIIHHIIIIIIIIIIHIHIIHIIHIIIIIIIIIIIIGIIIIIIIHIIIHIIIIIIIIIIIIIIIIIIIIIIIHHHIIIIIIIIIIIIIIIHIIIIIIIIIIIIIIIIIIIIIIIIHHIIIIIIIIIIHIIIHIIIIIIIIIIIIIIIIIIIHIIIIIIIIIIIIIIIIIIIDDDDD
@HISEQ:969:HM2KJBCX2:2:1101:13907:20437 2:N:0:ACTATGCA
TCGGTCCATAGCGGACTACCAGGGTATCTAATCCCATTCGCTCCCCTAGCTTTCGTCTCTCAGTGTCAGTGTCGGCCCAGCAGAGTGCTTTCGCCGTTGGTGTTCTTTCCGATCTCTACGCATTTCACCGCTCCACCGGAAATTCCCTCTGCCCCTACCGTACTCGAGCTTGGCAGTTTCCACCGCCTGTCCAGGGTTGAGCCCTGGGATTTGACGGCGGACTTAAAAAGCCACCTACAGACGCTTTACGCCCAATCATTCCGGATAACGCTTGCATCCTCTGTATTACCGCGGCTGCTGGCAC
+
ADDADIIIIIIGIIIIHHIIIG?GGHIIIHIHIIIIIIIHIIIIIHGHCHHHCHIIIGHIHIIIIHIIIIHIIIIHHIIGHFHGHGGHIIIIHIIIHHHIHIHHHIIHIIIIHIIIIHIIIIHHIHHIIIIIIIHHIIIIIHIIIIHIIIIIIIHHHIIIIIIIIIIIIIIHIIIIIIHIIIIIIIIIHIIIIIIIIIIIIIHIIIIIIHIIHIIIIIIIIIIIIIIIIIIIIIIIHHIIHIIIGIIIIIIIIIIIHGDEHIIIIIIIIIIIIIIIHHGHIIHIHIHHIIIHGD1IIIIDDDDD
@HISEQ:969:HM2KJBCX2:2:1101:8736:20992 2:N:0:ACTATGCA
TCGGTCCATAGCCCAACTATCCCTATTAATCATTACGTCAATCCTAGAAACCAACAAAATAGGATCAAACGTCCTATTTCATTATTCCATGCTAATGTATTCAAGCGTTAGCCTGCTTTAAACACTCTAATTTTTTCAAAGTAACAGTCCTGTTTCCCTGCAACACCAAATTAATGACATTACAGTTCTTCAAGAAGGAGGAACCAGTAAAGCCAGTACATACCAGAGGCACGACCAACCTACTAATCCCGAAATTCAACTACGAGCTTTTTAACTGCAACAACTTTAATATACGCTATTGGAGCTGGAATTACCGCGGCTGCTGGCACCAGACTTGCCCTCCAA
+
DDDDDIIIIIIIIIIIIIIIIIIIHIIIIIHIIIIIIIIIIIIIIIIGIIIIIIIIIIGHIIHHIIIIIIGIIIIHIIIIIIIIIIIGIIIIIHIIIIIIIIIIIIIIHIIIHIIIIIIIHIIIIIHIIIIIIIIIIIIIIIIIIIIIIIIIIIIIIIIIIIIIIIIIIIIIIIIIIIIIIIIIIIIIIIHIIIHIIIIIIIIIIIIIIIIIIIIIIIIIIIIIIIIIIIIIIIIIIIIIIHHGHHHIIIIIIIIIIIHIIHIIIIIIIIIIIIIIIIIIIIIIIIIIIIIIIIIIIIIIIIIIIIIIIIIIIIIIIIIIIIIIIIIIIIIIIIIIIIIIDDDDD
@HISEQ:969:HM2KJBCX2:2:1101:18176:21451 2:N:0:ACTATGCA
TCGGTCCATAGCCCAACTATCCCTATTAATCATTACGTCAATCCTAGAAACCAACAAAATAGGATCAAACGTCCTATTTCATTATTCCATGCTAATGTATTCAAGCGTTAGCCTGCTTTAAACACTCTAATTTTTTCAAAGTAACAGTCCTGTTTCCCTGCAACACCAAATTAATAACATTACAGTTCTTCAGAAAGGAGGAATCAGCGAAGCCAGTACATACCAAAGGCACGACCAACCTGCTAACCCCGAAATTCAACTACGAGCTTTTTAACTGCAACAACTTTAATATACGCTATTGGAGCTGGAATTACCGCGGCTGCTGGCACCAGACTTGCCCTCCAA
+
DDDDDIIIIIIIIIHIHIHIIIIIIIIIIIIIIIIIIIIIIIIIIIIIIHHIIIHIHIIIGGHH?HIIIIGIIHIIIIIIIIIIIGHIIIIIIIIIIIIIIIIIIIIIIIHIIIIIIIIIIIIIIIIIIIIIIIIIIIHIIIIIIIIIIIIIIIIIIIIIIIIIIIIIIHHIIIIIIIIIIIIIIHHHIIHIIIIIIIIIIIIIIIIIIIIIIIIIIIIIIIIIIIIIIIIIIIIIIIIIIIIHIIIIIIIIIIIIIIIIIHIIIIIIIIIIIIIIIIIIIIIIIIIIIIIIIIIIIIIIIIIIIIIIIIIIIIIIIIIIHIIIIIIIIIIIIIIIIIIIDDDDD
@HISEQ:969:HM2KJBCX2:2:1101:18088:21131 2:N:0:ACTATGCA
TCGGTCCATAGCCCCAACTATCCCTATTAATCATTACGTCGATCCTAGAAACCAACAAAATAGGGTCAAACGTCCTATTTCATTATTCCATGCTAATGTATTCAAGCGTGAGCCTGCTTTAAACACTCTAATTTTTTCAAAGTAACAGTCCTGATTCCCCGCGACACCAAATTAATGACATCACGGATCTTCAGAAGGGAGAAACCAGTGACACCAGTGCATACCAAAGGCATGACCAGCGTACTGATCCCGAAATTCAACTACGAGCTTTTTAACTGCAACAACTTTAATATACGCTATTGGAGCTGGAATTACCGCGGCTGCTGGCACCAGACTTGCCCTCCAA
+
DDDDBICEHHHHHIIHHIIIIIIIIIIIIHHIIIIIIIIIIHIHIIHIFHHHHIIIIIC?H<FHHIIFHFHHIHHHHHII?GHIIIHIIIIIIEHHIIIIIIIIIIIHIIIIIIIIIIIIIIIIIIIIIIHIIHHHHIIIIIIIIIIHHIHIIIIIIIIIIIIIIIHIIIHHIIHIIIIHHIIGIIIHIIIIIIIIIIIIIIIIIIIIIIIHIIIIIIIHIIIHIIIIIIIIIIIIIIIGIIIIIIHIIIIIIIIIGIIIIIIIIIGIIIIIIIIIIIIIIIIIIIIIIIHIIIIIIIIHIIIIIIIIIIIIHIIIIIIIIIIIIIIIIIIIIIIIIIIIIDDDDD
@HISEQ:969:HM2KJBCX2:2:1101:14124:21283 2:N:0:ACTATGCA
TCGGTCCATAGCCCCAACTATCCCTATTAATCATTACGTCGATCCTAGAAACCAACAAAATAGGGTCAAACGTCCTATTTCATTATTCCATGCTAATGTATTCAAGCGTGTGCCTGCTTTAAACACTCTAATTTTTTCAAAGTAACAGTCCTGATTCCCCATGACACCAAATTAATGACATCACAATTCGTCAGAAGGTAGAAATCAATAATACCAGTGCATACCGGAGGCACGACCAATATATTGATCCCGAAATTCAACTACGAGCTTTTTAACTGCAACAACTTTAATATACGCTATTGGAGCTGGAATTACCGCGGCTGCTGGCACCAGACTTGCCCTCCAA
+
DDB0DDHHHHE@C?EHHHIIHIFHHHHHHIGIGHH@?EGHHHGHEHEEHEHIFHHHGHHHHHHIIGGEHHIIIIIIGE<CEHFHHI@G?CH@FHHHHH<GCFGHIHIHH0GHHIH@EHFGHHHC<FCHGHEDHHFHHHHHHFHHFFFCG?EHHCGEEEHFHHCCGHIGID@0GHEHHH/FHFFCH?IHECH?IHIIHHEE@DCECHHIIHHDGHEEFIHHHIHHEGFEEIGIHIIHHCD@@<CAFHHHCF1HHG@HHIHHEGC@@@IHHEHGC<11<1G?CFD<CHIHHG1HDCHHHHHEHHHIHHHCHHGEHDCC/HFDDEHHGFH@IIH@FCFEHIHHF0@@B0
@HISEQ:969:HM2KJBCX2:2:1101:5399:22748 2:N:0:ACTATGCA
TCGGTCCATAGCCCCAACTATCCCTATTAATCATTACGTCGATCCTAGAAACCAACAAAATAGAATCAAACGTCCTATTTCATTATTCCATGCTAATGTATTCAAGCGTAAGCCTGCTTTAAACACTCTAATTTTTTCAAAGTAACAGTCCTGATTCCCCACGACACCAAATTAATGACATCGCGGTTCTCCAGAAGGTAGGAACCGATAATGCCAGTGCGTACCGAAGCACGACCAACAATTCGATCCCGAAATTCAACTACGAGCTTTTTAACTGCAACAACTTTAATATACGCTATTGGAGCTGGAATTACCGCGGCTGCTGGCACCAGACTTGCCCTCCAA
+
@D@D@E?C<D?1GCHHE@GHIIEE@@FE@?H1@C@CEGCGC?CH0GGGE@EHIHCC@1DCCHHH@GGEGEHHHHHD@FCFDGCH1<FHHHIGF1FHHEHHHGHCH@@CGHIHFHGFFHHHIHEHIHFHIHIHIHCHFACACHHGBHEB?GHHGF@CHHFEEEF<EFIHHHAGGHGHFFHHDDHHCIIHHIHHHHIHHGEHECIHDHHHHHEHGHEIIHDHHEGHHIIHHC?HHCCFHHEHG?G<HCDECCGEHHHFHHEEIIIHFEGCHF<1<<HCGF1HFFGFCFG@GHEEHHHIIHHIIIIIIIIIIHHEHHHHIHHHEEHHEEHHIHHEHHIHFIHFD@AB@
@HISEQ:969:HM2KJBCX2:2:1101:5387:21156 2:N:0:ACTATGCA
TCGGTCCATAGCCCCAACTATCCCTATTAATCATTACGGCGGTCCTAGAAACCAACAAAATAGGACCGCACGTCCTATTCTATTATTCCATGCTAACGTATTCGAGCAAAGGCCTGCTTTGAACACTCTAATTTTTTCAAAGTAAAAGTCCTGGTCCCCAACACACCCAGTGAAGGGCATGCGGTTCTCCAGAAGAGAAGGCCCGGCCGGACAAGTGCACGCGGTGAGGCGGACCTGCCAGCCAGGCCAAAGGTTCAACTACGAGCTTTTTAACTGCAACAACTTTAATATACGCTATTGGAGCTGGAATTACCGCGGCTGCTGGCACCAGACTTGCCCTCCAA
+
DDDDDIIIIIIIIIIIIIIIIHIIIIIIIIIIGIIIIHIIIIHIIHHIHIHIIEHHIHHIHHHCHIIHIHHHIIIGHIIII?HHHHIFGHHHIIIIIFHIIDHHHGHHHIIHIIHHIIIIHHHHEHIIIIIIIIIHIIIHIHHIHHEHHIIIIHHIHHHHIHCFHIIIIHIIHIIIIHHIIEHIIHHIHGII<IHIIHEHHGHIIIIIII>IIIIHIIGIIFIIIIIIIIIIIIIIIIIGFEEIGIHEIHIIIIIIIIIIIIIIIHIIIIHIIIIIIIHIIHEEHHHIIHIIIIIIIHIIIIHIIIIIIIIIIIIHIIIHIIHIIIIIIIHHIHGIHIHDACDD
@HISEQ:969:HM2KJBCX2:2:1101:14891:22685 2:N:0:ACTATGCA
TCGGTCCATAGCCCCAACTATCCCTATTAATCATTACGTTGTACCTAGAAACCAACAAAATAGGTTCGAACGTCCTATTTCATTATTCCATGCTAATGTATTCAAGCGTTTGCCTGCTTTAAACACTCTAATTTTTTCAAAGTAACAGTCCTGACTCCCCACAACACCAAATTAATGACATCATGGTTCATCAGAAGGGAGAAATCAACGACGCCAGTGCGTACCGAAGGCACGACCGACGTATTGATCCCGAAATTCAACTACGAGCTTTTTAACTGCAACAACTTTAATATACGCTATTGGAGCTGGAATTACCGCGGCTGCTGGCACCAGACTTGCCCTCCAA
+
DCDDDIHHIIHIIIIIIIIIHHIIIIIHIHIGIIIIHGIIIIIIGHIIHIHIIIIIIHIGIIHHIHIHHIHIHHIIIIHIIIIIHGHFHHIIIIHIIHIIIHIIIHIIIIHIHHHIIHHIIHHIHHIIIIHIIIHIGIIIIIIIIIIIIIHHIIHHCFCIIHHIIIHIIIIIHIIIIIIIIIIIIIHIIIHIIIIIHIIIIIIIIIHIIIHIIIIIIIIIIIIIIIII=IIIIIIIIIIIIHHIHHIHIIIIIIIIIIIIIIIIIIIIIIIIIIIIIIIIIIIIIIIIIIIIIIIIIIIIHIIIIIIIIIIIIIIIIIIIIIIIIIIIIIIIIIIIIIIIIDDDDD
@HISEQ:969:HM2KJBCX2:2:1101:15879:22540 2:N:0:ACTATGCA
TCGGTCCATAGCCCCAACTATCCCTATTAATCATTACGGTGATTCAGAAACCAACAAAACAGGACCACCGTCCTATTCTATTATTCCATGCTAATGTATTCAGACGTAAGCCTGCTTTGAACACTCTAATTTTTTCAAGGTAAAGGTCCTGGTTTCCCACCACGCCAAATTAATAACATGATGGTTCCCCAGAAGGTAGAAATTCTACACACCAGTACAGACTTGGTAGCCCGACCGACGGTAGAACCCCGAAATTCAACTACGAGCTTTTTAACTGCAACAACTTTAATATACGCTATTGGAGCTGGAATTACCGCGGCTGCTGGCACCAGACTTGCCCTCCAA
+
DCDCDIIIIIIIIIIIIIIIIIIIIIIIIIIIIIIIIIIIIIHIIIIHIIIIIHIIIIIIIHGIIIIIIIIIIIIIIHIIIIHIIIHEHIHIHIIIHHHHHIIIIIIIIIIHHIHIIIHIHIHIIIIIIIIHIIIIHIIIHIIHIIIIIIIIHIIIIIIIIIIIIIIIIIIIIHIIIIIIIIIIIIIIIIIIIIIIIIIIIIHGIIHIIIIIIIIIIIIIIIIIIIIIIIIIIIIIIIIIIHHGIIHIIIIIIIIIIIIIHHIIIIIIIIIIIHIIIIIIIIIIIIIIIIIHHIHIHIIIIIIIIIIIIIIIIIIIIIIIIIIIIIIIIIIIIIIIIIIIDDDDD
@HISEQ:969:HM2KJBCX2:2:1101:12472:23394 2:N:0:ACTATGCA
TCGGTCCATAGCCCCAACTATCCCTATTAATCATTACGTCGATCCTAGAAACCAACAAAATAGAATCAAACGTCCTATTTCATTATTCCATGCTAATGTATTCAAGCGTAAGCCTGCTTTAAACACTCTAATTTTTTCAAAGTAACAGTCCTGATTCCCCACGACACCAAATTAATGACATCGCGGTTCTTCAGAAGGTAGGAACCAATAATGCCAGTGCGTACCGAAGCACGACCAACAATTTGATCCCGAAATTCAACTACGAGCTTTTTAACTGCAACAACTTTAATATACGCTATTGGAGCTGGAATCACCGCGGCTGCTGGCACCAGACTTGCCCTCCA
+
DDDDDIIIIIIIHIIIIIIIIIIIIIIIIIIIIIIIIHIIIHIIIIIIIIIIIIIIIIIIIIIGIIIIIIIIIIHIIIHIIIIIIIIIIHHHIIIIIIIIIFHIIIIIIIIIIIIIIIIIIHIIIIIIHIIIIIIIIIIIHIIIIHHHHIIIHIIIIIIIHIIIIIIIIIIIIIIIIIIIHIIIIIIIIIIIIIIIIIIIIIIIIIIIIIIIIIIIIIIIIIIIIIIIIIIIIIIIIIIIIIIIIIIIIIIIIIHFIIIIIHHIHHIIIIIIIIIIIIIIIIIIIIIIIHIIIIIIIIIIIIIIIIIIIIHIIIIIIIIIIIIIIIIIIIIIIIIIIIIDDDDD
@HISEQ:969:HM2KJBCX2:2:1101:20300:22883 2:N:0:ACTATGCA
TCGGTCCATAGCCCCAACTATCCCTATTAATCATTACGGTGATCCTAGAAACCAACGAAATAGAATCAGTCCGTCCTATTTCATTATTCCATGCTAATGTATTCAGACGATAGTCTGCTTTAAACACTCTAATTTTTTCAAAGTAACAGTCCTGATTTCCCATCACACTAAATAAATGGCATGAAAGTTCCTCAGAAGGTAGAGATCCATCTCACCAGTGCAGACAATTAAGCCTGACCAATGGGTAGACCCCGAAGTTCAACTACGAGCTTTTTAACTGCAACAACTTTAATATACGCTATTGGAGCTGGAATTACCGCGGCTGCTGGCACCAGACTTGCCCTCCAA
+
DDDDDIIIIIIIIIIHIIIIIHHIIHIIIIIIIIIIIIIIIIIHIIIIIIIIIIIIIIIIIIIIHIIIHHIFHHIGIIIIIIIIIIIIIIIICFHIIHIIIHHIIIHIHIIIHHHIIIIIIIIIHHIIIIIIHIIIIHIIIIIIIIIIIHIIIIIIIHIIIIIIIIIIIIIIIIIIIIIIIIIIHIIIIIHIIIIIIIIIIIIIIIIIIIIIIIIIIIHIIIIIIIIIIIIIIIIIIIIIIIIIIHGIIIIIIIIIIIIIIIIIIIIIIIIIIIIIIIIIIIIIIIIIIIIIIIIIIIIIIIIIIIIIIIIIIIIIIIIIIIIIIIIIIIIIIIIIIIIIIIIDDDDD
@HISEQ:969:HM2KJBCX2:2:1101:15816:23262 2:N:0:ACTATGCA
TCGGTCCATAGCCCCAACTATCCCTATTAATCATTACGTCAATCCTAGAAACCAACAAAATGGGATCAAACGTCCTATTTCATTATTCCATGCTAATGTATTCAAGCGTTAGCCTGCTTTAAACACTCTAATTTTTTCAAAGTAACAGTCCTGTTTCCCTGCAACACCAAATTAATGACATTACAGTTCTTCAAGAAGGAGGAACCAGTAAAGCCAGTACATACCAGAGGCACGACCAACCTACTAATCCCGAAATTCAACTACGAGCTTTTTAACTGCAACAACTTTAATATACGCTATTGGAGCTGGAATTACCGCGGCTGCTGGCACCAGACTTGCCCTCCAA
+
DDDDDIIIIIHIIIIIIHIIIIIIIIIIIIIIHIIIIIIIIIIIIIIIIIIIIIIIIIIIIHHIIIIIHIIIHHIIIIIIIIIIIIIIHIHIHIIIIIIIIIIIIIIIIIIHIIIIIIIIIIIIIIIIIIIHIHIHIIIIHIHHIIHIIIIIIIIIIIIIIIIIIIIIIIIIIIIIIIIIHIIIIIIHIIIIIIIIIIIIIIIIIIIIIIIIIIIIIIIIIIIIIIIHIIIIIIIIIIIIIIHHGIHEIIIIIIIIIIIIIIIIIIIIIIIIIIIIIIIIIIIIIIIIIIIHIIHIIIIIIIIIIIIIIIIIGIIIIIIIIIIIIIIIIIIIIIIIIIIIIDDDDD
@HISEQ:969:HM2KJBCX2:2:1101:16342:23779 2:N:0:ACTATGCA
TCGGTCCATAGCCCCAACTATCCCTATTAATCATTACGTCGATCCTAGAAACCAACAAAATAGAATCAAACGTCCTATTTCATTATTCCATGCTAATGTATTCAAGCGCGAGCTTGCTTTAAACACTCTAATTTTTTCAAAGTAACAGTCCTGATTTCCCGCGACACCAAATTAATGACATCGTGGTTCGTCAGAAGGGAGAAACCAATAATGCTAGTACGTACAAAGTACGACCGACATATTAGTCCCGAAATTCAACTACGAGCTTTTTAACTGCAACAACTTTAATATACGCTATTGGAGCTGGAATTACCGCGGCTGCTGGCACCAGACTTGCCCTCCAA
+
B<<@DCHHGFHH<F=0CHFCHHIHG@GHHHHHEHIHHEHHHIHEECFECGHIGH?E?GFHEHIEHEIGHHGCH1CG@HHFHEHH<CHHHFHFHIHHIHGHH@HHHCGHHHHEHHHIHHHHHGHIIIIIIIHIIEHHHHHIGHEHHHEGAFHHIHHHHHHECHFHIIHHIIHFHHHIECGHIH@CHHHHHEEIHHHHHGEHHHHHGHHHHHHFIIHHFHHHHFHHFIIHFHHHIIGIHHFFHHHHHHHDHEIIHHDIIHH=HHHHHIIIHHIIIIIGIIIIIHHHFDGHEHHHFEHHHFIHHHIHHGIHGCDHIHHGHCHGIIIHGEHEFHHHHCEIGIIDDD@B
@HISEQ:969:HM2KJBCX2:2:1101:14053:23789 2:N:0:ACTATGCA
TCGGTCCATAGCCCCAACTATCCCTATTAATCATTACGTCAATCCTAGAAACCAACAAAATAGGATCAAACGTCCTATTTCATTATTCCATGCTAATGTATTCAAGCGTTAGCCTGCTTTAAACACTCTAATTTTTTCAAAGTAACAGTCCTGTTTCCCTGCAACACCAAATTAATGACATTACAGTTCTTCAAGAAGGAGGAACCAGTAAAGCCAGTGCATACCAGAGGCACGACCAACCTACTAATCCCGAAATTCAACTACGAGCTTTTTAACTGCAACAACTTTAATATACGCTATTGGAGCTGGAATTACCGCGGCTGCTGGCACCAGACTTGCCCTCCAA
+
DDDDBHIHHI1FC1CGCGHIGHHII?EGCHHGHHI?@EHHIIIHIHIHHHHHHE?GHHHIIICF1GHCEHIHGHHHCGE?FHEHFICGHHH?GHFHHFGHGHGHGIHHIIIHIIHHHHIHHIHIIIIIHHECIIIIHIIIHHGHIIHIIIIIHIGHHIIIIIHEIHIGHHEHGHHHHHEIIIIHHGFGIIIGIIIIIIIIIIIIIIIIIIIIIIIIIIIIIIHHIIIIIIIIHIHHHCHHFEGGFHE<IHIIIIIIIIHIIHIIIIIGIIIIIIIIIIIIIIHHG?IIIIIHIIIIIIIIIIHFIIHIHIIIIIIIIIHHIHIIIIIHIIIIHHHHHHD=IDDADB
@HISEQ:969:HM2KJBCX2:2:1101:19763:23200 2:N:0:ACTATGCA
TCGGTCCATAGCCCCAACTATCCCTATTAATCATTACATCGATCCTAGAAACCAACAAAATAGAATCGGATGTCCTATTTCATTATTCCATGCTAATGTATTCAAGCGTGAGCCTGCTTTAAACACTCTAATTTTTTCAAGGTAACAGTCCTAATTCCCCGTGACACCAAATTAATGGCATTACGGTTCTTTAGAAGGTGAGAAATCAATAATATCAGTACATACCAACGGCATGACCGAAACATTGATCCCGAAATTCAACTACGAGCTTTTTAACTGCAACAACTTTAATATACGCTATTGGAGCTGGAATTACCGCGGCTGCTGGCACCAGACTTGCCCTCCAA
+
DDDDDIIIHHHIHIIHHIHHIIIIIIIHHHHHIIIIIIIHHHIHIIIIIIHIIIIIHEHGHHIIIIIIIIIIII?GHHIIGCHHHIHH?1CHHIGHIIIIIHHIIIIIHIIIHHIIIIHIIHIHHHIGHHIIHIIIHIHHIIHIIIHHHHIIHGHIIIIIHIIIHIHIIIHHEIIIHHHGCHHHIHIIHHHIIIIIIHHGIIIIHHIHIIIIIHGEFIIIIHHHIGIIIHHHHEHEIHIHIIIIHHIHCIIIIIIIIHHIIIHHHIIIHIIIIIHEIIIIIHHIIHHIIIIIIIHIIHHIIIIIIIIIIIIIIIIIIIIIIIIHHHIIIIIIIIHGIIIIIIDDDDD
@HISEQ:969:HM2KJBCX2:2:1101:18774:24521 2:N:0:ACTATGCA
TCGGTCCATAGCCCCAACTATCCCTATTAATCATTACGGTGATTCAGAAACCAACAAAACAGGACCACCGTCCTATTTTATTATTCCATGCTAATGTATTCAGACATAAGCCTGCTTTGAACACTCTAATTTTTTCAAGGTAAAGGTCCTGGTTTCCTACCACGCTAAATTAATAACATGATAGTTCCCCAGAAGGTAGAAATTCTACACGCCAGTACAGACAATAGCCCGACCAACGATGGAACCCCGAAATTCAACTACGAGCTTTTTAACTGCAACAACTTTAATATACGCTATTGGAGCTGGAATTACCGCGGCTGCTGGCACCAGACTTGCCCTCCAA
+
DDDDBHIIIIIIIIIIIIIIIIIIIIIIHIGEHIHHIIHGEHIHIIIIIIIIHIIHIIIIHIIHHIHIHHHEDGEHHEHHIIIIIIIFHIGHHIIIHHIHIHEHIIIHHIIIIHIIIHIGIGIIIIIHIIHIIHHIHHEHIHHIIIHHIIIIHHIIHIIIIIIIHHIIIIIIIHIIIIIHIIIIIHIHGIIHIIIIIIIIIHEIIIIIIIIIIIHIIGIIIIIHHIIIIIIIIIHIIIIIHGIIIIIIIIIIHIIIIIHHHIIIIIIIIIIIIIIIIIIIIIHIIHIIGIHIIIIIIIIIIIIIIIIIHIIHHIIIIIIIIIIIIIIIIIIIIIIIIIDDDDD
@HISEQ:969:HM2KJBCX2:2:1101:4309:24563 2:N:0:ACTATGCA
TCGGTCCATAGCCCCAACTATCCCTATTAATCATTACGGTGGTCCTTGAACCAACAAAATAGAACCACAACGTCCTATTCTATTATTCCATGCTAATCTATTCAAGCAAAAGCCTGCTTTAAACACTCTAATTTTTTCAAGGTAATGGTCCTGGCTCCCCGGCACACGCAATTAAGCACATACCAATTCACCAGAAAGATAGACCCAACGACAGAACAGTACTCGCCAGAGACGGACCGTCCGGCCAGGCCTAAAATTCAACTACGAGCTTTTTAACTGCAACAACTTTAATATACGCTATTGGAGCTGGAATTACCGCGGCTGCTGGCACCAGACTTGCCCTCTAA
+
DDDABIIIIIIIHIIIHIIGIIIIHIIIIIIIIIHIHHIHHIIIHHIIHIIIIIIIIIGIIIIHIIIIIIIIHHIIIIIIIIIIFHIIIGEHIIIGIIIIIHHHIHGHHIIHEIIIIIIHIIHIIIIIIIIIIIIIHHIIHIHIIIIIIIIIIGIIIIIIIIIIIIIIIIIIHIIIHIIIIIIIIIIIIIIIIIIIIIIIIIIIIHH;IIIIIIGIIIIIIIIIIIIIIIIIIIIIIIIIIIIHIHIIIHIIIIIIIIIIIIIIIIIIIIIIIIIIIIIIIIIIIIIHIIIIIIHHIIIIIIIIIIIIIIIIIIIIIIIIIIIIIIIIIIIIIIIIIIIIIIDDDDD
@HISEQ:969:HM2KJBCX2:2:1101:16347:25223 2:N:0:ACTATGCA
TCGGTCCATAGCCCCAACTATCCCTATTAATCATTACGTCAATCCTAGAAACCAACAAAATAGGATCGAACGTCCTATTTCATTATTCCATGCTAATGTATTCAAGCGTTAGCCTGCTTTAAACACTCTAATTTTTTCAAAGTAACAGTCCTGTTTCCCTGCAACACCAAATTAATGACATTACAGTTCTTCAAGAAGGAGGAATCAGTAAAGCCAGTACACACCATTGGCACGACCAACCTACTGACCCCGAAATTCAACTACGAGCTTTTTAACTGCAACAACTTTAATATACGCTATTGGAGCTGGAATTACCGCGGCTGCTGGCACCAGACTTGCCCTCCAA
+
DDDDDIIHIIIIIIIGIIIIIIIIIHIIIIIIIIIHIIIIIIIIIIIIIIIIHIIIIIHIIIIIHHHIIIIIIIIIIIIIIIIIIIIIIIIIIIIIIIIIIHIIIIIIIIIIIIIIIIHIIIHIIIIIIHIIIIIIIIIIIIIIIIIIHIIIIIIIIHIIIIIIIIIIIIHHHIHHIIIIIIIIIIIHIHIIIIIIIIIIHIIIHIIIIIIIHIIIIIIIIIIIIIIIIIIIIIIIIIHIIIIHIIHIIDHHIIHGGIIIIIIIIIIIIIIIIIIIIIIIIIIIHHHHIHHIIIIIHEHIIIHIIIIHIIIIIIIIIIIIHIHIIHHIIIIIIHHIIHIIIDDDDD
@HISEQ:969:HM2KJBCX2:2:1101:14546:25382 2:N:0:ACTATGCA
TCGGTCCATAGCCCAACTATCCCTATTAATCATTACGTCGATCCTAGAAACCAACAAAATAGAATCAAACGTCCTATTTCATTATTCCATGCTAATGTATTCAAGCGTAAGCCTGCTTTAAACACTCTAATTTTTTCAAAGTAACAGTCCTGATTCCCCACGACACCAAATTAATGACATCGCGGTTCTTCAGAAGGTAGGAACCGATAATGCCAGTGCGTACCGAGGCACGACCAACAATTCGATCCCGAAATTCAACTACGAGCTTTTTAACTGCAACAACTTTAATATACGCTATTGGAGCTGGAATTACCGCGGCTGCTGGCACCAGACTTGCCCTCCAA
+
DB0D0DEHH?@1<CECE1DCCGC<FHEEEHIGEHEHHC@C<E<CHH1<FC1FCFHH@?E11D1D111<1<DF?CGE?EHH1GECC11C1D11<DHHHEG@HHHEH?HGEG1@HHHGIHGBC<F@HGCFCEHCE?AFGFGH88G2FFHH@EF@HG@HHHG*E7<HHHBEHH/@HG/F:HH;E<CHHHHEHHFGHHEFFIIIIIIHEHIEHF0EEIHDDHIHHHHFFF@E<?HFEGAGHG<D1=EGCFDHG@?IHEHC<0CGHIIHHHCGEIHF<GF?IIIIIIHHHG@?GEDGGHHEHHEGIIHHEHHFHGHIIIIIIHHHEIIGIHCHGCHFHGEGIIH@DBD@
@HISEQ:969:HM2KJBCX2:2:1101:1989:25926 2:N:0:ACTATGCA
TCGGTCCATAGCCCCAACTATCCCTATTAATCATTACGGTGGTCCTAGACCAACAAAATAGAACCAACGTCCTATTCTATTATTCCATGCTAATCTATTCAAGCAAAAGCCCGCTTTAAACACTCTAATTTTTTCAAGGTAATGGTCCTGGTTCCCCGACACACCCAATAAAGGGCATACCGGCTCACCAGAAGGATAGACCCGACAACAGAACAATACTCGCCAGAGACGGACCGTCCGGTCAGGCCTAAAATTCAACTACGAGCTTTTTAACTGCAACAACTTTAATATACGCTATTGGAGCTGGAATTACCGCGGCTGCTGGCACCAGACTTGCCCTCCAA
+
DDDDDIIIHIHIIHIIIIIIIIIIIIIIIIIIIIIIIIIIIIIIIIIHIIIIIIHHHHIIIHIIIHIIIIGIIIIIHIIIIHHHIHIHIIIIIHIIIIIIIHHIIHIHIIIIIIHHIIHHIIIIIIHHIIIIIIIIIIIIIIIIHIIIHIIIHHIIIIIIIIIIIIIIIIHIIHGIIIIIIHIIIIIIIIIIIHIIIIIIIIIIIIIIIIIIIIIIIFIHIIIIIIIIIIIIIIII>IIIIIHIIIIIIIIHIHIIIIIIHHIIIIIIIIIIIIIIIIIIIIIIHIIIIIIIIIIIHGGIIIIIIIIIIIIIIIIIIIIIIIIIIIIIIIIIIIIIIIIDDDDD
@HISEQ:969:HM2KJBCX2:2:1101:16150:25489 2:N:0:ACTATGCA
TCGGTCCATAGCCCCAACTATCCCTATTAATCATTACGTCGATCCTAGAAACCAACAAAATAGAATCAAACGTCCTATTTCATTATTCCATGCTAATGTATTCAAGCGTGCGCCTGCTTTAAACACTCTAATTTTTTCAAAGTAACAGTCCTGATTCCCCACGACACCAAATTAATGACATCGCGATTCTTCAGAAGGTAGGAACCAATAATGCCAGTGCGTACCGAGGCACGACCGACAATCTGATCCCGAAATTCAACTACGAGCTTTTTAACTGCAACAACTTTAATATACGCTATTGGAGCTGGAATTACCGCGGCTGCTGGCACCAGACTTGCCCTCCAA
+
DDDDDIIIIIIIIHIIIIIIIIIIIGIIIIHHIIIIIIIIIIIHIIIIIIIIIIIIHIIIIIIHHIIIHHEHHFHIIIIIIIIIIIIIIIIIHIHIIIIIIHHIIIHHHIHGHIIIIIIIIGHIIHIIIIIIIIIHHIHIHIIIHIIIIIIIHHIIIIHIIIIIIIIIIIHHHIHIIIIIIIIIIIIIIIIIIIIIIIIIIIIIIIIIIIIIIIIIIIIIIIIIIIIIIIIIIIIIIIIIIHHFIIFIIIIIIIIIIIIIIIHIHHIIIIIIIHIIIIIIIIIIIIIIIIIIIIIIHIIIIIIIIIIIIIIIIIIIIIIIIIIIIIIIIIIIIIIIIIIIDDDDD
@HISEQ:969:HM2KJBCX2:2:1101:14260:25797 2:N:0:ACTATGCA
TCGGTCCATAGCCCCAACTATCCCTATTAATCATTACGTCAATCCTAGAAACCAACAAAATAGGATCGAACGTCCTATTTCATTATTCCATGCTAATGTATTCAAGCGTTAGCCTGCTTTAAACACTCTAATTTTTTCAAAGTAACAGTCCTGTTTCCCTGCAACACCAAATTAATGGCATTACAGTTCTTCAGAAAGGAGGAATCAGCGAAGCCAGTGCATACCAGTGGCACGACCAACCTGCTGACCCCGAAATTCAACTACGAGCTTTTTAACTGCAACAACTTTAATATACGCTATTGGAGCTGGAATTACCGCGGCTGCTGGCACCAGACTTGCCCTCCAA
+
DDDDDIGIIHGHIHHIIIIIHIIIIGHHIIIHIIIIIIIHHIHHIHIIHHIEHIIIIHIIIIGFHHFHHHHIEHHHHHIHHIHIGHIIIHIHEHIHHCGHHIIIIGIIIIIIIIIHHEHIIIIHIHHHIHIIIIIHHHHHGIIIHHHIIHIIIHIIIIHHIHHIHIIIIHHHHIIIIIIIIHIIIIIHHIIIIIIIIIIIIIIIHIIIIIHIIIIIIIIIIIIIIIIIIHIIHIIGIHHIHIHHDIHIHIIIIIIIIHIIIIIIIIIIIHIIIIHIIIIHIIIIIHIIIIIIIIIHFIIIIIIIIIIIIIIIIIIIIHIHIIIIIIIIIHIIIIIIIIIIIDDDDD
@HISEQ:969:HM2KJBCX2:2:1101:13118:26572 2:N:0:ACTATGCA
TCGGTCCATAGCCCCAACTATCCCTATTAATCATTACCTCGACTCCGAAAGCCAACGAAATAGAACCGAGATCCTATTCCATTATTCCATGCACTAATGTTCAGGCTGTAGCGCCTGCTTTGAGCACTCCAATTTTTTCAAAGTAAACGTGCTGGCCACTCATGGCACTCGGTTAAGAGAACCATAAACGAACCAGCAAGATCGTCCGGGCAAACAGTAAACGCCGCAAGGCGCACCGCTCGCCCGAAACCGAGATCCAACTACGAGCTTTTTAACCGCAACAACATTAATATACGCTATTGGAGCTGGAATTACCGCGGCTGCTGGCACCAGACTTGCCCTCCAA
+
D@@BDHIIIIIIIIIIHHIIIIIIIIIIIIIIIIIIHIIIIIIIIIICHHIIIIIIIHHIIHHEHIIHHHIIHHIIHIHIIIIIIIIIIIIFHCGFHHHHIIIIGIIIIIIIIIHHHHFHHHHHHIHIIIIIIHGHHIIHHIHHIHHIIIIIIIIIHIIIIHHIIIIIHIIIHHIIIIIHHHCHHEHHHIHIIIIIIIIIIHIHCIIHHHHHIHIIIIIHHIIIIII<IIIIIIIIIIIIHIIIIIIIGIIIIIHGFHIIIIHIIIHIIIIHIIIIIIIIIIIIIIIHIIIIHIIIIIIIIIIIIIIIIIIIGIIIIIIIIIIIIIIIIIIIHHHIIIIIHDDDDD
@HISEQ:969:HM2KJBCX2:2:1101:12840:27566 2:N:0:ACTATGCA
TCGGTCCATAGCCCCAACTATCCCTATTAATCATTACGGTGATCCTAGAAACCAACAAAATAGAACCACAACGTCCTATTTCATTATTCCATGCTAATGTATTCAGGCGCTAGCCTGCTTTAAACACTCTAATTTTTTCAAAGTAACAGTCCTGTTTCCCCGCAACACCAAATTAATGGCATTACGGTTCTACAAGAAGGAGGAATCAGCAAGCTAGTACATACCAGTGGCAAGACCAACCTGCTGATCCCGAAATTCAACTACGAGCTTTTTAACTGCAACAACTTTAATATACGCTATTGGAGCTGGAATTACCGCGGCTGCTGGCACCAGACTTGCCCTCCAA
+
CDDDDGIIIIIIIIIIIIIIIIIIIHIHIIIHIIIIIIIIIIIIIIIHIIIIIIIIIHIGIGIIIIIGEHHHHHHHIIIIIIIIIIGHIIHIIHIHIIHHIHIHIIIIIIIIIIIIIIIIIIIIHHIIIIIIIHIIIIIHIIIIIIIIIIIHIIIIHIIIIHIIIIIIIIIHHIIIIIIHIIIIIIIHIIIIIIIIIIHIIIHIIHHHGHIIIIIIIIIIHHIHIIIHIIIIIIIIIIIIHIIIHIIIIIIIIIIIIIIIHIIIIIIIIIIHIIHIIIIHIIIIIIIIIIIIIIIIHIIIIIIIIHIIIIIIIIIIIIIIIIIIIIIIIIIIIIIIIIIIIDDDDD
@HISEQ:969:HM2KJBCX2:2:1101:10206:28936 2:N:0:ACTATGCA
TCGGTCCATAGCCCCAACTATCCCTATTAATCATTACGTCAATCCTAGAAACCAACAAAATAGGTTTGAACGTCCTATTTCATTATTCCATGCTAATGTATTCAAGCGTTAGCCTGCTTTAAACACTCTAATTTTTTCAAAGTAACAGTCCTGTTTCCCTGCAACACCAAATTAATGGCATTACAGTTCTTCAGAAAGGAGGAATCAGCGAAACCAGTTCATACCAGTGGCACGACCAACCTGCTGACCCCGAAATTCAACTACGAGCTTTTTAACTGCAACAACTTTAATATACGCTATTGGAGCTGGAATTACCGCGGCTGCTGGCACCAGACTTGCCCTCCAA
+
@@0@@HHHHIHHCG0G=HH@1DC1<CEHHECHHHH1@?<F0C<1<CDHGFFHIE10CGHH@GH1<<CG@1<FCF0EEEHHECEHHE111<<FH@EF@GFFCEGGC?EHFGE@HGHCHHA61<<FEHDDFHHHF1HHHHBADFDIHHFIIIHHHFB@H?HHFEED1CCHGGC@HHFC:IH:HEEEC/?GEGHHIHG@GGCFHCCIHHEFHHH?C>HG@HIIIGHCEIHGHIHIIHIHFG@HIIEFHHEHHBHHGHF1HG?HHEHHHEIHHHHEHFHHECHCHIIHIHHHIIHIHIIIHIFHIIIIIGHIHEHECIGIIHIIHH@FIHHHFIHIHHEHIIHEG@@BB@
@HISEQ:969:HM2KJBCX2:2:1101:16773:28370 2:N:0:ACTATGCA
TCGGTCCATAGCCCCAACTATCCCTATTAATCATTACGTCAATCCTAGAAACCAACAAAATAGGATCAACGTCCTATTTCATTATTCCATGCTAATGTATTCAAGCGCGAGCCTGCTTTAAACACTCTAATTTTTTCAAAGTAACAGTCCTGATTCCCCACCACACCAAATTAATGACATGATGGTTCGTCAGAAGGTAGAAATCAGTAACACCAGTACGTACCGAAGGCACGACCAGCGTACTAATCCCGAAATTCAACTACGAGCTTTTTAACTGCAACAACTTTAATATACGCTATTGGAGCTGGAATTACCGCGGCTGCTGGCACCAGACTTGCCCTC
+
DDDDAHHHHHIIHIIIIIHIHIIIIIIIIIIIIIIIIIIIIIIIIIIIHHIIHIIIIIIIIHHHHHIHHIIEHHHGIGHICHHIHIHIIIIGIIHIHHIIEHHIHIIIIIIIIIIHIIHHHHIIIIIIIIIHHCIHHIHHIIHIHIIIIIIIIIIHHHHGIHHHHIIIIHIIIIHHHIIIHIIIIIIIIIIIIIIIIIIHGIIIIIHHIIIIIIHIGIIIIIIIIIIIIIIIIIHIIIIHHIIIIIIHIIIIIIHIIIHIHFIIIIGIIIIIIHIIIIIIIIIIIIIIGIIIHIIIHHIIIIIIIIIHFIIIIIIIIIIIIIIIIIIIIIIIHIGIIDDDDD
@HISEQ:969:HM2KJBCX2:2:1101:5959:29505 2:N:0:ACTATGCA
TCGGTCCATAGCCCCAACTATCCCTATTAATCATTACGTCGATCCTAGAAACCAACAAAATAGAATCAAACGTCCTATTTCATTATTCCATGCTAATGTATTCAAGCGTAAGCCTGCTTTAAACACTCTAATTTTTTCAAAGTAACAGTCCTGATTCCCCACGACACCAAATTAATGACATCGCGGTTCTTCAGAAGGTAGGAACCAATAATGCCAGTGCGTACCGAAGCACGACCAACAATTTGATCCCGAAATTCAACTACGAGCTTTTTAACTGCAACAACTTTAATATACGCTATTGGAGCTGGAATTACCGCGGCTGCTGGCACCAGACTTGCCCTCCAA
+
DCDDDHIIIIIIIIGIIGHHEHHHHIIIIIHIIIIIIIHHIIIIIIIIIIIIIIIIIGIGIHHHIIIIHIIIEHIIIHIIIIIIIIIIEH?GCFGIHHIIHHIIHGGHHIHGIHIHHHHHHHHHI6F@HHIGHGIIHIIIIHHIIIIHIIHHHIIIIIHHIIIIIHIHIHIHIIIIIHIIIIIHHIIIHIHHIIIIIIIIIIIIIIIIIIHHHIIIIIIHHHIIHIIHIIIIIIIIIIIIIIHFHIHIIHIHEHHHIIHIHHIIIIIIIIIIIHIIIIIIIIHHHGIIIHIIIIIIIIIIIIIIIIIIIIIIIIIIIHIIIIIIIIIIIIIIIIIIIIIIDDDCD
@HISEQ:969:HM2KJBCX2:2:1101:6373:29465 2:N:0:ACTATGCA
TCGGTCCATAGCCCCAACTATCCCTATTAATCATTACGTCAACCCTAGAAACCAACAAAATAGGATCAAACGTCCTATTTTATTATTCCATGCTAATGTATTCAAGCGTTAGCCTGCTTTAAACACTCTAATTTTTTCAAAGTAACAGTCCTGTTTCCCCGCAACACCAAATTAATGGCATCACGGTTCTTCAAGAAGGAGGAATCAGCGAGGCCAGTGCATACCATTGGCACGACCAACCTGCTGACCCCGAAATTCAACTACGAGCTTTTTAACTGCAACAACTTTAATATACGCTATTGGAGCTGGAATTACCGCGGCTGCTGGCACCAGACTTGCCCTCCAA
+
BDD@DEHHIEHFG1D=D<<C<DGHHIEHCCF1C<CDFHGHHHFHHHFEHEEGHHCG<CH@C<<111<<1<EC1DEGHHHHHCE@@G@HHF@EHFGC@?GHFCIIHHFGFHHHHFHHH@EBDHHGIIIIHHHHHHHHHHGFGEHIHIHEEHEHHGFHHHHIHIHHCGGGGG8<EHIHHFHF@GEHIIHGG@@@/H;HHGEHHHHHFHEEHHHHEECIIHIHHEHFHIGHIFHHHFHDIHGFC</<CD<CCCHEHHGGIHGHHGEGDCEG@CFG@GDE@EEGIHEIHH@IHHG=HGDCHHEHGGEHEIHEEIHHHDDHIHHHHEHEFEGFEGHHEHIHIHDGEDDDDB
@HISEQ:969:HM2KJBCX2:2:1101:8468:29316 2:N:0:ACTATGCA
TCGGTCCATAGCCCCAACTATCCCTATTAATCATTACGTCAATCCTAGAAACCAACAAAATAGAATCAAACGTCCTATTTCATTATTCAATGCTAATGTATTCAAGCGCGAGCTTGCTTTAAACACTCTAATTTTTTCAAAGTAACAGTCCTGATTTCCCATGACACCAAATTAATGACATCGTGGTTCGTCAGAAGGGAGAAACCAATAATGCTAGTACGTACAAAGTACGACCGACATATTAGTCCCGAAATTCAACTACGAGCTTTTTAACTGCAACAACTTTAATATACGCTATTGGAGCTGGAATTACCGCGGCTGCTGGCACCAGACTTGCCCTCCAA
+
D@@D00CEHH@CHHHIIEHHEFFHIGEHEHE1DHE@FEHIIGI?1<FHIEH@GHH0<D@FEC<F1<<1C?FHHHHHHEEC@ECC?1<<11<111EFHEHEHHGCG@HHIH@/GGE1HFFGAG61BG@HHHHCC@FCCE?FCAFGHFE/F<?DG?HEFBF<HHCGFHFECHEG<E?G5<<CH:@EHIHG:IH@F/EGC?C@FGIHG?FCCC8H:@EFEHGHGFHGDA6<AHCGH<E8<<@@FCEFFCHED1GHHHEIIGC@<EGC1EHHGEHHFFHHG<D<1<GCHEEGCEHG?1C<1EGC@IHIIHEEH@E<CCCF1E@?IIIHHG?EEIIHEEGIGHED@DAD
@HISEQ:969:HM2KJBCX2:2:1101:16283:29946 2:N:0:ACTATGCA
TCGGTCCATAGCCCCAACTATCCCTATTAATCATTACTTCAGTCCTAGAAACCAACAAAATAGAACCGAAGTCCTAAATTATTATTCCATGCTAATGTATTCAAGGCATAAGCCTGCTTTAAACACTCTAATTTTTTCAAAGTAATAGAGCTAGATCGCGACGACAACCCAGTGAAGGGCGCCGCCGTTTTCTAGCAGGATGGCAGACACGCGCCAGCACTCACACTCGTAACCGAGGCGGGCCAGGTGCGTCAAACCAGAAATCCAACTACGAGCTTTTTAACTGCAGCAACTTTAATATACGCTATTGGAGCTGGAATTACCGCGGCTGCTGGCACCAGACTTGCCCTCCAA
+
?DDBD0C@FGHC@FGECEECGG?FDHEEHHHCCF@<<DFCEHGCCCEHHHIIEHHE11D@FEGH1GHI<CC1111DFEE@@FGEH1<<11DCH<1DC1DHH@1<1H?HDE@GHEF<F<<EEEHGCFHEHGHHG1<<IIHB<F@HECGHCEFHHHHFEDHEEGFGHGAIIHGCHH@?</HEHCHDIHEFCA8HHIHHFGHHHHIIHEHHHCDHHIIGHIHHHGHHGGHHH@CGHHDHDHIIHHFEHHHIHECCDIHHE@CFF<<1GGFCEGHCC<1ECCGGCHGEE?HHIHHHGCGCEHFHHHDHGCD1<D1F@IIIHHH@HDIHCHHHEF?ECHHIHHIIHHEH@GHIHDB0D@
@HISEQ:969:HM2KJBCX2:2:1101:4974:30506 2:N:0:ACTATGCA
TCGGTCCATAGCCCCAACTATCCCTATTAATCATTACGTCGATCCTAGAAACCAACAAAATAGGTTCGATCGTCCTATTTCGTTATTCCATGCTAATGTATTCAAGCGCGAGCCTGCTTTAAGCACTCTAATTTTTTCAAAGTAACAGTCCTGTTTCCCCGCAACAACAAATTAATGCCATCACGGTTCTACAAGAGGGAGGGACCAGTGAGGCCAGTGCATACCAGTGGCACGACCGACCTACTGGCCCCGAAATTCAACTACGAGCTTTTTAACTGCAACAACTTTAATATACGCTATTGGAGCTGGAATTACCGCGGCTGCTGGCACCAGACTTGCCCTCCAA
+
DDDDDIIIIIIIHHIIHIIIIIIIIIIIIIHIIIIIIIIIIIIIIIIIIIIIIHIIHIHIHHHIIIIIIIIIIIIIIIIIIIIIHIIIIIIHHIIIIIIIIIIIIIIIIIHIIIIIIIIIIIIIIIIIIIIHHIIHIIHIIIIIIIIIIIIIIIIIHIIIIHIIIIIIIIIIIIIIIIIIIIIIIIIIIIIIIIIIIIIIIIIIIIIIIIIIIIIIHIIHIIIIIIIIIIIIIIIIIIIIIIIIHIIHIHHIIIIIIIIIIIIIIIIIIIIIIIIIIIIIIIIIIIIIIIIIIIIIIIIIIIIIIIIIIIIIIIIIIIIIIIIIIIIIIIIIIIHIIIIIIDDDDD
@HISEQ:969:HM2KJBCX2:2:1101:13936:30308 2:N:0:ACTATGCA
TCGGTCCATAGCCCCAACTATCCCTATTAATCATTACGTCAATCCTAGAAACCAACAAAATAGGATCGAACGTCCTATTTCATTATTCCATGCTAATGTATTCAAGCGTTAGCTTGCTTTAAACACTCTAATTTTTTCAAAGTAACAGTCCAAATTCCCCGCAACACCAAATTAATGGCATTACGGCTCATCAGGAAGGAGGAATCAGTGAGACCAGTACATACCAGAGGCATGACCAACCTACTAACCCCGAAATTCAACTACGAGCTTTTTAACTGCAACAACTTTAATATACGCTATTGGAGCTGGAATTACCGCGGCTGCTGGCACCAGACTTGCCCTCCAA
+
DDABDHHHHIHIIGDHIGHIHIGIIEHHHHHHHHIIIHIHIHHCFHHIIIIIIIIIEEEEHHHFHHHII1E?HHIIIHIIHIHGFHHHHIIIIIIIIHIIGGIIIHIHIIIIIHHIIIHHHHIIHHIIHHIIIIHIIIIFHIHHIIHHGHHHIIIEIIIIIIHIIIFCHHHHFHHGIIHHIIIIIIHIIHHHIIIIIIIIHHIIIIIIIIIIIHIIIHIIIIHHIIHIHHIIIIHIIIIGHGGEFHGHDDHHHIHFHIIHIHFHHEIIIIHHHHCIIIIIHHGFGHHIHGIIIIHIIIHHFHHHIIIIIIIIIIHHHHHGIGIIIHIHHIIIHIHIHIHIHDDDD@
@HISEQ:969:HM2KJBCX2:2:1101:13435:29956 2:N:0:ACTATGCA
TCGGTCCATAGCCCCAACTATCCCTATTAATCATTACGTCGATCCTAGAAACCAACAAAATAGAATCAAACGTCCTATTTCATTATTCCATGCTAATGTATTCAAGCGTGCGCCTGCTTTAAACACTCTAATTTTTTCAAAGTAACAGTCCTGATTCCCCACGACACCAAATTAATGACATCGCGGTTCTTCAGAAGGTAGGAACCAATAATGCCAGTGCGTACCGAAGCACGACCGACAATTTGATCCCGAAATTCAACTACGAGCTTTTTAACTGCAACAACTTTAATATACGCTATTGGAGCTGGAATTACCGCGGCTGCTGGCACCAGACTTGCCCTCCAA
+
DDDDDIIIIIGIIIIIIIHHIIGIIHIIGIIIIIIHHFIIIGHIIIIHHIEHHHIHHHIIIIIGIIHIHHIIHHIIIHIIHIHIGIIIFHIIHIIIIIHIIGIIIIIIIIIIIIIIIHIHHHHIIIIIIIIIIIHHHIIIGIIIIIIHIHIIIIIHHIIIIIHHIIHIIIFHIIHFIIIIHIIIIIIIIHIIIIIIIIIIIIIIIHIHIGIIIGIIIGIIII?IIIIIIIIIHIIIIIIIIIIIIIIIIIGIIIIIIIIHIHIIHIIHIIIIIHIIIIHIIIIIIIGIIIIIIIIIHIHHIIIIIIIIIIIIIIIHIIHIIIIIIIIIGIHIIIHHIHIIDDDDD
@HISEQ:969:HM2KJBCX2:2:1101:7496:31301 2:N:0:ACTATGCA
TCGGTCCATAGCCCCAACTATCCCTATTAATCATTACGGTGATCCTAGAAACCAACAAAATAGAACCATGCGTCCTATTTCATTATTCCATGCTAATGTATTCAGGCAATAGCCTGCTTTAAGCACTCTAATTTTTTCAAGGTAACAGTCCTGCTTCCCCAACGCACCAAATTAATGGCATGCTGGTTATTCAGAAGGTAGGAATCCATCACGCCAGTACAGACCCAAAAGCCCGACCAACGGATAAATCCCGAAATTCAACTACGAGCTTTTTAACTGCAACAACTTTAATATACGCTATTGGAGCTGGAATTACCGCGGCTGCTGGCACCAGACTTGCCCTCCAA
+
DDDDDIIIIIIIIIIIIIIIIIIIIIIIIIIIIIIHHHHHIIHIIIIIIIIHIIIIHIHIIIIIIIIIIIHIIIGHIIIIIIIIIIHHIIIIIIIHHIIIIIIIIIIIIIIIIIIIIIIIHIIHIIIIIIIIHIHIIIIIIIIHIHIIIIIIIIIIIHIIIIHIIIIIIIIIIIIIIHIHIIIIIIIIIIIIIIIIIIIIIIIIIIIIIIIIIIIIIIIIIIIIIIIIIIIIIIIIIIIIIIIIHHIIIIIIIIIIIIIIIIIIIIIIIIIIIIIIIIIIIIIIIIIIIIIIIIHIIIIIIIIIIIIIIIIIIIIIIIIIIIIIIIIIIIIIIIIIIIIIIIDDDDD
@HISEQ:969:HM2KJBCX2:2:1101:9589:31492 2:N:0:ACTATGCA
TCGGTCCATAGCCCCAACTATCCCTATTAATCATTACGGTGGTCCTTGAACCAACAAAATAGAACCACAACGTCCTATTCTATTATTCCATGCTAATCTATTCAAGCAAAAGCCTGCTTTAAACACTCTAATTTTTTCAAGGTAATGGTCCTGGCTCCCCGGCACGCCCAATTAAGAACATACCGATTCACCAGAAAGATAGACCCGACGACAGAACAGTACTCGCCAGAGACAGACCGTCCGGCCAGGCCTAAAATTCAACTACGAGCTTTTTAACTGCAACAACTTTAATATACGCTATTGGAGCTGGAATTACCGCGGCTGCTGGCACCAGACTTGCCCTCCAA
+
DDDDDHDHHIIIIIIIIHIIIHIIIIIIIIIGIIIIIIIIIIIIHHIHHIHHHIIIIIHIIIIIIIIIIIGIIIIIIIIIHIHIIIHHHIIIIIHIGHIIIGHIIIIIIHIIIGIIGIFHHIIIIIIHHIIIIHCHIIIIHFHHHHHGFIHHIHIIHHIDHCHHHIHHIIHHHIHHGHIIHIICHIHHHIIGEHHGFHHGEHHIIHHHH@HEHE<HHHEHHIHHHHHG<?GHEHHGHECCHHHGG@HHHEEEHIIIIIIIIIHHHHHGIIIIIIIIIIIIIIIIIIIGIIIIIHGIIIIIIHIIIIIIIIHIIIIIIIIIIGIIIIIIIIIIIIIIIIIIIIDDDDD
@HISEQ:969:HM2KJBCX2:2:1101:13682:31083 2:N:0:ACTATGCA
TCGGTCCATAGCCCCAACTATCCCTATTAATCATTACGGCGGTCCTAGAAACCAACAAAATAGAACCGCACGTCCTATTCTATTATTCCATGCTAATGTATCCGAGCAAAGGCCTGCTTTGAACACTCTAATTTTCTCAAAGTAAAAGTCCTGGTTCCCCGACACGGCCAGTGAAGGCCATGCGGCTCCCCAGAAGGAAAGGCCCGGCCGGACCAGTGCACGCGGTGAGGCGGACCGGCCAGCCAGGCCCAAGGTTCAACTACGAGCTTTTTAACTGCAACAACTTTAATATACGCTATTGGAGCTGGAATTACCGCGGCTGCTGGCACCAGACTTGCCCTCCAA
+
DDDDDIIIHHIHHIIIIIIIIIIIIIIIIIIIIIIHIHIIIIIIHIHIHHIHHHHIIHIHHIHIIHIDH?CHIGHHHIIHIHIIIIIIIIECHIIIHHHIHCIIIIIIIHIIGIGIHIIIHHIIIIHHIHIIIIIHHIIIIIHIHHIIHIIIGHIIIIGIIHIHHHIIIIIIIIIIHIIIIIIIIIIIIHHHIIIIIIIIIIIIIIHIIIIIIIIIIIIIIIIIIIIIIIIIHIIIIIIIIIIHIIIIIHIIIIIIIIIIIIIIIIIIIIIIIIIIIIIIIIIIIIIIIIIIIIIIIIIIIIIIIIIIIIIIIHIIIIIIIIIIIIIIIIIIIIIIIIIIDDDDD
@HISEQ:969:HM2KJBCX2:2:1101:8542:31430 2:N:0:ACTATGCA
TCGGTCCATAGCCCCAACTATCCCTATTAATCATTACGTCAATCCTAGAAACCAACAAAATAGGATCGAACGTCCTATTTCATTATTCCATGCTAATGTATTCAAGCGTTAGCTTGCTTTAAACACTCTAATTTTTTCAAAGTAACAGTCCAAATTCCCCGCAACACCAAATTAATGGCATTACGGCTCATCAGGAAGGAGGAATCAGTGAGACCAGTACATACCAGAGGCATGACCAACCTACTAACCCCGAAATTCAACTACGAGCTTTTTAACTGCAACAACTTTAATATACGCTATTGGAGCTGGAATTACCGCGGCTGCTGGCACCAGACTTGCCCTCCAA
+
D@DDDGHHIIHGGHHIIHHIIIIHIIIIIIIIIIIIIGHHIIGHIIGHHIIIHHIIHHHIIHFHHHHHHHIIIIIIIIIIIIIIHIIIHIIEFHHGHIHIHHHHIFHFHHIHHHHIGGHH:IHIHHIEHIIIHHHIIIGHHIHHHHHHCHHHHHEHHHHCHIHIIHIHEIIIHHGCGHEHHEFHHDCHEH7F<C?7EEHHHECGGFGHIC<9GAHH@CGCCCC8FC8CHHHHEEDIHGHHCEGGGHCGF@H?FEG?HFCHHEC0D1?HHIHIIIHGH?EGG??GD?IH@FC<@ED?HFFFG?HIHF?FHCG?ECCIIHHEGHIIHIHFIIHGIIIIIIIIIDDDDD
@HISEQ:969:HM2KJBCX2:2:1101:18696:31350 2:N:0:ACTATGCA
TCGGTCCATAGCCCCAACTATCCCTATTAATCATTACGGTGATCCTAGAAACCAACAAAATAGAACCATACGTCCTATTTCATTATTCCATGCTAATGTATTCAGGCAATAGCCTGCTTTAAGCACTCTAATTTTTTCAAGGTAACAGTCCTGCTTCCCCAACGCACCAAATTAATGACATGCTGGTTATTCAGAAGGTAGGAATCCATCACGCCAGTACAGACCCAAAAGCCCGACCAACGGATAAACCCCGAAATTCAACTACGAGCTTTTTAACTGCAACAACTTTAATATACGCTATTGGAGCTGGAATTACCGCGGCTGCTGGCACCAGACTTG
+
DDDDDIIIIIIIIIIIIIIIIIIIIIIIIIIIIIIIIIIIIIIIIIIIIIIIIIIIIIHIIHHIHIIIIIIEHHIIHIIIHIIIHIIIIHHHHIHIIHIIIHIIIIIIIIIIIIHIIIIIIIIIIIIIIHIIIIIIIIIIHIHIIIHIIIIIIIIHIIIIGIIHIIIIHIHHIIIIIIHIIIIIIIIIHHIHIHIHHIIIIIIIIIIHIIHIIHHHIIIHIIIIIIIIIIIIIIIIIHIIIII=IIIIIIIIIIIIIIIIIIIIIIIIIIIIIIIIIIIIIIIIIIIIIIIIIIIIIIIIIIIIIIIIIIIIIIIIIIIIIIIIIIIIIIIIIIDDDDD
@HISEQ:969:HM2KJBCX2:2:1101:7335:32218 2:N:0:ACTATGCA
TCGGTCCATAGCCCAACTATCCCTATTAATCATTACGTCAATCCTAGAAACCAACAAAATAGGATCAAACGTCCTATTTCATTATTCCATGCTAATGTATTCAAGCGTTAGCCTGCTTTAAACACTCTAATTTTTTCAAAGTAACAGTCCTGTTTCCCTGCAACACCAAATTAATGACATTACAGTTCTTCAGAAAGGAGGAATCAGCGAGACCAGTACGTACCAATGGCACGACCAACCTGCTGACCCCGAAATTCAACTACGAGCTTTTTAACTGCAACAACTTTAATATACGCTATTGGAGCTGGAATTACCGCGGCTGCTGGCACCAGACTTGCCCT
+
D@DB@EHHHIHIIIHHEHGHFHIIHHGFHHEHEHHIHHHGHHGIIIIIIIIIIIIIIEHHHIIIIHIHIIH@GHIIIIHEGHHHIIIGIIEFIHHHGHHGHEHIIIHHHHHHHHIHHIIHHHHHHHHHHIHHEHHIHHGHEEHGHHHHGEGHEIIIIHIIHHHHHGHHHHHIIIIIHHFIIIIHHEHEIIHHHIHGIHEGEEEHIIIIIIHIIIIIHHCIIIIHIIHHHDIIIIIIHHHD>IIIHIIIHHEIHHIIIIHHHIIIIHHHEFHHHHIHHIIIIHHIIIIIIIHHGHIIIIIIIIHFEHHHIIIIHHHIHIIIHIIIHFIHIIHHHIIIDDDDD
@HISEQ:969:HM2KJBCX2:2:1101:19032:31807 2:N:0:ACTATGCA
TCGGTCCATAGCCCCAACTATCCCTATTAATCATTACGGTGGTCCTAGACCAACAAAATAGAACCAACGTCCTATTCTATTATTCCATGCTAATCTATTCAAGCAAAAGCCCGCTTTAAACACTCTAATTTTTTCAAGGTAATGGTCCTGGTTCCCCGACACACCCAATAAAGGGCATACCGGCTCACCAGAAGGATAGACCCGACAACAGACAGTACTCGCCAGAGACGGACCGCCCGGTCAGGTCTAAAATTCAACTACGAGCTTTTTAACTGCAACAACTTTAATATACGCTATTGGAGCTGGAATTACCGCGGCTGCTGGCACCAGACTTGCCCTCCAA
+
DDDDDIIIHIIHIIIIIIIIIIIIIIIIIIIIIIIIIIIIIIIIIIIIIIHIIIIIHIIIIGIIIEHHHIHIIIHIFHIIIHIIIIIIIHIIIIIIIIIIIHIIHIIIIIIIIIIIIIHIIIIIHIIHIIIIIIHIIIIIIIIHIIIIIHHHFIHIIIIIIIIIIHIIIHIIIIIIIHIIIIIIIIIIIIIIIIIIIIIIIIIIIIIIIIIIIIIIIIIIIIIIIIIIIIIIIIIIIIIIIHIIIIIIIIIIIIIIIIIIIIIIIIIIIIIIIIIIIIIIIIIIIIIIIIIIIIHHGGIIIIIIIIIIIIIIIIIIIIIIIIIIIIIIIIIIIIIIIIDDDDD
@HISEQ:969:HM2KJBCX2:2:1101:15202:32365 2:N:0:ACTATGCA
TCGGTCCATAGCCCCAACTATCCCTATTAATCATTACGTCAATCCTAGAAACCAACAAAATAGGATCGAACGTCCTATTTCATTATTCCATGCTAATGTATTCAAGCGTTAGCTTGCTTTAAACACTCTAATTTTTTCAAAGTAACAGTCCAAATTCCCCGCAACACCAAATTAATGGCATTACGGTTCATCAGGAAGGAGGAATCAGTGAGATCAGTACATACCAGAGGCATGACCAACCTACTAACCCCGAAATTCAACTACGAGCTTTTTAACTGCAACAACTTTAATATACGCTATTGGAGCTGGAATTACCGCGGCTGCTGGCACCAGACTTGCCCTCCAA
+
DDDDDIIIIIIIIIIIIIIIIIIIIIIIIIIIIIIIIIIIIIIFHIIIGIIIIIIIIHIHIHHHGHHIHIHIIHHIHIIIIGHIIGHHIIIIHIIIIIIHHIIIIIIIIIHIIIIIIIIIIHIIIIIIHIIIIIIIIIIIIIIIIIGHIIIIHHHIIIIIIIIIIIIIIIIIIIIIIIIIIIIIIHIIIIIIIIIIIIIIIGIIIIIIIIIIIIIIIIIHIIIIIIIIIIIIIIIIIIIIIIHHHIHIIIIIIIIIIIIIIIHIIIIIIIIIIIIIIIIIIIIIIIIIIIIIIIIIIIIIIIIIHIIIIIIIIIIIIIIIIIIIIIIIIIIIIIIIIIIIIDDDDD
@HISEQ:969:HM2KJBCX2:2:1101:14159:32408 2:N:0:ACTATGCA
TCGGTCCATAGCCCCAACTATCCCTATTAATCATTACGTCAATCCTAGAAACCAACAAAATAGGATCAAACGTCCTACTTCATTCTTCCATGATAATGTATTCAAGCGTTAGCCTGCTTTAAACACTCTAATTTTTTCAAAGTAACAGTCCTGTTTCCCTGCAACACCCAATTAATGACATTACAGTTCTTCAAGAAGGAGGAACCAGTAAAGCCAGTACATACCAGAGGCACGACCAACCTACTAATCCCGAAATTCAACTACGAGCTTTTTAACTGCAACAACTTTAATATACGCTATTGGAGCTGGAATTACCGCGGCTGCTGGCACCAGACTTGCCCTCCAA
+
<B@D00C<<<GHH1D@<0DG11<CG1<1<11<<<11<1D100<11D<FHEH1<1<0C11DEE?C111D<FE0<10D11C1<1D11<1<<1<C1111<ECFDE?GEC8<0HHD?H5H0GHHFFHCH@A01<<CCF6BC@GHIII@66BHG<6HHHHIIIHHDC394C4<#DCC0HFGE/<@C//C<C.<FHEIH9.<ECHEC7D<?CHHGCHG?HHEE;C1HEGHHEECH?EHFCC<FEEFFD<A<1</-DD<1<C1@C@H@E?ED1EGIHEHHF@IIHGC<1<<HG@HGD<0CDCEGCC@FGC1GH@H@HHEHCCCDHDCEHC1@GG1IHHCHF?EEHDHHDD@B@
@HISEQ:969:HM2KJBCX2:2:1101:11956:33523 2:N:0:ACTATGCA
TCGGTCCATAGCCCCAACTATCCCTATTAATCATTACGGTGGTCCTAGAAACCAACAAAATAGAACCACAACGTCCTATTCTATTATTCCATGCTAATCTATTCAAGCAATAGCCCGCTTTAAACACTCTAATTTTTTCAAGGTAATGGTCCTGGCTCCCCAACACACCCAATAAAGGACATGCTGGCTCACCAGAAGGAAGACCCGACAGCAGACAGTACTCGCCAAAGACGGACCGCCCGGCCAGGCCTAAAATTCAACTACGAGCTTTTTAACTGCAACAACTTTAATATACGCTATTGGAGCTGGAATTACCGCGGCTGCTGGCACCAGACTTGCCCTCCAA
+
DDDDDHIHIIIIIIIIIIIIIIIIIGIHHIHIIIFGHGHHHIIIHIIIIIIIIIHIIIFIIIHIIIIIIHIIIIIIIIIGIIIIHIGHHIIIHHHHIIIHHHHHHIHIIIIIHGHIHGIIHHHIHIIIIHIIIHHHGHGIIIIHIIHHIIIIIIHHIIIIIIIIIIHIIIIIIIIIIIIIIIIIIIIIHIIIIIIIIIIIIIIHIIIIIIIIIIIIIIIIIIIIIIHIIIIIIIIIIIIIIIIHHIIIIHIIIIHCHIHHHHIIIIIIIIIIIIHIIIIIIHIIGIIIIIIIHHIIIIIIIIHIIIIIIIIIIIIIIIIIIIIIIIIIIIIHIIIIIIIIIDDDDD
@HISEQ:969:HM2KJBCX2:2:1101:13580:33251 2:N:0:ACTATGCA
TCGGTCCATAGCCCCAACTATCCCTATTAATCATTACGTCAATCCTAGAAACCAACAAAATAGGATCGAACGTCCTATTTCATTATTCCATGCTAATGTATTCAAGCGTTAGCTTGCTTTAAACACTCTAATTTTTTCAAAGTAACAGTCCAAATTCCCCAAAACACCAAATTAATGGCATTAAGGTTCATCAGGAAGGAGGAATCAGTGAGACCAGTACATACCAGAGGCATGACCAACCTACTAACCCCGAAATTCAACTACGAGCTTTTTAACTGCAACAACTTTAATATACGCTATTGGAGCTGGAATTACCGCGGCTGCTGGCACCAGACTTGCCCTCCAA
+
DDD@DHHIHIGHGHHIIFHGIGCEHHHHIIIIIIHGGHHHIGGCHHHHEHHHHHHHHCEHHHE@EFHHIIGHHIHHHIIHEHHIHHHHHHHG?GHIIIIHH@IHHHFFHIIIHHHGHHHHHIGHHCFHHIHHGHIIGIIHIHIIIIIIIIIHGHHIHII3FGHHGIIHIIHGCIHHHEIIIHIIHHHHIHHHHGGHHGHIIIIIHHHHH;HHIHIIHIIGHHIHIIHIHFIIIIIIIIIIHHGCEHCHHIHHIHH@HIIHHGEEE@HIIIIHEHIIIIIIHIIIHIHIIIIIIHIIIIIIIIIHHIHIIIIIIHGGIIIHIIIIHIIIIIIIIIIIIIIIID?DDD
@HISEQ:969:HM2KJBCX2:2:1101:12722:33695 2:N:0:ACTATGCA
TCGGTCCATAGCCCCAACTATCCCTATTAATCATTACGTCAATCCTAGAAACCAACAAAATAGGATCAACGTCCTATTTCATTATTCCATGCTAATGTATTCAAGCGCGAGCCTGCTTTAAACACTCTAATTTTTTCAAAGTAACAGTCCTGATTCCCCACCACACCAAATGAATGACATGATGGTTCGTCAGAAGGTAGGAATCAGTAACACCAGTACGTACCGAAGGCACGACCAGCGTACTAATCCCGAAATTCAACTACGAGCTTTTTAACTGCAACAACTTTAATATACGCTATTGGAGCTGGAATTACCGCGGCTGCTGGCACCAGACTTGCCCTCCAA
+
DDCDDIIIIIIIIIIIHIIIIIIIIIIIIIIIIIIIIGIIIIIIIIIGIIIIIIIIIIIIIIIIIIIIHIIIIGIIIIIIHIIIIHHHGIIIIIIIIIIIIIIIIIIHIIIIHHHIHIIIIIIIIIHIIIIIIHHHIHHIIIIIIIIIIIIIHHIIHIIIIIIIIIIIIIIIIIIIIIIIIIIIIIIIHIIIIIIIIIIIIIIIIHIIIIIIIIIIIIIIIIIIIIIIIIIIIIIIIIIIIIIIIIIIIIIIIIIIIIIIIHIIIIIHIIIIIIIIIIIIIIIIIIIIIIIIIIIIIIIIIIIIIIIIIIIIIIIIIIIIIIIIIIIIIIIIIIIIIIIIDDDDD
@HISEQ:969:HM2KJBCX2:2:1101:16939:33531 2:N:0:ACTATGCA
TCGGTCCATAGCCCCAACTATCCCTATAAATCATTACGTCAATCCTAGAAACCAACAAAATAGGGTCAAACGTCCTATTTCATTATTCCATGCTAATGTATTCAAGCTAATGCCTGCTTTAAACACTCTAATTTTTTCAAAGTAACAGTCCTAACTCCCCATGACACCAAATAAATGAAATCATGGTTCGTCAGAAGGGAGAAATCAATGATACCAGTACGTACCAGAGGCACGACCGATATATTGATCCCGAAATTCAACTACGAGCTTTTTAACTGCAACAACTTTAATATACGCTATTGGAGCTGGAATTACCGCGGCTGCTGGCACCAGACTTGCCCTCCAA
+
@@?@DC<1DEC11DC<C0GC<C11<DD1<11<D11F@HHECCG1CC@<1@<C1<<EEHC1DEEECH@GGHE=1<E<D11<CH?1D1GHHE1<<11<G@C@?CGF<CG<FHCC@D@1A1EHG@GEGH@BGF61?B<8.A<8$F81FF<1;<1DC<<?GFFGGHC@GHCE8FHEGHHHD<CG@<CFHCECE<<@EEGHEGCF<HHHHHHH<FCEGIGIIHIHC@<AGHGC>EHCCDIHIHHEC<<@DAC/?C<FCCH@HC<0CC<EGCEEHIIIHF<1CCGHEHFCGCHFHEHHGCHFFGIHIHFFF?GCE1HHHHCCD<EHECGE@HFC<CGFFCGHGEC@EABDD@
@HISEQ:969:HM2KJBCX2:2:1101:8580:33783 2:N:0:ACTATGCA
TCGGTCCATAGCCCCAACTATCCCTATTAATCATTACGTGGTCCTAAAACCAACAAAATAGAACCATCGTCCTATTTTATTATTCCATGCTAATGTATTCAAGCAAAAATGCCCGCTTTAAACACTATATTTTTTTCAAAGTAAAAGTCCTAGTTCATTGAAACACCCAAGAGCATCCCAATTCACCAGAAGGTGAGAAATTGGCTACACACCGATTCATGCCCCTAAAGGCATGACCGATATATCCCAATCCCGAAATTCAACTACGAGCTTTTTAACCGCAACAACACTAATATACGCTATTGGAGCTGGAATTACCGCGGCTGCTAATACCAGACTTGCCCTC
+
D@DDDIHIHIIHHHIIIIIIIIIIHHIIIIIIIIIIIIIIIIIIIIHHIIIIIIIIHHHHHEHHEHHGHIHHHIIIIIIIIGHIIHIIIGHHFHIIII?IHIHIIIIHIIIHIIHIIIIIIHIIIIIIIIHIIIIIIIIHIIIIIIIIIIIHHHIIIIIHIHHIIIIHHHHIIIIHIIIIIHIIIIIHIIIIIIIIIIIIIIIIIHIHHGHIIIGIIIIIIIIIIIIIHIIIIHHHIIIIIIIIIIIIIIHIIIIIIIIHIIIIHEHIHIIIIIIIIIIIIIIIIIIIIIIIIIIIIIIIIIIIIIIIIIIIIIIIIIIIIIIIIIIIIIIIIIIIIIIIIDDDDD
@HISEQ:969:HM2KJBCX2:2:1101:10155:33413 2:N:0:ACTATGCA
TCGGTCCATAGCCCCAACTATCCCTATTAATCATTACATCGATCCTAGAAACCAACAAAATAGAATCGGATGTCCTATTTCATTATTCCATGCTAATGTATTCAAGCGTGAGCCTGCTTTAAACACTCTAATTTTTTCAAGGTAACAGTCCTAATTCCCCGTGACACCAAATTAATGGCATTACGGTTCTTTAGAAGGTGAGAAATCAATAATATCAGTACATACCAACGGCATGACCGAAACATTGATCCCGAAATTCAACTACGAGCTTTTTAACTGCAACAACTTTAATATACGCTATTGGAGCTGGAATTACCGCGGCTGCTGGCACCAGACTTGCCCTCCA
+
DDDDDIIIIIIIIIIIIIIIIIIIIIIIIIIHIIIIIIIIIIIIIIIIIHIIIIHIHIIIIIIIHIIHHIIIHHIIIIIIIIHIIIIIIIIIIIHIIIIIIIIIIHIIIIHHHIIGIIHIIIIIIIIIIIIIIIIIIIIIIIIIIIIIHIIIIIIIIIIIIIIIIIIIIIIHIIIIIIIIIIIIIIIHIIIIIIIIIIIIIIIIIIIIIIIIIIIIIIIIIIIIIIIIIIIIIIIIIIIIIIIHHIIIIIIIIIIIIIIIIIIIIIIIIIIIIIIIIIIIIIIIIIIIIIIIIIIIIIIIIIIIIIIIIIIIIIIIIIIIIIIIIIIIIIIIIIIIIIIIIDDDDD
@HISEQ:969:HM2KJBCX2:2:1101:19634:34934 2:N:0:ACTATGCA
TCGGTCCATAGCCCCAACTATCCCTATTAATCATTACGTCGATCCTAGAAACCAACAAAATAGAATCAAACGTCCTATTTCATTATTCCATGCTAATGTATTCAAGCGTACGCCTGCTTTAAACACTCTAATTTTTTCAAAGTAACAGTCCTGATTCCCCACGACACCAAATTAATGACATCGCGGTTCTTCAGAAGGTAGGAACCAATAATGCCAGTACGTACCGAAGCACGACCAACAATTCGATCCCGAAATTCAACTACGAGCTTTTTAACTGCAACAACTTTAATATACGCTATTGGAGCTGGAATTACCGCGGCTGCTGGCACCAGACTTGCCCTCCAA
+
DDDDBIIGHEF1C1<EHHHHHHHHIEHHHHIHHHIEEGGHIIIIHIICHHHHHIIIHHIHG@EDGHHH@1CGGEHFHHHHHHHIHHGHIIIIIIHIHHHHHGHHHHHIIIHIHIIHIHIIIIIHIIHHIIHGHHHHHIIHIIIIIEIIFIIIHF0GHC@HHDIIIIIIIIHHIHIIIIIIHIIHFIHHHHHIHHHHIHHHHIIHIGIIIIIIHHHHEHIIIIIIIIIIIIIHIHIIIIIIIHGEIIGIIIHIHIIIIIIIHIHIHIHIIIIIIIIIIIIIIIHHIIHIIHIHCIIIIIIIHIHHHHIIIIIIIHIIHHIIIHIIIIIIIIIIHHIIIIIIDDDCD
@HISEQ:969:HM2KJBCX2:2:1101:13328:35315 2:N:0:ACTATGCA
TCGGTCCATAGCCCCAACTATCCCTATTAATCATTACGGTGGTCCTAGACCAACAAAATAGAACCAACGTCCTATTCTATTATTCCATGCTAATCTATTCAAGCAAAAGCCCGCTTTAAACACTCTAATTTTTTCAAGGTAATGGTCCTGGTTCCCCGACACACCCAATAAAGGGCATACCGGCTCACCAGAAGGATAGACCCGACAACAGACAGTACTCGCCAGAGACGGACCGCCCGGTCAGGCCTAAAATTCAACTACGAGCTTTTTAACTGCAACAACTTTAATATACGCTATTGGAGCTGGAATTACCGCGGCTGCTGGCACCAGACTTGCCCTCCAA
+
DCDDDIIIIIHIIIIIIIIIIIIIIHIIIIIIHIIIIIIIIIIIIIIIIIIIIIIIIHIIIIIIIIIHIIFHIIIHHHIIIIIHIIIGHIIIHIIIIIIIIIIIIIIIIIHHHIHIIIGHIIIIIHIGIIIIIIHIIIIIIIIIIIIIIIHHIDHHIIHIIIIIIIHHHHHIIIIIIIIIIIIIIIIIIIIIIIIIIIIIIIIIIIHHIIIIIIIIIIHIIIIHIIIIIIIIIIIIIIIIIIIIIHGIIIIIIHIHHIIIIIHIIIIIIIIIIIIIIIIIIIIIIIIHIIIIIHHHHFIIIIIIIIIIIIIIIIIIIIIIIIIIIIIIIIIIIIIIIIDDDDD
@HISEQ:969:HM2KJBCX2:2:1101:12201:35415 2:N:0:ACTATGCA
TCGGTCCATAGCCCAACTATCCCTATTAATCATTACGTCAATCCTAGAAACCAACAAAATAGGATCAAACGTCCTATTTCATTATTCCATGCTAATGTATTCAAGCGTTAGCCTGCTTTAAACACTCTAATTTTTTCAAAGTAACAGTCCTGTTTCCCTGCAACACCAAATTAATGGCATTACAGTTCTTCAGAAAGGAGGAACCAGCAAAGCCAGTGCATACCAGTGGCACGACCAACCTGCTGATCCCGAAATTCAACTACGAGCTTTTTAACTGCAACAACTTTAATATACGCTATTGGAGCTGGAATTACCGCGGCTGCTGGCACCAGACTTGCCCTCCAA
+
DBDADIIIIIIHHHIGHIIIHIHHIIIGFHHIIIIHHIIIIIHIIEEHCEHHHIHHHHHGHIIHHEH?GIIHFHHGHEFHIHIHHHHIIHIHHCHIIHIIHEHHHHHIIIIIIIIIHHIIGGHHHHHHIHHHIIHHCHHHHHIHGHHHHIHHIHGHIHHHHEHFHIHHHHHGHHHIHEGIIIIIIIIGIIHHHHIIIIIHEEHIIIIIIHEIFCIIHIHHHHHIIIIHIIHHIIIIHHG=IIIHIIHDCF?HHIHHIHIIIIIIIIIIIIIIIIIIIIHHIIIIHIIIIIIIHIIIHIIHHEHHHGIIIIIIIIHIIHIIIHGIIIHHHHEHHIIIIIIIDDDDD
@HISEQ:969:HM2KJBCX2:2:1101:16156:35233 2:N:0:ACTATGCA
TCGGTCCATAGCCCCAACTATCCCCATTAATCATTACGTCAATCCTAGAAACCAACAAAATAGGATCGAACGTCCTATTTCATTATTCCATGCTAATGTATTCAAGCGTTAGCCTGCTTTAAACACTCTAATTTTTTCAAAGTAACAGTCCTGTTTCCCTGCAACACCAAATTAATGGCATTACAGTTCTTCAGAAAGGAGGAATCAGCGAAGCCAGTGCATACCAGTGGCACGACCAACCTGCTGACCCCGAAATTCAACTACGAGCTTTTTAACTGCAACAACTTTAATATACGCTATTGGAGCTGGAATTACCGCGGCTGCTGGCACCAGACTTGCCCTCCAA
+
DDDADHHIIIIIEHIIIGIIIIIIIIIIIIHIIIIIIIIIIIIIIIIHIIIIIIIIIIIHIGHHGIIHIIIHHGHHHHIIIIIHCFHFHHHIIIHHIIIIIIIIIIIIIIIIHIIIIIIIIIHHIIIIIIIHIHIHHGIIIIIIIIIHHHHIHIIIIHIIIHIIHHIIIHHHIIIIIIIIIIIIHIHIIIIIIIIIIIIIIHIIIHIHIIHHIIIIIIIIII=GIIIIIIIIIIIIIIIIIHIHFIIIIIIIHIIIIIIIIIIIIIIIIIIIIIIIIIIIIIIIIIIIIIIIIIIIIHIIIIIIGIIIIIIIIIIIHIIIIIIIIIIIIIIIIIIIIIIIIDDDDD
@HISEQ:969:HM2KJBCX2:2:1101:2456:35858 2:N:0:ACTATGCA
TCGGTCCATAGCCCCAACTATCCCTATTAATCATTACGTCAATCCTAGAAACCAACAAAATAGGATCGAACGGCCTATTTCATTATTCCATGCTAATGTATTCAAGCGGTAGCCTGCTTTAAACACTCTAATTTTTTCAAAGTAACAGTCCTGTTTCCCTGCAACACCAAATTAATGACATTACAGTTCTTCAAGAAGGAGGAATCAGTAAAGCCAGTACACACCATTGGCACGACCAACCTACTGACCCCGAAATTCAACTACGAGCTTTTTAACTGCAACAACTTTAATATACGCTATTGGAGCTGGAATTACCGCGGCTGCTGGCACCAGACTTGCCCTCCAA
+
DDADDIIHHIHI1FHEHH@G@<CHHHIICCHEEEHEHEHCE=H@GHHHHEHHEHHIH?CFHCCDGHHHHHE/0<F<CHH1CF@HIIHF?CFHGFHEHIEHEDGGHGCH-DE0FGFHG1<<HHFHFHHGHIHIIHIIHHHFH<DCHHHIIIHHHCGEGIHHHHIIHIGHHEFHGHFHHHHEGD@CHHCDFHHFGCGFIIIIHHHHFIIHFGC<:HGHHHEHHHF@HHD@9C=HEHE>GD<@@8<C<8EAGHD111F11FCCHEHIIHHEG<ED<HFHC11HHFF1HHC<EEGCHHCHC1H?HFF1IHHIIIHE<F<C/HIIIHG@?FECHHIHHDE?IIIHGBD0DD
@HISEQ:969:HM2KJBCX2:2:1101:6017:35048 2:N:0:ACTATGCA
TCGGTCCATAGCCCAACTATCCCTATTAATCATTACGGTGGTCCTAGAAACCAACAAAATAGAACCACAACGTCCTATTCTATTATTCCATGCTAATCTATTCAAGCAAATGCCTGCTTTAAACACTCTAATTTTTTCAAGGTAATGGTCCTGGCTCCCCGGCACACCCAATAAAGGACATACTGGTTCACCAGAAGGTGGACCCGACACAGGACAGTACTCGCCAAAGACGGACCGCCCGGCCAGGCCTAAAATTCAACTACGAGCTTTTTAACTGCAACAACTTTAATATACGCTATTGGAGCTGGAATTACCGCGGCTGCTGGCACCAGACTTGCCCTCCAA
+
DDDDDIIIIIIIHIHIIIIIIIHHHEHHIIIGIIIIIHHIIIIIHHGIIIIIIHIIHGHHIIGIHGHGHHIIHHIIIIIHIIFHIHIIIHHHIIHIIIIHIHIIIIIIIIIIIIIIIIIIIHIIIIIIIIIIIIIIIIIIIIIHHIGHHIIIIIIIIIIIIIIIIIIIIIIIIIIIIIIIIIIIIIIIHIHIIIHIIIIIIIHIIIIIIIIHIHIIIIIHHIIIIHIIHHHHIHIIIIIIIIHHGIIHHIIIHHIIIHHIIIIIHIIIIIIIIHIIIIIIIIIIIIGIIIIIIIIIHFDGIIIHIIIIIIIIIIIIIIIIIIIIIIIIIIIIIIIIIIIIDDDDD
@HISEQ:969:HM2KJBCX2:2:1101:9377:36585 2:N:0:ACTATGCA
TCGGTCCATAGCCCCAACTATCCCTATTAATCATTACGGTGGTCCTAGACCAACAAAATAGAACCAACGTCCTATTCTATTATTCCATGCTAATCTATTCAAGCAAAAACCCGCTTTAAACACTCTAATTTTTTCAAGGTAATAGTCCTGGTTCCCCGACACACCCAATAAAGGGCATACCGGCTCACCAGAAGGATAGACCCGACAACAGACAGTACTCGCCAGAGACGGACCGCCCGGTCAGTACTAAAATTCAACTACGAGCTTTTTAACTGCAACAACTTTAATATACGCTATTGGAGCTGGAATTACCGCGGCTGCTGGCACCAGACTTGCCCTCCAA
+
DBBDDCCFHC<1<FHHICHC1<1<DFHHIHHEHIHGC@0D1DGGHHH1EE?G?<1DEGE@1CC1CGHEH1<C<<FC1<CCCGFHIF11<1<<FEH@1@//FC/<C1<@/<@0///<<D1D1<<BC@GHDC1<<-<D111<D11/1<C111<<CC1<1.C<CDHA@CCCFFFGEH<<<DE</<,:,7.:DC.7GEHEHDA=68<C<GD<AG06@@<<88<@D1>IIHEGC<9<6=<D<26B%D<F%:<11D1D111CE<</<1G@G<D<1EF<<<1<CD1<D1@D1@HH@HCHEIHHCFD<<1D<1CCHD/CIH?HD1<G<1CHHDCD1D1CCIHHGIHDD@BD
@HISEQ:969:HM2KJBCX2:2:1101:5496:37447 2:N:0:ACTATGCA
TCGGTCCATAGCCCCAACTATCCCTATTAATCATTACGTCGATTTCCGAAAACCAACAAAATAGAAACGACGTCCCATTCCATTATTCCATGCACGAATATCCAAGCGTGTAAAGCCTGCTTTGAGCACTCTAATTTTTTCAAAGTAAACCTGGCGGCGCCCCAGGACACTCGGTTAAGAGCACCCTGACGCCTCCGCCACACCATTCACGGGCGAATGGGACAGTCGCGCCAAACAGCGGACCGTCCCCTACCCGCCGAGATCCAACTACGAGCTTTTTAACCGCAACAACTTTAATATACGCTATTGGAGCTGGAATTACCGCGGCTGCTGGCACCAGACTTGCCCTCCTA
+
DDD@DEHIIIIIHHHIHHHIHIGHIHIIIIHHIHHGHEGEHDIIIEHHHIIGHIIIIIIEHHHCCHHHHGCHIIIHGHIIIIIIHIIIIGGHHEGF@CGEHEFFIIIIHGHIGIHIIIHIIHIHIHIIIIHHIIIIEFGHHHGHHEEHHFIHIHIIHHEHHIHIIHIIHIHIIIIIHHG?IGHFIIIIIIIHHFHHIIHIIHHHHHGCCIIIIIIIIIHIHIHIIIIHDHDIIIHIIIIHHGIHHHIIHHHEDDGIIHIHIIHIHHHIIIIIIIHHHHHHHHHHIIHIHIHIIIIIIIGHHIIIIIIIIIIIIIIIIIIIIIIIIIIIIIIIIHIIIIIIIHIIIIIIDDD0D
@HISEQ:969:HM2KJBCX2:2:1101:3624:37430 2:N:0:ACTATGCA
TCGGTCCATAGCCCCAACTATCCCTATTAATCATTACGGTGGTCCTAGAAACCAACAAAATAGAACCACAACGTCCTATTCTATTATTCCATGCTAATCTATTCAAGCAATAGCCCGCTTTAAACACTCTAATTTTTTCAAGGTAATGGTCCTGGCTCCCCAACACACCCAACAAAGGACATGCTGGTTCACCAGAAGGAAGACCCGACGACAAGACAGTACTCGCCAAAGACGGACCGCCCGGCCAGGCCTAAAATTCAACTACGAGCTTTTTAACTGCAACAACTTTAATATACGCTATTGGAGCTGGAATTACCGCGGCTGCTGGCACCAGACTTGCCCTCCAA
+
ADADDIIHIIIFFF@HHHIHHHHHHIHIIHHIIHIIIHGIIIIIHFHIIHHH@HFHFIGHHI?HHIIIIIIHIIHIHII@FHHIIIIIIHIIIHGIIHHIIHGHIIIIIIIGEDHFCEGGHHHHHHEHIIIHHHHHHEHHHHHIIIIHHIIHGHICHIHGHEHIIGFHIIHHGIIHHHFIIIIIGIIHHHHHEHHIHIIHIHHHDHEIIIIHHEHHGIIHHCIIIIHIIIIHIHHIIHDHDIIHHGIIIGIHHCHIHIHHHIIIIHEGHEHHEEHGHHIHHHGD<IH@FHEIIIIHHIHHFGIIIIIHIIHHHGHIIHIIIIHHEIIIHIIIIHHHEIHIIHDD@BD
@HISEQ:969:HM2KJBCX2:2:1101:6712:37807 2:N:0:ACTATGCA
TCGGTCCATAGCCCCAACTATCCCTATTAATCATTACGTCGATCCTAGAAACCAACAAAATAGAATCAAACGTCCTATTTCATTATTCCATGCTAATGTATTCAAGCGTGCGCCTGCTTTAAACACTCTAATTTTTTCAAAGTAACAGTCCTGATTCCCCACGACACCAAATTAATGACATCGCGATTCTTCAGAAGGTAGGAACCAATAATGCCAGTGCGTACCGAGGCACGACCGACAATCTGATCCCGAAATTCAACTACGAGCTTTTTAACTGCAACAACTTTAATATACGCTATTGGAGCTGGAATTACCGCGGCTGCTGGCACCAGACTTGCCCTCCAA
+
DDDDDIIIIHHIIIIIHIIIIIIIIIIIIIIIIIIIIIIIIIIIIIHIIIIIIIIIIIHIIHHIIIIIIIIIHIHIIIIIIIIIGIIIIIIIIIIHIIIIIIIIIIIIIIIIIHIIIHIIIIIIIIIIIIIIHIHIIIIIIIIIIIIHIIIIIIIIIIIIIIIIIIIIIHHIHIHIIIIIIIIIIIIIHIIIIIIIIIHIIIIIIIIIIIIIIIIIIIIIIHIIIIIIIIIIIIIIIIIIIHHHIIIIIIIIIIIIIIIIIIIIIIIIIIIIIIIIIIIIHIIIIIIIIIIIIIIIIIHHIIIIIIIIIIIIIIIIIIIIIIIIIIIIIIIHIIIIIIIIDDDDD
@HISEQ:969:HM2KJBCX2:2:1101:4036:38349 2:N:0:ACTATGCA
TCGGTCCATAGCCCCAACTATCCCTATTAATCATTACGTCGATCCTAGAAACCAACAAAATAGGGTCAAACGTCCTATTTCATTATTCCATGCTAATGTATTCAAGCGTGTGCCTGCTTTAAACACTCTAATTTTTTCAAAGTAACAGTCCTGATTCCCCATGACACCAAATTAATGACATCACAGTTCGTCAGAAGGTAGAAATCAATAATACCAGTTCATACCGGAGGCACGACCAATATATTGATCCCGAAATTCAACTACGAGCTTTTTAACTGCAACAACTTTAATATACGCTATTGGAGCTGGAATTACCGCGGCTGCTGGCACCAGACTTGCCCTCCAA
+
BDDDDHHHIIIIIHIIIIIIIIIIIIIIIIIGHIIFHGHGHIHIIIIHIIIIIIIIHIHIIHHFH<FHECECEHHIIIGHIHIIIIHEHIIFHIHIIIIHHGHIHHIHHHIHHHIGHIIIHIIHIHHIHIIIIHHHHHIIIIHIIHHIHIIIIIIIIIHHIIIIIIIIIIHIIIIIIIHHIIIIFIIHHIIIIIIHIIIIHIIIIIIIIIIIIIIIHHIIIIIHHIIIIHHIIIHGHIIIIIIHCIIIHHH?HHEIIIIIGIIIIIIIIIIHIIIIIIIIIIGIGIIIIIIIIIIIIIIHHIHIIIIIIIHIIIIIIIIIIIIIIIIIIIIIIIIIIIIIIDADDD
@HISEQ:969:HM2KJBCX2:2:1101:14893:37951 2:N:0:ACTATGCA
TCGGTCCATAGCCCCAACTATCCATATTAATCATTACGTCGATCCTAGAAACCAACAAAATAGAATCAAACGTCCTATTTCATTATTCCATGCTAATGTATTCAAGCGTGCGCCTGCTTTAAACACTCTAATTTTTTCAAAGTAACAGTCCTGATTCCCCACGACACCAAATTAATGACATCGCGGTTCTTCAGAAGGTAGGAACCAATAATGCCAGTGCGTACCGAGGCACGACCGACAATCTGATCCCGAAATTCAACTACGAGCTTTTTAACTGCAACAACTTTAATATACGCTATTGGAGCTGGAATTACCGCGGCTGCTGGCACCAGACTTGCCCTCCAA
+
DDDDDIHIIHHHIIIIIIIIIIIIIIHHHHIIIIIIIIIIIIIIIIIIIIIIIIIIIIIIHHHIIIIIIIIIIIIIIIIIHIIIIIIFIIIIIIHIIHHIIHIHIIIIIIIIIIIIIIIIIIIIIIIIIIIIHIIIIIIIIIIIIIIIHIIIHIHHIIIIIIIHHIIHIIIIIIIIIIIIIIIIIIIIIIIIIIIIIIIIIIIIIIIIIIIIIIIIIIIIIIIIIIIIIIIIIIIIIIIIIIIHIIIIIIIIIIIIIIIIIIIHIIIIIIIIIIIIIIIIIIIIIIIIIIIIIIIIIIIIIIIIIIIIIIIIIIIIIIIIIIIIIIIIIIIIIIIIIIIIDDDDD
@HISEQ:969:HM2KJBCX2:2:1101:7904:38565 2:N:0:ACTATGCA
TCGGTCCATAGCCCCAACTATCCCTATTAATCATTACATCGATCCTAGAAACCAACAAAATAGAATCTGATGTCCTATTTCATTATTCCATGCTAATGTATTCAAGCGTAAGCTTGCTTTAAACACTCTAATTTTTTCAAGGTAACAGTCCTAATTCCCCATAACATCAAATAAATGACATTATGGTTCTTTAGAAGGTGAGAACCAATAAAACCAGTACATACCAAGGCATGACCGATTCCTTGATCCCGAAATTCAACTACGAGCTTTTTAACTGCAACAACTTTAATATACGCTATTGGAGCTGGAATTACCGCGGCTGCTGGCACCAGACTTGCCCTCCAA
+
CDDDDIIHIIIIIIIIIIIGIIIIIIIIIIIHIIIIIIIIIIIIIIHIIHHIIGHHHHHIHFHHIIIIIIIIIIIIHHIIGIIIIIIIIIIIGIIIIIIIIIIIIIIIIIIIIHIHIIIIIHIIHHHHIIHIIIIHIIIIIIIIIIIIIGIIIIIIIIIIIIIIHHHIIIIIIIIIIIHIIHHIIIIHIIIIIIIIIIHHHIHHHHIIIHIIIIIIIIIIIIIIIIIIIIIIIIIHIIIIIIIHIIIIIIIIIIHIIIIIHFHIIIIIIIIHHHGIIIIIIIIIIIIIIIIIIIIIIIIIIIIIIIIIIIIIIIIIIIIIIIIIIIIIIIIIIIIIIIIIDDDDD
@HISEQ:969:HM2KJBCX2:2:1101:10344:38021 2:N:0:ACTATGCA
TCGGTCCATAGCCCCAACTATCCCTATTAATCATTACGTCGATCCTAGAAACCAACAAAATAGAATCAAACGTCCTATTTCATTATTCCATGCTAATGTATTCAAGCGTAAGCCTGCTTTAAACACTCTAATTTTTTCAAAGTAACAGTCCTGATTCCCCACGACACCAAATTAATGACATCGCGGTTCTTCAGAAGGTAGGAACCAATAATGCCAGTGCGTACCGAAGCACGACCAACAATTTGATCCCGAAATTCAACTACGAGCTTTTTAACTGCAACAACTTTAATATACGCTATTGGAGCTGGAATTACCGCGGCTGCTGGCACCAGACTTGCCCTCCAA
+
DDDDDIHIIIIIIIIIIIHIIIIIIIIIIIIIIIIIIIHHIIIIIIIIIIIIHIIIIIIIIIIHIIIIIIIIIIIIIIIIIIIHIIIIIIIIIHIIIHHIIHHIIIIIIIIHIIIIIIIHIIHHIIIHIIIIIHIIHIIIIIIIHIIHIGIHHIHIHHHIIIIIIIIIIIHHIIIIIIIIIIIHIIIHHIIIIIIIIIIIIIIIIIIIIIHHIIIIIIIIHHIIIIIIIIIIIIIIIIIIHIIHIIIIIIIIIIHHIIIIIIIIIGIIHIIIIIIIHIIIIIHHIHIIIIIGIIHIIIIIIIIIIIHIIHHIIIHIIIHIIIIIIIIIIIIIIIIIIIIIDDDDD
@HISEQ:969:HM2KJBCX2:2:1101:7815:38211 2:N:0:ACTATGCA
TCGGTCCATAGCCCCAACTATCCCTATTAATCATTACGTCGATCCTAGAAACCAACAAAATAGAATCAAACGTCCTATTTCGTTATTCCATGCTAATGTATTCAAGCGTGAGCCTGCTTCAAACACTCTAATTTTTTCAAAGTAACAGTCCTGATTCCCCATGACACCAAATTAATGACATCATGGTTCGTCAGAAGGTAGGAATCAATAATACCAGTACGTACAATAGCACGACCAATAAATTGATCCCGAAATTCAACTACGAGCTTTTTAACTGCAACAACTTTAATATACGCTATTGGAGCTGGAATTACCGCGGCTGCTGGCACCAGACTTGCCCTCCAA
+
DDDDDIIIIIIIIIIIIIIIIIIIIIIIIIIIIIIIIIIIIIIIIIIIIIIIIIIIIHHIIIIIIIHIIIIIIHIIIIIIIIIIIIIIIIIIHIIIIHIIIIIIIIIIIIIIIHIIIIIGIIIIIIIIIIIIIIIIIIIIIIIIIIIIHIIIIIIIIIIIIIIIIIIIIIHIIIIIIIIIIIIIIIIIHIIIIIIIIIIIIIIIIHIHHHIHHIIIIIIIIIIIIIIIIIIIIIIIIIIIIIIHIIIIIIIIIIIIIIIIIIIIIIIIIIIIIIIIIIIIIIIIIIIIIIIIIIIIIIIIIIIIIIIIHIIIIIIIIIIIIIIIIIIIIIIIIIIIIIIIDDDDD
@HISEQ:969:HM2KJBCX2:2:1101:6579:38525 2:N:0:ACTATGCA
TCGGTCCATAGCCCCAACTATCCCTATTAATCATTACGTCGATCCTAGAAACCAACAAAATAGAATCAAACGTCCTATTTCATTATTCCATGCTAATGTATTCAAGCGCGAGCTTGCTTTAAACACTCTAATTTTTTCAAAGTAACAGTCCTGATTTCCCGCGACACCAAATTAATGACATCGTGGTTCGTCAGAAGGGAGAAACCAATAATGCTAGTACGTACAAAGTACGACCGACATATTAGTCCCGAAATTCAACTACGAGCTTTTTAACTGCAACAACTTTAATATACGCTATTGGAGCTGGAATTACCGCGGCTGCTGGCACCAGACTTGCCCTCCAA
+
DDDBDIIIIIIIIIIICHHIIIHHHIIIIIIIIIIIIIIIIIIIIIHHIIIHHIIIIIIIHGEGHIIIIIIIIIIHIIIHHHIIIHGEHIHIHIIIIIIIIHIHIIHHHIIIIIIHIIIIHHIIIIIIHHIHIHIIHHHIIIHIIIIIIIIIIIIIIIIGIIIIIIIIIIIHHIIIIIIIIIIIIIIIIIHIIIIHIHIIIIIIIIIIIIIHIIIIIIIIIIIIIIHIIIIIHHIIIHHGHIHIIIIIIHIIGIIIIIIIIIIIIHIIIIIIIIIIIIIIIIIIHIHIIIIIIIIIIIIIIIIIIIIIIIIIHIIHIIIIIIIIIIIHIIIIIIIIIIIDDDDD
@HISEQ:969:HM2KJBCX2:2:1101:10919:39129 2:N:0:ACTATGCA
TCGGTCCATAGCCCCAACTATCCCTATTAATCATTACGGCGGTCCTAGAAACCAACAAAATAGAACCGCACGTCCTATTCTATTATTCCATGCTAATGTATCCGAGCAAAGGCCTGCTTTGAACACTCTAATTTTTTCAAAGTAAAAGTCCTGGTTCCCCGACACGGCCAGTGAAGGCCATGCGGCTCCCCAGAAGGAAAGGCCCGGCCGGACCAGTGCACGCGGTGAGGCGGACCGGCCAGCCAGGCCCAAGGTTCAACTACGAGCTTTTTAACTGCAACAACTTTAATATACGCTATTGGAGCTGGAATTACCGCGGCTGCTGGCACCAGACTTGCCCTCCAA
+
DDDDDIIIIIIIIIIIIGIIIIIIIIIIIIIIIIIIIIIIIHIIIIIIIIIIIIIIIIIFHIHIIIHHIIIIIIIIIIIIIIIIIIIHIHIHIIIIIHIIIIIIIIIIIIIIIIIIIIIIIIIIIIIIIIIIIIIIHIIIHHGHIIIIIIHHHGIHIIIIIIHIGIIHIIIHIIIIIIIIIIIIIIIIIIIIIIIIIIIIIHIIIIIIIIIIIIIIIIIIIIIIIHIH0IIIIIIIIIIIGIHGIIIHGGFHHF1IIIIIIIIIIIIIIIIIIIIIIIIIIIIHIIIIIIIIIIIIIIIIIIIIIIIIIIIIIIIIIIIIIIIIIIIIIIIIIIIIIIIIDDDDD
@HISEQ:969:HM2KJBCX2:2:1101:5359:39487 2:N:0:ACTATGCA
TCGGTCCATAGCCCCAACTATCCCTATTAATCATTACGTCAATCCTAGAAACCAACAAAATAGGATCAACGTCCTATCTCATTATTCCATGCTAATGTATTCAAGCGCGAGCCTGCTTTAAACACTCTAATTTTTTCAAAGTAACAGTCCTGATTCCCCGCCACACCAAATTAATGACATGATGGTTCGTCAGAAGGTAGGAATCAGTAACACCAGTACGTACCGAAGGCACGACCAGCGTACTAATCCCGAAATTCAACTACGAGCTTTTTAACTGCAACAACTTTAATATACGCTATTGGAGCTGGAATTACCGCGGCTGCTGGCACCAGACTTGCCCTCCAA
+
DDDDDIIIIIIIIIHIIIIIIIHIIIIIIIIIIIIIIIIIIIIIIIIIIHIIIIIIIHIHIIIHHHHHIIIHHHHIEHIIIHIHHIFIHHGEHIIIHIIIIIHHHIIHHIIIHHEHHIIIIIIIIIHIGIIHIIHIGHHHIIIIIIIHIGIHIIFIHIIIIIIHHHHHIIIHIHIIHIIIIIIHHIIIIIIIIIIIIIIIIIHIGIIIIIIIIIIIIIIIIHHIIIIHIIIIIIIIIIIHGIHEIIIHIHIIIIIHIIIIIHHHIIIIIIHIIIIIIIIIIIIIIIIIIIIIIIIIIIIHIIIIIIIIIIIHIIHIIIIIIIIIIIIIIIIIIIIIIIIIDDDDD
@HISEQ:969:HM2KJBCX2:2:1101:11871:39549 2:N:0:ACTATGCA
TCGGTCCATAGCCCCAACTATCCCTATTAATCATTACGTCAATCCTAGAAACCAACAAAATAGGATCGAACGTCCTATTTCATTATTCCATGCTAATGTATTCAAGGCGTTAGCCTGCTTTAAACACTCTAATTTTTTCAAAGTAACAGTCCTGTTTCCCTGCAACACCAAATTAATGACATTACAGTTCTTCAGAAAGGAGGAATCAGCGAAGCCAGTGCATACCAGTGGCACGACCAACCTGCTGACCCCGAAATTCAACTACGAGCTTTTTAACTGCAACAACTTTAATATACGCTATTGGAGCTGGAATTACCGCGGCTGCTGGCACCAGACTTGCCCTCCAA
+
DDDDDIIIIIHIGHIIIIIIIIIIIIIIIIHIIIIIIIHHIIIHIIHHHIIIIIHIIIIIIIHIIHIIHHGDHHHIIHIIIIIHHIIIIEHIIIIIIIIIIIIIIIIIIIHIIIIHIHIHIIIIHIIIIIIHHHIIIIIIIIIIIIHIIIIIIIIIIIIIIIIIIIIIHIFGHHHIIIIIHIIIIIIIIHIIIIIHIIIIIIIIIIIIIIIIIIHIIIIIIIIIIIIIIIIIIIIIIIIHIIIHGGIIIIIIIIIIIIIIIIIIIIIIIIIIIIIHIIIIIIIIIIIIIIIIIIIIHIIIIHIIIIIIIIIIHIIIIGIIIIIIIIIIIIIIIIIIIIIIIIDDDDD
@HISEQ:969:HM2KJBCX2:2:1101:20333:39630 2:N:0:ACTATGCA
TCGGTCCATAGCCCCAACTATCCCTATTAATCATTACGTCAATCCTAGAAACCAACAAAATAGGATCAAACGTCCTATTTCATTATTCCATGCTAATGTATTCAAGCGTTAGCCTGCTTTAAACACTCTAATTTTTTCAAAGTAACAGTCCTGTTTCCCTGCAACACCAAATTAATGACATTACAGTTCTTCAAGAAGGAGGAACCAGTAAAGCCAGTACATACCAGAGGCACGACCAACTTACTAATCCCGAAATTCAACTACGAGCTTTTTAACTGCAACAACTTTAATATACGCTATTGGAGCTGGAATTACCGCGGCTGCTGGCACCAGACTTGCCCTCCAA
+
DDDDDIIIIIIIIIIIIIIIGIIIIIIIIIIIIIIIIIIIIIIIIIIIHIIIIIIIIIIIIIIIIIIIGIIHHIIIHIIHIIIIIIIIIIIIIIIIIIIIIIIHHHHIIIIIIIIIHIIIIHIIIIIIHIIIIIIIIHIHIIIIIIIIIIIIIIHHIIIIIIIIHIIIIIHHHIIIHIIIHHIIIIIIIIHIIIIIIIIIIIIIHIHIIIIIIIIIIIIIIIIIIIIIIIIIIIIIIIIIIHHHHIIIIIIIIIIIIIIIIIIIIIIIIIIIIIIIIIIIIIIIIIIIIIIIIIIIIIIHHIIIIIIIIIIIIIIIIIIIIIIIIIIIIIIIIIIIIIIIIDDDDD
@HISEQ:969:HM2KJBCX2:2:1101:18336:40915 2:N:0:ACTATGCA
TCGGTCCATAGCCCCAACTATCCCTATTAATCATTACGTCAATCCTAGAAACCAACAAAATAGGATCAAACGTCCTATTTCATTATTCCATGCTAATGTATTCAAGCGTTAGCCTGCTTTAAACACTCTAATTTTTTCAAAGTAACAGTCCTGTTTCCCTGCAACACCAAATTAATGACATTACAGTTCTTCAAGAAGGAGGAACCAGTAAGGCCAGTACATACCAGAGGCACGACCAACCTACTAATCCCGAAATTCAACTACGAGCTTTTTAACTGCAACAACTTTAATATACGCTATTGGAGCTGGAATTACCGCGGCTGCTGGCACCAGACTTGCCCTCCAA
+
DDDDDIGHHIIIIIIIIIIIIIIIIIIIIIIIIIIIIIIIIIHIIIIIIIIHHHIIIIGEHHCHFHIIGIHFHGHHHHIIIIHIGIHEHHIIHHIEIIIIIIHHIIIIIIIIIIIIIIHHHHIIIHIIIIHHHHIHHHHHIHIIHIIIIIIIIIIIIIIIGIIIIIIIIIIIIIIIIIIHIIIIIIIIIHIIIIIIIIIIIIIIIIIIIIIIIIIIIIIIIIIIIIIIIIIIIIIIIIIIIIHHHIHHIIIHIIHIIIHIIIIIIIIIIIIIIIIIIIIIIIIIIIIIIIIIIIIIIHIIIIIIIIIIIIIIHIIIIIIIIIIIIIIIIIIIIIIIIIIIIDDDDD
@HISEQ:969:HM2KJBCX2:2:1101:8761:40328 2:N:0:ACTATGCA
TCGGTCCATAGCCCCAACTATCCCTATTAATCATTACGTCGATCCTAGAAACCAACAAAATAGGTTCGATCGTCCTATTTCGTTATTCCATGCTAATGTATTCAAGCGCGAGCCTGCTTTAAGCACTCTAATTTTTTCAAAGTAACAGTCCTGTTTCCCCGCAACAACAAATTAATGCCATCACGGTTCTGCAAGAGGGAGGGACCAGTGAGGCCAGTGCATACCAGTGGCACGACCAACCTACTGGCCCCGAAATTCAACTACGAGCTTTTTAACTGCAACAACTTTAATATACGCTATTGGAGCTGGAATTACCGCGGCTGCTGGCACCAGACTTGCCCTCCAA
+
DBDDDIIIHFIEEHHHFEHHGGHHHHIIGIIIIIIIIIFHHCHHHHHIHEHGHHHHHHHHHHHHHHIIIIIIIIIHIHHHIHHHHEHHIHIIIIIIIIIHIHIHIIIHIIIIIIIIIIIHHHGHHHFHGIHIHIGHHHIIHFIHHHHHHIHIIIIIIGIIIIIIHHHHIIHHHHIIIGIHHIIIIIIIIIIIIIIIIIIIIIIIIIIIIHIIIIIIIIIIIHIIIIIIIHIIIIHIIIIIIIHHIIIIH<FIIIIIIHIIHHHIIIIGIIIIIIIIIIIIHHGHHEFHIIIIHHIIIIIIHIIIIIGIIIIIIIIIIIIIIIIIGIIIIIHIIIIIIHHHIDCDDD
@HISEQ:969:HM2KJBCX2:2:1101:20744:41063 2:N:0:ACTATGCA
TCGGTCCATAGCCCCAACTATCCCTATTAATCATTACCCCAGTCCTAGAAACCAACAAAATAAGACTGAAGTCTTATGTCATTATTCCATGCTAACATATTCAAACAATCGTTTGCTTTGAACACTCTAATTTTTTCAAAGTAAAATTCCTACAGTCAGAAAACACCAATAAAGGCACCTCCCACATGTAGAATAATTGGCTTAAAAAATGTAATCAACAATGTTGAAACAAGTTTTACACCAAAAGGTTCAACTACGAGCTTTTTAACTGCAACAACTTTAATATACGCTATTGGAGCTGGAATTACCGCAGCTGCTGGCACCAGACTTGCCCTCCAA
+
DDDADIIIIIHIIIGHHIIIIIIIIGHEHHHHHGCHHIIIIEHIIIIGHGHHGHHHHHHHIHIGHHH<DFHFHHHFHHIIHHHI1DFHIIHHIICGHIIIIGHHIIIIIIEHIHHFHIIHII<GHHHIIGHHGHHIIIIIIIIIHHFHIIIHHHHIIIIHHIHIIIHIGHIHIHHIIIIHHIIIHGHFHHGIIIIIHHHIHGIIIHHHHHHHHHHFCDGGIIIIIHIFIIIIHHHEFFIHIIIHIIIGIFHCIIIIIIIIIIIIIIHIIIIIHIIIHIIHHHHHEHECIIHGHHIHIIHHIIIIIIHIGIHCIIIIIIIIIIIIGIHIHEHHHHCDDDD
@HISEQ:969:HM2KJBCX2:2:1101:18258:41238 2:N:0:ACTATGCA
TCGGTCCATAGCCCCAACTATCCCTATTAATCATTACCTCAGATTCCGAAGACCAACAAAATAGAACCGAGGTCCTATTCCATTATTCCATGCAACATTATTCGGGCGTTACGCCTGCTTTGAGCACTCTAATTTTTTCAAAGTAAACGTACCGATCGCCTATGACACTCGGTGAAGAGCACCATAGGACAACTCGATAAAGTGTTCAGTCAAGCAGTAACCACTGGCAAGTGGACCGCCTGACTCGAACTGAGATCCAACTACGAGCTTTTTAACCACAACAACTTTAATATACGCTATTGGAGCTGGAATTACCGCGGCTGCTGGCACCAGACTTGCCCTCCAA
+
DDDDDIIIHIIIIIIIIIIIIIIIIIIIIIIIIIIIIIIIIIIIIIHIHIIIIIIIIIGEHIIHHIIIIIHHHIIHIIIHEHHIHIIIIIIHHIIIHIIIHIIIIIHIIIIIIIIIIIIIIIHIIIIIIIIIIIIIIIIIIIIIIIIIIIIIIIIIIIIIIIIIIIHHHHHIIIIIHIIIIIIIIIIHIIIIIIIIIHIIIIIIIHHIIIIIIIIIIIIIIIIIIIIGIIIIIIIIIIIIIIIIIIIIIIIIIIIIIIHIIIIIIIHIIIIIIIIIIHIIIHHGIIIIIIIIIIIIIIIIIIHIIIIIHIIIIIIIIIIIIIIIIIIIIIIIIIIIIIIIIDDDDD
@HISEQ:969:HM2KJBCX2:2:1101:14399:41933 2:N:0:ACTATGCA
TCGGTCCATAGCCCCAACTATCCCTATTAATCATTACGTCGATCCTAGAAACCAACAAAATAGAATCAAACGTCCTATTTCATTATTCCATGCTAATGTATTCAAGCGCGAGCTTGCTTTAAACACTCTAATTTTTTCAAAGTAACAGTCCTGATTTCCCACGACACCAAATTAATGACATCGTGGTTCGTCAGAAGGGAGAAACCAATAATACTAGTACGTACAAAGTACGACCGACATATTAGTCCCGAAATTCAACTACGAGCTTTTTAACTGCAACAACTTTAATATACGCTATTGGAGCTGGAATTACCGCGGCTGCTGGCACCAGACTTGCCCTCCAA
+
DDDBDIIIIIHGIIIIIIIIIIIIIIIIIIIIIIIIIIIIIHIIIIIGIIIIIIIIIIIIIIHIIIHIIIHIIIIIIIIGIIHIIHIIHIIIHIIIIIIIIHHIIHHIIIIHHHIIIIHHIHIIIIHIHIIIIIIIIIIIHHIIIIIIIIIIIHIIIHEHIIIIIIIIIIIIIIIIIIIIIIIIIIIIHIHIIHIIIIIIIIIIIIIIIIIIIIIIIIIIIIIIIIIIIIIIIIIIIIIIIIIIIIIIIIIIIIIIIIIIIIHIHIIIIIIIIIIIIIIIIIHIIIIIIIIIIIIIIIIIIIIIIIIGIIIIIIIIIIIIIIIIIIIIIIIIIIIIIIIDDDDD
@HISEQ:969:HM2KJBCX2:2:1101:3784:40909 2:N:0:ACTATGCA
TCGGTCCATAGCCCCAACTATCCCTATTAATCATTACGTCAATCCTAGAAACCAACAAAATAGGATCGAACGTCCTATTTCATTATTCCATGCTAATGTATTCAAGCGTTAGCTTGCTTTAAACACTCTAATTTTTTCAAAGTAACAGTCCAAATTCCCCGCAACACCAAATTAATGGCATTACGGCTCATCAGGAAGGAGGAATCAGTGAGACCAGTGCATACCGATGGCATGACCAATCTACTAACCCCGAAATTCAACTACGAGCTTTTTAACTGCAACAACTTTAATATACGCTATTGGAGCTGGAATTACCGCGGCTGCTGGCACCAGACTTGCCCTCCAA
+
DDDDDIIIIIICGHDEHHIIIIICHCHIIIIIIIF?GHIHHHHIIIIHHHIH?HHHCHEHHHGFHHH=CHHDEHHHHHGHHIHIIHIHCHIEH@HEHHHIHHCHGHHHFHHCGIHHIIIIIIHHGHHHFHHGIIIHIHGHIIIIIIIIIIIIIIHDIGIIIGIIIHEIHHIIIIIIIIIIIIIIIIIIIIIIIIIIIIIIIIIIIHIIIIIIIIIIIHIIIIIIIIII>IIIIIIIIIIIIIHGEIIIGIIIIIIIIIIIIIIIIIHIIIIIIIIIIIIIIIIIIIIIIIIIIIIIIIIHIIIIIIIIIIIIIIIIIIIIIIIIIIIIIIIIIIIIIIIIIDDDDD
@HISEQ:969:HM2KJBCX2:2:1101:11366:42118 2:N:0:ACTATGCA
TCGGTCCATAGCCCCAACTATCCCTATTAATCATTACGGCGGTCCTAGAAACCAACAAAATAGGACCGCACGTCCTATTCTATTATTCCATGCTAACGTATTCGAGCAAAGGCCTGCTTTGAACACTCTAATTTTTTCAAAGTAAAAGTCCTGGTCCCCAACACACCCAGTGAAGGGCATGCGGTTCTCCAGAAGAGAAGGCCCGGCCGGACAAGTGCACGCGGTGAGGCGGACCTGCCAGCCAGGCCAAAGGTTCAACTACGAGCTTTTTAACTGCAACAACTTTAATATACGCTATTGGAGCTGGAATTACCGCGGCTGCTGGCACCAGACTTGCCCTCCAA
+
DDDADIIIIIHHIIIIIIIIIIIIIIIIIHIIIIIIIIIIIIIIHHHIHHIIIIIIICGHHHFHHIHHHHHGIIIIHIIIIHIIIIEHIHHHIHIIIIHHIHHIIIHHIHIHHIIHIIIIHIIIIIIIIIIHIIIIIIIIIIHHIIHIIIIIIIGIIIIIHHHHIIIIIIIIIIIIIIHIIIIIIIIIHHIIIIIIIIIIIHIHIIIIIIIIIIIIII=IIIHIIIIIIIIIIHIIIII=IHGIIIIHIIIIIIIIIIIIIIIIIHIIIIIIHIIIIHHHIIIIHIIIIIIIIIIHHIHIIIIIIIIIIIIIIIIIIIIIIIIIIIIIIHIHHHIIIHIDDCDD
@HISEQ:969:HM2KJBCX2:2:1101:10001:41920 2:N:0:ACTATGCA
TCGGTCCATAGCCCCAACTATCCCTATTAATCATTACGTCAATCCTAGAAACCAACAAAATAGGATCAAACGTCCTATTTCATTATTCCATGCTAATGTATTCAAGCGTTAGCCTGCTTTAAACACTCTAATTTTTTCAAAGTAACAGTCCTGTTTCCCTGCAACACCAAATTAATGACATTACAGTTCTTCAAGAAGGAGGAACCAGTAAAGCCAGTACATACCAGAGGCACGACCAACTTACTAATCCCGAAATTCAACTACGAGCTTTTTAACTGCAACAACTTTAATATACGCTATTGGAGCTGGAATTACCGCGGCTGCTGGCACCAGACTTGCCCTCCAA
+
DDDDDIIIIIHIIIIIIIIIIIIIIIIIIIIIIIIIIIHIIIIIIIIIHIIIIIIIIIIIIIIIIIIIIIHIHIHIIIIIIIIIIIIHIHIIIIIIIIIIIIIIIIHIIIIIIIIIIIIIIIIIIHIIIIIIIIIIIIIIIHHHHHIIIIIIIIIIIIIIHIIIIIIIIIIIIIIIIIIIIIIIIIIIIIIIIIIIIIIIIIIIIIIIIIIIIIIIIIHIIIIIIHIIIIHIHIIIIIIIHIIHHIHHIIIIIIIIIIIIIIIIIIIIIIIIIIIIIIIIIIIIIIIIIIIIIIIIIIIIIIIIIIIIIIIIIIIIIIIIIIIIIIIIIIIIIIIIIIIIIDDDDD
@HISEQ:969:HM2KJBCX2:2:1101:19931:42007 2:N:0:ACTATGCA
TCGGTCCATAGCCCCAACTATCCCTATTAATCATTACGTCAATCCTAGAAACCAACAAAATAGGATCGAACGTCCTATTTCATTATTCCATGCTAATGTATTCAAGCGTTAGCTTGCTTTAAACACTCTAATTTTTTAAAAGTAACAGTCCAAATTCCCCGCAACACCAAATTAATGGCATTACGGCTCATCAGGAAGGAGGAATCAGTGAGACCAGTACATACCAGAGGCATGACCAACCTACTAACCCCGAAATTCAACTACGAGCTTTTTAACTGCAACAACTTTAATATACGCTATTGGAGCTGGAATTACCGCGGCTGCTGGCACCAGACTTGCCCTCCAA
+
DDDA@GHIHHEGHFHHIIIIIIHIEHHHHHIEHHHEHHEHHHIIHHH@DGFIIIIIIIHHHIIHIIIHCHIIICGHIHIHG1DHFEFGHCH?FHEHHEHHEIIHHHHIIHIHHHIIHIIIHHHIHHHIHHEIHHEHIHHHHIIIHHHHHIHHGACGHHHDGGHHHGIHIIHIIIHIIHGIHHHHGGFHIHHIHGHHIIIIHIHEEI<IIII<HHIIIHIIH<IIIIIIIIIIIIIIHHI<HG<@@ACIIHHHHHFEHHHGIGIIIIHIIHIIHIHIIHIIIIIIHFHHIHHIHIIIIIIIIIIIIHHHEIIIIIIIIIIIIIIIIIIIHHIIIIIIIIIIIDDDDD
@HISEQ:969:HM2KJBCX2:2:1101:5047:41178 2:N:0:ACTATGCA
TCGGTCCATAGCCCCAACTATCCCTATTAATCATTACAGCGGTCCTAGAAACCAACAAAATAGAACCTCTGTCCTATTCTATTATTCCATGCTAATGTATTCGAGCAAAGGCCTGCTTTGAACACTCTAATTTTTTCAAAGTAAAAGTCCTGGTTCCCCGACACACCCAGTAAAGGGCATGCGAATCCCCAAGAGGAAAGATCCGGCCGGACCAGTGCACGCGGTGAGGCGGACCGGCCAGCCAGACCCAAGGTTCAACTACGAGCTTTTTAACTGCAACAACTTTAATATACGCTATTGGAGCTGGAATTACCGCGGCTGCTGGCACCAGACTTGCCCTCCAA
+
DBDADHDFHIIHFHI=GCEGHHEHHIGHIHI?GEHHE1GHHCEHHHIGECFHCHIII??GHHIIIGHIIIIIIIICEGCEHHIHGHHFHHHGHHHH?GIHIFGHHGIHHHGHIIIHHIIIIHEIHIIHIIHHHG@HIGHEHFHHHHFHHGIHGGHIIICHEGHHHIHGHIIIIIIIH@GHIIIHHEGEHHHGHHHEHHGHIIIIHGCGIGIHFIIIHGII<IIIIIHEECHIIIGIIHFHH@CHHHHHHHHIHIIHHIIIIIIHFDHIIGHIIHIIIIIHHEFIIIHHIIIIIIIHIIHHIIIIIIIIIIIIIIHIHIIIIIHIHGIIIHFHHIIIHHHBDDDB
@HISEQ:969:HM2KJBCX2:2:1101:14115:42791 2:N:0:ACTATGCA
TCGGTCCATAGCCCCAACTATCCCTATTAATCATTACATCGATCCTAGAAACCAACAAAATAGAATCGGATGTCCTATTTCATTATTCCATGCTAATGTATTCAAGCGTGAGCCTGCTTTAAAACACTCTAATTTTTTCAAGGTAACAGTCCTAATTCCCCGTAACACCAAATTAATGGCATTACGGTTCTTTAGAAGGTGAGAAATCAATGATAACAGTGCATACCAACGGCATGACCGAAATATTGATCCCGAAATTCAACTACGAGCTTTTTAACTGCAACAACTTTAATATACGCTATTGGAGCTGGAATTACCGCGGCTGCTGGCACCAGACTTGCCCTC
+
DDDDDIIIIIGIIIIIIIIIHIIIIIIIIIIIIIIIIIIIIIIIIIIIIIIIIIIIIIIIIIHIIHIHIIIIIIIIIIIHIIIIIIIHIIIIIIHIIIIIIIIIHIIIIIIIIIIIIIIIIIIIIIIIIIIIIIIIIIIIIIIIIHIIIIIHIIIIIIIHEIIIIIIIIIIHIIIIIIIIIIIIIIIIIIIIIIIIIIIIIIIIIIIIIIIIIIIIIIIIIIIIIIIIIIIIIII<IIIIIIIHIIIIIIIIIIIIIIIIIIIIIIIIIIIIIIIHHIIIIIIIIIIIIIIIIIIIIIIIIIIIIIIIIIIIIIIIIIIIIIIIIIIIIIIIIIIIIIIIDDDDD
@HISEQ:969:HM2KJBCX2:2:1101:11918:44491 2:N:0:ACTATGCA
TCGGTCCATAGCCCCAACTATCCCTATTAATCATTACGGTGGTCCTAGACCAACAAAATAGAACCAACGTCCTATTCTATTATTCCATGCTAATCTATTCAAGCAAAAGCCCGCTTTAAACACTCTAATTTTTTCAAGGTAATGGTCCTGGTTCCCCGACACACCCAATAAAGGGCATACCGGCTCACCAGAAGGATAGACCCGACAACAGACAGTACTCGCCAGAGACGGACCGCCCGGTCAGGTCTAAAATTCAACTACGAGCTTTTTAACTGCAACAACTTTAATATACGCTATTGGAGCTGGAATTACCGCGGCTGCTGGCACCAGACTTGCCCTCCAA
+
DDDDDIIIIIIIIIIIIIIIHIIIIIIIIIIIIIIIIIIIIIIIIIIIIIIIHIIHIIIIHIIIIGIIIHIIIIHIIIIIIIIIIHIIHIIIIIIIIIIIIHHHIIIIIIIIIIHIIHIIIIIIIIIIIIIIIIIHIIIIIIIIHHIIHGHIHIIIIIIIIIIIIIIHIIIIIIIIIIIIIHHIIIIIIIIIIIIIIIIIIIIIIIIIIIIHGIIIIIIIIIIIIIIIIIIIIIIIIIIIIHIIIIIIIIIIIIIIIIIIIIIIIIIIIIIIIIIIIIIIIIIIIIIIIIHIIIHHHHIIIIIIIHEIIIIIIIIIIIIIIIIIIIIIIIIIIIIIIIDDDDD
@HISEQ:969:HM2KJBCX2:2:1101:21140:45212 2:N:0:ACTATGCA
TCGGTCCATAGCCCCAACTATCCCTATTAATCATTACGTCAATCCTAGAAACCAACAAAATAGGATCAAACGTCCTATTTCATTATTCCATGCTAATGTATTCAAGCGTTAGCTTGCTTTAAACACTCTAATTTTTTCAAAGTAACAGTCCTGTTTCCCTGCAACACCAAATTAATGGCATTACAGTTCTTCAGAAAGGAGGAACCAGCGAGACCAGTACGTACCAAAGGCACGACCAACCTGCTGATCCCGAAATTCAACTACGAGCTTTTTAACTGCA
+
BADDBIHIIIHIIIHIIHHHFGHIIHHIHIHIIHHHIIHEHIHIIIHHIIIIIIIIHHIIIIHHIHHHHIHHHFEIHIHHHIHIHHIHHHHGHGGHIIIIIIIHHHIIHHHHHHHIIIHHHIHIIIIHHIIIIIIIIIIHHIIIIIIHIHHIHIIIIIHIIIHHIIIIIHIIIIIIIHGHIIIIHIHIIIIIHIIIIIIHHHIHIIIIIIIIIIIIIIIIIIIIIIIHIIIFIIIGIIHIIGIIIIIIGIHIIIIIIIIIIHIIIIIIIIIIHIHDDDDD
@HISEQ:969:HM2KJBCX2:2:1101:14387:46203 2:N:0:ACTATGCA
TCGGTCCATAGCCCCAACTATCCCTATTAATCATTACGTCAATCCTAGAAACCAACAAAATAGGATCAACGTCCTATTTCATTATTCCATGCTAATGTATTCAAGCGCGAGCCTGCTTTAAACACTCTAATTTTTTCAAAGTAACAGTCCTGATTCCCCACCACACCAAACTAATGACATGATGGTTCGTCAGAAGGTAGGAATCAGTAACACCAGTACGTACCGAAGGCACGACCAGCGTACTAATCCCGAAATTCAACTACGAGCTTTTTAACTGCAACAACTTTAATATACGCTATTGGAGCTGGAATTACCGCGGCTGCTGGCACCAGACTTGCCCTCCAA
+
DDDDDIIIIIGHIIIIIIIIIIIIIIIIIHHIIIIIIIIIIIIIIIIIIIIIIIIIIHIIIIEHIHIHIIHHHIIIIIIIIIIIIIIGHHHEHGHIIIIHIHHIIGIIGH<HHIIIHIHHIIIIIIHHIIIIHHIIIHIIIIIIIIIIIIIHIIIIHIEHIHIIHIHHIIHIIIIIIIIIIIIIIHHIIHIIIIIHIIIIIIHHIIIIIIIIIIIIIIIIIIIIIIIIIIIIIHHHHFHHIHHHHHIIIIIIIIIIIIIHIIIIIIIIIIIIIIIIIIIIIIHIHHIIIIIIIIIIIIIIIIIIIIIIIIIIIIHIIIIIIIIIIHIIIIIIHIIIIIIIDDDDC
@HISEQ:969:HM2KJBCX2:2:1101:16275:45885 2:N:0:ACTATGCA
TCGGTCCATAGCCCCAACTATCCCTATTAATCATTACGTCGATCCTAGAAACCAACAAAATAGGTTCGATCGTCCTATTTCGTTATTCCATGCTAATGTATTCAAGCGCGAGCCTGCTTTAAGCACTCTAATTTTTTCAAAGTAACAGTCCTGTTTCCCCGCAACAACAAATTAATGCCATCACGGTTCTACAAGAAGGAGGGACCAGTGAGGCCAGTGCATACCAGTGGCACGACCAACCTACTGGCCCCGAAATTCAACTACGAGCTTTTTAACTGCAACAACTTTAATATACGCTATTGGAGCTGGAATTACCGCGGCTGCTGGCACCAGACTTGCCCTCCAA
+
DDDDDIIIHFHEHIIIIIHIIIIIIIIIIIIHIIIIIIIIIIIIIIHHHHHHHIGIHIIGHGIIIIIIIIIIIIIHHIHIIIIIHIIHHIIIIIIIIIIIIHHIIIHIIIIIIIIIIIIIIIIIIIIIIIIIIIIIIIIIIHHIHIIIIIIIIIHHIIIIIHIIIIIIIIHHIIIIIIIHHIIHIIIHIIIIIIIIIIIIIHHIIIIIIIIIIIHHIIHHIIIIIIIIIIIIIIIIIIIIIHHHIIIIIHHFHIIHIIIIIIIIIIIIIIIIIIHIIHIIIIIIHIIIIIIIIIIIIIIIIIIIIIHIHIIIIIIIGIIIIIIIIIIIIIIIIIHIIIIIIDDDDD
@HISEQ:969:HM2KJBCX2:2:1101:8569:47173 2:N:0:ACTATGCA
TCGGTCCATAGCCCCAACTATCCCTATTAATCATTACGTCGATCCTAGAAACCAACAAAATAGAATCAAACGTCCTATTTCGTTATTCCATGCTAATGTATTCAAGCGTGTGCCTGCTTTAAACACTCTAATTTTTTCAAAGTAACAGTCCTGATTCCCCAAGACACCAAATTAATGACATCATGGTTCGTCAGAAGGTAGGAATCAATAATACCAGTACGTACAATAGCACGACCAATAAATTGATCCCGAAATTCAACTACGAGCTTTTTAACTGCAACAACTTTAATATACGCTATTGGAGCTGGAATTACCGCGGCTGCTGGCACCAGACTTGCCCTCCAA
+
<000D0/11<<GHIIIIIIIIIIIIIIIIIIIIIIIIC<@</DGHE1<GHI@G@G=CFHHH@11C11D<GHHC1DECH?1C<DC<GH111<C1FH1C<FFE@1<<<@<<0.11D@EHHEHGF88DGHA@GB<FC3GHA@B6<FDCC8C@B1<7<<FD0HG@F5<<D<E<<C7<<FC79@HC@C<CCEC0D<<EHEF.C7D?HCHHGC7@GD<16FD6<8CCIHGCEG@GFHDHCH;F<1EHF1DFAFIHEIIIIHCIIIIIIIIIIIIIIIIIIIIHIIIIHIIIIIIIIHIIIIIIIIIIIIIIIIIIIIIIIIHIIIIIIIIIIIIIIIIIIIIIIHICDDDD
@HISEQ:969:HM2KJBCX2:2:1101:19110:46597 2:N:0:ACTATGCA
TCGGTCCATAGCCCCAACTATCCCTATTAATCATTACATCGATCCTAGAAACCAACAAAATAGAATCGGATGTCCTATTTCATTATTCCATGCTAATGTATTCAAGCGTGAGCCTGCTTTAAACACTCTAATTTTTTCAAGGTAACAGTCCTAATTCCCCGTGACACCAAATTAATGGCATTACGGTTCTTTAGAAGGTGAGAAATCAATAATATCAGTACATACCAACGGCATGACCGAAACATTGATCCCGAAATTCAACTACGAGCTTTTTAACTGCAACAACTTTAATATACGCTATTGGAGCTGGAATTACCGCGGCTGCTGGCACCAGACTTGCCCTCCAA
+
DDDDDIIHHIHHIHIIIIIIIIIIIHHIIIIIFHHIHIIHIIHHHHIIIIIIHIHIIGIIIIHEHIHIIIIIIIIHHHGHHIIIIIIHIHH?@GHIHIIHG<EGFIHHHEHIIIIIHIHHHGHHGIIIIHHHIIIIIHHHIIIIHHHHIHHHIIIIHGIGIHHIIIIIIIIIIHIHIIIIIIIIIHIIHIIIIIIIHIIIIIIIIIIIIIIHGIIIIIIIIIIIIIIIIIIIIIIII<II<II<HGIIIIIHIIIIIIIIIIIIIIIIIIHIIIIIIIIIIIIIHGEHIIIIIIIIHIIHHHIIIIIIIIIIIIIIIIIIIIIIIHIIIIHIIIIIIIIIIIDADDB
@HISEQ:969:HM2KJBCX2:2:1101:14774:46685 2:N:0:ACTATGCA
TCGGTCCATAGCCCCAACTATCCCTATTAATCATTACGTCGATCCTAGAAACCAACAAAATAGAATCAAACGTCCTATTTCATTATTCCATGCTAATGTATTCAAGCGTGCGCCTGCTTTAAACACTCTAATTTTTTCAAAGTAACAGTCCTGATTCCCCACGACACCAAATTAATGACATCGCGGTTCTTCAGAAGGTAGGAACCAATAATGCCAGTGCGTACCGAGGCACGACCGACAATCTGATCCCGAAATTCAACTACGAGCTTTTTAACTGCAACAACTTTAATATACGCTATTGGAGCTGGAATTACCGCGGCTGCTGGCACCAGACTTGCCCTCCAA
+
@@B@@EC@F1<<GHHE@@GCHI?@GHIIGEHEHFEEHHFHCC1F@HHGCHEHIHCEH?EHFHHG@1DG?<G0<C<DHE@CCHEHGEHIIIC?GFFGIIHIIGHHGDHHEHHHFHHEHHIEHEFFHCGDEIIHIHIHHIHIHIHHIIHHEFIHECEHHGIIIIHIIIIHIHHHHHHHIIHHHHHHEIHHFHIIHGHEHIIIHHIHFCHFHIIIHIHIIHHHHHIII<I<IHIHIIIIIHHGHHFCFDIIHIHIHHGHIHGHIHHHHEHHIIIGGDHHHIIIIIIHHHHIIHIIIIIIHHHHIIIIIIHHIIIIIIHIIIIIIIIIIIIIIIIIIIHIIIHIDDDDD
@HISEQ:969:HM2KJBCX2:2:1101:19860:47029 2:N:0:ACTATGCA
TCGGTCCATAGCCCCAACTATCCCTATTAATCATTACGGTGGTCCTAGACGAACAAAATAGAACCAACGTCCTATTCTATTATTCCATGATAATCTATTCAAGCAAAAGCCCGCTTTAAACACTCTAATTTTTTCAAGGTAATGGTCCTGGTTCCCCGACACACCCAATAAAGGGCATACCGGCTCACCAGAAGGATAGACCCGACAACAGACAGTACTCGCCAGAGACGGACCGCCCGGTCAGGTCTAAAATTCAACTACGAGCTTTTTAACTGCAACAACTTTAATATACGCTATTGGAGCTGGAATTACCGCGGCTGCTGGCACCAGACTTGCCCTCCAA
+
<D000</<1<1<DHC<0CH1FG1CCD1<<1DC1111<1CCG0<F1<@1110<<//<1<F@111C11<<DHHICDHG1<1DE@CG1<11<1<<E1E@<<CGCFGHHIHHHHHC<</<C?CF@@GHG:HB<8<<<C(<1<DBD@1<1;<CE81DG@@GH.9A7G6F@:.@8:8....B6-8-?:/..?GF/:D:/./CG<?F/CE<<<0<100<0?D1?</-B10ED<11/<<<CHDGGHFGCC<<1<11GG1D1CGCC?CC=HF1C<FCF<C@HG1GCG@EF1<1@EH@@ECC1D1<1<<1G?C1GC@GE?C<<?EF<1D1<1FHD<@GEHFC@EHDHG@@@B@
@HISEQ:969:HM2KJBCX2:2:1101:1541:46312 2:N:0:ACTATGCA
TCGGTCCATAGCCCAACTATCCCTATTAATCATTACGTTGATCCTAGAAACCAACAAAATAGAATCGAACGTCCTATTTCATTATTCCATGCTAATGTATTCAAGCGCGTGCCTGCTTTAAACACTCTAATTTTTTCAAAGTAACAGTCCTGACTCCCCACAACATCAAATTAATGACATCATGATTCATCAGAAGGGAGAAATCAATGACATTAGTACGTACCGAAGGCACGACCGACGTATTGATCCCGAAATTCAACTACGAGCTTTTTAACTGCAACAACTTTAATATACGCTATTGGAGCTGGAATTACCGCGGCTGCTGGCACCAGACTTGCCCTCCAA
+
DBB@DGDHHIHEHIIIIIIIHHHIIIIIIIIGIIIHIHIHIIGHIHHIHIIHHHGHGGGHEHHIHHIIIIIHIHHHGC1GEHHIIHEGGHHCHHHIIHIHHIIHHHGEHHHIIIIIIIIGIHHGHIHIIHIHIIIIHFHHIHHHHIGHIHHIIHHHHIHHIIIHIHIHIIIIIIIHHGIIIIIIIIIIIIIIIIIIIHIIIIHIIIIIIHIIIIIIIIIIIIIIIIIIHHIIIIIIGIIIIHHFGHIIIIIIIIIIIGIIIIIIHIHIIIIHEDCIIIGIHF@IHHHGGHEHGIIIIIIIIIIIIIIIIIHHIIIIHIIIIIIIIIIIIIIIHIIIIIIIDDD@D
@HISEQ:969:HM2KJBCX2:2:1101:9624:47384 2:N:0:ACTATGCA
TCGGTCCATAGCCCCAACTATCCCTATTAATCATTACGGTGGTCCTAGAAACCAACAAAATAGAACCACAACGTCCTATTCTATTCTTCCATGCTAATCTATTCAAGCAATAGCCCGCTTTACACACTCTAATTTTTTCAAGGTAATGGTCCTGGCTCCCCAACACACCCAATAAAGGACATGCTGGCTCACCAGAAGGAAGACCCGACAGCAGACAGTACTCGCCAAAGACGGACCGCCCGGCCAGGCCTAAAATTCAACTACGAGCTTTTTAACTGCAACAACTTTAATATACGCTATTGGAGCTGGAATTACCGCGGCTGCTGGCACCAGACTTGCCCTCCAA
+
<D0@0<CC1111<1<<CEHHIE@11CEC<<E1<<CCHHC@1<0<CD1<11<D<<CG1DGCGHIIIFHG?1DHH<<CE11<1DFHG1<<<11<D1<<<CGCF1FFCHHHIHH?C?G@HDHGB<%<E@FG@EEGDG21GC1<HG6?HFHHCEFGH?187HDFGH<CGG@G:E:A@GHFHHGHIIHEDHEEB/=CIHEEGEHHHEGC?HGIHHHCHEEGHF@:/CHHF?IH?HDCHFC<<E?DHFEIHEFC?HHHHFE1HFFHEEE@C@HEDHHF1F1IIHDC<<HHHHHC?IHCECEEG@HHHHHHGEHHD1@CHECCCHIIHF@1HFC<CEH?HE?HGEDHH@@B<<
@HISEQ:969:HM2KJBCX2:2:1101:11016:47459 2:N:0:ACTATGCA
TCGGTCCATAGCCCCAACTATCCCTATTAATCATTACGTCAATCCTAGAAACCAACAAAATAGGATCAAACGTCCTATTTCATTATTCCATGCTAATGTATTCAAGCGTTAGCCTGCTTTAAACACTCTAATTTTTTCAAAGTAACAGTCCTGTTTCCCTGCAACACCAAATTAATGACATTACAGTTCTTCAAGAAGGAGGAACCAGTAAAGCCAGTACATACCAGAGGCACGACCAACTTACTAATCCCGAAATTCAACTACGAGCTTTTTAACTGCAACAACTTTAATATACGCTATTGGAGCTGGAATTACCGCGGCTGCTGGCACCAGACTTGCCCTCCAA
+
DDDDDIIIIIIIIIIIIHIGIIIIIHIIIIIIIIIIIIIIIIIIIIIIIIIIIIGIGHHHHHHHIIHIHIIHFHIIHHIIIIIIIIIIIIIIGIIIIIIIIIIIIIIIIIIHHHHIHHIHIIIIIIIHIHHHIIIIHIIIIIIIIIIIIIIIIIIIIIIIIIIIIIIIHHHIIIIIIIIIIIIIIIIIIIIIIIIIIIIIIIIIIIIIIIIIIIIIIIIIIIIIIIIIIIIIIIIIIIIIIIIIHIHEIIIHIIIHIIIIIIHIIIIIIIIHIHIIIIIIIIIIIIGIIIIIIIIIIIIHIIIIIIIIIIIIIIIIIIIIIIIIIIIIIIIIIIIHIIIIIDDDDD
@HISEQ:969:HM2KJBCX2:2:1101:9375:46632 2:N:0:ACTATGCA
TCGGTCCATAGCCCCAACTATCCCTATTAATCATTACGGTGATCCTAGAAACCAACAAAATAGAACCATGCCGTCCTATTCTATTATTCCATGCTAATGTATTCGAGCAAAATGCCTGCTTTAAACACTCTAATTTTTTCAAGGTAAAGGTCCTGGTTCCACATGACACCCAATTAAGGACATCATGCTTCTCCAGAAGGTGAGAAATCAACTGCGACAGTTCATACCCCTTAAGGCACGACCATCACGTCAATCCCGAAATTCAACTACGAGCTTTTTAACTGCAACAACTTTAATATACGCTATTGGAGCTGGAATTACCGCGGCTGCTGGCACCAGACTTGCCCTCCAA
+
DDDDDIIIIIIIIIIIIIIIIIGIIIIIIIIIIIIIIIIIIIIIIIIIIIFHIIIIIIIIHHHHHHIIIIIIHIHHIIIIIIIIHGHIHHIIIHHIHHIIGDIIIIIIIIIIIHIIIIIIIIIIHIIIHHHIIIHIIIIHIHIIIIHIIHIIIIIHIIIHIHIIHIHIIIIIIIIIIIIIIIIIIIHHIHIHIIIIIIIHHHIIIIIIIIIIIIIIIIIIIIIHHIHEHGIIIIIIIIIHIIIIIIIIIHHIIIIIHHHHIHHHFHHHIIIIHIHIIIIIIIIIIIIIIIIIIIIIIIIHHIIIIIIIIIIIIIIIIIIIIIIIIIIIHIIIIIIIIIIIIHIIIIIDDDDD
@HISEQ:969:HM2KJBCX2:2:1101:18475:47318 2:N:0:ACTATGCA
TCGGTCCATAGCCCCAACTATCCCTATTAATCATTACATCGATCCTAGAAACCAACAAAATAGAATCGGATGTCCTATTTCATTATTCCATGCTAATGTATTCAAGCGTGAGCCTGCTTTAAACACTCTAATTTTTTCAAGGTAACAGTCCTAATTCCCCGTGACACCAAATTAATGGCATTACGGTTCTTTAGAAGGTGAGAAATCAATAATATCAGTACATACTAACGGCATGACCGAAACATTGATCCCGAAATTCAACTACGAGCTTTTTAACTGCAACAACTTTAATATACGCTATTGGAGCTGGAATTACCGCGGCTGCTGGCACCAGACTTGCCCTCCAA
+
DDDDDIIIIIIIIIIHIIIIIIIIIIIIIIIIHIIIIIIIIIIIIIIIIIIIIIIIIIIIIIIIIIIIIII?HIHIIIIIHIHHIIIIEEHHHIIIIIIIIIHIIIIIIIIIIIIHIIIIIIIIIIIIIIIIIIIIIIIHIIIIIIIIHIIIIHIIHIGIIIHHHIIIIIIIHIIIIIIIIIIIIIIIIIIIIIIIIIIIIHIHHIHIIIIIIIIIHIIIIHIIIIIIIIIIIIIIIIIIIIIIHGIIIIIHIIIIIIIIIIIIIIIIIIIIIIIHIIIIIIIIHIIIIIIIIIIIIIIIIIIIIIIIIIIIIIIIIIIIHIIIHIIIIIIIIIIGIIIIIIDDDDD
@HISEQ:969:HM2KJBCX2:2:1101:8184:48477 2:N:0:ACTATGCA
TCGGTCCATAGCCCCAACTATCCCTATTAATCATTACGTCAATCCTAGAAACCAACAAAATAGGATCGAACGTCCTATTTCATTATTCCATGCTAATGTATTCAAGCGTTAGCTTGCTTTAAACACTCTAATTTTTTCAAAGTAACAGTCCAAATTCCCCGCAACACCAAATTAATGGCATTACGGCTCATCAGGAAGGAGGAATCAGTGAGACCAGTACATACCAGAGGCATGACCAACCTACTAACCCCGAAATTCAACTACGAGCTTTTTAACTGCAACAACTTTAATATACGCTATTGGAGCTGGAATTACCGCGGCTGCTGACACCAGACTTGCCCTCCAA
+
DDDADIIHHHEHHHIIHIIIIIGIIGIIIHIHIIIIIIIIHIIIIIIHIIIIIGHIHHIHIIHIHHIIHIIGFHHIIHFHIFIIIHHEHHHIIIIIIIIIIIIHIHGIIIIHIHIHIHIIHFIHHHHIIIIIIIHIIIIIHIIIIIIHHHIIGGHHIIHHIIHIIHIHIIHIIIHHHHIIHHIIIIHHEFHGIIIHIIIHIIIIIIIIIIIIHI<IIIIIIIIIIIIIIGIIIIIIHIIIIHGGHHHHHDHIHHIGIIIIIIIIIIIIHIIIIHHIIIIIIIIIIHHIIIIIIIIIIHIFIIIIIIIIIIIIIIGIIIIIGIIIIIIIHIIIHEGIIIIIHDDDDD
@HISEQ:969:HM2KJBCX2:2:1101:4334:48770 2:N:0:ACTATGCA
TCGGTCCATAGCCCAACTATCCCTATTAATCATTACGTCAATCCTAGAAACCAACAAAATAGGATCAAACGTCCTATTTCATTATTCCATGCTAATGTATTCAAGCGTTAGCCTGCTTTAAACACTCTAATTTTTTCAAAGTAACAGTCCTGTTTCCCTGCAACACCAAATTAATGACATTACAGTTCTTCAAGAAGGAGGAACCAGTAAAGCCAGTACATACCAGAGGCACGACCAACTTACTAATCCCGAAATTCAACTACGAGCTTTTTAACTGCAACAACTTTAATATACGCTATTGGAGCTGGAATTACCGCGGCTGCTGGCACCAGACTTGCCCTCCAA
+
DBBDDIIIIIIIHHIGEHHIIHCHCHHIHIHIHIIIHHHGHIEEHCGHIHHEHIHEGHHHC@FIHCE1<C=HHIHEHIIGHHIIGGH?FHGHHHEIHIHHHHHIIHIHHHGHHFDHHGHHFFIHGHHHGGHGHIHHHHHHIHIIIIIHHEHIHHHHEIIGIIIIIHIIIIIHIIIIIHHGIIIIHHGGHGIIIIIIIIIIIHGIGIIIIIHHFIIHIIIIIIHIIIIHHDID=IIHIHHHIHHFHHHCHDGHHIHHFIHHECIIIIHIIIIIIHHGIIIIHHIIIIIIIIIIIIIIIHHIIIIIIIIIIIIIIIIIIIIIIIIIIIIIIIIIHHIIIIIIDADDD
@HISEQ:969:HM2KJBCX2:2:1101:18499:48602 2:N:0:ACTATGCA
TCGGTCCATAGCCCCAACTATCCCTATTAATCATTACGTCAATCCTAGAAACCAACAAAATAGGGTCAAACGTCCTATTTCATTATTCCATGCTAATGTATTCAAGCGTGAGCCTGCTTTAAACACTCTAATTTTTTCAAAGTAACAGTCCTGATTTCCCGCGATACCAAATTAATGACATCACGGATCTTCAGAAGGGAGAAACCAGTGACACCAGTGCATACCAAAGGCATGACCAGCGTACTGATCCCGAAATTCAACTACGAGCTTTTTAACTGCAACAACTTTAATATACGCTATTGGAGCTGGAATTACCGCGGCTGCTGGCACCAGACTTGCCCTCCAA
+
DDDBAIIIHIHHIIIIIIIIIIIIIIIIIIHIIIIIIIIHIIIHIIIIHIIIIIIIIIIIHGGHHHIIIIIIIHHIIHIIIIIIHIIHIIICHHIIIIIIIHHIIIIIIIIIIIIIIHIIIIIIIIIIHIHHHHIIIIIIIIIHHIIIIIIHIIHIHIIHIIIIIIIIIHHGIIIIIHHIIIHIIIIIIIIIIIIIIIIIHHIIIIIIIIHIIIIIIIIIHIIIIIIIIHIIIIIIIIIIIHIIHIIIHIIIIIIIIIIIIIIIIHIIIIIIIIHIIIIIIIIHIIIIIIIHIIIIIIIIHGIIIIIIIIIIIIIIIIIIIIIIIIIIIIIIIIIIIIIIIDDDDD
@HISEQ:969:HM2KJBCX2:2:1101:19283:48924 2:N:0:ACTATGCA
TCGGTCCATAGCCCAACTATCCCTATTAATCATTACGTCGATCCTAGAAACCAACAAAATAGGTTCGATCGTCCTATTTCGTTATTCCATGCTAATGTATTCAAGCGCGAGCCTGCTTTAAGCACTCTAATTTTTTCAAAGTAACAGTCCTGTTTCCCCGCAACAACAAATTAATGCCATCACGGTTCTACAAGAAGGAGGGACCAGTGAGGCCAGTGCATACCAGTGGCACGACCAACCTACTGGCCCCGAAATTCAACTACGAGCTTTTTAACTGCAACAACTTTAATATACGCTATTGGAGCTGGAATTACCGCGGCTGCTGGCACCAGACTTGCCCTCCAA
+
DDDDDIIIIIHHEHHFGHIIIIIIIIIIIIIIIIIIIHIIIIIIIIEHIIHIIHHIIIIIIHIHHIIIIIHEGHHHIHIIIIIHHHIIIIIGIIGHHHHIHHHHHIIHIIIHIIHIHIIHHIHHHIIIIIIIIHHIIHEHHHHIIIIIHIIHHHHHIIIHHHHIIIIIHHHHHIHIIIIIIHIIIIHGIHGHIIIIIIIIIGIIIIIIIHIIIHIIIIIIHIIIHIIIIHIIIIIIHIIIIIHFIHHHIHHIIIIHHIIIIIIIIIIIIHIIIIIIIIIIIIIIIIIIIIIIIIIIIIIIIIIIIIIIIIIIIIIIIIIIHIIIIIIIIIIIIIIIIHIIDCDDD
@HISEQ:969:HM2KJBCX2:2:1101:12254:49149 2:N:0:ACTATGCA
TCGGTCCATAGCCCCAACTATCCCTATTAATCATTACGTCGATCCTAGAAACCAACAAAATAGAATCAAACGTCCTATTTCGTTATTCCATGCTAATGTATTCAAGCGTGAGCCTGCTTTAAACACTCTAATTTTTTCAAAGTAACAGTCCTGATTCCCCATGACACCAAATTAATGACATCATGGTTCGTCAGAAGGTAGGAATCAATAATACCAGTACGTACAATAGCACGACCAATAAATTAATCCCGAAATTCAACTACGAGCTTTTTAACTGCAACAACTTTAATATACGCTATTGGAGCTGGAATTACCGCGGCTGCTGGCACCAGACTTGCCCTCCAA
+
DDDDDIIHIHIHHHEHHHHHHHIIIGHIIIHHIIIHCHHIIHFHIEGHI?GHHIIDCHHHHHCHHIEHEEHFHHHHIIHHHGHH@GHIHHIIIIIIIHHIHHFIIGHGHIHHGIIHGHHHHCIHHFHIIHIHFCGFFCIIIIHHIIHHFHHIIIIHIIHHIIIHIHIIIIHFEIHIIIIHHHHIHHFG@HEHHIIIHIIIIHIIHHIIIHG@FGHHHHHIHHIHHHIIIHHIIIHIIIHIHHEEHIIIHHG@IIIIIHHHECIIHIIIHIHHIHIIIIIIIIIFHIHFHFCHGIIHHHEHHGIIHGHIIIIIIHIIHHIIIIIIIIIIIIIIIHIIIHHIDDDD@
@HISEQ:969:HM2KJBCX2:2:1101:5486:49518 2:N:0:ACTATGCA
TCGGTCCATAGCCCCAACTATCCCTATTAATCATTACGTCGATCCTAGAAACCAACAAAATAGAATCAAACGTCCTATTTCATTATTCCATGCTAATGTATTCAAGCGTAAGCCTGCTTTAAACACTCTAATTTTTTCAAAGTAACAGTCCTGATTCCCCACGACACCAAATTAATGACATCGCGGTTCTTCAGAAGGTAGGAACCAATAATGCCAGTGCGTACCGAAGCACGACCAACAATTTGATCCCGAAATTCAACTACGAGCTTTTTAACTGCAACAACTTTAATATACGCTATTGGAGCTGGAATTACCGCGGCTGCTGGCACCAGACTTGCCCTCCAA
+
DDBDDIIIIIIIHHIIIIIIIIIIIIIIIIIIIIIGIIIIHIHIIIIIIIIIIIIIIGIIIIHHIIHIHIIHHIIIIIHIHEHIIHIHIHIIGHHIIIIIHHIHIIIIIIIIIIIIHHIIIIIIIIHHIIIIIIIIIIIIIIIIIIIIIIIIIIIIIIHIIHIIIIIHIIIIIIIIIIIIIIIIIIIIIIIIHIIIIIIIIIIIHIIHHIIIIIIIIIIIIIIIIIIIIHIIIIIHHIIIIIHHIIIIIIIIIIIIIIIIIIIIIIIIIIIIIIIIIIIIIIIIIIIIIIIIIIIIIIIIIIIIIIIIIIIIIIIIIIIIIIIIIIIIIIIIIIIIIIIIDDDDD
@HISEQ:969:HM2KJBCX2:2:1101:5413:49276 2:N:0:ACTATGCA
TCGGTCCATAGCCCCAACTATCCCTATTAATCATTACGTCAATCCTAGAAACCAACAAAATAGGATCAACGTCCTATTTCATTATTCCATGCTAATGTATTCAAGCGCGAGCCTGCTTTAAACACTCTAATTTTTTCAAAGTAACAGTCCTGATTCCCCACCACACCAAACTAATGACATGATGGTTCGTCAGAAGGTAGGAATCAGTAACACCAGTACGTACCGAAGGCACGACCAGCGTACTAATCCCGAAATTCAACTACGAGCTTTTTAACTGCAACAACTTTAATATACGCTATTGGAGCTGGAATTACCGCGGCTGCTGGCACCAGACTTGCCCTCCAA
+
CBBCDGIHIHHHHIIIHHHIIIIIIGHHGFHHHIIHHIHHHIGHHHECFFHIIHEHEHHFFHHHHHIICCC1CGFH@G1FHHIIIHGI?@GHHHHIHHH@GGHH?FHHIHIHHHHHHHHHHGHIIIHHIIIHHFECGCGIIIIHFHHIIHIIHI@EEGFHHHIHHHIHD@FHHHHCCHFHHHIEHEFHHHIHIHHFFDHHIGIHIHHFGHHHIIHHGEHFHIIIHGG@EHHHHGHGHHIIHHHEHHHHHEFFF1F@HHHGE<HFHEIIIHGGCCHGIIHHHG<HGHIHHHFEHDGIIHIHIHEIHIIIIIHHIHDHHIIIIIIIHHHHIHGF@IIIHHIIDBBDB
@HISEQ:969:HM2KJBCX2:2:1101:5879:50155 2:N:0:ACTATGCA
TCGGTCCATAGCCCCAACTATCCCTATTAATCATTACGTCAATCCTAGAAACCAACAAAATAGGTTTGAACGTCCTATTTCATTATTCCATGCTAATGTATTCAAGCGTTAGCCTGCTTTAAACACTCTAATTTTTTCAAAGTAACAGTCCTGTTTCCCTGCAACACCAAATTAATGGCATTACAGTTCTTCAGAAAGGAGGAATCAGCGAAACCAGTTCATACCAGTGGCACGACCAACCTGCTGACCCCGAAATTCAACTACGAGCTTTTTAACTGCAACAACTTTAATATACGCTATTGGAGCTGGAATTACCGCGGCTGCTGGCACCAGACTTGCCCTCCAA
+
B<DDDI/1<111<CEGH<DD<DGE11DCH@F1C1<CCC1D@@1DHH1CEEHGHEHHEGHEHIIH1<<CGHH111<EH<1<1<CGGG?EFGHEFHEEIIHGG?HE@CDGIIIHGIHFHIHHHGAGFHFFGE1DGHF@GEABAHHHEIIIHEEHHHHHH7?FEHGEHHHHIECC0FFFHIHHIHHHHIIHGIGIGHIHGHHGGHHHFHGIHHHFHIIHHHGG@EHHIIIIIIIHEIHHHIIGHCHGFHIIHHHHHGHIIHIIIIIHHHIHHEHG?HIIHIIIIIHGHHHHIHHIIIHIIIIIIIIIIIIIHIHHCIHHHHHHHHHIHHGIIIHHHFHIIIHIGDAAB@
@HISEQ:969:HM2KJBCX2:2:1101:15537:50177 2:N:0:ACTATGCA
TCGGTCCATAGCCCCAACTATCCCTATTAATCATTACGTCAATCCTAGAAACCAACAAAATAGGATCGAACGTCCTATTTCATTATTCCATGCTAATGTATTCAAGCGTTAGCCTGCTTTAAACACTCTAATTTTTTCAAAGTAACAGTCCTGTTTCCCTGCAACACCAAATTAATGACATTACAGTTCTTCAGAAAGGAGGAATCAGCGAAGCCAGTGCATACCAGTGGCACGACCAACCTGCTGACCCCGAAATTCAACTACGAGCTTTTTAACTGCAACAACTTTAATATACGCTATTGGAGCTGGAATTACCGCGGCTGCTGGCACCAGACTTGCCCTCCAA
+
DDDDDHIIIIIIIIIIIIHIIIIIIIIIIIIIIIIGIIIIIIIIIIIIIIIHIHIIHIIHHIHHIGIIGIIIIHIIIIIIHHIIIIIIEHHIIIIIIIIIIIHIHHIIHIIIIIIHIIIIIHIIIIIIIGIIIIIHIIHGHHFHIIIIIIIIIIIIIHHIHHHHIIIIIIIIIIIIIIHGIIIIIIIIIIIIIIIIIIIIIIIIIIIIIIIHIIHIIIIIIIIIIIIIIIIIIIIIIIHHIIIHGIIIIIHIIIIIIIIIIIIIIIIIIIIIIIIIIIIIIIIIIIIIIIIIIIIIIIIIIIIIIIIIIIIIIIIIIIIIIIIIIIIIIIIIIIIIIIIIIDDDDD
@HISEQ:969:HM2KJBCX2:2:1101:18804:50879 2:N:0:ACTATGCA
TCGGTCCATAGCCCCAACTATCCCTATTAATCATTACGTCAATCCTAGAAACCAACAAAATAGGTTTGAACGTCCTATTTCATTATTCCATGCTAATGTATTCAAGCGTTAGCCTGCTTTAAACACTCTAATTTTTTCAAAGTAACAGTCCTGTTTCCCTGCAACACCAAATTAATGGCATTACAGTTCTTCAGAAAGGAGGAATCAGCGAAACCAGTTCATACCAGTGGCACGACCAACCTGCTGACCCCGAAATTCAACTACGAGCTTTTTAACTGCAACAACTTTAATATACGCTATTGGAGCTGGAATTACCGCGGCTGCTGGCACCAGACTTGCCCTCCAA
+
DDCDDIIIIIIHIIIIIIIIEHHIHIGIIIIIIIIIHIIIHIIIHHHIHIIIHIIIIIIIIIHIHIIIIIHIIIIHIIHIHIIIIIIIFHHIIHIHHIHIHIIHIIIIIIIIIEHIIHHIHEHHIHHIIIHIHIGHHHEHHHEHIIIHIHHHHIIIIIIIIIHHHHIHFHHIHIIIHIHHIHHGEFIHHIIIIIIIIIIIIIIIIIIIIHIIHIIIHHIHIIIIIIHHHHHIIGIIIIIIHEHF<IHIHHHHIIIHIHIIIIIIHHHIIIIIIIIIIIIIIIIHHEHIIIIIHIHIIIIHIIIIIIIIIIHHIIIIIIIIHIHIIHIIHIIIIIHIIIIIIBDDDD
@HISEQ:969:HM2KJBCX2:2:1101:11402:49895 2:N:0:ACTATGCA
TCGGTCCATAGCCCCAACTATCCCTATTAATCATTACGGTGATCCTAGAAACCAACAAAATAGAACCATGCCGTCCTATTCTATTATTCCATGCTAATGTATTCGAGCAAAAATGCCTGCTTTAAACACTCTAATTTTTTCAAGGTAAAGGTCCTGGATCCGCAAGACACCCAATTAAGGACATCAAGTTTCTCCAGAAGGTGAGAAATCAACAGCGACAGTTCATACCCCTTAAGGCATGACCATCACGTCAATCCCGAAATTCAACTACGAGCTTTTTAACTGCAACAACTTTAATATACGCTATTGGAGCTGGAATTACCGCGGCTGCTGGCACCAGACTTGCCCTCCAA
+
BDADDIGHIHGHHHIHIIIIIIIHIHIHE?HHIIIFIHHIIHHHIIEEHIIIIIEHIII?HEHEHI?CHEHG/DHHGHCEEHCGH1<1DFHGHHEFHH1DH<DFHHHGHGGHFHECHHIHHHHHHHHHIIHEHHHHHGIIIHIIIHEIHHHGHHHHHHGEHIIIIIIHIHIHII@GIII;IGIIIHHHHHGHGIIIIHIIHHIIIHIIHIIIIIIIHHGEHIIIIIHIIHIHIIIGIIHHEHEIIIIIHHFHIDHCHIHIIHFGIIIIIHIHIIIIIIHIIHIGIHGIIIIHIIIIHHEHIIIIIHIHHHHHHIHIIHHIIHIIIIIIIIIIIGIHIIHHHIHHECFHD@B@@
@HISEQ:969:HM2KJBCX2:2:1101:5489:51428 2:N:0:ACTATGCA
TCGGTCCATAGCCCCAACTATCCCTATTAATCATTACGTTGATCCTAGAAACCAACAAAATAGAATCGAACGTCCTATTTCATTATTCCATGCTAATGTATTCAAGCGCGTGCCTGCTTTAAACACTCTAATTTTTTCAAAGTAACAGTCCTGACTCCCCACAACATCAAATTAATGACATCATGATTCATCAGAAGGGAGAAATCAATGACATTAGTACGTACCGAAGGCACGACCGACGTATTGATCCCGAAATTCAACTACGAGCTTTTTAACTGCAACAACTTTAATATACGCTATTGGAGCTGGAATTACCGCGGCTGCTGGCACCAGACTTGCCCTCCAA
+
BDDBDIIHIHHHHIIIHIIIIIHHIIIIIIIIIIHIIHHHEHHHHIHIHGIHIFHIHHIFHI@GEHHEHIHHG?GHHHIHHGHICFEC@FFHEHIIIIIHHEIIIHHIHHIHFGH@HHHIHGHFHGHIHHEHHHHHIIFHIIHGEHHHHHHHEGEGIIIIIIHHFHEHGHFIIIIIHIIGIHHIIIIHHIIIIIIIIIHHIIHHHHHIIEHHHHIIIIHHHHIHHHHIIIHHIIHIHIIHIIHIHHHDDHIIIIIIIHHIHIIIIHIHIIIHHFIIIIIHIIIHHHIIIIIIIIIHHIHHIIIIIIIIIIIIIIIIIIIIIIIIIIIIIIIIIIIIIIIIIDDDDD
@HISEQ:969:HM2KJBCX2:2:1101:2107:51365 2:N:0:ACTATGCA
TCGGTCCATAGCCCCAACTATCCCTATTAATCATTACGTCAATCCTAGAAACCAACAAAATAGGATCAACGTCCTATTTCATTATTCCATGCTAATGTATTCAAGCGCGAGCCTGCTTTAAACACTCTAATTTTTTCAAAGTAACAGTCCTGATTCCCCGCCACACCAAATGAATGACATGATGGTTCGTCAGAAGGTAGGAACCAGTAACACCAGTACGTACCTAAGGCACGACCAACGTACTGATCCCGAAATTCAACTACGAGCTTTTTAACTGCAACAACTTTAATATACGCTATTGGAGCTGGAATTACCGCGGCTGCTGGCACCAGACTTGCCCTCCAA
+
BDDADHHHIIHIIIIIHHIIIIHHIIIIIGHHGHHIHCHHIHHHEHIIHIIIFHHIHEEHHEHHHHIEEHHIHFHIHHIIIIHIIHIIIHHIHHHHHHGHICGHHEHDHH>D<FHFG<GG87@EHGFHFHIHGHIHGEHHHHHHHEHHIIIH?FEHDHIIHHHHHCHGHCFHIHHHHGIIHIIIIIHHHEIIHFHGHIIIIIHG;IHHHEHHHHGCIIIIIIIIIIHHIIIGIIIIIIHHFGF@HHGIIIHG?HF@IIIIIIHEHHHHIIIIIIIHFIIIIIIIIHHFHEIIIIIHIIIGIIIIIHHHEHHDIIIIIIIIIIIIIIHHHIHHHIHIIIIHADBBB
@HISEQ:969:HM2KJBCX2:2:1101:4440:51003 2:N:0:ACTATGCA
TCGGTCCATAGCCCCAACTATCCCTATTAATCATTACGGTGATCCTAGAAACCAACAAAATAGGATCGAACGTCCTATTTCATTATTCCATGCTAATGTATTCAAGCGTTAGCCTGCTTTAAACACTCTAATTTTTTCAAAGTAACAGTCCTGTTTCCCTGCAACACCAAATTAATGGCATTACAGTTCTTCAGAAAGGAGGAATCAGCGAAGCCAGTGCATACCAGTGGCACGACCAACCTGCTGACCCCGAAATTCAACTACGAGCTTTTTAACTGCAACAACTTTAATATACGCTATTGGAGCTGGAATTACCGCGGCTGCTGGCACCAGACTTGCCCTCCAA
+
DDDDDIIGIIIIIIIFHIIIIIHIIIIIIIIIIIIIIIIIIHHIIIIIIIHHHIIIIIIIIIIIIIIIIIIIIIIIIIIIIHIIIIIGHIIGIIIHHIIIIHIIIIIIIIIHIIHGIIIIIIHIIIIIIIIIIHIIHIIIIIIIIIIIIIIIIIIIIIIIIIIIIIIIIIIHIIIIIIIIHIIIIIIIIIIIIIIIIIIIIIIIIIIIIIIIIIIIIIIIIIIIIIIIIIIIIIIIIIIIIIIHHIIIIIIIIIIIIIIIIIIIIIIIIIIIIIIIIIIIIIIIIIIIIIIIIIIIIIIIIIIIIIIIIIIIIIIIIIIIIIIIIIIIIIIIIIIIIIIIIDDDDD
@HISEQ:969:HM2KJBCX2:2:1101:11874:51682 2:N:0:ACTATGCA
TCGGTCCATAGCCCCAACTATCCCTATTAATCATTACGTCAATCCTAGAAACCAACAAAATAGGATCAACGTCCTATTTCATTATTCCATGCTAATGTATTCAAGCGCGAGCCTGCTTTAAACACTCTAATTTTTTCAAAGTAACAGTCCTGATTCCCCGCCACACCAAATTAATGACATGATGGTTCGTCAGAAGGTAGGAATCAGTAACACCAGTACGTACCGAAAGCACGACCAACGTACTAATCCCGAAATTCAACTACGAGCTTTTTAACTGCAACAACTTTAATATACGCTATTGGAGCTGGAATTACCGCGGCTGCGGCACCAGACTTGCCCTCCAA
+
DDD?DEHIIHHHHIHGHIHIFHHHIHHIIHHIIIIHIIHHHHGHIIHHHIHIIHHIHIEHHI<CHHHE@GEGHHHHHIIII@GEEEHEGH?EHGEFH@FHCGGHHIECCHIHGHHFHFHBG@@HHEIHGHEHHHHCGHHHFHHHHHHHHIIGHFEHHIIIIIIIIIIHHHHGHGHHIHIIIHHEE<CIIHHHFIIHHFHIIHHCHEHHIHGCIIIIIIHHGIIIIIHHHIIHG=GIIGHHEGDGEHIIIHGIHEHHHF@HHCHHHIIIIIIHHHHHIIIIHIHHIHIIGIHHHIIIIIHHHHHIIIIIIHGIIIIIIIIHHHHIIHIIIIHHHHHIIIIADD@B
@HISEQ:969:HM2KJBCX2:2:1101:21209:51597 2:N:0:ACTATGCA
TCGGTCCATAGCCCCAACTATCCCTATTAATCATTACGGTGGTCCTAGACCAACAAAATAGAACCAACGTCCTATTCTATTATTCCATGCTAATCTATTCAAGCAAAAGCCCGCTTTAAACACTCTAATTTTTTCAAGGTAATGGTCCTGGTTCCCCGACACACCCAATAAAGGACATACCGGCTCACCAGAAGGATAGACCCGACAGCAGAACAGTACTCGCCAGAGACGGACCGTCCGGTCAGGCCTAAAATTCAACTACGAGCTTTTTAACTGCAACAACTTTAATATACGCTATTGGAGCTGGAATTACCGCGGCTGCTGGCACCAGACTTGCCCTCCAA
+
D@DDDE<DCE@1@GEEHGEHEHHEHF1DFHGHHE?CHCE<1C<GEHHHHG@@G<CGHEHHHHHH1GH0E<D@=D<111CC@GDE??EF?1FC@11<F@C@<<DGHIHHHHCHC@?@EBC@CFE?GEGHHHHGGFBEEHFHFEGHEEEHFE;<<HHEEB<EEEDGIIIHGIHHGEBF<CFHIHEIIIH;HHIHGHHHHFEHIIHHHIHHIIGHHIIHHHIHIIFHHIIHHFHHEIFGGIGHHFCIIIHCHHHHGIIIIIIHHHF@HHIIHHHHIIHIIIIHH?IHHIIHHHGCIHHC<FCIIGIIHIIIIIHIHIGIIIGIIIIHGIIIIIIIIIIIIIIDDDDA
@HISEQ:969:HM2KJBCX2:2:1101:16622:52105 2:N:0:ACTATGCA
TCGGTCCATAGCCCCAACTATCCCTATTAATCATTACGTCGATCCTAGAAACCAACAAAATAGAATCAAACGTCCTATTTCATTATTCCATGCTAATGTATTCAAGCGTGCGCCTGCTTTAAACACTCTAATTTTTTCAAAGTAACAGTCCTGATTCCCCACGACACCAAATTAATGACATCGCGGTTCTTCAGAAGGTAGGAACCAATAATGCCAGAGCGTACCGAGGCACGACCGACAATCTGATCCCGAAATTCAACTACGAGCTTTTTAACTGCAACAACTTTAATATACGCTATTGGAGCTGGAATTACCGCGGCTGCTGGCACCAGACTTGCCCTCCAA
+
DDDCDIIIIIIIHIIIIIIIIIIIIIIIIIIIIIIGIIIIIIIHHIIIHIIIIIIIIIIIIIIHHIIIIIIIIHIHHIIIIIIIHIIIIHIHIIIIIIIIIHIIIIIIIIIIIHIIIIIIIIIIIIIIIIHIIHIIIIIHIIIIIIIIIIIIIIIIHIIIIIIIIIIHHIIIIIIIIIIIIIIIIIIIIIIIIIIIIIIIIIIIIIIIHIHIIIHIIIIIIIIIIIIIIIIIIIIIIIIIIIIHIIIIIIIIIIIIIIIIIIIIIIIIIIIIIHIIIIIIIIIIIIIIIIIIIIIIIIIIIIIIIIIIIIIIIIIIIIIIIIIIIIIIIIIIIIIIIIIIDDDDD
@HISEQ:969:HM2KJBCX2:2:1101:13011:52245 2:N:0:ACTATGCA
TCGGTCCATAGCCCCAACTATCCCTATTAATCATTACGTCGATCCTAGAAACCAACAAAATAGAATCAAACGTCCTATTTCGTTATTCCATGCTAATGTATTCAAGCGTGAGCCTGCTTTAAACACTCTAATTTTTTCAAAGTAACAGTCCTGATTCCCCAAGACACCAAATTAATGACATCATGGTTCGTCAGAAGGTAGGAATCAATAATACCAGTACGTACAATAGCACGACCAATAAATTGATCCCGAAATTCAACTACGAGCTTTTTAACTGCAACAACTTTAATATACGCTATTGGAGCTGGAATTACCGCGGCTGCTGGCACCAGACTTGCCCTCCAA
+
DDDDDIIIHHIHIHHHIIIIIIIIIIIIIIIIIIIIIIIIIIIIIIIIIIIIIIIIIHIIHIIIIIIIIIIIIIIIIIIHIHIIIIIHEHHHIIIIIIIHHIHHIIIIIIIIIIIIIIIHIIIIIIIHHIIIIIHIIIIIIIIIIHIIIIIIHIIIIIIHIIIIIIIIIIIHHHHHIIIIIIIIIIIIIIIIIIIIIIIIIIIIHHIHIIIIHIIIIIIIIIIIIIIIIIIIIIIIIIIIIIHHIIIIIIIIIIIIIIIIIIIIIIIIIIIIIIIIIIIIIIIIIIIIIIIIIIIIIIIIIIIIIIIIIIIIIIIIIIIIIIIIIIIIIIIIIIIIIIIIDDDDD
@HISEQ:969:HM2KJBCX2:2:1101:3748:52251 2:N:0:ACTATGCA
TCGGTCCATAGCCCCAACTATCCCTATTAATCATTACGTCAATCCTAGAAACCAACAAAATAGGATCGAACGTCCTATTTCATTATTCCATGCTAATGTATTCAGGCGTTAGCCTGCTTTAAACACTCTAATTTTTTCAAAGTAACAGTCCAGATTCCCTGCAACACCAAATTAATGGCATTACAGTTCATCAGGAAGGAGGAATCAGTGAAACCAGTACATACCAGTGGCATGACCAACCTACTGACCCCGAAATTCAACTACGAGCTTTTTAACTGCAACAACTTTAATATACGCTATTGGAGCTGGAATTACCGCGGCTGCTGGCACCAGACTTGCCCTCCAA
+
DDDDDHIIHIIIIIIIIIHIIIIIIIIIIIIIIIIIIIIIIIIIIIIIHHHHIHIIIIIIIIIIIIIHIIIIIGDHHHIIIIIIIIHIHIIHGIHHIIIIIHHHIEHIIIIIGIIIHGHIHIHIIIIHIIHIIIIIIIIIIIIIIIIIIIIIIHIIIIHIIIIIIIIIIIIIIIIIHIHIIIIIIIHIIHIIIHIIIIIIIIIIHIII<IIIHIIIIIIIIIIIIIIIIIIIIIIIIIHIIHHHFIIIHIIIIIIIIIIIIIIIHIIIIIIIIIIIIIIIIIIIIIIIIIIIHIIIIIIIIIIIIIIIIIIIIIIIIIIIIIIIIIIIIIIIIIIIIIIIIDDDDD
@HISEQ:969:HM2KJBCX2:2:1101:4455:53556 2:N:0:ACTATGCA
TCGGTCCATAGCCCCAACTATCCCTATTAATCATTACGTTGATCCTAGAAACCAACAAAATAGAATCGAACGTCCTATTTCATTATTCCATGCTAATGTATTCAAGCGCGTGCCTGCTTTAAACACTCTAATTTTTTCAAAGTAACAGTCCTGACTCCCCACAACATCAAATTAATGACATCATGATTCATCAGAAGGGAGAAATCAATGACATTAGTACGTACCGAAGGCACGACCGACGTATTGATCCCGAAATTCAACTACGAGCTTTTTAACTGCAACAACTTTAATATACGCTATTGGAGCTGGAATTACCGCGGCTGCTGGCACCAGACTTGCCCTCCAA
+
DDDDDIIIIIIIIIIIIIIIIIHIIIIIIIIIIIIIIIIIIHIIIIIIGIHIIIIIIIIIIIIIHHIIEHIIIIIHIHHHHIIIIIIGIIIGHIIHIIIIIHGIIIIHHHHIIIIIIIIIIIIIHHIIIIIIIIIIIIIIIIIIIIIIIIIIIHIHIIHIIIIIIIEIIIIIIIIIIIIIIIIIIIIIHHHIIIIIIIIIIIIIIIIIIIIIHHIIIIIIIIIIIIIIIIIIIIIIIIIIIIIHHIIIIIIIIIIIIIHIIIIIIIIIIIIIIIIIIIIIIIIIIIIIIIIIIIIIIIIIIIIIIIIIIIIIIIIIIIIIIIIIIIIIIIIIIIHIIIIIIDDDDD
@HISEQ:969:HM2KJBCX2:2:1101:2922:52840 2:N:0:ACTATGCA
TCGGTCCATAGCCCCAACTATCCCTATTAATCATTACATCGATCCTAGAAACCAACAAAATAGAATCGGATGTCCTATTTCATTATTCCATGCTAATGTATTCAAGCGTGAGCCTGCTTTAAACACTCTAATTTTTTCAAGGTAACAGTCCTAATTCCCCGTGACACCAAATTAATGGCATTACGGTTCTTTAGAAGGTGAGAAATCAATAATATCAGTACATACCAACGGCATGACCGAAACATTGATCCCGAAATTCAACTACGAGCTTTTTAACTGCAACAACTTTAATATACGCTATTGGAGCTGGAATTACCGCGGCTGCTGGCACCAGACTTGCCCTCCAA
+
DDDCDHIIIIIIHIIIIIIIIIIIIIIIIIIIIIIIIHIIIIIIIIIIIIIIIIIIIIIIIIIIHIIHIHIHIEEHIIIIIIIIIIIIHIIHIIGHHIIIIHIIIIHIIIIIIIIIIIGIIIIIIIIIIIEHIIIIIIIIIIIIIIIIIIIIIIHIIIIIIIIIIIIIIIIIIIIIIIIIIIIIIIIIIIIIIIIIIIIIIIIIIIIIIIIIHHHIIIIIIIIIHIIIIIIIIIIIIIIIIIIIHEGIIIIIIIIIIIIIIIIIIIIIIIIIIIIIIIIIIIIIIIIIIIIIIIIIIIIIIIIIIIIIIIIIIIIIIIIIIIIIIIIIIIIIIIIIIIIIIIDDDDD
@HISEQ:969:HM2KJBCX2:2:1101:1672:54350 2:N:0:ACTATGCA
TCGGTCCATAGCCCCAACTATCCCTATTAATCATTACGGCTCTCCTAGAAACCAACAAAATAGGAGCGCCGTCCTATTCTATTATTCCATGCTAATGTATTCGAGCAAAGGCCTGCTTTGAACACTCTAATTTTTTCAAAGTAAAAGTCCTGCTTCCCGAACACACCCAGTGAAGGGCATGCCGTTCCGCAGAAGGAAAGGCCCGGCCGAACCAGTGCACGCGGTGAGGCGGACCGGTCAGCCAGGCCCAAGGTTCAACTACGAGCTTTTTAACTGCAACAACTTTAATATACGCTATTGGAGCTGGAATTACCGCGGCTGCTGGCACCAGACTTGCCCTCCAA
+
DD@<<CDGHGHHIHIEHHHHIIHIIHIIHIIIIIIEH<GHHHIIIIIHIIIIHHEHEHFIHIHCHEH<FHCDHHHGHIIH?FHIIIFFHHEHHGHI@DHEIDIIIHIIHH?CHHCFHIIEHIIIICCHIHEHHHHEHHB@HFHEGHBDHHGHEECIHHGCHHEIHHGIIIHHIIHFHHDHHHHHHHHIHEIHIIIIIHEHHDGHIIIIGHHIIIIIIIIIIIIIIHGGIIIIIHHHHHHIIHGIIIIIIHG?HEIIIIHIHGIHGIIIHIIHHIIIIHIIIIIHEHHIIHIIIIIHIHIHIIIIIIIIHGCHIHGIIIIIHEIGIIIIIIHHHIIHIIHDDDDD
@HISEQ:969:HM2KJBCX2:2:1101:15676:54373 2:N:0:ACTATGCA
TCGGTCCATAGCCCCAACTATCCCTATTAATCATTACGTCGATCCTAGAAACCAACAAAATAGAATCAAACGTCCTATTTCATTATTCCATGCTAATGTATTCAAGCTCGAGCTTGCTTTAAACACTCTAATTTTTTCAAAGTAACAGTCCTGATTTCCCGCGACACCAAATTAATGACATCGTGGTTCGTCAGAAGGGAGAAACCAATAATGCTAGTACGTACAAAGTACGACCGACATATTAGTCCCGAAATTCAACTACGAGCTTTTTAACTGCAACAACTTTAATATACGCTATTGGAGCTGGAATTACCGCGGCTGCTGGCACCAGACTTGCCCTCCAA
+
DDDADIIIIIIIIIIIIIIIIIIIIIIIIIIIIIIHIHHIIIIIIIHIGIIIIIIIHFHIIIHHIIIIIIHICGHGHIIIIIIIIHHIHGIIGIIIHHGIIFHIIIHIHHEIIIIIIIIHHHIHHHCHHIIIIIHHHIIIIHHIIIHIIIHHGIHHIIHHHIIHHHHIIHHHHIIIIHIIHIIIIIHHIHHHIIIIIIIIIIIIHIIIHHIIIIIIIIIIIIIHIIIIHHIIIIIIIHIHHIHHHHHGIHGHIIIIIIIHIIHIIIIIIIIIIIIIIIIIIIIIIIIIIIIIIIIIIHIIIIIIIIIIIIIIGIIIIIIIIIIIIIIIIIIIIIIIIIICDDDD
@HISEQ:969:HM2KJBCX2:2:1101:10504:54536 2:N:0:ACTATGCA
TCGGTCCATAGCCCCAACTATCCCTATTAATCATTACGTCAATCCTAGAAACCAACAAAATAGGATCGAACGTACTATTTCATTATTCCATGCTAATGTATTCAAGCGTTAGCTTGCTTTAAACACTCTAATTTTTTCAAAGTAACAGTCCAAATTCCCCAAAACACCAAATTAATGGCATTAAGATTCATCAGGAAGGAGGAATCAGTGAGACCAGTACATACCAGAGGCATGACCAACCTACTAACCCCGAAATTCAACTACGAGCTTTTTAACTGCAACAACTTTAATATACGCTATTGGAGCTGGAATTACCGCGGCTGCTGGCACCAGACTTGCCCTCCAA
+
DDDCDIIHHIHIIHHIIIIIIHGHFHIIHHIHIIIIIIIIIIIHIIGHIEHHHIIHHHIIIIGHGHHIHGCEHHEHIIHCCHHHGHHFCCHFHIIHIIIHGFIIHIIIIIIIIHHHIIIIIHIIIHHEHBHHHIIHHIIHHIIIHHHIIGHFCFEHHIHFHHHHIGHGGGGEIIHIHFHHGHIIIIIIIIIIIIGHHIHGHHGHIIIIHGIIHHIIHIIIIIHIHHHIHHIHIHHDHHHHHHHEGCFCFDGHIHEHHIGHHHDHHEHIHHHIHEGIHIIHHHGHGHHIIHIHHIHHIIIIHHHIGIIIIIHHHIGIHHHHIIIIIIHHHHIHHIIIIIIIIDCDDD
@HISEQ:969:HM2KJBCX2:2:1101:6853:53912 2:N:0:ACTATGCA
TCGGTCCATAGCCCCAACTATCCCTATTAATCATTACGTCAATCCTAGAAACCAACAAAATAGGATCGAACGTCCTATTTCATTATTCCATGCTAATGTATTCAAGCGTTAGCCTGCTTTAAACACTCTAATTTTTTCAAAGTAACAGTCCTGTTTCCCTGCAACACCAAATTAATGACATTACAGTTCTTCAAGAAGGAGGAATCAGTAAAGCCAGTACACACCATTGGCACGACCAACCTACTGACCCCGAAATTCAACTACGAGCTTTTTAACTGCAACAACTTTAATATACGCTATTGGAGCTGGAATTACCGCGGCTGCTGGCACCAGACTTGCCCTCCAA
+
DDDDDIIIIIHIIIIIIIIIIIIIIIIIIIIIIIIIIIIIIIIIIIIIIIIIIIHIHIIIIIIIIIIIIIIIHHHIIIIIIIIIIIIIIIIHIIHIIIIIIIIIIIIIIIHIHIHHHHIIIIIIIIIIIIHIIHIIIIIIIIIIIIIIIIIIIIIIIIIIIIIIIIHIHIIIIIIIIIIIIIIIIIIIIIIIIIIIIIIIIIIIIIIIIHHIIIIIIIIIIIHIIIIIHIIIIIIIIIHHIIIIIIIIIIIIHIIIIIIIIIIIIIIIIIIIIIIIIIIIIIIIIIIIIIIIIIIIIIIIIIIIIIIIIIIIIIIIIIIIIIIIIIIIIIIIIIIHIIIIIDDDDD
@HISEQ:969:HM2KJBCX2:2:1101:7723:55294 2:N:0:ACTATGCA
TCGGTCCATAGCCCCAACTATCCCTATTAATCATTACGTCAATCCTAGAAACCAACAAAATAGGATCAACGTCCTATTTCATTATTCCATGCTAATGTATTCAAGCGCGAGCCTGCTTTAAACACTCTAATTTTTTCAAAGTAACAGTCCTGATTCCCCGCCACACCAAATGAATGACATGATGGTTCGTCAGAAGGTAGGAACCAGTAACACCAGTACGTACCTAAGGCACGACCAACGTACTGATCCCGAAATTCAACTACGAGCTTTTTAACTGCAACAACTTTAATATACGCTATTGGAGCTGGAATTACCGCGGCTGCTGGCACCAGACTTGCCCTCCAA
+
DDDDDIIIIIIIIGHIIHIIIIIIIIIIIIIIGIIIIIIIIIIIIIIIIIHIIIIIGHIIIIIIIIIIEHHIIIIGHIIIIIHIHHIIHGIIIIHIIIIIIHGHFIHHHHHIIHIIHHFHIIHHIHIIIIIIIIIIIHIHIIIHHIIHIHHGEHIIIIIIHIHHHIIIIIHIIIHIIIHHIHIIIIIIIIHIIIIIIIIIIIIIIIIIIHHHGGHIIIIIIIIIIIIIIIIIIIIIIIIIIIIHIIIIIIIIIIHIIIIIIHIIHIIIIIIIIIIIIIIIIHHIIHIIIIIIIIIIIHHIIIIIIIIIIIIIIIIIIIIIIIIIIIIIIIIIIIIIIIIIDDDDD
@HISEQ:969:HM2KJBCX2:2:1101:4519:55541 2:N:0:ACTATGCA
TCGGTCCATAGCCCCAACTATCCCTATTAATCATTACGTCGATCCTAGAAACCAACAAAATAGAATCAAACGTCCTATTTCATTATTCCATGCTAATGTATTCAAGCGTAAGCCTGCTTTAAACACTCTAATTTTTTCAAAGTAACAGTCCTGATTCCCCACGACACCAAATTAATGACATCGCGGTTCTTCAGAAGGTAGGAACCGATAATGCCAGTGCGTACCGAGGCACGACCAACAATTCGATCCCGAAATTCAACTACGAGCTTTTTAACTGCAACAACTTTAATATACGCTATTGGAGCTGGAATTACCGCGGCTGCTGGCACCAGACTTGCCCTCCAA
+
DDDDDHHIIIIIIIIIIIIIHHIHHHIHIIIIHIIIIHIIIIIIIIIHHHIHHIIIIIIHIIHHFHHHHIIIIEHIIIIEHHIIEHIIIIIIHHHHHHIIIIIIIIIIHIIIHHHIIHHHHHHIIIHHHHHIIIIHHHHIGIHIIIIIIIIIHIIIIIIHIIIHIIIIHIIIHIIIIIIHIHHIIIIIIIGIIHIIIHHHIHIIIIIIIIIIIIIIIIIIIIIHIIIIIIIIIIIIIIIIIHHDIHHHIIHIIHEHIIIIIIHIIIIIIIIIIHIIIIHIIHIIIIIIIHIIHIIIIIIIIIIIIIIIIIIIIIIIIIIIIIIIIIGIIIIIIIIIIIIIDDDDD
@HISEQ:969:HM2KJBCX2:2:1101:4979:55566 2:N:0:ACTATGCA
TCGGTCCATAGCCCCAACTATCCCTATTAATCATTACGTCAATCCTAGAAACCAACAAAATAGGATCGAACGTCCTATTTCATTATTCCATGCTAATGTATTCAAGCGTTAGCCTGCTTTAAACACTCTAATTTTTTCAAAGTAACAGTCCTGTTTCCCTGCAACACCAAATTAATGACATTACAGTTCTTCAGAAAGGAGGAATCAGCGAAGCCAGTGCATACCAGTGGCACGACCAACCTGCTGACCCCGAAATTCAACTACGAGCTTTTTAACTGCAACAACTTTAATATACGCTATTGGAGCTGGAATTACCGCGGCTGCTGGCACCAGACTTGCCCTCCAA
+
DDDDDIIIIIIIIIIIIIIIIIIIHIIIIIIIIIIIIIIIIIIIIIIIHIIIIIIIIIIHIIIIHHHHIIIIIGIIHIIIIGIIIIIEHIIIHIIIIIIIIIIIIIIIIIIIIIIIIIIIIIIIIIIIIIIIIIIIIIIIIIIIIIIHHGIIIIIIHIHIIIIIIIHIIIIIIIHIIIIIIIIIIIIIIIIIIIIIIIIIIIIIIIIIIIIIIIIIIIIIIIIIIIIIIIIIIIII>IIIIIIHGIIIIIIIIIIIIIIIIIIIIIIIIIIIIIIIIIIIIIIIIIIIIIIIIIIIIIIIHIIIIIIIIIIIIIIIHIIIIIIIIIIIIIIIIIIIIIIIIDDDDD
@HISEQ:969:HM2KJBCX2:2:1101:5174:55669 2:N:0:ACTATGCA
TCGGTCCATAGCCCAACTATCCCTATTAATCATTACGTCAATCCTAGAAACCAACAAAATAGGATCAAACGTCCTATTTCATTATTCCATGCTAATGTATTCAAGCGTTAGCTTGCTTTAAACACTCTAATTTTTTCAAAGTAACAGTCCTGTTTCCCTGCAACACCAAATTAATGACATTACAGTTCTTCAAGAAGGAGGAACCAGTAAAGCCAGTACATACCAGAGGCACGACCAACCTACTAATCCCGAAATTCAACTACGAGCTTTTTAACTGCAACAACTTTAATATACGCTATTGGAGCTGGAATTACCGCGGCTGCTGGCACCAGACTTGCCCTCCAA
+
DDA@DIHHHIFEEHIICHEHHHHHICHFHG?GHHHHHCFHIHIGHHCFEFFEHHHIIIGHH?FHH1FCHH@GHDEEGHI@HHG@CCCE1<CDE@CHHHHHHEIHHGEIIHGIHHDHIHHIIHHHGGHHHFFHHIIEHIIIGIIIIHGHIHHEHGCH@EFIIHHHHIGIIHHHHGFHHHHHGIIIIHHHHGEIIHHIHHHGHHFHHIHHIIIIH;IHIIIIHHGIIIIHGHIHHHIIIIHHGGFFHCIIIHIHHHHGHHEGGEGCHHIHHHHHHHIIIGIIIIHHCCFHHHHHHHHHIIIIIIIHHCHHIIHIIIIHIIHHHIIIHEHHHIIHIIHHIIIIADDDD
@HISEQ:969:HM2KJBCX2:2:1101:13739:55630 2:N:0:ACTATGCA
TCGGTCCATAGCCCCAACTATCCCTATTAATCATTACGGTGATCCTAGAAACCAACAAAATAGAATCGGATGTCCTATTTCATTATTCCATGCTAATGTATTCAAGCGTGAGCCTGCTTTAAACACTCTAATTTTTTCAAGGTAACAGTCCTAATTCCCCGTGACACCAAATTAATGGCATTACGGTTCTTTAGAAGGTGAGAAATCAATAATATCAGTACATACCAACGGCATGACCGAAACATTGATCCCGAAATTCAACTACGAGCTTTTTAACTGCAACAACTTTAATATACGCTATTGGAGCTGGAATTACCGCGGCTGCTGGCACCAGACTTGCCCTCCAA
+
DADDDIIIIIIIIIIIIIIIIIIIIIIHIIIHIIIIIIIIIHIIIIIIIIHGIIIIIIIIIIIIIIIIIHIHIIIIIIIIIIIIIIIHIIIIIIHIIIIIIIIIIHIIIIIIIIIIIIIIIIIIIIIIIIIIIIIIIIIIIIIIIIIIIIIIIIIIIIIIIIIIIIIIIIIIIIIIIIIHIIIIIIIIIHHIIIIIIIIIIIHIIIIIIIIIIIIIIIIIIIIIIIIIIIIIIIIIIIIIIIIIHGIIIIIIIIIIIIIIIIIIIIIIIIIIIIIIIIIIIIIIIIIIIIIIIIIIIIIIIIIIIIIIIIIIIIIIIIIIIIIIIIIIIIIIIIIIIIIIIIDDDDD
@HISEQ:969:HM2KJBCX2:2:1101:14794:56109 2:N:0:ACTATGCA
TCGGTCCATAGCCCCAACTATCCCTATTAATCATTACGTCAATCCTAGAAACCAACAAAATAGGATCAAACGTCCTATTTCATTATTCCATGCTAATGTATTCAAGCGTTAGCCTGCTTTAAACACTCTAATTTTTTCAAAGTAACAGTCCTGTTTCCCTGCAACACCAAATTAATGACATTACAGTTCTTCAGAAAGGAGGAATCAGCGAAGCCAGTACATACCAAAGGCACGACCAACCTGCTAACCCCGAAATTCAACTACGAGCTTTTTAACTGCAACAACTTTAATATACGCTATTGGAGCTGGAATTACCGCGGCTGCTGGCACCAGACTTGCCCTCCAA
+
DDDDDHIIIIIIIIIIIHHIIIHHHIIIIIIIIIIGIIIIHIIIIHIIIIIIHIIIGHEGIIGHHIIHIGCEEHFHIIIIIIIHHHIHHIIHIIFEHHIIIIIIIIHIIIIIIIIIIHIIIHHHIIIIIIIIHIIIHHHHIIIIIIHIIIHIHHHIIGIIHIIIIHHHHHHHHIHIIIHHHIHHHIHEHIHIIIHIIIHHFIIIIIIIIIIIIIIIIIIIIHII<IIIHIIIIIIIIIIIIIIIIIIIIIIIIIIIIGIIHHHIIIIIIIIIIIIIIIIIIHHHIIIIIIIIIIIIIIIHIIIIIIIIIIIIIIIIIIHIIIIIIIHIIIIIHIIIIIIIIDDDDD
@HISEQ:969:HM2KJBCX2:2:1101:7340:56161 2:N:0:ACTATGCA
TCGGTCCATAGCCCCAACTATCCCTATTAATCATTACGTCAATCCTAGAAACCAACAAAATAGGATCGAACGTCCTATTTCATTATTCCATGCTAATGTATTCAAGCGTTAGCTTGCTTTAAACACTCTAATTTTTTCAAAGTAACAGTCCAAATTCCAGCTCCAATAGCGTATATTAAAGTTGTTGCAGTTAAAAAGCTCGTAGTTGGATTTCTGGTATAGTGCGCTTGGCCCGCCACGGTTTCGTGTGTGAGTGCCGATGCGCGCTTACCATCTTCCTGGAGAACGTTCCTGCCCTTTGCTGGGTTGGGTTCGCAATCCAGGACCTTTACTTTGAAAAAATTAGAGTGTTTAAAGCAGGCGGTTAGTTATGAATACATTAGCATGGAATAATAAGTTAGGGCTCGTTTATCGTATTTTGTTGGTTTTTGGATTTGTGAGCAATGATTAATAGGGATAGTTGGGAACAGGTTCGCT
+
DDDDDIHIIIIIIIIIIIIIIIIIIIIIIIIIIIIIIIIIIIIIIIIIEHIIIIIIGIIIIGFHHIIIIIIIIIIIIIIIIIIIHIIGFIIHIIIIIIIGGDGGGHHHHIIHGHIIIIIIIFHIIHHEGEHIIIIIIIIIIIIIIHEHIHIIIIIIHFH?HHIIFFFEGHHIHHHIIGEGHHH?FCG?HEEEHHIGHE?CGH:CCCD.D@CGF?EH-.7DG-BC.C+IIHHIHIHIHHHGIIIIGIIGIIIIIHHHIIIGIHHIIIIIIIHHIIIHIIIIIIIIIIIIIIIIIIHIIHIIIIIIIIIIIIIIHHIIHIIIIIIIHHHHIIIIIIIIIIIIIIIHIIIIIIIIIIIIIHIIIIIIIIIIIIIIIIIHIIIIIIIIIIIIIIIIIIIIHIIIIIIIIIIIIIIIIIIIIIIIIIIIIIIIIIIIIIIIIIIIIIIIIIIIIIIIIIIIIIIIIIIIIIHIIIIIDDDDD
@HISEQ:969:HM2KJBCX2:2:1101:15188:57718 2:N:0:ACTATGCA
TCGGTCCATAGCCCCAACTATCCCTATTAATCATTACGTCGATCCTAGAAACCAACAAAATAGAATCAAACGTCCTATTTCATTATTCCACGCTAATGTATTCAAGCGTGCGCCTACTTTAAACACTCTAATTTTTTCAAAGTAACAGTCCTGATTCCCCACGACACCAAATTAATGACATCGTGGTTCTTCAGAAGGTAGGAACCAATAATGCCAGTGCGTACCGAAGCATGACCGACAATTTGATCCCGAAATTCAACTACGAACTTTTTAACTGCAACAACTTTAATATACGCTATTAGAGCTGGAATTACCGCAGCTGCTGGCACCAGACTTGCCCTCC
+
DDDDDGIIIIIHIIHIIIIIIHIIIIIIHIIIIIIIIIIIIIHIIIHIEHIIIIIIGHICHEHIIIIIIIHECGHHIIIIIHHIHIIHFHIHIIIIIHHIIIHGHHHHIHIGHIIIIHIIHIGIIIIIIIIHIIHIIHIIIIHIIIIIIIIIIIIIHIIHIIIIIIIIIIHIIHIIIIHHIIIIIIIIIIIIIIIIIIIIIIIIIIIIHHHIIIIIIIIIIIIHIIIGIIIIIHIHIIHHEGIIIIIIIIIIHIIIIIIHHGHIIHIIIIIIIIIIIIIIIHHIIIIIIHIIHIIIIIIIIIIIIIIIIIIIIIIIIIHIIIIIIHIIIIIHHHIIIIDDDDD
@HISEQ:969:HM2KJBCX2:2:1101:3264:58709 2:N:0:ACTATGCA
TCGGTCCATAGCCCACTATCCCTATTAATCATTACGTCGATCCTAGAAACCAACAAAATAGAATCAAACGTCCTATTTCATTATTCCATGCTAATGTATTCAAGCGTAAGCCTGCTTTAAACACTCTAATTTTTTCAAAGTAACAGTCCTGATTCCCCACGACACCAAATTAATGACATCGCGGTTCTTCAGAAGGTAGGAACCAATAATGCCAGTGCGTACCGAAGCACGACCAACAATTTGATCCCGAAATTCAACTACGAGCTTTTTAACTGCAACAACTTTAATATACGCTATTGGAGCTGGAATTACCGCGGCTGCTGGCACCAGACTTGCCCTCCAA
+
DDDDDIIIIIIIIIIIIIIIIIIIIIIIIIIIIIIIIIIIIIIIIIIIIIIIIIIHHIIIIIIIIIIIIIIIIIIIIIHIIIIIIIIIIIGIIIIIIIIIIIIIIIIIIIIIIIIIIIIIIIIIIIIIIIIIIIIIIIIIIIIIIIIIIIIIIIIIIIIIIIIIIIIIIHIIIIIIIIIIIIIIIIIIIIIIIIIIIIIIIIIIIIIIIIIHIIIIIIIIIIIIIIIIIIIIIIIIIIIIIIIIIIIIIIIIIIIIIIIIIIIIIIIIIIIIIIIIIIIIIIIIIIIIIIIIIIIIIIIIIIIIIIIIIIIIIIIIIIIIIIIIIIIIIIIIIIIIIIDDDDD
@HISEQ:969:HM2KJBCX2:2:1101:17185:58056 2:N:0:ACTATGCA
TCGGTCCATAGCCCCAACTATCCCTATTAATCATTACGTCAATCCTAGAAACCAACAAAATAGGATCAAACGTCCTATTTCATTATTCAATCCTAATGTATTCAAGCGTTAGCCTACTTTAAACACTCTAATTTTTTCAAAGTAACAGTCCTGTTTCCCTGCAACACCAAATTAATGACATTACAGTTCTTCAGAAAGGAGGAATCAGCGAGACCAGTACGTACCAATGGCACGACCAACCTGCTGACCCCGAAATTCAACTACGAGCTTTTTAACTGCAACAACTTTAATATACGCTATTGGAGCTGGAATTACCGCGGCTGCTGGCACCAGACTTGCCCTCCAA
+
@@D?DG<<<CHEHIEEECCC<<<DHGFHC?<DGHICG@<1DE<CH1<1FHII1D@0<<1<D@1<@11D1<101<<C1<F<1<11DFHH1<@1<1<<IH9HHHE@HHDIIHEHG3F$1ECHF<FDC1A<BCGHGCHB.FB<IHHEEHHB<7HFHHCHDFEEHF1GD<CEHFCEEHH9CHEE7EFC/@CGCHGCCGGIHHHFIIHEHCEGHGE5D?GH;CCFG?GGCB@E6@<</?CCEHH@@@GD<C:/?:H@HEGG@HGEHCHHHE?EG<EEHD<CF1EHHFF<HHFHGHHHEEHF@FCEFCCC<<ECEHFD/E?C?HGFEHIGIHHHCFFCGEGEECCE<<@<??
@HISEQ:969:HM2KJBCX2:2:1101:10248:59184 2:N:0:ACTATGCA
TCGGTCCATAGCCCCAACTATCCCTATTAATCATTACATCGATCCTAGAAACCAACAAAATAGAATCGGATGTCCTATTTCATTATTCCATGCTAATGTATTCAAGCGTGAGCCTGCTTTAAACACTCTAATTTTTTCAAGGTAACAGTCCTAATTCCCCGTGACACCAAATTAATGGCATTACGGTTCTTTAGAAGGTGAGAAATCAATAATATCAGTACATACCAACGGCATGACCGAAACATTGATCCCGAAATTCAACTACGAGCTTTTTAACTGCAACAACTTTAATATACGCTATTGGAGCTGGAATTACCGCGGCTGCTGGCACCAGACTTGCCCTCCAA
+
DDDDDIIIIIIIIHIIIIIIIIGIIHIIIIIIIIIIIIIIIIIIIIIHIIIIIIIIIIIEHHHIIIIIIIIHHIHHIIIHHHIIIIIIIIIIIIIIIIIIHGIIIIIIIIIIIIIIIHIIIIIIIIIIIIIIIIIIIIIIIIIIIIHIIIIIIHIIIIIIIIIIIIIIIIIIIIIIIIIIIIIIIIIIHHIIIIIIIIIIIIIIIIIIHHIIIIIIIIIIIIIIIIIIHIIIIIIIIIIIIIIIHG<IIIIIIIIIIIIIIIIIIIIIIIIIIIIIIIIIIIIIIIIIIIIIIIIIIIIIIIIIIIIIIIIIIIIIIIIIIIIIIIIIIIIIIIIIIIIIIIDDDDD
@HISEQ:969:HM2KJBCX2:2:1101:14232:57873 2:N:0:ACTATGCA
TCGGTCCATAGCCCCAACTATCCCTATTAATCATTACGTCAATCCTAGAAACCAACAAAATAGGATCAAACGTCCTATTTCATTATTCCATGCTAATGTATTCAAGCGTTAGCCTGCTTTAAACACTCTAATTTTTTCAAAGTAACAGTCCTGTTTCCCTGCAACACCAAATTAATGGCATTACAGTTCTTCAGAAAGGAGGAACCAGCAAAGCCAGTGCATACCAGTGGCACGACCAACCTGCTGATCCCGAAATTCAACTACGAGCTTTTTAACTGCAACAACTTTAATATACGCTATTGGAGCTGGAATTACCGCGGCTGCTGGCACCAGACTTGCCCTCCAA
+
DDDDDIIHIIHIIHHHIIHIGIGHHHHIIHIIIIIIIHIIGHIIIHIIHHIIIIIHIIHHHIHIHHHHEHII@GHIIIHIIIHIIIIIIIHIIIIIIIIIIGIIIIHFHHIIHHIHHFFGHIIHIIIIHIHHHHHIIIIIIIIIHIHHIIHIIIIIIIIIIIIIIIIIIIHGIHIIIIIIHIIIIIIIIIHHIHGFIIIIIIIIIIHIIIIHIIIIIIIGIHHEC?IIIIIIGIIIIIIIIIIHHIIIIIIIIIGIIIIIIIIIIIIIIIIIIIHGIIIIIIIIIIIIIHIIIIIIIIIIIIIIIGIIIIIIIIIIIIIIIHIIIIIIIIIIIIIIIHHIHDDDDD
@HISEQ:969:HM2KJBCX2:2:1101:17492:59301 2:N:0:ACTATGCA
TCGGTCCATAGCCCCAACTATCCCTATTAATCATTACGGCGGTCCTAGAAACCAACAAAATAGGATCGCACGTCCTATTCTATTATTCCATGCTAACGTATTCGAGCAAAGGCCTGCTTTGAACACTCTAATTTTTTCAAAGTAAAAGTCCTGGTTCCCCAACACACCCAGTGAAGGGCATGAGGCTCTCCAGAAGGAAAGGCCCGGCCGAACCAGTACACGCGGTGAGGCGGACCAGACAGCCAGGCCCAAGTTTCAACTACGAGCTTTTTAACTGCAACAACTTTAATATACGCTATTGGAGCTGGAATTACCGCGGCTGCTGGCACCAGACTTGCCCTCCAA
+
DDDDDIIIIIHIIIIHIIIIIIIIIIIIHIIIIIIIIIIIIIIIIEHIHIIIIHIIIIHHIIIIIIHHIIHIIIIIHHHIIIIIIIIIIIIIIIIIHIIIIHIIIIIIHIIIIIIIIIIIIHHIIIIIIIIIIIIIHIIIIIIIIIIIIIIIHHIIIIHIIIHIIIIIIIIIIIIIIIHHIIIIIIIIIHIIIIIIIIIIIIIIIIIIIIHIIIIIIIIIIIIIIIIIIIIIIIHIIIIIIIIIIIIHIIIIIIIIIIIIIIIIIIIIIIIIIIIIIIIIIIHIIIIIIIIIIIIIIIIIIIIIIIIIHIIIIIIIIIIIIIIIIIIIIIIIIIIIIIIIDDDDD
@HISEQ:969:HM2KJBCX2:2:1101:19458:59494 2:N:0:ACTATGCA
TCGGTCCATAGCCCCAACTATCCCTATTAATCATTACGTCAATCCTAGAAACCAACAAAATAGGATCGAACGTCCTATTTCATTATCTCATGCTAATGTATTCAAGCGTTAGCCTGCTTTAAACACTCTAATTTTTTCAAAGTAACAGTCCTGTTTCCCTGCAACACCAAATTAATGACATTACAGTTCTTCAGAAAGGAGGAATCAGCGAAGCCAGTGCATACCAGTGGCACGACCAACCTGCTGACCCCGAAATTCAACTACGAGCTTTTTAACTGCAACAACTTTAATATACGCTATTGGAGCTGGAATTACCGCGGCTGCTGGCACCAGACTTGCCCTCCAA
+
BD@@<CEHHIE<11<00<FG?GHHHI@GEFGCCGE@C<1<<0DH?GH?<FE11DGHC@1D1<1<<@D<C11/<<<<<1<C11<<1<11<D<11@F@HHEGHHIHHDE?HHHHHFIHIHIHGDEGAGFEIHHHHHHFHGHFH8EHIIIEIGIIIIHIHHE??HHHFIIGIIHGHIIIIHIII:IIII;IIIIGIIHIIIIIIIII:IIII:HHHHIHHHHEHII=IH=HEIIIIIIIIIIIIHFHFIIIIGIIIIIIIIHIHHIIIIIHGIIGIIIHHHEHIIIIIIIHIIIIIIIIIHIIGIIIIIHHHHIIIIIIIIIIIHIIIIIGHHHHIHHHIIIHH@BCD@
@HISEQ:969:HM2KJBCX2:2:1101:7385:58026 2:N:0:ACTATGCA
TCGGTCCATAGCCCCAACTATCCCTATTAATCATTACGTCAATCCTAGAAACCAACAAAATAGGATCGAACGTCCTATTTCATTATTCCATGCTAATGTATTCAAGCGTTAGCCTGCTTTAAACACTCTAATTTTTTCAAAGTAACAGTCCTGTTTCCCTGCAACACCAAATTAATGACATTACAGTTCTTCAAGAAGGAGGAATCAGTAAAGCCAGTACACACCATTGGCACGACCAACCTACTGACCCCGAAATTCAACTACGAGCTTTTTAACTGCAACAACTTTAATATACGCTATTGGAGCTGGAATTACCGCGGCTGCTGGCACCAGACTTGCCCTCCAA
+
DDDAAIIHIIHHHHHHIIHIIIHIIIIIIHIIGHIIIHIIHIIIIIIIHIIIIHIGIHGHHHGHHIIIGIIIIIIIIHHHIHIIIHIH@FHHIIHIIIIIIGIIIIIIIIHHIIIIIIIIIIHIHIIIIHHHHHIHIIIIIIIIIIIHIIHHHIIIIIIHHHHIIHFHHHHIIHHIIIIIIIIIIIIIIIIIIIIIIIIIIIIHIIIIIHIIIIIIIIIHIIIIIIIHIIIIIIHIIHHIHHFGHIIHIIHIHIIIIIIIIIIIIIIIIIIIIIIIIIIIIIIIIIIIHHIIIIIIIIIIIIIIIIIIIIIIIIIIIIIIIIIIIIIIIIIIIIIIIIIIIDDDDD
@HISEQ:969:HM2KJBCX2:2:1101:14098:59983 2:N:0:ACTATGCA
TCGGTCCATAGCCCCAACTATCCCTATTAATCATTACGTCGATCCTAGAAACCAACAAAATAGAATCAAACGTCCTATTTCATTATTCCATGCTAATGTATTCAAGCGTAAGCCTGCTTTAAACACTCTAATTTTTTCAAAGTAACAGTCCTGATTCCCCACGACACCAAATTAATGACATCGCGGTTCTTCAGAAGGTAGGAACCAATAATGCCAGTGCGTACCGAAGCACGACCAACAATTTGATCCCGAAATTCAACTACGAGCTTTTTAACTGCAACAACTTTAATATACGCTATTGGAGCTGGAATTACCGCGGCTGCTGGCACCAGACTTGCCCTCCAA
+
DBDD@HCHIIHCCEHEHHIHIIIIIFHHIIIHHHIGHHHIICHFHIIHGHIEGHEHHHGC?GFCHHHIIIIHHIIIIFHHEHHIHFHI?FHGEHIIIIHHHIIHHHHEGHGHFIHHEHHHHIIIIHGIIHHIHI?IIIIIIIIIIIIIGHGEEIGHHEHIHHIIIIIIIIHHGHIHIIIIIIIIHIIIIHHIIIIIIIIIIIIHIHIIHHIIIIIIIIIIHHHEHIHIHGIIIHHIIIFIHIIHIIIIIIIIIIIIIIHFIHIIIHIIIIIIIIIIIIIIIIHIIIIIIIIIIIIIIIIIHIIIHIIIIIIIIIIIIIIHIIIIIIIIIIIHIIIIIIIIDDDDD
@HISEQ:969:HM2KJBCX2:2:1101:7827:60241 2:N:0:ACTATGCA
TCGGTCCATAGCCCCAACTATCCCTATTAATCATTACGGTGGTCCTTGAACCAACAAAATAGAACCACAACGTCCTATTCTATTATTCCATGCTAATCTATTCAAGCAAAAGCCTGCTTTAAACACTCTAATTTTTTCAAGGTAATGGTCCTGGCTCCCCGGCACGCCCAATTAAGAACATACCGATTCACCAGAAAGATAGACCCGACGACAGAACAGTACTCGCCAGAGACAGACCGTCCGGCCAGGCCTAAAATTCAACTACGAGCTTTTTAACTGCAACAACTTTAATATACGCTATTGGAGCTGGAATTACCGCGGCTGCTGGCACCAGACTTGCCCTCCAA
+
DDDDDIIIHHHIIIIFHIIIIIIIIIEHICFHIHHHHGCFGHIHHHHFHIIIFHHIIIIIIHIIIIIIIIIIEFHHHHIIIIIIGIIIHIHIHHHHIIIHHFIIIIIIIIIIIIIIIIIHIHHIHIIIIIHIIHFIIHIIHIIHIIIIIIIIIHIHGIIHHIIIIIIIHIHHHIHHIIIIIIIIIIIIHHIHIIIIHIIIIIHIIIIHFIHIHIIIIIIIIIIIIIIIIIII=IIIIIIIIIIIIIIIIIIIIIIIHIIIIIIIIIIIIIIIIIIIIIIIIIIIIIIIIIIIIIIIIIIIIIIIIIIIIIIIIIIIIIIIIIIIIIIIIIIIIIIIIIIIIIDDDDD
@HISEQ:969:HM2KJBCX2:2:1101:18172:60029 2:N:0:ACTATGCA
TCGGTCCATAGCCCAACTATCCCTATTAATCATTACGTCAATCCTAGAAACCAACAAAATAGGATCAAACGTCCTATTTCATTATTCCATGCTAATGTATTCAAGCGTTAGCCTGCTTTAAACACTCTAATTTTTTCAAAGTAACAGTCCTGTTTCCCTGCAACACCAAATTAATGACATTACAGTTCTTCAAGAAGGAGGAACCAGTAAAGCCAGTACATACCAGAGGCACGACCAACTTACTAATCCCGAAATTCAACTACGAGCTTTTTAACTGCAACAACTTTAATATACGCTATTGGAGCTGGAATTACCGCGGCTGCTGGCACCAGACTTGCCCTCCAA
+
D@DDDICHH?GECFH1CF@HHEHH1FHIEHIHHHIHHHHIHHFEFHHHHHIHEEECEHEGH@E<D<G1F@0CEHCHH@CCFEHHIHHF1F?GFHHIEHHIIIIIIHIIHHIHEHHIIHHHHHGEHIHIIIIHHHHDHHHHHHGIHIIHGHIIIHHIHFDIIHHIIICHHCHIHGHEDIIHHIIIHHHHGHFIIIHIHHHIIIHHHHIIHGGHHIIIHHHHHIIIHHCHIIHH;HHHHHG@HHHHHGIGIHHIHGIHIHHC0E0EEHCIHIIIIHHHGE@FGGCHFEIHHCFIHHHFIIIHH@HHEHHF1IIHE??HCHHHIFEEEEHHFFIHIHHHEHHD0<@D<
@HISEQ:969:HM2KJBCX2:2:1101:1906:60622 2:N:0:ACTATGCA
TCGGTCCATAGCCCCAACTATCCCTATTAATCATTACGTCGATTTCCGAAAACCAACAAAATAGAAACGACGTCCTATTCCATTATTCCATGCACGAATATCCAAGCGTGTAAAGCCTGCTTTGATCACTCTAATTTTTTCAAAGTAAACCTGGCGGCGCCCCAGGACACTCGGTTAAGAGCACCCTGACGCCTCCGCCACACCATTCACGGGCGAATGGGACAGTCGCGCCAAACAGCGGACCGTCCCCTACCCGCCGAGATCCAACTACGAGCTTTTTAACCGCAACAACTTTAATATACGCTATTGGAGCTGGAATTACCGCGGCTGCTGGCACCAGACTTGCCCTCCAA
+
@DD?BHHHHHHEHHI0<EGHHHHEHIIHIFHEHFHFHHIIICEGH@GHCE/FFEHI0EFHIIIICE1CHCHC<<0EHEHIHHEF<C1<FHGE1<DG0<C@F<F1G1@DEHH>HEDHGH@HCCCHH%<8C1@CC@CCGHF.B6FBHEF0CECHGH0<?HCCC?.@B7EHHHHH.5#588BAEHGHHHHE.CEDD6EH6=DDHGEGB/HD:F.HCHCED<1<<DHIIIFIHHE1F<HHDCHIIIHHHCCC<C<HIGHHHEIHFG@EC1G@GCGHCHIIHCEHCDDCCFCC@1DHIIIHFF0E@IHHHIHHF@IHGCCC1CCE?HHDC<CEFHHIHEIHHIHEHHFIIHHGDD@@D
@HISEQ:969:HM2KJBCX2:2:1101:10272:60724 2:N:0:ACTATGCA
TCGGTCCATAGCCCCAACTATCCCTATTAATCATTACGTCAATCCTAGAAACCAACAAAATAGGATCAAACGTCCTATTTCATTATTCCATGCTAATGTATTCAAGCGTTAGCCTGCTTTAAACACTCTAATTTTTTCAAAGTAACAGTCCTGTTTCCCTGCAACACCAAATTAATGACATTACAGTTCTTCAGAAAGGAGGAATCAGCGAAGCCAGTACATACCAAAGGCACGACCAACCTGCTAACCCCGAAATTCAACTACGAGCTTTTTAACTGCAACAACTTTAATATACGCTATTGGAGCTGGAATTACCGCGGCTGCTGGCACCAGACTTGCCCTCCAA
+
ABBBDIHHHHGHIHEHIIIHHEHIGH1DEHHHHFFHGCGHHHIICGHHHHICEEHH?1DCFGEHH@CGCH@GCF0<EFEH1CGHIIH1F@CC?HHDHHCGHGGEHCIHIIGIHGFHHHHHEEHHGHHFGFCDHHHHDHHHIIHEHHFEHIIHEIGIHEHGIIIIIHEHHHHHGGIIIIIIGIIIHHEHIIIIIIIIIIIHHHIIHHIIHG?HHEGIHIHFGIHHHIHIIIHHHHCHGIIIIIHGGIHIIIHEHHIHFHG@HIHIHIIHGIHIIH@IIIIIIIIIIIIIIHGIHHHIIIIHHHIIIHIIIIIIHIIIHGIHIIIHIIIHIIIIIIIIIIIIHDDDDD
@HISEQ:969:HM2KJBCX2:2:1101:9754:61340 2:N:0:ACTATGCA
TCGGTCCATAGCCCCAACTATCCCTATTAATCATTACGGTGGTCCTAGACCAACAAAATAGAACCAACGTCCTATTCTATTATTCCATGCTAATCTATTCAAGCAAAAGCCCGCTTTAAACACTCTAATTTTTTCAAGGTAATGGTCCTGGTTCCCCGGCACACCCAGTTAAGGACATACCGGCTCACCAGAAGGATAGACCCGACAACAGACAGTACTCGCCAGAGACGGACCGCCCGGTCAGGCCTAAAATTCAACTACGAGCTTTTTAACTGCAACAACTTTAATATACGCTATTGGAGCTGGAATTACCGCGGCTGCTGGCACCAGACTTGCCCTCCAA
+
DDDDDIIIII@HIIIIIIIIIIIIIIIIIIIIIIIIIIHIIIIIHHIGHHIHIGIHIHIIIIIIIIGIHHIIHIIGIIHIHHHHIIGCHHIIIHHIIIHHIIIIIIIIIIIDCHHGIHIHIHIIIHHHIIIIIIIIIIIIIIIIIIIIIIHHHIIIIIIIIIIIIIIIIIIIIIIIIIIHHIIIIHHGIIIIIIIIGIHIIIIIIIIIIIIIIIIIIIIIIIIIIIIIIIIIIIIIIIIIIIIIIIIIIIIIIIIIIIIHIIHIHIIIIIIIIIIIIIIIIIIIIIIIIIHIIIHGDDIIIIIIIIIIIHIIIIIIIIIIIIIIIIIIIIIIIIIIIIDDDDD
@HISEQ:969:HM2KJBCX2:2:1101:15287:61301 2:N:0:ACTATGCA
TCGGTCCATAGCCCCAACTATCCCTATTAATCATTACGGTGGTCCTAGAAACCAACAAAATAGAACTACAACGTCCTATTCTATTATTCCATGCTAATCTATTCAAGCAATAGCCCGCTTTAAACACTCTAATTTTTTCAAGGTAATGGTCCTGGCTCCCCAACACACCCAATAAAGGGCATACTGGTTCACCAGAAGGAAGACCCGACAGCAGACAGTACTCGCCAAAGACGGACCGCCCGGCCAGGCCTAAAATTCAACTACGAGCTTTTTAACTGCAACAACTTTAATATACGCTATTGGAGCTGGAATTACCGCGGCTGCTGGCACCAGACTTGCCCTCCAA
+
DDDDDIIIIIHIIIIIIIIIIIIIIIIIIIIIIIIIIIIIHIIIIIIIIIIIIIIIIIIIIIIIIIIHIIIIIIIIIIIIIIHIIIIIHIIIGIIIIIIIIHHHIIHIIIIIHIIIIIIIIIIIIIIIIIIHIIIIHIIIIIIIIIIIIIIIIIHHIIIIIIIIIHIIIIIIIHHIIIIIIIIIIIIIIIHHIIIIIIIIIIIIIIIIIHIIIIHHIHIIIIIIIIIIIIIIIIIIIIGIIIIIHIIIGHIIIIIIIIIIIIIIIIGHIIIIIIIIIIIIIIIIIIIIIIIIHEIIIIHHHIIIIIIIIIIIIIIIIIIIIIIIIIIIIIIIIIIIIIIIIDDDDD
@HISEQ:969:HM2KJBCX2:2:1101:19445:61740 2:N:0:ACTATGCA
TCGGTCCATAGCCCCAACTATCCCTATTAATCATTACGTTGATCCTAGAAACCAACAAAATAGAATCGAACGTCCTATTTCATTATTCCATGCTAATGTATTCAAGCGCGTGCCTGCTTTAAACACTCTAATTTTTTCAAAGTAACAGTCCTGACTCCCCACAACATCAAATTAATGACATCATGATTCATCAGAAGGGAGAAATCAATGACATTAGTACGTACCGAAGGCACGACCGACGTATTGATCCCGAAATTCAACTACGAGCTTTTTAACTGCAACAACTTTAATATACGCTATTGGAGCTGGAATTACCGCGGCTGCTGGCACCAGACTTGCCCTCCAA
+
DDBDD=?HHIHIIGHIIIHIIHEEFHHHIIIEHIIIHIIIIHF?GHIIIIIIIIIFIIIIIIHHHII?ECHIIGIHHIHIIIHIIIII1DEHHHIIHHFHHEGIIHIIIHHIHHIIIIHGHGGHHHHHHIHHGHIIIIGHIHHHHHHHCGIIHHIGHHHIIIHHHIHHIIHEHHHHDEFHHIIIHIHIHHIIIIIIIIIIHHHHIHGCE;HHHGIIHIHHGHHHEIHIIIIHHHDIIIIIHHHHEHHCGIIIHHHEHIHIIIIHIIFIIIHHIIIHGIIHHIIIHHHHIIHHHHIIIIIIIIIIIIIIIIIIIIIIIIIIIIIIIIHIIIIIIIIIIIIIIDDDDD
@HISEQ:969:HM2KJBCX2:2:1101:20720:61518 2:N:0:ACTATGCA
TCGGTCCATAGCCCCAACTATCCCTATTAATCATTACGGTGGTCCTAGAAACCAACAAAATAGAACCAAAACGTCCTATTCTATTATTCCATGCTAATCTATTCAAGCAATAGCCCGCTTTAAACACTCTAATTTTTTCAAGGTAATGGTCCTGGCTCCCCAACACACCCAATAAAGGACATGCTGGCTCACCAGAAGGAAGACCCGACAGCAGACAGTACTCGCCAAAGACGGACCGCCCGGCCAGGCCTAAAATTCAACTACGAGCTTTTTAACTGCAACAACTTTAATATACGCTATTGGAGCTGGAATTACCGCGGCTGCTGGCACCAGACTTGCCCTCCAA
+
DDDDDIIIIIGHIIIIIIIIHIIIIHIIIIIIIIIIIIIIIIIIIIIIIIIIIIIIIHIIIIIIIIIIIIIIIGHIHIIHIHHIIIIIIHIIEEHHIIEHIHIIIIIIIIIIGIHHHHHIHIIIIHIHHIIIIIIIIIHHEIHIHIHHHHIHHHDDGDEIHHHHEHGIHHIIHHIIIIIIIIIHHHGGGIHEHGHIIIIIGIIIIIIIHIIIIIIIIIIIIIIIGIIIIIGIIGIIIGIIIIIHGIIGHFHIIIIIIIIIHFHIIIIIIIIIIIIIIIIIIHIIIIIIHIIIIIIIIHHFHIIIIIIIIIIIIIIIIIIIIIIIIIIIIIIIIIIIIIIIIDDDDD
@HISEQ:969:HM2KJBCX2:2:1101:17157:62146 2:N:0:ACTATGCA
TCGGTCCATAGCCCCAACTATCCCTATTAATCATTACGTCAATCCTAGAAACCAACAAAATAGGATCAAACGTCCTATTTCATTATTCCATGCTAATGTATTCAAGCGTTAGCCTGCTTTAAACACTCTAATTTTTTCAAAGTAACAGTCCTGTTTCCCTGCAACACCAAATTAATGACATTACAGTTCTTCAAGAAGGAGGAACCAGTAAAGCCAGTACATACCAGAGGCACGACCAACCTACTAATCCCGAAATTCAACTACGAGCTTTTTAACTGCAACAACTTTAATATACGCTATTGGAGCTGGAATTACCGCGGCTGCCGGCACCAGACTTGCCCTCCAA
+
DDDADIIIHIHHHIIIIIIIIHIIIIIIIIIIIIIIIHHIIIIIIIIIIIIIHIIIIHIIIIHHHIIIIIHHIIHIHIIIIIIIIHHHIGIHHHIIIIIHHHHIIIIIIHIIHIHHIHHHIHHHIIIIIIIIIIIIIIIIIIIIIIIIIIIIIIIIIIIIIIHIIIIIIIIIIIIIIIIIIHIIHIIIHIIHHIIIIIIIIIIIIIIIIIIIIIIIIIIIIIIIIIIIIIIIIIIIIHIIIHHHHIIIIIIIIIIIIIIHIIHIIHIIIIIIIIIIIIIIIIIIIIIIIIIIIIIIIIIIIIIIIIIIIGIIIIIIIIIIIIIIHIIIIIIIIIIIIIIIIDDDDD
@HISEQ:969:HM2KJBCX2:2:1101:14547:62075 2:N:0:ACTATGCA
TCGGTCCATAGCCCCAACTATCCCTATTAATCATTACGTCGATCCTAGAAACCAACAAAATAGAATCAAACGTCCTATTTCGTTATTCCATGCTAATGTATTCAAGCGTGAGCCTGCTTTAAACACTCTAATTTTTTCAAAGTAACAGTCCTGATTCCCCATGACACCAAATTAATGACATCATGGTTCGTCAGAAGGTAGGAATCAATAATACCAGTACGTACAATAGCACGACCAATAAATTGATCCCGAAATTCAACTACGAGCTTTTTAACTGCAACAACTTTAATATACGCTATTGGAGCTGGAATTACCGCGGCTGCTGGCACCAGACTTGCCCTCCAA
+
DDDDDIIIIIHIIIIIIIHIIIIIIIIIIIIIIIIIIFHIIIIIIIIIIHHHIIIIIIIIIIHHIHIIIIHIIHIIIIIIIIIIIIIIIIIIIIIIIIIIHHHIIHHHIIIIHIIIIHIIIIIIIIIIIIIIIIIIIIIIIIIIIIIIIIIIIIIIHIIHHIIHHIIIHIIGHIIIIIIIIIIIIIIIIIIIIIHIIIIIIIIIIIIIIIIIIIIIIIIIIIIIIIIIIIIIIIIIIIIIIIIHIIIIGEIIIIIIIIIIIIIIIIIIIIIIIIIIIIIIHIIIIIIIIIIHHHIIIIIIIIIIIIIIIIIIIIIIIIIIIIIIIIIIIIIIIIIIIIIIDDDDD
@HISEQ:969:HM2KJBCX2:2:1101:21273:62351 2:N:0:ACTATGCA
TCGGTCCATAGCCCCAACTATCCCTATTAATCATTACGTCAATCCTAGAAACCAACAAAATAGGATCGAACGTCCTATTTCATTATTCCATGCTAATGTATTCAAGCGTTAGCCTGCTTTAAACACTCTAATTTTTTCAAAGTAACAGTCCTGTTTCCCTGCAACACCAAATTAATGACATTACAGTTCTTCAGAAAGGAGGAATCAGCGAAGCCAGTACATACCCGTGGCACGACCAACCTGCTGACCCCGAAATTCAACTACGAGCTTTTTAACTGCAACAACTTTAATATACGCTATTGGAGCTGGAATTACCGCGGCTGCTGGCACCAGACTTGCCCTCCAA
+
DADDDFDHHHHGGEHHGHCG?CHHGGHHHHHHI?GHIHGEECEHFIHHIHFHIIHGHHHHHHIHHHIIHIGH1@=@HCEE?@EEHHGHFHCHH1DHGF@GGHCGHHHHGHHHHEGHHHCHCHHHHIGHIHEHHHHHHHIIIIHHHIHHHHHF@GHHHGIIHGHHEHEGHGHHHHHHHHHEHFHFH@IIIIIHFGEIHHHHIIHHIIHHHHHEIIIHHGHHHHHIIIIGIIIHIHIIIHHIFIHHDGIIGIHHFEHIIIIIIIIHHFHGIIHHHFHIIIIHHHHHIIIHHHIIIIIIIHHIIIHHIIIIIIIIHIIIIIIHHIHIIIIIHIIHIHIIIHIIIDDDDD
@HISEQ:969:HM2KJBCX2:2:1101:11064:62683 2:N:0:ACTATGCA
TCGGTCCATAGCCCCAACTATCCCTATTAATCATTACGTCGATCCTAGAAACCAACAAAATAGAATCAAACGTCCTATTTCATTATTCCATGCTAATGTATTCAAGCGTGCGCCTGCTTTAAACACTCTAATTTTTTCAAAGTAACAGTCCTGATTCCCCACGACACCAAATTAATGACATCGCGGTTCTTCAGAAGGTAGGAACCAATAATGCCAGTGCATACCGAAGCACGACCGACAATCTGATCCCGAAATTCAACTACGAGCTTTTTAACTGCAACAACTTTAATATACGCTATTGGAGCTGGAATTACCGCGGCTGCTGGCACCAGACTTGCCCTCCAA
+
DDDDDIIIIIIIIIIIIIIIIIIIIIIIIIIIIIIIIIIIIIIIIIIIIIIIIIIIIIGIIIHIHIIIIIHIIIIHIIIIIIIIIIIIIIHIIIIIIIIIIIIIIIHIIHHIIIIIIIIIHIIIIIIIIIIIIIIIIIIIIIIIIIIIIIIIIIIIIIIIIIIIIIIIIIIIIIIIIIIIIIIIIIIIIIIIIIIIIIIIIIIIIIIIIIIIIIIIIIIIIIIIIIIIIIIIIIIIIIIIIIHHIIIIIIHIIIIIIIIIIHIIIIIIIIIIIIIIIIIIIIIIIIIIIIIIIIIIIIIIIIIIIIIIIIIIIIIIIIIIIIIIIIIIIIIIIIIIIIIIDDDDD
@HISEQ:969:HM2KJBCX2:2:1101:1945:63000 2:N:0:ACTATGCA
TCGGTCCATAGCCCCAACTATCCCTATTAATCATTACGTCAATCCTAGAAACCAACAAAATAGGATCGAACGTCCTATTTCATTATTCCATGCTAATGTATTCAAGCGTTAGCTTGCTTTAAACACTCTAATTTTTTCAAAGTAACAGTCCAAATTCCCCGCAACACCAAATTAATGGCATTACGGATCATCAGGAAGGAGGAATCAGTGAGAGCAGTACATACCAGAGGCATGACCAATCTACTAACCCCGAAATTCAACTACGAGCTTTTTAACTGCAACAACTTTAATATACGCTATTGGAGCTGGAATTACCGCGGCTGCTGGCACCAGACTTGCCCTCCAA
+
DCBDDHIIIIIIIIIIIIIIIIIHHIIHIIHIIIIIIIIHIIIIIIIIIFHIFHEHHIHIIHIGIEGGHHIGHIIHHIIIIIGHIIHIHHHIIIIIIIIIIIIIHIIHHIIIIHHHHIIIIIHHHHHHHEHHHIHHIIIIIIIIHIHGHFHHHIHHHIHGIHHHHIGIIIIIIIHIIIFHIIIIIIIIIIIIIHHIIIIHIGIHIIIIIIIIIIIIIIIIIIIGIIIIIIIIHIHEFIIIIIIIHIHHHIIIIIIIHIHIIIIIIIIHHHIIIIIIIIIIIIIIIIIIGIIIIIIIIIIIIIIIIIIIIIIIIIIIIIIIIIIIIHIIIIIIIIHHIIIIIDCCDD
@HISEQ:969:HM2KJBCX2:2:1101:12495:63574 2:N:0:ACTATGCA
TCGGTCCATAGCCCCAACTATCCCTATTAATCATTACGTCAATCCTAGAAACCAACAAAATAGGATCGAACGTCCTATTTCATTATTCCATGCTAATGTATTCAAGCGTTAACCTGCTTTAAACACTCTAATTTTTTCAAAGTAACAGTCCTGTTTCCCTGCAACACCAAATTAATGACATTACAGTTCTTCAAGAAGGAGGAATCAGTAAAGCCAGTACATACCATAGGCACGACCAACCTACTGACCCCGAAATTCAACTACGAGCTTTTTAACTGCAACAACTTTAATATACGCTATTGGAGCTGGAATTACCGCGGCTGCTGGCACCAGACTTGCCCTCCAA
+
DDDDDIIIIIIIIIIIIIIIIIIIIIIIIIIIIIIIIIIIIIIIIIIIIIIIIIIIIIIIIIIIIIIIIIIIIIHIIIIIIIIIIIIIHIIHIIIIIIIIIIIIIHIIIIIIIIIIIIIIIIIIIIIIIIIIIIIIHHIIIIIIIIIIIIIIIIIIIIIIIIIIIIIIIIIIIIIIIIIIIIIIIIIIIIIIIIIIIIIIIIIIIIIIIIHIIIIIIIIIIIIIIIIIIIIIIIIIIIHIIIIHIHHIIIIIIIIIIIIIIIIIIIIIIIIIIIIIIIIIIIIIIIIIIIIIIIIIIIIIIIIIIIIIIIIIIIIIIIIIIIIIIIIIIIIIIIIIIIIIIDDDDD
@HISEQ:969:HM2KJBCX2:2:1101:16357:63922 2:N:0:ACTATGCA
TCGGTCCATAGCCCCAACTATCCCTATTAATCATTACGTCGATCCTAGAAACCAACAAAATAGGTTCGATCGTCCTATTTCGTTATTCCATGCTAATGTATTCAAGCGCGAGCCTGCTTTAAGCACTCTAATTTTTTCAAAGTAACAGTCCTGTTTCCCCGCAACAACAAATTAATGCCATCACGGTTCTACAAGAAGGAGGGACCAGTGAGGCCAGTGCATACCAGTGGCACGACCAACCTACTGGCCCCGAAATTCAACTACGAGCTTTTTAACTGCAACAACTTTAATATACGCTATTGGAGCTGGAATTACCGCGGCTGCTGGCACCAGACTTGCCCTCCAA
+
DDDDDHIIHHHHHHIIIIHHIIIIGIHIHHHHHHIIHIIHHHHHHHIIHIIIHHIIIIIIHGHIIIHHHIIIIIIIIIIIGHHIIIIHHHHIHIIIIIIHIGHIHHIIIIIIIIIIIIIIGHIIHHIIHIHHHIIIIIHHHIIIIIHIIIIIIIIIIIHHIHIIHHHHIHGGGHFGGHHHHHIHHFHHIHIIIHHEHHHGHHIIIIGIIIHHGHHGIHFHHHIHHHHHHHHHHIHDIIIIIIHGGHIIGIHFIIHHFHIHIHIHHHEHHHHHIIIHHHIIIIIHHEGFHIHHGHHEHGGIHGFHGHHHIIIIIIIHHHHHHHHHHHGIIIIHHIHIIHIIIDDDDD
@HISEQ:969:HM2KJBCX2:2:1101:5137:64745 2:N:0:ACTATGCA
TCGGTCCATAGCCCCAACTATCCCTATTAATCATTACTCATTTCACCAAAAACCAACAAAATTCGCGACACGAGTCCTAACTTATTATTCCATGCTAATGTATTCATAACTTTCAGCCTGCTTTAAACACTCTAATTTTTTCAAAGTAAAGGTCCTGGATTGCGAACCCAACCCAGTAAAGGGCAGGAACGTTCTCCAGGAAGATGGTAAGCGCGCATCGGCACTCACACACGATACCGTGGCGGGCCAAGCGCACTATACCAGAAATCCAACTACGAGCTTTTTAACTGCAACAACTTTAATATACGCTATTGGAGCTGGAATTACCGCGGCTGCTGGCACCAGACTTGCCCTCCAA
+
DDDDDIIIIIIIIIIIIIIIIIIIIIIIIIIIIIIIIIIIIIIIIIIIIIIIHIIIIIIIGIHIIIIIIIIIIIIGHIIHHIIIIIHIIHIHIHHHHHHIIGHHEHIIIIIIIIIHIIIIIHHIIIIIIIIGIIIIHIIIIIIIIIIIIIIIHIIIHIHHHIHIHHHHHHHIGIIIIIIIIIIIIIHIIIIIHIIIIIIIIIIIIIIIIIIIIIIIIHIIIIIIIIIIIIIIIIIIIIIIIIIIIIIIIIIIIIHHHHIIIIIIIIHIHIIIIIIIHIGIHIIIIIIIIIIIIIIIIIIIIIIIIHIIIIIIIIIIIIIIIIIIIIIIIIIIIIHIIIIIIIIIIIIIIIIIIDDDDD
@HISEQ:969:HM2KJBCX2:2:1101:13664:64840 2:N:0:ACTATGCA
TCGGTCCATAGCCCCAACTATCCCTATTAATCATTACGGTGATCCTAGAAACCAACAAAATAGAACCATGCCGTCCTATTCTATTATTCCATGCTAATGTATTCGAGCAAAAATGCCTGCTTTAAACACTCTAATTTTTTCAAGGTAAAGGTCCTGGATCCGCAAGACACCCAATAAAGGACATCAAGTTTCTCCAGAAGGTGAGAAATCAACAGTAACAGTTCATACCCCTTAAGGCATGACCATCACGTCAATCCCGAAATTCAACTACGAGCTTTTTAACTGCAACAACTTTAATATACGCTATTGGAGCTGGAATTACCGCGGCTGCTGGCACCAGACTTGCCCTCCAA
+
DDDDDIIIIIIIIIIIIIHIIIIIIIIIIHIIIIIIIIIIIIIIIIHIIIIIIIIIIEHIHHHIIIIIIIIGHIIIIIIIIIIIIIIHHHIIIIIGHIIIIGHIIIIIIIIIHHIIIIIIIHIIIIIIHHIIIIIIIIIIIIIIIIIIIIIIIIIIIIIIIIIIIIIIIIIIIIIIIIIIIIIIIIIIIIHIIIIIHIIIIIIIIIIIIIIIIIIIIIIIIIIIIIIIIIIIIIIIIIIIIIIIIIIFIIIGIIIIIIIIIIIIIIIIHIHIIIIIIIIIIIIIIIIIIIIIIIIIIIIIIIIIIIIIIIIIIIIIIIIIIIIIIIIIIIIIIIIIIIIIIIIIIIIIDDDDD
@HISEQ:969:HM2KJBCX2:2:1101:18877:64755 2:N:0:ACTATGCA
TCGGTCCATAGCCCCAACTATCCCTATTAATCATTACGGTGGTCCTAGAAACCAACAAAATAGAACTACAACGTCCTATTCTATTATTCCATGCTAATCTATTCAAGCAATAGCCCGCTTTAAACACTCTAATTTTTTCAAGGTAATGGTCCTGGCTCCCCAACACACCCAATAAAGGGCATACTGGTTCACCAGAAGGAAGACCCGACAGCAGACAGTACTCGCCAAAGACGGACCGCCCGGCCAGGCCTAAAATTCAACTACGAGCTTTTTAACTGCAACAACTTTAATATACGCTATTGGAGCTGGAATTACCGCGGCTGCTGGCACCAGACTTGCCCTCCAA
+
DDDDDIIIIIHHIIIIHIHHIIIGIHHIIIIIIIHIHIIIIIIIIIIIHIIIHIIIIHIIHHHHHIIIIIIGIHIIIHHIIIIHIIIIIFHHIIIIIIIIIHHHIIIIHHHIIHHIHGHHIHHHIHHIIHIHIIIIIIIIIIIIIIIIIIIHIHIHHGHGHIIIIIHIIHIIHIIIIHHIIIIIIIIIIIIIIIIIIIIIIHIIIIIHGIIHIHHHIIIIIIIIIIIIIIIIIIIIIIIIIIIGIIIIIHIIIIIIIIIIIIIIIIIIIIIIIIIIIIIIIIIIIIIIIIIIIIIIIIIIHIIIIIIIIIIIIIIIIIIIIIIIIIIIIIIIIIIIIIIIIDDDDD
@HISEQ:969:HM2KJBCX2:2:1101:10426:65297 2:N:0:ACTATGCA
TCGGTCCATAGCCCCAACTATCCCTATTAATCATTACGTCAATCCTAGAAACCAACAAAATAGGATCAACGTCCTATTTCATTATTCCATGCTAATGTATTCAAGCGCGAGCCTGCTTTAAACACTCTAATTTTTTCAAAGTAACAGTCCTGATTCCCCGCCACACCAAATGAATGACATGATGGTTCGTCAGAAGGTAGGAACCAGTAACACCAGTACGTACCTAAGGCACGACCAACGTACTGATCCCGAAATTCAACTACGAGCTTTTTAACTGCAACAACTTTAATATACGCTATTGGAGCTGGAATTACCGCGGCTGCTGGCACCAGACTTGCCCTCCAA
+
DDDCDIIIIIHIIIHIIIIIHHIHIIIIIHHHIIIIIIIIIIIHHIIEHHHHIIIIIGIIIIHHIIIIIHIHIIIIIHHIIIIGHIHHGHIIGIGIHHEHCCHHCEHIHDHHHIHHGHHHHHEHHHIHIIIHGHIHIIHEEEGHHIHHHHGH@GEHIHIIIIHIIIIIHHIIHHIIHHIHHHHIIHHGIIIIIIIHIIIHHIIGIIIHIIIIIIIIIIIHIHIIIIIHIIIIIHGHIIIIHHHDHHBHIHIIIIHIIHIIIIIIIIIHIHIIIIIIHFHIIIIIIHIIIIIIHIHHHIHIIIIIIIIIHIIIIIIIIIIIIIIIIIIIIIIIIIIIIIIHDDDDC
@HISEQ:969:HM2KJBCX2:2:1101:15021:65467 2:N:0:ACTATGCA
TCGGTCCATAGCCCCAACTATCCCTATTAATCATTACGTTGATCCTAGAAACCAACAAAATAGAATCGAACGTCCTATTTCATTATTCCATGCTAATGTATTCAAGCGCGTGCCTGCTTTAAACACTCTAATTTTTTCAAAGTAACAGTCCTGACTCCCCACAACATCAAATTAATGACATCATGATTCATCAGAAGGGAGAAATCAATGACATTAGTACGTACCGAAGGCACGACCGACGTATTGATCCCGAAATTCAACTACGAGCTTTTTAACTGCAACAACTTTAATATACGCTATTGGAGCTGGAATTACCGCGGCTGCTGGCACCAGACTTGCCCTCCAA
+
BDDDAHHFHIHIIIIHIIHIIIIIIIIIIIIIIIIIIHIIHIIIHIHIIIIIIIIIHIIIIIIIIIIIIIIIIIIIIIIIIHIIIIIEHIIIIIIIIIIIHGIIIIIIIIIHHIIIHHIIHHIIIIIIIIIIIIHHIIIHIIIIHHHIIIIIIIIHIIIIIIIIIIHIIIHIIIHIIIHIIIIIIIHIIIIIIIIIIIIIIIIIIIIIIIIIIHIIIIIIIIIHIIIIIIIIIIIIGIIIIHHHFIIHIIIIIIIIIIIIIIHIIIIIIIIIIIHIIIIIHHIHIIIIIIIIIIIIIIIHHIIIIIIIIIIIIIIIIIIIIIIIIIIIIIIIIIIIIIIIIDDDDD
@HISEQ:969:HM2KJBCX2:2:1101:9528:66497 2:N:0:ACTATGCA
TCGGTCCATAGCCCCAACTATCCCTATTAATCATTACGGCGGTCCTATTCTATTATTCCATGCTAACGTATTCGAGCAAAGGCCTGCTTTGAACACTCTAATTTTTTCAAAGTAAAAGTCCTGGTCCCCAACACACCCAGTGAAGGGCATGCGGTTCTCCAGAAGAGAAGGCCCGGCCGGACAAGTGCACGCGGTGAGGCGGACCTGCCAGCCAGGCCAAAGGTTCAACTACGAGCTTTTTAACTGCAACAACTTTAATATACGCTATTGGAGCTGGAATTACCGCGGCTGCTGGCACCAGACTTGCCCTCCAA
+
DDDDDIIIIIHIIIIIIIIIIIIIIIIIIIIIIIIIIIIIIIIHIIIIGIHIHHIIHIIIIHIHHIIIIHIIIIIIIIIIIIIIIIIIIIIIIIIIIIIIIHHIHIIIIIIIHIIIIIIHIIIIIIIGIIIIIIIIIIIIIIIIIIIIIIIIIIIIIHIIIIIIIIIIIHIIIIIIIIIIIIIIIIIIIIIIIIIIIIIIIIIHIIIIIIIHIIIIIIIIIIIIIIIIIIIIIIIIIIIIIIIIIIIHIIIHHIHIIIIIIIIIIIIIIIIIIIIIIIIIIIIIIIIIIIHHIIIIIIIIIIIIIIIIIDCDDD
@HISEQ:969:HM2KJBCX2:2:1101:18749:66466 2:N:0:ACTATGCA
TCGGTCCATAGCCCCAACTATCCCTATTAATCATTACGGTGGTCCTAGAAACCAACAAAATAGAACCACAACGTCCTATTCTATTATTCCATGCTAATCTATTCAAGCAATAGCCCGCTTTAAACACTCTAATTTTTTCAAGGTAATGGTCCTGGCTCCCCAACACACCCAATAAAGGACATACTGGTTCACCAGAAGGAAGACCCGACAGCAGACAGTACTCGCCAAAGACGGACCGCCCGGCCAGGCCTAAAATTCAACTACGAGCTTTTTAACTGCAACAACTTTAATATACGCTATTGGAGCTGGAATTACCGCGGCTGCTGGCACCAGACTTGCCCTCCAA
+
DDDDDIHIHIHIIIIHIHIIIFHHHHIHIIHIIHIIIHFIHIIIIIHIIHGHHHIHIHIHIHHHIIIIIIIIIIHHHHIHIIHHHHGHIIGIIIIIHHHHIHHHIIIIIIIIIIIIIHHIHHHHHEIIIIIIIIHHIIIIIIIIHIIIIHHIIHGHHIGHIIHHFHHIHHIIHIIIIIHIIIIIGIIIIIIIIIIIIIIHFHHIHIIHIIIIIIIIIIIIIHIIIIIIIIIIIIIIIIIIIIIIHIIIIHHHIIIIIIIIIIIHIHIIIIIIIIIIIIIIIIIIHIIIIIIHHEIIHHHHGIIIIHIIIIIIIIIIIIIIIIIIIIIIIIIIGHHIIIIIIDDDDD
@HISEQ:969:HM2KJBCX2:2:1101:7417:64780 2:N:0:ACTATGCA
TCGGTCCATAGCCCCAACTATCCCTATTAATCATTACGTCAATCCTAGAAACCAACAAAATAGGATCAACGTCCTATTTCATTATTCCATGCTAATGTATTCAAGCGCGAGCCTGCTTTAAACACTCTAATTTTTTCAAAGTAACAGTCCTGATTCCCCGCCACACCAAATGAATGACATGATGGTTCGTCAGAAGGTAGGAACCAGTAACACCAGTACGTACCTAAGGCACGACCAACGTACTGATCCCGAAATTCAACTACGAGCTTTTTAACTGCAACAACTTTAATATACGCTATTGGAGCTGGAATTACCGCGGCTGCTGGCACCAGACTTGCCCTCCAA
+
DDDDDIIIIIIIIIIIIIIIIIIIIIIIIIIIIIIIIIIIIIIIIIIIIIIIIIIIIIIIIIIIIIHIHIIIIIIIIIIIIIIHIIIIIIHIIIIIIIIIIHHIIIIIIIHHIIHIIIIIHHI=HIIIIIHIIIIIGIIIIHIHIIHIIIIIIIIIIIHHHIIH@HHGHGHIHIIIHIHIHHIIIIIIIIHIIHIHHFHHEHHIIHHIHIHEHHEHFHGHFHIIGIIIIIIHGHHGIIHEHHFHHGIHHHHEGFIIHGHEHEE<1EHEFGC1HCEIHHEIIHHIIHGCEHCHEHHHEGHHHHIHHHIHCHHHHHIHHHIIIIHFIIIIGIIHHEHHHC<1B@DDD
@HISEQ:969:HM2KJBCX2:2:1101:16158:66352 2:N:0:ACTATGCA
TCGGTCCATAGCCCCAACTATCCCTATTAATCATTACTTCAGTCCTAGAAACCAACAAAATAGAACCAAAGTCCTATTCCATTATTCCATGCTAATATATTCAAGCAAACATGCCTGCTTTAAACACTCTAATTTTTTCAAAGTAAAAGTCTTGGATCCCTAGCGCACTCAATTAAGAGCACACTAGTTCCCCAAAAGGAAAAGCCCAAAGTTGCAGTACAAACCTTACGGTTGACGGCAACTATAAGCCCAAAATTCAACTACGAGCTTTTTAACTGCAACAACTTTAATATACGCTATTGGAGCTGGAATTACCGCGGCTGCTGGCACCAGACTTGCCCTCCAA
+
DDDDDIIIIIHIIIIIIIIIIIIIIIIIIIIIIIIIIIIIIIIIHIIIIIIIIIIIIGHHIIHHHIGHIIIIHHHHHIIIHIIIIIIHHIHE?GHIIIIIIHHHHIHIIHIIIIHIIIHIIIIIHHHIIIIIIIIIIIHIIIHHIIIIIIIIHIHIIIIIIIGIIIIIIIIIIIIIIIHIIIIHIIIHIIHIIIIIIIIIIIIIHIIIIIIIIIIIIIIIIIIIIIIIIIIIIIIIIIIIIHHHHIIHIIIIIIIIHIIHIIIIIIIHIIIIIIIIIIIIIIIIIIIIIIIIIIIIIIIHHIIIIIIIIIIIIIHIIIIIIIIIIIIIIIIIIIIIIIIIIDDDDD
@HISEQ:969:HM2KJBCX2:2:1101:14017:66773 2:N:0:ACTATGCA
TCGGTCCATAGCCCCAACTATCCCTATTAATCATTACGGTGATCCTAGAAACCAACAAAATAGAATCATGCCGTCCTATTTCGTTATTCCATGCTAATCTATTCAAGCATAAAGCCTGCTTTAAACACTCTAATTTTTTCAAAGTAACAGTCCTAGCTCCCTATTACACCTAGTGAAAGGCATAATAGTTCACTAGAAGGTGGAGATTGACATTACCAGTACATGTCCGAAAACACGACCGGTACGCTAATCCCGAAATTCAACTACGAGCTTTTTAACTGCAACAACTTTAATATACGCTATTGGAGCTGGAATTACCGCGGCTGCTGGCACCAGACTTGCCC
+
DDCBDIIIIIIIIIIIIIIIIIIIIIIIIIIIIIIIIIIIIIIIIIIIIIIIIIIIIHHIIIHIIIIIIIIIIIIIIIHHHIIIIHIIIIIIIIIIIIIIIHHIIIHIIIIHIIHIIIIIIIIIIIIIIIIIIIIIHIIIIIHIIIIIIIIIIIIIIIIIIIIIIIIIIIIIIIIIIIIIIIIIHIIIIIIIIIIIIIIIIIIIIIIIIIIIIIIIIIIIIIIIIIIIIIIIIIIIIIIIIHHIHIIIIIIIIIIIHIIIIIIIIHIIIHIIIIIIIIIIIIIIIIIIIIIIIIIIIIIIIIIIIIIIIIIIIIIIIIIIIIIIIIIIIIIIIIIIIIIDDDDD
@HISEQ:969:HM2KJBCX2:2:1101:9026:67277 2:N:0:ACTATGCA
TCGGTCCATAGCCCCAACTATCCCTATTAATCATTACGTCAATCCTAGAAACCAACAAAATAGGATCGAACGTCCTATTTGATTATTCCATGCTAATGTATTTAAGCGTTAGCTTGCTTTAAACACTCTAATTTTTTCAAAGTAACAGTTCAAATTCCCCGCAACACCAAATTAATGGCATTACGGATCATCAGGAAGGAGGAATCAGTGAGACCAGTACATACCAGAGGCATGACCAACCTACTAACCCCGAAATTCAACTACGAGCTTTTTAACTGCAACAACTTTAATATACGCTATTGGAGCTGGAATTACCGCGGCTGCTGGCACCAGACTTGCCCTCCAA
+
<0<<DH?C@1C?C<C0EH@GEH@C@1CGEGHHH1<@FHH?CE@1<<<11<11<C?<1D1<CF1DG@<<CE1/DD0DEH1D1<F@1DH11<<DC<<1HHGEH@%EFDB<<FHE@@@1HGHH8?@G<GF@@FGEHGACCIHHDHF@ACGF1$B7@FB<HC9H5@GG899HFFHEHHIH9HDHHEHCHHEH>D:CEFC?HFHEHHHHHGGHECHHHGCEEGFHHHIHEHAHEEIIHCGGIIHED<1CGIIHHBGGF@HIHGIHHHHEGE?<@HHEHFDGEIHHG@GHIHHHHEHDGHIHH?HEGEHGCH@HIHHEDDHHHCFEGFHHHHH@FF?@IHHCGHC@FD?@@B
@HISEQ:969:HM2KJBCX2:2:1101:11188:68180 2:N:0:ACTATGCA
TCGGTCCATAGCCCCAACTATCCCTATTAATCATTACGTCAATCCTAGAAACCAACAAAATAGGATCGAACGTCCTATTTCATTATTCCATGCTAATGTATTCAAGCGTTAGCTTGCTTTAAACACTCTAATTTTTTCAAAGTAACAGTCCAAATTCCCCGCAACACCAAATTAATGGCATTACGGATCATCAGGAAGGAGGAATCAGTGAGACCAGTACATACCAGAGGCATGACCAACCTACTAACCCCGAAATTCAACTACGAGCTTTTTAACTGCAACAACTTTAATATACGCTATTGGAGCTGGAATTACCGCGGCTGCTGGCACCAGACTTGCCCTCCAA
+
BDDDBFHIIIIIHIIHIIEHHIHIHIHHHCHHHIIIIIGGHIIHHIGIIIIGHHHIHHHIHIIIHIHHHHICFCHFH@EHIIIIIGHHEHHHEHHCHHHHHIIHIHHIIIHIIIIIIHHIIHIHGHIIIHIIIIIHHIHIHIIIIIIHHIIIIHIGIHHGGIHGIIHIIIIIHHHFIIIIHIIIIIIIHIIIIIIIIHHIIGIIIIIHIGIIIIHIGIIIIIIIIIIIHHIIIIIIIIIIIHGHFHHIIHIIIIIHGIFHHHHHEHHIIIIIIIHIIIIIIIIIIIHHIIIIIHIIIHIIHGIIIIHIIIIIIIIIIIIIIIIIIIIIIIIIIIIGIIIIIDCDDD
@HISEQ:969:HM2KJBCX2:2:1101:13237:67192 2:N:0:ACTATGCA
TCGGTCCATAGCCCCAACTATCCCTATTAATCATTACGGTGGTCCTAGACCAACAAAATAGAACCAACGTCCTATTCTATTATTCCATGCTAATCTATTCAAGCAAAAGCCCGCTTTAAACACTCTAATTTTTTCAAGGTAATGGTCCTGGTTCCCCGACACACCCAATAAAGGGCATACCGGCTCACCAGAAGGATAGACCCGACAACAGACAGTACTCGCCAGAGACGGACCGCCCGGTCAGGCCTAAAATTCAACTACGAGCTTTTTAACTGCAACAACTTTAATATACGCTATTGGAGCTGGAATTACCGCGGCTGCTGGCACCAGACTTGCCCTCCAA
+
DDDDDIIIIIIIIIIIIIIIIGHIIIIIIHIIIIIHIIIIIGIIIIIIIIGHHIIHIIIHIIIHIGIIHIIIIIHIFHIIGHIIIIIIEHHHIIIIIHIIHHHIIHIIIHIIHIHHHHHIIIIHHIHIIIIIIHIIGIIIIIIIHHIHHHHGHIIIHIIIIIHHIHIIIIIIHHIIIIIIIIHIIHHHIIHHIIIIIIIIIHIIIIIIHHHHIIIHIIIIIIIIHIIIHIIIIIIIIIIIIIIIIIHIIIIIIIIIIIIIIIIIIIIHHHHHIHFIIIIHIIIHIIHIIIIIIIHHGHIIIIIIIIIIIIIIIIIIIIIIIIIIIIIIIIIIIIIIIIDDDDD
@HISEQ:969:HM2KJBCX2:2:1101:14217:68325 2:N:0:ACTATGCA
TCGGTCCATAGCCCCAACTATCCCTATTAATCATTACGTCAATCCTAGAAACCAACAAAATAGGTTCGAACGTCCTATTTCATTATTCCATGCTAATGTATTCAGGCGCTGGCCTGCTTTAAACACTCTAATTTTTTCAAAGTAACAGTCCTGTTTCCCCGCAACACCAAATTAATGGCATTACGGTTCTACAAGAAGGAGGAATCAGCAAGCTAGTACATACCAGTGGCAAGACCAACCTGCTGATCCCGAAATTCAACTACGAGCTTTTTAACTGCAACAACTTTAATATACGCTATTGGAGCTGGAATTACCGCGGCTGCTGGCACCAGACTTGCCCTCCAA
+
DDDB<GHHIH?1<G=CGHEFEHGCGHFEGHEEGCGHIC<@E@HHHEFF@FH@CGHHCDFHF1FC11<CFFG?E100<GH?1CCEHH@CFC1<FH1FCHCH@GDEHGEIHHEIHIHFIIIHGGFEHGIHHGECFG@HHHIHEFIHGHHHHHIIHFHHHHHGHHIIHHIIHHHEHIIHIIIHIIIHHIIIHIHHEHHHHIIIIIIIHEHHEHGIIIIIIIHIHGCFHHHHH=IHHHIHHFHGHHCDIIHHHIIIIIIHGIHGHHHHHHEIHHHHEFHHHHCIIHEHIIIIIIIHIIIHIIHGIIIIHHIIHIIHIHIHHHHEIIIHIHHIIHEHGHHHIIHHBBDAD
@HISEQ:969:HM2KJBCX2:2:1101:10220:68723 2:N:0:ACTATGCA
TCGGTCCATAGCCCCAACTATCCCTATTAATCATTACGGTGGTCCTAGACAAACAAAATAGAACCAACGTCCTATTCTATTATTCCATGCTAATCTATTCAAGCAAAAGCCCGCTTTAAACACTCTAATTTTTTCAAGGTAATGGTCCTGGTTCCCCGACACACCCAATAAAGGGCATACCGGCTCACCAGAAGGATAGACCCGACAACAGACAGTACTCGCCAGAGACGGACCGCCCGGTCAGGCCTAAAATTCAACTACGAGCTTTTTAACTGCAACAACTTTAATATACGCTATTGGAGCTGGAATTACCGCGGCTGCTGGCACCAGACTTGCCCTCCAA
+
BD?0D0CHEHHII1D<DGH@FE<FFHHHEHI?E@<FGC@FHCCGEEF@HI1<<CG<F1FCC1C1@CHHEHHIGIE@HE1<CC1DC1DFHHEH?GHHIEHHIF1BGH1CDCDHHGDHGH?HFHH@C?<C1EHGEHFFGB<B1DF5@DEHHHAB<FHGAEHEDHHHDHEHC<CF@FGFA?DFDGHG?EEECEHHIIIHFCHHHCHHDDCHHHF@IHHHHIHHGC?@HCGCHDEC?CHHCCF@GGHHHHHHHG@EIIHHEEC?HFCHGEEHH@F@FHHHEHHEH@ECFCF?ECE?EGG@CC<EEHGEEIHHHHE<C<<C@<@G@HIHHC?FC<D1HHHHDH@D@BD
@HISEQ:969:HM2KJBCX2:2:1101:5108:68592 2:N:0:ACTATGCA
TCGGTCCATAGCCCCAACTATCCCTATTAATCATTGCTCACAAATCCAAAAACCAACAAAATACGATAAACGAGCCCTAACTTATTATTCCATGCTAATGTATTCATAACTAACCGCCTGCTTTAAACACTCTAATTTTTTCAAAGTAAAGGTCCTGGATTGCGAACCCAACCCAGCAAAGGGCAGGAACGTTCTCCAGGAAGATGGTAAGCGCGCATCGGCACTCACACACGAAACCGTGGCGGGCCAAGCGCACTATACCAGAAATCCAACTACGAGCTTTTTAACTGCAACAACTTTAATATACGCTATTGGAGCTGGAATTACCGCGGCTGCTGGCACCAGACTTGCCCTCCAA
+
DDAADIIHIIHIIGHIIIIIIIIIIIHIIIIIIHHHIIIIIIIIHIIIIIIHFHIIIII?HHIIEEHHHII0ECHDEHHF@FHGCEHHGHIIIEHIHCHHECCFHIEHHHHHIIHHGIIIIIIIHHIHIIIIHIIIIIIIHIHIHIIIHGIIIHIIIHIIHHIIIIHIHHHHIHHIIIIIIHIIIIIIIHIHHIIIIIIIIIIIIIHIHIIIIIIIIHIIIIHGIIIHIIIIIIIIIIIIIIIIIIIIIIIIIHHHHIIHHIIIIIIIIIIIIIIIIIIIIIIIIIIIIIIIIIIIIIIIIIIIHIIIIIIIIIIIIIIIIIIIIIIIIIIIIIIIIIIIIIIIIHIHIIIIIDDDDD
@HISEQ:969:HM2KJBCX2:2:1101:11967:68512 2:N:0:ACTATGCA
TCGGTCCATAGCCCCAACTATCCCTATTAATCATTACGTCGATCCTAGAAACCAACAAAATAGAATCAAACGTCCTATTTCATTATTCCATGCTAATGTATTCAAGCGTAAGCCTGCTTTAAACACTCTAATTTTTTCAAAGTAACAGTCCTGATTCCCCACGACACCAAATTAATGACATCGCGGTTCTTCAGAAGGTAGGAACCGATAATGCCAGTGCGTACCGAGGCACGACCAACAATTCGATCCCGAAATTCAACTACGAGCTTTTTAACTGCAACAACTTTAATATACGCTATTGGAGCTGGAATTACCGCGGCTGCTGGCACCAGACTTGCCCTCCAA
+
DD@@DH/CGEH1CEHEHEHGHHCEHHCCECHHHIEHIHHHD/@GHHGHCFHHI?FHH1F1DHG1C@FEGEHD1CE=GEE1C?CGECHIIIH1<F@GHIECHHEHH@?@GEFCGG@GEGF8GG?EHHHEF?C@@H8CEC?HHEHEHGG@GEHFHECFF?GCHD@C?<A@A/GCFGHHHFFHEHHD@C=FGCFCG/CGEIHEF?<</9<FFG@CHCGFCCHEC@GHHHGHEC@/%EEHHIHFF10<HIHH?@C1IHHHHFC@D/EC<?IIIHHGC1EFHIHHGCGHGHHFH@ECIHFHHC1HHEG?HGCGC@EHHIGHHIGIIHIIIHGCGEEG<D1HHDH@?@@BD
@HISEQ:969:HM2KJBCX2:2:1101:5489:67922 2:N:0:ACAATGCA
TCGGTCCATAGCCCCAACTATCCCTATTAATCATTACGTCAATCCTAGAAACCAACAAAATAGGATCAAACGTCCTATTTCATTATTCCATGCTAATGTATTCAAGCGTTAGCCTGCTTTAAACACTCTAATTTTTTCAAAGTAACAGTCCTGTTTCCCTGCAACACCAAATTAATGACATTACAGTTCTTCAAGAAGGAGGAACCAGTAAAGCCAGTACATACCAGAGGCACGACCAACCTACTAATCCCGAAATTCAACTACGAGCTTTTTAACTGCAACAACTTTAATATACGCTATTGGAGCTGGAATTACCGCGGCTGCTGGCACCAGACTTGCCCTCCA
+
CDDDDHIIIIEHIHIIIIIIIHIIIHIIGII@HIHIIIIIIIIIGIHIHIHIIIEHIIIIHHHHEHHIIHIIIIIIIIHIIIIHGIIIIIIIGIIHIIHIIIHHIIHHIIIIIHHIIGIHHIIHIIHHHIIIIIHHHIIIIIIIHHIIHHHHIHHHIHIIIIIIIIIIHHHHIHHIIHHFHIHHHIIIHIIIIHHIIIGIIIHHHGHIIIIHIHEIIIIIHHHHHHIIIIIHHIIIIHFIHHHHHHHIIIHIIIIHHHHHIIEHHIIIIIIIIIIIIIIHHHIHIIIIIIIHHGHIIHIIIIHHIIIIIIIIIIIIIHHHIIIIIIGIIIIIIIIIIIHIDDDDD
@HISEQ:969:HM2KJBCX2:2:1101:10864:68442 2:N:0:ACTATGCA
TCGGTCCATAGCCCCAACTATCCCTATTAATCATTACGTCAATCCTAGAAACCAACAAAATAGGATCGAACGTCCTATTTCATTATTCCATGCTAATGTATTCAAGCGTTAGCTTGCTTTAAACACTCTAATTTTTTCAAAGTAACAGTCCAAATTCCCCGCAACACCAAATTAATGGCATTACGGCTCATCAGGAAGGAGGAATCAGTGAGACCAGTACATACCAGAGGCATGACCAACCTACTAACCCCGAAATTCAACTACGAGCTTTTTAACTGCAACAACTTTAATATACGCTATTGGAGCTGGAATTACCGCGGCTGCTGGCACCAGACTTGCCCTCCAA
+
DDDDDIIIHIIIIIIIIIIIIIIIIIIIIIIIIIIIIIIIIIIIIIIIIIIIIIIIIIHIIIIIIIIIIIIIIIGHHIIIIIIIIIIGIIIIIIIHIIIIIIIIIIIIIIIIIIIIIIHIIIIIHIIIIIIIIIIIIIIIIIIIIIIIIHIIIIIIIIIIIGIIIIIIIIIIIIIIIIIIIIIIIIIIIIIIIIIIIIIIIIIIIIIIHIIIIIIIIIIIIIIIIIIIIIIIIIIIIIIIIIHHHIHIIIHIIIIIHIIIHIHIIIIIIIIIIIIIIIIIIIIIIIIHIIIIIIIIIIIIIIIIIIIIIIIIIIIIIIIIIIIIIIIIIIIIIIIIIIIIIDDDDD
@HISEQ:969:HM2KJBCX2:2:1101:17102:68644 2:N:0:ACTATGCA
TCGGTCCATAGCCCCAACTATCCCTATTAATCATTACGGCTCCCCTAGAAACCAACAAAATAGGAAAGCCGTCCTATTCTATTATTCCATGCTAATGTATTCGAGCAAAGGCCTGCTTTGAACACTCTAATTTTTTCAAAGTAAAAGTCCTGGTTCCCCGACACACCCAGTAAAGGGCATGCGAATCCCCAAGAGGAAAGATCCGGCCGGACCAGTGCACGCGGTGAGGCGGACCGGCCAGCCAGACCCAAGGTTCAACTACGAGCTTTTTAACTGCAACAACTTTAATATACGCTATTGGAGCTGGAATTACCGCGGCTGCTGGCACCAGACTTGCCCTCCAA
+
DDDADHHIIHIIEHHIIIIIIIIIIHIIHHHIIIHHIIIIIIHHIHFHHHIIEFEHHHHEHIIIHHHIIHHGDDGHIHHHHIIIHHHHIIIIHHIIIIIIHIIIIIIIIIIIIIIIIIIIFIIIHHHIHIIIIHIHHIHIIIHIHIIIIIHHIIIIIIIIIIIIIIIIIIIHHIIIIIIIIIIHIIIHHHIIIIIIIIIIIHIIIIIIIIIHIIIIIIIIGIIIIIIIIIIIIIIIIIIIHHGIIIIIIGIIIIIIIIIIIIIIIIIIIIIIIIIIIIIIIHIIIIIIIIIHIIIHIIIIIIIIIIIIIIIIIGIIIIIIIIIIIIIIIIIIIIIIIIIDDDDD
@HISEQ:969:HM2KJBCX2:2:1101:3374:69038 2:N:0:ACTATGCA
TCGGTCCATAGCGCCAACTATCCCTATTAATCATTACGTCAATCCTAGAAACCAACAAAATAGGATCGAACGGCCTATTTCATTATTCCATGCTAATGTATTCAAGCGTTAGCTTGCTTTAAACACTCTAATTTTTTCAAAGTAACAGTCCAAATTCCCCGCAACACCAAATTAATGGCATTACGGATCATCAGGAAGGAGGAATCAGTGAGACCAGTACATACCAGAGGCATGACCAATCTACTAACCCCGAAATTCAACTACGAGCTTTTTAACTGCAACAACTTTAATATACGCTATTGGAGCTGGAATTACCGCGGCTGCTGGCACCAGACTTGCCCTCCAA
+
<B@@0<EGGHGC/<CEHI1@11<FCEHHHHC@1FFHII@100D<<CFEHEHH1DHHHFHEHHCCCGHIFI1C0C<<<CEECHE1<D?<<CGE??<<EHHH1@@@FHIHGD<GHHIIGHFGCGIHEFCGHFGHH?EFAHEFFDGEHIHHFHGCFHIEEHFECCEHHGCHHHEHEHFDHHHHEGCGEFHEG@HEF;HHI<IIIHEEHHIHHEHHHHGEIHIIIHHHHHHH@HFHCGEGHHG?E@HDEHHCHCHGCGC1HE@HHGHHHFHHHHIGHHIIIIIHIIIIHHFHIIIIHECECHHHHIIHIIIIIHHIHHHE?CIIIHHHHFFHIIHGCCHCHEHIHADDAD
@HISEQ:969:HM2KJBCX2:2:1101:16379:68885 2:N:0:ACTATGCA
TCGGTCCATAGCCCCAACTTTCCCTATTAATCATTACGGTGATCCTAGAAACCAACAAAATAGAACCATGCCGTCCTATTCTATTATTCCATGCTAATGTATTCGAGCAAAATGCCTGCTTTAAACACTCTAATTTTTTCAAGGTAAAGGTCCTGGTTCCACATGACACCCAATTAAGGACATCATGCTTCTCCAGAAGGTGAGAAATCAACTGCGACAGTTCATACCCCTTAAGGCACGACCATCACGTCAATCCCGAAATTCAACTACGAGCTTTTTAACTGCAACAACTTTAATATACGCTATTGGAGCTGGAATTACCGCGGCTGCTGGCACCAGACTTGCCCT
+
D<00D@<DC1CC?FC@DCG1<<FHFHIGHHH11<FHHGH1E<FH1C@C1<F?<FCGG11<<<C1FHHHHHGHIDCCE@11<CEFH1<<<D1CHHCG@E1EFCHEHCEHHHHHEEGEHCFH8B1A@IIIIHHHHHHHECEHFFE?FF@EHHA1FA@GGEGDCDGDG?FII9@1CDHHCFEIHHDCG<FC?FC@FIIHCC@HDHG?HIHIIHHEEDGFIIHHIIHHEHCHG?HIHHEHIIHHGHFFEHECHFHHCEIHIIEHF<CHFHE0HEF<CECHHHFECFD?HHIIHFF1HFGIHHCHHGEHG@EIIHIHFGCIHHIIIHECC1IHGGC1HIHHHIIIHEIDDDDD
@HISEQ:969:HM2KJBCX2:2:1101:18034:69392 2:N:0:ACTATGCA
TCGGTCCATAGCCCCAACTATCCCTATTAATCATTACGTCAATCCTAGAAACCAACAAAATAGGATCAACGTCCTATTTCATTATTCCATGCTAATGTATTCAAGCGCGAGCCTGCTTTAAACACTCTAATTTTTTCAAAGTAACAGTCCTGATTCCCCGCCACACCAAATTAATGACATGATGGTTCGTCAGAAGGTAGGAACCAGTAACACCAGTACGTACCTAAGGCACGACCAACGTACTGATCCCGAAATTCAACTACGAGCTTTTTAACTGCAACAACTTTAATATACGCTATTGGAGCTGGAATTACCGCGGCTGCTGGCACCAGACTTGC
+
D@DDD=HFHIHHCGEHHHIIHEGHHIIIIHIEHHGHHHHEDHIGHHIIGIIHIIHHHEHIIEFHHHCEGCE<@@EGEHHFHIIIHIEHCHHHFHHHGHFHE@CHEECHDHDHHHIIEFHHEHHCEGCHGHGIIEHHHIIIFGHHHGHIHHHGHHEHCGHHFEHHGHEHGGGEIIHFCCEHEHIIHHFEFCHIIHIHHHEHCIHHIIHHIIIII;HHFHFHGIIHHIHHHHHHHHEHFIGIIIIIIIHHEIIIHHF@IIIHIIIIIIIHHHHHIIHHHHIHIIIHHHFIIIHHIHIHEHFHIHIHHEFHHHIHIIIIIIIIIIIHIIEG1IIHIDDDDD
@HISEQ:969:HM2KJBCX2:2:1101:18882:69286 2:N:0:ACTATGCA
TCGGTCCATAGCCCCAACTATCCCTATTAATCATTACGGTGATCCTAGAAACCAACAAAATAGAACCATGCCGTCCTATTCTATTATTCCATGCTAATGTATTCGAGCAAAAATGCCTGCTTTAAACACTCTAATTTTTTCAAGGTAAAGGTCCTGGATCCGCAAGACACCCAATTAAGGACATCAAGTTTCTCCAGAAGGTGAGAAATCAACAGCGACAGTTCATACCCCTTAAGGCATGACCATCACGTCAATCCCGAAATTCAACTACGAGCTTTTTAACTGCAACAACTTTAATATACGCTATTGGAGCTGGAATTACCGCGGCTGCTGGCACCAGACTTGCCCTCCAA
+
BDDBBHHIHIIHHHIIIIIEHHIIIIIIIIIHIHHIIHIIIFHHHIIHHHHHGCHICHHIIIHHIHHIIIIHHIIHIFHHIIIIIIIIHGCF@1DGHHIEHDFGGFHGHIIFHIIIIGIHHHHHHHHHGHHIIFHHHHHHEEEGIIIHIHHHCFGHFHIHIIGIIHHEGHHCGFFHHHFHIGHIGIIIHGC8CHHHHCHHIHHHF@HIIIHG<0HIHHFHEHHEHEIHEIHIIHHHHHFHHHIHHHHGGC1GHEHCCHHG?HHE?IHEEHHEHHHEHIHHHHHECIIIIIHIIHHGHHGGIIHEG@FHIIHHEFHIHHHHHDHCHHIHHFHHHHEGHHFHHIHHHIIIDCDDD
@HISEQ:969:HM2KJBCX2:2:1101:14448:69728 2:N:0:ACTATGCA
TCGGTCCATAGCCCCAACTATCCCTATTAATCATTACGGTGGTCCTAGACCAACAAAATAGAACCAACGTCCTATTCTATTATTCCATGCTAATCTATTCAAGCAAAAGCCCGCTTTAAACACTCTAATTTTTTCAAGGTAATGGTCCTGGTTCCCCGACACACCCAATAAAGGGCATACCGGCTCACCAGAAGGATAGACCCGACAACAGACAGTACTCGCCAGAGACGGACCGCCCGGTCAGGCCTAAAATTCAACTACGAGCTTTTTAACTGCAACAACTTTAATATACGCTATTGGAGCTGGAATTACCGCGGCTGCTGGCACAGACTTGCCCTCCAA
+
BADDDIIIHHFHHFHHIGIHIIIIIGHIIIHHHIIIIHHIICHHEHIIIIIIIGGHIHIHEHIIIIIIIIIIII@HIHIIIHIIIIIGFHFHIHHIHHCCFHEGFHIIIIIHIIHHIHIHIHIHIIIIHHHHIHIHHIHHIIIHIIIIIHHHHHIHIIIHHIIIIIIHHHHIIIHHHHIIIIIIIHHHHIIIIHIHHIIIIHHHEHHGGHIHIIHHIHHIHIIIIIIHIIIIII=IIIIHFGIIIIIIIIIIIHIIIHHHIIHGIIGIIIIIIIHHEHIHGHHHEHIHHHEHFIHHHHIIIIIIIIIIIIIIHIIIIIIHIHIIIIIIIIIIIHIHIACDCD
@HISEQ:969:HM2KJBCX2:2:1101:4243:70207 2:N:0:ACTATGCA
TCGGTCCATAGCCCAACTATCCCTATTAATCATTACGTCAATCCTAGAAACCAATAAAATAGGATCAACGTCCTATTTCATTATTCCATGCTAATGTATTCAAGCGCGAGCCTGCTTTAAACACTCTAATTTTTTCAAAGTAACAGTCCTGATTCCCCGCCACACCAAATGAATGACATGATGGTTCGTCAGAAGGTAGGAACCAGTAACACCAGTACGTACCTAAGGCACGACCAACGTACTGATCCCGAAATTCAACTACGAGCTTTTTAACTGCAACAACTTTAATATACGCTATTGGAGCTGGAATTACCGCGGCTGCTGGCACCAGACTTGCCCTCCAA
+
DADDDIIIIIHIHGIIIIIIIIIIHIIIIIIIIIIIHIIIIIIIIIIIIIIIICHIHGHIIHIIIIIIIIIIIIHIIIIIIIIIIIIIIIIIHIIIHHIHIGGIIHHIHIIIIIIHHHIIIHIIIHHHIIIIHIIIIIHHHGHIIHHIIIHIIIIHIIHHIIIIIIIIIIIIIIIIIIIIIIIIIIIIIIIIIIIIIIIIIIIIIIIIIIIIIIIIIIIIIIIIIIIIIIIIIIIIIIIIIHGIIIIIIIIIIHIIIIIIIIIIIIIIIIIHIIIIIIIIIIIIIIIIIIIIIIIIIIIIIIIIIIIIIIIIIIIIIIIIIIIIIIIIIIIIIIIIIIIDDDDD
@HISEQ:969:HM2KJBCX2:2:1101:6703:70279 2:N:0:ACTATGCA
TCGGTCCATAGCCCCAACTATCCCTATTAATCATTACGTCAATCCTAGAAACCAACAAAATAGGATCGAACGTCCTATTTCATTATTCCATGCTAATGTATTCAAGCGTTAGCCTGCTTTAAACACTCTAATTTTTTCAAAGTAACAGTCCTGTTTCCCTGCAACACCAAATTAATGACATTACAGTTCTTCAAGAAGGAGGAATCAGTAAAGCCAGTACATACCATAGGCACGACCAACCTACTGACCCCGAAATTCAACTACGAGCTTTTTAACTGCAACAACTTTAATATACGCTATTGGAGCTGGAATTACCGCGGCTGCTGGCACCAGACTTGCCTCCAA
+
DDDDDIIIIIIIIIIIIIIIIIIIIIIIIIIIIIIIIIIIIIIIIIIIIIIIIIIIIIIIIIHGHIIIIIIIIIIIIIIIIIIIIIIIIIIIHIIIIIIIIIIIIIIIIIIIIIIIIIIIIIIIIIIIIIIIIIIIIIIIIIIIIIIIHIIIIIIIIIIIHIIIIIIIIIIIIIIIIIIIIIIIIIIIIIIIIIIIIIIIIIIIIIIIIIIIIIIIIIIIIIIIIIIIIIIIIIIIIIIIIIHIIIIIIIIIIIIIIIIIIIIIIIIIIIIIIIIIIIIIIIIIIIIIIIIIIIIIIIIIIIIIIIIIIIIIIIIIIIIIIIIIIIIIIIIIIIIIIIIIDDDDD
@HISEQ:969:HM2KJBCX2:2:1101:17261:70921 2:N:0:ACTATGCA
TCGGTCCATAGCCCCAACTATCCCTATTAATCATTACTTCGGTCCTAGAAACCAACAAAATAGAACCAAAGTCCTATTCTATTATTCCATGCTAATGTATTCAAGCGAATGCCTGCTTTAAACACTCTAATTTTTTCAAAGTAAAAGTCCTGGTTCCCTGCCGCGCTGAGTAAACAACACGACAGCTCACCAGAAGGTAAGGCCCAGTCAGGACAGTACAAACCCAAAGGCAGACCGTCCAACCGGGCCTAAAATTCAACTACGAGCTTTTTAACTGCAACAACTTTAATATACGCTATTGGAGCTGGAATTACCGCGGCTGCTGGCACCAGACTTGCCCTCCAA
+
BDDA@GHII1@@HCGEE@HHHIHHEHIHHIGHHIHHHEHIC=HHHHFCFH?EGHCHCC@GFHHHHIHI@F@DGHHHEFHEHHFEH@<FHHHIE?GHIIHHHHHEHIHHHIIHIIIIHIIHFBHIIIHIFEHIHEG@HFEHHHHHHFHIIEHFIGHHIIIIIHHHHGIHIHIIIIHFHHHIHIIIIHIIIIHGFHIHHGHHEIIHHEIIIIIIHIIIIIIIIIIIHHHHGIIHHHIHHIHHHDECIIIHGHIIIIIHGIIHHDHIIIIHIIIHEEHIIIFHFHHHHIIIHHHHGHHIIHHIHHIHIHHIHHEHIHIIIIIHIHIIIIIIIIIIIHHIIHIGDBBB@
@HISEQ:969:HM2KJBCX2:2:1101:1596:70827 2:N:0:ACTATGCA
TCGGTCCATAGCCCCAACTATCCCTATTAATCATTACGTCGATCCTAGAAACCAACAAAATAGGTTCGATCGTCCTATTTCGTTATTCCATGCTAATGTATTCAAGCGCGAGCCTGCTTTAAGCACTCTAATTTTTTCAAAGTAACAGTCCTGTTTCCCCGCAACAACAAATTAATGCCATCACGGTTCTACAAGAAGGAGGGACCAGTGAGGCCAGTGCATACCAGTGGCACGACCAACCTACTGGCCCCGAAATTCAACTACGAGCTTTTTAACTGCAACAACTTTAATATACGCTATTGGAGCTGGAATTACCGCGGCTGCTGGCACCAGACTTGCC
+
DDDCDIIIIIIIIIIIIIIIIIIIIIIIIIIIIIIIIIIIIIIIIIIIIIIIIIIIIIIIIIIHIIIIIIHIIIIIIIHHIIIIIHIIHIIIIIIIIIIIIIIIIIIIIIIIIIIIIIIIIIIIIIIIIIIIIIIIIIHIIIIIIIIIIIIIIIIIIHIIIIIIIIIIIIIIHIHIIHIIIIIIIIIIIIIIIIIIIIIIIIIIIIIIIIIIIIIIIIIIIIIIIIIIIIIIIIIIIIIIIIIIIIIIIIIIIIIIIIIIIIIIIIIIIIIIIIIIIIIIIIIIIIIIIIIIHGIIIIIIIIIIIIIIIIIIIIIIIIIIIIIIIIIIIIIIHIIDDDDD
@HISEQ:969:HM2KJBCX2:2:1101:16025:72006 2:N:0:ACTATGCA
TCGGTCCATAGCCCCAACTATCCCTATTAATCATTACGTCAATCCTAGAAACCAACAAAATAGGATCAAACGTCCTATTTCATTATTCCATGCTAATGTATTCAAGCGTTAGCCTGCTTTAAACACTCTAATTTTTTCAAAGTAACAGTCCTGTTTCCCTGCAACACCAAATTAATGACATTACAGTTCTTCAAGAAGGAGGAACCAGTAAAGCCAGTACATACCAGAGGCACGACCAACTTACTAATCCCGAAATTCAACTACGAGCTTTTTAACTGCAACAACTTTAATATACGCTATTGGAGCTGGAATTACCGCGGCTGCTGGCACCAGACTTGCCCTCCAA
+
DDDCDIIIIIIIIIIIIIIIIIIIIIIIIIIIHIIIIIIIIIIIIIIIIIIIIIIIIHIHHIHIHHIIFEHIHHHIIIIIIIIIIIIIHIHIGIIIIIIIIIIIIIIIIIIIIIIIIIIIIIIIIIHHHIIHIIIIIIIIIIIIIIIIIIHHIHGHHIIIIIIIIIHHIIIGIIHIIIIIIIIIIIIHGIIIIIIIIIIIIIIIIIIHIIIIIIIIHIIIIIIIIIIHIIIHIIIIIIIIIIHGIIIHIIIIIIIHHIIIIIHIIIIIIIIIIIIIIIIIIIIIIIIIHIIIIIIIIIIIHIIIIIIIHIIIIIIIIIIIIIIIIIIIIIIIIIIIIIIIIDDDDD
@HISEQ:969:HM2KJBCX2:2:1101:5436:72925 2:N:0:ACTATGCA
TCGGTCCATAGCCCCAACTATCCCTATTAATCATTACGTCAATCCTAGAAACCAACAAAATAGGATCGAACGTCCTATTTCATTATTCCATGCTAATGTATTCAAGCGTTAGCCTGCTTTAAACACTCTAATTTTTTCAAAGTAACAGTCCTGTTTCCCTGCAACACCAAATTAATGACATTACAGTTCTTCAGAAAGGAGGAATCAGCGAAGCCAGTGCATACCAGTGGCACGACCAACCTGCTGACCCCGAAATTCAACTACGAGCTTTTTAACTGCAACAACTTTAATATACGCTATTGGAGCTGGAATTACCGCGGCTGCTGGCACCAGACTTGCCCTCCAA
+
DDDDDIIIIIIIIIIIIIIHIIIIIIIIIIIIIIIIIIIIIIIHIIIHIIIIIIIIIIIIIIIHIIIIGIIIIHIIIIIIIIIIIIIHIHIIHIHHIIIIHGIIIIIIHIIIIIIIIIIIIHIIIIIIIIIIIIIIIIIIIIIIIHHIIIIIIIIIIIIIIIIIIHIIIIHIIIIIIIIIIIIIIIIIHIIIIIIIIIIIIIIIIIIIIIIIIHIIIHIIIIIIIIIIIIIIIIIIIIIIIIIHHIIIIIIIIIIIIIIIIIIIIIIIIIIIIIIIIIIIIIIIIIIIIIIIIIIIIIIIIIIIIIIIIIIIIIIIIIIIIIIIIIIIIIIIIIIIIIIIIDDDDD
@HISEQ:969:HM2KJBCX2:2:1101:16009:73922 2:N:0:ACTATGCA
TCGGTCCATAGCCCAACTATCCCTATTAATCATTACGGTGGTCCTAGACCAACAAAATAGAACCAACGTCCTATTCTATTATTCCATGCTAATCTATTCAAGCAAAAGCCCGCTTTAAACACTCTAATTTTTTCAAGGTAATGGTCCTGGTTCCCCGACACACCCAATAAAGGGCATACCGGCTCACCAGAAGGATAGACCCGACAACAGAACAGTACTCGCCAGAGACGGACCGTCCGGTCAGGCCTAAAATTCAACTACGAGCTTTTTAACTGCAACAACTTTAATATACGCTATTGGAGCTGGAATTACCGCGGCTGCTGGCACCAGACTTGCCCTCCAA
+
DDDDDIIIIIIIIIIIIIIIIIIHGHIIIIIIIIIIIIIIIIIIIIIHIIIHHIIFHIIIIIIIIIIIIIIIIIIFIIIIHIHHIIIIIIIHIIIIIIIIIHHIIHIIIHIIIIHIHIHHIIIIIIIIIIIIHGIIIIIIIIHIIIIHHHHFHIIIIIIIIIGIIIHIIIIIIIIIHIIIIIIIIIIIIIIIIIIFIIIIIIIIIIIIIIIIIIIIIIIIIIIIIIIIIIIIHHHHHIIIHIIIIIIIIIIIHHIIIIIHHIIIIIIIIIIIIHHIIIIIIHHHHIIIHHIIIIHHGDIIIIIIIIIIIIIIIIIIIIIIHIHHIIIIIIIIIIIIIIDDDDD
@HISEQ:969:HM2KJBCX2:2:1101:12279:73849 2:N:0:ACTATGCA
TCGGTCCATAGCCCCAACTATCCCTATTAATCATTACGTCGATCCTAGAAACCAACAAAATAGAATCAAACGTCCTATTTCGTTATTCCATGCTAATGTATTCAAGCGTGAGCCTGCTTTAAACACTCTAATTTTTTCAAAGTAACAGTCCTGATTCCCCATGACACCAAATTAATGACATCATGGTTCGTCAGAAGGTAGGAATCAATAATACCAGTACGTACAATAGCACGACCAATAAATTGATCCCGAAATTCAACTACGAGCTTTTTAACTGCAACAACTTTAATATACGCTATTGGAGCTGGAATTACCGCGGCTGCTGGCACCAGACTTGCCCTCCAA
+
DDDDDHIIIIHHEHHHIIIIIIIIIIIIIIIIIIIIIIIIIIIIIIIIIIHHHHIGHIIIIIEHIIHIIIHHHIGIIHIIIHIIIIIIHIIIHIHIHIIIIIIIIHIIIIIIIHIIIIIIIIIIIIIIIIIIHHIIIIIHHIHIIIIIIIIIIIIIIIIIIIIIIIIIIIHHIIIIIIIIIIIIIIIIIIIGIIIIIIIIIIIIIHIIIIHIIIIIIIIIIIIIIIIIIIIIIIHIIIIIIIIIIIIIIIIIIIIIIIIIIIIIIIIIIIIIIIIIIIIIIIIIHHHIIHIIIIIIIIIIIIIIIIIIIIHIIIIIIIIIIIIIIIIIIIIIIIIIIIIIDDDDD
@HISEQ:969:HM2KJBCX2:2:1101:6851:74050 2:N:0:ACTATGCA
TCGGTCCATAGCCCCAACTATCCCTATTAATCATTACGGTGGTCCTAGAAACCAACAAAATAGAACCACAACGTCCTATTCTATTATTCCATGCTAATCTATTCAAGCAATAGCCCGCTTTAAACACTCTAATTTTTTCAAGGTAATGGTCCTGGCTCCCCAACACACCCAACAAAGGACATGCTGGTTCACCAGAAGGAAGACCCGACGACAAGACAGTACTCGCCAAAGACGGACCGCCCGGCCAGGCCTAAAATTCAACTACGAGCTTTTTAACTGCAACAACTTTAATATACGCTATTGGAGCTGGAATTACCGCGGCTGCTGGCACCAGACTTGCCCTCCAA
+
DDDCDIIIIIIIIHIIIIIIIIIIIIIIIIIIIIIIIIIIIIIIIIIIIIIIIIIIIIIIIIFHIIIIIIIIHIIIIGIIIIIIIIIIIIIIIIIIIIIIIIHIIIIIHIIGIHHIIIIIIIIIIIIIIIHHIIHHHIIIIIIHIIIIIIIIIIIIIIIIIHIIIIIIHIIIIIIIHIIIIIHIIIHIIIIIIIIIIIIIIIIIIIIIIIIIIIIIIIIIIIHIIIHIIIIIIIIIIIIIIIIIIHIIIHHIIIIIIIIIIIIHIIIIIIIIIIIIIIIIIIIIIIIIIIIIIIIIIIIHGGIIIIIIIIIIIIIIIIIIIIIIIIIIIIIIIIIIIIIIIIDDDDD
@HISEQ:969:HM2KJBCX2:2:1101:6754:74183 2:N:0:ACTATGCA
TCGGTCCATAGCCCAACTATCCCTATTAATCATTACGTCAATCCTAGAAACCAACAAAATAGGATCAAACGTCCTATTTCATTATTCCATGCTAATGTATTCAAGCGTTAGCCTGCTTTAAACACTCTAATTTTTTCAAAGTAACAGTCCTGTTTCCCTGCAACACCAAATTAATGACATTACAGTTCTTCAAGAAGGAGGAACCAGTAAAGCCAGTACATACCAGAGGCACGACCAACCTACTAATCCCGAAATTCAACTACGAGCTTTTTAACTGCAACAACTTTAATATACGCTATTGGAGCTGGAATTACCGCGGCTGCTGGCACCAGACTTGCCCTCCAA
+
DDDDDIIIIIIIIIHHIIIIIIIIIIIIIIHIIIIIHIIIIIIIIIIIIIIHIIIIIIIIIIHHIIIIEHHHHIIIIHIHHIHIGIIEHHHGIHHIIIIIHIIIIIIIIIIIIIHHHHIIHHIIIHIIHIIIIIIIIIIIIIIIIIIIIIIIIIIIHHIIIIIIIIIIIIIIIHIIIIIIIIIIIIIIIIIIIIIIIIIIIIIIHIHHHHIIIIIIIIHIIIIIIIIIIIIIIIHIIHHHIIHHIIHIIHIIIIIIIIIIIIIIIIIIIIIIIIIIIIIIIIIIIIIIIIIIIIIIIIIIIIIIIIIHIIIIIIIIIIIIIIIIIIIIIIIIIIIIIIIIDDDDD
@HISEQ:969:HM2KJBCX2:2:1101:8404:74030 2:N:0:ACTATGCA
TCGGTCCATAGCCCCAACTATCCCTATTAATCATTACGGTGGTCCTAGACCAACAAAATAGAACCAACGTCCTATTCTATTATTCCATGCTAATCTATTCAAGCAAAAGCCCGCTTTAAACACTCTAATTTTTTCAAGGTAATGGTCCTGGTTCCCCGACACACCCAATAAAGGGCATACCGGCTCACCAGAAGGATAGACCCGACAACAGACAGTACTCGCCAGAGACGGACCGCCCGGTCAGGCCTAAAATTCAACTACGAGCTTTTTAACTGCAACAACTTTAATATACGCTATTGGAGCTGGAATTACCGCGGCTGCTGGCACCAGACTTGCCC
+
DDDDDIIIIIIIHIIHIIIIIIIIIIIIIHIIIHIIIIIIIIIHHHIIIIIIHIIIIIIIIIIHHIIIIIIIIIIIIIHIIHIGIIIIIIHIIIGIIIIIIEEHIIIIHIIGHIHIHIIIIIIIIIHIHIHHIHHIIIIHHIIIIIIIIIHHCIHIFIHIIHHIIIIHIHIHIHHIIIIIIIIIHHIIIIIIIIIIIIIIIIIHIIIIIIIIIIIIIIIIIIIIIIIIIIIIIIIHEIIIHHHIIIIIIIIIHHHIHHIHIIIIIIIIHHHIIIHGIIHHHIIIHIHHIHGIIIHHFGIIHIIIIIIIIIIIIIIIIIIIIHIIIIHIGIIIIDDDDD
@HISEQ:969:HM2KJBCX2:2:1101:3405:74747 2:N:0:ACTATGCA
TCGGTCCATAGCCCCAACTATCCCTATTAATCATTACGTCGATCCTAGAAACCAACAAAATAGAATCAAACGTCCTATTTCATTATTCCATGCTAATGTATTCAAGCGTGCGCCTGCTTTAAACACTCTAATTTTTTCAAAGTAACAGTCCTGATTCCCCACGACACCAAATTAATGACATCGTAGTTCTTCAGAAGGTAGGAACCAATAATGCCAGTGTGTACCGAAGCACGACCGACAATTTGATCCCGAAATTCAACTACGAGCTTTTTAACTGCAACAACTTTAATATACGCTATTGGAGCTGGAATTACCGCGGCTGCTGGCACCAGACTTGCCCTCCAA
+
DDDDDIIIIIIIIIIIIIIIIIIIIIIIIIIIIIIIIIIIIIIHIIIIIIIIHIIIIIIIIIHHHIIIGIHIIIIIIIIFHHIIIIIIIIIIIIHIIIHIIGIIIHHIIIIIIIIIIIHIHHIIIHIIIIHIIGHIHIIIIIIIIIHGHIIIIIHIIHIIHIIIIIIIIIHIHIIIIIIIIIHIIIHIHHHIIIIIIIIIHHIIIIIIIIHHHEIIIIHHIHIIIHGIIIHHHIIIIIIIIIHHHIHHIIIIIIIIIIIIIIIIIIIIIIIIIIIIIIIIIIIIHFIIIIIIIIIIIIIHIIIIIIIIIIIIIIIIIIIIIIIIIIIIIIIIIIIIIIIIDDDDD
@HISEQ:969:HM2KJBCX2:2:1101:12486:73653 2:N:0:ACTATGCA
TCGGTCCATAGCCCCAACTATCCCTATTAATCATTACGGTGGTCCTAGACCAACAAAATAGAACCAACGTCCTATTCTATTATTCCATGCTAATCTATTCAAGCAAAAGCCCGCTTTAAACACTCTAATTTTTTCAAGGTAATGGTCCTGGTTCCCCGACACACCCAATAAAGGGCATACCGGCTCACCAGAAGGATAGACCCGACAACAGACAGTACTCGCCAGAGACGGACCGCCCGGTCAGGCCTAAAATTCAACTACGAGCTTTTTAACTGCAACAACTTTAATATACGCTATTGGAGCTGGAATTACCGCGGCTGCTGGCACCAGACTTGCCCTCCAA
+
DDDDDIIIIIIGHIIIIIHIIIIIIIIIIIHIIIIIIHIIIIIHIHIIIGHIFHIIIHHHHHIHIIIHHHIIIIIIHIIIIIIIHHHHFHHIIIIIIIIIIGHHHHHHHIIIIIHIHIHHIHIIIIIIIIIIIIHIIIIIIIIIIIIIIIIHIIIIHHEIIIIIIIIIIIHIIIIHHIIIIIHIIIIHIIIIIIIIIIHHIIIIIIIIIIIIIIIIIIIIHIIIIHHIIIIIIIIIIIIIHHIIIIIIIIIIIIIIIHIIIIIHIIIIIIIIIHFIIIIIIHIIIIIIHIIIIIIHHGIIIIIIIIIIIIIIIIIIIIIIIIIIIIIIIIIIIIIIIIDDDDD
@HISEQ:969:HM2KJBCX2:2:1101:4267:74947 2:N:0:ACTATGCA
TCGGTCCATAGCCCCAACTATCCCTATTAATCATTACGGTGGTCCTAGACCAACAAAATAGAACCAACGTCCTATTCTATTATTCCATGCTAATCTATTCAAGCAAAAGCCCGCTTTAAACACTCTAATTTTTTCAAGGTAATGGTCCTGGTTCCCCGGCACACCCAGTTAAGGACATACCGGCTCACCAGAAGGATAGACCCGACAACAGACAGTACTCGCCAGAGACGGACCGCCCGGTCAGGCCTAAAATTCAACTACGAGCTTTTTAACTGCAACAACTTTAATATACGCTATTGGAGCTGGAATTACCGCGGCTGCTGGCACCAGACTTGCCCTCCA
+
DDDDDIIIIIIIIIIIIIIHIIIIIIIIIIIIIIIIIIIIIIIIIIIIIIIIIIIIFHIIFHIIIIHIFHHIIIHIIIIIIIIIIIIIIIIIIHIIIIIIIIHIIIIIIIIIIIIIIIIIIIIIIIIIIIIIIIIIIIIIHIIIHIIIIHHHHIIIIIIIIIIIIIIIIHIIIIIIIIIIIIHIIIIIIIIIIIIIIIIIIIHIIIIIIIIIIIIIIIIIIIIIIIIIIIIIIIIIIIIHIIIIIIHIIIIIIIIIIIIIIIIIIIIIIIIIIIIIIIIIIIIIIIIIIIIIIIHHGHIIIIIIIIIIIIIIIIIIIIIIIIIIIIIIIIIIIIIIIDDDDD
@HISEQ:969:HM2KJBCX2:2:1101:19349:75744 2:N:0:ACTATGCA
TCGGTCCATAGCCCCAACTATCCCTATTAATCATTACATCGATCCTAGAAACCAACAAAATAGAATCGGATGTCCTATTTCATTATTCCATGCTAATGTATTCAAGCGTGAGCCTGCTTTAAACACTCTAATTTTTTCAAGGTAACAGTCCTAATTCCCCGTGACACCAAATTAATGGCATTACGGTTCTTTAGAAGGTGAGAAATCAATAATATCAGTACATACCAACGGCATGACCGAAACATTGATCCCGAAATTCAACTACGAGCTTTTTAACTGCAACAACTTTAATATACGCTATTGGAGCTGGAATTACCGCGGCTGCTGGCACCAGACTTGCCCTCCAA
+
DDDDDIDHHIIHHHDHHIIIIHGHHIIIIIHIIIIIIIIIIIIGIIIIIIIIHHIIIIHEHHIIIIIGHEGDHHIIIIHHIIIIIGG1CEFHHHHHGIHHHIIIHEH@GEHHHIGHHHHHHHHHGHHHHHHGIHHHIHGHIHEHIIHIIGGHHHHHIHHHFHCIIIHIIIHHIHHIGHIIHIIHHDGEHHGIHHIIHIHEHGHIIHIHIIIHHHHIIIHIIIIHHIIHHFHIIHHIIIHIIIIHFEIIIHIHHHGIIIHHIIIIIIHFIIIIHIIIIIIIGIIIIHEFIIIHIIHHHIHHHGGIHHHHEHIIIIIIIIIHHIIIIIIHFHIHHHHIIIIGIIDDDBA
@HISEQ:969:HM2KJBCX2:2:1101:15597:76650 2:N:0:ACTATGCA
TCGGTCCATAGCGCCCAACTATCCCTATTAATCATTACGGTGATCCTAGAAACCAACGAAATAGAATCAGTCCGTCCTATTTCATTATTCCATGCTAATGTATTCAGACGATAGTCTGCTTTAAACACTCTAATTTTTTCAAAGTAACAGTCCTGATTTCCCATCACACCAAATAAATGGCATGAAAGTTCCTCAGAAGGTAGAGATCCATCTCACCAGTGCAGACAATTAAGCCTGACCAATGGGTAGACCCCGAAGTTCAACTACGAGCTTTTTAACTGCAACAACTTTAATATACGCTATTGGAGCTGGAATTACCGCGGCTGCTGGCACCAGACTTGCCTCCAA
+
DDDCDIIIIIIIIIIIIIIIIIIIIIIIIIIIIIIIIIIIIIIIIIIIIIIIIIIIIIIIIIIIIIIHHHIIIIGHIIIIIIIIIIIIIIIFIIHIHIIIIIIIIIIIIIIIIIIIIIHIIIIIIIIIIIIIIIIIIIIIIHIIIIIIIIIIIIIIIIIIIIIIIIIIIIIIIIIIIIIHIIIIIIIIIIIIIIIIIIIIIIIIIIIIIIIIIIIIIIIHIIIIIIIIIIIIIIIIIIIIIIIIIHHIIGIIHHIIIIIIIIIIIIIIIIIIIIIIIIIIIIIIIIIIIIIIIIIIIIIIIIIIIIIIIIIIIIIIIIIIIIIIIIIIIIIIIIIIIIIIIIIDDDDD
@HISEQ:969:HM2KJBCX2:2:1101:14806:77313 2:N:0:ACTATGCA
TCGGTCCATAGCCCCAACTATCCCTATTAATCATTACGTCAATCCTAGAAACCAACAAAATAGGATCAACGTCCTATTTCATTATTCCATGCTAATGTATTCAAGCGCGAGCCTGCTTTAAACACTCTAATTTTTTCAAAGTAACAGTCCTGATTCCCCACCACACCAAATTAATGACATGATGGTTCGTCAGAAGGTAGAAATCAGTAACACCAGTACGTACCGAAGGCACGACCAGCGTACTAATCCCGAAATTCAACTACGAGCTTTTTAACTGCAACAACTTTAATATACGCTATTGGAGCTGGAATTACCGCGGCTGCTGGCACCAGACTTGCCCTCCAA
+
DDAADHIIIIIIEHFIIIIIIHIIIHHIIFHHIHHHHHIIIHIHIIIIGIIHEHHIHFHIHIGHIHIHIIHHIIIIIHHIHIIHHHHHIGHHIIIIIHHIIIIIHIIIIHHHIHHIHHHHHFHHGIIHIIHIIIIIIIIIIIIIIIIIIIIIIIHIIIIIIIHIIIIIIIIIIIIIHIIIIIIIIIIIHIIIIIIIIIHIIIIIIIIIIIIHIIIIIIIIIIIIHIIIHHHIIHIIIIIIIIIHHHHIIHIIIIHEIHIHIHIIIIIIHIIIIIIIIIIIIIIIIIIIIIIIHIIIIIIIIIIIIIIIIIIGIHIIIIIIIIIIIIIIIIIIIIIIIIIIDDDDC
@HISEQ:969:HM2KJBCX2:2:1101:16082:78454 2:N:0:ACTATGCA
TCGGTCCATAGCCCCGACTATCCCTATTAATCATTTCGTCGATCCTAGAAACCTACGAAATAGAATCAAACGTGCTATTTCATTATTCAATGCTAATGTATTGAAGCGTGAGCCTGTTTTAAACACTCTAATTTTTTCAAAGTAACAGTCCTGATTCCCCAAGACACCAAATTAATGACATCATGGTTCGTCAGAAGGAAGAAACCAATAAATTAGTACGTACCAAGGCACGACCAACATATTGATCCCGAAATTCAACTACGAGCTTTTTAACTGCAACAACTTTAATATACGCTATTGGAGCTGGAATTACCGCGGCTGCTGGCACCAGACTTGCCCTCCAA
+
000<0C/1<111D1<///<EHI?11<1111<111<111<<E/1DCH111<<D111<00<D@1D1C@<@1<F0<1<<11<C1C<C1D1<1<<111HGDD<DH8%@<<8/<F@=?880#@IHGEHG8B1<CG1>BFE6GHHEF71HHC1<DHH118<@<CD@<<<,<DDDCFD@CHAG</HHGH@HHA.EDHGEIHGC0EHGDFHHEEHFHHAHHAGC?GHH?HED1CGHE?HGHHHHHFC1D11@HFHCC<EGD1DD<GG=IHHCHHGHCHHG<1@HHFIHHGD11GD1HEEHDHGC@?HHEEGHHEG@DCCF<?<IHHHHHHIHE@1HGEF<C?C=HGD?DD<0
@HISEQ:969:HM2KJBCX2:2:1101:1901:78750 2:N:0:ACTATGCA
TCGGTCCATAGCCCCAACTATCCCTATTAATCATTACGTCGATCCTAGAAACCAACAAAATAGAATCAAACGTCCTATTTCATTATTCCATGCTAATGTATTCAAGCGCGAGCTTGCTTTAAACACTCTAATTTTTTCAAAGTAACAGTCCTGATTTCCCGCGACACCAAATTAATGACATCGTGGTTCGTCAGAAGGGAGAAACCAATAATGCTGGTACGTACAAAGTACGACCGACATATTAGTCCCGAAATTCAACTACGAGCTTTTTAACTGCAACAACTTTAATATACGCTATTGGAGCTGGAATTACCGCGGCTGCTGGCACCAGACTTGCCCTCCAA
+
DDDDCFHHGF@HFHIHHIIHIFIIIGEH1EHHIEHGH?CGHDHGEHIEHIHHEEHGHHC@FE<E@1<EFHHHECGIIFFIGCHIHIHCHIHFEHIIHGFGHGHHHGIHEGHHEGIHG@FHHGFHCHHEHHHHHFHGHHHHIIIIIGIHIIHHG@ECCEHHCHEHHIIIHHGCEEEHHH?IHHG<DIIHHEECHEHIIHHIHIIIHHHHHEHFHHEGHGIIHHHHIIIIIIIHIHEHHFHFHEGIIIHHHHIHIIHGIHGHIIHHHEIHIHIHFHFFHIIIIIHHEIIIIHIHIIIHIHIIIIIHHEIIHHIIHHDGIHHEHHHIHHIIIIIIIIIIHIHDDDDB
@HISEQ:969:HM2KJBCX2:2:1101:9295:79435 2:N:0:ACTATGCA
TCGGTCCATAGCCCCAACTATCCCTATTAATCATTACGGTGGTCCTAGACCAACAAAATAGAACCAACGTCCTATTCTATTATTCCATGCTAATCTATTCAAGCAAAAGCCCGCTTTAAACACTCTAATTTTTTCAAGGTAATGGTCCTGGTTCCCCGACACACCCAATAAAGGGCATACCGGCTCACCAGAAGGATAGACCCGACAGCAGAACAGTGCTCGCCAGAGACGGACCGTCCGGTCAGGCCTAAAATTCAACTACGAGCTTTTTAACTGCAACAACTTTAATATACGCTATTGGAGCTGGAATTACCGCGGCTGCTGGCACCAGACTTGCCCTCCAA
+
@BD?@GD1FHFHCHH=<D1CG?<1GCHHE@FHH@EHGHIIHICFCGEE?FH1CHHIG?GHHHGEEHG00E1DGCH?FFH1<<<1C1CECEEF<1DHGFHCHIIHHIIHHDC<HHIHGECCCGE?FEF@FHHHEDHCEHHGCHEHHECEFHIIHHFHHHFHEHEHEEHEHGHHIHFFHDHFCHHFH@@DCIGHHIHHIHIHHCGHHIHHHIHHGIHIHHHIIH>HHHEHIGIHHHHHHC<HHHEHHHHCHHFEHHHFGIHHEEHIGIIIIHEHHEHHHEHIHGGCH?HHHGHFIHEHIHFIIIHFIHIIIIHIIIIIIIIIHHIIHEIIIIHIIIHHE@H@@BB@
@HISEQ:969:HM2KJBCX2:2:1101:10721:79276 2:N:0:ACTATGCA
TCGGTCCATAGCCCCAACTATCCCTATTAATCATTACGTCAATCCTAGAAACCAACAAAATAGGATCAACGTCCTATTTCATTATTCCATGCTAATGTATTCAAGCGCGAGCCTGCTTTAAACACTCTAATTTTTTCAAAGTAACAGTCCTGATTCCCCACCACACCAAATTAATGACATGATGGTTCGTCAGAAGGTAGGAATCAGTAACACCAGTACGTACCGAAGGCACGACCAGCGTACTAATCCCGAAATTCAACTACGAGCTTTTTAACTGCAACAACTTTAATATACGCTATTGGAGCTGGAATTACCGCGGCTGCTGGCACCAGACTTGCCCTCCAA
+
DDDDDIIIIIIIIIIIIIIIIIIIIIIIIIIIIIIIIIIIIIIIIHIIHHIIIIIIHIIIIIIHHIIIIIIIIIIHIIIIIIIIIGIHHIIGIIIIIIIIIIHIIIIHIIIHIIIIHIIHIHIIIIIIIIIIIIIIIIIIIIIIIIIIHIIIIIIIIHIHIHHHHHHIIIIIIIIIIIIIIIIIIIIIIIIIIIHIIIIIIIIHIHHHIIIIIIIIIIIIIIIIIIIIHIIIIIIIIIIIIIIIIIIIIHIIIIIHIIIHHHIIIIIIIIIIIIIIIIIIIIIIHIIIIIIIIIIIIIIIIIIIIIHIIHIIIIIIIIIIIIIIIIIIIIIIIIIIIIIIDDDDD
@HISEQ:969:HM2KJBCX2:2:1101:19399:79264 2:N:0:ACTATGCT
TCGGTCCATAGCCCCAACTATCCCTATTAATCATTACGGTGGTCCTAGACCAACAAAATAGAACCAACGTCCTATTCTATTATTCCATGCTAATCTATTCAAGCAAAAGCCCGCTTTAAACACTCTAATTTTTTCAAGGTAATGGTCCTGGTTCCCCGACACACCCAATAAAGGGCATACCGGCTCACCAGAAGGATAGACCCGACAACAGACAGTACTCGCCAGAGACGGACCGCCCGGTCAGGCCTAAAATTCAACTACGAGCTTTTTAACTGCAACAACTTTAATATACGCTATTGGAGCTGGAATTACCGCGGCTGCTGGCACCAGACTTGCCCTCCAA
+
DCBCDHIIIIIIIIGIIIIIIHIIIIIIIIIIIHIIIIIIIIIIIIIIIIIIIIIIGIIIEHHHIIHIIIIIIIIIIHIIIIIIIHIIIIIIIIHIIIIIHFIHIIIHIIIHHHGEHIIIIIIIIIIIIIIIHHIHIIHHIIIIHHIIIHHHDIHHHIIIIIHHHGHIHIIIIIIIIIIIIIIIIIIIHIHIIIIIIIIIIIHIHGHIIIIIIIIIIIIIIIIIIIIIIIIIIIIIIIIIIHIIIIHIIIIIIIIIIIIHIIIIIIIIHGHIIIIIIIHIIIIHIIIIIIIIIIHHHFIIIIIIHIIIIIIIIIIIGIIIIIIIIIIIIIIIIIIIIIDDDDD
@HISEQ:969:HM2KJBCX2:2:1101:10317:80286 2:N:0:ACTATGCA
TCGGTCCATAGCCCCAACTATCCCTATTAATCATTACGTCGATCCTAGAAACCAACAAAATAGAATCAAACGTCCTATTTCATTATTCCATGCTAATGTATTCAAGCGTACGCCTGCTTTAAACACTCTAATTTTTTCAAAGTAACAGTCCTGATTCCCCACGACACCAAATTAATGACATCGCGGTTCTTCAGAAGGTAGGAACCAATAATGCCAGTACGTACCGAAGCACGACCAACAATTCGATCCCGAAATTCAACTACGAGCTTTTTAACTGCAACAACTTTAATATACGCTATTGGAGCTGGAATTACCGCGGCTGCTGGCACCAGACTTGCCCTCCAA
+
DBBDDIIIIIIIIHIIIIIIIIIIHIIIIIIHIIIIIIIIIIIIIIIIIIIIIIIHIIIIIIIFHHIFIIIHFHIIIIIIIIIIIHIIIIIEHIIIIIIIHHHIIEHGIIHIIIIIIHGIHHIIIIIIIIIIIIHHHIIHIIIIIIIIIIIIIIIIIIIIIIIIIHHIIIIHIIIIIIIIIIIIIIIIGIIIIIIIIIIIHIIIHIIIIIIIIIIIIIIIIIIIIIIIIIIIIIIIIIHIIHEEIHCHHIIIIIIIIIIIIIIIIIIIIIIIIHIHIIIIHIIHIHIIIHHGHIIIIIIIIIIIIIIIIIIIIIIIIIIIIIIIIIIIIIIIIIIIIIIIDDDDD
@HISEQ:969:HM2KJBCX2:2:1101:17320:81104 2:N:0:ACTATGCA
TCGGTCCATAGCCCCAACTATCCCTATTAATCATTACGTCAATCCTAGAAACCAACAAAATAGGATCGTCGTCCTATTTCATTATTCCATGCTAATGTATTCAAGCGTTAGCCTGCTTTAAACACTCTAATTTTTTCAAAGTAACAGTCCTGTTTCCCCGCAACACCAACTTAATGGCATTATGGTTCTACAAGAAGGAGGAATCAGCAAAGCCAGTGCATACCAGTGGCACGACCAACTTGCTGACCCCGAAATTCAACTACGAGCTTTTTAACTGCAACAACTTTAATATACGCTATTGGAGCTGGAATTACCGCGGCTGCTGGCACCAGACTTGCCCT
+
DDDDDIIIIIIIIIIHIIIIIIIIIIIIIIIIIIIIIIIIIIIIIIIIIIIIIIIIIIIHHHHIIIIHHIIGHIIIIIIIIIIIIHIIIIHIIIHIIIIIIIHIIIIIIIIIIIIIIIIIIIIIIIIIIIIIHIIIIIIHIIIIIIIIIIIIIIIIIIIIIIIIIIIIIIIHIIIIIIIIIIHIIIIIIIIIIIIHIIIIIIIIIGIIIIHIIIIIIIIIIHIIIIIIIIIIIIIIIIIIIIIIIIIIIIIIIIIIIIIHIHIIIIIIIIIIHHHIIIIIIIIIIIIIIIIIHIIIIIIIIIIIHIIIIIIIIIIIIIIIIIIIIIIIIIIIIIIIDDDDD
@HISEQ:969:HM2KJBCX2:2:1101:3771:80820 2:N:0:ACTATGCA
TCGGTCCATAGCCCCAACTATCCCTATTAATCATTACGTCGATCCTAGAAACCAACAAAATAGAATCAAACGTCCTATTTCATTATTCCATGCTAATGTATTCAAGCGCGAGCTTGCTTTAAACACTCTAATTTTTTCAAAGTAACAGTCCTGATTTCCCATGACACCAAATTAATGACATCGTGGTTCGTCAGAAGGGAGAAACCAATAATGCTAGTACGTACAAAGTACGACCGACATATTAGTCCCGAAATTCAACTACGAGCTTTTTAACTGCAACAACTTTAATATACGCTATTGGAGCTGGAATTACCGCGGCTGCTGGCACCAGACTTGCCCTCCAA
+
DDDDDIIIIIIIIIIIIIIIHHHIIIIIIIHIIIIIIHIIIIIGIIIIIIIIIEHIHHHIIIIIIIIIIIHHHIIIIIIIIIIIIIIEHIIIIIIIIIIIIIIIIIIIIIIIIIIIIIIIIHIIHIIIIIIIIIHHIIIIIIIIIIIIIIIIIIIIIIGIIIIIIIIIIIIIIIIIIIIIIIIIIIHIIIIIIIIIIIIIIIIIIIIIIIIIIIIIIIIHIHHIIIIIIIIIIIIIIIIIIHHIIIIIIIIIIIIIIIIGIIIIIIIIIIIIIIIIIIIIIIIIIIIIIIIIIIIIIIIIIIIIIIIIIIIIIIIIIIIIIIIIIIIIIIIIIIHIIIIDDDDD
@HISEQ:969:HM2KJBCX2:2:1101:11455:81966 2:N:0:ACTATGCA
TCGGTCCATAGCCCCAACTATCCCTATTAATCATTACGGTGATTCAGAAACCAACAAAACAGGACCACCGTCCTATTTTATTATTCCATGCTAATGTATTCAGACGTAAGCCTGCTTTGAACACTCTAATTTTTTCAAGGTAAAGGTCCTGGTTTCCCACCACGCTAAATTAATAACATGATGGTTCCCCAGAAGGTAGAAATTCCACATGCCAGTACAGACTATTGCCCGACCAACGGTAGAACCCCGAAATTCAACTACGAGCTTTTTAACTGCAACAACTTTAATATACGCTATTGGAGCTGGAATTACCGCGGCTGCTGGCACCAGACTTGCCCTCC
+
DDDDDIIIIIIIIIIIIIIIIIIIIIIIIIIGIIIIIIIIIIIIIIIIIIIHIIIIIHIIIHEHIIIIIIHIGIHIHIIIIIIIIIIIIIIIIIIIIIIIIHHHIIIIIIHIIIIIIIIIIIIIIHHIIIHIIIIIIIIHIIIIIIIIIIIIIHIHIIIIIIIIIIIIIIIIIIIIIIIIIIIIIIIIIIIIIIIIIIIIIIIIIIIHIIIIIIIIIIIIIIIIIIIIIIIIIIIIIIIHIIIIIIIIIIIIIIIIIIGIIIIIIIIIIIIHIIIIIIHIIIIIIHIGIIIIHIIIIIIIIIIIIIIIIIIIIIIHIIIIIIIIIIIIIIHIIIIIDDCDD
@HISEQ:969:HM2KJBCX2:2:1101:20198:81885 2:N:0:ACTATGCA
TCGGTCCATAGCCCCAACTATCCCTATTAATCATTACGTCAATCCTAGAAACCAACAAAATAGGATCGAACGTCCTATTTCATTATTCCATGCTAATGTATTCAAGCGTTAGCCTGCTTTAAACACTCTAATTTTTTCAAAGTAACAGTCCTGTTTCCCTGCAACACCAAATTAATGACATTACAGTTCTTCAAGAAGGAGGAATCAGTAAAGCCAGTACATACCATAGGCACGACCAACCTACTGACCCCGAAATTCAACTACGAGCTTTTTAACTGCAACAACTTTAATATACGCTATTGGAGCTGGAATTACCGCGGCTGCTGGCACCAGACTTGCCCTCCAA
+
DDDDDIIIIIHHIIIIIIIIIIIIIIIIIIIIIIIIIIIIIIIHIIIIIIIIIIHIHIGIHHHIIIIIHIIIIIIIIIIIIIIHHIHGHIIIHIIIIIIIHIHIIIIIIIIIIIIIIHIIIIIIIIIIIIIIIIIIIHIIIIIIIIIIHIIIIIIIIIIIIIIIIIIIIIIHIIIIIIIHIIIIIIIIIIIHIIIIIIIIIHIIIIIIIIIIIIIIIIIIIIIIIIIIIIHIIIIIIIIIIIIHHIIIIIIIIIIIIIIIIIIIIIIIIIIIIIIIIIIIIIHIIIIIIIIIIIIIIIIHHIIIIIIIIIIIIIIIIIIIIIIIIIIIIIIIIIIIIIIHIDDDDD
@HISEQ:969:HM2KJBCX2:2:1101:19923:82803 2:N:0:ACTATGCA
TCGGTCCATAGCCCCAACTATCCCTATTAATCATTACGTTGATCCTAGAAACCAACAAAATAGAATCAAAACGTCCTATTTCATTATTCCATGCTAATGTATTCAAGCGTAAGCCTGCTTTAAACACTCTAATTTTTTCAAAGTAACAGTCCTGATTCCCCATGACACTAAATTAATGACATCATGGTTCGTCAGAAGGGAGAAATCAATAAGCTAGTACGTACCAAGGGCACGACCAACATATTGATCCCGAAATTCAACTACGAGCTTTTTAACTGCAACAACTTTAATATACGCTATTGGAGCTGGAATTACCGCGGCTGCTGGCACCAGACTTGCCCTCCAA
+
BDB@BHC@FC1<11D0<0<11C1<<1<F?GF11DFHH1F11DHHH?G?1<11<<D<1<1FE<11<D1<<<1DCC10<11<F11<DE11111<DH@1GH<<G<DEE@1ECG=B1@EHIHGHHF?GB8GA<DE8<CFCEHBDGG?GH8DE2<1C<DAD%DCFEC<C8EFD#FECDHHHHHFC<CEGGC?<HHHHHHFHGC:<CEHHG?FHHHFFIHFD1G<CDCFD<<D<<:EHHFHHHGGCC<D1<CHHDB?HHHIIHCCC@HHE1G@<CC@@IHGC11@FHEHCHG<CGD<D@DE<<<HH<CEFEF@CCEHHDHHDDDGGCC?EF1HHG@CHHDCHGEHEFD@DD<
@HISEQ:969:HM2KJBCX2:2:1101:3152:83459 2:N:0:ACTATGCA
TCGGTCCATAGCCCAACTATCCCTATTAATCATTACGTCGATCCTAGAAACCAACAAAATAGAATCAAACGTCCTATTTCATTATTCCATGCTAATGTATTCAAGCGCGAGCTTGCTTTAAACACTCTAATTTTTTCAAAGTAACAGTCCTGATTTCCCATGACACCAAATTAATGACATCGTGGTTCGTCAGAAGGGAGAAACCAATAATGCTAGTACGTACAAAGTACGACCGACATATTAGTCCCGAAATTCAACTACGAGCTTTTTAACTGCAACAACTTTAATATACGCCATTGGAGCTGGAATTACCGCGGCTGCTGGCACCAGACTTGCCCTCCAA
+
DDDDDIIIIIIIIIIIIIIIIIIIIIIIIIIIIIIIHIIIIIIIIIIIIIIIIIIIIIIIIGIIIIIIIIHIIGIHIIIIEHIIIIIIIIIIIIIIIIIIIIIIIIIIIIIIIIIIIIIIIIIIIIIIIIIIIIIHIIHIIIIIIIIIIIIIIIIIIIIIIIIIIGIIIHIIIIIIIIIIIIIIIIIIIIIIIIIIIIIIIIIIIIIIIIIIIIIIIIIIIIIIIIIIIIIIIIIIIIIIIHHIIIIIIHIIIIIIIIHIIIIIIIIIIIIIIIIIIIIIHIIIIIIIIIIIIIIIIIIIIIIIIIIIIIIIIIIIIIIIIIIIIIIIIIIIIIIIIIDDDDD
@HISEQ:969:HM2KJBCX2:2:1101:7315:83535 2:N:0:ACTATGCA
TCGGTCCATAGCCCCAACTATCCCTATTAATCATTACGGTGATCCTAGAAACCAACGAAATAGAATCAGTCCGTCCTATTTCATTATTCCATGCTAATGTATTCAGACGTTAGCCTGCTTTAAACACTCTAATTTTTTCAAAGTAACAGTCCTGATTTCCAATCACACCAAATTAATGACATGAAAGTTCCTCAGAAGGTAGAGATTTATCTCACCAGTACAGACAATTAAGCCTGACCAATGGGTAAACCCCGAAGTTCAACTACGAGCTTTTTAACTGCAACAACTTTAATATACGCTATTGGAGCTGGAATTACCGCGGCTGCTGGCACCAGACTTGCCCTCCAA
+
DDDDDIIIIIIIIIIIIIIIIIIIIIIIIIIIIIIIIIIIIIIIIIIIIIIIIIIIIIIIIIIHIIIIIIIIIIIIIIIHIIIIIIIIIIIIHIIHEHIIIIIIIIIIIIIIIIIIIIIIIIIIIIIIIIIIIIIIIIIIIIHIIIIIIIIIIIIIIIIIIIIIIIIIIIIIIIIIIIIIIIIIIIIIHIIIIIIIIIIIIIIIIIIIIIIIIIIIIIIIIIIIIIIIIIIIIIIIIIIIIIIHIHHIIIIIIIIIIIIIIIIIIIIIIIIIIIIIIIIIIIIIIIIHHHIIIIIIIIIIIIIIIIIIIIIIIIIIIIIIIIIIIIIIIIIIIIIIIIIIIIIDDDDD
@HISEQ:969:HM2KJBCX2:2:1101:6925:83909 2:N:0:ACTATGCA
TCGGTCCATAGCCCCAACTATCCCTATTAATCATTACGTCGATCCTAGAAACCAACAAAATAGAATCAAACGTCCTATTTCATTATTCCATGCTAATGTATTCAAGCGTAAGCCTGCTTTAAACACTCTAATTTTTTCAAAGTAACAGTCCTGATTCCCCACGACACCAAATTAATGACATCGCGGTTCTTCAGAAGGTAGGAACCAATAATGCCAGTGCGTACCGAAGCACGACCAACAATTTGATCCCGAAATTCAACTACGAGCTTTTTAACTGCAACAACTTTAATATACGCTATTGGAGCTGGAATTACCGCGGCTGCTGGCACCAGACTTGCCCTCCAA
+
DDDDDIIIIIIIHIIIIIIIIIIIIIIIIIIIIIIIIIIIIIIIIIIIIIIIIHIIIIIIIIIIIIIIIIIIIIIIIIIIIIIIIIIIIIIIGIIIIIIIIIIIIIIIIIIIHIIIIIIIIIIIIIIIIIIIIIIIIIIIIIIIIIIIIIIIIIIIIIIIIIIIIIIIIIIHIIIIIIIIIIIIIIIIIIIIIIIIIIIIIIIIIIIIIIIIIIIIIIIIIIIIIIIIIIIIIIIIIIIIIIIHIIIIIIIIIIIIIIIIIIIIIIIIIIIIIIIIIIIIIIIIIHIIIIIIIIIIIIIIIIIIIIIIIIIIIIIIIIIIIIIIIIIIIIIIIIIIIIIIDDDDD
@HISEQ:969:HM2KJBCX2:2:1101:18791:84239 2:N:0:ACTATGCA
TCGGTCCATAGCCCCAACTATCCCTATTAATCATTACGTCAATCCTAGAAACCAACAAAATAGGATCGAACGTCCTATTTCATTATTCCATGCTAATGTATTCAAGCGTTAGCCTGCTTTAAACACTCCAATTTTTTCAAAGTAACAGTCCTGTTTCCCTGCAACACCAAATTAATGACATTACAGTTCTTCAAGAAGGAGGAATCAGTAAAGCCAGTACACACCATTGGCACGACCAACCTACTGACCCCGAAATTCAACTACGAGCTTTTTAACTGCAACAACTTTAATATACGCTATTGGAGCTGGAATTACCGCGGCTGCTGGCACCAGACTTGCCCTCCAA
+
DDDDDIIIIIIIIIIIHIIIHIIIIIIIIIIIIIIIIIIIIIIIIIIIHIIHIHIHHIIIIHHIHIIIHIIHHHHHHIHHIIIIHFHIIIIIGHIIIIHIGFIIIHHHIIHHHIIHIHFHHHHIHIGIIHIHHIHHEHHHIIIHIHGIHIIIHHHHIGIIIIHIIIIIIIGHHHHHHHHHGHHHIIHHHIIIIIIIIHHHHEFIIIIIIIIIIHHIIIIIIHGFIHIIHIIIHIIIIIHHHHHGGIIGHHEGIIGHIIIHHHIIIIIIIIIIIIIIIIIIIIIIHHIIIIHIHIIIIIIIIHHIIIIIHHHHIIIIIIIIIIIIIIIIIIIIIIIIIIIIHDADDD
@HISEQ:969:HM2KJBCX2:2:1101:19185:83777 2:N:0:ACTATGCA
TCGGTCCATAGCCCCAACTATCCCTATTAATCATTACGTCAATCCTAGAAACCAACAAAATAGGATCGAACGTCCTATTTCATTATTCCATGCTAATGTATTCAAGCGTTAGCTTGCTTTAAACACTCTAATTTTTTCAAAGTAACAGTCCAAATTCCCCGCAACACCAAATTAATGGCATTACGGATCATCAGGAAGGAGGAATCAGTGAGACCAGTACATACCAGAGGCATGACCAATCTACTAACCCCGAAATTCAACTACGAGCTTTTTAACTGCAACAACTTTAATATACGCTATTGGAGCTGGAATTACCGCGGCTGCTGGCACCAGACTTGCCCTCCAA
+
DDDDDIIIIIIIIIIIIIIIIIIIIIIIIIIIIIIIIIIIIIIIIIIIIIIIIIIIIIIIIIHEHHIHHIIIIIIIIIIIIHIIIIIIIIIIIIIIIIIIIHHIIIIIIIIIIIIIIIIIIIIIIIIIIIIIIIIHIIIIIIIHIIIIIHIHHHHHIIIHIIIIIIIIIIIIIIIIIIIIIIIIIIIIIHIIIIIIIIIIIIIIIIIIIIIIIIIIIIIIIIIIIIIIIIIIIIIIIIIIIIIIIIIIHIIIIIIIIIIIIIIIIIIIIIIIIIIIIIIIIIIIIIIIIIIIIIIIIIIIIIIIIIIIIIIIIIIIIIIIIIIIIIIIIIIIIIIIIIIIIDDDDD
@HISEQ:969:HM2KJBCX2:2:1101:10914:84244 2:N:0:ACTATGCA
TCGGTCCATAGCCCCAACTATCCCTATTAATCATTACGGCGGTCCTAGAAACCAACAAAATAGGATCGCACGTCCTATTCCATTATTCCATGCTAACGTATCCGAGCAAAGGCCTGCTTTGAACACTCTAATTTTTTCAAAGTAAAAGTCCCGGTTCCCCGGCACACCCAGCGAAGGGCATGCGGCTCCCCGGGAGGAGGGGCTCGGCCGGACAGTGCACGCGGTGAGGCGGACCGGACGGCCAAGCCCAAGTTTCAACTACGAGCTTTTTAACTGCAACAACTTTAATATACGCTACTGGAGCTGGAATTACCGCGGCTGCTGGCACCAGACTTGCCCTCCAA
+
DDDDDHGHIHIIIIIIIIIIIIIIIIIIHGIIIIIIIIIIIHIIIIIIHHIIIIIIIECHHIIIIIIHHIIIFHGIIHHIIIHIIHIIIHHIIHHIHHHHHIHGHIIIIIIHIIHIIIGGHHEHHIHIHIHHIIIIIIIHHIIHHHHHHHEHHIHHHHHHHHHHIIIIIIIIIIIIIIIHIIIIGIHIIIIIIIIIIIHI=IIIIHHIIIIIIIIIIIIIIIIIIIIIIIIIIIIIIIIIHHHIIIIIHIHHHIGIHIIIIIIIGIHIIIIIIIHIIIIIIIIIGIIHHGHIHHIIIIHIIIIIIIIIIIHIIIIIIIHHIIIIIIIIIIIIIIHHIIIDDCDD
@HISEQ:969:HM2KJBCX2:2:1101:16619:84425 2:N:0:ACTATGCA
TCGGTCCATAGCCCCAACTATCCCTATTAATCATTACGTCAATCCTAGAAACCAACAAAATAGGATCGAACGTCCTATTTCATTATTCCATGCTAATGTATTCAAGCGTTAGCCTGCTTTAAACACTCTAATTTTTTCAAAGTAACAGTCCTGTTTCCCTGCAACACCAAATTAATGACATTACAGTTCTTCAAGAAGGAGGAATCAGTAAAGCCAGTACATACCATTGGCACGACCAACCTACTGACCCCGAAATTCAACTACGAGCTTTTTAACTGCAACAACTTTAATATACGCTATTGGAGCTGGAATTACCGCGGCTGCTGGCACCAGACTTGCCCTCCAA
+
<DD0<0CGHCFHFHEEGHHHHIIIIIIIIIIHHHIH1EGHHHHIIIIIICFHHHIHIIGHHIHHHFHHHHICHEHIIIIIGHIHIHIHEIHHIIHHIIHIEEHGHHIIHGHGIHH@?HHGHGBBCCHEHIHIIHHHGHHFHIIHHHHHHFIIIIIIIFFIIIHIHGHHHG?HIIIIIIIIIIIIIIIIIIIIIIHHGHHGIIIIIIIIIHFIFGIIIIHIIIIIIIIIHHHDHHHIHHHGHHDGFHDGHIHHHHIIHHIHGIIIHHIIIIIIIHHHIIIIIIIIIIGIIIIIHIHIIIHHIIIHGHIIIIIIIIIIIIHIIIIIIIIIIIIIIIIIIIIIIDDDDD
@HISEQ:969:HM2KJBCX2:2:1101:1799:85366 2:N:0:ACTATGCA
TCGGTCCATAGCCCCAACTATCCCTATTAATCATTACGTCAATCCTAGAAACCAACAAAATAGGATCGAACGTCCTATTTCATTATTCCATGCTAATGTATTCAAGCGTTAGCCTGCTTTAAACACTCTAATTTTTTCAAAGTAACAGTCCTGTTTCCCTGCAACACCAAATTAATGACATTACAGTTCTTCAAGAAGGAGGAATCAGTAAAGCCAGTACACACCATTGGCACGACCAACCTACTGACCCCGAAATTCAACTACGAGCTTTTTAACTGCAACAACTTTAATATACGCTATTGGAGCTGGAATTACCGCGGCTGCTGGCACCAGACTTGCCCTCCAA
+
DDADDHIIIICEHIIIIIIIIIIIIIIIIIIHIIIIIGIHHHIHHHIIIIIIGHIIGIIIIIIIEHIIHIIIHHIIIIIIHIIIIHICEHHIGHIIIHIIIHIIIIIHHHIHIIIIIIIIHHIIIIIHIHIIHIIIIIHIIIIIIIIIIIIIIIHIIHIIIIIHIIIIIHHHHIIIIIIIIIIIIIIIIIIIIIIIIIIIIHIIIIIIIIIIIIIIIIIIIIIHIIIIIIIIIIIHIIHIHEHGGIIIIIIIIHIIIIIIIIIIIIIIIHIIIIIIIIIIIIIHIIIHIIIIIIIIIIIIIIIHIIIIIIIIIIIIIIIIIIIIIIIIIIIIIIIIIIIIIDDDDD
@HISEQ:969:HM2KJBCX2:2:1101:2744:85658 2:N:0:ACTATGCA
TCGGTCCATAGCCCCAACTATCCCTATTAATCATTACGGTGGTCCTAGAAACCAACAAAATAGAACCACAACGTCCTATTCTATTATTCCATGCTAATCTATTCAAGCAATAGCCCGCTTTAAACACTCTAATTTTTTCAAGGTAATGGTCCTGGCTCCCCAACACACCCAATTAAGGACATGCTGGTTCACCAGAAGGAAGACCCGACAACAAGACAGTACTCGCCAAAGACGGACCGCCCGGCCAGGCCTAAAATTCAACTACGAGCTTTTTAACTGCAACAACTTTAATATACGCTATTGGAGCTGGAATTACCGCGGCTGCTGGCACCAGACTTGCCC
+
DD@@D=<<DHDHEC=GHHIIHC1DHCGH?<C<GCDD<<@F1CC1<<FC?FH1<CCHEH1<1CCG?CC<1<F0<<10DCC@FCGHHE?H11<D1G?F6DFHHHHHHH?HHHHIIIIGHF@F8<1DFFH?BFHIIIIHGEIHHIIIIHGEFIHHHDHHHIIHIIHGCHHHIIIIHIHHHGIIHIHHIIGIHHH?HEHHCFIHHHEDIIIIIHHHCAHCHG=<DHIHHGIFHCFHHGHIEIIIEIIHEIGIIIHEHHFF@HIIIIHDGHHHIHEHIIIIIIIIIIIIHIIIIHIIIHHIIIIIIIIIIIIIHHIHHIHIIIIIIIIIIIHIIHIHFIIIH@DADD
@HISEQ:969:HM2KJBCX2:2:1101:4259:85912 2:N:0:ACTATGCA
TCGGTCCATAGCCCCAACTATCCCTATTAATCATTACGTCAATCCTAGAAACCAACAAAATAGGATCGAACGTCCTATTTCATTATTCCATGCTAATGTATTCAAGCGTTAGCTTGCTTTAAACACTCTAATTTTTTCAAAGTAACAGTCCAAATTCCCCGCAACACCAAATTAATGGCATTACGGATCATCAGGAAGGAGGAATCAGTGAGACCAGTACATACCAGAGGCATGACCAATCTACTAACCCCGAAATTCAACTACGAGCTTTTTAACTGCAACAACTTTAATATACGCTATTGGAGCTGGAATTACCGCGGCTGCTGGCACCAGACTTGCCCTCCAA
+
BDD@DHHIIIGEHIIIHIHHIIGGHIIHIIIIHHIIIHIHGHIHHIIIIIHIIIHHHIEHIGHGHHHIIHIIHHIIIIHIIIIIEHHHHHIIGIIGIIIH-8HHIIIIIHIIIIIIIIIIIIIHHIEFHHHIIIHHIHIIIFHHHHGFHEIIHHIIIIGHIIIIHIIIIFIGIHIIIIHHIHIHIIFGIIHFIIHHHHGHHHIHIIHGGHHIHFIIHIII;GIIIHEEIIIIHHEHIIIIIIIHFHHIHHIHHIHHIIIIIIIIIIIIIIIIIIIGIIIIIIIIIIIHIIIIIIIIIIIHHIIIIIHIIIHIHIIIHIIIIIIIIIIIIIIIHHIHHIIIIDDDBD
@HISEQ:969:HM2KJBCX2:2:1101:15727:86168 2:N:0:ACTATGCA
TCGGTCCATAGCCCCAACTATCCCTATTAATCATTACGTCGATCCTAGAAACCAACAAAATAGAATCAAACGTCCTATTTCATTATTCCATGCTAATGTATTCAAGCGTGCGCCTGCTTTAAACACTCTAATTTTTTCAAAGTAACAGTCCTGATTCCCCACGACACCAAATTAATGACATCGCGGTTCTTCAGAAGGTAGGAACCAATAATGCCAGTGCGTACCGAGGCACGACCGACAATCTGATCCCGAAATTCAACTACGAGCTTTTTAACTGCAACAACTTTAATATACGCTATTGGAGCTGGAATTACCGCGGCTGCTGGCACCAGACTTGCCCTCCAA
+
DDDDDIIIIIIHIIIIHIIIIIIIIIIIIIIIIIIIIIHIHIIIIIHHIIIHHIIIIIHHIFHIIHHIIIHIIIHIIIIIIIIIIHIIHHIHIIIIHIIIIIIIIIHIIIIIIHIHHHHHHHHHHIIIIIIIIHIIHIIIIIIIIIIHHHIIHIHDIIIHHIIHIHIHIHIHIIIIIIIIHIIIHIIIIHGIIIIIIHIIIIIIIHHHIIIIHIIIIIHIIHIIIIIIIIIIIIIIIIIIIIHGHIHHIIIIIIIIIIHIIIIIHIIIHIGIIHIIIIIIIHHHEIIIIIIIIIGIIIIHIIIIIHIIHHHIIIIIIIIIIIIIIIIIIIIIIIIIHIIIDDDDD
@HISEQ:969:HM2KJBCX2:2:1101:5035:87006 2:N:0:ACTATGCA
TCGGTCCATAGCCCCAACTATCCCTATTAATCATTACGTCGATCCTAGAAACCAACAAAATAGAATCAAACGTCCTATTTCGTTATTCCATGCTAATGTATTCAAGCGTGAGCCTGCTTTAAACACTCTAATTTTTTCAAAGTAACAGTCCTGATTCCCCATGACACCAAATTAATGACATCATGGTTCGTCAGAAGGTAGGAATCAATAATACCAGTACGTACAATAGCACGACCAATAAATTGATCCCGAAATTCAACTACGAGCTTTTTAACTGCAACAACTTTAATATACGCTATTGGAGCTGGAATTACCGCGGCTGCTGGCACCAGACTAGCCCTCCAA
+
DDDDDIIIIIHHIHHIIIIIIIIIIIIIIIIIIIIIIIIHIIIIIIIIIIIIIIIIICHIIIHIIIIIGIIIHIIIGHHHHIIHIIIIHIIGHIIIIIIHIHEHHHHIHHIIIIIIIIHIIIIIIIHHHIIHHHFIIHHHIIIIIIHIIIHIIIHHIIIIIIIIIIIIIIHGHIIIIIHHHHHHGHIIHHHIIIIIHHIHIHIIHIIIIIIIIIIIIIIIIIIIIIIIIGIIIIIIHIIIIIIHHIIIIIIIIHHIHIHIHIIIIIIHIIIIIIIIIIIIIIIIIHHHIIIIIHIIIIIHHGHHIIIIHIIIIIIIIIIIIIIIIIIIIIIIIIIIIIIIDDDDD
@HISEQ:969:HM2KJBCX2:2:1101:19457:87350 2:N:0:ACTATGCA
TCGGTCCATAGCCCCAACTATCCCTATTAATCATTACGTCAATCCTAGAAACCAACAAAATAGGATCAAACGTCCTATTTCATTATTCCATGCTAATGTATTCAAGCGTTAGCCTGCTTTAAACACTCTAATTTTTTCAAAGTAACAGTCCTGTTTCCCTGCAACACCAAATTAATGACATTACAGTTCTTCAAGAAGGAGGAACCAGTAAAGCCAGTGCATACCAGAGGCACGACCAACCTACTAATCCCGAAATTCAACTACGAGCTTTTTAACTGCAACAACTTTAATATACGCTATTGGAGCTGGAATTACCGCGGCTGCTGGCACCAGACTTGCCCTCCAA
+
DADDDGGHHIIIIIIIIIIIIIGIHIIIIIIHIIIHHHIIIIIIIIIIHHHGIHIIHIGIIIHIIIIHFHHHFEHGHIEHHHHHIEH?GH@EHHIIIIIHHFEFIGGEHIIHHIIHGHHHIIIIIIIHHHIIHIHIIIHIHHEHIIIIHIIIHHIIHIIHHHHIHHIIIHHGIHIHHHGHIHIIIIHHHIHIIIIIIIIIIIIIIIIIHIIIIIIIIIIIHHHHIIIIIIIHIHIIIIHIIHGHDHHDHIHHIIIHHIIIHIIIIHHHIHIHIIIIIIIIHIHIIIHIIIIIIIIHIHIHIIIIIIIIIIIIIIIIIIIIIIIIIIIIHIIIHIIIIIIIHACDDD
@HISEQ:969:HM2KJBCX2:2:1101:9517:87460 2:N:0:ACTATGCA
TCGGTCCATAGCCTCAACTATCCCTATTAATCATTACGTCAATCCTAGAAACCAACAAAATAGGATCAAACGTCCTATTTCATTATTCCATGCTAATGTATTCAAGCGTTAGCCTGCTTTAAACACTCTAATTTTTTCAAAGTAACAGTCCTGTTTCCCTGCAACACCAAATTAATGACATTACAGTTCTTCAAGAAGGAGGAACCAGTAAAGCCAGTACATACCAGAGGCACGACCAACTTACTAATCCCGAAATTCAACTACGAGCTTTTTAACTGCAACAACTTTAATATACGCTATTGGAGCTGGAATTACCGCGGCTGCTGGCACCAGACTTGCCCTCCAA
+
DDBDDHHIIIIIIIIIIIIIIIIIIIIIIIIIIIIIIIIIIIIIIIIIHHIIIHIIIIIHHHHIIIIIIIIGHIIIIIIIIHIIIIIIIIIIIIIIIIIIIIIIIIIIIIIIIIIIIIIIIIIIIIIIHIIIIIIIIIIIIIIIIIIIIIIIIIIIIIIIIIHIIIIIIIIIIIIIIIHIIIIIIIIIIHHIIIIHIIIHIIIIIIIIIIIIIHIIIIIIIIIHIIIIIHIIIIIIIIIIIIIHGIIIIIIIIIIIIIGIIIHIIHIIIIIIIHGHIHIIIIHIIIIIIIIIIIIIIIIIHIIHIIIIIIIIIIIIIIIIIIIIIIIIIIIIIIIIIIIIIDDDDD
@HISEQ:969:HM2KJBCX2:2:1101:3150:88241 2:N:0:ACTATGCA
TCGGTCCATAGCCCCAACTATCCCTATTAATCATTACGTCAATCCTAGAAACCAACAAAATAGGATCGAACGTCCTATTTCATTATTCCATGCTAATGTATTCAAGCGTTAGCTTGCTTTAAACACTCTAATTTTTTCAAAGTAACAGTCCAAATTCCCCAAAACACCAAATTAATGGCATTAAGGTTCATCAGGAAGGAGGAATCAGTGAGACCAGTACATACCAGAGGCATGACCAACCTACTAACCCCGAAATTCAACTACGAGCTTTTTAACTGCAACAACTTTAATATACGCTATTGGAGCTGGAATTACCGCGGCTGCTGGCACCAGACTTGCCCTCCAA
+
DDDDDIIHIHHIHIIIGGIIIHHHIGHHHIHHIIIGIIIIIIIHHHIHCHHGHHIIHHIHHHHGGFIIIIIHFEHHHHHIIIHIEHIHIIHIHHHHIIIIHIIIHGHGHHHI?CHHIIIHGHH@GEHIHHHHIIIHIHIIIHEEF@CFHHHEHHIHHHIIHIIHHHGHFHFIIHIHIIHIIIIHHHHHIHHHFHHIIHHIHIIIIIHIHIHHIIIIH<HIIIIIIIIIIIIII<IHIHHIFIIIHHCG<IHIIIIIIIHHHEHIIIHIIIIIIIHIIIHIIIIHHGIIIIIIIIHIIIHHHHIIIIIIIHGEIIIIIIIIIIIIIIIIIIIIIIIIIIIIIDDDDD
@HISEQ:969:HM2KJBCX2:2:1101:2549:87944 2:N:0:ACTATGCA
TCGGTCCATAGCCCCAACTATCCCTATTAATCATTACGTCAATCCTAGAAACCAACAAAATAGGATCAAACGTCCTATTTCATTATTCCATGCTAATGTATTCAAGCGTTAGCCTGCTTTAAACACTCTAATTTTTTCAAAGTAACAGTCCTGTTTCCCTGCAACACCAAATTAATGACATTACAGTTCTTCAAGAAGGAGGAACCAGTAAAGCCAGTACATACCAGAGGCACGACCAACTTACTAATCCCGAAATTCAACTACGAGCTTTTTAACTGCAACAACTTTAATATACGCTATTGGAGCTGGAATTACCGCGGCTGCTGGCACCAGACTTGCCCTCCAA
+
ADADDI/DHHEHCHHHIIIICEHHHIHHIHIHHIHIIIIGHGHEEHHICHIIHHHIIIIIIGHH?HFEHFHIH1CCEFHHHIIIEEHFEIHIIIHGHHHHHHHHHDCIHIHHHHIIHIIIIIIIIIIIHIHIIIIFEHHHIIHIIIIIIIIHHCFGGIIHIIIIIIIIIIHDGHHHHHHIIIIIIIHIIHHIHIIIIIHEHHHHIHIIIIIIIIHIIIIIIHHFIIIIIIGHHIIIHIHHHEHHHHGHHDGGIIIIIIHIHHHIHIHIIHHIIIIIIIIIIIIIIHIIIIIIIIIIHHHHHIIIIGIGIIHEIIIIIIIGIIIHIIIIHIIIIHHIHHDIH?ABDD
@HISEQ:969:HM2KJBCX2:2:1101:3752:87901 2:N:0:ACTATGCA
TCGGTCCATAGCCCAACTATCCCTATTAATCATTACGTCGATCCTAGAAACCAACAAAATAGAATCAAACGTCCTATTTCATTATTCCATGCTAATGTATTCAAGCGTAAGCCTGCTTTAAACACTCTAATTTTTTCAAAGTAACAGTCCTGATTCCCCACGACACCAAATTAATGACATCGCGGTTCTTCAGAAGGTAGGAACCAATAATGCCAGTGCGTACCGAAGCACGACCAACAATTTGATCCCGAAATTCAACTACGAGCTTTTTAACTGCAACAACTTTAATATACGCTATTGGAGCTGGAATTACCGCGGCTGCTGGCACCAGACTTGCCCTCCAA
+
DDDDDHHIIIIIIIIIIIIIHIIIIIIIIIHHIIGIIIGHIIIIIGHIIHIIHIIIIIHIHHHIIIGIIIGHHHEHIEHHHIIIIIIIIIHGIIHIIIIIIIIIIHIHEHIHHIHHGHIIHIIHIIIIIHIIIIIIIIIIIIIIIIHFGIIIIIHGIHHIIIIIIHIIIIIHIHIIIIIIHIIHIHIIIIIIIIIIIIIIIHIHHIHIIHIIIHIGGIIIIIIIIIIIIIHIIGHGIHII=HFHGIIIIIIHIHIIIIIHHIIIIIIIIIIIIIIIIHIIIIIIIHHIIIIIIIIIIGIIIIIIIIIIIIIIHIIHIIIIIIIIIIIGIIIIIIIIIIIDDDDD
@HISEQ:969:HM2KJBCX2:2:1101:10317:87976 2:N:0:ACTATGCA
TCGGTCCATAGCCCCAACTATCCCTATTAATCATTACGTCGATCCTAGAAACCAACAAAATAGAATCAAACGTCCTATTTCGTTATTCCATGCTAATGTATTCAAGCGTGAGCCTGCTTTAAACACTCTAATTTTTTCAAAGTAACAGTCCTGATTCCCCATGACACCAAATTAATGACATCATGGTTCGTCAGAAGGTAGGAATCAATAATACCAGTACGTACAATAGCACGACCAATAAATTGATCCCGAAATTCAACTACGAGCTTTTTAACTGCAACAACTTTAATATACGCTATTGGAGCTGGAATTACCGCGGCTGCTGGCACCAGACTTGCCCTCCAA
+
DDDDDIIIIIHHIIIIIGIIIIIIIIIIIIIIIIHIIIIIHIIIIIIIIIIIHIIIHIIIGHHHHHIGIIHIGHHHIIIIIIIHEHIIIIIIGIIIIIIIHHGHIHHHHIHHHIIHIHHIIIIIIIIIIIHIGEHHHIIHHIHIIIIIHIIHHIIIIIIHIIIIIIGIIHIHIIIIIIIIIIIIIIIIIIIHIIIIIIIIIIIIIHGHIIHHGIIIIIIIIIIIIIIIIIIIIIIIIIIIIIHHIIIIIIIIIIIIIIIIIIIIIIIIIIIIIIIIIIIIIIHIIHIIIIIIIIIIIIIIIIIIIIIIIIIIIIIIIIIIIIIIHIIIIIIIIIIIIIIIDDDDD
@HISEQ:969:HM2KJBCX2:2:1101:20146:87513 2:N:0:ACTATGCA
TCGGTCCATAGCCCCAACTATCCCTATTAATCATTACGGTGGTCCTAGACCAACAAAATAGAACCAACGTCCTATTCTATTATTCCATGCTAATCTATTCAAGCAAAAGCCCGCTTTAAACACTCTAATTTTTTCAAGGTAATGGTCCTGGTTCCCCGACACACCCAATAAAGGGCATACCGGCTCACCAGAAGGATAGACCCGACAACAGACAGTACTCGCCAGAGACGGACCGCCCGGTCAGGCCTAAAATTCAACTACGAGCTTTTTAACTGCAACAACTTTAATATACGCTATTGGAGCTGGAATTACCGCGGCTGCTGGCACCAGACTTTGCCCTCCAA
+
DDBCDIIIHHHIIIIIIIHIIIIIHHIIIIIIIIIIIH=HIIIIIHIIIIIIIHIIHIIIC1FCHFHHIHHIGIIIGHHHIHIIIIIHEEHIHIHHHHHHHHFHHIIIH1DEHIHIIIHGHHGHHHHIHHIHFHIIIIHGHHIHEFHGHFEEEEHIICHHIHHIFIHIHHHHIHIIIHIHGHEGGIHHGIIIHIIIIIIIHGI<IIHHHFECCHHCIHHIIIIHHIIHIIHDIIIIIIHHCEDIIHIHIIIIHIIHIHIHIHEF@GIIIIIHIIHIIIIHHGHIHIHFHHHHHHFHDGIIIIIIIIIHGIIIHIHIIIIIHHHIIIIIIIIIIIIIIIICDDDD
@HISEQ:969:HM2KJBCX2:2:1101:14779:87989 2:N:0:ACTATGCA
TCGGTCCATAGCCCCAACTATCCCTATTAATCATTACGTCAATCCTAGAAACCAACAAAATAGGATCAACGTCCTATTTCATTATTCCATGCTAATGTATTCAAGCGCGAGCCTGCTTTAAACACTCTAATTTTTTCAAAGTAACAGTCCTGATTCCCCACCACACCAAATTAATGACATGATGGTTCGTCAGAAGGTAGAAATCAGTAACACCAGTACGTACCGAAGGCACGACCAGCGTACTAATCCCGAAATTCAACTACGAGCTTTTTAACTGCAACAACTTTAATATACGCTATTGGAGCTGGAATTACCGCGGCTGCTGGCACCAGACTTGCCCTCCAA
+
CBDADICCHH@?@1DHGHIIGHHIFGIIGEHHHCHHHIH?E@E?CHCGEHHE@C@HHHIIHIHCFC1<FEEEFHHHIHHHHEGEH@11<<CCHHIIIIHGHFGHC?HHHHGHIHHIIHIIHGIIIIIHHHH@EHGGHAEIGGIIHHHGHIHHHHHHHHIIHGEHHGHGIIHGEG<ECHHIHHDDIHHHHGHIIIIIIIIIHHHIIIIIIIHFIIH@@HHHHG@HHHHHFIIHEHHHGIHHIIIHHIIHGIIIHIIIHIIHIHHHIGIHHIHIIIIIIIIIHHHFHCIIIHHIHGHGFIHHIIIIIHIFHHFIIIIIHHGEIIHIHHGHCHHFECHHH<IHBBDB@
@HISEQ:969:HM2KJBCX2:2:1101:12579:89567 2:N:0:ACTATGCA
TCGGTCCATAGCCCCAACTATCCCTATTAATCATTACGGTGATCCTAGAAACCAACGAAATAGAATCAGTCCGTCCTATTTCATTATTCCATGCTAATGTATTCAAGCAAAATGCCTGCTTTAAACACTCTAATTTTTTCAAAGTAAAGGTCCTGGTTCCCCGCGACACCCAATTAAGGGCATCGTGGTTCTCCAGAAGGTGAGAAATTGACTACACCAGTTCATACCCCTTAAGGCACGACCGATGTGTCAATCCCGAAATTCAACTACGAGCTTTTTAACTGCAACAACTTTAATATACGCTATTGGAGCTGGAATTACCGCGGCTGCTGGCACCAGACTTGCCCTCCAA
+
DDDDDIIIIGHIIIIIIHIIIIIIIGHHGHHHIHHHIIIIICHHIIHGGIIIHHHIIIIEHH@CGHIHFHFGIHIGHGIGIIGHIIHHIHIIHGHHIGHHIHHGHHHHIHIIIIIIIIGHHIIIIIIIIIHHGEHGHIHIHHIIIIIIHHIHHHHHIHHHIIIHHIHIHIIIIIIIIIIIIIHHIIIIHHIIHIIIIIIIIIIIIIIIIHIIIIIIIIIIIIIIIIGHIIIIIIIIIIIIIIIHIIGIIHGIHIIIIIIIIIIIIIIIIIIIIIIHHIIIIIIIIIIIIIHHHIIIIIIIIIIIIIIIIIIHIIIIIIIIIIGIIIIIIIIIIIIIIIIIIIIHIIIDDDDD
@HISEQ:969:HM2KJBCX2:2:1101:18242:89688 2:N:0:ACTATGCA
TCGGTCCATAGCCCCAACTATCCCTATTAATCATTACGTCAATCCTAGAAACCAACAAAATAGGATCGAACGTCCTATTTCATTATTCCATGCTAATGTATTCAAGCGTTAGCTTGCTTTAAACACTCTAATTTTTTCAAAGTAACAGTCCAAATTCCCCGCAACACCAAATTAATGGCATTACGGCTCATCAGGAAGGAGGAATCAGTGAGACCAGTACATACCAGAGGCATGACCAACCTACTAACCCCGAAATTCAACTACGAGCTTTTTAACTGCAACAACTTTAATATACGCTATTGGAGCTGGAATTACCGCGGCTGCTGGCACCAGACTTGCCCTCCAA
+
BDDDDIGIIIIIHIIHIHHIIIHIIIIIGIIIHIHEHHHGHHHIIIIHHHHIHHHIHHHGHHHE@GHECHHHHCHHIHIHHIII?EHCHHHIEHE?HFHHHHIHIHH=HGIIHIGEHHIIIHHIEHIIIIGHHIHHHIIHIHHHHHHIHGIHHIIHCDFC<IHIIHHIIHHHIGHHHHHHEHHHEHHIHIGHIGIHHIFC@EHHIIHEHGIIIHHHHHHHIHHHGIIHIIIHHHIHHHHGIHHDEHC?HIIHHHHC1HHGGGCGIIIIHHEEHIIIIIIIIHHGFGHHIIHIIIHIIHIHHIIIIIIIHIHHHIIIIIIHHHIHIHHIIHHHEIIIHHHIIDDADD
@HISEQ:969:HM2KJBCX2:2:1101:4920:89871 2:N:0:ACTATGCA
TCGGTCCATAGCCCCAACTATCCCTATTAATCATTACGTCGATCCTAGAAACCAACAAAATAGAATCAAACGTCCTATTTCGTTATTCCATGCTAATGTATTCAAGCGTGATCCTGCTTTAAACACTCTAATTTTTTCAAAGTAACAGTCCTGATTCCCCATGACACCAAATTAATGACATCATGGTTCGTCAGAAGGTAGGAATCAATAATACCAGTACGTACAATAGCACGACCAATAAATTAATCCCGAAATTCAACTACGAGCTTTTTAACTGCAACAACTTTAATATACGCTATTGGAGCTGGAATTACCGCGGCTGCTGGCACCAGACTTGCCCTCCAA
+
DCDCDIIIIIIHHIIIIIIIIIIIIHIIIIIIIIIIIIIIIHIIIIIIIHIIIIIIHIHIIIGIIIIIIIHIIIHIIIIIIIIIHIIIIIHHIHHIIIIIIIIIIHHHIIIIIIIIIIIIIIIIIIIIIHIIIIIIIIHHIIIIIIIIIIIIIIIIIIIIIHIIIIIIIIIIIIIIIIIIIIIIIIIIIIIIIIIIIIIIIIIIIIIIIIIIIIIIIIHIIIHIIIIIIIIIIIIIIIIIIIIIIIIIIIIIIIIIIIIIHIIIIIIIIIIIHIIIIHIIIIIIIIIIIIIIIIIIIIIIIIIIIIIIIIIIIIIIIIIIIIIIIIIIIIIIIIIIIIIIDDDDD
@HISEQ:969:HM2KJBCX2:2:1101:17127:89933 2:N:0:ACTATGCA
TCGGTCCATAGCCCCAACTATCCCTATTAATCATTACGGTGATTCAGAAACCAACAAAACAGGACCACCGTCCTATTCTATTATTCCATGCTAATGTATTCAGACGTAAGCCTGCTTTGAACACTCTAATTTTTTCAAGGTAAAGGTCCTGGTTTCCCACCACGCTAAATTAATAACATGATAGTTCCCCAGAAGGTAGAAATTCTACACACCAGTACAGACTTGTTAGCCCGACCAACGGTAGAATCCCGAAATTCAACTACGAGCTTTTTAACTGCAACAACTTTAATATACGCTATTGGAGCTGGAATTACCGCGGCTGCTGGCACCAGACTTGCCCTCCAA
+
@@D@DEHEEE11CGEG@E@HCGHHIHEHEHHHIIIHHHCEHE@G?FGHHHCHIHHHIEHHIIEHHIIF0<FHIFE?HHGHHEHEHHCHIECE1DEHIHIIIIIIHIIHHEHCFHGIHIIHHEEHEIIIIIIHIGIHIIIHIIIIIIHGCFIIIIIIHIIIHIHIHIIIHHIIIHHHIGHHIIHGG<CC<GIIIHHIIIIIIIIHHHHIIIHIHFGIIHIII=IHIIIIHHGIIIIIIFHHGFF:HGIIIIHEIFIHIHHHHHHIHIIIHGIIIIFIHHEHGFIGIHHIHHE0CHEHGGHFIIGIIIIHHIHHDIHIIIIIIHHHHGIIIIIHIIIIHGGIBCDDD
@HISEQ:969:HM2KJBCX2:2:1101:9460:89665 2:N:0:ACTATGCA
TCGGTCCATAGCCCCAACTATCCCTATTAATCATTACGTCAACCCTAGAAACCAACAAAATAGGATCAAACGTCCTATTTTATTATTCCATGCTAATGTATTCAAGCGTTAGCCTGCTTTAAACACTCTAATTTTTTCAAAGTAACAGTCCTGTTTCCCCGCAACACCAAATTAATGGCATCACGGTTCTTCAAGAAGGAGGAATCAGCGAGGCCAGTGCATACCATTGGCACGACCAACCTGCTGACCCCGAAATTCAACTACGAGCTTTTTAACTGCAACAACTTTAATATACGCTATTGGAGCTGGAATTACCGCGGCTGCTGGCACCAGACTTGCCCTCCAA
+
DDDDDIIHIIIIIHIIIIIIIIIIIIIIIIIHIIIIIIIIIHFHIIIIIIIIIIIIIIIIIHHIGHIHFHHHHHHEGHGHIEHHHHH@HHIHIIHIIIIIIHIIIHIIIIIIIIIIIIIIIIIHHIIIIHIIIIIIIIIIIIHHHIIIIIIIIHHIHIHIIIIIIIIIIIHHHIIIIIIIIIIIIIIIIIIIIIIIIIIIIIIIIIIIIIIIIIIIIIHIIIIIIIIIIIIIIIIIIIHIIIIHFHIIIIIIIIIIIIIIIIIIIIIIIIIIIIIIIIIIIIIIIIIIIIIIIIIIIIIIIIIIIIIIIIIIIIIIIIIIIIIIIIIIIIIIIHIIIIIIIDDDDD
@HISEQ:969:HM2KJBCX2:2:1101:2071:90682 2:N:0:ACTATGCA
TCGGTCCATAGCCCCAACTATCCCTATTAATCATTACGTCGATCCTAGAAACCAACAAAATAGAATCAAACGTCCTATTTCATTATTCCATGCTAATGTATTCAAGCGCGAGCTTGCTTTAAACACTCTAATTTTTTCAAAGTAACAGTCCTGATTTCCCGCGACACCAAATTAATGACATCGTGGTTCGTCAGAAGGGAGAAACCAATAATGCTAGTACGTACAAAGTACGACCGACATATTAGTCCCGAAATTCAACTACGAGCTTTTTAACTGCAACAACTTTAATATACGCTATTGGAGCTGGAATTACCGCGGCTGCTGGCACCAGACTTGCCCTCCAA
+
DDDDDIIHIIIIIIIHIIIIIIHHIIIIIIIIHIIIIIIIIIIIIHIIIIIIIIIIHIIIIIIIIIIIHIIIHIIIIIIHIGHHIIIIHIHIHIIIIIIIIIIHIHIIHHIIIIIIIIIIIHHIIIIIIIIIIHIIIIIIIIIIIIIIIIGIIIIIIHIIIHIIIIIHIIIHHHIIIIIIIIIIIIIHIIIIIIIIIIIIIIHHHIIIIIIIIIIIIIIHIIIIIIIIIIIIIIHIIIHHHIIIIIGIIIIIIIIIIIIIIIIIIIIIIIIIIIIIIIIIIIIHHIIIIIIIIIIIIIIHIIIIIIIIIIIIIIIIIIHIIIIIIIIIIIIIIIIIIIIDDDDD
@HISEQ:969:HM2KJBCX2:2:1101:18066:90973 2:N:0:ACTATGCA
TCGGTCCATAGCCCCAACTATCCCTATTAATCATTACGGTGGTCCTAGAAACCAACAAAATAGAACCAAAGTCCTATTCCATTATTCCATGCTAATATATTCAAGCAAACATGCCTGCTTTAAACACTCTAATTTTTTCAAAGTAAAAGTCTTGGATCCCTAGCGCACTCAATTAAGAGCACACTAGTTCCCCAAAAGGAAAAGCCCAAAGTTGCAGTACAAACCTTACGGTTGACGGCAACTATAAGCCCAAAATTCAACTACGAGCTTTTTAACTGCAACAACTTTAATATACGCTATTGGAGCTGGAATTACCGCGGCTGCTGGCACCAGACTTGCCCTCCAA
+
D@@@DIIIIIIC@CEHFHHIEGEHHHIIIIIIIIIIIHIIIEECFCHEEHIIIHHIIGG?FCHIFHIHI?EF<EGEHICGHIIHIFCGFHH?HCHHGIIIHHIHHHFHHEEHHHHGHGIHHIHB6DFIHHHHIIIIEHIHEIIHIIIIIIHIHHHGGHGHIHHCHEHHCHEHHGHHIIHEGFG?HHHHHE?DHHIHHEHIHIIIIHHIIHHFEIHIIIIIHIIIIHGHIHIHEDHHHHHEHCDDGHHGHHFHFFIIHIHGHCHHIHIHHIHHHHHG?FHHGIIHHC1GHIHIHIIIHIHEHGIHHHIHHIIIIIIIIIIIIIHIIIIIIHHIIIHIIIIIID@BD@
@HISEQ:969:HM2KJBCX2:2:1101:3192:91329 2:N:0:ACTATGCA
TCGGTCCATAGCCCCAATATCCCTATTAATCATTACGTCAATCCTAGAAACCAACAAAATAGGATCGAACGTCCTATTTCATTATTCCATGCTAATGTATTCAAGCGTTAGCTTGCTTTAAACACTCTAATTTTTTCAAAGTAACAGTCCAAATTCCCCAAAACACCAAATTAATGGCATTAAGGTTCATCAGGAAGGAGGAATCAGTGAGACCAGTACATACCAGAGGCATGACCAACCTACTAACCCCGAAATTCAACTACGAGCTTTTTAACTGCAACAACTTTAATATACGCTATTGGAGCTGGAATTACCGCGGCTGCTGGCACCAGACTTGCCCTCCAA
+
DDDDDIIIIIIIIIIIIIIIIIIIIIIIIIIIIIIIIIIIIIIIIIIHIIIIIIIIHIIIIIGIIIIIIIGIIIHIIIIIIIIIIIIFHIIIIIIIIIIIIGIIIIIIIIIIIIIIHHIIIIHHHFIIIIIIIIHIIIIIIIIIIHIIIIIIIIIIIIHIIIIIIIIIIIIIIIIIIIIIIIIIIIIIHFIIIIIIIIHIIIIIIIIIIIIIIIIIIIIIIIIIIIIIIIIIIIIIIIIIIHHHHIIIIIHIIIIIHIIIIIIIIIIIIIIIIIIIIIIIIIIIIIIIIIIHIIIIIIIIIIIIIIIIIIIIIIIIIIIIIIIIIIIIIIIIIIIIIIIIDDDDD
@HISEQ:969:HM2KJBCX2:2:1101:11914:90913 2:N:0:ACTATGCA
TCGGTCCATAGCCCCAACTATCCCTATTAATCATTACGTCAATCCTAGAAACCAACAAAATAGGATCAAACGTCCTATTTCATTATTCCATGCTAATGTATTCAAGCGTTAGCCTGCTTTAAACACTCTAATTTTTTCAAAGTAACAGTCCTGTTTCCCTGCAACACCAAATTAATGACATTACAGTTCTTCAAGAAGGAGGAACCAGTAAAGCCAGTACATACCAGAGGCACGACCAACTTACTAATCCCGAAATTCAACTACGAGCTTTTTAACTGCAACAACTTTAATATACGCTATTGGAGCTGGAATTACCGCGGCTGCTGGCACCAGACTTGCCCTCCAA
+
DDABDHIIIIGHHIIIIIGHIFIGHHIGIHIIIIIIIHHIIIIIGICGHHHIIIHIIHFHHIHIIIIIIIIHHHIIIIIIHIIIIGEECHHIFHHGHIIIIIIIIIIIIIIHHIIIIIIHIIIIIIIIIHIIHIIIIIIIIIIIIIIIIIIIIIIIHIHIIHHIIIIIIIIIIIIIIIIIIIIIIIHHHGIIIIIIIIIIIIIIIIIIHHIIIHIIIIIIIIIHIIIIIIIIIIIIIIHIIIIHHIIIIIIIIIIIIIHHIIIIHHIIIIIIIIIIIIIIIHIIIIIIIIIIIIIIIIIIHIIIIIIIIIIIIIHGIIIIIIIIIIIIIIIIIIIIIIIIIDDDDD
@HISEQ:969:HM2KJBCX2:2:1101:9463:91423 2:N:0:ACTATGCA
TCGGTCCATAGCCCCAACTATCCCTATTAATCATTACGTCAATCCTAGAAACTAACAAAATAGGATCAACGTCCTATCTCATTATTCCATGCTAATGTATTCAAGCGCGAGCCTGCTTTAAACACTCTAATTTTTTCAAAGTAATAGTCCTGATTCCCCGCCACACCAAATTAATGACATGATGGTTCGTCAGAAGGTAGGAATCAGTAACACCAGTACGTACCGAAGGCACGACCAACGTACTAATCCCGAAATTCAACTACGAGCTTTTTAACTGCAACAACTTTAATATACGCTATTGGAGCTGGAATTACCGCGGCTGCTGGCACCAGACTTGCCCTCCAA
+
DDDDDIIIHIHIIIIIIIIIIHHHIIIIIIIHIIIIHIIIIIIHIHIHIIIGIHIIIHIIIIIHIIIIHGHHGHHHIIIGIHIIIIIGHIIIIIIIIIIIIHHIIHIIIIIHIIIIIIIIIHIIIIIHIIIIIIIIIIIHFIIIIIHIIIIHIIHIHGHHHHHIIIIIIHIHIIHHIIHIIIIIIIHIIIHIHIIIHIIIIIIIIIIIIIIIHIIIIIIHIIIIHHIIIIHIIIIHHIIGFHHHIIIIHIIIHHFHHFGHIIIIIIIIIIIIIIIHHHGIHIIHIIIIIIIHGIIHFGIIIIIIGHIIIIIIIIIIIIIIIIHGIIIIIIIIIIIIIIIHBDDDB
@HISEQ:969:HM2KJBCX2:2:1101:3261:91895 2:N:0:ACTATGCA
TCGGTCCATAGCGCCAACTATCCCTATTAATCATTACGGCGATGGTAGAAGCGAACAAAATAGGTGCGATTGTCCTATTGCGTTATTGCAAGCTAATGTATTCAAGCGCGAGCCTGCTTTAAGCACTCTAATTTTTTCAAAGTAACAGTCCTGTTTCCCCGCAACAACAAATTAATGCCATCACGGTTCTACAAGAGGGAGGGACCAGTGAGGCCAGTGCATACCAGTGGCACGACCGACCTACTGGCCCCGAAATTCAACTACGAGCTTTTTAACTGCAACAACTTTAATATACGCTATTGGAGCTGGAATTACCGCGGCTGCTGGCACCAGACTTGCCCTCCAA
+
D0DD<0/<D111/<<</1<D11<1<<D1CF<C1111<D0EF/<00<1C<D11/0/</CH111<D<1CCEE1<F<FF1<11<<E001<1111<111<F?FHHFHHDIHDC?F<H@G?HE?HG@HHB0EC@EHHHHCEGIHHHIHIIHHHHCHHEHG?E<HGHHGIHEH;HEE9HHIHHHGCEIHHHHGFHIHH8EIHIIIIHHHHHEHIHHEIHIIIIHFGIIIHGIIHGIGIIIIIGIGIIHGFHIHIIHHHHHHHHHEIIIIIIGIHHIIIHHEIIIIIIHHHHIIHHHIIHGIGIIHIIIIIIIIIIIHHIIIIIIIIIIIIIHG@HHEH@HECEEHEEDDD@D
@HISEQ:969:HM2KJBCX2:2:1101:3226:92386 2:N:0:ACTATGCA
TCGGTCCATAGCCCCAACTATCCCTATTAATCATTACGTCAATCCTAGAAACCAACAAAATAGGATCAACGTCCTATTTCATTATTCCATGCTAATGTATTCAAGCGCGAGCCTGCTTTAAACACTCTAATTTTTTCAAAGTAACAGTCCTGATTCCCCACCACACCAAATTAATGACATGATGGTTCGTCAGAAGGTAGAAACCAGTAACGCCAGTACGTACCTAAGGCACGACCAACGAACTGATCCCGAAATTCAACTACGAGCTTTTTAACTGCAACAACTTTAATATACGCTATTGGAGCTGGAATTACCGCGGCTGCTGGCACCAGACTTGCCCTCCAA
+
DDDDDIIIIIIIIHIIIIIIIIIIHIIIIIIIIIIIIIHIHHIHHHIIIIIHHIIIIHIHHEHHHIHIIHHHIHIIIIHIIIIHIHIIIIIIIIIIHIHHHHHIHIHHIIIIIIIIIIIHEIIIIIIIIHIIIHHIIIHIHIIIIIIIIIIIIIIIIIIIIIIHHIHIIIIIIIHIHIIIIIIIIIIHIIIIIIII<IIIIIHIIIHIIIIIIIIIIIIIIIHIIIIIIGIIIIIIHIIIIIFIIIIIIHIIHIIIIIIIIHIIIIIIIIIIIIIIIIIIIIIIIIIIIIIIIIIIIIIIIIIIIIIIIIIHIIIIIIIHIIIIIIIIIIIIIIIIIIIIDDDDD
@HISEQ:969:HM2KJBCX2:2:1101:9768:92807 2:N:0:ACTATGCA
TCGGTCCATAGCCCCAACTATCCCTATTAATCATTACGTCGATCCTAGAAACCAACAAAATAGAATCAAACGTCCTATTTCATTATTCCATGCTAATGTATTCAAGCGCGAGCCTGCTTTAAACACTCTAATTTTTTCAAAGTAACAGTCCTGATTCCCCACGACACCAAATTAATGACATCGTGGGTAGGAATCAATTTGACCAGTACGTACCGAGGCACGACCGACCAACAGATCCCGAAATTCAACTACGAGCTTTTTAACTGCAACAACTTTAATATACGCTATTGGAGCTGGAATTACCGCGGCTGCTGGCACCAGACTTGCCCTCCAA
+
DDDDBIHHIIHIIIIIIIHHHIIIHIIIIIIIIHHIIIGHIHIIIIIIIIIHHHHIIIIIIHCHHHIHIIHE?GHEHGHHFCHHIGHHHHHHHIHIIHHHHIHGIIHHHHIIIIIIHHHIIHHIIIIIIHHIIHIIIHIHHIIIIIIIIIIIIIIIIIIIIIIHHIIIIIIHHIIIIIIIIII<HIIIIIIGHIIIIIIIIIIIIIIIIIIIHIIIIIHHIIIIIIHHHGHHGGIIIIIIIIIIIIIIIIHIIIIIIIIIIIIIIIHFIIIIIIIIIIHHIIIIIIIIHIIIIIIIIIIIIIIIHIIIIIIIIIIIHIIIHHIIIIIIGDDDDD
@HISEQ:969:HM2KJBCX2:2:1101:19016:92988 2:N:0:ACTATGCA
TCGGTCCATAGCCCCAACTATCCCTATTAATCATTACGGTGATCCTAGAAACCAACAAAATAGAACCATGCCGTCCTATTCTATTATTCCATGCTAATGTATTCGAGCAAAATGCCTGCTTTAAACACTCTAATTTTTTCAAGGTAAAGGTCCTGGTTCCACATGACACCCAATTAAGGACATCATGCTTCTCCAGAAGGTGAGAAATCAACTGCGACAGTTCATACCCCTTAAGGCACGACCATCACGTCAATCCCGAAATTCAACTACGAGCTTTTAACTGCAACAACTTTAATATACGCTATTGGAGCTGGAATTACCGCGGCTGCTGGCACCAGACTTGCCCTCCA
+
DDDDDIIIIIIIIIIIIIIIIIIIIIIIIIIIIIIIIIIIIIIIIIIIIIIIIIIIIIIIHHHHIHIIIHHHIHIIIIIIIIIIIHIIIIIIGIIHHIHIIHHHIIIIIHIIIIIIIIIIIIIIIIIIIIIIIIIIIIIIIIIIIIIIIIIIIIIHIIIHHHIIIIIIIIIIIIIIIIIIIIIIIIIIIIIIIIII;IIIIIIIIIHIIIIIIIIIIIIIIIIIIIIIIIIIIIIIIIIIIIIIIIIHHIIIIIIIIIIIIIIIIIIIIIIIIIIIIIIIIIIIIIIIIIIIHIIIIIIIIIIIIIIIIIIIIIIIIIIIIIIIIIIIIIIIIIIIIIIIIIIIIDDDDD
@HISEQ:969:HM2KJBCX2:2:1101:8300:92965 2:N:0:ACTATGCA
TCGGTCCATAGCCCCAACTATCCCTATTAATCATTACCTCGACTCCGAAAGCCAACGAAATAGAACCGAGATCCTATTCCATTATTCCATGCACTAATGTTCAGGCTGTAGCGCCTGCTTTGAGCACTCCAATTTTTTCAAAGTAAACGTGCTGGCCACTCATGGCACTCGGTTAAGAGAACCATAAACGAACCAGCAAGATCGTCCGGGCAAACAGTAAACGCCGCAAGGCGCACCGCTCGCCCGAAACCGAGATCCAACTACGAGCTTTTTAACCGCAACAACATTAATATACGCTATTGGAGCTGGAATTACCGCGGCTGCTGGCACCAGACTTGCCCTCCAA
+
DDDDDIIIIGIIIIIIIIIHIIIIIIIIIIIIIIIIIIIIHIIIIIIIHHHHIIIIIIIIIIHHHIIIHDHIIIIIIHHIIIIHIIIHHIHIGIIIHIHIIIIIIIIIIIIIIIIIIIIIIIIIIIIIIIIIIIIIIIIIIIIIIIIHHCIIIHIIIIIHIIIIIIIIIIIIHHIIIIIIIIIIIIIIIIIHIIIIIIIIIIIIIIIIIIHIIIIIIIHGHIIIIIIIIIIIIHHHHIIIIIIIHIIIIIIIIIIIIIIIIIIIIIIIIIIIIIIIIIIIIIIIIIIIIIIIIIIIIIIIIIIIIIIIIIIIIIIIIIIIIIIIIIIIIIIIIIIIIIIIIDDDDD
@HISEQ:969:HM2KJBCX2:2:1101:2876:92789 2:N:0:ACTATGCA
TCGGTCCATAGCCCCAACTATCCCTATTAATCATTACGTCGATCCTAGAAACCAACAAAATAGGGTCAAACGTCCTATTTCATTATTCCATGCTAATGTATTCAAGCGTGTGCCTGCTTTAAACACTCTAATTTTTTCAAAGTAACAGTCCTGATTCCCTATGACACCAAATTAATGACATCACAGTTCGTCAGAAGGTAGAAATCAATGATACCAGTTCATACCAGAGGCACGACCAATATATTGATCCCGAAATTCAACTACGAGCTTTTTAACTGCAACAACTTTAATATACGCTATTGGAGCTGGAATTACCGCGGCTGCTGGCACCAGACTTGCCCT
+
DDDDDIIIIIIIIIIIIIIIIIIIIIIIIIIIIIIHIIIIIIHHIIIIIIIIIIIIIIIIIIHIIIIIIIIIIIIIIIIIIHIIIIIIHIIIIIIIIIIIIIIHIHIIIHIIIIIIIIIIIIIIHIIIIIIIIHIIIIIIIIIIIIIIIIIIIIIIIIIIIIIIIIIIIIIHIIIHIHIIIIIHIIIIIIIIIIIIHIIIIIIIIIIIIIIIIIIIIIIIIIIIIIIIIIIIIIIIIIHHHIIHIIIIIIHIIIIIIIIIIIIIIIIIIIIIIIHIHGIIIIIIIHIIIIIIIIIIIHGDCIIIIIIIIIIIIIIIIIIIIIIIIIIIIIIIIIIIIDDDDD
@HISEQ:969:HM2KJBCX2:2:1101:2451:92902 2:N:0:ACTATGCA
TCGGTCCATAGCCCCAACTATCCCTATTAATCATTACGGTGGTCCTAGAAACCAACAAAATAGAACCACAACGTCCTATTCTATTATTCCATGCTAATCTATTCAAGCAATAGCCCGCTTTAAACACTCTAATTTTTTCAAGGTAATGGTCCTGGCTCCCCAACACACCCAATAAAGGACATGCTGGCTCACCAGAAGGAAGACCCGACAGCAGACAGTACTCGCCAAAGACGGACCGCCCGGCCAGGCCTAAAATTCAACTACGAGCTTTTTAACTGCAACAACTTTAATATACGCTATTGGAGCTGGAATTACCGCGGCTGCTGGCACCAGACTTGCCCTCCAA
+
DDDADIHIIIIIHHHIIIIIGHIIHHIIIHHH?HFGHCHIIIIHIGFHIHHIHHHHHIIHIIEHHEEHIIHHICGEHIIHHHHHIIIHIEGCHHHIIIIIIIIHIIHHHHHIIHHIIIHHIGHHGHHIIIHEHIIIIIIIIIHIIIHHHHIHGHGIHIIHIIHHHHIHIIIIIIHHIIIIIHIIIIHIIIIIIIIIHIIIIIIIIIHIIIIIIIIIIIIIIIIHIIIIIIFGGHIIIIHIHIIHGIIHEEIIIIIIIIIIIIIIIHIIIIIIIHGCIIIIIIIIIIIIIIIIIIIIHIHHHIIIIIIHIIIIIIIIIIIIIIIIIIIIIIIIIIIIIIIIIDDDDD
@HISEQ:969:HM2KJBCX2:2:1101:3303:92730 2:N:0:ACTATGCA
TCGGTCCATAGCCCCAACTATCCCTATTAATCATTACGTCAATCCTAGAAACCAACAAAATAGGATCAAACGTCCTATTTCATTATTCCATGCTAATGTATTCAAGCGTTAGCCTGCTTTAAACACTCTAATTTTTTCAAAGTAACAGTCCTGTTTCCCTGCAACACCAAATTAATGACATTACAGTTCTTCAAGAAGGAGGAACCAGTAAAGCCAGTGCATACCAGAGGCACGACCAACCTACTAATCCCGAAATTCAACTACGAGCTTTTTAACTGCAACAACTTTAATATACGCTATTGGAGCTGGAATTACCGCGGCTGCTGGCACCAGACTTGCCCTCCAA
+
DDDDDIIIIIIIIHIIIIIIIIIIIIIIIIGIIIIGIIIIIIIIIIIIIIIIIIHIHHGIIIGHIGHIGIHHIIHIIIIIIIIIIIIIIIGIGIIIIIIIHHGHHIIHHHIIHIIIIIHIIIIIIIIIIIIIIIHHIIIIIIIIIHHIIIIIIHIIIIIIIIIIIIIIIIIHIIIIIIIIHIIIIHHHIIHIIIIIIIIHIIIHHHIIIIIIIIIIIIIIIIIIIIIIIHIHIII>IIIIIHHHGIHFIIIIIIIIIIIIHHIIIIIIIIIIIIIIIIIIIIIIIHIIIIIIIIIIIIIIIIIIIIIIIIIIIIIIIIIIIIIIIIIIIIIIIIIIIIIIIDDDDD
@HISEQ:969:HM2KJBCX2:2:1101:13531:93277 2:N:0:ACTATGCA
TCGGTCCATAGCCCCAACTATCCCTATTAATCATTACGTCGATCCTAGAAACCAACAAAATAGAATCAAACGTCCTATTTCGTTATTCCATGCTAATGTATTCAAGCGTGAGCCTGCTTTAAACACTCTAATTTTTTCAAAGTAACAGTCCTGATTCCCCAAGACACCAAATTAATGACATCATGGTTCGTCAGAAGGTAGGAATCAATAATACCAGTACGTACAATAGCACGACCAATAAATTGATCCCGAAATTCAACTACGAGCTTTTTAACTGCAACAACTTTAATATACGCTATTGGAGCTGGAATTGCCGCGGCTGCTGGCACCAGACTTGCCCTCCAA
+
DDDDDIIIIIIIIHIIIIIIIIIHIIIIIIIIIIIHIIIIIIIHIIIIIIIIIIIIHIIHIIIIHIIIIIIIIIHHHIIIGIIIIIIIIIIIIIIHIHIIIHHIIIHIIIIIIIIIIIIIIIIIIIIIIIIIHHHHIIIIIIIIIIIIIIIIHIIIIIIIHIIHIIIIIIIHIIIIIHIIIIIIIIHHIIIIIIIIIIHIIIIIIIHIIIIIIIIIIIHIIIIIIIIIIIIIIIIIIIIIIIIIIIIIIIIIIIIIIIIIIIIIIIIIIIIIIIIIIIIIIHIIIIHIIIIIIIIIIIIIIIIIIIIIIIIIIIIHIIIIIIIIIIIIIIIIIIIIIHIIDDDDD
@HISEQ:969:HM2KJBCX2:2:1101:7036:93674 2:N:0:ACTATGCA
TCGGTCCATAGCCCCAACTATCCCTATTAATCATTACGTCAATCCTAGAAACCAACAAAATAGGATCAACGTCCTATTTCATTATTCCATGCTAATGTATTCAAGCGCGAGCCTGCTTTAAACACTCTAATTTTTTCAAAGTAACAGTCCTGATTCCCCACCACACCAAATTAATGACATGATGGTTCGTCAGAAGGTAGAAATCAGTAACACCAGTACGTACCGAAGGCACGACCAGCGTACTAATCCCGAAATTCAACTACGAGCTTTTTAACTGCAACAACTTTAATATACGCTATTGGAGCTGGAATTACCGCGGCTGCTGGCACCAGACTTGCCCTCCAA
+
DDDDDIGIHIIIIHIIIIIIIIIIIHIIIIIIIIIIIIIGIIHHIIHIHHHCHIIIGHHHHGDHIIHHHHIHHHHHHIIIIIIICHEGHHIHHEHIIIIFHGHHGIIIHIHHIHIIIHIHHHHIHIHHHHHHHHHHHHFIIHHIIIIHIHIHHHIIIIIIIIIIIIIIIHGHHHHHIIIHIHHHIIIIHEIIIHIIIIIIIIIIIHIIGIIIIIHIIIIIIIHIIHIIHGIIIIHIIIIIIHHGIIIIIIIIIIIIIIIIIHIIIIIIIIIIIIIIIIIIHIHIIIIIIIHIHIIIHHIHIIIIIIIIIIIIIIIIIIIIIIIIIIIIIIIIIIIIIIIICDDAD
@HISEQ:969:HM2KJBCX2:2:1101:5821:93903 2:N:0:ACTATGCA
TCGGTCCATAGCCCCAACTATCCCTATTAATCATTACGGTGATCCTAGAAACCAACAAAATAGAATCATGCCGTCCTATTTTATTATTCCATGCTAATGTATTCAAGCAAAATGCCTGCTTTAAACACTCTAATTTTTTCAAAGTAAAGGTCCTGGTTCCCCGCGACACCCAATTAAGGGCATCGTGGTTCTCCAGAAGGTGAGAAATTGACTACACCAGTTCATACCCCTTAAGGCACGACCGATGTGTCAATCCCGAAATTCAACTACGAGCTTTTTAACTGCAACAACTTTAATATACGCTATTGGAGCTGGAATTACCGCGGCTGCTGGCACCAGACTTGCCCTCCAA
+
DD@BB0E@E?EHHHHFHIHHHHIHHIIIIHIIH?GHCHHIGHHIHIHHECEHIGII?E1<<GHFH1DEEHGIIIICHCH@HEC@EHE?HFEHHEGHHIHIIEGHIIHIHIIIIIIIIIHIHIFEFGFHHHHHHCG?HHGHIICHGHHCHEHHIIHHHHIHHIIHIHFHHHIHIGIIIHHIIIIIHHHEHHIHHIIHIHIHIIHHIIHHGIIHIIIIHHGHIHIHIHHIIIIIIHHIIIHGIIIIIIIHHHHHGIIHHHIHHEEIHHHHIHIHIIFHHHHEGIIHHFGHIHG@FEIHHIHHIIHGIFHEIIIIIIIIHIIIIIHIIIIIGIIIIIIIIIIIHHIIHIICDDBA
@HISEQ:969:HM2KJBCX2:2:1101:6337:93961 2:N:0:ACTATGCA
TCGGTCCATAGCCCCAACTATCCCTATTAATCATTACGTCAATCCTAGAAACCAACAAAATAGGATCGAACGTCCTATTTCATTATTCCATGCTAATGTATTCAAGCGTTAGCCTGCTTTAAACACTCTAATTTTTTCAAAGTAACAGTCCTGTTTCCCTGCAACACCAAATTAATGACATTACAGTTCTTCAAGAAGGAGGAACCAGTAAAGCCAGTACATACCAGAGGCACGACCAACCTACTAATCCCGAAATTCAACTACGAGCTTTTTAACTGCAACAACTTTAATATACGCTATTGGAGCTGGAATTACCGCGGCTGCTGGCACCAGACTTGCCCTCCAA
+
DDCDDIIIIIIHIIIIIIIIIIIIIIIIIIIIIIIIIIIIIIIIIIIIIIIHIIIIIIIIIHCHHIIIIHIIIIIIIIIIHIIIIIIIGIIIHIIIIIIHIIIIIIHHHIIHIIIIIIIIHIIIHIIIIIIIIIIIIIIIIIIIIIIIHIHIIHIIIIIHHIIIHIHIIHHHHIIIHIGIHHIIIHIIIIIIIIIIIIIGIIIHIIIHIIHIIIIIIIIIIHIIIIIIIHIIIIIIIHHHHHHGHHIHIIIIIHIHHIIIHIHIIIGIIIIIIIIIIIIIHIIIIIIIIIIIIIIIHIIHIIIHIIIIIIIIIIIIIIIIIIIIIIIIIIIIIIIIIIIIGDDDDD
@HISEQ:969:HM2KJBCX2:2:1101:4759:94034 2:N:0:ACTATGCA
TCGGTCCATAGCCCCAACTATCCCTATTAATCATTACTTCAGTCCTAGAAACCAACAAAATAGAACCGAAGTCCTAAATTATTATTCCATGCTAATGTATTCAAGGCATAAGCCTGCTTTAAACACTCTAATTTTTTCAAAGTAATAGAGCTAGATCGCGACGACAACCCAGTGAAGGGCGCCGCCGTTTTCTAGCAGGATGGCAGACACGCGCCAGCACTCACACTCGTAACCGAGGCGGGCCAGGTGCGTCAAACCAGAAATCCAACTACGAGCTTTTTAACTGCAGCAACTTTAATATACGCTATTGGAGCTGGAATTACCGCGGCTGCTGGCACCAGACTTGCCCTCCAA
+
BDCDDHHIIIGEFHIIIIIHHIIEHHHIIIHIIIIGHIHIHCF1FHHIEGCHHHHHHHHIII@GHIIHGHIEH?HH?EHIHFHHHGH?DHHIIHIIIHIIHFEEHHIHHIHFHFIIHHHHHHIIIIEHHIHHIHHHHFIHHHIIHHIHIIIHHHFHHHDHCHIHHHIHHEHHEIHHHHHIIIIIHHIIIIIIHIIGIIIIIHHIIIHIHIIHIIIIHHHHIIIIIIIIIIHIGHIIHIIIIIIHIIIIIIIIHIHIHHGIIIIIIIIIIHIIIHIIIIIIIHHIIIHIIIIIIIIIIIIIIIIIIIIHHIIIIIIIIIIIIIIIIIIIIIIIIIIIIIIHIIHIIIIIIADDDD
@HISEQ:969:HM2KJBCX2:2:1101:19749:93250 2:N:0:ACTATGCA
TCGGTCCATAGCCCCAACTATCCCTATTAATCATTACGTCAATCCTAGAAACCAACAAAATAGGATCGAACGTCCTATTTCATTATTCCATGCTAATGTATTCAAGCGTTAGCCTGCTTTAAACACTCTAATTTTTTCAAAGTAACAGTCCTGTTTCCCTGCAACACCAAATTAATGACATTACAGTTCTTCAGAAAGGAGGAATCAGCGAAGCCAGTACATACCAGTGGCACGACCAACCTGCTGACCCCGAAATTCAACTACGAGCTTTTTAACTGCAACAACTTTAATATACGCTATTGGAGCTGGAATTACCGCGGCTGCTGGCACCAGACTTGCCCTCCAA
+
DDDDDIIIIIIIIIIIIIIIIIIIIIIIIIIIIIIIIIIIIIIIIIIIIIIIIIIIIIIIIIHIEHIHIIIIGHIIIIIIIIIHHHHIIIIIHIIIIIIIIHGHIIIIIIIIIHIIIHIIIIIIIIIIIIIIIIIIIIIHHIIIIIIIIIIIIIIIIHIIHIIIIHHIIIIIIIIIIIIIIIIIIIIIIIIIIIIIIIIIHIIIHIIIIIIIIIIIIIIIIIIIIIIIIIIIIIIIIIHIIIIIHGIIIIIIIIIIIIIIIIIIIIIIIIIIIIHIIIIIIIIIIIIIIIIIIIIIIIIIIIIIIIIIIIIIIIIIIIIIIIIIIIIIIIIIIIIIIIIIIDDDDD
@HISEQ:969:HM2KJBCX2:2:1101:8122:93408 2:N:0:ACTATGCA
TCGGTCCATAGCCCCAACTATCCCTATTAATCATTACGTCAATCCTAGAAACCAACAAAATAGGATCAACGTCCTATTTCATTATTCCATGCTAATGTATTCAAGCGCGAGCCTGCTTTAAACACTCTAATTTTTTCAAAGTAACAGTCCTGATTCCCACCACACCAAATTAATGACATGATGGTTCGTCAGAAGGTAGAAATCAGTAACACCAGTACGTACCGAAGGCACGACCAGCGTACTAATCCCGAAATTCAACTACGAGCTTTTTAACTGCAACAACTTTAATATACGCTATTGGAGCTGGAATTACCGCGGCTGCTGGCACCAGACTTGCCCTCCAA
+
D@D@DHHHHIIHHHEECEHIHHHHEHIHHHHIIIHIIFHHHEHFHIIIHIII@HE@HIHHHI1FGHHHHC<CGHHIHHHCGIFIEFHIHIHHFHHIHHEHHHHHHEHHHEDHFHHFHIIIIICHHHHHIIIHHIIHIHIIHIIIIHHHFIHHHIIH@DBEEEEIIHHHHGHHHGF<GGCHIHCHHGEHGIIHHIHHHHGIIIIHIHHIHHEEGHHHHIIHHHEIHHHG@IIGIHHGHEFIHHCHIHHGHHHHIHHHEE1HHHECG0EIIIIHHIIIIIHGIIIIIGIIIHHHHEIHIIHIHHIIIIHHHIHHE<HHHIIIIIIHIIHIIIHIHCIGGIHDADAD
@HISEQ:969:HM2KJBCX2:2:1101:7704:94740 2:N:0:ACTATGCA
TCGGTCCATAGCCCCAACTATCCCTATTAATCATTACGTCAATCCTAGAAACCAACAAAATAGGATCGAACGTCCTATTTCATTATTCCATGCTAATGTATTCAAGCGTTAGCCTGCTTTAAACACTCTAATTTTTTCAAAGTAACAGTCCTGTTTCCCTGCAACACCAAATTAATGGCATTACAGTTCTTCAGAAAGGAGGAATCAGCGAAGCCAGTGCATACCAGTGGCACGACCAACCTGCTGACCCCGAAATTCAACTACGAGCTTTTTAACTGCAACAACTTTAATATACGCTATTGGAGCTGGAATTACCGCGGCTGCTGGCACCAGACTTGCCCTCCAA
+
DDDDDIIIHIIIIIIIIIIIIIIIIIIIIIIIIIIIIIIIIIIIIIIIIIIIHIIIIIIIHHHIIIIIIGIIIIIIIIIIIIIIIIIIIIIIIIIIIIIIIIIIIIIIIIIIIIIIIIIIIIIIIIIIIIIIIIIIIIIIIIIIIIIIIIIIIIIIIIIIIIIIIIIIIIIIIIIIIIIIIIIIIIIIIIIIIIIIIIIIIIIIIIIIIIIIIIIIIIIIIIIIIIIIIIIIIIIIIIIIIIIHHIIIIIIIIIIIIIIIIIIIIIIIIIIIIIIIIIIIIIIIIIIIIIIIIIIIIIIIIIIIIIIIIIIIIIIIIIIIIIIIIIIIIIIIIIIIIIIIIDDDDD
@HISEQ:969:HM2KJBCX2:2:1101:11511:95579 2:N:0:ACTATGCA
TCGGTCCATAGCCCCAACTATCCCTATTAATCATTACGTCAATCCTAGAAACCAACAAAATAGGATCAAACGTCCTATTTCATTATTCCATGCTAATGTATTCAAGCGTTAGCCTGCTTTAAACACTCTAATTTTTTCAAGGTAAAAGTCCTGGTTCCCCACGACGCCCAGTGAAGGGCATCGGGTTCCCCAGGAGGAAAGGCCCGACCGAATCCGTGCGCTCGATTAGGAGGACAGATCAGCCAGGCCCAAAGTTCAACTACGAGCTTTTTAACCGCAACAACTTTAATATACGCTATTGGAGCTGGAATTACCGCGGCTGCTGGCACCAGACTTGCCCTCCAA
+
DDDDDIIIIIIIIIIIIIIIIIIIIIIIIIIIIIIIIIIIIIIIIIHIIIIIIIIIHIHHIIG?HHIIIIIHHHIIIIIIIIIIIIIIIIFHHIIIIIIIIIIIIIIIIIIHIIHIIIIIIIIIHIIIIIHIIIIIIHIIIIIIIIIIIIIIHIIIIIIIIIHHIIIIIIIIIIIIIIIIIIIIIIIIIIHIIIIIIIIIIIIIIIIIIIIIIIIIIIIIIIIIIIIIIIIIIIIIIIIIIIIHIIIIHIIIIIIIIHIIIIIIIIHIIIIIIIIIIIIIIIIIIIIIIIIIIIIIIIIIIIIIIIIIIIIIIIIIIIIIIIIIIIIIIIIIIIIIIIIIDDDDD
@HISEQ:969:HM2KJBCX2:2:1101:6812:95542 2:N:0:ACTATGCA
TCGGTCCATAGCCCCAACTATCCCTATTAATCATTACTTCAGTCCTAGAAACCAACAAAATAGAACCGAAGTCCTAAATTATTATTCCATGCTAATGTATTCAAGGCATAAGCCTGCTTTAAACACTCTAATTTTTTCAAAGTAATAGAGCTAGATCGCGACGACAACCCAGTGAAGGGCGCCGCCGTTTTCTAGCAGGATGGCAGACACGCGCCAGCACTCACACTCGTAACCGAGGCGGGCCAGGTGCGTCAAACCAGAAATCCAACTACGAGCTTTTTAACTGCAGCAACTTTAATATACGCTATTGGAGCTGGAATTACCGCGGCTGCTGGCACCAGACTTGCCCTCCAA
+
DDDDDIIIIIIIIIIIIIIIIIIIIIIIIIIIIIIIIIIIIIIIIIIIIIIIIIHIIIIIIIIGIIIHIIIHHCCHHIIIIIIIIIIIIIIIIIIIIIIIIGHHHHIIIIIHIIIHIIIHHIIIIIIEIIHIIIIIIIIIHHHGIIIIIIIIIHHIIIIIIIIIIIIIIIIIIIIIIIIIIIIHIIIIIIIIIIIIIIIIIIIIIIIIIIIIIIHIIIIIIIIIIIHIIIIIIIIIIIIIIIIIIIIIIIIIHIIIIIIIIIIHIIHIIIIIIIIGIIIIIIIIIIIIIIIIIIIIIHIIIIIIIIIHHIIIIIIIIIIIIIIIIIIIIIIIIIIIIIIIIIIIIIIIIDDDDD
@HISEQ:969:HM2KJBCX2:2:1101:13353:96497 2:N:0:ACTATGCA
TCGGTCCATAGCCCCAACTATCCCTATTAATCATTACGTCGATCCTAGAAACCAACAAAATAGGTTCGATCGTCCTATTTCGTTATTCCATGCTAATGTATTCAAGCGCGAGCCTGCTTTAAGCACTCTAATTTTTTCAAAGTAACAGTCCTGTTTCCCCGCAACAACAAATTAATGCCATCACGGTTCTACAAGAAGGAGGGACCAGTGAGGCCAGTGCATACCAGTGGCACGACCAACCTACTGGCCCCGAAATTCAACTACGAGCTTTTTAACTGCAACAACTTTAATATACGCTATTGGAGCTGGAATTACCGCGGCTGCTGGCACCAGACTTGCCCTCCAA
+
DBA@DEHIIHIHH@=<CH?H?HIFIEEHHH@F?GHEHHE@DHEHHIIIIIIHIIIHII?GFHCCHEH<@1CE@FHHCHIIIIEHEC<1<FE1C?CEIHGG@@GHCEIIHHHHHHHHGHHHHHHHIHHE@FB<FHHHIIIHIHGIHIIHHHFHGGGHFC<HECHHHHEGHHGHGHIG?EDHH8GEEGEEC</?HHIHIIHFFHEEEIHF?HH;EC@HHHIIHFIIII=IGIIIIIIHHIHGHHHFGHHCGHFFHHFHIIIIHHHIHG@C@HEHIIIIIIHEHHHGHGHIHIGIHHHHIIIHHHHHHHGHIIHHCEGHHHIIIIIIHIHHIIIIHHIHIHHCEBBD@D
@HISEQ:969:HM2KJBCX2:2:1101:1466:96739 2:N:0:ACTATGCA
TCGGTCCATAGCCCCAACTATCCCTATTAATCATTACGTCAATCCTAGAAACCAACAAAATAGGATCGAACGTCCTATTTCATTATTCCATGCTAATGTATTCAAGCGTTAGCCTGCTTTAAACACTCTAATTTTTTCAAAGTAACAGTCCTGTTTCCCTGCAACACCAAATTAATGACATTACAGTTCTTCAAGAAGGAGGAATCAGTAAAGCCAGTACATACCATTGGCACGACCAACCTACTGACCCCGAAATTCAACTACGAGCTTTTTAACTGCAACAACTTTAATATACGCTATTGGAGCTGGAATTACCGCGGCTGCTGGCACCAGACTTGCCCTCCAA
+
DDDADIIIIIIIIIIIIIIIIIIIIIIHIIIIIIIIIIHHIIIIIIIIIIIIHIIIHIIIIIHIHHHHIIFHHHIIGIHIIIIGHIHHIIIIGHHHHHGIHIIIIHIIIIIIIIIIIIHIIIIHHIIIIIIIIIIIHIIIIHIIIIHIIIIIIIIIIHIIIIIIIIIIIHHHHIIIIIIIIHIIIIIIIIIIIIIIIIIIIIIIIIIIIIIIIIIIIIIIIIIIIIIIIIIIIIIIHIHIIIIHHIIIIIIIIIIIIIIIIIIIIIIIIIIIIIIIIIIIIIIIIIIIIIIIIIIIIIIIIIIIIIIIIIIIIIIIIIIIIIIIIIIIIIIIIIIIIIIIIDDDDD
@HISEQ:969:HM2KJBCX2:2:1101:7078:95445 2:N:0:ACTATGCA
TCGGTCCATAGCCCCAACTATCCCTATTAATCATTACGGTGATCCTAGAAACCAACAAAATAGAACCATGCCGTCCTATTCTATTATTCCATGCTAATGTATTCGAGCAAAATGCCTGCTTTAAACACTCTAATTTTTTCAAGGTAAAGGTCCTGGTTCCACATGACACCCAATTAAGGACATCATGCTTCTCCAGAAGGTGAGAAATCAACTGCGACAGTTCATACCCCTTAAGGCACGACCATCACGTCAATCCCGAAATTCAACTACGAGCTTTTTAACTGCAACAACTTTAATATACGCTATTGGAGCTGGAATTACCGCGGCTGCTGGCACCAGACTTGCCCTCCAA
+
DDDDDIIIHIIIIIIIIIIIIIIIIIIIIIIIIIIIIIIIIIGIIIIIIIIIHHIIIIIIIHHIIIIHIIIHIHHIIHHHIIIIHIIIIIIIIIHGHHIHIHIIIIIIIIIIIHIIIIIIHIIIHIIIIIIIIHIIIIIIIIHIIIIIIIIIIHIIIIIIIIIIIIIIIIHIIIIIIIIIIHIIIIIIIIIIIIIIIIIIIIIIIIIIIIIIIIIIIIIIIHIIIIIIIIIIIIIIIIIIIIIIIIIIIIHIIIIIIIIIIIIIIIIIIIIIIIIIIIIIIIIIIIIIIIIIIIIIIIIHIIIIIIIIIIIIIIIIIIIIIIIIIIIIIIIIIIIIIIIIIIIIIIIDDDDD
@HISEQ:969:HM2KJBCX2:2:1101:6642:97154 2:N:0:ACTATGCA
TCGGTCCATAGCCCCAACTATCCCTATTAATCATTACGTCAATCCTAGAAACCAACAAAATAGGTTTGAACGTCCTATTTCATTATTCCATGCTAATGTATTCAAGCGTTAGCCTGCTTTAAACACTCTAATTTTTTCAAAGTAACAGTCCTGTTTCCCTGCAACACCAAATTAATGGCATTACAGTTCTTCAGAAAGGAGGAATCAGCGAAACCAGTTCATACCAGTGGCACGACCAACCTGCTGACCCCGAAATTCAACTACGAGCTTTTTAACTGCAACAACTTTAATATACGCTATTGGAGCTGGAATTACCGCGGCTGCTGGCACCAGACTTGCCCTCCAA
+
CDADDIIIIHIIHIIIHHIIIIIIIHIIHIIIHIIIIHIIIIIIHIIIFHIIIIIHEHHHIIHEFHHHHHHHHGGHHHIIIEFHFHIHGHIEHHIIIIIIIHHGHHHHHHIIHIHGIHHHIHIIIHHIIHHHIHIIIHHEIIHHHHHIHHIIIIIIIHHIIIIHHIIIIIIIIIIIIIIIIHIHHHHIIIHHHIIIIIIIIIIIHHHHHHGEGHHHFFHIIHHHIIIIHIIIIIIHIIHIIIIHHIHHHHHIIIIIIIIIHHIIIIIHIIIIIIIIIIIIIIIIIIHHHIIIIIIIIIIIIHIIIIIIIIIHIIIIIIIIIIIIIIIIHIIIIIIIIIIIICDDBD
@HISEQ:969:HM2KJBCX2:2:1101:9946:97051 2:N:0:ACTATGCA
TCGGTCCATAGCCCCAACTATCCCTATTAATCATTACGTCGATCCTAGAAACCAACAAAATAGAATCAAACGTCCTATTTCATTATTCCATGCTAATGTATTCAAGCGTGCGCCTGCTTTAAACACTCTAATTTTTTCAAAGTAACAGTCCTGATTCCCCACGACACCAAATTAATGACATCGCGGTTCTTCAGAAGGTAGGAACCAATAATGCCAGTGCGTACCGAAGCACGACCAACAATTTGATCCCGAAATTCAACTACGAGCTTTTTAACTGCAACAACTTTAATATACGCTATTGGAGCTGGAATTACCGCGGCTGCTGGCACCAGACTTGCCCTCCAA
+
DDDDDHHHIIIIIIIIIIIIHIIIIIIIIIIIIIIIIIIIIIIIIHIIIIIIIIIIIIHIIIEHIHIIIIFHHIHIIIIIIIIIIIIIIHIIGHIIIIIIHIIIIIIIIIIIIIHIIIIIIIIIIIIIIIIIIIHHHHHHHIIIIIIIIIIIIIIIIIIIIIIIIIIIIIIIIIIIIIIIIIIIIIIIIIIIIIIIIIIIIIIIIIIIIHHIIIIIIIIIIIIIIIIIIIIIIIIIIIIIIHHFIIIIIIHIIIIIIIIIIHIIIIIIIIIIIIIIIIIIIIIIIIIIIIIIIIIIIIHHIIIIIIIIIIIIIIIIIIIIIIIIIIIIIIIIIIIIIIIIDDDDD
@HISEQ:969:HM2KJBCX2:2:1101:17436:97477 2:N:0:ACTATGCA
TCGGTCCATAGCCCAACTATCCCTATTAATCATTACGTCAATCCTAGAAACCAACAAAATAGGATCGAACGTCCTATTTCATTATTCCATGCTAATGTATTCAAGCGTTAGCCTGCTTTAAACACTCTAATTTTTTCAAAGTAACAGTCCTGTTTCCCTGCAACACCAAATTAATGACATTACAGTTCTTCAAGAAGGAGGAATCAGTAAAGCCAGTACATACCATTGGCACGACCAACCTACTGACCCCGAAATTCAACTACGAGCTTTTTAACTGCAACAACTTTAATATACGCTATTGGAGCTGGAATTACCGCGGCTGCTGGCACCAGACTTGCCCTCCAA
+
DDDDDIIIIIIIIIIIIIIIIIIIIIIIIIIIIIIIIIIIIIIIIIIIIIIIIIIIIIIIIIIIIIHIIIGHIIIHIIIIIIIIIIIIIIIIHHIIIIIIIIIIIIIIIIIIIIIIIIIIIIIIIIIIIIIIIIIIIIIIIIIIIIIIIIIIIIIIIIIIIIIIIIIIIIIIIIIIIIIIIIIIIIIIIIIIIIIIIIIIIIIIIIIIIIIIIIIIIIIIIIIIIIIIIIIIIIIIIIIIIHHHIIIIIIIIIIIIIIIIIIIIIIIIIIIIIIIIIIIIIIIIIIIIIIIIIIIIIIIIIIIIIIIIIIIIIIIIIIIIIIIIIIIIIIIIIIIIIIIIDDDDD
@HISEQ:969:HM2KJBCX2:2:1101:1300:97823 2:N:0:ACTATGCA
TCGGTCCATAGCCCCAACTATCCCTATTAATCATTACGTCAACCCTAGAAACCAACAAAATAGGATCGATCGTCCTATTTCATTATTCCATGCTAATGTATTCAAGCGTTAGCTTGCTTTAAACACTCTAATTTTTTCAAAGTAACAGTCCTGTTTCCCCGCAACACCAACTTAATGGCATTACGGTTCTACAAGAGGGAGGAATCAGCGAGACCAGTGCATACCAGTGGCACGACCAACCTGCTGACCCCGAAATTCAACTACGAGCTTTTTAACTGCAACAACTTTAATATACGCTATTGGAGCTGGAATTACCGCGGCTGCTGGCACCAGACTTGCCCTCCAA
+
DDDDDIIIIIIIHIIIIIHIIIIIIIIIIIIIIIIIIHHIIIIGIIIIGGEHIIIIGHIGIICHGHIICGHHIIHIIIIFHIIHIIIIIIIHIIHIIGIHIHIIIHIIIIIIIIHIIHIHFHGHHIIIIIIIHIIIIIIIHIIIIIIIIGIIHIIIIIIIIIIIIIIIIIIIIHIIIIIHHIIIIIIIIIIIIIIIIIIIIIIIIIIIIIIIIIIIIHIIIIIHIIIIIIIIIIIIIIIIIHIHFIHIIIIIIIIIIIIIIIIIIIIIIHHF1IIIIIIIIIIIIIIHHIIIIHIIIHIHIIIIIIIIIIIIIIIIIIIIIIIIIIIIIIIIIIIIIIIIIDDDDD
@HISEQ:969:HM2KJBCX2:2:1101:3389:97317 2:N:0:ACTATGCA
TCGGTCCATAGCCCCAACTATCCCTATTAATCATTACGGCGGTCCTAGAAACCAACAAAATAGAACCACACGTCCTATTCTATTATTCCATGCTAATGTATTCGAGCATAGGCCTGCTTTGAACACTCTAATTTTTTCAAAGTAAAAGTCCTAGTTCCCCGACACACCCAGTGAAGGGCATGCGGTTCCCTAGAAGGAAAGACCCGATCGGACCAGTACACGCGGTGAGGCGGACCGGCCAACCAGGCCCAAGGTTCAACTACGAGCTTTTTAACTGCAACAACTTTAATATACGCTATTGGAGCTGGAATTACCGCGGCTGCTGGCACCAGACTTGCCCTCCAA
+
DDBADFHHIH?@HHCHEEFHHHGHIEHIECHHIGHII@=EHDHHIHE@?EHIIHEHHEHIHHFHIGEHHHH/<<EHIFHFEC@G1<@FHG??G?GHH1GEHHFHHFCGCHG<HH@GHHHHHFHBEGFHCFFEEHHGIEHHHHF@EHHIHHGGCHHIHHHHAAGHEFHHHHHEHEGIH6G=IIGHEHG?G?HHGHFHGGGGHHIHHHHGHHI=HEHHE@HHHIIIIIIIGIHHCHIHHHHHFHHEIFHGHGHIHIHHHIIIHIHIIIIIHHHHGIIHIHHDGDFHHHIG@HIIIHIIHFEEHHHCHIHIHEHIIIIHHFHHF@IIHCHHF?CCHHIHGC@IDBDDA
@HISEQ:969:HM2KJBCX2:2:1101:8612:98950 2:N:0:ACTATGCA
TCGGTCCATAGCCCCAACTATCCCTATTAATCATTACGTCAATCCTAGAAACCAACAAAATAGGATCAACGTCCTATTTCATTATTCCATGCTAATGTATTCAAGCGCGAGCCTGCTTTAAACACTCTAATTTTTTCAAAGTAACAGTCCTGATTCCCCGCCACACCAAATTAATGACATGATGGTTCGTCAGAAGGTAGGAATCAGTAACACCAGTACGTACCGAAGGCACGACCAACGTACTAATCCCGAAATTCAACTACGAGCTTTTTAACTGCAACAACTTTAATATACGCTATTGGAGCTGGAATTACCGCGGCTGCGGCACCAGACTTGCCCTCCAA
+
DDDBDIIIHIIIHHG=GHGEEHHIIIIIIIIIGIIIIIIIIIIIGIIIIIHIIHIHGHEHHIIIIIIHHHIHHHFIIHIHIHHHHHIFHGHIIIIIIIGHH@DHGCEHHHEHGIHIHHHGHIIHGHGHIIHHIHHHHIIIIIIIHIHHIEHIHG<IHHIIIHHHHIHIIHFHHIHIIHIIIIIHIIHIIIIIIHIIIIIHHIIIGHIIHHIIIIIIIIIIIIHIIIIHIIIGIIIHIIIIHHHIIIIIIHIIIIIIIHIIIHHHHIIIIIIIIIIIIIIIHHHG?IIIIIIIHIIHIIHHIIIIIIIIIIIIIIIIIIHIHIIIIIIIIIIHIIIIIIIDDDDD
@HISEQ:969:HM2KJBCX2:2:1101:3999:98979 2:N:0:ACTATGCA
TCGGTCCATAGCCCCAACTATCCCTATTAATCATTACGTCAATCCTAGAAACCAACAAAATAGGATCAACGTCCTATTTCATTATTCCATGCTAATGTATTCAAGCGCGAGCCTGCTTTAAACACTCTAATTTTTTCAAAGTAACAGTCCTGATTCCCCACCACACCAAACTAATGACATGATGGTTCGTCAGAAGGTAGGAATCAGTAACACCAGTACGTACCGAAGGCACGACCAGCGTACTAATCCCGAAATTCAACTACGAGCTTTTTAACTGCAACAACTTTAATATACGCTATTGGAGCTGGAATTACCGCGGCTGCTGGCACCAGACTTGCCCTCCAA
+
DDDDDIIIIIIIIIIIIIIIIIHIIIIIIIIIIIIIIIHHIIIIIIIIIIIIIIIIHHHIIIHIHIIIIIHHHIIIIIIIIIIIIIIIIIIIIHIIIIIIIIIIIIIIIIIIIIIIIIIIIIHIIIIIIIIIIIIIIIIIIIIIIIIIIIIIIIHIIIIIIIIIIIIIIIIIIIIIIIIIIIIIIIIIIIIIIIIIIIHIIIIIHHIIIIIIIIIIIIIIIIIIIIIIIHIIIIIIIIIIIIIGIIIIIIIIIIIIIIIIIIIIIIIIIIIIIHIIIIIIIIIIIIIIIIIIIIIIIIIIIIIIIIIIIIIIIIIIIIIIIIIIIIIIIIIIIIIIIIIIDDDDD
@HISEQ:969:HM2KJBCX2:2:1101:20933:99722 2:N:0:ACTATGCA
TCGGTCCATAGCCCCAACTATCCCTATTAATCATTACGGTGGTCCTAGACCAACAAAATAGAACCAACGTCCTATTCTATTATTCCATGCTAATCTATTCAAGCAAAAGCCCGCTTTAAACACTCTAATTTTTTCAAGGTAATGGTCCTGGTTCCCCGACACACCCAATAAAGGGCATACCGGCTCACCAGAAGGATAGACCCGACAACAGACAGTACTCGCCAGAGACGGACCGCCCGGTCAGGCCTAAAATTCAACTACGAGCTTTTTAACTGCAACAACTTTAATATACGCTATTGGAGCTGGAATTACCGCGGCTGCTGGCACCAGACTTGCCCTCCAA
+
DADADHHHIIIIIIIIIIIIIIIIIIHIHHGIIIIIIHHHIGEIIIIIIHHHHIIIIIIIHHIHHHIIHGHHIH?CHCHHEHFHGGHIHHIHHGHHIHG@FDGHHIHHHHIIECHEHHIIHHHFIIIIIIHHIGGHHHFHHHIIIIIIIHHHHIIGHIHHHGIIHHHFACHHIIHIIHHIHIIIIIHIHHIIIIIHHHEEHIIIIHFGHHHHHGIII<IIHIIHIGGHIIIHHIIIIIIIIHIHIIHGIIIHIIIIIHGEIHGIIIIIGHIHIIHIIIHHHIIIIHHHIIHIIHHGGGIIIIIIIHCIIHIIIIIIIIIIIIIIIIIIIIHIIIIIIIDDDDD
@HISEQ:969:HM2KJBCX2:2:1101:8781:100477 2:N:0:ACTATGCA
TCGGTCCATAGCCCCAACTATCCCTATTAATCATTACGTCAATCCTAGAAACCAACAAAATAGGATCAAACGTCCTATTTCATTATTCCATGCTAATGTATTCAAGCGTTAGCCTGCTTTAAACACTCTAATTTTTTCAAAGTAACAGTCCTGTTTCCCTGCAACACCAAATTAATGACATTACAGTTCTTCAAGAAGGAGGAACCAGTAAAGCCAGTACATACCAGAGGCACGACCAACCTACTAATCCCGAAATTCAACTACGAGCTTTTTAACTGCAACAACTTTAATATACGCTATTGGAGCTGGAATTACCGCGGCTGCTGGCACCAGACTTGCCCTCCAA
+
DDDDDIHIIIIIIHIIIIIIIIIHIIIIIHIIIIIHIIIIIIIIIIHHIIIIIIIIIGIGIHHHIIIHIIIIHIIIIIIIIIIIIHHIIIIIIGIIIHHHIIIIIIIIIIIIIIIIIIIIIIIIIIHIIIIIHHIIHHHIEIIHIIIIIIIIIIIHIIHIHIHHIIIIIIHIIHHHHHHIIIIIIHIIIIIIIIIHIIIIIIIIIIHIIHHIIIIIIIIIIHIIIHHHHIHIHHHIIIHIIHHHHIIHIGIIIIIHHIHIIHFHIHGIIIIIHHFIIIIIIIHHIHHIHFIIIIIIIIIHHGIIIIIIIIIIIIIIIIIIIIIIIIHIIIIIIHIIIIIHIDDDDD
@HISEQ:969:HM2KJBCX2:2:1101:8549:100257 2:N:0:ACTATGCA
TCGGTCCATAGCCCCAACTATCCCTATTAATCATTACGTCAATCCTAGAAACCAACAAAATAGGATCAACGTCCTATTTCATTATTCCATGCTAATGTATTCAAGCGCGAGCCTGCTTTAAACACTCTAATTTTTTCAAAGTAACAGTCCTGATTCCCCACCACACCAAATTAATGACATGATGGTTCGTCAGAAGGTAGAAATCAGTAACACCAGTACGTACCGAAGGCACGACCAGCGTACTAATCCCGAAATTCAACTACGAGCTTTTTAACTGCAACAACTTTAATATACGCTATTGGAGCTGGAATTACCGCGGCTGCTGGCACCAGACTTGCCCTCCAA
+
DDDDDIIIIIIIIIHHIIHHHHIHIIIIIIIIIIHIIIIGIIIHIIIHHIIIGIIHIGHIIFGEHHHIIGIHHIHIIHGHHIIIIII@FHHGHGIIIIIIHIHHHIIIIIIIIIIHFHHIHIHIIHIIIIIIIHHFHIIIIIIHIHHHIHIIIHHIIHIHIGHIIIHHIHHIIHHIIHIIHHIIIIIIIIIIIIIIIIIIIIIIIIIIIIIIIIIIIIIIIIHHGIIHHIIHIHIIHHIIIHHHHHHIIHIIIIHIIHGFHHIHIIHHIIIIHGGIIIIIIHIIHHIIIIHIHHIIIIIIIIIIIIIIHHHIIIIIIIIIIIIGIIGIIIIIHHHGIIHIDDDDD
@HISEQ:969:HM2KJBCX2:2:1101:8873:100668 2:N:0:ACTATGCA
TCGGTCCATAGCCCCAACTATCCCTATTAATCATTACGTCGATCCTAGAAACCAACAAAATAGGGTCAAACGTCCTATTTCATTATTCCATGCTAATGTATTCAAGCGTGTGCCTGCTTTAAACACTCTAATTTTTTCAAAGTAACGGTCCTGATTCCCCATGACACCAAATTAATGACATCACAGTTCGTCAGAAGGTAGAAATCAATAATACCAGTGCATACCAGAGGCACGACCAATATATTGATCCCGAAATTCAACTACGAGCTTTTTAACTGCAACAACTTTAATATACGCTATTGGAGCTGGAATTACCGCGGCTGCTGGCACCAGACTTGCCCTCCAA
+
DDDDDIIIIIHHIIIIIIIIIIIIIIIIIIIIIIIIIIIIIIIIIIIIIIIIIIIIIIIIIIIIHIIIIIIIIIIIIIIIIIIIIIIIHIHIIIHIIIIIIIIIIIIIIIIIIIIIIIIIIHIIIIIIIIIIIIIIIHIIIIIIIIIIIIIIIIIIIIIHIHIIIIIIIIIIIIIIIIIIIIIIIIIIIIIIIIIIHIIIIIIIIIIIIIIIIIIIIIIIIIIIIIIIIIIIIIIIIIIIIIIIHIIIIIIIIIIIIIIIIHHIIIIIIIIIIIIIIIIIIIIIIIIIIIIIIIIIIIIIIIIIIIIIIIIIIIIIIIIIIIIIIIIIIIIIIIIIIIIIIDDDDD
@HISEQ:969:HM2KJBCX2:2:1101:17936:100861 2:N:0:ACTATGCA
TCGGTCCATAGCCCCAACTATCCCTATTAATCATTACGGTGGTCCTAGACCAACAAAATAGAACCAACGTCCTATTCTATTATTCCATGCTAATCTATTCAAGCAAAAGCCCGCTTTAAACACTCTAATTTTTTCAAGGTAATGGTCCTGGTTCCCCGACACACCCAATAAAGGGCATACCGGCTCACCAGAAGGATAGACCCGACAGCAGAACAGTACTCGCCAGAGACGGACCGTCCGGTCAGGCCTAAAATTCAACTACGAGCTTTTTAACTGCAACAACTTTAATATACGCTATTGGAGCTGGAATTACCGCGGCTGCTGGCACCAGACTTGCCCTCCAA
+
DDDDDIIHIIIIHHIHIIIIIIIIIIIIIHIIIIIIIIIIHIIIIIIIIIIIIIIEHGIFGHHHIIIIIHIIIIIIIHIIIIIIIIIIHHGHIIHIHIIIIFHIIIIIHHHIHHHHIIIIIIIIIIHHIIIIIIIIIIHHIHHHHHIHIIIIIIIIIGIIIHIIIIHIHHHCIIIIHIIIIIHHIIHHHIIIHIIIIHIIIIIIIIIIIIIHIIHIIIIGIIIIIIIIIIIIIIHIIIIIIIIIIIHIIIIIIIHHHIIIIIIIIIIIIIIIIIIIIIIIIIIIIIIIIIIHIIHHHGGIIIIIIIIIIIIIIIIIIIIIIIIIIIIIIIIIIIIIHIIDDDDD
@HISEQ:969:HM2KJBCX2:2:1102:7442:2197 2:N:0:ACTATGCA
TCGGTCCATAGCCCCAACTATCCCTATTAATCATTACGGTGGTCCTAGACCAACAAAATAGAACCAACGTCCTATTCTATTATTCCATGCTAATCTATTCAAGCAAAAGCCCGCTTTAAACACTCTAATTTTTTCAAGGTAATGGTCCTGGTTCCCCGACACACCCAATAAAGGGCATACCGGCTCACCAGAAGGATAGACCCGACAACAGACAGTACTCGCCAGAGACGGACCGCCCGGTCAGGTCTAAAATTCAACTACGAGCTTTTTAACTGCAACAACTTTAATATACGCTATTGGAGCTGGAATTACCGCGGCTGCTGGCACCAGACTTGCCCTCCAA
+
DDDDDIIHIIIIIIIIIIIIIIIIIIIIIIIIIIIIIIIIIHIIIIIIIIIIIIIIIIIIIIIIIHIIIIIIIIIIIIIIIHIIIHIHIIIIIIIIIIHIIIIHHIIIIIIIIIIIIIIHHHIIIIIIIIIIHHIHHIIIHIIIIIIIIIIIIHIIIIHIIDHIIIIIIIIIIIIIIIIIIIIIIIIIIIIIIIIIHIIIIIIIIIIHIIIHIIIIIIIIIIIIIIIIIIIIIIIIIIIIIIIIIIIIIIIIIIIIIIIHIIIIIIIIIIIIIIIIIIIIIIIIIIIIIIIIIIHHHHIIIIIIIIIIIIIIIIIIIIIIIIIIGIHIIIIIIIIIIIDDDDD
@HISEQ:969:HM2KJBCX2:2:1102:2391:2635 2:N:0:ACTATGCA
TCGGTCCATAGCCCCAACTATCCCTATTAATCATTACGTCGATCCTAGAAACCAACAAAATAGAATCAAACGTCCTATTTCATTATTCCATGCTAATGTATTCAAGCGCGAGCCTGCTTTAAACACTCTAATTTTTTCAAAGTAACAGTCCTGATTTCCCACGACACCAAATTAATGACATCGTGGTTCGTCAGAAGGTAGGAATCAATTTGACCAGTACGTACCGAGGCACGACCGATCAACTGATCCCGAAATTCAACTACGAGCTTTTTAACTGCAACAACTTTAATATACGCTATTGGAGCTGGAATTACCGCGGCTGCTGGCACCAGACTTGCCCTCCAA
+
DDDCDIIIIIIIIIIIIIIIIIIIIIIIIIIIIIIIIIIIIIIIIIIIIIIIIIIIIHIHIIIHHIIIHIGIIIIIHIIHIIIIIIIHHIIIIIIIIIIIIIIIIIIIIIIHIIIIIIIIIIHHHIIIIIEHIIIIIIIHIIIIIIIIIIIIIIIIHIIIHIIIIIIIIHIIHIIIIIIIIIIIHIIIIIIIIIIIIIIIIIIIIIIIIIHIIIIIIIIIIIIIIIIIIIIIIIIIIIIIIIHHIIIIIIIIIIIIIIIIIIIIIIIIIIIIIIIIIIIIIIIIIIIIIIIIIIIIIIIIIIIIIIIIIIIIIIIIIIIIIIIIIIIIIIIIIIIIIIIIDDDDD
@HISEQ:969:HM2KJBCX2:2:1101:15372:101105 2:N:0:ACTATGCA
TCGGTCCATAGCCCAACTATCCCTATTAATCATTACGTCGATCCTAGAAACCAACAAAATAGGTTCGATCGTCCTATTTCGTTATTCCATGCTAATGTATTCAAGCGCGAGCCTGCTTTAAGCACTCTAATTTTTTCAAAGTAACAGTCCTGTTTCCCCGCAACAACAAATTAATGCCATCACGGTTCTACAAGAGGGAGGGACCAGTGAGGCCAGTGCATACCAGTGGCACGACCAACCTACTGGCCCCGAAATTCAACTACGAGCTTTTTAACTGCAACAACTTTAATATACGCTATTGGAGCTGGAATTACCGCGGCTGCTGGCACCAGACTTGCCCTCCAA
+
DDBBDIIIIHIIHIIHGIHHIHHIIIIIIIHIIIIIHFGHIIIIIIIIIIIIIIIIIHHHIIIHHHIIIIGIIIIIIIHHIIIIIIIIIIIHIIIIGIIIIIHHHIIIIIIIIHIIIIIIIIHHIIIIIIIIIHIIIIIIIIIIIIGIIIIIIHIIIIIIIHIIIIIIIIIIHIIHIIIIHIIHIIIIIIHIIIHHIIIIIIIIHIIIIIIIIIIIIIIIIIIIIHIIIIIIIIHIIIIIIHHIIIIIIIIIIIIIIIIIIIIHIIIIIIIIIIIIHIFIIIIIIIIIIHGIIIIIIIIGIIIIIIIIIIIIIIIIIIIIHIIHIGIIIIIIIIIIIIGIDDDDD
@HISEQ:969:HM2KJBCX2:2:1102:13170:2719 2:N:0:ACTATGCA
TCGGTCCATAGCCCCAACTATCCCTATTAATCATTACGGTGATCCTAGAAACCAACGAAATAGAATCAGTCCGTCCTATTTCATTATTCCATGCTAATGTATTCAGACGATAGTCTGCTTTAAACACTCTAATTTTTTCAAAGTAACAGTCCTGATTTCCCATCACACCAAATAAATGGCATGAAAGTTCCTCAGAAGGTAGAGATCCATCTCACCAGTGCAGACAATTAAGCCTGACCAATGGGTAGACCCCGAGGTTCAACTACGAGCTTTTTAACTGCAACAACTTTAATATACGCTATTGGAGCTGGAATTACCGCGGCTGCTGGCACCAGACTTGCCCTCCAA
+
DDCDDIHHIIIIIIIIIIIIIIIIHIIIIIIIIIIIHIIIIIIIIIIIIIIIIIIIIIIIIIIIIIIIGIGHHIEDHIIIIIIIIIIIIIIIIGIHHIIIIHHHIIIHIIIIIHIIIHIIHIIIIIIIIIIIIIIIIIIIIIIIIIIIIHIIIIHIIIIIHHHIIIIIHIHIIIIIIIIIIIIIIIIIIIIIIIIIIIIIIIIIIIHIIIIIHIIIIIIIIIIIIIIIIIIIIIIIIIIIIIIHHGHIIIIIIIIIIIIIIIIIIIIIIIIIIIIIIIIIIIIIIIIHHIIIIIIIIIIIIIIIIIIIIIHIHIIIIIIIIIIIIIIIIIIIIIIIIIIIIIIDDDDD
@HISEQ:969:HM2KJBCX2:2:1102:14527:2724 2:N:0:ACTATGCA
TCGGTCCATAGCCCAACTATCCCTATTAATCATTACGTCAATCCTAGAAACCAACAAAATAGGATCAAACGTCCTATTTCATTATTCCATGCTAATGTATTCAAGCGTTAGCCTGCTTTAAACACTCTAATTTTTTCAAAGTAACAGTCCTGTTTCCCTGCAACACCAAATTAATGACATTACAGTTCTTCAAGAAGGAGGAACCAGTAAAGCCAGTGCATACCAGAGGCACGACCAACCTACTAATCCCGAAATTCAACTACGAGCTTTTTAACTGCAACAACTTTAATATACGCTATTGGAGCTGGAATTACCGCGGCTGCTGGCACCAGACTTGCCCTCCAA
+
DDDADIIIIIIIIIIIIIIIIIIIIHIIIIIIIIIIIHHIIIIIIIIHHIIIIIIGHIIIIHHHHGHHIICHHIIIIIIIIIIIHIIIIIIHFHIIIHIIIIIIIIHIIIIIIIIIIIIHHIIIIIIIIIIIIIIIIIIIIHIIIIIIIIHHHIIIIHIIIIIIIIIIIIIHIIIIIIHIIIIIIIIIIIIIIIIIIIIIIIIIIIIIIHHHIIIIIIIIIIIIIIIIIIIIIIIIIIIIIIHDHHHIIIIIIIIIIIIIIIIIIIIIIIIIIIIIIIIIIIIIIIIIIIIIIIIIIIIIIIIIIIIIIIIIIIIIIIIIIIIIIIIIIIIIIIIIIIIIDDDDD
@HISEQ:969:HM2KJBCX2:2:1102:1532:4004 2:N:0:ACTATGCA
TCGGTCCATAGCCCCAACTATCCCTATTAATCATTACGTCAATCCTAGAAACCAACAAAATAGGATCAAACGTCCTATTTCATTATTCCATGCTAATGTATTCAAGCGTTAGCCTGCTTTAAACACTCTAATTTTTTCAAAGTAACAGTCCTGTTTCCCTGCAACACCAAATTAATGACATTACAGTTCTTCAAGAAGGAGGAACCAGTAAAGCCAGTACATACCAGAGGCACGACCAACTCTCTAATCCCGAAATTCAACTACGAGCTTTTTAACTGCAACAACTTTAATATACGCTATTGGAGCTGGAATTACCGCGGCTGCTGGCACCAGACTTGCCCTCCAA
+
DDDDDHIIIIIIIIIIIIHIIIIIIIIIIIHIIIIIIIIIIIIIIIIIIIIIIIIIIIIGHIIIIIIIIIIIIHIIFIIIIIIIIIHHHGHIHIIGIIIIIIIIHFIHIHIIIIIIIHIIHHHIIIIIIIIIIIIHIIIIHIIHIIIIIIIIIIIIIIIIIIIIIIIIIHIIHHHIHHHIIIIIIIIIIIIIIIIIIIIIIIHHIIIIIIIIIIIIIIIIIIIIIIIGIIIIIIIIIHHIIIHHGIHHIHHIIIIIIIIIIIIIIIIIIIIIIIIIIIIGIIIIIIIIIIIIIIHIIIIIIIIIIIIIIIIIIIIIIIIIIIIIIIIIIIIIIIIIIIIIIDDDDD
@HISEQ:969:HM2KJBCX2:2:1102:4662:4230 2:N:0:ACTATGCA
TCGGTCCATAGCCCCAACTATCCCTATTAATCATTACGGTGGTCCTAGACCAACAAAATAGAACCAACGTCCTATTCTATTATTCCATGCTAATCTATTCAAGCAAAAGCCCGCTTTAAACACTCTAATTTTTTCAAGGTAATGGTCCTGGTTCCCCGGCACACCCAGTTAAGGACATACCGGCTCACCAGAAGGATAGACCCGACAACAGACAGTACTCGCCAGAGACGGACCGCCCGGTCAGGCCTAAAATTCAACTACGAGCTTTTTAACTGCAACAACTTTAATATACGCTATTGGAGCTGGAATTACCGCGGCTGCTGGCACCAGACTTGCCCT
+
DDDDDIIIIIIIHHHHHIIIIIHIIHIIIEHIHIHHHHHIHHIIIIIHIGIIIIHIIIIIGHGHHIFHIHIIHHFHHHGHHEGIFHHHHIHHIIIHIIIHIHHHIIICIIHHIIIIIHHHCHHHHIHIHHHHHHIIIHIIIHHIHHHIHHHEHHHIIIHIIIIIIHIIIHIHHIIHIIHIHIIIHHIHFIIGIIIHIIIIIGHIIII>IIIIIIIIIIIIIIIIIIIIIIIIIIHHHHHIHHHHHHEIGIIIIHHIIIHE@IGIIIIIIIHIIIHHIHIIHIIIIIIIHHHIIIHGDDIIIIIIIIIIIIIHIIIIIIIIIIIIIIIIIIIIIIDDDDD
@HISEQ:969:HM2KJBCX2:2:1102:17381:3383 2:N:0:ACTATGCA
TCGGTCCATAGCCCCAACTATCCCTATTAATCATTACGGTGATCCTAGAAACCAACGAAATAGAATCAGTCCGTCCTATTTCATTATTCCATGCTAATGTATTCAGACGTTAGCCTGCTTTAAACACTCTAATTTTTTCAAAGTAACAGTCCTGATTTCCCATCACACCAAATGAATGGCATGAAAGTTCCTCAGAAGGTAGAGATTCATCTCACCAGTGCAGACAATTAAGCCTGACCAATGGGTAAACCCCGAAGTTCAACTACGAGCTTTTTAACTGCAACAACTTTAATATACGCTATTGGAGCTGGAATTACCGCGGCTGCTGGCACCAGACTTGCCCTCCA
+
DDDDDIIIIIIIIIIIIIIIIIIIIIIIIIIIIIIIIIIIIHIIIIIGIIIIIIIIIEHHIIHHIIIHHIIIIHHHHIHHIIIIIIIIIIIIHGIIIIHIIHIIIHIHIIIIIIIIIIIIIIIIIIIIHHHHHIIIIIIIIIHIIIIIIIIIIIIIIIIIHIIIIIIIIIIIIIIIIIIIIIIIIIIHHIIIHIIIIIIIIIIIIIIIIIHIIIIIIIIIIIIIIIIIIIIIIIIIIIGIIIIIIHIIIIIIIIIIIIIIIIIIIIIIIIIIIIIIIIIIIIIIIIIIIIIIIIIIIIIIIGIIIIIIIIIIIIIIIIIIIIIIIIIIIIIIIIIIIIIIIIDDDDD
@HISEQ:969:HM2KJBCX2:2:1102:10227:4339 2:N:0:ACTATGCA
TCGGTCCATAGCCCCAACTATCCCTATTAATCATTACGTCAATCCTAGAAACCAACAAAATAGGATCAAACGTCCTATTTCATTATTCCATGCTAATGTATTCAAGCGTTAGCCTGCTTTAAACACTCTAATTTTTTCAAAGTAACAGTCCTGTTTCCCTGCAACACCAAATTAATGACATTACAGTTCTTCAAGAAGGAGGAACCAGTAAAGCCAGTACATACCAGAGGCACGACCAACTTACTAATCCCGAAATTCAACTACGAGCTTTTTAACTGCAACAACTTTAATATACGCTATTGGAGCTGGAATTACCGCGGCTGCTGGCACCAGACTTGCCCTCCAA
+
DDDDDIIIIIIIIIIIIIIIHIHIIIIIIIIIIIIIIIIIIIIIIIIIIIIIHIIIIIIIIHHIHIIIIIIIIIIIHIIIIIIIIIIIIIIIFIHHIIIIIIIIIIIIIIIIIIIIIIIIIIIIIIIIIIIIIIIIIIIIHIIIIIIIIIIIIIIIIIIIIIIIIIIIIIHFHIIIIIIIIIIHIIHIIIIIIIIIIIIIIIIIIHIIIIIIIIIIIIIIIIIIIIIIIIIIIIIIIIIIIIIHIIIIIIIIIIIIIIIIIIHIIIIIIIIIIIIIIIIIIIIIIIIIIIIIIIIIIIIHHIIIIIIIIIIIIIIIIIIIIIIIIIIIIIIIIIIIIIIIIDDDDD
@HISEQ:969:HM2KJBCX2:2:1102:11684:4247 2:N:0:ACTATGCA
TCGGTCCATAGCCCCAACTATCCCTATTAATCATTACGGTGATCCTAGAAACCAACAAAATAGAACCATGCCGTCCTATTCTATTATTCCATGCTAATGTATTCGAGCAAAATGCCTGCTTTAAACACTCTAATTTTTTCAAGGTAAAGGTCCTGGTTCCACATGACACCCAATTAAGGACATCATGCTTCTCCAGAAGGTGAGAAATCAACTGCGACAGTTCATACCCCTTAAGGCACGACCATCACGTCAATCCCGAAATTCAACTACGAGCTTTTTAACTGCAACAACTTTAATATACGCTATTGGAGCTGGAATTACCGCGGCTGCTGGCACCAGACTTGCCCTCCAA
+
DDDDDIIIIHIIHFGHIIIIIGEHIIIIIGHHIIIIIIGIIIIIIHHHIIIIIIIIIIIHIIHHIIIHICEHCEHHHHICEHIIIIIIIHIGEHHHIHH@HCH6IHIIIIIHIIIIIIIIHIIIHHIIIHIHIIIIIIHIIIIIIIIGIIIIIIHIIIIIIIIIIIIIIIIIIIIIIIIIIIIIIIIIIHIHIIIIIIIIIIIIIIIIIIIIIIIIIIIIIIIIIIIIIIIIIII<III2IIIIIIIIIIHIIIIIIIIIIIIIIIIIHIIIIIIIIIIIIIIIIIIIIIIIIIIIIIIHHFIIIIIIIIIIIIIIIIIIIIIIIIIIIIIIIIIIIIIIIIIIIIIDDDDD
@HISEQ:969:HM2KJBCX2:2:1102:7472:4847 2:N:0:ACTATGCA
TCGGTCCATAGCCCCAACTATCCCTATTAATCATTACGTCAATCCTAGAAACCAACAAAATAGGATCAAACGTCCTATTTCATTATTCCATGCTAATGTATTCAAGCGTTAGCCTGCTTTAAACACTCTAATTTTTTCAAAGTAACAGTCCTGTTTCCCTGCAACACCAAATTAATGACATTACAGTTCTTCAAGAAGGAGGAACCAGTAAAGCCAGTACATACCAGAGGCACGACCAACCTACTAATCCCGAAATTCAACTACGAGCTTTTTAACTGCAACAACTTTAATATACGCTATTGGAGCTGGAATTACCGCGGCTGCTGGCACCAGACTTGCCCTCCAA
+
DDDDDIIIIIHIIIIHIIIIHIIIIIIIIIIIIIIIIIGIIIIIIIIIIIIIIGIIIIIIHIGHIIIIHIEHHIIIIIIIIIIIIIIHIIIHHHIHIIIHIIHIIHIIIIIIIIHHIIIIIIIIIIIIIIIIIIIIIIIIHIIIIIIIHIIIIIIIIHIIIIIIIIIIIIIHIIIIIIIIIIIIIHIIIIIIIIIIIIIIIIIIIHIIIIIIIIIIIIIIIIIIIIIIIIIIIIIIIIHIIIHHGIIHIIIIIIIIIIIIIIIIIIIIIIIIIIIIIIIIIIIIHIIHIIIIIIIIIIIIIIIIIIIIIIIIIIIIIIIIIIIIIIIIIIIIIIIIIIIIIDDDDD
@HISEQ:969:HM2KJBCX2:2:1102:15603:5159 2:N:0:ACTATGCA
TCGGTCCATAGCCCCAACTATCCCTATTAATCATTACGTTGATCCTAGAAACCAACAAAATAGAATCGAACGTCCTATTTCATTATTCCATGCTAATGTATTCAAGCGCGTGCCTGCTTTAAACACTCTAATTTTTTCAAAGTAACAGTCCTGACTCCCCACAACATCAAATTAATGACATCATGATTCATCAGAAGGGAGAAATCAATGACATTAGTACGTACCGAAGGCACGACCGACGTATTGATCCCGAAATTCAACTACGAGCTTTTTAACTGCAACAACTTTAATATACGCTATTGGAGCTGGAATTACCGCGGCTGCTGGCACCAGACTTGCCCTCCAA
+
ACDDDHHHHHIIIHIIIIIIIIIIIHIIIIHGIIIIIIIIHIIIHIHHFHHHHIIIIIIHIGEHIGI?GHHHIIFHHHHIIEHIIIII?GH?FEHIIHIIIIIIIIIHIIIIIIIHIIHHHHHIHIHIHHIIIIHIIIIHIIIIIIIIHHGIIHHHDHHIIIIIIIIIIIIIIIIHIHIHHHIIIIIHIIHIIIIIIIIIHIIIIIIIIIIIIIIIIIIIIIIGIIIIIHHIIII>IIIIIIIHDIIIIIHIIIIIIIIIIIHIIIIIIIIIIIIIIIIIIIIIIIIIIIIIIIIIIIIIIIIIIIIIIIIIIIIIIIIIIIIIIIIIIIGIIIIIIIIIIDDDDD
@HISEQ:969:HM2KJBCX2:2:1102:16552:5705 2:N:0:ACTATGCA
TCGGTCCATAGCCCCAACTATCCCTATTAATCATTACGTCGATCCTAGAAACCAACAAAATAGGGTCAAACGTCCTATTTCATTATTCCATGCTAATGTATTCAAGCGTGTGCCTGCTTTAAACACTCTAATTTTTTCAAAGTAACAGTCCTGACTCCCCATGACACCAAATTAATGACATCACAGTTCGTCAGAAGGTAGAAATCAATAATACCAGTGCATACCAGAGGCACGACCAATATATTGATCCCGAAATTCAACTACGAGCTTTTTAACTGCAACAACTTTAATATACGCTATTGGAGCTGGAATTACCGCGGCTGCTGGCACCAGACTTGCCCTCCAA
+
DDDDDIIIIIIIIIIIIIIIIIIIIIIIIIIIIIIHHIIIIIIIIIIIIIIIHIIIIIIIIIIIHHHHHIIHHIHIHIHHIIIHIIIHIIIIHIIIHHIIIIIIIIIIIIIIIIIIIIIIIIIIIIIIHIIIIIIIIIIHIIIIIHHIHIIIIIIIIIIHIIIHIIHIIIIIIIIIIIIIIIIIIIIHHIIIIIIIIIIIIIIIIIIIIIIIIIIIIIIIIIIIIIIIIIIIHIIIHHIIIIIIHIIIIIIIIIIIIIIIIIIIIIIIIIIIIIIIIIIIIIIIIIIIIIIIIIIIIIIHHIIIIIIIIIIIIIIIIIIIIIIIIIIIIIIIIIIIIIIIIDDDDD
@HISEQ:969:HM2KJBCX2:2:1102:19990:5869 2:N:0:ACTATGCA
TCGGTCCATAGCCCAACTATCCCTATTAATCATTACGTCAATCCTAGAAACCAACAAAATAGGATCGAACGTCCTATTTCATTATTCCATGCTAATGTATTCAAGCGTTAGCTTGCTTTAAACACTCTAATTTTTTCAAAGTAACAGTCCAAATTCCCCGCAACACCAAATTAATGGCATTACGGATCATCAGGAAGGAGGAATCAGTAAGACCAGTACATACCAGAGGCATGACCAATCTACTAACCCCGAAATTCAACTACGAGCTTTTTAACTGCAACAACTTTAATATACGCTATTGGAGCTGGAATTACCGCGGCTGCTGGCACCAGACTTGCCC
+
DDDDDIIIIIIHIIIIIIIIIHIIIHIHIIIIIIIIIIIIIIIHIIIIIIIIIIIGHHGHHHIIII=HHIHHHIIIIIHHIHIIIHHIIHHIIHIIEHHHIHGHHHCIFIHHHIIHHHHHHIIHHHFHIIHIIHIIIIHIIIIIIHHHEHHHIIGHHHHEHHIIHIIHIIHHIIHHHHIIIIIIHIGIHIIIIIIIIIIGIIHHIHEHIHEHFGIIHHHIIIHIHHIGIHIIHHIIIIIIHHHHHHHIGIIHHHCHIIIHH?HIHIIIIIIIIHHHIIGIIHIIHIHIIIIHHIHIHHIIIIIIIIHIIIIIIIIIIIIIIIIIIIIIIIIIHIICDDCD
@HISEQ:969:HM2KJBCX2:2:1102:3084:6212 2:N:0:ACTATGCA
TCGGTCCATAGCCCCAACTATCCCTATTAATCATTACATCGATCCTAGAAACCAACAAAATAGAACCATGCCGTCCTATTCTATTATTCCATGCTAATGTATTCGAGCAAAAATGCCTGCTTTAAACACTCTAATTTTTTCAAGGTAAAGGTCCTGGATCCGCAAGACACCCAATAAAGGACATCAAGTTTCTCCAGAAGGTGAGAAATCAACAGTGACAGTTCATACCCCTTAAGGCATGACCATCACGTCAATCCCGAAATTCAACTACGAGCTTTTTAACTGCAACAACTTTAATATACGCTATTGGAGCTGGAATTACCGCGGCTGCTGGCACCAGACTTGCCCTCCAA
+
DDDDDIIIIIIIIIIIIIIIIIIIIIIIHIIIIIIIIIIGIIIIIIIIIIIIIIIIIIHHHHHHHIIIIIHGIHIIIIIHIIIIIIIIIHIIIIIIIIIIIHHHHIHIIIIHIIIIIIIIIIIIIHIIIIIIIIIIIIIHHHIIIIIIIIHHHHHHHHIIIHIHIIIIIIIIIIIIIIIIIIHIIIIIHIHIIIIIIIIIIIIIIIIIHIIIIIIIIIIIIIIIIIIIIIIIIIIIIIIIIIIIIIIIIIHDIIHIIIIIIIIIIIIIIIIIIIIIIIIIIIIIIIIIIIIIIIIIIIIIHIIIIIIIIIIIIIIIIIIIIIIIIIIIIIIIIIIIIIIIIIIIIIIIDDDDD
@HISEQ:969:HM2KJBCX2:2:1102:16494:6172 2:N:0:ACTATGCA
TCGGTCCATAGCCCCAACTATCCCTATTAATCATTACATCGATCCTAGAAACCAACAAAATAGAATCTGATGTCCTATTTCATTATTCCATGCTAATGTATTCAAGCGTAAGCTTGCTTTAAACACTCTAATTTTTTCAAGGTAACAGTCCTAATTCCCCATAACATCAAATAAATGACATTATGGTTCTTTAGAAGGTGAGAACCAATAAAACCAGTACATACCAAGGCATGACCGATTCCTTGATCCCGAAATTCAACTACGAGCTTTTTAACTGCAACAACTTTAATATACGCTATTGGAGCTGGAATTACCGCGGCTGCTGGCACCAGACTTGCCCTCCAA
+
DDDDAIHHHHHIIIIIIIIIIHIIHIIIIHIIIIIIHIIHHHIHIIIGHIIIIIIIIIIIIIIIIIHIHIIIIIIIIIIIHIIIHIHC@GHGIIIIIIIIIIIIIIIIIIIIIIIIIIIIHIHHIIIIIIIIIIIIIIIIIIIIIIIIIIIIIIIIIHHIHIIIIIIIIIIIIIIIIIIIIIIIIIIIIIIIIIIIIIIIIIIIIHIIIIIIIIIIIIIIIIIIIIIIHIIIIIIIIIIIIIHDIIIIIIIIIIIIIIIIHHIIIIIIIIIIIIIIIIIIIIIIIIIIIIIIHIIIIIIIIIIIIIIIIIIIIIIIIIIIIIIIIIIIIIIIIIIIIIIIDDDDD
@HISEQ:969:HM2KJBCX2:2:1102:16526:6125 2:N:0:ACTATGCA
TCGGTCCATAGCCCAACTATCCCTATTAATCATTACGGTGGTCCTAGAAACCAACAAAATAGAACCGCACGTCCTATTCTATTATTCCATGCTAATGTATCCGAGCAAAGGCCTGCTTTGAACACTCTAATTTTTTCAAAGTAAAAGTCCTGGTTCCCCGACACGGCCAGTGAAGGCCATGCGGCTCCCCAGAAGGAAAGGCCCGGCCGGACCAGTGCACGCGGTGAGGCGGACCGGCCAGCCAGGCCCAAGGTTCAACTACGAGCTTTTTAACTGCAACAACTTTAATATACGCTATTGGAGCTGGAATTACCGCGGCTGCTGGCACCAGACTTGCCCTCCAA
+
DDDDDIIIIIHIIIIIIIHIIIIIIIIIIIIIIIIIIIIIIIIIIIIIHHIIIIIIIIIIIHHIIIHIIIIHIIIIIIIIIIIIIIIIIIIEHHIIIIIIIIIHIIIIIIIHIIIHIIIIIHIIIIIIIIIIIIIHIIIIIIIIIIIHIIIIIIHIIIIIIIIIIIIIIIIIIIIIIIIIIIIIIIIIIIIIIIIIIIIIIIIIIIIIIIIIIIIIIIIIIIIIIIIIIIIIIIIIIIIIIIHIIIIIHHIIIIIIIIIIIIIIIIIIIIIIIIIIIIIIIIIIIIIIIIHIIIIIIIIIIIIIIIIIIIIIIIIIIIIIIIIIIIIIIIIIIIIIIIIDDDDD
@HISEQ:969:HM2KJBCX2:2:1102:10754:6357 2:N:0:ACTATGCA
TCGGTCCATAGCCCCAACTATCCCTATTAATCATTACGGTGATCCTAGAAACCAACGAAATAGAATCAAGCCGTCCTATTTCATTATTCCATGCTAATGTATTCAGACGTTAGCCTGCTTTAAACACTCTAATTTTTTCAAAGTAACAGTCCTGATTTCCAATCACACCAAATTAATGACATGAAAGTTCCTCAGAAGGTAGAGATTTATCTCACCAGTACAGACAATTAAGCCTGACCAATGGGTAAACCCCGAAGTTCAACTACGAGCTTTTTAACTGCAACAACTTTAATATACGCTATTGGAGCTGGAATTACCGCGGCTGCTGGCACCAGACTTGCCCTCCAA
+
DDDDDIIIIIIIIGHIIIIIIIIIIIIIIIIIIIIIIIIIIIIIIIIIIIIHIIIIIIIIIIIIIIIIIEHGIIHIIIIGIIIIIIIIIIIIIFHIIHIIIIHIIIIIIIIIHIIIIIIIHIIHHIIIIIIIIIIIIIIIIHHHIIIIIIIIIIIIIIIIIIHIIIIIHIIIIIIIIHIIIIIIIIGIHIIIIIIIIIIIIIIIIIIHIIIIIIIIIIIIIIIIIIIIIIIIIIIIIIIIIIIIIHGIIIIIIIIIIIIIIIIIIIIIIIIIIIIIIIHIIIIIIIIIHIIIIIIIIIIIIIIIIIIIIIIIIIIIIIIIIIIIIIIIIIIIIIIIIIIIIIIDDDDD
@HISEQ:969:HM2KJBCX2:2:1102:18575:5909 2:N:0:ACTATGCA
TCGGTCCATAGCCCAACTATCCCTATTAATCATTACGGTGGTCCTAGAAACCAACAAAATAGAACCATGCCGTCCTATTTTATTATTCCATGCTAATGTATTCAAGCAAAAATGCCTGCTTTAAACACTCTAATTTTTTCAAAGTAAAGGTCCTGGTTCCCCGCGGCATCCAATTAAGGACATCGCGGTTCTCCAGAAGGTGAGAAATTGACTGCACCAGTTCATACCCCGTGAGGCACGACCGATGCGCCAATCCCGAAATTCAACTACGAGCTTTTTAACTGCAACAACTTTAATATACGCTATTGGAGCTGGAATTACCGCGGCTGCTGGCACCAGACTTGCCCTCCAA
+
DBDBDHIIIHIIIIIIIIIIIIIIIIIHIIIIIIGIGDHIIIIHIIIIGIIIIIIIGIIIHDGHIHIIFHH<CHHIIIHIIIIHIHEHHIHIIIIIIIIIIEIIIHFHIIHIIIIIIIIIHCHGHHIHIIIIIHHIIIIIHIIIIIIIIIIIIIIHIHHIGIIIHIIIIIIIIIIIIIIIIIIIIIIIHHIIIIIIIIIIIIIIIIIHIIIIIIIIIIIIIIIIIHIIIIIIIIIHIIIIIIIIIIIIHHHIIIIIIIIIIIHIIIIIHIIIIIIIIIIIIIIIIIIIIIIIIIIIIIIHIIIIIIIIIIIIIIIHIIIIIIIIIIIIIIIIIIIIIIIIIIIIHIIDDDDD
@HISEQ:969:HM2KJBCX2:2:1102:12040:6710 2:N:0:ACTATGCA
TCGGTCCATAGCCCCAACTATCCCTATTAATCATTACATCGATCCTAGAAACCAACAAAATAGAATCTGATGTCCTATTTCATTATTCCATGCTAATGTATTCAAGCGTAAGCTTGCTTTAAACACTCTAATTTTTTCAAGGTAACAGTCCTAATTCCCCATAACATCAAATAAATGACATTATGGTTCTTTAGAAGGTGAGAACCAATAAAACCAGTACATACCAAGGCATGACCGATTCCTTGATCCCGAAATTCAACTACGAGCTTTTTAACTGCAACAACTTTAATATACGCTATTGGAGCTGGAATTACCGCGGCTGCTGGCACCAGACTTGCCCTCCAA
+
DDDDDIIIIIIIHHIHIHIIIIIIIIIIIIIIIIIIIIIHIIIHIIIIIIIIHHIIGIIIIGIIIIIIIHIIIIIIHHHIIIIHIIHIIHIIIIIIIIIIHIIHIIIIIIIIHHIHIIIIIIIIIIHIIIHIIIIIIHIIIIHIIIIHHIIIIIIIIIIIIIHGHHHHIIHIIIHIHIIIIIIIIIIIHIIIIIHIIIIIIIIHEIHIIIIIIIHIIIIIIIIIIIIIIIIIIIIGIIIIIIIHIIIIIIIHHHIIIHHHECIHIIIIHHIIHIHIIIIIIIIIIIIIIIHIIIIIIIIIIIIIIIIIIIIIIIIIIIIIIIIIIIIHIIIIHIHIIIIIDDDCD
@HISEQ:969:HM2KJBCX2:2:1102:13163:7641 2:N:0:ACTATGCA
TCGGTCCATAGCCCCAACTATCCCTATTAATCATTACGGTGGTCCTAGACCAACAAAATAGAACCAACGTCATATTCTATTATTCCATGCTAATCTATTCAAGCAAAAGCCCGCTTTAAACACTCTAATTTTTTCAAGGTAATGGTCCTGGTTCCCCGACACACCCAATAAAGGGCATACCGGCTCACCAGAAGGATAGACCCGACAACAGACAGTACTCGCCAGAGACGGACCGCCCGGTCAGGTCTAAAATTCAACTACGAGCTTTTTAACTGCAACAACTTTAATATACGCTATTGGAGCTGGAATTACCGCGGCTGCTGGCACCAGACTTGCCCTCCAA
+
DADBDFHHHHHHICHIIHIIGHHHHHIHIHHHHHIEHIGCHGEGHHHIHEHIGIICHHIGHIIIGFEHHGIIFHHH@FHEHIIIHHHIIHIHIIC@GHHIFDDHHHEHIHHIHHHHIIIIIGEHGHFHIIIIIIF?HHHHHGHFHHHICHHHEHDHGHHCEHCCDCHGCIHHHEFHHFIHIHIHHIIIHIHIHHHIHIIIHECHIIIIHIHHIIHFIHCHIIIHHHHIHIHHHI<HHHHHEHIHHFHGHIIIIHHHHHIIHHHGIHHEEIHHIHEHHIIIIHHFIGIIIIIIIIHIIHIHIIHEHFHHEIIIHHIHIGIIGIIIIHIIIIIIIIHIHHDDDDB
@HISEQ:969:HM2KJBCX2:2:1102:10009:8310 2:N:0:ACTATGCA
TCGGTCCATAGCCCCAACTATCCCTATTAATCATTACGTCAATCCTAGAAACCAACAAAATAGGATCGAACGTCCTATTTCATTATTCCATGCTAATGTATTCAAGCGTTAGCCTGCTTTAAACACTCTAATTTTTTCAAAGTAACAGTCCTGTTTCCCTGCAACACCAAATTAATGACATTACAGTTCTTCAAGAAGGAGGAACCAGTAAAGCCAGTACATACCAGAGGCACGACCAACTTACTAATCCCGAAATTCAACTACGAGCTTTTTAACTGCAACAACTTTAATATACGCTATTGGAGCTGGAATTACCGCGGCTGCTGGCACCAGACTTGCCCTCCAA
+
DABDDHIIIHGIHHHDHIIIIIIIIIIHEHIHIHHHIHHHHHIIGHHIHGIHHFCEHHIHHIHFCGECEHHHHHIIIIGHHIHIHHHFHHIIFHHHIHHHIIIHHIHHHHIHHHHIHIHIHEHHHHHIIIHHIIHHHIHGGIHHHHHCIIIHHGIHIHHIIIIIIHHHHHHHHHIIIIHHHEHHHHIHIHHHHHHGGHHHGIHGGHCIHGCHHEEIIIIIHHHIIHIIIIIHHHEHHHEHHGHHGHGIIIIIHHGHHIHHIHCIIHIIHHFIHHFIIHHIHHHIIIHIIIIIIIHGIHHFGIIIIIIIIIIHIIIIIIIIIIIIIIIIIIIIIHHHHIIIIDDDDA
@HISEQ:969:HM2KJBCX2:2:1102:5934:8771 2:N:0:ACTATGCA
TCGGTCCATAGCCCCAACTATCCCTATTAATCATTACGTCAATCCTAGAAACCAACAAAATAGGATCAAACGTCCTATTTCATTATTCCATGCTAATGTATTCAAGCGTTAGCCTGCTTTAAACACTCTAATTTTTTCAAAGTAACAGTCCTGTTTCCCTGCAACACCAAATTAATGACATTACAGTTCTTCAAGAAGGAGGAACCAGTAAAGCCAGTACATACCAGAGGCACGACCAACCTACTAATCCCGAAATTCAACTACGAGCTTTTTAACTGCAACAACTTTAATATACGCTATTGGAGCTGGAATTACCGCGGCTGCTGGCACCAGACTTGCCCTCCAA
+
DDDDDGIIIIIIIIIHIIIIIIIIIIIIIIIIIIHIIIHIIIIIIIIIHHIIIIIIIIHGHIIIIIIIIHIHIHIIIIIIIIIIGIIIIIIIGIHIIIIIIHHIIIIIHHIIHIIIIIIIIIIIIIIIIIIIIIHIIIHIIIIIIIIIIIIIIIHHIIIIIHHIIIIIIIIIIIIIIIIIIIIIIIIIIIHIIIIIIIIIIIIHIIIIIIIIIIIIIIIIIIIIIIIIIIIIIIHIIIHIIHHHGHIHIIIIIIIIIIIIIIHIIIIIIIIIIHEIIIIIIIIIIIIIIIIIIIIIIIIIIIIIIIIIIIIIIIIIIIIIIIIIIIIIIIIIIIIIIIIIIDDDDD
@HISEQ:969:HM2KJBCX2:2:1102:15781:8838 2:N:0:ACTATGCA
TCGGTCCATAGCCCCAACTATCCCTATTAATCATTACGGTGGTCCTAGAAACCAACAAAATAGAACCACAACGTCCTATTCTATTATTCCATGCTAATCTATTCAAGCAATAGCCCGCTTTAAACACTCTAATTTTTTCAAGGTAATGGTCCTGGCTCCCCAACACACCCAATAAAGGACATGCTGGCTCACCAGAAGGAAGACCCGACAGCAGACAGTACTCGCCAAAGACGGACCGCCCGGCCAGGCCTAAAATTCAACTACGAGCTTTTTAACTGCAACAACTTTAATATACGCTATTGGAGCTGGAATTACCGCGGCTGCTGGCACCAGACTTGCCCTC
+
DDDCDIIIIIHIIIIIIIHIIIIIIIIIIIIIIIIIIIIIIIHIIIIIIIIIIIIIIHFFHIHHIIIIIIIIIHHHHIIHIIIIIIIIIIIIHIIIIIIHHHHHIIHFHIIHHHHIIIHIIHIHIHHIIHHHIHIIIIIIIIIIHHHIIHHHHHHHHHIIIIIIIIIIIIIIIIIIIIHIIIIIIIIIIIIIIIHHIIIIHHIIIIIIIIIIIIIIIIII<HIIIIIII==IIIIIIIIIHGIIIIIIIIIIIIIIIIIIIIIIIIIIIIIIIHGIIIIIIIIIIIIIIIIIIHIIIHIIHIIIIIIIIIIIIIIIIIIIIIIIIIIIIIIIIIIIIIDDDDD
@HISEQ:969:HM2KJBCX2:2:1102:13786:7872 2:N:0:ACTATGCA
TCGGTCCATAGCCCCAACTATCCCTATTAATCATTACGGTGTCCTAGACCAACAAAATAGAACCAACGTCCTATTCTATTATTCCATGCTAATCTATTCAAGCAAAAGCCCGCTTTAAACACTCTAATTTTTTCAAGGTAATGGTCCTGGTTCCCCGACACACCCAATAAAGGGCATACCGGCTCACCAGAAGGATAGACCCGACAGCAGAACAGTACTCGCCAGAGACGGACCGTCCGGTCAGGCCTAAAATTCAACTACGAGCCTTTTAACTGCAACAACTTTAATATACGCTATTGGAGCTGGAATTACCGCGGCTGCTGGCACCAGACTTGCCCTCCAA
+
DDDBDIIIIIHHIHIHIHIIIIIIIIIIIHHIIEHEHHHHHHIIII@GHHHHGHHIIIIHIIIHHEHIHHHGHHHHHHIIIIGH<FHHIIIIIIIIHHIIIIIIIIHHHHHHIHHHHHHHHIIIHIFHHIIHHFHIIIHIIHGHIIIIGIHHGIIHHIIIIIHEHHIIHGIIHIIIHIIIHIIIIIIHIIIHHFHIHIIIIIIIIIIIIHHGIIIIHHHHIIIIIIIIHHHED=IIIIIIIHIIIFHIHHHHIIIIIIHIIIHFD1IIIHIIIIIIHHHHFIIHIHIIIIHHGIHGFFIIIIIIIIIIIIIIIIIIIIIHIIIIIIIIIIHHHIIIGIDCDDA
@HISEQ:969:HM2KJBCX2:2:1102:11100:9094 2:N:0:ACTATGCA
TCGGTCCATAGCCCCAACTATCCCTATTAATCATTACGGTGATCCTAGAAACCAACAAAATAGAACCATGCCGTCCTATTCTATTATTCCATGCTAATGTATTCGAGCAAAAATGCCTGCTTTAAACACTCTAATTTTTTCAAGGTAAAGGTCCTGGATCCGCAAGACACCCAATTAAGGACATCAAGTTTCTCCAGAAGGTGAGAAATCAACAGCGACAGTTCATACCCCTTAAGGCATGACCATCACGTCAATCCCGAAATTCAACTACGAGCTTTTTAACTGCAACAACTTTAATATACGCTATTGGAGCTGGAATTACCGCGGCTGCTGGCACCAGACTTGCCCTCCAA
+
DDDDDIIIIIIIIIIIIIIIIIIGIIIIIIIIIIIIIIHIIHIIIIIIIHIIIIIIIHIIIIIIIIIIIHFIIHIHHIIIIIIIIIIIIIIIIIIIIIIIHCGHIIIIIIIIIIIIIIIIHIIIIIIIIIIIIIIIIIIIIIIIIIHIIIIIIIIIIIIIIIIIIIIIIHIIIIIIIIIIIHIHIIIIIIHIIIIIIIIIIIIIIIIIIIIIIIIIIIIIIIIIIIIIIIIIIIIIIIIIIIIIIHIIIIHHIIIIIIIIIIIIIIIIIHIIIIIIIIIIIIIIIIIIIIIIIIIIIIIIIIIIIIIIIIIIIIIIIIIIIIIIIIIIIIIIIIIIIIIIIIIIIIIIDDDDD
@HISEQ:969:HM2KJBCX2:2:1102:18674:8945 2:N:0:ACTATGCA
TCGGTCCATAGCCCCAACTATCCCTATTAATCATTACGTCAATCCTAGAAACCAACAAAATAGGATCGAACGTCCTATTTCATTATTCCATGCTAATGTATTCAAGCGTTAGCTTGCTTTAAACACTCTAATTTTTTCAAAGTAACAGTCCAAATTCCCCGCAACACCAAATTAATGGCATTACGGATCATCAGGAAGGAGGAATCAGTAAGACCGGTACATACCAGAGGCATGACCAATCTACTAACCCCGAAATTCAACTACGAGCTTTTTAACTGCAACAACTTTAATATACGCTATTGGAGCTGGAATTACCGCGGCTGCTGGCACCAGACTTGCCCTCCAA
+
DDDDDIIIIIIIIIIIIIIIIIIIIIIIIIIIIIIIIIIIIIIIIIIIHHIIIIIIIIHIIIIIIIIIIIIIIIIIIIIIIIIIIIIHIIIHIIIIIIIIIHHIIIIIIIIIIIIIIIIIIIIIIHIHIIIHIIIIIIIIIIIIIIIIHIIIIIIIIIHIIIIIIIHIIIIIIIIHIIIIIIIHHHIIIIHIIIIIIIIHIHIIHHHIIIIIIIIIIHIIIHIIIIIIIIIIIIIIIIIIIIIHHIIIIIIIIIIHHIIIIIIIIIIIIIIIIIIIIIIIIHIIIHIIIIIIIIIIIIIIIIIIIIIIIIIIIIIIIIIIIIIIIIIIIIIIIIIIIIIIIDDDDD
@HISEQ:969:HM2KJBCX2:2:1102:10151:9037 2:N:0:ACTATGCA
TCGGTCCATAGCCCCAACTATCCCTATTAATCATTACGGTGGTCCTAGACCAACAAAATAGAACCAACGTCCTATTCTATTATTCCATGCTAATCTATTCAAGCAAAAGCCCGCTTTAAACACTCTAATTTTTTCAAGGTAAAGGTCCTGGATCCGCAAGACACCCAATTAAGGACATCGAGTTTCTCCAGAAGGTGAGAAATCAACAGCAACAGTTCATACCCCTTAAGGCACGACCATTACGTCAATCCCGAAATTCAACTACGAGCTTTTTAACTGCAACAACTTTAATATACGCTATTGGAGCTGGAATTACCGCGGCTGCTGGCACCAGACTTGCCCTCCAA
+
?DD@DCEGHI1?ECEGHHIIIHCFGHCCHHIEHIHCHHHH10<CGHIIIHCHHEHIGGE@CCHEGCH=HC1CG1CH?@CGH1FCHECCFHEHIE<FHHGIIHHIIHH@H@FHEHH6HHHAAA<1ECGCCGHEHHEHCFHHHHHGH<DAGHHHGIHIHIHIHEHCFEC@EHHHEHHHIHHFCGCIHHG@HEGHIHE3D0HFHEIHHGCHHEEIHCEHHHHHCDEAHGEHHFGIIHIIHHHGEIIHCCHIIIHFCCHIHIHHEEHDHE@HEEHEHEHEIHHEIHFIIIHFFCHHIIHIIHHHHGHIHHHC<EIHHHIHDHIIGIHG@IIIIIGIIHEIHHECHHAAADD
@HISEQ:969:HM2KJBCX2:2:1102:19383:9906 2:N:0:ACTATGCA
TCGGTCCATAGCCCCAACTATCCCTATTAATCATTACATCGATCCTAGAAACCAACAAAATAGAATCGGATGTCCTATTTCATTATTCCATGCTAATGTATTCAAGCGTGAGCCTGCTTTAAACACTCTAATTTTTTCAAGGTAACAGTCCTAATTCCCCGTAACACCAAATTAATGGCATTACGGTTCTTTAGAAGGTGAGAAATCAATGATAACAGTGCATACCAACGGCATGACCGAAATATTGATCCCGAAATTCAACTACGAGCTTTTTAACTGCAACAACTTTAATATACGCTATTGGAGCTGGAATTACCGCGGCTGCTGGCACCAGACTTGCCCTC
+
B@DDDHIIIIIGCHIFHIIIIHHHHHIIIHEEHHHHIIIIHIIHHIH?FHHHCEHGHHIEGHEHIHEFHEHHEG1<1FHHEGHE1GH1<DEEHHIIIHHHHDHHIGIHHHIHHHIIIIIHIIIHHHHEHHHFFGHHIHHIIIIIHHHHHIHIIIHHIHIIHHGHHHHGHHCFHIHHHE?HIHIIHIIFHIIIIIIHHGHIIIIIIIIIIHHHHIIHIIHIIIHIHIIIIIIIIHIIIGIIHHCIIIIIIIIIIIHFHHGIIIHIIIIIIHIHIIIIIIIIIIIGIHGIGIIHIIIIIHHIIGIIIIHIHIIIIIIHIIIIIIIIIIIIHHIIIIIIIIICDDDD
@HISEQ:969:HM2KJBCX2:2:1102:15017:10190 2:N:0:ACTATGCA
TCGGTCCATAGCCCCAACTATCCCTATTAATCATTACGTCAATCCTAGAAACCAACAAAATAGGTTTGAACGTCCTATTTCATTATTCCATGCTAATGTATTCAAGCAAATGCCTGCTTTAAACACTCTAATTTTTTCAAAGTAACAGTCCTGTTTCCCTGCAACACCAAATTAATGACATTACAGTTCTACAGAAAGGAGGAATCAGCGAGACCAGTTCATACCAGTGGCACGACCAGCCTGCTGACCCCGAAATTCAACTACGAGCTTTTTAACTGCAACAACTTTAATATACGCTATTGGAGCTGGAATTACCGCGGCTGCTGGCACCAGACTTGCCCTCCAA
+
DDDCDIHIIIIIIIIIIIIIIIIIIIHIIIIIIIIIIIIIIIIIIIIIIIIIIIIIIIIHIIIIHIIIHIHHIGIIIIIIIIIIIIIIIIIIIHIIIIIIHFHIIIIIIIIIIIIIIIIIIIIIIIIHIHHIIIIIHIIIIIIIHIIIIIIIIHIIIIHHIIIIIIHIIIHHHIIIIIIIIIIIIHIIIIIIIIIIIIIIIIIIIIIIIIIIIIIIIIIIIIIIIIIIIIIIIIIIIIIIIIIHHIIIIIIIIIIIIIIIIIIIHIIIIIIIIIIIIIIIIIIIIIIIIIIIIIIIIIIIIIIIIIIIIIIIIIIIIIIIIIIIIIIIIIIIIIIIIIIIIDDDDD
@HISEQ:969:HM2KJBCX2:2:1102:12380:10936 2:N:0:ACTATGCA
TCGGTCCATAGCCCCAACTATCCCTATTAATCATTACGTCAATCCTAGAAACCAACAAAATAGGATCAAACGTCCTATTTCATTATTCCATGCTAATGTATTCAAGGGTTAGCCTGCTTTAAACACTCTAATTTTTTCAAAGTAACAGTCCTGTTTCCCTGCAACACCAAATTAATGACATTACAGTTCTTCAAGAAGGAGGAACCAGTAAAGCCAGTACATACCGGAGGCACGACCAACTTACTGATCCCGAAATTCAACTACGAGCTTTTTAACTGCAACAACTTTAATATACGCTATTGGAGCTGGAATTACCGCGGCTGCTGGCACCAGACTTGCCC
+
DDCCDIIIHIIIHIIIIIHIIIIIIIIIIIGIIIHIIIIIIIIIIIIHHIIIHIIIIIHHHHHHHHIIIIIIIHIIHHIIIIHHIIIIGHIIIHIIIIIIIIIIII1IIIIIIIIIIIIIIHIHHHIIHIHIIIIIIIIIIIIIIHHIIIIIIIIIIIIIIIIHIIIHIIIIIIIIIIIIIHIIIIIIIIIIIIIIIIIIIIIIIIIIIIIIIIIIIIIIIIIIIIIIIIIIIIIIIHFHIIIIIIIIIIIIIIIIHIIIIIIIIIIIIIIIIIHIIIIIIIIIIIIIIIIIIIIHIIIHHIIIIIIIIIIIIIIIIIIIIIIIIIIIIIIIIIIIDDDDD
@HISEQ:969:HM2KJBCX2:2:1102:10766:10890 2:N:0:ACTATGCA
TCGGTCCATAGCCCCAACTATCCCTATTAATCATTACGTCAATCCTAGAAACCAACAAAATAGGATCGAACGTCCTATTTCATTATTCCAGCTCCAATAGCGTATATTAAAGTTGTTGCAGTTAAAAAGCTCGTAGTTGAATTTCGGGATTGACACATCGGTCGTGCCTTAAGGGGTATGAACTGGTGTAGTCAATTTCTCACCTTCTGGAGAACCGCGATGCCCTTAATTGGGTGTCGCGGGGAACCAGGACCTTTACTTTGAAAAAATTAGAGTGTTTAAAGCAGGCATTTTGCTTGAATACATTAGCATGGAATAATAAAATAGGACGGCATGATTCTATTTTGTTGGTTTCTAGGATCACCGTAATGATTAATAGGGATAGTTGGGTCACGTCGTTCC
+
DDDDDIIIIIHIGHIIIIIIIIHIIIIIIHIIIIIIIIIIHIIIIIIIIGHIHHIIIIIIHIIIHIIIIIIIIHHIIIIIIHIHHHHEHIHIIIGHHIIHGCGHHIHHI?GHHHIIIIGIHHIIIIIIFHHIIIHGHHHIIEHHIHHGIIIHIHHIHIGHIIIIHHHIHIIIIIIIIIIIIHHGIIHIIIIHEHHGIIIIHHIIIIIIIII<IHIIIIIIHHHHHIIIIIIIHIIIIIIGIIHIIIHGIIIIIHIIIIHIIHHIIIIIIIIIIIIIIIIIIIHIIHHHIHIIIIIGIHGHFIIIIIIIIIIIIIIIIIIIIIIHIHIIIIIIIIIIIIIIHHHIHIIIIIIIIHIIIIIIIIIIIIIIIIIIIIIIIHIIIIIIIIIIIIHIIIIIIDDDDD
@HISEQ:969:HM2KJBCX2:2:1102:12236:11251 2:N:0:ACTATGCA
TCGGTCCATAGCCCCAACTATCCCTATTAATCATTACGGTGGTCCTAGAAACCAACAAATAAGACCAAAACCGTCCAATCCTTTTTTCCAAGGCTAATCTATTCAAGCAATAGCCCGCTTTAAACACTCTAATTTTTTCAAGGTAATGGTCCTGGCTCCCCAACACACCCAATAAAGGACATGCTGGCTCACCAGAAGGAAGACCCGACAGCAGACAGTACTCGCCAAAGACGGACCGCCCGGCCAGGCCTAAAATTCAACTACGAGCTTTTTAACTGCAACAACTTTAATATACGCTATTGGAGCTGGAATTACCGCGGCTGCTGGCACCAGACTTGCCCTCCA
+
DDDDDH<EFH?HGHH=HHHEHHHHHIIIIGIEHHHHIEEFCHHIHH?FCHFHIHIIGII1111<1<111<1<<<</01<1111<11<1<1<1<1<<<<HE@F1/EHH6IIIHHHHDFHHE7<F2EB@H8G@F<@FHH?EHEH%7HHHHHHHHGH@?0CIHFHHEDEGGHGIHHF8B?FGDEFFFG.HD-CDHFEGCCEFHCCC<DIFHCHHHEFGGFIFHC<HIHIHHEHCHHFECHBHGIIEEFAIIHIIIHEHHHCGGEEHEG@CEEEHHHHHHHHIIIIIIHHHIIIIHEHHCHCCHHFIHHIIHIHH?HIHHHHHEHHEIHIIIIIHFHEIHGEHH@@0D@
@HISEQ:969:HM2KJBCX2:2:1102:4196:11740 2:N:0:ACTATGCA
TCGGTCCATAGCCCCAACTATCCCTATTAATCATTACGGTGGTCCTAGACCAACAAAATAGAACCAACGTCCTATTCTATTATTCCATGCTAATCTATTCAAGCAAAAGCCCGCTTTAAACACTCTAATTTTTTAAAGGTAATGGTCCTGGTTCCCCGACACACCCAATAAAGGGCATACCGGCTCACCAGAAGGATAGACCCGACAACAGACAGTACTCGCCAGAGACGGACCGCCCGGTCAGGCCTAAAATTCAACTACGAGCTTTTTAACTGCAACAACTTTAATATACGCTATTGGAGCTGGAATTACCGCGGCTGCTGGCACCAGACTTGCCCTCCAA
+
DAD@B0C@FED11FECGHHGHHIEHFHHIG?HHIIGHHHCGEHFHHEEHHE@FHH?HHH?GHHIEGGEEHICGH@1@DGHEHEEH?HCHHEHHHIHIHEGFEHIIHG<HF?HIHIHHIHGGHHIIIIIHHEFCD%FDHFACEHG?IHHHIHHGIHHHGEEHHHHH@EHIHH?HHFEIIIHHHHCDEHHGHHHHHHHEGHHHEIIHHGDHIHHGHH@CIHIIIHHIIHHDHHHIIIIIIHIFIHIIHHHHIHHEEIIIIHIIIIIHIIHFEGIIIHIHGF1EHFHGIHIHDGHGEHDC<FIIIHIHHHHHHEGHHHIHEIIIIIHIIHIIIHGHHHDHCDDBB@
@HISEQ:969:HM2KJBCX2:2:1102:4580:11541 2:N:0:ACTATGCA
TCGGTCCATAGCTCCAACTATCCCTATTAATCATTACGGTGGTCCTAGAAACCAACCAAATAGAACCAAAACGTCCTATTCTATTATTCCATGCTAATATATTCAAGCCATAGCCCGCTTTAAACACTCTAATTTTTTCAAGCTAATGGTCCTGGCTCCCCAACCCTCCCAATAAAGTTCATGCTGGCTCACCAGAAGGAAAACCCGACAGCAGACAGTACTCGCCAAAGACGGACCGCCCGGCCAGTCCTAAAGTTCAACTACGAGCTTTTTAACTGCAACAACTTTAATATACGCTATTGGAGCTGGAATTACCGCGGCTGCTGCCACCAGACTGCCCTCCAA
+
0<00<<CFF<1<11<C11<111<1D1111<<F<<DC11DG100<1<F1<C1D111<0<11CC<<@1DF11<1/11<D11111<1<<1<D1<<GEG1F1/:1<<F/<111<C11<1B//<C?/<D1FFD11<11111<C11<//111<111<111<1101<01<0...00<</<<C########ECDEB=.<D://;=/;<0..-/00HGC<</.HGCFC:/C<D1CEHFDF<///<-/FCA11</1///<1D<<<1C1F<<<<<D1C0ECD?F?F<11<1<11D<<<1D<1=CCC?H@FD11F<1?GC<1C1<C//<CEF<1D0ED0GCC@CFDHCHDGD00?DB
@HISEQ:969:HM2KJBCX2:2:1102:15886:11357 2:N:0:ACTATGCA
TCGGTCCATAGCCCCAACTATCCCTATTAATCATTACGTCGATCCTAGAAACCAACAAAATAGAATCAAGCGTCCTATTTCATTATTCCATGCTAATGTATTCAAGCGTGAGCCTGCTTTAAACACTCTAATTTTTTCAAAGTAACAGTCCTGATTCCCCACAACACCAAATAAATGACATCGTGGTTCGTCAGAAGGGAGAAACCAACAATACCAGTACGTACCGAGGCACGACCGACATGATGGTCCCGAAATTCAACTACGAGCTTTTTAACTGCAGCAACTTTAATATACGCTATTGGAGCTGGAATTACCGCGGCTGCTGGCACCAGACTTGCCCTCCAA
+
0@@@<</CC111DGHFHIICHIC@FHH@11DC@FEHHD1DC/1F0GD11<?G111<11<1<CG@F1D1D1D<<0EEG@@C<<1DG<CH1GH?@1<CF16<GHHGE?@0?GGDHHHEBCGHHHFFC<EGC?HDG<6BHFGFCIIHGC@HIHHHHG@B?0CEDHD@E@HHHFGCF;D/7HCF<DG9<HIHHG<HHFEGD/AC?GC<GA@GF0D0AEG@FFCD<10=CCHFD0-FFCCCDCHCCGEEHHDCHH?HHGEEHHEECEEGHHH?HFHFHHHEHF<?HEIHH@GFIHIIIGIIHHHHHIHEEGHIHHHIHIHHIHHFHFHIIIIHHHGIHIIHHIIIDDDDD
@HISEQ:969:HM2KJBCX2:2:1102:2461:10499 2:N:0:ACTATGCA
TCGGTCCATAGCCCCAACTATCCCTATTAATCATTACGTCAATCCTAGAAACCAACAAAATAGGATCAACGTCCTATTTCATTATTCCATGCTAATGTATTCAAGCGCGAGCCTGCTTTAAACACTCTAATTTTTTCAAAGTAACAGTCCTGATTCCCCGCCACACCAAATGAATGACATGATGGTTCGTCAGAAGGTAGAAACCAGTAACACCAGTACGTACCTAAGGCACGACCAACGTACTGATCCCGAAATTCAACTACGAGCTTTTTAACTGCAACAACTTTAATATACGCTATTGGAGCTGGAATTACCGCGGCTGCTGGCACCAGACTTGCCCTCCAA
+
DDDDDIIIIIIIIIIIIIIIIIIIIHIIIIIIIIIIIIIIIIIIIIIIIIIIIIHIIIHIIIIIIHIIIIHHIIIIIIIIIIIHIIIIIIIGHIIIHIHIIIIIIGIIIIIIIIIIIIIIIHIIIHHIIHIIIIIHIIIFIHIIHIIIIIHIIIIIIIIIIIIIIIIIIIIIIIIIIIHIIIHIIIIIIHIIIIIIIIIIIHIIIIIIIIIIIIIIIIIIIIIIIIIIIIIIIIIIIIIIIIHHIIIIHIIIIIIIIIIIIIIIIIIIIIIIIHIIIIIIIIIIIIIIIIIIIIIIIIIIIIIIIIIIIIIIIIIIIIIIIIIIIIIIIIIIIIIIIIIIDDDDD
@HISEQ:969:HM2KJBCX2:2:1102:8208:11324 2:N:0:ACTATGCA
TCGGTCCATAGCCCCAACTATCCCTATTAATCATTACGTCGATCCTAGAAACCAACAAAATAGAATCAAACGTCCTATTTCATTATTCCATGCTAATGTATTCAGACGTTAGCCTGCTTTAAACACTCTAATTTTTTCAAAGTAACAGTCCTGATTTCCCATCACACCAAATAAATGGCATGAAAGTTCCTCAGAAGGTAGAGGATTCATCTCACCAGTGCAGACAATTAAGCCTGACCAATGGGTAAACCCCGAAGTTCAACTACGAGCTTTTTAACTGCAACAACTTTAATATACGCTATTGGAGCTGGAATTACCGCGGCTGCTGGCACCAGACTTGCCCTCCAA
+
DDCDDIGIIIIIIHHHIGIIIIIIIIIIIIIIIIIIIIIIIHHIHHIIIHIHIIIIHHHHHIHIIIIIIIIIIHHHIIIHIIIIIIIIIIHCHHIIIIIIIIHIIHIHIIIIIIIHHHIIIIIIIIIIIIIIIIIIIIIIIIIIIIIIIIIIIIHHHIIIIIIIIIIIIIIIHIIIIIIHIIIIHIIIIIIIIIIIIIIIIIIIIIIIIIIIIIIIIIIIIIIIIIIIIIIIIIIIIIIIIIIIIIHIIIIIIIIIIIIIIIIIIIIIIIIIIIIIIIIIIIIIIIIIIIIIIIIIIIIIIH?IIIIIGIIIIIIIIIIIIIIIIIIIHIIIIIIIIIIIHIIDDDDD
@HISEQ:969:HM2KJBCX2:2:1102:14935:12139 2:N:0:ACTATGCA
TCGGTCCATAGCCCCAACTATCCCTATTAATCATTACGTCAATCCTAGAAACCAACAAAATAGGATCAAACGTCCTATTTCATTATTCCATGCTAATGTATTCAAGCGTTAGCCTGCTTTAAACACTCTAATTTTTTCAAAGTAACAGTCCTGTTTCCCTGCAACACCAAATTAATGACATTACAGTTCTTCAAGAAGGAGGAACCAGTAAAGCCAGTACATACCAGAGGCACGACCAACCTACTAATCCCGAAATTCAACTACGAGCTTTTTAACTGCAACAACTTTAATATACGCTATTGGAGCTGGAATTACCGCGGCTGCTGGCACCAGACTTGCCCTCCAA
+
DDDDDIIHIIHIIIIIIIIIIIIIIIIIIIIIIIIIIIIIIIIIIIIIIIIIIIIIIIIIIIHIHIIIIIIIIIHIIIIHIHIIIHIIIIHICHHIIIIIIIHIIIHIIIIIIIIIIIHIIIIIIIIHIIIIIIIIIIHIIHIHIIIIIIIIIHHIIHHHIIIIIIIIIIHIIIIIIIIIIIIIIIIIIIIIIIIIIIIIIIIIIIIIIIIIIIIIIIIIIHIIIIIIIIIIIHIIIIHIIHHGHIIIIHHIIIHIIIIIIHHIIIIIIIIIIIIIIIIIIIIIIIIIIIIIIIIIIIIIHIIIIIIIIIIIIIIIIIIIIIIIIIIIIIIIIIIIIIIIHDDDDD
@HISEQ:969:HM2KJBCX2:2:1102:17254:12485 2:N:0:ACTATGCA
TCGGTCCATAGCCCCAACTATCCCTATTAATCATTACGGTGGTCCTAGACCAACAAAATAGAACCAACGTCCTATTCTATTATTCCATGCTAATCTATTCAAGCAAAAGCCCGCTTTAAACACTCTAATTTTTTCAAGGTAATGGTCCTGGTTCCCCGACACACCCAATAAAGGGCATACCGGCTCACCAGAAGGATAGACCCGACAACAGACAGTACTCGCCAGAGACGGACCGCCCGGTCAGGCCTAAAATTCAACTACGAGCTTTTTAACTGCAACAACTTTAATATACGCTATTGGAGCTGGAATTACCGCGGCTGCTGGCACCAGACTTGCCCTCCAA
+
D@@@DECHGHCFCHHIHEEHHEHIHHHHIGHHIIIII@@HIIICHHIE?HCHEHH1G1DG1F?GHEHHIHIIIECE@EHIHIH@H1FHHIIIHIHHHHHHHHEHHGGHHHGHHIIHIHIIHIHHIHHHHHAHCCGHIIIHHHIIHIHIHIIHHHGHDHHIIIIIFHIIHHGHIHIIHHIHFHHIGIIIHHHHIHHHFIIIIHIIIHHHIIIHIGIIHIHHHHIIHGIIIIIHIHHIHIIIIHIHHGHIIHIIIHIIIIHEIIHIIIIGIHIIIIIHHHIHHIIIIIIGHDGIHHHIHHIIIIIIIIIIIHIIIIHGIIIGIIIIIIIIIIIIHHHIHIDDDBD
@HISEQ:969:HM2KJBCX2:2:1102:5828:13274 2:N:0:ACTATGCA
TCGGTCCATAGCCCCAACTATCCCTATTAATCATTACGTCAATCCTAGAAACCAACAAAATAGGATCGAACGTCCTATTTCATTATTCCATGCTAATGTATTCAAGCGTTAGCCTGCTTTAAACACTCTAATTTTTTCAAAGTAACAGTCCTGTTTCCCTGCAACACCAAATTAATGACATTACAGTTCTTCAAGAAGGAGGAATCAGTAAAGCCAGTACACACCATTGGCACGACCAACCTACTGACCCCGAAATTCAACTACGAGCTTTTTAACTGCAACAACTTTAATATACGCTATTGGAGCTGGAATTACCGCGGCTGCTGGCACCAGACTTGCCCTCCAA
+
@DDDDI<HHEHHHIIEHIHH?GHIHHIIIHHHFGHHIGGHDHIIIIIIFCHIGIIIHHHFHE@HHIGIIHHIHE@HEIIIHHIGHIIHIF@FHHEHIIHHHIIHHCIIHIIIIHHHGIIIIIHHCIHGHHHHHGHIGEHHIIIIIIFIIIIIIHHEEIHGIIIIIIIHHHIIHIIHHFGIHIIHHIIHIHHHIIHHIHGHIIIIHHHG9HIGIIIIIHHIIIHIHHIHIIIIIIHHHFG6HIHGGIIIIIIHHHIIHHIIHIIHHEIHIIIIIHGHIIIHIHHCHEEGIHIIIHIHHHHGEHHEIHIIIIHECIIIIIIIHIIIIIHIIIHHFHHHIIIIID?D@@
@HISEQ:969:HM2KJBCX2:2:1102:17248:12794 2:N:0:ACTATGCA
TCGGTCCATAGCCCCAACTATCCCTATTAATCATTACGTCAATCCTAGAAACCAACAAAATAGGTTCGATCGTCCTATTTCGTTATTCCATGCTAATGTATTCAAGCGCGAGCCTGCTTTAAGCACTCTAATTTTTTCAAAGTAACAGTCCTGTTTCCCCGCAACAACAAATTAATGCCATCACGGTTCTACAAGAGGGAGGGACCAGTGAGGCCAGTGCATACCAGTGGCACGACCAACCTACTGGCCCCGAAATTCAACTACGAGCTTTTTAACTGCAACAACTTTAATATACGCTATTGGAGCTGGAATTACCGCGGCTGCTGGCACCAGACTTGCCCTCCAA
+
DDDDDIIHIIIIIIHIIIIIIIIIIIIIIIIIIIIIIHHHIIIIIIIIIIIIHGHIIIHIIIIGHIICHIIHIIIIIIHIIHIIIIIIIIIIIIIIIIIIIIIIIIIIIIIIIIIHIIIIIIIIIIIIHIIIIIIIHIIIIIIIIHHHGIIIIIIIIHHHIIIIIIIIIIIHIIIIHIIIIIHIHIIGIIIIIIIIIIIHIIIIIIIIIIIIIIIIIIIIIIIIIIIIIIIIIIIIIIIIIIHIGIIIIIIIIIIIIIIIIIHHGIIIIIIIIIIIIIIIIIIIIIIIIIIIIHIIIIIIIIIIIIIIIIIIIIIHIIIIIIIIIIIIIIIIIIIIIIIIIDDDDD
@HISEQ:969:HM2KJBCX2:2:1102:18245:13530 2:N:0:ACTATGCA
TCGGTCCATAGCCCCAACTATCCCTATTAATCATTACGTCGATCCTAGAAACCAACAAAATAGAATCAAACGTCCTATTTCATTATTCCATGCTAATGTATTCAAGCGTACGCCTGCTTTAAACACTCTAATTTTTTCAAAGTAACAGTCCTGATTCCCCACGACACCAAATTAATGACATCGCGGTTCTTCAGAAGGTAGGAACCAATAATGCCAGTACGTACCGAAGCACGACCAACAATTCGATCCCGAAATTCAACTACGAGCTTTTTAACTGCAACAACTTTAATATACGCTATTGGAGCTGGAATTACCGCGGCTGCTGGCACCAGACTTGCCCTCCAA
+
DBD@DHIIIIIHC@CGHHFIFHHIIIIIHHHIIIIEHHIDEHHCCHHH1FFGCHHIGHHHHIIF@@CEHH@GHHIHFHIEHHHH1DGGHIHGEHIIHIIHIIIHGFHIHHHDIIFFIHHGHIIIIIHHFHHHHEHCEHHIHIHIIIIHHIIIGHHFHFH@GEHHHIHHHHHIIIHH;IIIHIHHFIHIHHIIIHHIHFFGEHHHBGHGIIIIHIHHHIIIIHIFIIHIIIHDHIIIHHIHGFEDHHCHHEGIHHHIHHHIIIIIIIHHIIIIIHIIHIIIIIHHHGGHIIIIIIHHEHIIIHIIHIHHIIHIIIGGIIIIIHIIIHIIIIIHHIGIIIIIDDDDD
@HISEQ:969:HM2KJBCX2:2:1102:9352:13895 2:N:0:ACTATGCA
TCGGTCCATAGCCCCAACTATCCCTATTAATCATTACGTCGATCCTAGAAACCAACAAAATAGGTTTGAACGTCCTATTTCATTATTCCATGCTAATGTATTCAAGCGTTAGCCTGCTTTAAACACTCTAATTTTTTCAAAGTAACAGTCCTGTTTCCCTGCAACACCAAATTAATGGCATTACAGTTCTTCAGAAAGGAGGAATCAGCGAAACCAGTTCATACCAGTGGCACGACCAACCTGCTGACCCCGAAATTCAACTACGAGCTTTTTAACTGCAACAACTTTAATATACGCTATTGGAGCTGGAATTACCGCGGCTGCTGGCACCAGACTTGCCCTCCAA
+
DDDDDIIIIIIIHHIGHIIIIIIIIHIIIHIIIIIIHIIIIIIEHIIIHIIHIIIIIIHIIHIIIHIIFHIII?HHHIIIGHIIHHHGHIIIGHIEIIIIIIIIIIIIIIIIIIIIIIIIIIIIIIIIIIIIIIIIIIHIIIIIIIIIIIIIIIIIIIIIIIIIIIIIIIIHIIIIIIIIIIIHIIIIIIIIIIIIIIIIIIIIIIIIIIIIHIHHHHIIIIIHIIIIIIIIIIIIIIIIIIIHHIIIIIIIIIIIIIIIIIIIIIIIIIIIIIIIIIIIIIIIIIHHIIHIIIIIIIIIIIIIIIIIIIIIIIIIIIIIIIIIIIIHIIIIIIIIIIIIIDDDDD
@HISEQ:969:HM2KJBCX2:2:1102:20522:14628 2:N:0:ACTATGCA
TCGGTCCATAGCCCCAACTATCCCTATTAATCATTACGTCAATCCTAGAAACCAACAAAATAGGATCAAACGTCCTATTTCATTATTCCATGCTAATGTATTCAAGCGTTAGCCTGCTTTAAACACTCTAATTTTTTCAAAGTAACAGTCCTGTTTCCCTGCAACACCAAGTAAATGACATCACAGTTCTTCAAGAAGGAGGAATCAGTGAGGCCAGTGCATACCAGTGGCACGACCAACCTACTGACCCCGAAATTCAACTACGAGCTTTTTAACTGCAACAACTTTAATATACGCTATTGGAGCTGGAATTACCGCGGCTGCTGGCACCAGACTTGCCCTCCAA
+
BBDADHDEECHCC@EHHIIIIIHIHIIIHHIIHHIIIIEHHGHHHHHHGEHHIHHHE?G@GIHHIHIIHHIFG@=GH@HHHHHHHEHHH?CE?FCHIEHHHFGFHCE@EDECHHHIIHHFHIHHHHHHIGGHBDHIHEHGCHGB6C?FC@HH;B@GFCHIIGC@HDCGHD0FHH0DHEF?GC<:DFGGEGHCEHI@F0HHC2HHGCFGH9D1717DF1@:7D1HEH@EHIHE<CCC1CFGHC<AB8CFGHFFHCC1CC<D<EHC<HIG@HGEFFGFFHHEF@@@G?CHHHEEHGCEFHEHCGHF?HHGD@E?CEC?CC1EHHHEGF<1<E@HFCEED0CHG@DABD
@HISEQ:969:HM2KJBCX2:2:1102:17154:14960 2:N:0:ACTATGCA
TCGGTCCATAGCCCAACTATCCCTATTAATCATTACGTCAATCCTAGAAACCAACAAAATAGGATCGAACGTCCTATTTCATTATTCCATGCTAATGTATTCAAGCGTTAGCTTGCTTTAAACACTCTAATTTTTTCAAAGTAACAGTCCAAATTCCCCGCAACACCAAATTAATGGCATTACGGATCATCAGGAAGGAGGAATCAGTGAGACCAGTACATACCAGAGGCATGACCAATCTACTAACCCCGAAATTCAACTACGAGCTTTTTAACTGCAACAACTTTAATATACGCTATTGGAGCTGGAATTACCGCGGCTGCTGGCACCAGACTTGCCCTCCAA
+
DDDDDHHHIIIIIIHIIIIIIIIIIIIIIIIIIIHIIIIIIHIIIIIIIIIIIHIIHIGIICHHHIIIIIIHHIIIIIIIIIIGHIIIIHHIIIIIIIIIIFHIHHIHHIIFIIIHHHHHIHIIIIIIIIIIIIHHIIIIIIIIIIIIHIIIIIHIIIHIIIIIIIIIIIIIIIIIIIIIIIIIIIIIIIIIIIIIIIIIIIIIIIIIIIIIIIIIIIIIIIIIIIIIIIIIIIIHIIHIIIHHIIIIHIIIIHIIIIIIIIIIIIIIIIIIIIIIIIIIIIIIIIIIIIIIHIHIIIIHIIIIIIIIIIIIIIIIIIIIIIIIIIIIIIIIIIIIIIIIDDDDD
@HISEQ:969:HM2KJBCX2:2:1102:3699:15234 2:N:0:ACTATGCA
TCGGTCCATAGCCCCAACTATCCCTATTAATCATTACGGCGGTCCTAGAAACCAACAAAATAGAACGGCACGTCCTATTCTATTATTCCATGCTAATGTATCCGAGCACAGGCCTGCTTTGAAAACTCTAATTTTTTCACAGTAAACGTCCTGGTGCCCCGCCACGGCCAGCGAAGGCCATGGGGTTTCCCAGAAGGAAAGGCCCAGCCGGACCAGTACTCGCGGTGAGGCGGACCGGCCAGCCAGGCCCAAGGGTCAACTACGAGCTTTTTAACTGCAACAACTTTAATATACGCTATTGGAGCTGGAATTACCGCGGCTGCTGGCACCAGACTTGCCCTCCAA
+
?@@0<0<<1<1D1<@CEH?C1<@1<<<C1C11<<F?GH0/<CEC/D@FF1D<<FDHE?C<@<1<F<00<</01100<1<@FEC1<1<11<11<1<GG?<F5DG?E@8C?G@HF(<8110EGG?%(@B1<4<CC%?DH2A9HA<D;@CE<FGB@B:-ECCDHCC??F7-GHEHGG;.@AEA=E@FD:8D/@HEA=@@IHEEHGA=DGFF?CGCD0EHBAF?A?EHFCFHEHHHHA-HED0/@HHEIFHG<CD1EIIHGC0GEE@F<D01<1CCEGFEFCIHHF<C1<1GCD<=@HFCEC@CFH@G?HIIHF<<F/C<HHHCHEC@HHFHIHEHHHHHIIHEADDDB
@HISEQ:969:HM2KJBCX2:2:1102:14447:15026 2:N:0:ACTATGCA
TCGGTCCATAGCCCCAACTATCCCTATTAATCATTACGGTGATCCTAGAAACCAACAAAATAGAACCATGCCGTCCTATTCTATTATTCCATGCTAATGTATTCGAGCAAAAATGCCTGCTTTAAACACTCTAATTTTTTCAAGGTAAAGGTCCTGGATCCGCAAGACACCCAATAAAGGACATCAAGTTTCTCCAGAAGGTGAGAAATCAACAGTAACAGTTCATACCCCTTAAGGCATGACCATCACGTCAATCCCGAAATTCAACTACGAGCTTTTTAACTGCAACAACTTTAATATACGCTATTGGAGCTGGAATTACCGCGGCTGCTGGCACCAGACTTGCCCTCCAA
+
DDDCDIIIIIHHIIIIIIIHIIIIIIIIIIIHIIIIIIIIIIIIIIIIIIIIIIIIIIHIIIIIIIIIHHHIIHHHIIIHHIIIIHIIHIIHHHIHHHFHHHHIIIHHHHIHIIIIIIIHHIIIHHIHIIHIHIIIIHIIIIHHIIIIIIIHIGIIIHHHIHGIIIIIIIHIIIIIIIIIHHIIIIIIIIIIIIIIIIIIIIIIIIIIIIIIIIIIIHHHHIIIIIIIIIIIHIIIIIIIIIIIIIHHHIIHIIIIIHIIIIHIIIIHHIIIIIIIIIIIIIIIIIIIIIIIIIIIIIIHHIIIIIIIIIIIHIIIIIIIIIIIIIIIIIIIIIIIIIIIIIIIIIIIDDDDD
@HISEQ:969:HM2KJBCX2:2:1102:15062:15935 2:N:0:ACTATGCA
TCGGTCCATAGCCCCAACTATCCCTATTAATCATTACGTCGATCCTAGAAACCAACAAAATAGGATTAACGTCCTATTTCATTATTCCATGCTAATGTATTCAAGCGTTAGCCTGCTTTAAACACTCTAATTTTTTCAAAGTAACAGTCCTGATTTCCCGCAACACCAAATTAATGACATCACGGTTCGTCAAGAAGGAGGAATCAGTAAAGCCAGTGCATACCAATGGCATGACCAACTTACTAACCCCGAAATTCAACTACGAGCTTTTTAACTGCAACAACTTTAATATACGCTATTGGAGCTGGAATTACCGCGGCTGCTGGCACCAGACTTGCCCTCCAA
+
DDDDDIHHIIIHHIIIIIIIIIIIIIIIIIIIIIIIIIIIIIIIIIIIIIIIIIIIIHIIIIHIIIIIIIIIIIIIIIIIHIIIIIIHIIHIIIIIIIIIIIHIIIIIIIIIHHHIIIIIIIIIIIIIIIIIIIIIIIIIIHIIIIIIIIIIIIIIIIIIIIIIIIIIIIHIIIIIIIIIIIIIIIIIIIIIIIIIIIIIIIIIIIIIIIIIIHIIIIIIIIIIIIIIIIIIIIIIIIIIIIIHIIIIIIIIIIIIIIIIIHIIIIIIIIIIIIIIIIIIIIIIIIIIIIIIIIIIIIHHIIIIIIIIIIIIIIIIIIIIIIIIIIIIIIIIIIIIIIIIDDDDD
@HISEQ:969:HM2KJBCX2:2:1102:1384:15887 2:N:0:ACTATGCA
TCGGTCCATAGCCCCAACTATCCCTATTAATCATTACGGTGGTCCTAGACCAACAAAATAGAACCAACGTCCTATTCTATTATTCCATGCTAATCTATTCAAGCAAAAGCCCGCTTTAAACACTCTAATTTTTTCAAGGTAATGGTCCTGGTTCCCCGACACACCCAATAAAGGGCATACCGGCTCACCAGAAGGATAGACCCGACAACAGACAGTACTCGCCAGAGACGGACCGCCCGGTCAGGCCTAAAATTCAACTACGAGCTTTTTAACTGCAACAACTTTAATATACGCTATTGGAGCTGGAATTACCGCGGCTGCTGGCACCAGACTTGCCCTCCAA
+
DDDDDIIIIIIIIIIIIIIIIIIIIIIHIIIIIIIIIIHIHIIIIIIIIIIIIIIIIIIIHIIIIHIIIIIIIIIIIIIIIIIIIIIHIIIHIIIIIIIIIGHIIIIIIIIIIGHIIIIIIIIIIIIIIHIIHIIIIIIIIIIIIIIIHIIHHIIIIIIIIIIIIIIIIIIIIIIIHIIIIHIIIIIIIIIIIIIIIIIIIIIIIIIIIIHHIIIIIIHIIHHIIIIIIIIIIIIIIIHIIHIIIIIIIIIIIIIIIIHHHIIIIIIIIIIIIIIIIIIIHIHIIIIIIIHIIIIHHHIIIIIIIIIIIIIIIIIIIIIIIIIIIIIIIIIIIIIIIIDDDDD
@HISEQ:969:HM2KJBCX2:2:1102:2241:16771 2:N:0:ACTATGCA
TCGGTCCATAGCCCCAACTATCCCTATTAATCATTACGTCGATCCTAGAAACCAACAAAATAGAATCAAACGTCCTATTTCATTATTCCATGCTAATGTATTCAAGCGTAAGCCTGCTTTAAACACTCTAATTTTTTCAAAGTAACAGTCCTGATTCCCCACGACACCAAATTAATGACATCGCGGTTCTTCAGAAGGTAGGAACCAATAATGCCAGTGCGTACCGAAGCACGACCAACAATTTGATCCCGAAATTCAACTACGAGCTTTTTAACTGCAACAACTTTAATATACGCTATTGGAGCTGGAATTACCGCGGCTGCTGGCACCAGACTTGCCCTCCAA
+
DDDDDIIIIIIIIIIIIIIIIIIIIIIIIIIIIIIIIIIIIIIIIIIIIIIIIIIIIIIIIIIHHHHIIIIIIIHIIIIIIIGIIIIIHIIIIIHIIIIIIIIIIIHIIIIIIIIIIIIIIGIIIIHIIIIIIIIIIIIIIIIIIHIIIIIIIIIIIIIIIIIIIIIIIIIIIIIIIIIIIIIIIIIIIIIIIIIIIIIIIIIIIHIIIIIIIIIIIIIIIIIIIIIIIIIIIIIIIIIIIIHHIIIIGIIIIIIIIIIIHFIIIIIIIIIIIHIIIIIIIIIIIIIIIIIIIIIIIIIIIIIIIIIIIIIIIIIIIIIIIIIIIIIIIIIIIIIIIIIIDDDDD
@HISEQ:969:HM2KJBCX2:2:1102:1968:17078 2:N:0:ACTATGCA
TCGGTCCATAGCCCCAACTATCCCTATTAATCATTACGTCAATCCTAGAAACCAACAAAATAGGATCAAACGTCCTATTTAATTATTCCATGCTAATGTATTCAAGCGTTAGCCTGCTTTAAACACTCTAATTTTTTCAAAGTAACAGTCCTGTTTCCCTGCAACACCAAATTAATGACATTACAGTTCTTCAAGAAGGAGGAACCAGTAAAGCCAGTACATACCAGAGGCACGACCAACTTACTAATCCCGAAATTCAACTACGAGCTTTTTAACTGCAACAACTTTAATATACGCTATTGGAGCTGGAATTACCGCGGCTGCTGGCACCAGACTTGCCCTCCAA
+
<BD?<<CC<FHFCHH<CEHEH?F@FGHHHCCG@FEGGHCC0<D@EGHG@C1E<DE0E1<F<1C1<C@<1<<<<G001DG111<<<CHH1D1<1<1<GHEHHHHHHDHHFHHHHHIHHHGFHBCGHIIGHGIHEHEGHEHGIIIIHHGHHHHIIHIIHHFF?@CIHIHEHHHHHHFHCHHHIHGEFHCHG;H-H7F?HHHHHFHIIHIIHHHCIIIHIIHGHBHHEGD?GEH=CFHIFHEIHHHEHIHEHFGHHHHIIIIHHHEHHHHHIHHGGGEIIIIIHIHHHEIIIIIHHHIIHIIHHHIIIIIHIIIIIHIIIIHIHHEHHIIHIIIIHIIIIHE=IDDDDB
@HISEQ:969:HM2KJBCX2:2:1102:17757:17417 2:N:0:ACTATGCA
TCGGTCCATAGCCCCAACTATCCCTATTAATCATTACGTCAATCCTCGAAACCAACAAAATAGGATCGAACGTCCTATTTCATTATTCCATGCTAATGTATTCAAGCGTTAGCCTGCTTTAAACACTCTAATTTTTTCAAAGTAACAGTCCTGTTTCCCTGCAACACCAAATTAATGACATTACAGTTCTTCAAGAAGGAGGAATCAGTAAAGCCAGTACATACCATAGGCACGACCAACCTACTGACCCCGAAATTCAACTACGAGCTTTTTAACTGCAACAACTTTAATATACGCTATTGGAGCTGGAATTACCGCGGCTGCTGGCACCAGACTTGCCCTCCAA
+
0000<<<CG1<<<DHH0E<1<C@1DG1<1<@1CGHCGH<1<<DCCG10<CEC1<CEGEHH@CHEH1<G0@</<C00DF1<GHHHCE111<C1<FEHHHE@@<FEG<DE0DBC1G?EFCFEGDHC6CHFFHHHF?GHHEHHH@HHAB?B1FACG7DEHIHHGCHIHIFGC?D<DEF</<CHHFHFH/HD</FFEGCGIHEEFCED0H@G@FHHGHHFHD11F<C<<11HAA0CHF</CF<>?HHGEAA<C/HFHFECFC1G@GH@H@F0@HHGCF<<<<1<D@GCCHFFHEG<00DGGC<CCHHCHCHIIIHGDFC<<?IH@HC<1<EFEIHHG<CC@CIHHD@0B0
@HISEQ:969:HM2KJBCX2:2:1102:7815:17076 2:N:0:ACTATGCA
TCGGTCCATAGCCCCAACTATCCCTATTAATCATTACGGTGATCCTAGAAACCAACAAAATAGAATCATGCCGTCCTATTTTATTATTCCATGCTAATGTATTCAAGCAAAATGCCTGCTTTAAACACTCTAATTTTTTCAAAGTAAAGGTCCTGGTTCCCCGCGACACCCAATTAAGGGCATCGCGGTTCTCCAGAAGGTGAGAAATTGACTACACCAGTTCATACCCCTTAAGGCACGACCGATGTGTCAATCCCGAAATTCAACTACGAGCTTTTTAACTGCAACAACTTTAATATACGCTATTGGAGCTGGAATTACCGCGGCTGCTGGCACCAGACTTGCCCTCCAA
+
DDDCDIHIIIIIIIIIHIIIIIIIIIIIIIIHIHIHIIIHIIIIIIEHHFHHIIIIIFHGIHHHHHIIIHFEHHHIIGHIIIHIIIIIGEHHECHIIHEHIHHGIIIIHGHIIHHIIHHHIHIEEIHIHHIIHIIIIIIIG?DIHIHIIIHIIGIIIIHHHHIHHHIHHHIIIHHIIIIGIIIHIHHIHHIHHHIIIIIIIIIHHHIIIIIIIIHIIIIHEEIIIHIIIIIIIHFIIIIIIIIHIIIIIIIIHHIIHIIIIIIEIIIHIIIIIIIIIIIIIIIIIIHCIHIIIIIIIIHGHIIIIIIIIHGIIIIIIIIHIHHIIIIIIIIIIHHIIIIHGIIIIIIDDDDD
@HISEQ:969:HM2KJBCX2:2:1102:4600:16942 2:N:0:ACTATGCA
TCGGTCCATAGCCCCAACTATCCCTATTAATCATTACGGTGATTTAGAAACCAACAAAACAGGACCACCGTCCTATTTTATTATTCCATGTTAATGTATTCAAACGTAAGCCTGCTTTGAACACTCTAATTTTTTCAAGGTAAAGGTCCTGGTTTCCCACTACGCTAAATTAATAACATGATGGTTCCCCAGAAGGTAGAAATTCCACACGCCAGTACAGACAATTGCCCGACCAGCGGTAGAACCCCGAAATTCAACTACGAGCTTTTTAACTGCAACAACTTTAATATACGCTATTGGAGCTGGAATTACCACGGCTGCTGGCACCAGACTTGC
+
CDDDDIHIIIIIHIIIHIIIIHIIIIIIIIIIIIIIIIIIIIIIIIHIIIIIIIIIFHHIHHHIIIEHHHFEHIEHIIIGHHIIIIHIIIIIIIIIFHIIIHHIIIIIIIIIIHIHHIIGHHFHIIIHHHIIIIIHIIIIIIIIIIIIIIHHGIHHIIIIIIIIIIHIIGIIIIIHIIIHIIHIIIIHGIHIGIIIIIIIIIHHIIIHHHIIIIIIIIIIIIIIIIIIIIIIIIHIIIIIIIIIIIIIIIHIIHHHDIIHIIIIIIIIIIIHIIIIIIIHEIIIIIIIIHHIIIIIIIIIIIIIIIIIIIIGIIHIIIIIIIIIIIGIIIHDDDDD
@HISEQ:969:HM2KJBCX2:2:1102:2696:18056 2:N:0:ACTATGCA
TCGGTCCATAGCCCCAACTATCCCTATTAATCATTACGGTGGTCCTTGAACCAACAAAATAGAACCACAACGTCCTATTCTATTATTCCATGCTAATCTATTCAAGCAAAAGCCTGCTTTAAACACTCTAATTTTTTCAAGGTAATGGTCCTGGCTCCCCGGCACGCCCAATTAAGAACATACCGATTCACCAGAAAGATAGACCCGACGACAGAACAGTACTCGCCAGAGACGGACCGTCCGGCCAGGCCTAAAATTCAACTACGAGCTTTTTAACTGCAACAACTTTAATATACGCTATTGGAGCTGGAATTACCGCGGCTGCTGGCACCAGACTTGCCCTCCAA
+
DDDDDIIIIIHIIIIIIIIIIIIIIIIIIIIIIIIIIIGIIIIIIIIIIIIIIHIIIIIIIHHHIIIIIIIIGHIIIIIIIIHIIIIHIIHHGIIIIIIGHHHHHIIIIHIIIIHIIGHHIIIIHHHIIIIIIIHIHIHIIIIIGIIIIHIIIIIIIIIIHIIIIIIIHIHHHIHIHIIIIHIIIIIIIIIIIIIIIIIIHIIHIIHIIIIIIIHIIIIIIIIIIHIIIIIIIIIIIIIIHIIIHHIIIIIIIIIIIHIIIIIHHIIIHIIIIIIIIIIIIIIIIIHHIIIIHIIIIIIIHHIIIIIIIIIIIIIIIHIIIIIIIIIHIIIIIIIIIIIIIIDDDDD
@HISEQ:969:HM2KJBCX2:2:1102:4906:19155 2:N:0:ACTATGCA
TCGGTCCATAGCCCCAACTATCCCTATTAATCATTACGTCAATCCTAGAAACCAACAAAATAGGATCAAACGTCCTATTTCATTATTCCATGCTAATGTATTCAAGCGTTAGCCTGCTTTAAACACTCTAATTTTTTCAAAGTAACAGTCCTGTTTCCCTGCAACACCAAATTAATGACATTACAGTTCTTCAGAAAGGAGGAATCAGCGAAGCCAGTACATACCAAAGGCACGACCAACCTGCTAACCCCGAAATTCAACTACGAGCTTTTTAACTGCAACAACTTTAATATACGCTATTGGAGCTGGAATTACCGCGGCTGCTGGCACCAGACTTGCCCTCCAA
+
DDDDDIIIIIIIIIIIIIIIIIIIIIIIIIIIIIIIIIIIIIIIIIIIIIIIIIIIIIIIIIIIHIHIIIIHIIIIIIIIIIIIIIIIHIIHHIGHIIIHHHIHIIIIIIIIIIIIIIIIIGIIIIIIIIIIIIIIHIIIIIIIIIIIHIIIIIIIIIIIIIIIHIHIIIIGIIIIIIIIHIIIIIIIIIIIIIIHIIIIIIIIHIIIIIIIIIIIIIIIIIIIIHIIIHIIIIIIIIIIIIIIHIIIIIIIIIIIIIIIIIIIIIIIIIIIIIIIIIIIIIIIIIIIIIIIIIIIIIIIIIIIIIIIIIIIIIIIIIIIIIIIIIIIIIIIIIIIIIIIIDDDDD
@HISEQ:969:HM2KJBCX2:2:1102:19804:18841 2:N:0:ACTATGCA
TCGGTCCATAGCCCAACTATCCCTATTAATCATTACGTCAATCCTAGAAACCAACAAAATAGGATCGAACGTCCTATTTCATTATTCCATGCTAATGTATTCAAGCGTTAGCTTGCTTTAAACACTCTAATTTTTTCAAAGTAACAGTCCAAATTCCCCGCAACACCAAATTAATGGCATTACGGCTCATCAGGAAGGAGGAATCAGTGAGACCAGTACATACCAGAGGCATGACCAACCTACTAACCCCGAAATTCAACTACGAGCTTTTTAACTGCAACAACTTTAATATACGCTATTGGAGCTGGAATTACCGCGGCTGCTGGCACCAGACTTGCCCTCCAA
+
DDDDDIHIIIIIIIIIIIIIIIIIIIIIIIIIIIEHIIIIGIIIIIIIIIIFHIIIIIIIIIFHEHIIIIIFHHEHHGIHHIIGIIIHIGHIIIIIIIIIHHHHHHIIIIIIHHHIIHHIIHFEHEGHIHHHHHHIIIFIGHHHIHHIHHHHHHHIHIIIIIIIIIIIIHHHFHHHIIIH@IHHIHHIIIIIIIIIIIIIIIIII:<HIIIIIHI<IIIHHHIIIIIHIIIIIIIIIIIIHHFCHIHCEIIIHHHIIIIIIIIIHIIIIIIIIIIIIIIIHIIHHHEHHIIIIIHIHIIIIIIIIIIIIIIIIIIIGIIIIHIIIIIIIIIIIIIIIIIIDDDDD
@HISEQ:969:HM2KJBCX2:2:1102:16433:18888 2:N:0:ACTATGCA
TCGGTCCATAGCCCCAACTATCCCTATTAATCATTACGTCGATCCTAGAAACCAACAAAATAGAATCAAACGTCCTATTTCATTATTCCATGCTAATGTATTCAAGCGTAAGCCTGCTTTAAACACTCTAATTTTTTCAAAGTAACAGTCCTGATTCCCCACGACACCAAATTAATGACATCGCGGTTCTTCAGAAGGTAGGAACCGATAATGCCAGTGCGTACCGAGGCACGACCAACAATTCGATCCCGAAATTCAACTACGAGCTTTTTAACTGCAACAACTTTAATATACGCTATTGGAGCTGGAATTACCGCGGCTGCTGGCACCAGACTTGCCCTCCAA
+
DDDDDIHHGEHHGHIIIIIIIIIIHIIIIIIHIIIHHHIIIIHIIIIIIIIHIIIIHIIGHHIHIIIIIIHIIHHHHHIIGHGHHHIG?GHHGHIIIIIIIGIIIIHIIIGIHIIIIIIIHIIHIIHIIHHHIIIHHHIIHIIIIIIIIIIIIIIIIIIIIIIIIIIIIIIHHIIIIIIIIIIIIIIHIIIII<IIIIIIIIIIIIIIIIIIIIHHIIIIHHHIIIIIIIIIIIIIIIIIIHHHIIHIIIHIIIIHIIIIHHHHIGIIIIIIIIIIIIIIIIIIIHIIIIIIIIIIIIIIIIIIIHHHIIIIIIIGIIIIIIIIIIIIIIIIIIIIIIIIDDDDD
@HISEQ:969:HM2KJBCX2:2:1102:16223:19072 2:N:0:ACTATGCA
TCGGTCCATAGCCCCAACTATCCCTATTAATCATTACGGTGGTCCTAGAAACCAACAAAATAGAACCACAACGTCCTATTCTATTATTCCATACTAATCTATTCAAGCAATAGCCCGCTTTAAACACTCTAATTTTTTCAAGGTAATAGTTCTGGCTCCCCAAAACACCCAATAAAGGGCATACTGGTTCACCAGAAGGAAGACCCGACAGCAGACAGTACTCGCCAAAGACGGACCGCCCGGCCAGGCCTAAAATTCAACTACGAGCTTTTTAACTGCAACAACTTTAATATACGCTATTGGAGCTAGAATTACCGCGGCTGCTGGCACCAGACTTGCCCTCCAA
+
DCDDDIIIIHHIIIHIFDHIIIHIIIHHIIIIIIHIIIHEHHHIHIIHHIIIHIIHIGHHHHHHHIIIHFFHIIIHIIGHIIFIIHHIIHIIIIIGHIHHHGHHIIEHHHIIIIIHHHDFHHCHHIIHHHHHHIIHHIIIHIHIHHHHIHHHHHGHHIIIHHHHEHIIIIIHHHIHIHIIIHHHIHHHIHIIIIIHIHIIIHHIIIIIIHEIIIHIIHHIIHIHHIHGIHHIHHIIIIIIIHHFHGIHHHIIIIHHIIIIHHHHHHHIIHHFIIHHGIIIIHHGHHHIHHHHCIIIIHHEEGFHGIIIIIIIIIHHFHCCF?IIIIHIIIIHEHHGIIIHH@DDDD
@HISEQ:969:HM2KJBCX2:2:1102:19640:19115 2:N:0:ACTATGCA
TCGGTCCATAGCCCCAACTATCCCTATTAATCATTACGTCAATCCTAGAAACCAACAAAATAGGATCAACGTCCTATTTCATTATTCCATGCTAATGTATTCAAGCGCGAGCCTGCTTTAAACACTCTAATTTTTTCAAAGTAACAGTCCTGATTCCCCACCACACCAAATTAATGACATGATGGTTCGTCAGAAGGTAGAAATCAGTAACACCAGTACGTACCGAAGGCACGACCAGCGTACTAATCCCGAAATTCAACTACGAGCTTTTTAACTGCAACAACTTTAATATACGCTATTGGAGCTGGAATTACCGCGGCTGCTGGCACCAGACTTGCCCTCCAA
+
DDCDDIIIIIIIIIIIIIIIHIIIIIIIHIIIIIIHHIIHIHIHIIIIHIIHHIIIHIIIIHHIIIIIIIIIIHHIIIHFHHIIIIIHIIIIHIIIIIIIIIHIHIHHHIIIHIIIIIIIIIHGIHIIIHIIHHHIIIIHIIIIGFHIIIIHIHIIIHIHIIIIIIIIIHHHIIIIHIHIIIIIIIIIHIIIIIIIIIIIIIIHIIIIIIIIIIIIIIIIIIIIIIIIIIIIIIIIIIIIHIIIIIHIHIIIIIIHIIIHHIIIIHIIIIIIIIIIHIIIIIHHHHGHIIIIIIIHGHIIIIIIIIHIIIIIIIIIIIIIIIIIIIIIIIIGHIIIIIIICDDDD
@HISEQ:969:HM2KJBCX2:2:1102:4185:20111 2:N:0:ACTATGCA
TCGGTCCATAGCCCCAACTATCCCTATTAATCATTACGTCGATCCTAGAAACCAACAAAATAGAATCAAACGTCCTATTTCGTTATTCCATGCTAATGTATTCAAGCGTGAGCCTGCTTTAAACACTCTAATTTTTTCAAAGTAACAGTCCTGATTCCCCATGACACCAAATTAATGACATCATGGTTCGTCAGAAGGTAGGAATCAATAATACCAGTACGTACAATAGCTCGACCAATAAATTGATCCCGAAATTCAACTACGAGCTTTTTAACTGCAACAACTTTAATATACGCTATTGGAGCTGGAATTACCGCGGCTGCTGGCACCAGACTTGCCCTCCAA
+
DDD@DIHGHIIIIIIIIIIIIIIIIIHHIIIIIIHIIIIIHHGHIIIIIHIIHIHIIIIHHHEHIIHHIIHIIIIIHIIHHHIIIIIHEHHIGHIIIIIHHFHHHGHHIIIHHIIHIIHHIHIIIIIIIIIIIHIHHIIIIIIIIIIIIIIIIIIIHHIIIIIIIIIIIHHHIIIIIIIIHIIGIIIIIIIIHIIHIIIIIIIIHHIIIIIIIIIIIIIIIIIHGIHIHC/IIIIHHHIIHIHIIIIIIIIIIIIIIIIIIIIIHIIIIHHIHIHIIIIIIIIHHHIIIIIIIIIIIIIIIIIIIIIIIIIIIIIIIIIIIIIIIIIIIIIIIIIIIIIIDDDDD
@HISEQ:969:HM2KJBCX2:2:1102:16537:19708 2:N:0:ACTATGCA
TCGGTCCATAGCCCCAACTATCCCTATTAATCATTACGGTGGTCCTAGACCAACAAAATAGAACCAACGTCCTATTCTATTATTCCATGCTAATCTATTCAAGCAAAAGCCCGCTTTAAACACTCTAATTTTTTCAAGGTAATGGTCCTGGTTCCCCGACACACCCAATAAAGGGCATACCGGCTCACCAGAAGGATAGACCCGACAACAGACAGTACTCGCCAGAGACGGACCGCCCGGTCAGGTCTAAAATTCAACTACGAGCTTTTTAACTGCAACAACTTTAATATACGCTATTGGAGCTGGAATTACCGCGGCTGCTGGCACCAGACTTGCCCTCCAA
+
DDA@B0CGHEDHHEGHHDFEH<GEEHH1CHHHGCHIIHHHFHH1FHECCFGHHHHHCHEH?GHHGHHIIIHFHHHIEHHHHHIHGCGHHIIHHHGHHHHIHC@EHGHIHHHHEHHIHHIGHEHEHHFHHIIIIIIHHIHIIIHHHIHHHGHIHHIIHHIIIIIIIIIHGIHIIHHIIIIIHIIHIHHIHIIIIHIIIIIIIIIGIHHIIIIIIIHHIIIIIIIHIIHHIIIHIIIIIIHIHHIIIHEIIIIIIIIIIIIIIIIIIIIIIIIIIIIIIIIIIIIIIIIIIIIIIIHGFDIIIIIIIIIHHIIIIIIIIIIIIIIIIIIIIIHIHIIIIIDDDDD
@HISEQ:969:HM2KJBCX2:2:1102:6692:20648 2:N:0:ACTATGCA
TCGGTCCATAGCCCCAACTATCCCTATTAATCATTACGGTGGTCCTAGACCAACAAAATAGAACCAACGTCCTATTCTATTATTCCATGCTAATCTATTCAAGCAAAAGCCCGCTTTAAACACTCTAATTTTTTCAAGGTAATGGTCCTGGTTCCCCGACACACCCAATAAAGGGCATACCGGCTCACCAGAAGGATAGACCCGACAGCAGAACAGTACTCGCCAGAGACGGACCGTCCGGTCAGGCCTAAAATTCAACTACGAGCTTTTTAACTGCAACAACTTTAATATACGCTATTGGAGCTGGAATTACCGCGGCTGCTGGCACCAGACTTGCCCTCCAA
+
DDDDDIGHIIHIIIHHIIIIIIIIHIIHIIIHGHIIICGGHCGGHFHIIIECHIIHFHHIIIIIHGHEHH?@EFHHIIIIIIIHIIIHHHIIIIIIHHIHIFHFIIIIIGIIHHHIHIIIIIIIIIIHHEFIIHIIIIHHIIIIGIHFIHFHHHHIIIIIIIIHHIIIIHEECFHEIIHIIIIIIHHICIIHIIHHIIHHHIHHIIIIIIIHIIIIIIHHHIIIIIIHFIGIIIIIHIIIIIHIIIHHIIIIHHIIIIIIHHHHHFIHHHHHIIIHIIIIIIIIHIHIHIIIHIIIIHHIIIHHIIIIIIHIHIIIHHHIIIIIIIIIGIIIIIIIIHIDDDDA
@HISEQ:969:HM2KJBCX2:2:1102:16697:20845 2:N:0:ACTATGCA
TCGGTCCATAGCCCCAACTATCCCTATTAATCATTACGTCAATCCTAGAAACCAACAAAATAGGTTTGAACGTCCTATTTCATTATTCCATGCTAATGTATTCAAGCGTTAGCCTGCTTTAAACACTCTAATTTTTTCAAAGTAACAGTCCTGTTTCCCTGCAACACCAAATTAATGACATTACAGTTCTTCAGAAAGGAGGAATCAGCGAAACCAGTTCATACCAGTGGCACGACCAACCTGCTGACCCCGAAATTCAACTACGAGCTTTTTAACTGCAACAACTTTAATATACGCTATTGGAGCTGGAATTACCGCGGCTGCTGGCACCAGACTTGCCCTCCAA
+
DD@?<EHHHIHHGFEHHIHHIFHHIHHHIIHHIHIIIHEGHHHGIIHHHHIII?HEHHH?EHHIIHHCFHFHEEHHIEHHHICHHIEHIIHHCGFFHFCIIHHHHGIIHHHHHIIIIIIIIHHIIFHHHHIIIIHHFHHHHHIIIIIIHEIIIIHHEHIIHIIHIIIHGIHIIHHIHHIIIIIIIIIIIIIHIIIIIIIIIHHHHGIIIHHFDIIIIIIIIIIIIIIIIGIHIIIIIIIIIIIHGIIHIIGIIGIIIHHIIHHIIIHIIIIIIIIIIIIIIIIIIIIIIIIIIIIIIIIIHIIIIHIIIIIIHIHIIIIIIIIIHIIHIIIIHGIIIHIIIDDDAC
@HISEQ:969:HM2KJBCX2:2:1102:17509:20908 2:N:0:ACTATGCA
TCGGTCCATAGCCCCAACTATCCCTATTAATCATTACGTCAATCCTAGAAACCAACAAAATAGGATCGAACGTCCTATTTCATTATTCCATGCTAATGTATTCAAGCGTTAGCCTGCTTTAAACACTCTAATTTTTTCAAAGTAACAGTCCTGTTTCCCTGCAACACCAAATTAATGACATTACAGTTCTTCAGAAAGGAGGAATCAGCGAAGCCAGTGCATACCAGTGGCACGACCAACCTGCTGACCCCGAAATTCAACTACGAGCTTTTTAACTGCAACAACTTTAATATACGCTATTGGAGCTGGAATTACCGCGGCTGCTGGCACCAGACTGCCCTCCAA
+
DDDDDIIIIIIIIIIIIIIIIIIIIIIIIIIIIIIIIIIIIIIIIIIIIIIIIIIIIIIHIIHIHHIIIIIIIIIIIIIIIIIIHIIIIIIIIIIIIIIHIHIIIIHIIIIIHIIIIIIIFHHGIIIIHIHIIHIIIIIIHHIIIHHIIIHHHHIIHHIIIHIIIIIIIIIIIIHIEEHIIIIIIHHIIIIIIIIIIIIIIIIIHIIIIIIIIHIIIIIIIIIIIIIIIIIIIIIIII=IIIHGI<IIIHIIIIIIIIIIIIIIIIIIIIIIIIHHIIIIIIIIIIIIIIIIIIIIIIIIIIIIIIIIIIIIIIIIIIIIIIIIIIIIIIIIIIIIIIIIDDDDD
@HISEQ:969:HM2KJBCX2:2:1102:1449:21880 2:N:0:ACTATGCA
TCGGTCCATAGCCCCAACTATCCCTATTAATCATTACGTCGATCCTAGAAACCAACAAAATAGAATCAAACGTCCTATTTCATTATTCCATGCTAATGTATTCAAGCGTGAGCCTGCTTTAAACACTCTAATTTTTTCAAAGTAACAGTCCTGATTCCCCACAACACCAAATAAATGACATCATGGTTCGTCAGAAGGGAGAAACCAACAATGCCAGTACGTACCTAGGCACGACCGACATGATGGTCCCGAAATTCAACTACGAGCTTTTTAACTGCAGCAACTTTAATATACGCTATTGGAGCTGGAATTACCGCGGCTGCTGGCACCAGACTTGCCCTCCAA
+
DDDDDIIHHI@EHIIIIHHIGHHIHIIIIIIIIIIIIFGHHIIGIIIEHHIIHHHFIIIIII?@CCHHHHEHGCHII?GEHIHHHIIIHII?HHIHIHHHHEHFIEFHFIGHHI?FH?GFHCHH;FFHI<IIIIIHIG;IIIIGHFHF<AC1CHGGGGDFHIIEEHHC<IHHHHHICG@;HEFEHHGCEHEDGHHEHHFCEFHHEGEH=AGGC1DFCD<<@16CBHEECA@<=GHHDH11<<<<8FC@HHC<HHCF<<<<0<<<1G<?IIHG1F<CC<11<1D<1HF@D<0<<<<1<<1<1F<111CIIIIIIIIIIIIIIIIIIIIIIIIIIIHIIIIIDDDDD
@HISEQ:969:HM2KJBCX2:2:1102:11113:21159 2:N:0:ACTATGCA
TCGGTCCATAGCCCCAACTATCCCTATTAATCATTACGTCAATCCTAGAAACCAACAAAATAGGATCGAACGTCCTATTTCATTATTCCATGCTAATGTATTCAAGCGTTAGCTTGCTTTAAACACTCTAATTTTTTCAAAGTAACAGTCCAAATTCCCCAAAACACCAAATTAATGGCATTAAGATTCATCAGGAAGGAGGAATCAGTGAGACCAGTACATACCAGAGGCATGACCAACCTACTAACCCCGAAATTCAACTACGAGCTTTTTAACTGCAACAACTTTAATATACGCTATTGGAGCTGGAATTACCGCGGCTGCTGGCACCAGACTTGCCCTCCAA
+
DBBBD@HHHIHHIIIII=HHFHGIHHGHEGIHHIIHIFHHHIHGHIIHGHHHFHHIHEGHEHFGEHEFHHHHCHIHHIIIEHHIIHHFEFHIGIGHIIHIHIIHHHGHHIIIIIHIIHIHIHHFEFEHIIIIHGHIHIHHIGIIIIIHHHHIHHGHIIIIIHHHHIIIIIIIIIHHHHIIIHIHEIIIIIIIIIHIIIHHGHIIIHIIIIIHIIIIHIIIIIIIIIHIHIIIIIIIIIIIIIHHIIIIHGIIIIIIIIIIHIHIIIIIIIIIHIHIIIIIIIIHIHHIIHIIIIIIHIIIHIIHGIIIIIIIHIIIIIIIIIIIIIIIIIIIIHIIHIIIIDDDDB
@HISEQ:969:HM2KJBCX2:2:1102:3147:22265 2:N:0:ACTATGCA
TCGGTCCATAGCCCCAACTATCCCTATTAATCATTACGTCAATCCTAGAAACCAACAAAATAGGATCGAACGTCCTATTTCATTATTCCATGCTAATGTATTCAAGCGTTAGCCTGCTTTAAACACTCTAATTTTTTCAAAGTAACAGTCCTGTTTCCCTGCAACACCAAATTAATGACATTACAGTTCTTCAGAAAGGAGGAATCAGCGAAGCCAGTGCATACCAGTGGCACGACCAACCTGCTGACCCCGAAATTCAACTACGAGCTTTTTAACTGCAACAACTTTAATATACGCTATTGGAGCTGGAATTACCGCGGCTGCTGGCACCAGACTTGCCCTCCAA
+
DADBDIC?GHHIIIIIGIIHHFHIIHIIHIHHHIIEEHIIHGHHIGIIIHHIIIHEHHIIIIIGHIIIIHEDHIFGCCHHGCEHIGHCGHFF?HEHHHFGF<IIHIFHHIHDHFEFFCHHHFHEHEHGGHHGGHHHIIBFGDGE@EFCHGGHHHHHD9<ECEC??D0HHIHHIIHHFFCGHEEFCGHEE?HHH<GHHHCFGEEG?EG8ECGHHDF<<1G?HHD1F1@GHIIHHHCC@D1@GF1<<@C?C/CFHCCHG1HHHIHED<1<<G<C@D<EH@HEGC@D<1HF<<1HHG<<?H@H@HG<1<<11CD<<C<<//1<<<D1CC<<111CD<HE<</<@@?D@B
@HISEQ:969:HM2KJBCX2:2:1102:6214:21596 2:N:0:ACTATGCA
TCGGTCCATAGCCCCAACTATCCCTATTAATCATTACGTCAATCCTAGAAACCAACAAAATAGGATCAACGTCCTATTTCATTATTCCATGCTAATGTATTCAAGCGCGAGCCTGCTTTAAACACTCTAATTTTTTCAAAGTAACAGTCCTGATTCCCCACCACACCAAATTAATGACATGATGGTTCGTCAGAAGGTAGAAATCAGTAACACCAGTACGTACCGAAGGCACGACCAGCGTACTAATCCCGAAATTCAACTACGAGCTTTTTAACTGCAACAACTTTAATATACGCTATTGGAGCTGGAATTACCGCGGCTGCTGGCACCAGACTTGCCCTCCAA
+
DDDDDIHIIIIIIIIIIIIIIHIIIIIIIIIIIIIIIIIIIHIIIIIIGHIIIIIIIGIHHGHIHIHFFHIIIIIIIIIFIIIIHIGHHHHHHHHIIHHIHIIIIIIIIIIIIIIIIIIHIHIIIIIIIHHIIIIIIIIIIIIIIIIIIIIIHIIIIIIIIIIIIIIIIIHIIIIIIIIIIIIIIIIIIIIIIIIIIIIIIIIIIIIIIIIIIIIIIIIIIIIIIIHIIIIIIIIIIIIIIIIHIIIIIIIIIIIIIIIIIHIIIIIIIIIIIHIIIIIIIIIIIIIIIIIIIIIIIIIIIIIIIIIIIIIIIIIIIIIIIIIIIIIIIIIIIIIIIIIIDDDDD
@HISEQ:969:HM2KJBCX2:2:1102:9284:23414 2:N:0:ACTATGCA
TCGGTCCATAGCCCCAACTATCCCTATTAATCATTACATCGATCCTAGAAACCAACAAAATAGAATCGGATGTCCTATTTCATTATTCCATGCTAATGTATTCAAGCGTGAGCCTGCTTTAAACACTCTAATTTTTTCAAGGTAACAGTCCTAATTCCCCGTGACACCAAATTAATGGCATTACGGTTCTTTAGAAGGTGAGAAATCAATAATATCAGTACATACCAACGGCATGACCGAAACATTGATCCCGAAATTCAACTACGAGCTTTTTAACTGCAACAACTTTAATATACGCTATTGGAGCTGGAATTACCGCGGCTGCTGGCACCAGACTTGC
+
BDDA@<EE@HCHHHIEHIHICGHHHHIIIGHHHHHHHIIIIEHHIIGHEHIHHHHIG@FDGHHIIIIHGHHIHIHEHHHIIIHHIHHIHHHHEEHHHHHHHHHHEECHIHHGHCHHHIHHIIHHHIFIIHHHIIHGHIIIHH@F@IHHHHIIHG@EGGIHHCCHHGCHGHHIHHIIIIIIIHHHFEIGEHEHHIHEHHFEIIIHIIIIIHGHHHHGCHHIIIHIHHHIIIHGEGFIHHHIGIHFGIHIGIIIIIIHHGHHHIIHIIGIHH?HIIIIIIIHIHHEGHIHHEEHIIIIIIHHHIIIIIIIIIIHHHIHIIIIGIIIIHIIIHEHHC1BDA@D
@HISEQ:969:HM2KJBCX2:2:1102:1788:23580 2:N:0:ACTATGCA
TCGGTCCATAGCCCCAACTATCCCTATTAATCATTACGGTGGTCCTAAAACCAACAAAATAGAACCAACGTCCCATTCTATTATTCCATGCTAATCTATTCAAGCAAATGCCCGCTTTAAACACTCTAATTTTTTCAAGGTAATAGTCCTGCTTCCCCAACGCACCAAGTGAATGGCATGCTGGTTATTCAGAAGGTAAGAACCCACCACGCCAGTACGGACAGTGAAGCCCGACCGACGGACAGATTCCGAAATTCAACTACGAGCTTTTTAACTGCAACAACTTTAATATACGCTATTGGAGCTGGAATTACCGCGGCTGCTGGCACCAGACTTGCCCTCCAA
+
DDD@DHHHIIIGCHFHHHEHIGHHHHHCF@CGHEGIIE=FHHHHGIHIEHHIGIIG?F1GEFHEHICH@EGGEGHHIGHHFHHHI?@GHH1FHHCHGHHEHCGHCHIHFHECFGDH@CHHHEHIIHHHCIIHHFHHHHEEHHHHIHEIHHDE1HFCG@CGHHGEHHGHIHHHHFIIIIHE@G<HHHHFFHHHHEF@@HEGGGFD0EGHEIHGIIIIIHHHIHHEBHFEHDHHEEDFFHHE?HHFFEGIHHFIHGCGIHHEE<G@GFIHHHHHGCHHIHGHHHGF?HGFHIHHHHIHHCDFHHHHIIHHEHIHHHCCHHGIGIHIHEHIHHEGFE1E=DGC0D0<0
@HISEQ:969:HM2KJBCX2:2:1102:17750:22621 2:N:0:ACTATGCA
TCGGTCCATAGCCCCAACTATCCCTATTAATCATTACATCGATCCTAGAAACCAACAAAATAGAATCTGATGTCCTATTTCATTATTCCATGCTAATGTATTCAAGCGTAAGCTTGCTTTAAACACTCTAATTTTTTCAAGGTAACAGTCCTAATTCCCCATAACATCAAATAAATGACATTATGGTTCTTTAGAAGGTGAGAACCAATAAAACCAGTACATACCAAGGCATGACCGATTCCTTGATCCCGAAATTCAACTACGAGCTTTTTAACTGCAACAACTTTAATATACGCTATTGGAGCTGGAATTACCGCGGCTGCTGGCACCAGACTTGCCCTCCAA
+
DDDDDIHHHIIIHIIIIIGHHIHHIIIIHHIGHHIHIIIIIIIHIIIIIIIIIIGGHC?HHHHHIHIIIIEHHHIIHIEHHHGHIHHFC1DFCFFGHIHIIFIHHIIIIIIIIIIIGIIIHEHHIHIIHIHHHIFHHIIIHHIHHIIHHIIIIHHGIGHFHHHHIHHIIHCIIIHIHIHHHGHHEHHIHIIHHIIIIIHIIIIHGIIHIIIIIHIIIIIIIIIIGIIIIHIIHHIIIIIIIIHGIIHIIIIIIHIIIIHHHIIIHHIHHHIIIIIIIIIIIIIIGIHFHIIIIIIIIIIIIIHIIIIIIIIHIIIIIIIIIIIHIIIIIIIHHHHIHIIIDDAD@
@HISEQ:969:HM2KJBCX2:2:1102:20505:23400 2:N:0:ACTATGCA
TCGGTCCATAGCCCCAACTATCCCTATTAATCATTACGGTGGTCCTAGACCAACAAAATAGAACCAACGTCCTATTCTATTATTCCATGCTAATCTATTCAAGCAAAAGCCCGCTTTAAACACTCTAATTTTTTCAAGGTAATGGTCCTGGTTCCCCGACACACCCAATAAAGGGCATACCGGCTCACCAGAAGGATAGACCCGACAACAGACAGTACTCGCCAGAGACGGACCGCCCGGTCAGGTCTAAAATTCAACTACGAGCTTTTTAACTGCAACAACTTTAATATACGCTATTGGAGCTGGAATTACCGCGGCTGCTGGCACCAGACTTGCCCTCCAA
+
DDDCDIIIIIIIHIIIHIHIIIIIIIHIIIHHEHIIIHIIIIIIIIIIIIIIIIIHIIIIIIIIIHIIHIIIIIIIIIHEHHHHIHHGIIIHHIIIIIHIHGHHHHHIHHIHHIHIIHHIIIHHIIHIIHIIIGHGHIHHIIIIIIIHHHIHDHHHFHIHIIIIIIIHIIIIHHHIIIIIIHIIIIIIIIIIIIIIIIHIIIIIIIHHIIIIIIHIIIIIIHHIIIIIIIIIIIIIIIIIIIIII=IIIIIIIIIIIIIHIIIIIIIIIIIIIIHIIIIHHIIIIIIIIIHIIHHHGFIIIIIIIIIIIIIIIIIIIIIIIIIIIIIIIIIGIHIIIIDDDDD
@HISEQ:969:HM2KJBCX2:2:1102:5001:24348 2:N:0:ACTATGCA
TCGGTCCATAGCCCCAACTATCCCTATTAATCATTACGTCAATCCTAGAAACCAACAAAATAGGATCAACGTCCTATTTCATTATTCCATGCTAATGTATTCAAGCGCGAGCCTGCTTTAAACACTCTAATTTTTTCAAAGTAACAGTCCTGATTCCCCACCACACCAAATTAATGACATGATGGTTCGTCAGAAGGTAGAAATCAGTAACACCAGTACGTACCGAAGGCACGACCAGCGTACTAATCCCGAAATTCAACTACGAGCTTTTTAACTGCAACAACTTTAATATACGCTATTGGAGCTGGAATTACCGCGGCTGCTGGCACCAGACTTGCCCTCCAA
+
@@D@D@DGHGHIHHIH=GHHIIGHHHGEFEHHHHHHHEHFHCGEF@@1CGH@<FGHCCEHEHHFHECHH@HHEHHCHHGEHIIIIH1CCCCCG@GHHHHFIIIHIGIIIHIHGHEHHHFIHEFCHHGH@GHHHIHDHHIIIGIHHEIHHFHIHIHIIIHGFHHH@IIHIIHIIHHFEIHHHHFHIIIHIIIIIHHHIIIIIIHHIIIHHHIIIHIIIHIIHIGIIIIIGIIIIHIHHHIHIIIHIIIIHIIIIIIIHFIGHIIHHIIIIIIHHHHIIIHHHIHHHHIIIIHHHGIIIIIIIIIIIIIIIIIIIIIIIIIHIIIIIIIIIIIHHIIIIIHHACDDD
@HISEQ:969:HM2KJBCX2:2:1102:13191:24703 2:N:0:ACTATGCA
TCGGTCCATAGCCCCAACTATCCCTATTAATCATTACGGTGGTCCTAGAAACCAACAAAATAGAACACAACGTCCTATTCTATTATTCCATGCTAATCTATTCAAGCAATAGCCCGCTTTAAACACTCTAATTTTTTCAAAGTAATGGTCCTGGCTCCCCAACACACCATACTGGTTCACCAGAAGGAAGACCCGACAGCAGACAGTACTCGCCAAAGACGGACCGCCCGGCCAGGCCTAAAATTCAACTACAAGCTTTTTAACTGCAACAACTTTAATATACGCTATTTGAGCTGGAATTACCGCGGCTGCTGGCACCAGACTTGCCCTCCAA
+
DDD@DIIHHHHC@G@@<CHHHIIFHHIHHEIIHIHHGFIIHHIHHIHHIIIIIIIIIIGFHHIIIIIHIIEEHHHICHHIIGHHIIIHFEIHHHHEHHHHIIIIHHIHHHHDHHHHHHFHHHHIFIIEDHHHHHHHIIHHEIIHGGEHHHHHHGDHHIGIHFHHH0GIIHHHIHHHGIHHHIIHIHHHIIHHHHHIHHHHHHHGHHHIHDHHEFCHEHHIHIIIHIHHEHHHGHIIHHHIHHIIHHGGFEHEEHHHHGEHHHHIHHIGHIHGHHHHHHHIHHHHIIIIHIIIIIIIHEHIGIHIHIIIHHHHIIHIHIIHEHHGIIIIIDDDDD
@HISEQ:969:HM2KJBCX2:2:1102:16063:24051 2:N:0:ACTATGCA
TCGGTCCATAGCCCCAACTATCCCTATTAATCATTACGGTGGTCCTAGACCAACAAAATAGAACCAACGTCCTATTCTATTATTCCATGCTAATCTATTCAAGCAAAAGCCCGCTTTAAACACTCTAATTTTTTCAAGGTAATGGTCCTGGTTCCCCGACACACCCAATAAAGGGCATACCGGCTCACCAGAAGGATAGACCCGACAACAGACAGTACTCGCCAGAGACGGACCGCCCGGTCAGGCCTAAAATTCAACTACGAGCTTTTTAACTGCAACAACTTTAATATACGCTATTGGAGCTGGAATTACCGCGGCTGCTGGCACCAGACTTGCCCTCCAA
+
DDDCBIIIIIHIIIIIGHIIIGHHHIIIIHIHIIIIIIIIIIIHHHIIIGHFHIIIIIHCHIIIIIIIIICHHGIIHHHHIIIIIIIIHHIIIIIIEHIIHHIIIIIHHIHIIHIIHHHIIHIIIIHIHHIIIIIHHHIHIIIHHIIHHHHHIIIHHHHHHHIIIIIIHIIIHHGIIIIHHHIIIIIIIIIIIIIHHIIIIIIIIIIIHHHHIIIHIIHIIIIIIIIIIIIIIIIIHIIIHHHIIIIHIIIIHIIIIIIHHIHHHIIIHHHIHIIIIIIHHHHGEIIHIHHHHHGHGHIIIIIIIHIIIIIIIIIIGHGHIIIIHIIIIIIIIIHIHIDDDDD
@HISEQ:969:HM2KJBCX2:2:1102:12052:24008 2:N:0:ACTATGCA
TCGGTCCATAGCCCCAACTATCCCTATTAATCATTACGTCGATCCTAGAAACCAACAAAATAGAATCAAACGTCCTATTTCGTTATTCCATGCTAATGTATTCAAGCGTGAGCCTGCTTTAAACACTCTAATTTTTTCAAAGTAACAGTCCTGATTCCCCAAGACACCAAATTAATGACATCATGGTTCGTCAGAAGGTAGGAATCAATAATACCAGTACGTACAATAGCACGACCAATATATTGATCCCGAAATTCAACTACGAGCTTTTTAACTGCAACAACTTTAATATACGCTATTGGAGCTGGAATTACCGCGGCTGCTGGCACCAGACTTGCCCTCCAA
+
<0<0<</<<FH?G1<<<01<F@G@1<F1DH1D@CHHH?11/<<10<CCCG?111DGEC@1<C<<FCH1<<DC@1<CG1FG@1<F1GCC<D@1DHG@HEFGHHCHHG6CG<CEFEGFHGBB<61@D@G@HFCCHB@HF1F<A?FF?GCECHEGD?@HD@C<<E0HEH?EEFHF?HHCGCHHFC/@DDFECC0FHHA@0<01<<@HG<HEEFHGFGCFDD<=HFHFFHC1GFHBAEG<<1EIHHGDA=FCGIHIIIIIHHG?GC@D1HCCHHGC<<C@1C@G@<<<11HCHGEEIHCEIHEHGCHEGHEF<FCCCDDCCGEF?H?EHHGF1CGCEG?HCE@HDD@?D
@HISEQ:969:HM2KJBCX2:2:1102:16323:24688 2:N:0:ACTATGCA
TCGGTCCATAGCCCCAACTATCCCTATTAATCATTACGTCAATCCTAGAAACCAACAAAATAGGATCGAACGTCCTATTTCATTATTCCATGCTAATGTATTCAAGCGTTAGCCTGCTTTAAACACTCTAATTTTTTCAAAGTAACAGTCCTGTTTCCCTGCAACACCAAATTAATGACATTACAGTTCTTCAAGAAGGAGGAATCAGTAAAGCCAGTACATACCATAGGCACGACCAACCTACTGACCCCGAAATTCAACTACGAGCTTTTTAACTGCAACAACTTTAATATACGCTATTGGAGCTGGAATTACCGCGGCTGCTGGCACCAGACTTGCCCTCCAA
+
DDDDDIIIHHHIIIIIHIIHIIIIIIIIIIIHIIIHIIIIIIIHIIIIIIIHIHGIHIIIHHIIGHIIIIIIIIIHEIIIIIIIIHIDGHHHIHIIIIIIIHIIIIIIIIIIIIIIIIIHIIIIHIIIIIIIHIIIIIIIIIIIIIIIIIIIIIIIIHIIHIIIIIIIIHIIIIHIIIIIIIIIIIIIIHIIIIIIIIIHIHIIIIIIHIIIIIIIIIIIIIIIIIIIIIIIIIIIIIIIHHHGIIIIIIIIIIHHHIIIIIIIIIIIIIIIIIHIIIIIIIIIIIHIIHGIIIIIIIIIIIIIIIIIHIIIIIIIHIIIIHIHIIIIIIIIIIIIIHIIIDDDDD
@HISEQ:969:HM2KJBCX2:2:1102:17039:24551 2:N:0:ACTATGCA
TCGGTCCATAGCCCCAACTATCCCTATTAATCATTACGGTGGTCCTAGACCAACAAAATAGAACCAACGTCCTATTTTATTATTCCATGCTAATCTATTCAAGCAAAAGCCCGCTTTAAACACTCTAATTTTTTCAAGGTAATGGTCCTGGTTCCCCGACACACCCAATAAAGGACATACCGGCTCACCAGAAGGATAGACCCGACAGCAGAACAGTACTCGCCAGAGACGGACCGTCCGGTCAGGCCTAAAATTCAACTACGAGCTTTTTAACTGCAACAACTTTAATATACGCTATTGGAGCTGGAATTACCGCGGCTGCTGGCACCAGACTTGCCCTCCAA
+
CDDDDIIIIIIIIIIIIIIIHIIIIIIIIIIIIHIIIIHGHIIIIIIIIIIIIIIIIEHIHIIIIIIIIEHHHIIIIIHIIIFHIHHFHHHHIIIIIIIIIIIIIIIIHIIIHIIIIIIIIIHHHIIHIHIIIIIIHIIIHHHHHGHIHIIIIIIIHIIIIIIIIIIHIHIIIIIIHHIIIIIHIIIIIIHHIIIIHGIIIIIIIIIIHIIIIIIIHHIIIIIIIIIIHIIIIIIIIIIIIIIIIIIIIIIIIIIIIIIHEIIHIIIIIIIIIIIIHIIIIHIIIIIIIIIHIIIHHFHIIIIIIIIIIIIIIIIIIIIIIIIIIIIIIIIIIIIIIIIDDDDD
@HISEQ:969:HM2KJBCX2:2:1102:14080:25383 2:N:0:ACTATGCA
TCGGTCCATAGCCCCAACTATCCCTATTAATCATTACGTCAATCCTAGAAACCAACAAAATAGGATCGAACGTCCTATTTCATTATTCCATGCTAATGTATTCAGGCGTTAGCCTGCTTTAAACACTCTAATTTTTTCAAAGTAACAGTCCAGATTCCCTGCAACACCAAATTAATGGCATTACAGCTCATCAGGAAGGAGGAATCAGTGAGACCAGTACATACCAGTGGCATGACCAACCTACTGACCCCGAAATTCAACTACGAGCTTTTTAACTGCAACAACTTTAATATACGCTATTGGAGCTGGAATTACCGCGGCTGCTGGCACCAGACTTGCCCTCCAA
+
DDBDDIIIIIIIIIIIIIIIIIIIIIIIIIIIIIIIIIIIIIIIIIIIIIIIIIIIIIIIIIHIHIIIIIIIIIIIHIIIIIIIIIIIIIIIIGIIIIIIIIIIIIIIIIIIIIIIIIIIIIIIIIIIIIIIIIIIIIIIIIIIIIIIIIIIIIIIIIIIIIIIIIIIIIHHIIIIIIIIIIIIIIHIIIIIIIIIIIIIIIIIIIIIIIIIIIIIIIIIIIIIIIIIIIIIIIIIIIHIIHHIGIIIIIIIIIIIIIIIIIIIIIIIIIIIHIIIIIIIIIIHIIIIIIIIIIIIIIIIIIIIIIIIIIIIIIIIIIIIIIIIIIIIIIIIIIIIIIIIIDDDDD
@HISEQ:969:HM2KJBCX2:2:1102:3853:26552 2:N:0:ACTATGCA
TCGGTCCATAGCCCCAACTATCCCTATTAATCATTACGTCAATCCTAGAAACCAACAAAATAGGATCGAACGTCCTATTTCATTATTCCATGCTAATGTATTCAAGCGTTAGCCTGCTTTAAACACTCTAATTTTTTCAAAGTAACAGTCCTGTTTCCCTGCAACACCAAATTAATGACATTACAGTTCTTCAAGAAGGAGGAATCAGTAAAGCCAGTACACACCATTGGCACGACCAACCTACTGACCCCGAAATTCAACTACGAGCTTTTTAACTGCAACAACTTTAATATACGCTATTGGAGCTGGAATTACCGCGGCTGCTGGCACCAGACTTGCCCTCCAA
+
CDCDDIIIIIIHHIIIFIIIIIIIIIIIIHIIHIIIIIIIIIIIHIIIIHIIIIHHEHHIIIIIIIIGHHIIIHHIIIIIIHHIIIIHIIIIIHIIIIHIHHIIIIHHIIIHIIIIIIIIIIIIIIIHIIHIHHIIHIHIHIIIIIIIIIIIHFIIIIIIIHIIIIIIIIHHHIIHIIIIIIIIIIIIIHHGIIIIIIIIHIIIIIIIIIIHIIHIIIIIIIIIIIIIIIIIIIIIIIIIIIIHHHFIIIIHIIIIIGIIIIIIIIIIIIIIIIIIIIIIIIIIIIIIIIIIIIIIIIIIIIIIIIIIIIIIIIIIIIIIIIIIIIIIIIIIIIIIIIIIICDDDD
@HISEQ:969:HM2KJBCX2:2:1102:7049:26720 2:N:0:ACTATGCA
TCGGTCCATAGCCCCAACTATCCCTATTAATCATTACGTCGATTTCCGAAAACCAACAAAATAGAAACGACGTCCTATTCCATTATTCCATGCACGAATATCCAAGCGTGTAAAGCCTGCTTTGAGCACTCTAATTTTTTCAAAGTAAACCTGGCGGCGCCCCAGGACACTCGGTTAAGAGCACCCTGATGCCTCCGCCACACCATTCACGGGCCAATGGGACAGTCGCGCCAAACAGCGGACCGTCCCCTACCCGCCGAGATCCAACTACGAGCTTTTTAACCGCAACAACTTTAATATACGCTATTGGAGCTGGAATTACCGCGGCTGCTGGCACCAGACTTGCCCTCCAA
+
DBDDDIIIIHEHHIIIIIIIIIIIIIHIHIIIIIIIIHHIIIIIIIIIHIIIIIHIIIIIFHIHIIHIIIIIHIIIIIHIIIIIIIIIIHIIEHIHIIIIHHHIIIIHHHIIIIIIIIIIIHIIIIIIIIIIIIIIIIIHIIHIHHHHHIIIIIIIIIIIIIIIHIIIIIIIIIIIIHHHHIIIIIIIIHHIHIIIHIIHIIIIIIHHIIIIIIIIIIIIIIIIIIIIIIIIIHIIIIIIIIIIHHIIIIHHIIIIIIIIIIHIIIIIIIIIIIIIIIIIIIIIIIIIIIIIIIIIIHIIIIIIIIIIIIIIIIIIIIIIIIIIIIIIIIIIIIIIIIIIIIIIIIIIDDDDD
@HISEQ:969:HM2KJBCX2:2:1102:8430:25773 2:N:0:ACTATGCA
TCGGTCCATAGCCCCAACTATCCCTATTAATCATTACGTCAATCCTAGAAACCAACAAAATAGGATCGAACGTCCTATTTCATTATTCCATGCTAATGTATTCAAGCGTTAGCTTGCTTTAAACACTCTAATTTTTTCAAAGTAACAGTCCAAATTCCCCGCAACACCAAATTAATGGCATTACGGATCATCAGGAAGGAGGAATCAGTGAGACCAGTACATACCAGAGGCATGACCAACCTACTAACCCCGAAATTCAACTACGAGCTTTTTAACTGCAACAACTTTAATATACGCTATTGGAGCTGGAATTACCGCGGCTGCTGGCACCAGACTTGCCCTCCAA
+
DDDADIIIHIIIHHIIIIIIIIIIIGIIIIIGIHIIIIIHIIHIIIHIIIIIIIIIHGIIIIGHHEFGHIHHIIIIIGHIIIIIIIIHIGICHIHIHGIIIHHFHHHIIIIIIIHGHIHIIIIFHIIIIIIHIIIIHIHIIIIIHHIIIIIIIHIIHIHHIIIIIIIIIIIIIIIIIIIIIIIIIIIIIIIIII;IIIIHIIIIIIIIIIIIIIIIIIIIIIIIIIIIHIIIIIIIIIIIIIHHIIHIIIIIIIIIIHIHIHIIIIIIIIIIIIHIIIIHIIIIIIIIIIIIIHIIIIIIIIIIIIIIIIIIIIIIIIIIIIIIIIIIIIIIIIIIIIIIHBADDD
@HISEQ:969:HM2KJBCX2:2:1102:17692:27981 2:N:0:ACTATGCA
TCGGTCCATAGCCCCAACTATCCCTATTAATCATTACGTCAATCCTAGAAACCAACAAAATAGGATCGAACGTCCTATTTCATTATTCCATGCTAATGTATTCAAGCGTTAGCCTGCTTTAAACACTCTAATTTTTTCAAAGTAACAGTCCTGTTTCCCTGCAACACCAAATTAATGACATTACAGTTCTTCAAGAAGGAGGAATCAGTAAAGCCAGTACATACCATAGGCACGACCAACCTACTGACCCCGAAATTCAACTACGAGCTTTTTAACTGCAACAACTTTAATATACGCTATTGGAGCTGGAATTACCGCGGCTGCTGGCACCAGACTTGCCCTCCAA
+
DDDDDIHIHHEHFIIGIIIIIIIHIECHHIIGIHIIIIFEHHHHHHHHIIHHHHIIH?HFFHHFHHHHCEHHFHCEI@GHHIIHHEHHEEHHGIIIHHHIHIHGHEGEHHIIHIHIIHHIHHGHIHHIHIEIHHCHIIHIGEFIHHHIHGHHFHHGHEHIIIHIEFDIIGIIHIHHHHHHHIIHHFGEHHIHIIIIIHHHHEIGIIIIHHFEHHHIIIHIHHIIHHHHEHGHIIHHEHFGHHGHHHHHHGHCHIIFHEHHEHIIHFIHIIHEIIIIIGIHIIIIHGEEIIIIHIHGHFIIIIIIIHIIIHHHGHDDDDIIHHCHEIHIIIHHHFG@CFIIH@ADDD
@HISEQ:969:HM2KJBCX2:2:1102:16908:28930 2:N:0:ACTATGCA
TCGGTCCATAGCCCCAACTATCCCTATTAATCATTACGTCAATCCTAGAAACCAACAAAATAGGATCAACGTCCTATTTCATTATTCCATGCTAATGTATTCAAGCGCGAGCCTGCTTTAAACACTCTAATTTTTTCAAAGTAACAGTCCTGATTCCCCACCACACCAAATTAATGACATGATGGTTCGTCAGAAGGTAGGAATCAGTAACACCAGTACGTACCGAAGGCACGACCAGCGTACTAATCCCGAAATTCAACTACGAGCTTTTTAACTGCAACAACTTTAATATACGCTATTGGAGCTGGAATTACCGCGGCTGCTGGCACCAGACTTGCCCTCCAA
+
DDDDDHHHIIHIIHIIIIIHIHIIIIHIIHIIIIIIIIIIIIHIIIIGIIIIIIIIIHGHHHHFHHHH@HIHHGHIIIIIIIIIIHHEEFHHIIIIHHIIIHIIIIIIIHIIIIIHHHHIIIIIIIIHIHHIIIHHHIIHIIIHIIIHHHHHHHIIIIIHIIIIGIHIIIIIIHHIIIIIIIIHDIIIIHIIIIIHIIIIIIIIIIIIIIIIIIIIIIIIIIGIIIIIIIIIIIIIIIIHHHHHIIIIHIIIHIHIIHHHHFIIHIIIIIIIIIIIIIIIIIIIIHIIIIIIIIIIIIIIIIHIIIIIIIIIIIIIIIIIIIIIIIIIIIIIHIIIIIIHDDDDD
@HISEQ:969:HM2KJBCX2:2:1102:14442:29425 2:N:0:ACTATGCA
TCGGTCCATAGCCCCAACTATCCCTATTAATCATTACGGTGATCCTAGAAACCAACGAAATAGAATCAGTCCGTCCTATTTCATTATTCCATGCTAATGTATTCAGACGTTAGCCTGCTTTAAACACTCTAATTTTTTCAAAGTAACAGTCCTGATTTCCCAACACACCAAATAAATGGCATAAAAGTTCCTCAGAAGGTAGAGATTTATCTCACCAGTGCAGACAATTAAGCCTGACCAATGGGTAAACCCCGAAGTTCAACTACGAGCTTTTTAACTGCAACAACTTTAATATACGCTATTGGAGCTGGAATTACCGCGGCTGCTGGCACCAGACTTGCCCTCCAA
+
DDDDDIIIIIIIHHIIIIIIHIIIIIIIIIIIIHIIIIIIIHIIIIIIIIIHIIIIHFHHIGIHHIIIIHHHHICEHHIHIIIHIHIIIIIIIIIIIHIIIHIHHIIIIHHIGIHIIIIIIHIIIIIIIIIHIIIIIHHHFHHHGHIIIIIIIHIIIIIIIIIIIIIIIIHIIIIIIGIIIHIIIIIHIHHIHIIIIIIHIIIIIHHIHGIIIIIIIIIIIIGIGIHHIIIIHIIIIIIIIIIIHHDIIIIHIIIIIIIIIIHIIIHIIIIIIIIIIIIIIIIIIIIIIHIIIIIHIIIIIIIIIIIIHIIIIIIIIIIIIIHEGIIIIIIIIIIIIIIIIIIDDDDC
@HISEQ:969:HM2KJBCX2:2:1102:13901:29843 2:N:0:ACTATGCA
TCGGTCCATAGCCCCAACTATCCCTATTAATCATTACGGTGATCCTAGAAACCAACAAAATAGAACCATGCCGTCCTATTTTATTATTCCATGCTAATCTATTCAAGCACTAGCTTGCTTTAAGCACTCTAATTTTTTCAAGGTAATAGCTCTGCTTCCCCAACGCACCAAATTAATGGCATGAAGGTTATTCAGAAGGTAAGAATCCATCAAATCAGTACGAACAGTGAAGCCCGACCGATAGACAGATTCCGAAATTCAACTACGAGCTTTTTAACTGCAACAACTTTAATATACGCTATTGGAGCTGGAATTACCGCGGCTGCTGGCACCAGACTTGCCCTCCAA
+
DDDDDIIIIIIIIIIIIIIIIIIIIIIIIIIIIIIIIIIIIIIIIIHHHIIIIIIIIHHHIIIIIIIIIHIFIHHHIIIIIIIHIIIIIIIIIIIIIIIIIHIIHIIIIIIIIIIHIIHIIIIIIIIIIIIIIIIIIIIIIIIHIIIIIIIIIIIIIIIIIIIIIIIHIIIIIIIHIIIIIIIIIIIIIIIIIIIIIIIIIIIIIIIIIHIIIIIIIIIIIIIIIIIIIIIIIIIIIIIIIIIIIHFIIGIIIIIIIIIIIIIIIIIIIIIIIIIIIIIIIIIIIIIIIIIIIIIIIIIIIIIIIIIIIIIIIIIIIIIIIIIIIIIIIIIIIIIIIIIIIIIDDDDD
@HISEQ:969:HM2KJBCX2:2:1102:11893:29775 2:N:0:ACTATGCA
TCGGTCCATAGCCCCAACTATCCCTATTAATCATTACGGCGGTCCTAGAAACCAACAAAATAGGACCGCACGTCCTATTCTATTATTCCATGCTAACGTATTCGAGCAAAGGCCTGCTTTGAACACTCTAATTTTTTCAAAGTAAAAGTCCTGGTCCCCAACACACCCAGTGAAGGGCATGCGGTTCTCCAGAAGAGAAGGCCCGGCCGGACAAGTGCACGCGGTGAGGCGGACCTGCCAGCCAGGCCAAAGGTTCAACTACGAGCTTTTTAACTGCAACAACTTTAATATACGCTATTGGAGCTGGAATTACCGCGGCTGCTGGCACCAGACTTGCCCTCCAA
+
DDDDCHIIIIIIHIIIIIIIIIIIIIIIIIIIIIIIIIIIDHHIIIIIIIIIHIIIIIHHHHHIIIIHIIHHIIIIIIIIIIIIIIIIIIHIGHIIHIHHHIIIIHIIIIIIIIIIIIIIIIHIHIIIIIHIIIIHIIIHIIIIIIIIIIIIIIIIIHIIIIHHIIHIGIIIIIIIIIIIIIIIIIHHIIIIGIIIIIIIHIIIIIIIIIIIIIIIIIIIIIIIIIIIIIIIIIIIIIIIIIHIIHHHGIIIIIIIIIIIIIIIIIIIIIIIHIIIIIIIIIIIIIIIIIIHIIIIIIIIIIIIIIIIIIIIIIIIIIIIIIIIIIIIIIIIIIIIIIIDDDDD
@HISEQ:969:HM2KJBCX2:2:1102:17871:30148 2:N:0:ACTATGCA
TCGGTCCATAGCCCCAACTATCCCTATTAATCATTACGTCGATCCTAGAAACCAACAAAATAGAATCAAACGTCCTATTTCATTATTCCATGCTAATGTATTCAAGCGTAAGCCTGCTTTAAACACTCTAATTTTTTCAAAGTAACAGTCCTGATTCCCCACGACACCAAATTAATGACATCGCGGTTCTTCAGAAGGTAGGAACCAATAATGCCAGTGCGTACCGAAGCACGACCAACAATTTGATCCCGAAATTCAACTACGAGCTTTTTAACTGCAACAACTTTAATATACGCTATTGGAGCTGGAATTACCGCGGCTGCTGGCACCAGACTTGCCCTCCAA
+
DDDBDHIIIHHHIIHIIHIIIIIIIIIIIIIIIIIHIIIIIIIHHHIIIIIHIIIIHIIIIGIIIFHIHIIIIIHIIIIIIIIIHIIHIIIIGIIIIIIIIIHIIHHIIIIIIHIHIIIIIIIIHIIIIIHIIHHIIIIIIIIIIIIIIIIIIIIIIIGIIIIIIIHIIIIIIIIIIIHIIIIIIIIIIIIIIIIIIHIHIIIIIIIIIIHIIIHIIIIIHIIIIIIIIIIIIIIIIIIIIIHHIIIIIIIIIIIIIIIHHIIIIIIIIIIIIIIIIIIIIIIIHIIIIIIIIHIIIIIIIIIIIIIIIIIIIIHIIIIIIIIIIIIIIIIIIIIIIIIIDDDDD
@HISEQ:969:HM2KJBCX2:2:1102:8152:30426 2:N:0:ACTATGCA
TCGGTCCATAGCCCCAACTATCCCTATTAATCATTACGTCAATCCTAGAAACCAACAAAATAGGATCGAACGTCCTATTTCATTATTCCATGCTAATGTATTCAAGCGTTAGCCTGCTTTAAACACTCTAATTTTTTCAAAGTAACAGTCCTGTTTCCCTGCAACACCAAATTAATGACATTACAGTTCTTCAAGAAGGAGGAATCAGTAAAGCCAGTACATACCATAGGCACGACCAACCTACTGACCCCGAAATTCAACTACGAGCTTTTTAACTGCAACAACTTTAATATACGCTATTGGAGCTGGAATTACCGCGGCTGCTGGCACCAGACTTGCCCTCCAA
+
DDDCDIIIIIIIIIIGIIIIIIIIIIIIIIIIFHIIIIIIIIIIIIIIIIIIIIIIIIHIHIIIHIIIIIIHHIIIIIHHIIIIIGHFEHIIIIHIIIIIIHFHHIIIIIIHGHHHHIIIIIIIIIIIHIIIIIIIIIIIHIIIIIHIHIIIIIHIIIIIIIIIIHFHIIIHHIIIIHHIIIHHHIIIGIIIIIIIIIIIHIIIIIIIHHHEIIIIIIIIIIIIIIIGIIIHIIIIIGHIIIHEHIIIHIHIIIIIIIIIIIIIHIIIIIIIIHIIIIIIIIIIIIIIIIIHCIIIIIHIIIIIIIIIIIIIGIIIIIIIIIIIIIIIIIIIIIIIIIIGIDDDDD
@HISEQ:969:HM2KJBCX2:2:1102:14297:30415 2:N:0:ACTATGCA
TCGGTCCATAGCCCCAACTATCCCTATTAATCATTACGTCAATCCTAGAAACCAACAAAATAGGATCAAACGTCCTATTCTATTATTCCATGCTAATCTATTCAAGCAATAGCCCGCTTTAAACACTCTAATTTTTTCAAGGTAATGGTCCTGGCTCCCCAACACACCCAATAAAGGACATGCTGGCTCACCAGAAGGAAGACCCGACAGCAGACAGTACTCGCCAAAGACGGACCGCCCGGCCAGGCCTAAAATTCAACTACGAGCTTTTTAACTGCAACAACTTTAATATACGCTATTGGAGCTGGAATTACCGCGGCTGCTGGCACCAGACTTGCCCTCCAA
+
DDDDDIIIIIIIHIIIIIIIIIIIIIIIIHIIIIIIIIIIIIIIIIIIIIIIIHIIIIIIIIIIHIIIIIIHHIIIIIIIHIIHHIHIHIHIHIIIIIIIIHIIIIIIIIIIIHIHHHIIHHHIIIIIIIIIIIIIIIIIIIIIIIIIIIIIIHIIHIIIIIIHIIIIIIIIIHIIIIIIIIIIHIIIIIIIIIIIIIIIIIIIIIIIIIIIIIIIIIIIIIIIIIIIIIIIIIIIHHIIIIIHIIIHHIIIIIIIIIIIIIIIIIIIIIIIHIIIIIIIIIIIIIIIIIIIIIIIIHHHIIIIIIIIIIIIIIIIHIIIIIIIIIIIIIIIIIIIIIIIDDDDD
@HISEQ:969:HM2KJBCX2:2:1102:4573:31687 2:N:0:ACTATGCA
TCGGTCCATAGCCCCAACTATCCCTATTAATCATTACGGTGATCCTAGAAACCAACAAAATAGAACCATGCGTCCTATTTCATTATTCCATGCTAATGTATTCAGGCAATAGCCTGCTTTAAGCACTCTAATTTTTTCAAGGTAACAGTCCTGCTTCCCCAACGCACCAAATTAATGGCATGCTGGTTATTCAGAAGGTAGGAATCCATCACGCCAGTACAGACCCAAAAGCCCGACCAACGGATAAATCCCGAAATTCAACTACGAGCTTTTTAACTGCAACAACTTTAATATACGCTATTGGAGCTGGAATTACCGCGGCTGCTGGCACCAGACTTGCCCTCCAA
+
DDDDDIIIIIIIIHIIICHIEHHIIHHIIIHIIHHIIIIHIIIHIIIIIHHHHIHIIHIGHIHIHIIIHEHCGHHIHIIIGIIIHHHIEHIHHHHIHHIIHGHHHIHIIHIIIIHHHIIHIGHHHHHIIHIHHHIHHIHIIHHHHHHIHHIHIIIIGHHGHEIHHHHHHHIHIHGHIGIIIIIIIIHIIIHGHIIHHIHHIHHHGHIIIIHHHIIGHHGHIIIIIIIIHIIIIHHEIHHHIIHIHDIIHIIIIGIIIIIIIIIIIHIIIIHIIHHIHIHIIIIIHIIHHHIIIIIHIIIIIIIIIIIIIIIIIIIIIIIHIIIIIIIIIIIIIIIHIIIIIIDDDDD
@HISEQ:969:HM2KJBCX2:2:1102:3214:31007 2:N:0:ACTATGCA
TCGGTCCATAGCCCCAACTATCCCTATTAATCATTACGTCAATCCTAGAAACCAACAAAATAGGATCGAACGTCCTATTTCATTATTCCATGCTAATGTATTCAAGCGTTAGCCCGCTTTAAACACTCTAATTTTTTCAAAGTAACAGTCCTGTTTCCCTGCAACACCAAATTAATGGCATTACAGTTCTTCAGAAAGGAGGAATCAGCGAAGCCAGTGCATACCAGTGGCACGACCAACCTGCTGACCCCGAAATTCAACTACGAGCTTTTTAACTGCAACAACTTTAATATACGCTATTGGAGCTGGAATTACCGCGGCTGCTGGCACCAGACTTGCCC
+
<<D0DE<11<<1D10<C0FG@EG1CFH1<@C?CGH?1<1D<CFG@F1C<D?GGF1<<<F@CHHCE1@@D?FH1100<1<GEG1D1<<<C@GHII@?FFHGHECGEC?ECG0EHF$@?B0BC@<GF<CGG@@DHGDC/F@FGFF<1A9<7@A<CC1?D?FC@@EGCCEHHFEEC</@C//ADB<///FDED/C<EG.F0CC0HHF@E<0/11@CHFF<1HG?D<11<D1<<0<<1E<FD<<1<@<<0/?HHG1D1C1C@FHGGC<1C?EGEH@@<@HD1FC<F<<HHC?F<?ECE?C@?FCEC<1EEG@@GHECCHD<DFG1GEC1F<C@H??C1D?B<0AD
@HISEQ:969:HM2KJBCX2:2:1102:7695:32150 2:N:0:ACTATGCA
TCGGTCCATAGCCCCAACTATCCCTATTAATCATTACGTTGTACCTAGAAACCAACAAAATAGGTTCGAACGTCCTATTTCATTATTCCATGCTAATGTATTCAAGCGTTTGCCTGCTTTAAACACTCTAATTTTTTCAAAGTAACAGTCCTGACTCCCCACAACACCAAATTAATGACATCATGGTTCATCAGAAGGGAGAAATCAACGACGCCAGTGCGTACCGAAGGCACGACCGACGTATTGATCCCGAAATTCAACTACGAGCTTTTTAACTGCAACAACTTTAATATACGCTATTGGAGCTGGAATTACCGCGGCTGCTGGCACCAGACTTGCCCTCCAA
+
DDDDDIIIIIIIIIIIIIIIIIIIIIIIIIIIIIIIIIIIIIIIIIHIIHIIIIIIIIIHIIHHHIIIIIIIIIIIIIIIIIIIIIIIGHIHHIIIIIIIIIHIIIIIIIHIIIIIIIIIIIIIIIIIIIIIIIIIIIIIIIHIIIIIIIIIIIIIIIIIIIIIIIIHIIIIIIIIIIIIIIIIIIIIIIIIIIIIIIIIIIIIIIIIIIIIIIIIIIIIIIIIIIIIIIIIIIIIIIIIIHIHHIIIIIIIIIIIIIIIIIIIIIIIIIIIIIIIIIIIIIIIIIIIIIIIIIIIIIHHGIIIIIIIIIIIIIIIIIIIIIIIIIIIIIIIIIIIIIIIIDDDDD
@HISEQ:969:HM2KJBCX2:2:1102:13803:31369 2:N:0:ACTATGCA
TCGGTCCATAGCCCCAACTATCCCTATTAATCATTACGTCAATCCTAGAAACCAACAAAATAGGATCGAACGTCCTATTTCATTATTCCATGCTAATGTATTCAAGCGTTAGCCTGCTTTAAACACTCTAATTTTTTCAAAGTAACAGTCCTGTTTCCCTGCAACACCAAATTAATGACATTACAGTTCTTCAAGAAGGAGGAATCAGTAAAGCCAGTACATACCATAGGCACGACCAACCTACTGACCCCGAAATTCAACTACGAGCTTTTTAACTGCAACAACTTTAATATACGCTATTGGAGCTGGAATTACCGCGGCTGCTGGCACCAGACTTGCCCTCCAA
+
DDDDDGIIIIIIIGIIIIIIHIIIIIIIIIIHIIHHIHHIGIIIIIIIHHIHEHHIIIHEHGEHIIIIIHIIIHIIIIIIIHIIIIIHHIIIIIIIIGHHHDGHIIIIIIHIIIIIIIIIIIIIHIHHHHHHHHIIIIHHIHHHHHHIIIIIHIHIGIIHIHHIIGHHHHHIIIHIIIIHIHIHIHHHEGIIIIIIHIIIIIIHGEDIIIHIIGIIIIIHGIIGIIHIHEIIIIIIIIHIIIHFGH?HGIIIIIIIIIIIIIIIIIIIHIIIIHGHIIIIHHHHHHFIIHHIIIIIIHIHIIIIHIIIIIIIIIIIIIIIIIIIIIIIIIIHIIIIIIIIIDDDDD
@HISEQ:969:HM2KJBCX2:2:1102:15678:32694 2:N:0:ACTATGCA
TCGGTCCATAGCCCCAACTATCCCTATTAATCATTACGTCAATCCTAGAAACCAACAAAATAGGATCAAACGTCCTATTTCATTATTCCATGCTAATGTATTCAAGCGTTAGCCTGCTTTAAACACTCTAATTTTTTCAAAGTAACAGTCCTGTTTCCCTGCAACACCAAGTAAATGACATCACAGTTCTTCAAGAAGGAGGAATCAGTGAGGCCAGTGCATACCAGTGGCACGACCAACCTACTGACCCCGAAATTCAACTACGAGCTTTTTAACTGCAACAACTTTAATATACGCTATTGGAGCTGGAATTACCGCGGCTGCTGGCACCAGACTTGCCCTCCAA
+
DCBDDGIIIIIIHHHEHHHGFHEHHIHHHHGHI@GHFEFHIHIIIIIIFHHIIHCH1@GHIHHHGEFGGHEHEGHIHEHCHHEHIIHHIHHHHHHIHIFHHHHEFHHGIHEEHHHGHGHGFGAFHIFHIHBFEIIHIIHHEHIHHHHEFFDHHHEEDHHH1GHDFCHFFHHHHICH<<.GGHEE@FHHHGIIHGEHIHHHIHHEIHCG@HIIHHHEH;8<<<AA;IHHCDGBGHEH01F1<FCFFEHHEFGC<1HEHCCD1EHGCC@<1EGIHGCHHFEHG??GF<E@HG<ECDC@HFFIHHFHHHHF?HHHHIIHIHC@F@HG?HHEGEC@CHIIIIHHED0<00
@HISEQ:969:HM2KJBCX2:2:1102:3634:32464 2:N:0:ACTATGCA
TCGGTCCATAGCCCCAACTATCCCTATTAATCATTACGGTGATCCTAGAAACCAACAAAATAGAACCATGCCGTCCTATTCTATTATTCCATGCTAATGTATTCGAGCAAAAATGCCTGCTTTAAACACTCTAATTTTTTCAAGGTAAAGGTCCTGGATCCGCAAGACACCCAATTAAGGACATCAAGTTTCTCCAGAAGGTGAGAAATCAACAGCGACAGTTCATACCCCTTAAGGCACGACCATCACGTCAATCCCGAAATTCAACTACGAGCTTTTTAACTGCAACAACTTTAATATACGCTATTGGAGCTGGAATTACCGCGGCTGCTGGCACCAGACTTGCCCTCAA
+
B0D@DCHGGHCCHFHGIIHHHHE?HHIIIHHHEEHHHIIII?H?GHHCCGI1FHEEHHGHHEEHHCHIIIHCHEDHHIIIEHHIIIGH1C@HCEE@EF?@GCF=HGFEHIIIHHHIHEHIIEHFEGFHHEFFC@HGBCGDHH@DHHHHI18CGA<GEHIIHIIHHEFDHGGFGIHGHHHIHFIIHEHHHIHCHGHEGGGHCCFIHGCDCFHHEH@HEHHCF?CHCAEC?@DE<FF<03CHHFEHHHEDH=1HHHDHHF1C@<G?1ECG@CG<1HC<HE@HHEHIHGCG<EG<<1CFEEGEEE1IIIIHEC@EHG<@HHHHHDE</HFHHHHEG?F@IHFCCHEECHH@@DDD
@HISEQ:969:HM2KJBCX2:2:1102:5673:33720 2:N:0:ACTATGCA
TCGGTCCATAGCCCCAACTATCCCTATTAATCATTACGTCAATCCTAGAAACCAACAAAATAGGATCGAACGTCCTATTTCATTATTCCATGCTAATGTATTCAAGCGTTAGCTTGCTTTAAACACTCTAATTTTTTCAAAGTAACAGTCCAAATTCCCCGCAACACCAAATTAATGGCATTACGGTTCATCAGGAAGGAGGAATCAGTGAGATCAGTACATACCAGAGGCATGACCAACCTACTAACCCCGAAATTCAACTACGAGCTTTTTAACTGCAACAACTTTAATATACGCTATTGGAGCTGGAATTACCGCGGCTGCTGGCACCAGACTTGCCCTCCAA
+
DDDDDIIIHIIHIHIIIIIIIIIHIIIIIGIIIIIIIIIIIIIIIIIIIIHIIIIIII?HIIIHIIIIIGIIIHIIIIIIIIIIHIHIHIIIIIIIIIIHIIIIIIIHHHHIIIIIIIHHHHHHHIIIHHIIHHIHIHIIHIHHHIIIIIHHFHGGIIIIGHIHHHIIIIIIIIIHIIIIIIIIIIIIIGIIIIIIIIIIIIIIHIIIIHIIHHIIIIIIIIIIHHIIIIIII=IIIIIIIIIHHIHIIIIIIIIIIIIIIHHHIIIIIIIIIIIIIIIIIIIIIIHIIIIIIIIIIIIIIIIIIIIIIIIIGIIIIIIIIIIIIIIIIIIIIIIIIIIIIDDDDA
@HISEQ:969:HM2KJBCX2:2:1102:12708:34169 2:N:0:ACTATGCA
TCGGTCCATAGCCCCAACTATCCCTATTAATCATTACGTCAATCCTAGAAACCAACAAAATAGGATCGAACGTCCTATTTCATTATTCCATGCTAATGTATTCAAGCGTTAGCCTGCTTTAAACACTCTAATTTTTTCAAAGTAACAGTCCTGTTTCCCTGCAACACCAAATTAATGACATTACAGTTCTTCAAGAAGGAGGAATCAGTAAAGCCAGTACATACCATAGGCACGACCAACCTACTGACCCCGAAATTCAACTACGAGCTTTTTAACTGCAACAACTTTAATATACGCTATTGGAGCTGGAATTACCGCGGCTGCTGGCACCAGACTTGCCCTCCAA
+
DDDDDIIIIIIIIIIIIIIIIIIIIIIIIIIIIIIHIIIIIIIIIIIIIIIIIIIIIGIIIIHIIIIIIIIIIIIIIIIIIIIIIIIHIIIHHIIIIIIIIIIIIIIIIIIIIIIIIHIIIIIIIIIIIIIIIIIHIHIHIIIIIIIIIIIIHHIHIIHHIIIIIIHIIIHHIIIIIIIIIIIIIIIIIHIIIIIIIIIIIIIIIIIIIIIIIIIIIIIIIIIIIIIIIIIIIIIIIIIIIIIHIIIIIIIIIIIIIIIIIIIIIIIIIIIIIIIIIIIIIIIIIIIIIIIIIIIIIIIIIIIIIIIIIIIIIIIIIIIIIIIIIIIIIIIIIIIIIIIIIDDDDD
@HISEQ:969:HM2KJBCX2:2:1102:9503:34588 2:N:0:ACTATGCA
TCGGTCCATAGCCCAACTATCCCTATTAATCATGACCCTGGTCCTGAAAACCAACAAAATAAGAACCAATGTCCTATTCTATTATTCCATGCTACGGTATTCAAGCAATCGCCTGCTTTAAACACTCTATTTTTCTCAAGGTAATCCTTCTTGCAATGCGACACACCCACTCAAGGGCACGCCGCCCACAAGAACAAAGCACCGTGCAGTCTAGTACTGACGCGAGGCCAGACCAAACGCACAGCACCAACACTCAACTACGAGCTTTTTAACTGCAACAACTTTAATATACGCTATTGGAGCTGGAATTACCGCGGCTGCTGGCACCAGACTTGCCCTCCAA
+
DDDDDIIIIIIIIIIIIIIIIIIIIIIHIIIIIIIIIIIIIIIIIIIIIIIIIIIIIIIIIIHIIIIIIIIIIIIIIIIIIIIIIIHIIGIGIIIIIIIIIIIIIIIIIIIIIHIIIIIIIIIIIIIIHIIIHIIIIIIIHIIIIIIIIIHIIIIIIIIIIIIIIIIHIIIIIIIIIIIIIIHIIIIIIIIIIIHIIHIIIIIIIHIIIIIIIIIIIIIIIIIIIIIIIIIIIIIIIIIIIIIIIIIIIHHHHIHGEIHHIIHIIIIIIIIIIIIIIIIIIIIIIIIIIIHIIIIIIIIIIIIIIIIIIIIIIIIIIIIIIIIIIIIIIIIIGIIIIIDDDDD
@HISEQ:969:HM2KJBCX2:2:1102:7130:34730 2:N:0:ACTATGCA
TCGGTCCATAGCCCCAACTATCCCTATTAATCATTACGTCAATCCTAGAAACCAACAAAATAGGATCGAACGTCCTATTTCATTATTCCATGCTAATGTATTCAAGCGTTAGCTTGCTTTAAACACTCTAATTTTTTCAAAGTAACAGTCCAAATTCCCCAAAACACCAAATTAATGGCATTAAGGTTCATCAGGAAGGAGGAATCAGTGAGACCAGTACATACCAGAGGCATGACCAACCTACTAACCCCGAAATTCAACTACGAGCTTTTTAACTGCAACAACTTTAATATACGCTATTGGAGCTGGAATTACCGCGGCTGCTGGCACCAGACTTGCCCTCCAA
+
DDDCDHIIIIIIHIIIIIIIIIIIIIIIIHIIIIIIIIIIIHIHIIIIIIIIIHIIEHHHHHIIIIIIHHHIIIIIIIIIIHHIIIIIIGIIGHHIHHHHHHHIIIHIHHHIHHHHIHIIIIHIIIHGHEHHIIIHHHIIIHIIIIIHIGIIIIIIIIIHIIIIIIHIIIIIIIIHIIIIGIIIIIIIIIIIHHIIIIIIHIIIIIIIIIIIIIIIIIIIIIIIIIIIGIIIIIIIIIIIIIHHHIIIIIIIIIIIIIIIIIIIIIIHHIIIIIIIIIIIIIIIIIIIIIIIIIIIIIIIIIIIIIIIIIIIIIIIIIIIIIIIIIIIIHIIIIIIIIHHIDDDDD
@HISEQ:969:HM2KJBCX2:2:1102:16706:34734 2:N:0:ACTATGCA
TCGGTCCATAGCCCAACTATCCCTATTAATCATTACGTCAATCCTAGAAACCAACAAAATAGGATCAACGTCCTATTTCATTATTCCATGCTAATGTATTCAAGCGCGAGCCTGCTTTAAACACTCTAATTTTTTCAAAGTAACAGTCCTGATTCCCCACCACACCAAATGAATGACATGATGGTTCGTCAGAAGGTAGAAATCAGTAACACCAGTACGTACCGAAGGCACGACCAGCGTACTAATCCCGAAATTCAACTACGAGCTTTTTAACTGCAACAACTTTAATATACGCTATTGGAGCTGGAATTACCGCGGCTGCTGGCACCAGACTTGCCCTCCAA
+
DDDDDIIIIIHIIIIIIIIIIIIIIIIIIIIHIIIIIHIIIIIIIIIIIIIIIIIIIIIIIHHHIHIIIHHHIIIIIIIIIIIIHIIIIHIIHIIIIIIIIIHIIIIHIIHIIIIIIIIIIIIIIIIIIIIIIIIIIIIIIIIIIIIHIIIHHHIIIIHIIIIIIIIIIIIIIIIIIIIIIIIIIIIIIIIIIIIIIIIIIIIIIIIIIIIIIIIIIIIIIIIIIIIIIIIIIIIIIIIIIIHIIIIIIIIIIIIIIIIIHIIIIIIIIIIIIIIIIIIIIIIIIIIIIIIHIIIIIIIIIIIIIIIIIIIIIIIIIIIIIIIIIIIIIIIIIIIIIIIDDDDD
@HISEQ:969:HM2KJBCX2:2:1102:11940:35194 2:N:0:ACTATGCA
TCGGTCCATAGCCCCAACTATCCCTATTAATCATTACATCGATCCTAGAAACCAACAAAATAGAATCGGATGTCCTATTTCATTATTCCATGCTAATGTATTCAAGCGTGAGCCTGCTTTAAACACTCTAATTTTTTCAAGGTAACAGTCCTAATTCCCCGTGACACCAAATTAATGGCATTACGGTTCTTTAGAAGGTGAGAAATCAATAATATCAGTACATACCAACGGCATGACCGAAACATTGATCCCGAAATTCAACTACGAGCTTTTTAACTGCAACAACTTTAATATACGCTATTGGAGCTGGAATTACCGCGGCTGCTGGCACCAGACTTGCCCTCCAA
+
B@<@DEHHHEHI1CC0<@GCG1C@GFHIHHIIIIIIFIIIHIIIIIHIHHEFEEHGHIHHIIIIIII@HGHHHFCF?GGHHEHIHIICCHHIHHHEHHFHHEHGHHHIIICCGHIHHEGHIHHHHHHIIIHFHIIFHIIIIIIIHEHHFHIHHIIHFFHHFHHIIHFHHGHIIIHHIIIHGHHIHCHCFIGIIIHFHHHCHCHHG?HHHHHHIHEHIHHGGCHC?GECCHHFHHECEAIIHFFHICCE/:<EHGCEEC@HHHHCEHE?HHHHHHHGHEGEHHECHIIIFHHIH@HC?IHGCFGEGHEH?IIHIIHHEC/@FHEHIHGEEHCHG@C?IHHEDEBADA@
@HISEQ:969:HM2KJBCX2:2:1102:3573:35214 2:N:0:ACTATGCA
TCGGTCCATAGCCCCAACTATCCCTATTAATCATTACGGTGATCCTAGAAACCAACAAAATAGAACCATGCCGTCCTATTCTATTATTCCATGCTAATGTATTCGAGCAAAAATGCCTGCTTTAAACACTCTAATTTTTTCAAGGTAAAGGTCCTGGATCCGCAAGACACCCAATAAAGGACATCAAGTTTCTCCAGAAGGTGAGAAATCAACAGTAACAGTTCATACCCCTTAAGGCATGACCATCACGTCAATCCCGAAATTCAACTACGAGCTTTTTAACTGCAACAACTTTAATATACGCTATTGGAGCTGGAATTACCGCGGCTGCTGGCACCAGACTTGCCCTCCAA
+
DAAADGHEHH?@ECHEHIIIIIHHHHHIIHH?EHIFHHHIIIIFGHHHHIGEHFHIIIHGHIGHIIHII1EHH0ECHHFHHFGHHGHHGEHCHEEHIIEHGCG@HHHDHHHHIIHIHHFHHHHIHHH@HFHHIIHEGHHHCEIIGHEGHHHHIIIIIIIHGHIHHGD,IHCIHIIIIIHIHIIIHHIIHGHFFGIIIHIIHHHIIIHIIIIIIIIIHHGIIIIIIIIIIIIIHG?IHIIIIIIHHHGCHHFGIIHHCHGIIIIIIIIHHDIIIIIIIIHIIHIIIIHIIGIIHIIHIHEHHIIIIIIIIIIHHHIIIIHIIIIIIIIIIHHHIIIHIIIIHIIIIHIIDDDCD
@HISEQ:969:HM2KJBCX2:2:1102:18054:34254 2:N:0:ACTATGCA
TCGGTCCATAGCCCCAACTATCCCTATTAATCATTACTTCAGTCCTAGAAACCAACAAAATAGAACCGAAGTCCTAAATTATTATTCCATGCTAATGTATTCAAGGCATAAGCCTGCTTTAAACACTCTAATTTTTTCAAAGTAATAGAGCTAGATCGCGACGACAACCCAGTGAAGGGCGCCGCCGTTTTCTAGCAGGATGGCAGACACGCGCCAGCACTCACACTCGTAACCGAGGCGGGCCAGGTGCGTCAAACCAGAAATCCAACTACGAGCTTTTTAACTGCAGCAACTTTAATATACGCTATTGGAGCTGGAATTACCGCGGCTGCTGGCACCAGACTTG
+
DDB?DHIIIHEHHHEHIIHHIIHFGHHIIEHHIIHGHHHIIEHIFHGF?HHHHHIGIIIIHCGFHHHHGHHCCHIIIIIHIHIHEEFEEGGEFCGHGHIIIIIHGHGHHIIIIHHHHHHEHHGHIIIHHIIIIIIHHHIHHIGIHHHHIIIIHGEEHHHIHHEIHIHHHHIHHHGIHCCHHIIIIHHEHEHHHHHIIIIIHIHGIIIIIIIHGIIIIIIIIIIGGIIIHGIIIIIIIIIIIIHFDEHHGIGHIIIIIGIIHHHDHEIIIIHIIIIHIIIIGIIIHIIIIIIIHHIIIHFIIIIIIHHEHIIIIIIIHIHGIIIIHHIIIIIIHIIIIIIHHDDDDD
@HISEQ:969:HM2KJBCX2:2:1102:11417:34818 2:N:0:ACTATGCA
TCGGTCCATAGCCCCAACTATCCCTATTAATCATTACATCGATCCTAGAAACCAACAAAATAGAATCTGATGTCCTATTTCATTATTCCATGCTAATGTATTCAAGCGTAAGCTTGCTTTAAACACTCTAATTTTTTCAAGGTAACAGTCCTAATTCCCCATAACATCAAATAAATGACATTATGGTTCTTTAGAAGGTGAGAACCAATAAAACCAGTACATACCAAGGCATGACCGATTCCTTGATCCCGAAATTCAACTACGAGCTTTTTAACTGCAACAACTTTAATATACGCTATTGGAGCTGGAATTACCGCGGCTGCTGGCACCAGACTTGCCCTCCAA
+
CDDCDHIHIHHIIHIIIIIHHIIIIIIIIIIIIIIIIIIIHIIIIIIGIIIIGHHIIIIIIIIIIFHIIIIHIIHIHHIIIIIIIIIHIIHIIHIHIIIIHIIIIIIIIIIIIIIIIIIIIIHIIIIIIHFIIIIIIIIIIIIHHIHHHHIIIIIIHIIIIIIIIIHHIIIIIIIIIHHIIIIIIIIGIIIIIIIIIIIIIIIIIHIIIIHIIGIIIIIHIIIHHIIIIIIIIIIIIIIIIIIHIIIHIIIIIHGIIIIIIIIIIIIIIIIIIIIIIIIIIIIIIIHIIIIIHIIIIIIIIIIIHIIIIIIIIIIIIIIIIIIIIIIIIIIIIIIIIIIIDDDDD
@HISEQ:969:HM2KJBCX2:2:1102:11447:34888 2:N:0:ACTATGCA
TCGGTCCATAGCCCCAACTATCCCTATTAATCATTACGTCAATCCTAGAAACCAACAAAATAGGATCGAACGTCCTATTTCATTATTCCATGCTAATGTATTCAAGCGTTAGCTTGCTTTAAACACTCTAATTTTTTCAAAGTAACAGTCCAAATTCCCCAAAACACCAAATTAATGGCATTAAGGTTCATCAGGAAGGAGGAATCAGTGAGACCAGTACATACCAGAGGCATGACCAACCTACTAACCCCGAAATTCAACTACGAGCTTTTTAACTGCAACAACTTTAATATACGCTATTGGAGCTGGAATTACCGCGGCTGCTGGCACCAGACTTGCCCTCCAA
+
DDDCDIIIIIHIIIIIIIIIIIIIIIIIIIIIIIIIIIIIIIIIIIIHIIIIHHIIIIGHIIGHIIIHIIIIIIIIIIHIIIIIIIIIIIHHIIHIIIIIHHIIIHHIIIIIIIIIIIIIIIIIIIIIIIIIIIIIIIIHHHHIIIIIIHIIIIIIIIIIIIIIIIIIIIHIIIIIIIIIIIIIIIIIIHIIIHIIIIIIIIIIIIIIIIIIIHIIIIIIIIIIIHIIIIIHIHIIIIIIIIHHGIHIIIIIIIIIIIIIIIIIIIIIIIIIIIIIIIIIIIIIIIIIIIIIIIIIIIHIIIIIIIIIIIIIIIIIIIIIIIIIIIIIIIIHIIIIIHGIIDDDDD
@HISEQ:969:HM2KJBCX2:2:1102:14045:36090 2:N:0:ACTATGCA
TCGGTCCATAGCCCCAACTATCCCTATTAATCATTACGTCGATCCTAGAAACCAACAAAATAGAATCAAACGTCCTATTTCATTATTCCATGCTAATGTATTCAAGCGTTAGCTTGCTTTAAACACTCTAATTTTTTCAAAGTAACAGTCCAAATTCCCCAAAACACCAAATTAATGGCATTAAGATTCATCAGGAAGGAGGAATCAGTGAGACCAGTACATACCAGAGGCATGACCAACCTACTAACCCCGAAATTCAACTACGAGCTTTTTAACTGCAACAACTTTAATATACGCTATTGGAGCTGGAATTACCGCGGCTGCTGGCACCAGACTTGCCCTCCAA
+
DDDCDIIIIIIIIIIIIIIIIIIIIIIIIIIIIIIIIIIIIIIIIHIIHHIIIIIIHHHFHHHHIHIIIIIIIIHIIHIIHHIIGIIIIIIIIHIIIIIHIHHHIIIIIIIIIIIIIIIIIHIIIIIIIIIHIIIIIIIIIIIIIIIIHIIIHHHHIIHIIIIHHHHIIIIIIIIHHIIHHIIIIIIIIIIIIIIIIIIIIIIIIIIIIIIIIIIIIIIIHIIIIIIIIIIIIIIIIIIIIIHHGIHIGIIHIIHIIIIIIIIIIIIIIIIIIIIIIIIIIIIIIIIIIIIIIIIIIIIIIIIIHIIIIIIIIIIIIIIIIIIIIIIIIIIIIIIIIIIIIDDDDD
@HISEQ:969:HM2KJBCX2:2:1102:11862:36744 2:N:0:ACTATGCA
TCGGTCCATAGCCCCAACTATCCCTATTAATCATTACGTCGATCCTAGAAACCAACAAAATAGAATCAAACGTCCTATTTCATTATTCCATGCTAATGTATTCAAGCGTGAGCCTGCTTTAAACACTCTAATTTTTTCAAAGTAACAGTCCTGATTCCCCATGACACCAAATTAATGACATCATGGTTTGTCAGAAGGAAGAAACCAATAAATTAGTACGTACCAAGGCACGACCAACATATTGATCCCGAAATTCAACTACGAGCTTTTTAACTGCAACAACTTTAATATACGCTATTGGAGCTGGAATTACCGCGGCTGCTGGCACCAGACTTGCCCTCCAA
+
DDDDDHIIIIIIIIIIIIIIIIIIIIIIIIIIIIIIIIIIIIIIIIIIIIIIIIIIIIHIIIIIIIIIIIIIIIIIIIHIIIIIIIIHHIIIGIIIIIIIHHIIIIIHIIHIHIIIIIIIIIIIIIIIIIIIIIIIIIIIIIIIIIIIIHIIIIIIIIIIIIIIIIIIIIHHHIIIIIIIIHIIHIGIIIIIIIIIIIHHIIHIHIIIIIIIIIIIIIIIIIIIIIIIIIIIIIIIIIIIIHHIIIIIIIIIIHIIIIIIIIIIIIIIIIIIIIIIIIIIIIIIIIIIIIIIIIIIIIIIIIIIIIIIIIIIIIIIIIIIIIIIIIIIIIIIIIIIIIIDDDDD
@HISEQ:969:HM2KJBCX2:2:1102:12821:37165 2:N:0:ACTATGCA
TCGGTCCATAGCCCCAACTATCCCTATTAATCATTACTCATTTCCCCAAAAACCAACAAAATTCGAGATACGAGTCCTAACTTATTATTCCATGCTAATGTATTCATAACTTTCAGCCTGCTTTAAACACTCTAATTTTTTCAAAGTAAAGGTCCTGGATTGCGAACCCAACCCAGTAAAGGGCAGGAACGTTCTCCAGGAAGATGGTAAGCGCGCATCGGCACTCACACACGATACCGTGGCGGGCCAAGCGCACTATACCAGAAATCCAACTACGAGCTTTTTAACTGCAACAACTTTAATATACGCTATTGGAGCTGGAATTACCGCGGCTGCTGGCACCAGACTTGCCCTCCAA
+
DDDCDIIIIIIIIIIIIIIIIIIIIIIIIIIIIIIIIIGHHIIHIIIHIIIHHHIIIGIIIIIIIGIIIIIIHIIIHGHIHIIIIIIIIHIIIIIIIIIIIGHIIIIIIIIIIIIIIIIIIIIIIIIIIIIIHIIIIIIIIIIIIIIIIIIIHIIIIIIIIHIHHHIIIIIIIIIIIIIIIIHIIIIIIIIIIIIIIIIIIIIIIIIIIIIIIHHIIIIIIIIIIIIIIIIIIIIIIIIIIIIIHIIIIIIIIIIIHIIIIIIIIIIIIIIIIIIIIIIIIIIIIIIIIIIIIIIIHIIIIIIIIIIIIIIIIIIIIIIIIIIIIIIIIIIIIIIIIIIIIIIIIIIIIIIIIDDDDD
@HISEQ:969:HM2KJBCX2:2:1102:8375:36998 2:N:0:ACTATGCA
TCGGTCCATAGCCCCAACTATCCCTATTAATCATTACGTCAATCCTAGAAACCAACAAAATAGGATCAAACGTCCTATTTCATTATTCCATGCTAATGTATTCAAGCGTTAGCCTGCTTTAAACACTCTAATTTTTTCAAAGTAACAGTCCTGTTTCCCTGCAACACCAAATTAATGACATTACAGTTCTTCAAGAAGGAGGAACCAGTAAAGCCAGTACATACCAGAGGCACGACCAACCTACTAATCCCGAAATTCAACTACGAGCTTTTTAACTGCAACAACTTTAATATACGCTATTGGAGCTGGAATTACCGCGGCTGCTGGCACCAGACTTGCCCTCCAA
+
DDDDCHIIIIIIHIIIIIIIIIIIIIIIIIIIIIIIIIIIIIIIIIIIIIIIFHIIGIIIIHGHIIIHIIIIHHIIHIIIIIHIIHIIIIIIIIIIIIHIHHHIIIIIIIIIIIIHIIIIHIIIIIIIIIIIIIIIIIII6HGIIIIIIIIIIIIIIHIIIIIIIIIHIIHHIIIIIIIIIIIIIIIIHIIIIIIIIIIIIIIHIIIIIIIIIIIIIIIIIIIIIIIIIIIIIIIIIIIIIIHHFIIIIIIIIIIIIIIIIIIIIIIIIIIIIIIIIIIIIIIIIIIIIIIIIIIIIIIIIIIIIIIIIIIIIIIIIIIIIIIIIIIIIIIIIIIIIIIIIDDDDD
@HISEQ:969:HM2KJBCX2:2:1102:2292:37031 2:N:0:ACTATGCA
TCGGTCCATAGCCCCAACTATCCCTATTAATCATTACATCGATCCTAGAAACCAACAAAATAGAATCGGATGTCCTATTTCATTATTCCATGCTAATGTATTCAAGCGTGAGCCTGCTTTAAACACTCTAATTTTTTCAAGGTAACAGTCCTAATTCCCCGTGACACCAAATTAATGGCATTACGGTTCTTTAGAAGGTGAGAAATCAATAATATCAGTACATACCAACGGCATGACCGAAACATTGATCCCGAAATTCAACTACGAGCTTTTTAACTGCAACAACTTTAATATACGCTATTGGAGCTGGAATTACCGCGGCTGCTGGCACCAGACTTGCCCTCCAA
+
DDDDDIIIIIIIIIIIIIIIHIIIIIIIIIIIHIIIIIIIIIIIIIIIIIIIIHIIIIIIIIGHIIIIIGIIIIHIIIIIIIIIIIIHIIIHHHHHHIHIIHIIHIIIIIIIIIHIIHIHIHIIIIHIIIIIIIIHIIIHHHIIIIIIIIIHIIIIIIHIHIIIIIIIIIIIIIIIIIIIIIIIIIIIIIIIHIIIIIIIIIIIIIIIIIIIIIIIIIIIIIIIIIIIIIHIHIIIIIIIIIIIHHIIHIIIIIIIIIHIIIIIIIIIIIIIIIIHIIIIIIIIIIIIIHIIIIIIIIIIIIIIIIIIIIIIIIIIIIIHIGIIIIIIIIIIIIIIIIIIIIDDDDD
@HISEQ:969:HM2KJBCX2:2:1102:17745:37061 2:N:0:ACTATGCA
TCGGTCCATAGCCCCAACTATCCCTATTAATCATTACGTTGTACCTAGAAACCAACAAAATAGGTTCGAACGTCCTATTTCATTATTCCATGCTAATGTATTCAAGCGTTTGCCTGCTTTAAACACTCTAATTTTTCAAAGTAACAGTCCTGACTCCCCACGACACCAAATTAATGACATCATGATTCATCAGAAGGGAGAAATCAACGACGCCAGTGCGTACCGAAGGCACGACCGACGTATTGATCCCGAAATTCAACTACGAGCTTTTTAACTGCAACAACTTTAATATACGCTATTGGAGCTGGAATTACCGCGGCTGCTGGCACCAGACTTGCCCTCCAA
+
DDDCDIIIIIIIIIIIIIIIIIIIIIIHHIIIIIIIIIIIIIIIIIIIIIIIIIIIHIHHIEHHHHHIIHIIIIIIIIIIIHIIHHIHIIIHIIHIIIIIIIHIIIIIIIHIIIIIIIHIIIHIIIIIIHIIIIIIIIIIIIIIIIIIIIIIIIIIIIIHFIIIHGHIIIIIIHIIIIIIIIIIIIIIIIIIIIIIIIIIIHIIIIIIIIIIIIIIHHIIHIIIIIIIIIIIIIHIIIIIIHHHIIHGIIIIIIIIIIIIIIIIIIIIIIIIIHIHIIIIIIIIIIIIGIIIIIIIIIIIIIIIIIIIIIIIIIIIIIIIIIIIHIHIIIIIIIHIHHIIDDDDD
@HISEQ:969:HM2KJBCX2:2:1102:13905:37644 2:N:0:ACTATGCA
TCGGTCCATAGCCCCAACTATCCCTATTAATCATTACGTCAATCCTAGAAACCAACAAAATAGGATCAACGTCCTATTTCATTATTCCATGCTAATGTATTCAAGCGCGAGCCTGCTTTAAACACTCTAATTTTTTCAAAGTAACAGTCCTGATTCCCCGCCACACCAAATGAATGACATGATGGTTCGTCAGAAGGTAGGAACCAGTAACACCAGTACGTACCTAAGGCACGACCAACGTACTGATCCCAAAATTCAACTACGAGCTTTTTAACTGCAACAACTTTAATATACGCTATTGGAGCTGGAATTACCGCGGCTGCTGGCACCAGACTTGCCCTCCAA
+
DDDDDHIIIIIIIIGIIIIIIIIIIIIIIIIIIIIIIIHHHIIIIIGHHIIIIIIIIIIIIIIHHIIGIHIGHIIIHHIIIIIFHGIIEHGIHIIIIIIIIHIIIIIIIIIHHHIIIIIIHGIIIIIIIIIIIIIHIIIIIIIIIHIHHHIIIIIIIIIIIIIIIIIIIIIIIIIIIIHIIIIIIIIIIHIIIIIIIIIIIIIIIIIIHIIIHIIIIIIIIIIIIIIIIIIIIIIIIIIIIIHIIIIIIIIIHGHIIIIIIIIIIHIIIIIIIIIIIIIIIIHIIIIIIIIIIIIIIIIIIIIIIIIIIIIIIIIIIIIIIIIIIIIIIIHIIIIIIIIIDDDDD
@HISEQ:969:HM2KJBCX2:2:1102:3904:38655 2:N:0:ACTATGCA
TCGGTCCATAGCCCCAACTATCCCTATTAATCATTACGTCAATCCTAGAAACCAACAAAATAGGATCGAACGTCCTATTTCATTATTCCATGCTAATGTATTCAAGCGTTAGCTTGCTTTAAACACTCTAATTTTTTCAAAGTAACAGTCCAAATTCCCCGCAACACCAAATTAATGGCATTACGGATCATCAGGAAGGAGGAATCAGTGAGACCAGTACATACCAGAGGCATGACCAACCTACTAACCCCGAAATTCAACTACGAGCTTTTTAACTGCAACAACTTTAATATACGCTATTGGAGCTGGAATTACCGCGGCTGCTGGCACCAGACTTGCCCTCCAA
+
<@0D<0CEEE1<DHII=H1<<<CFHHHEG@<GHI?HE<FHCE@E11<FFH@<FHHEHCH1D<11CEECEHCCH1DEHHIEE1DFHHHH@F11<CG1IIIIHGECHDEE?EEEHIIHEHIIHG@HIIIIIHIIIHB@IHIHHHEHF'<G<1D1<CEH1E1<.?IHHHFG?IHHCIHF;IHGCCDC?:@GHG<F0HF00FCDGCCC1HC<C<<:11@IFHD<G1CF<F1C<1:CFIIIHFFHEAD<<?<DIIIHG1IHHIIIIIIIIIIIIIIIIIIIIIIIIIIIIIIIIIIIIIIIIIIIIIIIIIIIIIIIIIIIIIIIIIIIIIIIIIIIIIIIIIIIIDDDDD
@HISEQ:969:HM2KJBCX2:2:1102:3047:38436 2:N:0:ACTATGCA
TCGGTCCATAGCCCCAACTATCCCTATTAATCATTACGGTGATCCTAGAAACCAACAAAATAGAACCATGCCGTCCTATTCTATTATTCCATGCTAATGTATTCGAGCAAAAATGCCTGCTTTAAACACTCTAATTTTTTCAAGGTAAAGGTCCTGGATCCGCAAGACACCCAATAAAGGACATCAAGTTTCTCCAGAAGGTGAGAAATCAACAGTAACAGTTCATACCCCTTAAGGCATGACCATCACGTCAATCCCGAAATTCAACTACGAGCTTTTTAACTGCAACAACTTTAATATACGCTATTGGAGCTGGAATTACCGCGGCTGCTGGCACCAGACTTGCCCTCCAA
+
DDDCDIHIIIIHIIIIIIIIIIIIIIIHIIIHIIIIIIGHIIIIGIHIGGGIHIHHIIIIIHHHHIIIHHIIHGHHIHHIIIGHHIIIIIIGHIIIIIIIHDGIIIHIIIHIIIHHIHHHHHIIIIIIFHIIIIHHIIIIHHHIIIIIIIIIIIHIHHHIIIGEHIIIHHHHHHIIHIHIIIHIIIIIIIHIIIHHIHGIIIIIIIIIIIIIIIIIIIIIIIIIIIHHIIIIIIIIIIIIIIIIIIIIIHHDIIIIIIIIIIIIIIIIIIIIIIIIHIIIIIIIIIIIIIIIIIIIIHIIIIIIIIIIIIIIIIIIIIIIIIIIIIHIIIIIIIIIHIIIIIIIHIIIDDDDD
@HISEQ:969:HM2KJBCX2:2:1102:2424:38468 2:N:0:ACTATGCA
TCGGTCCATAGCCCCAACTATCCCTATTAATCATTACGGCGGTCCTAGAAACCAACAAAATAGAACCGCACGTCCTATTCTATTATTCCATGCTGTAATATTCGAGCAAAGGCCTGCTTTGAACACTCTAATTTTTTCAAAGTAAAAGTCCTGGTCCCCAACACACCCAGTGAAGGGCATGCGGTTCTCCAGAAGAAAAGGCCCGGCCGGACAAGTGCACGCGGTGAGGCGGACCTGCCAGCCAGGCCAAAGGTTCAACTACGAGCTTTTTAACTGCAACAACTTTAATATACGCTATTGGAGCTGGAATTACCGCGGCTGCTGGCACCAGACTTGCCCTCCAA
+
DDCDDIIIIIIIIHHIIIIIHIIIIIIIIHIFIIIIIIIIIIIIIIIIIIIGHIIIIIIIIIIIIHHHHHHIIIIIIIIIIHIIIIIIHIIIGIIHHIIIIHIIIHIHHHHIIIIHIHHHHHI?IIIIIIIHIIIIIIIIHIIIIIHIHIIIIIIIIIGIHHHIIIIHHIIIIIIIIIIIIIIIIIHHIIIIIIIGIIIIIIIIIIIIHHIIIIIIIIIIIIIIIIIIHIIIHHIIIIIIIIHIIIIIIIIIIIIIIIIIIIIIIIIIIIIIIIIIIIIIIIIIIIIIIIIIIIIIIIIIIIIIIIIIIIIIIIIIIIIIIIIIIIHIIIIIIIIIIIIDDDDD
@HISEQ:969:HM2KJBCX2:2:1102:11998:38252 2:N:0:ACTATGCA
TCGGTCCATAGCCCCAACTATCCCTATTAATCATTACGGTGATCCTAGAAACCAACGAAATAGAATCAGTCCGTCCTATTTCATTATTCCATGCTAATGTATTCAGACGTTAGCCTGCTTTAAACACTCTAATTTTTTCAAAGTAACAGTCCTGATTTCCAATCACACCAAATTAATGACATGAAAGTTCCTCAGAAGGTAGAGATTTATCTCACCAGTACAGACAATTAAGCCTGACCAATGGGTAAACCCCGAAGTTCAACTACGAGCTTTTTAACTGCAACAACTTTAATATACGCTATTGGAGCTGGAATTACCGCGGCTGCTGGCACCAGACTTGCCCTCCAA
+
DDDDDIIIIIGIHIIIIIIIIIIIIHIIIIHIIIIHHHIIIIIHHGHIGHIIIHIIIIHHIIEHIIIIHIIIHHHHIIIIGHIIHHIIIIIIGHIIIIHHIIIHHHHHHIIHHHHHHIHHHHIHFHIIHIHIIIIIIIHHIIIIIIIIIHHIIIHIHGHHIIIIIHIHGHHGIIGGHHHIIHHIIIIIHIIHIIIIIHHIIIIIIIIIIIIIHHHIIIIIIIIIIIIIIIIIIIIIHIIIHHIHHHDIIIIIIIIHIHIHHHIIIIIHIIIIIIIIIIIIIIIIIIIIIIIIIIIIIIIIIIIIIIIIIIIIIIHIIIIIIIIIIIIIIIIIIIIIIIIIIIHDDDDD
@HISEQ:969:HM2KJBCX2:2:1102:2548:37759 2:N:0:ACTATGCA
TCGGTCCATAGCCCCAACTATCCCTATTAATCATTACGTCGATCCTAGAAACCAACAAAATAGGGTCAAACGTCCTATTTCATTATTCCATGCTAATGTATTCAAGCGTGTGCCTGCTTTAAACACTCTAATTTTTTCAAAGTAACGGTCCTGATTCCCCATGACACCAAATTAATGACATCACAGTTCGTCAGAAGGTAGAAATCAATAATACCAGTGCATACCAGAGGCACGACCAATATATTGATCCCGAAATTCAACTACGAGCTTTTTAACTGCAACAACTTTAATATACGCTATTGGAGCTGGAATTACCGCGGCTGCTGGCACCAGACTTGCCCTCCAA
+
DDDCBCHHHHIIHHHIHHHIHHIIIIIIIIIIIIIHIIHIIIIIIIHHHIIIIIIIIIIIIIHIIIIIHHIIHIIIGHHHHIIIGIIEHHIHIIIIIIIHIHIIGHHHHIIHHIIIIHIIIHIIIIIIIIHIHHHIIIGIIIIIIHIHIIIIIIIIHHIHHHIIIIIIIIIHIIIIIIIIHHIIIIIHHIHHIIIHHIIIIIHIHIIHIIIIIIIIIIIHIIIIHIIIIIHHIHIIHIHIIIFHHIIIIIIIIIIHIIIIHIIIIHIIIIIIIHIIIIIGIIIIIIIIHIHIIIIIIIHHHIIIIIIIIIIIIIIIIIIIIIIIIHIHIIIIIIIIIIIIIDDDDD
@HISEQ:969:HM2KJBCX2:2:1102:13602:38800 2:N:0:ACTATGCA
TCGGTCCATAGCCCCAACTATCCCTATTAATCATTACGTCAATCCTAGAAACCAACAAAATAGGATCGAACGTACTATTTCATTATTCCATGCTAATGTATTCAAGCGTTAGCTTGCTTTAAACACTCTAATTTTTTCAAAGTAACAGTCCAAATTCCCCGCAACACCAAATTAATGGCATTACGGATCATCAGGAAGGAGGAATCAGTGAGACCAGTACATACCAGAGGCATGACCAACCTACTAACCCCGAAATTCAACTACGAGCTTTTTAACTGCAACAACTTTAATATACGCTATTGGAGCTGGAATTACCGCGGCTGCTGGCACCAGACTTGCCCTCCAA
+
DDDDDIIIIIIIIGIIIIIHIIIIIIIHHHIHIIIIIIIIIIIHIIIIHIIIIIIIHIIIIIIHIIIIIIIIIIIIIIIIIIHIIIIGEHIHHHHIIIIIHIIIIIIIIIIIIIIIIIIIHIGIIHIIIIHHHHIIIIIIIHIIIIIHIIIIIHHIIIIIIIIIIIIIIIIIIIIIIIIHIIIIIIIIIIIIIIIIIIIIIIIIIIIIIIIIIIIIIIIIIIIIIIIIIIIIIIIIIIIIIIIHHIIIIIIIIIIIIIIIIIIIIIIIIIIIIIIIIIIIIIIIIIIIIIIIHIIIIIIIIIIIIIIIIIIIIIIIIIIIIIIIIIIIIIIIIIIIIIIIIDDDDD
@HISEQ:969:HM2KJBCX2:2:1102:13524:39482 2:N:0:ACTATGCA
TCGGTCCATAGCCCCAACTATCCCTATTAATCATTACGTCAATCCTAGAAACCAACAAAATAGGATCGAACGTCCTATTTCATTATTCCATGCTAATGTATTCAAGCGTTAGCTTGCTTTAAACACTCTAATTTTTTCAAAGTAACAGTCCAAATTCCCCAAAACACCAAATTAATGGCATTAAGATTCATCAGGAAGGAGGAATCAGTGAGACCAGTACATACCAGAGGCATGACCAACCTACTAACCCCGAAATTCAACTACGAGCTTTTTAACTGCAACAACTTTAATATACGCTATTGGAGCTGGAATTACCGCGGCTGCTGGCACCAGACTTGCCCTCCAA
+
DDDDDIDHHIIIIIIIIIIIHIIIIIIIIHIHIIIIHIIIIIIHIIGHHIIIIIIIIIGHGGGHIHHHHHHDHCHHHIIIIIIIHHHHHHHIIIHIHHIHHHHIIIIIIIIIIIIIIIIIIIHHIIHEHIIIIIIHIIIIIIIIIIIIIIHIHIHIIIHHHHGIHIIIIHIHGIHIHIHIIIIIIIIHIIHIIHIIIIIHHIIIHIIIIIIIIIIIIIIIIIIIIIIIIIIIIIIIIIIIIIHHIIHIIIIIIHIIIIIIIIIIIHIIIHIIIIIIIHIIIIHIGIIIIIIIHIIIIGIIIIIIIIIIIHIIIIIIIIIIIIIIIIIIIHIIIIIIIIIIIDDDDD
@HISEQ:969:HM2KJBCX2:2:1102:11179:39809 2:N:0:ACTATGCA
TCGGTCCATAGCCCCAACTATCCCTATTAATCATTACGGTGATCCTAGAAACCAACAAAATAGAACCATGCCGTCCTATTTTATTATTCCATGCTAATGTATTCAGGCATAGGCCTGCTTTGAGCACTCTAATTTTTTCAAGGTAATGGTTCTGCTTCCCCGGCACATCAAATTAATGGCATACCGGTTATTCAGAAGGTAGGAATCCATCACACCAGTGCGGACCGTGAGGCCCGACCGACGGATAGATCCCGAAATTCAACTACGAGCTTTTTAACTGCAACAACTTTAATATACGCTATTGGAGCTGGAATTACCGCGGCTGCTGGCACCAGACTTGCCCTCCAA
+
DDDDDIIIIIIIIIIIIIIIIIIIIIIIIIIIIIIIIIGIIIIIIIIIEHIIIHIIIIGIIIIIIIIIIIGHIIIIIIIIHIIIIIHIIIIHHIIIIHHHHHHGHIIIIIIIIIIIIIIIIIIIIIIIIIIIIIIIIIIIIIIIIIIIIIIIIIIIIIIIIIIIIIIIIIIIIIIIIIIIIIIIIIIIIIIIIIIIIIIIIIIIHIIIIIIIIIIIIIIIIIIIIIIIIIIIIIIIIIIIIIIIIHHIIIIIIIIIIIIIIIIIIIIIIIIIIIIIHIIIIIIIIIIIIIIIIIIIIIIIIIIIIIIIIIIIIIIIIIIIIIIIIIIIIIIIIIIIIIIIIIIDDDDD
@HISEQ:969:HM2KJBCX2:2:1102:19984:39605 2:N:0:ACTATGCA
TCGGTCCATAGCCCCAACTATCCCTATTAATCATTACGTCAATCCTAGAAACCAACAAAATAGGATCAAACGTCCTATTTCATTATTCCATGCTAATGTATTCAAGCGTTAGCCTGCTTTAAACACTCTAATTTTTTCAAAGTAACAGTCCTGTTTCCCTGCAACACCAAATTAATGGCATTACAGTTCTTCAGAAAGGAGGAATCAGCGAAGCCAGTGCATACCAGTGGCACGACCAACCTGCTGACCCCGAAATTCAACTACGAGCTTTTTAACTGCAACAACTTTAATATACGCTATTGGAGCTGGAATTACCGCGGCTGCTGGCACCAGACTTGCCCTCCAA
+
DDDDDIIIIIIIIIIIIIIIIIIIIIIIIIIIIIIIIIIIIIIIHIIIIIIIHIIIIGIIIIIHIIHIIHIIHHHIIIIIIIIIIIIIIIIIIIIHIHIIIIHIIHHIIIHHIIHHIIIIIIIIIIIIHIFIIIIIIIIIHIHIIIIIIIIIIIIIIIIIIIIIIIIIHHFHHHIIIIIIIIIIIIHIIIIIIIIIIIIIIIIIHIIIIIIIIIIIIIIIIIIIIIIIIIIIIIIIIIIIIIIHHIIIIIIIIIIIIIIIIIIIIIIIIIIIHHHIIIIIIIIIIIIIIIHIIIIIIIIIIIIIIIIIIIIIIIHIIIIIIIIIIIIIIIIIIIIIIIIIIDDDDD
@HISEQ:969:HM2KJBCX2:2:1102:7492:40302 2:N:0:ACTATGCA
TCGGTCCATAGCCCCCAACTATCCCTATTAATCATTACGGTGGTCCTAGACCAACAAAATAGAACCAACGTCCTATTCTATTATTCCATGCTAATCTATTCAAGCAAAAGCCCGCTTTAAACACTCTAATTTTTTCAAGGTAATGGTCCTGGTTCCCCGACACACCCAATAAAGGGCATACCGGCTCACCAGAAGGATAGACCCGACAACAGACAGTACTCGCCAGAGACGGACCGCCCGGTCAGGCCTAAAATTCAACTACGAGCTTTTTAACTGCAACAACTTTAATATACGCTATTGGAGCTGGAATTACCGCGGCTGCTGGCACCAGACTTGCCCTCCAA
+
DDDDDIIIIIIIIIIIIIIIIIIIIIIIIIIIIIIIIIIIIIHIIIIIIIIIIIIIGHHIGHHHIHHEHHHHHGHIGEGHGHHIHIIIIIHIHHGHHIIHIIIHIIIIIIIIHHHHIIIIHIHHGIHGHHHIIIHIIIIIIHIIIIIIHIIHHHIHIHHIIHHHIIIIIHIIIIIIIIIIIIIIIIIIIIIIIIIIIIIIIIIIIIIIHIIIHIIIIIIIIIIIIIIIGIIIIIIIIIIHIHHIIIIIIIIIIIIIIIIIHIIIHIIIIIIIIIIIIIIIIIIIHIIIIIIHIIIHHHHIIIIIIIIIIIIIIIIIIIIIIIIIIIIIIIIIIIIIIIIDDDDD
@HISEQ:969:HM2KJBCX2:2:1102:14909:40255 2:N:0:ACTATGCA
TCGGTCCATAGCCCCAACTATCCCTATTAATCATTACGTCGATCCTAGAAACCAACAAAATAGGGTCAAACGTCCTATTTCATTATTCCATGCTAATGTATTCAAGCGTGAGCCTGCTTTAAACACTCTAATTTTTTCAAAGTAACAGTCCTGATTCCCCGCGACACCAAATTAATGACATCACGGATCTTCAGAAGGGAGAAACCAGTGACACCAGTGCATACCAAAGGCATGACCAGCGTACTGATCCCGAAATTCAACTACGAGCTTTTTAACTGCAACAACTTTAATATACGCTATTGGAGCTGGAATTACCGCGGCTGCTGGCACCAGACTTGCCCTCCAA
+
DAD?DHDHIHHHEHGIIIH@EHIHFHHHHGHHIIIEHIHIIHIIIIHGFHHHHGHHGHHIIHHIHIHHGHEHIIGIIHHIIFHFHIIFC@GEHHGEHGIIHHHHIIIIHHGHHHIHIHHIIGHHIIIIIIIIIIIIIIHHIIHIIIIHGHIIHHIIIIHHHHHHHHDHIHIIIIIHHIIIHGIIHIHHEIIIIIIIHIHHHIIIIIIIHIHFHHIIIIIHIIIHHGEHGHHIIGHHHIIIHIIHGHHGHDIHIIIIIIGIIHIIIIIIHIIIIIHIHFHIIIIIIIIIIIIIIHIIIIIIIIIIIIIIIIIIIIIIIIIIIIIIIIIIIIIIHIIIIIIIIDDCDD
@HISEQ:969:HM2KJBCX2:2:1102:20370:40090 2:N:0:ACTATGCA
TCGGTCCATAGCCCCAACTATCCCTATTAATCATTACGGTGGTCCTAGAAACCAACAAAATAGAACCACAACGTCCTATTCTATTATTCCATGCTAATCTATTCAAGCAATAGCCCGCTTTAAACACTCTAATTTTTTCAAGGTAATGGTCCTGGCTCCCCAACACACCCAATTAAGGACATACTGGTTCACCAGAAGGAAGACCCGACAACAGGACAGTACTCGCCAAAGACGGACCGCCCGGCCAAGTCTAAAATTCAACTACGAGCTTTTTAACTGCAACAACTTTAATATACGCTATTGGAGCTGGAATTACCGCGGCTGCTGGCACCAGACTTGCCCTCCAA
+
DDDDCICGHIIIIIIHIIIIIIHIIIIIIIIIIIIHIIIIHIIIIIIIIIIIIIIIIECHIIIIIIIIIIIIHDHHHIIHIIIIIHIIHHFHIGFEHFHHIFHHIIHGIIHHIIHHIIIHHIIIIIIHIIIHHIHIIIIIHIIIHIIIHHIIIHHHGHIIIHIIHHHIIIIIHIIIIIIIIIIIIIIIIHHIIIIIIIHEIIHHHHHIIIIIIIIIHIIIIIIIIIHGIIIIIIIIIIIIIIIIHHIIIHHHIIIIIIIIIIIIIIIIIIIIIIIIIIIIIHIHIIIIIHIIIIIIHIIIHHIIIIIIHIIIIIIIIHIIIIIIIHIIIIIIIIIIIIIIIIDDDDD
@HISEQ:969:HM2KJBCX2:2:1102:6819:40227 2:N:0:ACTATGCA
TCGGTCCATAGCCCCAACTATCCCTATTAATCATTACGTCAATCCTAGAAACCAACAAAATAGAATTGGATGTCCTATTTTATTATTCTATGCTAATGTATTCAAGCGTGAGCCTGCTTTGAACACTCTAATTTTTACAAAGTAACAGTCCTAATTCCCTGTGACACCAAATTAATGGCATTACGGTTCTTTAAAAGATGAGAAATCAATAATATCAGTACATACCAACGGTATGACCAAAACATTGATTCCGAAATTTAACTACGAGCTTTTTAACTGCAACAACTTTAATATACGCTATTGGAGCTAGAATTACTGTGGCTGCTAGCACCAGACTTGCCCTCCAA
+
DDDDDIIIIIIIIIIHHIIIIIIIIIIIIIIIIIIIIIIIIIIIIIIIIHIIIIIIIHHIIIIIIIIIIIIIIHIIHIIHIHIHIIIIIIIIIIIIIIIIIIIIIIIIIIIIIIIIIIIIIIIIIIIIIIIIIIIIIIIIIIIIIIIIIIIIIIIIIIIIIIIIIIIIIIIIIIIIIHIIIIIIIIHIIIIIIIIIIIIIIIIIIIIIIIIIIIIIIIIIIIIIIIIIIIIIIIIIIIIIIIIIIHIIHIIIIHIIIIIIIIIIIIIIIIIIIIIIIIIIIIIIIIIIIIIIIIIIIIIIIIIIIIIIIIIIIIIIIIIIIIIIIIIIIIIIIIIIIIIIIIDDDDD
@HISEQ:969:HM2KJBCX2:2:1102:20181:40588 2:N:0:ACTATGCA
TCGGTCCATAGCCCCAACTATCTCTATTAATCATTACGTCAATCCTAGAAACCAACAAAATAGGATCGAACGTCCTATTTCATTATTCCATGCTAATGTATTCAAGCGTTAGCTTGCTTTAAACACTCTAATTTTTTCAAAGTAACAGTCCAAATTCCCCAAAACACCAAATTAATGGCATTAAGATTCATCAGGAAGGAGGAATCAGTGAGACCAGTACATACCAGAGGCATGACCAACCTACTAACCCCGAAATTCAACTACGAGCTTTTTAACTGCAACAACTTTAATATACGCTATTGGAGCTGGAATTACCGCGGCTGCTGGCACCAGACTTGCCC
+
DDDDDIIIIIIIHIIIIIIIIIIIIIIIIIIIIIIIIIIIIIIIIIIIIGIIIIIIIHIIIIIIIIIIIHIIHHIIIIIIIIIIHIHIHHHIFIHGHEHH@HHIIHIHIIIIHIHFIIIHIIIIGFFEGHIIIIIIIHHIIHIIIIIIHHHIIIIHIHIHIIHHHIHIIIIIHIHHIIIIHIIIIIHIIIIIIIIIIIIIIIIIIIIIIIIHIHIIIIIIIIHHHIIIIIIIIIIIIIHGIII=IIIIIHHIIGIHHIIHIHHHIIIIIIIIIIIIIIIIIIIIIIIIIIIIIIIIIIIIIIIIIIIIIIIIIIIIIIIIIIIIIIIIIIIIIIIIDDDDD
@HISEQ:969:HM2KJBCX2:2:1102:1499:41215 2:N:0:ACTATGCA
TCGGTCCATAGCCCCAACTATCCCTATTAATCATTACGTCGATCCTAGAAACCAACAAAATAGAATCAAACGTCCTATTTCATTATTCCATGCTAATGTATTCAAGCGTAAGCCTGCTTTAAACACTCTAATTTTTTCAAAGTAACAGTCCTGATTCCCCACGACACCAAATTAATGACATCGCGGTTCTTCAGAAGGTAGGAACCAATAATGCCAGTGCGTACCGAAGCACGACCAACAATTTGATCCCGAAATTCAACTACGAGCTTTTTAACTGCAACAACTTTAATATACGCTATTGGAGCTGGAATTACCGCGGCTGCTGGCACCAGACTTGCCCTCCAA
+
DDDDDGGFHHIHHHIHGHIHIIIIIIIIIHIIIIIIIIHIIIIIIHIEHIIIIIHIIIIIIIIGIIIIIIIHHIHGIIIHIIIIIIIHIIHIEEHHIIIIIIIIIIHIIIIIIHIIIHHIIHIIIIIIIIEHIIFHHIIHIIIIIIIIHIIIIIIIIIIHIHIIIHIIIIIIIIIIIIIIIIIHHIHIIIIIHIIIHIIHIIIIHIIHIIHIIIIIIIIIIHIHIIIIIIIIIHIIIIIIIIHIIIIGIHGIIIIIIIIIIIIHHIIIIHHHHHIIIIIIHIHIIIIIIIIIHIIIIIIIIIIIIIIIIIIIIIIIHIIIIIIIIIIIIIIIIIHIIIIIDDDDD
@HISEQ:969:HM2KJBCX2:2:1102:7258:40229 2:N:0:ACTATGCA
TCGGTCCATAGCCCCAACTATCCCTATTAATCATTACGTCAATCCTAGAAACCAACAAAATAGGATCGAACGTCCTATTTCATTATTCCATGCTAATGTATTCAAGCGTTAGCCTGCTTTAAACACTCTAATTTTTTCAAAGTAACAGTCCTGTTTCCCTGCAACACCAAATTAATGACATTACAGTTCTTCAAGAAGGAGGAATCAGTAAAGCCAGTACATACCATAGGCACGACCAACCTACTGACCCCGAAATTCAACTACGAGCTTTTTAACTGCAACAACTTTAATATACGCTATTGGAGCTGGAATTACCGCGGCTGCTGGCACCAGACTTGCCCTCCAA
+
DDDDDIIGHIIIIIHIIIIIIIIIIIIIIIIIIIIIIIIIIHIIIIIIIIIIHIIIIIIIIIHHIHIHIIIIIIIIIIIIIIIIIIIHIIIIIIIIIIIIIGIIIIIIIIIIIIIIIIIIIHIIIIIIHIIIIIIIIHIHIIIIIIIIIIIIIHIIIIIIIIIIIIIHIIHIIHHIIIIIIIIIIIIIGIHIIIIIIIIIIIIIIIIIIIIIIIHIIIHIIIIIIIIIIIIIIIIIIIIIIIIIHIIIIIIIIIIIIIIIIIIIIIIIIIIIIIIIIIIIIIIIIIIIIIIIIIIIIIIIIIIIIIIIIIIIIIIIIIIIIIIIIIIIIIIIIIIIIIIIIDDDDD
@HISEQ:969:HM2KJBCX2:2:1102:7521:41719 2:N:0:ACTATGCA
TCGGTCCATAGCCCAACTATCCCTATTAATCATTACGTCAATCCTAGAAACCAACAAAATAGGATCGAACGTCCTATTTCATTATTCCATGCTAATGTATTCAAGCGTTAGCTTGCTTTAAACACTCTAATTTTTTCAAAGTAACAGTCCAGATTCCTCGCAACACCAAATTAATGGCATTACGGCTCATCAGGAAGGAGGAATCAGTGAGACCAGTACATACCAGTGGCATGACCAACCTACTAACCCCGAAATTCAACTACGAGCTTTTTAACTGCAACAACTTTAATATACGCTATTGGAGCTGGAATTACCGCGGCTGCTGGCACCAGACATGCCCTCCAA
+
DDDDDHIIIIHHHHHIIHIIIIIIHHHHIIIIIIIIIHHIIIIHHIIIIHHHIICHFHHIIIIGHHHIIIICGHIIIIIIIHIEEHIHIIGHHEHIEHIHHHIIHGHIHHHIIIHIHIIHIHHIEHHHIIIHIIIIHIIIHHHGHIHHHIHIHIIIHIIIIIIIHHIIIHIIHIGIIHIIHIIHHIIIIIIIIHGHIIIIHIIIIIHHHHHGIIIIIIIIIIIIIHEGHHHGHHDIHEIHGGHHIIHHCHHHIIHHEHGHDIIIIHGIIHIHIIHIIIIIHHHHIHIIIIHHHIIIIIIHIIIIHIIIIIIIIHIIIIIIIIIIIIIIIIIHHHIIIIIHBDADD
@HISEQ:969:HM2KJBCX2:2:1102:1709:41687 2:N:0:ACTATGCA
TCGGTCCATAGCCCCAACTATCCCTATTAATCATTACGGTGATCCTAGAAACCAACGAAATAGAATCAGTCCGGCCTATTTCATTATTCAATGCTAATGTATTCAGACGATAGTCTGCTTTAAACACTCTAATTTTTTCAAAGTAACAGTCCTGATTTCCCATCACACCAAATAAATGGCATGAAAGTTCCTCAGAAGGTAGAGATCCATCTCACCAGTGCAGACAATTAAGCCTGACCAATGGGTAGACCCCGAAGTTCAACTACGAGCTTTTTAACTGCAACAACTTTAATATACGCTATTGGAGCTGGAATTACCGCGGCTGCTGGCACCAGACTTGCCCTCCAA
+
D@DB@ECCGH@CEHHHFG@FH@HHHGHHIIEG1CFH@HIGEH@<FHHC<DHG11FECECHHHICHH@<FD<@C/<<GC<<1<<<CHIHC1<FG11FF1FCF<IHHEHE6HHFCAB<DHGHEEGBGHG0IHIIGHHHHGHGI9IIIIIIHCGIIHHEIIIIHIIIIHIHIHHHFHEHEIIIIHIIHHEGCH7HHIHDHHIHIHHIHCHIHGHGIIGIHHIIGHFI<IIIHHHEHHIIIH=IIEHEHCDIIIIIIIIIHIIIHIIHIIIIIIIIIIIIIIHIHIIIIIIIIHIIIHEIHIIIIIIIIIIIIIHIIIGIIIHDIIIIIIIIHFIHIHHIHIIHHHHDBDDB
@HISEQ:969:HM2KJBCX2:2:1102:19981:42051 2:N:0:ACTATGCA
TCGGTCCATAGCCCCAACTATCCCTATTAATCATTACGTCGATCCTAGAAACCAACAAAATAGAATCAAACGTCCTATTTCATTATTCCATGCTAATGTATTCAAGCGTGAGCCTGCTTTAAACACTCTAATTTTTTCAAAGTAACAGTCCTGATTCCCCACAACACCAAATAAATGACATCATGGTTCGTCAGAAGGAAGAAACCAACAATACCAGTACGTACCGAGGCACGACCGACATGATGGTCCCGAAATTCAACTACGAGCTTTTTAACTGCAGCAACTTTAATATACGCTATTGGAGCTGGAATTACCGCGGCTGCTGGCACCAGACTTGCCCTCCA
+
DDDDDIIIIIIIIIIIIIIIIIIIIIIIIIIIIIIIIIIIIIIIHIIIIIIIIIIIIIIIIIHIIIIIIIIIIIIIIIIIIHIIIIIIIIIIIIIIIIIIHIIIHIIIIIIHHIIIIHIIIIIHIIIIIIIIIIIIIHIIHIIIIIIIHIIIIHIHIIIIIHIIIIIIIIIIIIIIHHIIIIIIIIIIIIIIIIIHIIIIIIIIIIIIIIIIIIIHIIIIIHIIIIHIIIIIIIIIIIIIIHGIIIIIIIIIIIIIIIIIIIIIIIIIIIIIIIIIIIIIIIIIIIIIIIIIIIIIIIIIIIIIIIIIIIIIIIIIIIHIIIIIIIIIIIIIIIIIIIIDDDDD
@HISEQ:969:HM2KJBCX2:2:1102:18910:41786 2:N:0:ACTATGCA
TCGGTCCATAGCCCCAACTATCCCTATTAATCATTACGGCGGTCCTATTTTGTTGGTTTCTAGGACCGCACGTCCTATTCTATTATTCCATGCTAACGTATTCGAGCAAAGGCCTGCTTTGAACACTCTAATTTTTTCAAAGTAAAAGTCCTGGTCCCCAACACACCCAGTGAAGGGCATGCGGTTCTCCAGAAGAGAAGGCCCGGCCGGACAAGTGCACGCGGTGAGGCGGACCTGCCAGCCAGGCCAAAGGTTCAACTACGAGCTTTTTAACTGCAACAACTTTAATATACGCTATTGGAGCTGGAATTACCGCGGCTGCTGGCACCAGACTTGCCCTCCAA
+
DADC@HIIGIHIIIIIHIIHHIIIIIHIIHIIIIIIGECHDCHHHEHHHFHHHIIFEEEHHEFEEHEEDDDHGHHIFE?FHGIIGHHEFHHEHIGGHHIGHGC6B@HHCHIHHGEHHHHH@GEGH@HEHGCIIIIHHIIII:IIIIIIIIIIHHHHGIIGIIIHIIIIIHIGHIIIIIIIIIIIIIIIHIIIIIIIIIIIHIIGIIHIHHIIGIIIIIIIIIIIGIIIIIIIIIIIIIIIIHHIIIIIIIIIIIIHIIIIIIIIIIIIIIIGIIIIIIIIIHIIIIIIIHIHIIIIIIIIIIIIIIIIIIIIIIIIIIIIIIIIIIIIIIIIIIIIIIIDDDDD
@HISEQ:969:HM2KJBCX2:2:1102:15442:41678 2:N:0:ACTATGCA
TCGGTCCATAGCCCCAACTATCCCTATTAATCATTACGTCAATCCTAGAAACCAACAAAATAGGATCGAACGTCCTAATTCATAATTCAATGCTAATGTAGTCAAGCGTTAGCCTGCTTTAAACACTCTAATTTTTTCAAAGTAACGGTCCTGTTTCCCTGCAACACCAAATTAATGACATTACAGTTCTTCAGAAAGGAGGAATCAGCGAAGCCAGTGCATACCAGTGGCACGACCAACCTGCTGACCCAGAAATTCAACTACGAGCTTTTTAACTGCAACAACTTTAATATACGCTATTGGAGCTGGAATTACCGCGGCTGCTGGCACCAGACTTGCCCTCCAA
+
<B@0DC<<CFHEHHHIIIIIIIIIIIIIIIIIIIIII1FHICHIIIIIIIIIIIIIIIIIIIH@H1C0DHD?1D00D1DE11<1<C1F11<1<1<1@F66%1?HECF8@<<DHIIIIIIIIFHHIHIIHHIIIHIIICHHHHIII18C9HDBHEEIHFD15HH7CEGHEEGHIIHHIGCCHGCHHDHE<CC<FG@FIHEHHEHD@H=HE6HEFHC<1A>G<HD1D1G?IHG<<F<F<<D1<<1111G<HD1IHIHG1IIIIIIIIIIIIIIIIIIIIIIHEIIIIIIIIIIIIIIIIIIIIIIIIIIIIIIIIIIIIIIIIIIIIIIIIIIIIIIIIGIIIDDDDD
@HISEQ:969:HM2KJBCX2:2:1102:6971:42445 2:N:0:ACTATGCA
TCGGTCCATAGCCCCAACTATCCCTATTAATCATTACGTCAATCCTAGAAACCAACAAAATAGGATCAAACGTCCTATTTCATTATTCCATGCTAATGTATTCAAGCGTTAGCCTGCTTTAAACACTCTAATTTTTTCAAAGTAACAGTCCTGTTTCCCTGCAACACCAAATTAATGACATTACAGTTCTTCAAGAAGGAGGAACCAGTAAAGCCAGTACATACCAGAGGCACGACCAACCTACTAATCCCGAAATTCAACTACGAGCTTTTTAACTGCAACAACTTTAATATACGCTATTGGAGCTGGAATTACCGCGGCTGCTGGCACCAGACTTGCCCTCCAA
+
DDDCDHHIIIHIIIIHIIIIIIIIIIHIIIGHHIIIIIIIIIIIIIIIIIIIIIIIIIIIIIIHIIHIIIIIHIHHHHIIIHIIIHIHHIIIIGHHHIHIIIIIIIHIIIIIIIIHIIIIIHHIIGHHIHIHIHIIIIIIHIIIIIIIIIIIHIIIIHHIIIHHHIIIIIIIIIIIIIIIIIIIIIIIIIIIIIIIIIIIIIIHIIIIIIIIHIIIIIIIIIIIIIIIIIIIIIIIIIHIIIHHGHIHIIIIIIIIIIIIIIIHHHHIIIIIIIHIIIIIIIIIIIIIIIIIIIIIIIIIIIIIIIIIIIIIIIIIIIIIIIIIIIIIIIIIIIIIIIIIIDDDDD
@HISEQ:969:HM2KJBCX2:2:1102:7108:44242 2:N:0:ACTATGCA
TCGGTCCATAGCCCCAACTATCCCTATTAATCATTACGGCGACTCTAGAAACCAACAAAATAGAACCGCACGTCCTATTTTATTATTCCATGCTAATGTATTCGGGCATAGGCCTGCTTTGAACACTCTAATTTTCTCAAGGTAAAAGTCCTGGTTCCCCGACACACCCAGCTAAGGGCATGCCAGCTCACCAAGAAGTAAGACCCAGCCAGACAGTACATACCGTGAGGCAGACCGCCCGGCCAGGCCTGAAGTTCAACTACGAGCTTTTTAACTGCAACAACTTTAATATACGCTATTGGAGCTGGAATTACCGCGGCTGCTGGCACCAGACTTGCCCTCCAA
+
DD@@DIIIIHHIHHIHGHIIIEHHHIHIHGIIIIHEHHIHIHHIHIEHFHIIIGHIIHIIIGHIGEFFHHIIHHEHEHHGHIIIIIIHIHIHFHHIHHHIHHHHHHHGFC<CGHIIIHIIHHIIHIHIIIHIIHHIIIIHHIHHHIIIHGIHHHHGFHHFHHHIHIIHGIIIIHIIHIIIIIIHIIIIIIIHIIIIIIHHEEFDHIIHIHHHHIIIIIIIIIIIIIIHHIIIIIIIIIIHIIHGHHIIIHIHIIIIIIIIHIIIIIIIIIIIIIIIIIIIIIIHIIIIIIHHHIIIIIIIIIHIIIHIIIIIIIHIIIIIIIIIIIIIIIIIIIHIIIIIDCDDD
@HISEQ:969:HM2KJBCX2:2:1102:20356:44004 2:N:0:ACTATGCA
TCGGTCCATAGCCCAACTATCCCTATTAATCATTACGTCGATCCTAGAAACCAACAAAATAGAATCAAACGTCCTATTTCATTATTCCATGCTAATGTATTCAAGCGTAAGCCTGCTTTAAACACTCTAATTTTTTCAAAGTAACAGTCCTGATTCCCCACGACACCAAATTAATGACATCGCGGTTCTTCAGAAGGTAGGAACCAATAATGCCAGTGCGTACCGAAGCACGACCAACAATTTGATCCCGAAATTCAACTACGAGCTTTTTAACTGCAACAACTTTAATATACGCTATTGGAGCTGGAATTACCGCGGCTGCTGGCACCAGACTTGCCCTCCAA
+
DDDDDIIIIIIIIIIIIIIIIIIIIIIIIIIIIIIIHHIIIIHIIIIIIIIHIIIIHIIIIIHIIHIEHECHIHIIIIIHIIIIIIHHCHIIIIIIHIIHIIHIIHHHIIIIIIIIIIIIIIIIIIHHHHIIIIIIIIHIIIIIIHIIHHHHIIIHIHIHIIIIHIIIIIIIIIIIIIIIIIIIHGIIHIIIIIIIIHIIIIIIIIIIIIIIHIIIIIIIIIIIIIIIIIIIIIIIIIIIHHHIIIIIIIHIIIIIIIIIIIIIIIIIIIIIHIIIIIIIIIIIIIIIIIIIIIIIIIIIIIIIIIIIIIIIIIIIIIIIIIIIIIIIIIIIIIIIIIIDDDDD
@HISEQ:969:HM2KJBCX2:2:1102:16826:44136 2:N:0:ACTATGCA
TCGGTCCATAGCCCCAACTATCCCTATTAATCATTACGTCAATCCTAGAAACCAACAAAATAGGATCGTCGTCCTATTTCATTATTCCATGCTAATGTATTCAAGCGTTAGCCTGCTTTAAACACTCTAATTTTTTCAAAGTAACAGTCCTGTCTCCCCGCAACACCAACTTAATGGCATTACGGTTCTACAAGAAGGAGGAATCAGCAAAGCCAGTGCATACCAGTGGCACGACCAACTTGCTGACCCCGAAATTCAACTACGAGCTTTTTAACTGCAACAACTTTAATATGCGCTATTGGAGCTGGAATTACCGCGGCTGCTGGCACCAGACTTGCCCTCCAA
+
DDDCDIIIIIIIIIIIIIIIHHGIIGHHHHHIIIIHIIIIIIIIIIIIIIHIIHIIIIIIIGEHIIIIHHHHHIIIIIFHHIIHHHIFCHHHIHHIIHIIIHHIIIIIIIIIIIIIHHHHHHIIIHIHIIIIIHHIIII@HGIIIIHIHIHIIHIIIIIHIHIIIIHIHHHHIHIIIIIIIHHIIIIIIIIHIIIIIIIIIIIHIIIIIIIIIIIIHHIHIIIIIIIIIIIIIIIIIIIIIIHGHIIIIIIIIIIIIIIIHEIHHIIIIIIIIHIIIIIIIIHIIIIIIIIIGHIIIHIIIIIIIIIIIIIIIIIIIIIIIIIIIIIIIIIIIIIIIIIIDDDDD
@HISEQ:969:HM2KJBCX2:2:1102:6430:45235 2:N:0:ACTATGCA
TCGGTCCATAGCCCCAACTATCCCTATTAATCATTACGGTGGTCCTAGACCAACAAAATAGAACCAACGTCCTATTCTATTATTCCATGCTAATCTATTCAAGCAAAAGCCCGCTTTAAACACTCTAATTTTTTCAAGGTAATGGTCCTGGTTCCCCGGCACACCCAGTTAAGGACATACCGGCTCACCAGAAGGATAGACCCGACAACAGACAGTACTCGCCAGAGACGGACCGCCCGGTCAGGCCTAAAATTCAACTACGAGCTTTTTAACTGCAACAACTTTAATATACGCTATTGGAGCTGGAATTACCGCGGCTGCTGGCACCAGACTTGCCCTCCAA
+
DDADDIIHHEECH@CHFEHIHH@FFHIIGEHHIIIGIHEGHHHHHHHHIIIIIIIIE?FHGHIIGHHGHEHGIHHHIIIIIIIHC@H1CC@FHHIIIIHIGEHEGHCHE?GHHGIHIHEGFEHHHIHIIIHIGFEHIIGHHHHIIIIIHIHIIIIIHHG=HHG2IIIIIIHHEGHHHHIIDEFHHHIHHIHHIIIIHHHHIHHIIIHHFHIIIIIIIIIIIIIIGHIIHIIIHDHHCHIIHHHIHGHIIIIIHHHHEEHHIIIHDIIIHHIHIHGIIIIHIIIIIIIIHIHHIHHIIIIIIHIIIIIIIIIIIIIIIIIIIIIIIIIIIHEIHHGIIHD@BDD
@HISEQ:969:HM2KJBCX2:2:1102:15290:46858 2:N:0:ACTATGCA
TCGGTCCATAGCCCCAACTATCCCTATTAATCATTACGTCGATCCTAGAAACCAACAAAATAGGATCGAACGTCCCATTTCATTATTCCATGCTAATGTATTCAAGCGTTAGCTTGCTTTAAACACTCTAATTTTTTCAAAGTAACAGTCCAAATTCCCCGCAACACCAAATTAATGGCATTACGGATCATCAGGAAGGAGGAATCAGTGAGACCAGTACATACCAGAGGCATGACCAATCTACTAACCCCGAAATTCAACTACGAGCTTTTTAACTGCAACAACTTTAATATACGCTATTGGAGCTGGAATTACCGCGGCTGCTGGCACCAGACTTGCCCTCCAA
+
BDBBDFHIHIHHHGGHFHHHHHGEEHHHIIICHHIGHIHFCDHHHHI?GHHIIHIHHEHIHIEEEHHEGHCHHHICGFHHCCGHIIIH@FHH1FHHFHFHHCDGHIIIHIIHIIIHIHHIHHHEHEHIIHHHIIIHHGGIIIIIHCEHHHIIHHHHIHIDHEIHIHHHHHHHIIIHIIIHHIIIHIIIHHIHF@IIIIIHHHIIIIIIHHHHHHFIIIIIHIIHGIIIIIFIIIIIIHHHIIHHGHFIIHHHIIHGFEGIIIHIHHIIIIIIIIIIIIHEHHIHIIHIFHIHIHGIHHGIIIIIIHIIIFHIIIIIIHIIIIHIIIHIIIIIIIIIIIIIIDDDDD
@HISEQ:969:HM2KJBCX2:2:1102:12720:46874 2:N:0:ACTATGCA
TCGGTCCATAGCCCCAACTATCCCTATTAATCATTACTTCAGTCCTAGAAACCAACAAAATAGAACCGAAGTCCTAAATTATTATTCCATGCTAATGTATTCAAGGCATAAGCCTGCTTTAAACACTCTAATTTTTTCAAAGTAATAGAGCTAGATCGCGACGACAACCCAGTGAAGGGCGCCGCCGTTTTCTAGCAGGATGGCAGACACGCGCCAGCACTCACACTCGTAACCGAGGCGGGCCAGGTGCGTCAAACCAGAAATCCAACTACGAGCTTTTTAACTGCAGCAACTTTAATATACGCTATTGGAGCTGGAATTACCGCGGCTGCTGGCACCAGACTTGCCCTCCAA
+
DDDBBIIIIHHIHIIIIIIHIIIIHIIIIIIIIIIHIIGHHIIHIHIIIHIIIIIIIGHIHIIHIIII<HHHEHIHHHHHIIIIIHIIIIIIIHHIEHHII@HHIEHHIIIHCHHGHHIIIGGHIIIIIGIIHIIFIIIIIFFHIHIIHIIIIIGEIIIHIIHIHHHHHHIIIHGIIHHHIIIIHHIHEHEFHIIIIIIHHIIIIHGHHIIIIIHIHHHIFHHIHIHHHHIHGGIIIGHHHIHEIHHDHIHHHHHIHHHHHHHGHHHIIHIHHHIHFIIHHHGHEHHIIHIHEHIHIHHGEGHIHHHHHHIIIGIIHHIHIIIIIIIIIIHIIIIIIIIIIIIIIIIIIDABDD
@HISEQ:969:HM2KJBCX2:2:1102:10290:47673 2:N:0:ACTATGCA
TCGGTCCATAGCCCCAACTATCCCTATTAATCATTACGGTGATCCTAGAAACCAACGAAATAGAATCAGTCCGTCCTATTTCATTATTCCATGCTAATGTATTCAGACGTTAGCCTGCTTTAAACACTCTAATTTTTTCAAAGTAACAGTCCTGATTTCCAATCACACCAAATTAATGACATGAAAGTTCCTCAGAAGGTAGAGATTTATCTCACCAGTACAGACAATTAAGCCTGACCAATGGGTAAACCCCGAAGTTCAACTACGAGCTTTTTAACTGCAACAACTTTAATATACGCTATTGGAGCTGGAATTACCGCGGCTGCTGGCACCAGACTTGCCCTCCAA
+
DDDDDIHIIIIIIIIIIIIIIIIIIIIIIIIIIHHHIIIIIIIIGIIIIIIIFHIIIHIIIIIIIIIIIIIIIHIIIIIIIIIHIIIIIIIIGHHHIIIHHIIIIIIIIIIIIIIIIIHIIIIHIIIIIIIHHHIIIIHIIIIIIIIIIIIIIIIIIHIIIIIIIIIIIIIIHIIIIIIIIIIIIIIIIIIIIIIIIIIIIIIIIIIIIIIIIIIIIIIIIIIIIIIIIIIIIIIIIIIIIIIHHHEIIIIIIIIIIIIIIIIIIIIIIIIIIIIIIIIIIIIIHIIIIIIIIIIIIHIIIIIIIIIHIIIIIHIIIIIIIIIIIIIIIIIIIIIIIIIIIIIDDDDD
@HISEQ:969:HM2KJBCX2:2:1102:8443:47475 2:N:0:ACTATGCA
TCGGTCCATAGCCCCAACTATCCCTATTAATCATTACGTCAATCCTAGAAACCAACAAAATAGGATCAAACGTCCTATTTCATTATTCCATGCTAATGTATTCAAGCGTTAGCCTGCTTTAAACACTCTAATTTTTTCAAAGTAACAGTCCTGTTTCCCTGCAACACCAAATTAATGACATTACAGTTCTTCAAGAAGGAGGAACCAGTAAAGCCAGTACATACCAGAGGCACGACCAACTTACTAATCCCGAAATTCAACTACGAGCTTTTTAACTGCAACAACTTTAATATACGCTATTGGAGCTGGAATTACCGCGGCTGCTGGCACCAGACTTGCCCTCCAA
+
DDDDDHIIIIIIIIIGIIIIIIIIIIIIIHIIIIIIIIHIIIIEHIHIGHIHIIIIIIIFHIHHHGHIIIFFH?EHHFHIHHIGIIIHGIIGH?GHFIHHFIIHIIHIHHHIHGIHHIIHHHHIIIIIHHHIIHIIIIHFIHIIIIHIIIIIIIIIIHIIIIIIIHIIIIIIIIIIIIIHHIIIHIIIIIHHHIIIHIHHHIHHIIIIIIIIIHIIIIIIIIIIIIIIIIIIIIIIIIIIIIIHFIIIIIIGIIIIIIIIIIIIIIIIIIIIIIIIIIIIIHIIIIIIIIIIIIIIIHIIIIIIIIIIIIIIIIIIIIIIIIIIIIIIIIIIIIIIIIIIIDDDDD
@HISEQ:969:HM2KJBCX2:2:1102:16621:47272 2:N:0:ACTATGCA
TCGGTCCATAGCCCCAACTATCCCTATTAATCATTACGTCAATCCTAGAAACCAACAAAATAGGATCAAACGTCCTATTTCATTATTCCATGCTAATGTATTCAAGCGTTAGCCTGCTTTAAACACTCTAATTTTTTCAAAGTAACAGTCCTGTTTCCCTGCAACACCAAATTAATGGCATTACAGTTCTTCAGAAAGGAGGAATCAGCGAGACCAGTACGTACCAATGGCACGACCAACCTGCTGACCCCGAAATTCAACTACGAGCTTTTTAACTGCAACAACTTTAATATACGCTATTGGAGCTGGAATTACCGCGGCTGCTGGCACCAGACTTGCCCTCCAA
+
DDDDDIIIIIIIIIIIIIIIHIIIIIIIIIIIIIIIIIIIIIIIIIIIIIIIIIIIIIIIIIHHIIIHIIIIIIIIIIIIIIIIIIIIIIIHIIIIIIIIIHIIIIIIIIIIIIIIIIIIIIIIIIIIIIHIHHHIIIHGHIIIIIIIIIIIIIIIIIIIIIIIIIHHIIHIIIIIIIIIIIIIIIIIIIIIIIIIIIIIIIIIIIIIIIIIIIIIIIIIIIIIIIIIIIIIIIIIIIIIIIIHHIIIIIIIIIIIIIIIIIIIIIIIIIIIHHHIIIIIIIIIIIIIIIIIIIIIIIIIIIIIIIIIIIIIIIIIIIIIIHIGIIIIIIIIIIIIIIIIIDDDDD
@HISEQ:969:HM2KJBCX2:2:1102:9978:48565 2:N:0:ACTATGCA
TCGGTCCATAGCCCCAACTATCCCTATTAATCATTACGTCGATCCTAGAAACCAACAAAATAGGGTCAAACGTCCTATTTCATTATTCCATGCTAATGTATTCAAGCGTGTGCCTGCTTTAAACACTCTAATTTTTTCAAAGTAACAGTCCTGATTCCCCATGACACCAAATTAATGACATCATAGTTCGTCAGAATGTAGAAATCAACGATACCAGTACGTACCAGAGGCACGACCGACATGTTGATCCCGAAATTCAACTACGAGCTTTTTAACTGCAACAACTTTAATATACGCTATTGGAGCTGGAATTACCGCGGCTGCTGGCACCAGACTTGCCCTCCAA
+
DDADDIHIIIGIIIIIHIIIIIIIIIIIIIIIIIIIIIIIGCGHIIIIIIIIIIIIHHHHIIIIIFFHIIHIEHFIHIHHIIHIIIIIIIIIHIIIIIIIIIIIIHIIIIIIIHIIHIIIHHHIIIIHIIIIIIIIIIIIIIIIIHHHHGIIHHHIIIHIHHIHIIIIHIIIIIIIIIIIIIIIIIIIIIIIIIIIIIIIIIIIIIIIIIIIIIIIIIHHIIIHHIHHIIIIIIHIIIIIIIIHGHIIIIIIIHEIIIIIHGIIIIIHIIIIHHIIIIIIHHFIIIIIIIIIIHHIIIIIIIIIIIIIIIIIIIIIIIIIIIIIIIIIIIIIIIIGIIIIIDDDDD
@HISEQ:969:HM2KJBCX2:2:1102:8896:49361 2:N:0:ACTATGCA
TCGGTCCATAGCCCCAACTATCCCTATTAATCATTACGTCGATCCTAGAAACCAACAAAATAGAATCAAACGTCCTATTTCATTATTCCATGCTAATGTATTCAAGCGTAAGCCTGCTTTAAACACTCTAATTTTTTCAAAGTAACAGTCCTGATTCCCCACGACACCAAATTAATGACATCGCGGTTCTTCAGAAGGTAGGAACCGATAATGCCAGTGCGTACCGAAGCACGACCAACAATTCGATCCCGAAATTCAACTACGAGCTTTTTAACTGCAACAACTTTAATATACGCTATTGGAGCTGGAATTACCGCGGCTGCTGGCACCAGACTTGCCCTCCAA
+
DDDDDIIIIIIIIIIIIIIIIIIIIIIIIIIIIIIHIIIIGIIIIIIIIIIIIIIIIIIIIIIIIIIIIIIIIIIIIIIIIIIIIIIHIHHIIIIIIIIIIHIIIIIIIIIIIIIIIIIIIIIIIIIIIIIIIIIIIIIIIIIIIIIIIIIIIIIIIIIIIIIIIIIIIIIIIIIIIIIIIIIIIIIIIIIIIIIIIIIIIIIIIIIIIIIIIIIIIIIIIIIIIIIIIIIIIIIIIIIIIIHIIIIIIIIIIIIIIIIIIIIIIIIIIIIIIIIIIIIIIIIIIIIIIIIIIIIIIIIIIIIIIIIIIIIIIIIIIIIIIIIIIIIIIIIIIIIIIIIIDDDDD
@HISEQ:969:HM2KJBCX2:2:1102:3030:48929 2:N:0:ACTATGCA
TCGGTCCATAGCCCCAACTATCCCTATTAATCATTACATCGATCCTAGAAACCAACAAAATAAAATTGGATGTCCTATTTTATTATTCTATGCTAATGTATTCAAGCGTGAGCCTGCTTTAAACACTCTAATTTTTACAAAGTAACAGTCCTAATTCCCCGTGATACCAAATTAATGGCATTACGGTTCTTTAAAAGATGAGAAATTAATAATATCAGTACATACCAACGGCATGACCAAAACATTGATTTCGAAATTCAACTACGAGCTTTTTAACTGCAACAACTTTAATATACGCTATTGGAGCTAGAATTACTGTGGCTGCTAGCACCAGACTTGCCCTCCAA
+
DDDDDIIHIIIIIHIIIIHIIIIIIIIIIHIIIIIIIIIIIIIHIIIIIIIIIIIIIGIIIIIIIIIHHCHHHIGIIIIIIIIIIIIHHIIIGIIIIIHIIHIIIIIHIIIIIIHIIIIIIIHIIIIIIIIIHIIIIIIHIIHIIIIIIIIIIIHHIHCIHHIIIIIIIIIIIIIIIHIIIIIIIIIHIIIIIIIIIIIIIIIIIIIIIIIIHIIIIIIIIIIIIIIHIIIIIIIIIIIIIIIIIHIIIIHIIIIIIIIIIIIIIIIIIIIIIIIIIIIIIIIIIIIHIIIIIIHIIIIIIIIIIIIIIIIIIIIIIIIIIIIIIIIIIIIIIIIIIIIIIIDDDDD
@HISEQ:969:HM2KJBCX2:2:1102:12282:49582 2:N:0:ACTATGCA
TCGGTCCATAGCCCAACTATCCCTATTAATCATTACGTCGATCCTAGAAACCAACAAAATAGAATCAAACGTCCTATTTCATTATTCCATGCTAATGTATTCAAGCGTACGCCTGCTTTAAACACTCTAATTTTTTCAAAGTAACAGTCCTGATTCCCCACGACACCAAATTAATGACATCGCGGTTCTTCAGAAGGTAGGAACCGATAATGCCAGTGCGTACCGAGGCACGACCAACAATTCGATCCCGAAATTCAACTACGAGCTTTTTAACTGCAACAACTTTAATATACGCTATTGGAGCTGGAATTACCGCGGCTGCTGGCACCAGACTTGCCCTCCAA
+
BDBBDGHIIIHHHC?GHHIIIHHHIIIIIIIIHIHIIIIHIIIGHIGGHHIHHIEHEHIIEHHGHIIHHHCGHFHHHHIIHFHHHH?HHIDCHIIIIIHGHHFHHHHHHIHIHCIHIIHHIH@HDG@HHHHHHIIHHIIIIHHGHHHHIGIHHHGHHIIGEHHGHHHHIHHIIIIHIGHFIIHHFHHHHIHIHHHGIIHHHEGHHHIHHHHHIIIII<HIIIIIIIIIIIHHHHHIIIHHHG<CHH=HIIIIIIHHHHHEHHHCIIIIIIIHEIIIIHHEIHIHHGHHIHHEHHIHIIIIIIIIIIIIIIIHHIIIIHIIIIIHIIIIIIIHEIIIIIIDAADD
@HISEQ:969:HM2KJBCX2:2:1102:4500:49375 2:N:0:ACTATGCA
TCGGTCCATAGCCCCAACTATCCCTATTAATCATTACGTCAATCCTAGAAACCAACAAAATGGGATCAAACGTCCTATTTCATTATTCCATGCTAATGTATTCAAGCGTTAGCCTGCTTTAAACACTCTAATTTTTTCAAAGTAACAGTCCTGTTTCCCTGCAACACCAAATTAATGACATTACAGTTCTTCAAGAAGGAGGAACCAGTAAAGCCAGTACATACCAGAGGCACGACCAACTTACTAATCCCGAAATTCAACTACGAGCTTTTTAACTGCAACAACTTTAATATACGCTATTGGAGCTGGAATTACCGCGGCTGCTGGCACCAGACTTGCCCTCCAA
+
DDDDDIIIIICHIIIIHIIIIIIIIIIIHIIIIIIGIIHIIIIIIHHIHIIIIHIIIIIIIIIIIIIIHIGHHHIHGIHHIIIHIIIIIIIIHIIGHIHIIHIHHIHIHIHHIHIIIIIHIIIIIIIIII?HHHHIIHIHIIHIIIIIIIIIHIIIIIIIIIIIIHHHIIIIIIIIIIIIIIIIIIIIHIIIIHHIIIIHIIGIIIIIIIIIIIIIHIIIIIIIIIIIHIIIIIIIIIIIIIIHGHGIIIIIIHIIIHHIIIHIIIIIIIIIIIIIIIIIIIIIIIIIIIHGIIIIIIIIIIIIIIIIIGIIIIHIIIIIIIIIIIIIIIIIIIIIIIIIIDDDDD
@HISEQ:969:HM2KJBCX2:2:1102:1276:50152 2:N:0:ACTATGCA
TCGGTCCATAGCCCCAACTATCCCTATTAATCATTACGTCAATCCTAGAAACCAACAAAATAGAATCAAACGTCCTATTTCATTATTCCATGCTAATGTATTCAAGCGTAAGCCTGCTTTAAACACTCTAATTTTTTCAAAGTAACAGTCCTGATTTCCCACGACACCAAATTAATGACATCGCGGTTCTTCAGAAGGTAGGAACCAATAATACCAGTTCGTACCGAGGCACGACCGACAATTTGATCCCGAAATTCAACTACGAGCTTTTTAACTGCAACAACTTTAATATACGCTATTGGAGCTGGAATTACCGCGGCTGCTGGCACCAGACTTGCCCTCCAA
+
DDDDDIIIIIHIHIIIIIHIIIIIIIIIIIIIIIIIIIIIHHIIIIIIEHIIIIIIGIHHHIIIIIIIIIIGEHEHIIIIIIIIIIHHEHHHHHHIIIIIIHHHHIHIIHIIIHIIIHIIHHIIIHHIIHIIHHIIIIHHHIIIIIIIIIHIIIIHIIFHHIIIIIHIIIIIIIIIIHIIIIIIIIIIIIIIIIIIIIIIIIIIHHIIHIIIIIIIIHHIIIIIIIIIIIIIIIHIIIIIIHGDGIIIHIIHIIIIIIIHIIIIIIIIIIIIIIIIIIIIIIIIHIIIIIHIIIIIIIIHIIIIIIIIIIIHIIIIIIIIIIIIHIIIIIIIIIIIIIIIDDDDD
@HISEQ:969:HM2KJBCX2:2:1102:6568:50549 2:N:0:ACTATGCA
TCGGTCCATAGCCCCAACTATCCCTATTAATCATTACAACGGTCCTAGAAACCAACAAAATAGAATCGTTGTCCTATTCTATTATTCCATGCTAATGTATTCTGGCATATGCCTGCTTTAAACACTCTAATTTTTTCAAGGTAAAGGTCTTGGCTCCGAGCAACACCCAATAAAGGGCATTACCCTTCCCCAAGCGGTGAGGCCCAACCGACCAGTACTCGTTACAAGAACGGACCAATCGGCCAAACCCAAAATTCAACTACGAGCTTTTTAACTGCAACAACTTTAATATACGCTATTGGAGCTGGAATTACCGCGGCTGCTGGCACCAGACTTGCCCTCCAA
+
DDDDDHIIHIIIIIIIIIIIIIIGIIIIIIIHIIHIIIIIIIIIIIIIIIIIIGIIIIIIIIIHIIIHIIIIIIIIIIIIGIIIIIIFHHIIIIIIIIHHHHIIIIHIIIIIIIIIIIIIIHIIIIIIIIIIIIIIIIIIIIIIIIHIIIHHIHIIIIHIIIIIIIIIIIIIHIIIIIHIIIIIIIIGIIIIIIIIIIIIIIIHIIIIIIIIIHIIIIIIIIIIIIIIIIIIIIIIIIIIIIIIIIIIIIIIIIIIIIIIIIIIIIIIIIIIIIIIIIIIIIIIIIIIIIIIIIIIIIIIIIIIIIIIIIIIIIIIIIIIIIIIIIIIIIIIIIIIIIIIDDDDD
@HISEQ:969:HM2KJBCX2:2:1102:3074:49978 2:N:0:ACTATGCA
TCGGTCCATAGCCCAACTATCCCTATTAATCATTACGTCAATCCTAGAAACCAACAAAATAGGATCGAACGTCCTATTTCATTATTCCATGCTAATGTATTCAAGCGTTAGCTTGCTTTAAACACTCTAATTTTTTCAAAGTAACAGTCCAAATTCCCCGCAACACCAAATTAATGGCATTACGGATCATCAGGAAGGAGGAATCAGTGAGAGCAGTACATACCAGAGGCATGACCAATCTACTAACCCCGAAATTCAACTACGAGCTTTTTAACTGCAACAACTTTAATATACGCTATTGGAGCTGGAATTACCGCGGCTGCTGGCACCAGACTTGCCCTCCAA
+
DDDDDIIIIIIIIIIIIIIIIIIIIIIIIIIIIIIIIIIIIIHHHIIIIIIIIIIIIGHHIHHIIIIIIIIIIHIIIIIIIIIIIHHHIIIHIIIIIIIIHHHIIIIIIIIHIHIIIIIHHHHIHIIIIIIIIHIIIIIIIIIIIIHIIIHHHIIIIHIIHIIIIIHIIHHIIHIIHIIIHIIIIIIHIIIIIIIIIIIIIIIIIIIIIHIIHIIIHIIIIIIIIIIIIIIIHIIIIHHIIHHHIIIIIIIIIIIIIIIIIHHHIIIIIGIHIIIIIIIIIIIIIHHIIIIIIIIIIIIIIIIIIIIIIIIHIIIIIIIIIIIIIIIIIIIIIIIIIIIIDDDDD
@HISEQ:969:HM2KJBCX2:2:1102:8461:51213 2:N:0:ACTATGCA
TCGGTCCATAGCCCCAACTATCCCTATTAATCATTACGGTGATTCAGAAACCAACAAAACAGGACCACCGTCCTATTTTATTATTCCATGCTAATGTATTCAGACGTAAGCCTGCTTTGAACACTCTAATTTTTTCAAGGTAAAGGTCCTGGTTTCCCACCACGCTAAATTAATAACATGATGGTTCCCCAGAAGGTAGGAATTCTACACGCTAGTACAGACTGGTTAGCCCGACCAACGGTAGAACCCCGAAATTCAACTACGAGCTTTTTAACTGCAACAACTTTAATATACGCTATTGGAGCTGGAATTACCGCGGCTGCTGGCACCAGACTTGCCCTCCAA
+
D@@D<<<CDD1<F1GH@0FECC1<1C11<DC11C<F@G0<11DEHFEHHEEHGHHCCCEH1<<F?1DH=<FHD0EGHHHHEE?HFH1<CHHH?GHHIHHHEFHHHHHGFHCIIIH@GHF1IHHHHHFHHHH@CDCEEHFBF11CEHIHFECIHH?HG?FHIIIIIIIHHHHIIHHHGEHCHCEEHIHHIHHGIGDCHHE@HHEHIIHHIHIIHEH8E?EG@FHEGEIHHH=IHHHHHGHEC?GD<CHDDHFFD1HHGCG?HDHEIIIHIIIIHFHHCHHHEEGF1ECEFC=HCHIHEGIIIHHEFGHHEGIIIIHHDHIIHIHHGEFHHHGIIIIIHDDHDD<0@
@HISEQ:969:HM2KJBCX2:2:1102:4457:51179 2:N:0:ACTATGCA
TCGGTCCATAGCCCCAACTATCCCTATTAATCATTACTTCAGTCCTAGAAACCAACAAAATAGAACCAAAGTCCTATTCCATTATTCCATGCTAATATATTCAAGCAAACATGCCTGCTTTAAACACTCTAATTTTTTCAAAGTAAAAGTCTTGGATCCCTAGCGCACTCAATTAAGAGCACACTAGTTCCCCAAAAGGAAAAGCCCAAAGTTGCAGTACAAACCTTTCGGTTGACGGCAACTATAAGCCCAAAATTCAACTACGAGCTTTTTAACTGCAACAACTTTAATATACGCTATTGGAGCTGGAATTACCGCGGCTGCTGGCACCAGACTTGCCCTCCAA
+
DDDDDIIHHHHHHIHHIIIIIIHIIHIHIIIIIIIIIIIIIIIHHIIHEHIHIIIIIIHIIIFHHIIHIFEFHHHHIHHHHHHIHHHFCHFHHHIIIIHGIGIIHHHHIHIIHGHHEHHHIIIHHHIIIIIHIIHHHIGIHIIIIIIIIGIIIIIHIHIHIIIHIIIHHHHIIIIIIIIIIHIHIIIIIGIHIIIIIIIIIIIIIIGIIIIIIIIIIIIIIIIII<IIHH=IIIIIIIIIHHIHGIIIIGIIIIIIIIIIIIIIHHIIIIIIIIIIIIIIIIIIIIIHIIIHHHIIIIHHHIIIIIIIIIIIIIIHIIIHHIIIIHHHIIIIHIIIIIIIIDDDDD
@HISEQ:969:HM2KJBCX2:2:1102:18718:51681 2:N:0:ACTATGCA
TCGGTCCATAGCCCCAACTATCCCTATTAATCATTACGTCAATCCTAGAAACCAACAAAATAGGATCGAACGTCCTATTTCATTATTCCATGCTAATGTATTCAAGCGTTAGCCTGCTTTAAACACTCTAATTTTTTCAAAGTAACAGTCCTGTTTCCCTGCAACACCAAATTAATGACATTACAGTTCTTCAAGAAGGAGGAACCAGTAAAGCCAGTACATACCAGAGGCACGACCAACTTACTAATCCCGAAATTCAACTACGAGCTTTTTAACTGCAACAACTTTAATATACGCTATTGGAGCTGGAATTACCGCGGCTGCTGGCACCAGACTTGCCCTCCAA
+
DDDDDIIIHIIIHIIIIIIIIHIIIIIIIIIIIIIIIIIIIIIHIIIIIIIIHIIIIIIIIICHHIHIHIIIIIIIIIIIIIIIIIIHIHIIIIIHHIIIHHHIIIHIIIIIIIIHIIIIHHHIHIHIIIIIIIIIIIIIIIIIIIIIIIIIHIIIIIGIIIIIIIIHIIIIIIIIIIIHIIIIIIHHGIHIIIIIIIIIIIIIHHIIIIIIIHHIHHIIIIIIIIIIIIIIIIIIIIIIIIIHIIIHIIIIIIIIIIIIIIIIIIIIIIIIIIIIIIIIIIIIIIIIIIIIIIIIIIIIIIIIIIIIIIIIIIIIIIIIIIIIIIIIIIIIIIIIIIIIIDDDDD
@HISEQ:969:HM2KJBCX2:2:1102:15991:52053 2:N:0:ACTATGCA
TCGGTCCATAGCCCCAACTATCCCTATTAATCATTACGGTGATCCTAGAAACCAACGAAATAGAATCAGTCCGTCCTATTTCATTATTCCATGCTAATGTATTCAGACGATAGTCTGCTTTAAACACTCTAATTTTTTCAAAGTAACAGTCCTGATTTCCCATCACACCAAATAAATGGCATGAAAGTTCCTCAGAAGGTAGAGATCCATCTCACCAGTGCAGACAATTAAGCCTGACCAATGGGTAGACCCCGAGGTTCAACTACGAGCTTTTTAACTGCAACAACTTTAATATACGCTATTGGAGCTGGAATTACCGCGGCTGCTGGCACCAGACTTGCCCTCCAA
+
DDDDDIIIIIIIIIIIIIHIIIIIIIIIIIIIGIIIIIIIIIIIIIIIIIIIIIIIIIIIIIGHHIIIIIIGIIIIIIIIIIIIIIIIIIHIIIIIIIIHIHHHIIIIIIIIIIIIIIIIIIHHHIIIIIIIIIIIIIIHIIIHIIIIIIIIIIIIIIIIIIIIIIIIIIIIIIIIIIIIIIIIIIHIHIHIIIIIIIIIIIIIIIIIIHIIIIIIIIIIIIIIIIIIIIIIIIIIIIIIIIIIHGFIIIIHIIIIIIIIIIIIIIIIIIIIIIIIIIIIIIIIIIIIHHIIIIIIIIIIIIIIIIIIIIIIIIIIIIIIIIIIIIIIIIIIIIIIIIIIIIIDDDDD
@HISEQ:969:HM2KJBCX2:2:1102:12341:52201 2:N:0:ACTATGCA
TCGGTCCATAGCCCCAACTATCCCTATTAATCATTACGTCAATCCTAGAAACCAACAAAATAGGATCAACGTCCTATTTCATTATTCCATGCTAATGTATTCAAGCGCGAGCCTGCTTTAAACACTCTAATTTTTTCAAAGTAACAGTCCTGATTCCCCACCACACCAAATGAATGACATGATGGTTCGTCAGAAGGTAGGAACCAGTAACACCAGTACGTACCTAAGGCACGACCAACGTACTGATCCCGAAATTCAACTACGAGCTTTTTAACTGCAACAACTTTAATATACGCTATTGGAGCTGGAATTACCGCGGCTGCTGGCACCAGACTTGCCCTCCAA
+
DDCBDIIIIIHIIIIGIIIIIIIIIIIIIIIIIIIIIIIIIIIIIIIIIIIIIIIIIIIIHIIHHHIIIIIEHIIIIHIHHIIIIIHIIIHIIIIIIIIIIIHIIIIIIHHHIIIIIIIIIIIIIIIIIIIIGHHIIHHIIIIIIIIIHIIIIHHIIIHIIIIHIHHHIIIIHIHHHIIIIIIIIIHIIIIIIIIIIIIIIIIIIIIIIIIIHIIIIIIIIIIIIIIIIIIIIIHHIIIIIHHHHHIGHIIIIIIIHIIIIHHIHHIIIIIIIHIIIIIIIIHIIIIHIIHHHHIIGIIIIIIIIIIIIIIIIIIHIIIIIIIIIIIIIIIIIIIIIIIIDDDDD
@HISEQ:969:HM2KJBCX2:2:1102:16234:52947 2:N:0:ACTATGCA
TCGGTCCATAGCCCCAACTATCCCTATTAATCATTACATCGATCCTAGAAACCAACAAAATAGAATCTGATGTCCTATTTCATTATTCCATGCTAATGTATTCAAGCGTAAGCTTGCTTTAAACACTCTAATTTTTTCAAGGTAACAGTCCTAATTCCCCATAACATCAAATAAATGACATTATGGTTCTTTAGAAGGTGAGAACCAATAAAACCAGTACATACCAAGGCATGACCGATTCCTTGATCCCGAAATTCAACTACGAGCTTTTTAACTGCAACAACTTTAATATACGCTATTGGAGCTGGAATTACCGCGGCTGCTGGCACCAGACTTGCCCTCCAA
+
DDCDDIGIIIIGHHHHHHHIIIIIIIIIIIIIIIIIIIIIIIIIIIHFHIIIIIHIGEFHHIIIIIIIHHIIIIIIIIIIGIIIIIIHHHIIHIIIIIIHGGIIIIGHIIIHHIIIIIIIIIGHIIIIIIIIIIIIIIHHIIIHIIIIIIHIIHIHIIIIIIIHHHIHIIIIIIIHIIIIIHHHHHHIIHHHIIIIIIIHHIHIIIIIIIIHIIIIIHIHIHIHHIIIIIIIIIII<IIIIHHFHHCIHHIIIIHIIIIIIIHIIIIIIIIIHHIIIIIIIIIHIIIIIIIHHIIIIIIIIIIIIIIIIIIIIIHHIIIIIIIIIIIIIIIIIIIIIIIHBDDDD
@HISEQ:969:HM2KJBCX2:2:1102:5795:53135 2:N:0:ACTATGCA
TCGGTCCATAGCCCCAACTATCCCTATTAATCATTACGTCAATCCTAGAAACCAACAAAATAGGATCGAACGTCCTATTTCATTATTCCATGCTAATGTATTCAAGCGTTAGCTTGCTTTAAACACTCTAATTTTTTCAAAGTAACAGTCCAAATTCCCCGCAACACCAAATTAATGGCATTACGGCTCATCAGGAAGGAGGAATCAGTGAGACCAGTACATACCAGAGGCATGACCAACCTACTAACCCCGAAATTCAACTACGAGCTTTTTAACTGCAACAACTTTAATATACGCTATTGGAGCTGGAATTACCGCGGCTGCTGGCACCAGACTTGCCCTCCAA
+
DDDDDIIIIIIIIIIIIIIIIIGIIIIIIIIIIIIHIHIIIIIIIIIIFIHHIIIIIIHHIIIIEHIIIIIIIEHHHIHIIIHHHIIIIIIGEHHIIIIIIIIIIIIIIIIIHIIIIIIIIIIIIIIIIIIHIIIIIIIGIIIIIIIHIIIIIIIIIHIIIIIHHIHIIIIIIIIIHIIIIIIIHIGIIIIIIIIIIIIIHHIIIIIIIIIHHIIIIIIIIIIIIIIIIIIIIIIIIIIIIHHHFHEIIIIIIHIIIIGIIIHIIIHIIIIIIIIIIHIIIIIHIIIIIIIHIIIIIIIIHIIIIIIIIIIHIIIIIIIIIIIIIIIIIIIIIIIIIIIIIDDDDD
@HISEQ:969:HM2KJBCX2:2:1102:18427:53226 2:N:0:ACTATGCA
TCGGTCCATAGCCCCAACTATCCCTATTAATCATTACGTCGATCCTAGAAACCAACAAAATAGAATCAAACGTCCTATTTCATTATTCCATGCTAATGTATTCAAGCGCGAGCTTGCTTTAAACACTCTAATTTTTTCAAAGTAACAGTCCTGATTTCCCACGACACCAAATTAATGACATCGTGGTTCGTCAGAAGGGAGAAACCAATAATACTAGTACGTACAAAGTACGACCGACATATTAGTCCCGAAATTCAACTACGAGCTTTTTAACTGCAACAACTTTAATATACGCTATTGGAGCTGGAATTACCGCGGCTGCTGGCACAGACTTGCCCTCCAA
+
DDDDDIIIIHIIIIIIIIIIIIGIIIIIHIIIIIIIIHIIIHIIIIIIIIHIIIIIIIIIIIIIIIIIIIIIIIIIIIIIIHIIIEHHHIIIIIIIIIIHIHIIIIHIIIHIIIIHIIIIIGIIIHIIHHIIIIHIIIIIIIIIIIIIIHIHHIIIIFHHHIHIIIIIIIHHHIIHIIHIIIIIIIIIIIIHIIIIIIIIIIIIIIIIIIIIIIIIIIIIIIIIIIIIIIIIIIIIIIIHHHHIIIIIIHIIIIHIIIIIIIIIIIIIIIIIIIIIIIIIIIHIIHIIIIIIIGIIIIIIIIIIIIIIIIIIIIIIIIIIIIIIIIIIIIIIIIIIIIDDDDD
@HISEQ:969:HM2KJBCX2:2:1102:13019:52796 2:N:0:ACTATGCA
TCGGTCCATAGCCCCAACTATCCCTATTAATCATTACTCTGGTCCCCGAACCAACAAAACAAGACCAAAGTCCTCTTCTGTTATTCCATGCTGGCGTATTCAAGCGTAAGCCTGCTTTAAACACTCTAATTTCTTCAAAGTAATACGAGGATGAAACCGGCATCGCTGCCAGCCCAGTCCCCACGCGGGGCATCAGCTCCGCCAGTGCAGCCATGCGGCTGACCAGCGCGCCCTGCCCAAGGTCCGACTACGAGCTTTTTAACTGCAACAACTTTAATATACGCTATTGGAGCTGGAATTACCGCGGCTGCTGGCACCAGACTTGCCCTCCAA
+
DDDDDIIIIIIIIIIIIIIIIIIIIIIIIIIIIIIIIIIIHIIHIIIIIIIIIIIIIIIIIIIIIIHIIIIIHIIIIIIIIIIIIIHIIIIIIIIIHHIHIHIIIIIIIIIIIIIIIIIHIIIIIIIIIIIIIIIIIIIIIIIIIIIHHHHIIIIIIIIIIIIIIIIIIIIIIIIIIIIIIHIIIIIIHIIIIIIHIIIIIIIIIIIIIIIIIIIIIIIIIIIIIIIIIIIHIIIIIIIIIHIIIIIIIIIIIIIIIIIIIHIIIIIIIIHIIIIIIIIIHIIIIIIHIIIIIIIIIIIIIIIIIIIIIIIIIIIIIIIIIIIIIIIIDDDDD
@HISEQ:969:HM2KJBCX2:2:1102:7989:53499 2:N:0:ACTATGCA
TCGGTCCATAGCCCCAACTATCCCTATTAATCATTACGTCGATCCTAGAAACCAACAAAATAGGTTCGATCGTCCTATTTCGTTATTCCATGCTAATGTATTCAAGCGCGAGCCTGCTTTAAGCACTCTAATTTTTTCAAAGTAACAGTCCTGTTTCCCCGCAACAACAAATTAATGCCATCACGGTTCTACAAGAAGGAGGGACCAGTGAGGCCAGTGCATACCAGTGGCACGACCAACCTACTGGCCCCGAAATTCAACTACGAGCTTTTTAACTGCAACAACTTTAATATACGCTATTGGAGCTGGAATTACCGCGGCTGCTGGCACCAGACTTGCCCTCCAA
+
DDDDDIIIIIIHCHIIIGIGIIIIIIHIHHIIIIIHIIIIIGIIIIIIIIIIIIIIHHIIIHHHIIIIHIIIIIIIIIIIGHIIIIIIIHIIIIIIIHIIIIIIIIIIIHCHIIIIIIIIIHIHHHIIIIIIIIIIIIIIIIIIIIIIIIIIIIIIIHHIIIIIHIIIIHIIIIIIIIIIIIIIIIIIHIIIIIIIIIIIIIIIIIIIIIHIIIIIIIGIIIIIIIIIIHHIIIIIIIIIIIHHIIIIIIIIIGIIIIIIIIIIIIIIIIIIIIHIIIIIIIIHIIIHIHIIHHIIIIIIIIIIIIIIIIIIIIIIIIIIIIIIIIIIIIIIIIIIIIIIIDDDDD
@HISEQ:969:HM2KJBCX2:2:1102:8541:53268 2:N:0:ACTATGCA
TCGGTCCATAGCCCCAACTATCCCTATTAATCATTACGTCAATCCTAGAAACCAACAAAATAGGATCGAACGTCCTATTTCATTATTCCATGCTAATGTATTCAAGCGTTAGCCTGCTTTAAACACTCTAATTTTTTCAAAGTAACAGTCCTGTTTCCCTGCAACACCAAATTAATGACATTACAGTTCTTCAAGAAGGAGGAATCAGTAAAGCCAGTACACACCATTGGCACGACCAACCTACTGACCCCGAAATTCAACTACGAGCTTTTTAACTGCAACAACTTTAATATACGCTATTGGAGCTGGAATTACCGCGGCTGCTGGCACCAGACTTGCCCTCCAA
+
DDDDDIIIIIIIIIIIIIIIIIIIIIIIIIIIIIIIIIIIIGIIIIIHIIIIIIIIIIIIIIIHIIIIIIIIHIIIGHIIIIIIIIIHIIHHIGIHIIIIIIIIIHIIIIIIIIIIIIIIIIIIIIIIIIIIIIIIIIIIIIHIIIIIIIIIIIHIIIIIIIIIIIIIIIIIIIIIIIIIIIIIIIIIIIIIIIIIIIIIIIIIIIIIIIIIIIIIIIIIIIIIIIIIIIIIIIIIHIIIIIIIHIIIIIIIIIIIIIIIIIIIIIIIIIIIIIIIIIIIIIIIHIIIIIIIIIIIIIIIIIIIIIIIIIIIIIIIIIIIIIIIIIIIIIIIIIIIIIIIIDDDDD
@HISEQ:969:HM2KJBCX2:2:1102:8721:53563 2:N:0:ACTATGCA
TCGGTCCATAGCCCCAACTATCCCTATTAATCATTACGTCAATCCTAGAAACCAACAAAATAGGATCAACGTCCTATTTCATTATTCCATGCTAATGTATTCAAGCGCGAGCCTGCTTTAAACACTCTAATTTTTTCAAAGTAACAGTCCTGATTCCCCACCACACCAAATTAATGACATGATGGTTCGTCAGAAGGTAGAAACCAGTAACGCCAGTACGTACCTAAGGCACGACCAACGAACTGATCCCGAAATTCAACTACGAGCTTTTTAACTGCAACAACTTTAATATACGCTATTGGAGCTGGAATTACCGCGGCTGCTGGCACCAGACTTGCCCTCCAA
+
DDDCDIIIIIIHHIIIIHIIIIIIIIHIIHIIIIHIIIIIIGHGHHIIHIHIIIIIIHEHHGHHIIIHIIIIHIIHIIIIIIIHIIIIIIIEHCFIIIHIIIHIHIIHHHHHIIIIHIIIHIIIIIIIIHHHHIIIIHIHIIGHHHIIIIIHHIHIIIHFHGHHIIHIIHIHIHHHHIFIHHIIIIIIIIIIIIIIIIIIIIIIIHHHIHHIIIIHIIIIIIIHIIIIIIHIHHI=IIIHHHHD;HIHIIIIIHIIIIIIIHIIHHIHHHIHHHHIIIIIHGGHIIIIIIGIIIIIIIIIIIHIIHIIIIIIIIIIIIHIIIIIIIIIIIIIHIIIIIIHDCDDC
@HISEQ:969:HM2KJBCX2:2:1102:5708:52489 2:N:0:ACTATGCA
TCGGTCCATAGCCCCAACTATCCCTATTAATCATTACGTCAATCCTAGAAACCAACAAAATAGGATCGAACGTCCTATTTCATTATTCCATGCTAATGTATTCAAGCGTTAGCCTGCTTTAAACACTCTAATTTTTTCAAAGTAACAGTCCTGTTTCCCTGCAACACCAAATTAATGACATTACAGTTCTTCAAGAAGGAGGAATCAGTAAAGCCAGTACACACCATTGGCACGACCAACCTACTGACCCCGAAATTCAACTACGAGCTTTTTAACTGCAACAACTTTAATATACGCTATTGGAGCTGGAATTACCGCGGCTGCTGGCACCAGACTTGCCCT
+
DDDDDIIIIIIIIIIIIIGIIIHIIGIHIIIIIIIIIIIIIIIIIIIIHIIIIIHIIHIIIIIIIIIIIIIHHIHIIIIIHIIIIIIIIIIHIIIHHIHIIHIHIIIIIIIIIIIHIHIIIIHIIIIIIIIIIIIIIIIIIIIIIIIIIIIIIIIIIHIIIIIIIIIIIIIHHIIHIIIIIIIIIIIIIIIGIIIIIIIIIIIIIIIIIIIIIIIIIIIIIHHIIIIIIIIIIIIIIHHHHHHIIIIIIIIIIIIIIIIIIIIIIIIIIIIIIIIIIIIIIIIIIIIIIIIIIIIIIIIIIIIIHIIIIIIIIIIIIIIIIIIIIIIIIIIIIIIIIDDDDD
@HISEQ:969:HM2KJBCX2:2:1102:4052:53304 2:N:0:ACTATGCA
TCGGTCCATAGCCCCAACTATCCCTATTAATCATTACATCGATCCTAGAAACCAACAAAATAGAATCGGATGTCCTATTTCATTATTCCATGCTAATGTATTCAAGCGTAAGCTTGCTTTAAACACTCTAATTTTTTCAAGGTAACAGTCCTAATTCCCCATAACATCAAATAAATGACATTATGGTTCTTTAGAAGGTGAGAACCAATAAAACCAGTACATACCAAGGCATGACCTATTCCTTGATCCCGAAATTCAACTACGAGCTTTTTAACTGCAACAACTTTAATATACGCTATTGGAGCTGGAATTACCGCGGCTGCTGGCACCAGACTTGCCCTCCAA
+
DD@@@HDHHHHHIHFCHEHIHEHIIIIHHHIIIIIIIIHHHHIEHFHIGHIHFHHFIHIIHHHIGIICGHFCHCEHICHHC1<CE@CFEHH@@CFEHIHHGGGHGEHIHHHHHHHHIIHHFHGEGHHIIIIHGHHHHHFHHHHIIIIIIHHHHHIHGIIIHIIHIHIIIHEIIIIIIIIIHIIIIIIIIIIHIIIIHHHIIIHIHIIIIIHIIGIIIIIIHGIIIIHHHCIIIIFIIIGIHGCDFGIGIGHHHHHHHHIIIHIIIIGIIIHIIIHIIIIHIHIHHIHIHEIHIIIHHIIIIIIIIIIIIIIIIHIIIIIIHIIIIHHIHIIIHIIIIIHGDADDD
@HISEQ:969:HM2KJBCX2:2:1102:14950:53851 2:N:0:ACTATGCA
TCGGTCCATAGCCCCAACTATCCCTATTAATCATTACGTCGATCCTAAAAACCAACAAAATAGGGTCAAACGTCCTATTTCATTATTCCATGCTAATGTATTCAAGCGTGTGCCTGCTTTAAACACTCTAATTTTTTCAAAGTAACAGTCCTGATTCCCCATGACACCAAATTAATGACATCACAGTTCGTCAGAAGGTAGAAATCAATAATACCAGTGCATACCGGAGGCACGACCAATATATTGATCCCGAAATTCAACTACGAGCTTTTTAACTGCAACAACTTTAATATACGCTATTGGAGCTGGAATTACCGCGGCTGCTGGCACCAGACTTGCCCTCCAA
+
BDDD@GDFHHFHH?HHGHIHIFHHIIIIGIIIIIEHHEFEHIIIHHGHIHHHHHHHHHHHHHIHHEGEHHIIHHHHIHEEHH@HHGHFHIIGHHHHHHHIIHHEIHHHHHGIIHIHIGGIHHIGIHHHIHIHIHHIHHHEHIHHEHHIIHHHEIHHIHIIIIIIIIIHGIIHIHIIHHIHHHIHIIIIIIIIHIIIIIIIIIIIIIIHHIIIIIIIIIIIIHIII<I<HHIIIIIIIIIIIIHHFGIHHHHFIIIIIIIIIIIIIHIIIIIIIHGHIIIIIIIIHIIIIHIIIIIIIIHHHIIIHIIIIIIIIIIHIIHIIIIIIIIIHIIIIIIIIIIIIDDDDD
@HISEQ:969:HM2KJBCX2:2:1102:19738:54533 2:N:0:ACTATGCA
TCGGTCCATAGCCCCAACTATCCCTATTAATCATTACGTCAATCCTAGAAACCAACAAAATAGGATCAACGTCCTATTTCATTATTCCATGCTAATGTATTCAAGCGCGAGCCTGCTTTAAACACTCTAATTTTTTCAAAGTAACAGTCCTGATTCCCCACCACACCAAATTAATGACATGATGGTTCGTCAGAAGGTAGAAATCAGTAACACCAGTACGTACCGAAGGCACGACCAGCGTACTAATCCCGAAATTCAACTACGAGCTTTTTAACTGCAACAACTTTAATATACGCTATTGGAGCTGGAATTACCGCGGCTGCTGGCACCAGACTTGCCCTCCAA
+
DDDDDHIHGHIIIGHEHEHIIIIIIIIGHHHGHIIIHHHHHHHHIEFHHIIIIIIII@HHIHEEHHIEHHIHEFC?GHFHHIHFHECGHHHHEGHIHIIIHHIHIHIIIIIIHHHHIIIIIIIHIIIIHIHIHGHHIHHHIHHHHHIHHHHFHHIHHHHIIHHHHIHIHGHIHHGIIIIHIIIIIIIIIIHIIIHHHHIIIIHHHHHHIHIIIIIIIIIIIIIIIHIIHIIIIHIIIIIIIHHGHHIHIHHIIHHCHIIHHHHHHIIIIIHIHIIIIIIIIHGGEGIHIIIIIIIIHHIHIIIIIIIIIIHIIHIIIIHIIIIIIIIIIIIIIIHIIIIIADDDB
@HISEQ:969:HM2KJBCX2:2:1102:2549:56018 2:N:0:ACTATGCA
TCGGTCCATAGCCCCAACTATCCCTATTAATCATTACCTCGACTCCGAACGACACCGAAATAGAACCGAGATCCTATTCCATTATTCCATGCACTAATGTTCAGGCTGTAGCGCCTGCTTTGAGCACTCCAATTTTTTCAAAGTAAACGTGCTGGCCACATATAGCACTCGGTTAAGAGAACTATACACGAACCAACAAAATCGTCCGGTCAGACAGTAAACACCGCAAGGTGCACCGCCCGACTGAAACCGAGATCCAACTACGAGCTTTTTAACCGCAACAACTTTAATATACGCTATTGGAGCTGGAATTACCGCGGCTGCTGGCACCAGACTTGCCCTCCAA
+
B0@00C/<DE@1<DCE0<@EH11CH1D<1D1<11<G1<1<DG/DC@0C0/<0/</<C/F/<FEHH<CF/CC1<FHEGEH1FF1GCH1CHI@11<1F1C@D?GCGCGB<FD17<8GBC1@@<<11@8HHEIHIHE1<FECEGHHED@<ECFBDCG01@CHEB<EE@HGE?-GF:.GHCGDFFA8:DD88?/80IHFD?@@<0-EC/E<0AC@CFCHF0?HCHHHDHGC0C1CG/F?=C-:EEGHCEECBHHE?EEF@HHEHEHFD@@HECEHFHFECHIHHF<11GD<CCF1E0CC?HF?C1<1E@EHC1G<C<DHEDC1?<1CHHGCHHH@D1CH?E=HHGD0000
@HISEQ:969:HM2KJBCX2:2:1102:5489:56584 2:N:0:ACTATGCA
TCGGTCCATAGCCCAACTATCCCTATTAATCATTACGTCAATCCTAGAAACCAACAAAATAGGATCAAACGTCCTATTTCATTATTCCATGCTAATGTATTCAAGCGTTAGCCTGCTTTAAACACTCTAATTTTTTCAAAGTAACAGTCCTGTTTCCCTGCAACACCAAATTAATGACATTACAGTTCTTCAGAAAGGAGGAATCAGCGAAGCCAGTACATACCAAAGGCACGACCAACCTGCTAACCCCGAAATTCAACTACGAGCTTTTTAACTGCAACAACTTTAATATACGCTATTGGAGCTGGAATTACCGCGGCTGCTGGCACCAGACTTGCCCTCCAA
+
DDDDDIIIIIIIIIIIIIIIIIIIIIIIIIIIIIIIIHIHIIIIIIIIIIIIIIIIIIHIIIIIIIIIIIIHIIIIIIIIIIIIIHHIIIIIIIIIIIIIIIIIIIIIIIIIIIIIIIIIIIIIIIIIIIIIIIIIIIIIIIIIIIIIIIIIIIIIIIIIIIIIIIIIIIIIIIIIIHIIIIIIIIHIIIIIIIIIIIIIIIIIIIIIHIIIIIIIIIIIIIIIIIIIIIIIIIIIIIIIIIIHHIIIIIIIIIIIIIIIIIIIIIIIIIIIIIIIIIIIIIIIIIIIIIIIIIIIIIIIIIIIIIIIIIIIIIIIIIIIIIIIIIHIIIIIIHIIIIIIDDDDD
@HISEQ:969:HM2KJBCX2:2:1102:12815:57460 2:N:0:ACTATGCA
TCGGTCCATAGCCCCAACTATCCCTATTAATCATTACATCGATCCTAGAAACCAACAAAATAGAATCGGATGTCCTATTTCATTATTCCATGCTAATGTATTCAAGCGTGAGCCTGCTTTAAACACTCTAATTTTTTCAAGGTAACAGTCCTAATTCCCCGTGACACCAAATTAATGGCATTACGGTTCTTTAGAAGGTGAGAAATCAATAATATCAGTACATACCAACGGCATGACCGAAACATTGATCCCGAAATTCAACTACGAGCTTTTTAACTGCAACAACTTTAATATACGCTATTGGAGCTGGAATTACCGCGGCTGCTGGCACCAGACTTGCCCTCCAA
+
DDDDDIIIIIIIIGIIIIIIIIIIIGIHIIIIIIIHIIIIIIIIIHIIGHIIIIIIIIIIHIGHFIIIIIIIIGIIIIIIHHIIHHIIIIHIHIIIIIIIIHHHIHIIIIIIIIIIIHIIIIIHHIIIIIHIIIIIIIIIIIIIIIIIHHIIIIIHIHIHHIHIHIHHIIIHHHGIIHIIIIIIIIIIIIIIIIIIIIHIIIIIHIIIIIIIIIIIIIIIIIIIIIIIIIIIIIIIIHIIIIIIHHIIIIIIIIIGIIIIIIIIIIIIIIIIIIIIIIIIIIIIIIIIIIIIIIIIIIIIHHIIIIIIIIIIIIIIIIIIIIIIIIGIIIIIIIIIIIIIIIDDDDD
@HISEQ:969:HM2KJBCX2:2:1102:13666:57932 2:N:0:ACTATGCA
TCGGTCCATAGCCCCAACTATCCCTATTAATCATTACGTCGATCCTAGAAACCAACAAAATAGAATCAAACGTCCTATTTCATTATTCCATGCTAATGTATTCAAGCGTGAGCCTGCTTTAAACACTCTAATTTTTTCAAAGTAACAGTCCTGATTCCCCAAGACACCAAATTAATGACATCATGGTTCGTCAGAAGGAAGAAACCAATAAATTAGTACGTACCAAGGCACGACCAACATATTGATCCCGAAATTCAACTACGAGCTTTTTAACTGCAACAACTTTAATATACGCTATTGGAGCTGGAATTACCGCGGCTGCTGGCACAGACTTGCCCTCCAA
+
DDDDDIIIIIIIIIIIIIIIIIIIIIIIIIIIIIIGIIIIIGIIIIIIHIIIIIIIHHIIIHIEHIIIGHHIIFHIIIIIIIIIHHIIIIIIIIIIIHHIIIIIIIIHHHIIIIIIIIGIIHIIIIIIIIIIHIIHIIHHIIIIIIHIIIIIIIHIIIIIIIIIIIIIIIIIIIHIIIIHHIHIHIHHIIHEIIIIIIIIIIIIIIIIIIIIHIIIIIIIIIHIIIIIHIIIIIIIIIIIHHIIIIIIIIIIIHIHIHIIIIIIIIIIIIIIIIIIIIIIIIIIIIIGIIIIIIIIIHHIIIIIIIIIIIIIIIIIIIIIIIIIIIIIIIIIIIIIIIDDDDD
@HISEQ:969:HM2KJBCX2:2:1102:14221:57939 2:N:0:ACTATGCA
TCGGTCCATAGCCCAACTATCCCTATTAATCATTACGTCAATCCTAGAAACCAACAAAATAGGATCGAACGTCCTATTTCATTATTCCATGCTAATGTATTCAAGCGTTAGCCTGCTTTAAACACTCTAATTTTTTCAAAGTAACAGTCCTGTTTCCCTGCAACACCAAATTAATGACATTACAGTTCTTCAAGAAGGAGGAATCAGTAAAACCAGTACATACCATAGGCACGACCAACCTACTGACCCCGAAATTCAACTACGAGCTTTTTAACTGCAACAACTTTAATATACGCTATTGGAGCTGGAATTACCGCGGCTGCTGGCACCAGACTTGCCCTCCAA
+
DDDBDHIIIIIIIIIIIHIIIIIIIIIIIIIIIIIIIIIIIIIIIIGIIHIIIIIIIIIIIHIEHHHHIHHHIIIIIIIIIIIIIIIIIIIHIIHIIIIIIIHHIIIHIIIIIIIIIIIIHGIIIIIIIIIIIHIIIHHIIIIIIIIIIIIIIIIIHIIIIIIIIIHIIIIIIIIIIIIHIIIIIIHHIIIIIIIIIIIHIIIIIIIIIIIIIIIIHIIIIIIIIIIIIIIIIIIIIHIIIIIIIIHIIIIHIIIIIIIIIIIIIIIIIIIIIHIIIIIIIHHIIHIIIIIIIIIIIIIIIIIIIIIIIIIIIIIIIIIIIIIIIIIIIIIIIIIIIIIIDDDDD
@HISEQ:969:HM2KJBCX2:2:1102:12378:57926 2:N:0:ACTATGCA
TCGGTCCATAGCCCCAACTATCCCTATTAATCATTACGTCGATCCTAGAAACCAACAAAATAGAATCAAACGTCCTATTTCATTATTCCACGCTAATGTATTCAAGCGTGCGCCTACTTTAAACACTCTAATTTTTTCAAAGTAACAGTCCTGATTCCCCACGACACCAAATTAATGACATCGTGGTTCTTCAGAAGGTAGGAACCAATAATGCCAGTGCGTACCGAAGCATGACCGACAATTTGATCCCGAAATTCAACTACGAACTTTTTAACTGCAACAACTTTAATATACGCTATTAGAGCTGGAATTACCGCAGCTGCTGGCACCAGACTTGCCCTCCAA
+
DADDAHHIIIIHHIIGIIIIIIIIIIIIIIIIIIIHIIIHIIIIIIIIIIIIIIIIIIIIIIHHIIIIIGIIIIHIIIHIIHIIIHIIIHIIIIIHIHIIIHIIIIHHHIIIIIIHHHHHIIIIIIIIIHHIIIIIHGIIIIIIIIIIIIIIIIIIIIIHEIIIIIIIIHIIIIIIIIIIIIIIIIIIIIIIIIHHHIIHIIIIHIIIHHIIIIIIIIIIIIIIIIIIIIIIIHIHIIIIIIHHIIIIIIIIHIIIIIIIHHIHHGIGIIIIHHIIIIIIHIIIIIHIIIIIHIIIHIIHIIIIIIIIIIIIIIIIIIIIIIIIIIIIIIIIIIIIIIIIDDDDD
@HISEQ:969:HM2KJBCX2:2:1102:18347:58355 2:N:0:ACTATGCA
TCGGTCCATAGCCCAACTATCCCTATTAATCATTACGTTGACCCTAGAAACCAAAAAAATAGAATCGAACGTCCTATTTCATTATTCCATACTAATGTATTCAAGCGCGTGCCTGCTTTAAACACTCTAATTTTTTCAAAGTAACAGTCCTGATTCCCCACGACACCAAATTAATGACATCATGGCTCCTCAGAAAGGAGAAACCAATAATACCAGTACATACCAGAGGCATGACCGACGTATTGATCCCGAAATTCAACTACGAGCTTTTTAACTGCAACAACTTTAATATACGCTATTGGAGCTGGAATTACCGCGGCTGCTGGCACCAGACTTGCCCTCCAA
+
D@@BDHIECCGC1<<CEH?GE1DC11DG1F1CC<C<1<C1<1<@1D<F<1F@CG1CDCEHE1<<1<1111<<10<<<<1<<1CFG111<<<1D<<EG@GEE1=C8DHGEF50ECEDFHHGGBG81GHH7?D5AFCF2<<<GEHHHIHHH?HHF8D<1D1EG>C<CC?CHHBFD?//CHG@/EHCE/=@@:.HEF0HHGEHGCHH>AH?GD1HE?@@HGEFCCFFCHHEHF<.IHHHCFGEED/@IIIIEHHIIIIIHGHHHDHIHG=GHHG@EHEH?H@HHHHC?HH@HEHEDHEEIHIIIIIIHHGC<EHIHGHDDD1C@EFF1HEEIIHHHGIIIE@H?D@BB
@HISEQ:969:HM2KJBCX2:2:1102:11613:58484 2:N:0:ACTATGCA
TCGGTCCATAGCCCCAACTATCCCTATTAATCATTACGTCAATCCTAGAAACCAACAAAATAGGATCGAACGTCCTATTTCATTATTCCATGCTAATGTATTCAAGCGTTAGCTTGCTTTAAACACTCTAATTTTTTCAAAGTAACAGTCCAAATTCCCCGCAACACCAAATTAATGGCATTACGGATCATCAGGAAGGAGGAATCAGTGAGACCAGTACATACCAGAGGCATGACCAATCTACTAACCCCGAAATTCAACTACGAGCTTTTTAACTGCAACAACTTTAATATACGCTATTGGAGCTGGAATTACCGCGGCTGCTGGCACCAGACTTGCCCTCCAA
+
DDDDDIIIIIIIIIIIHEHIIIIHIIIIIHIIIIIIIIIIHIIIIIIIHHIIIIIIIIIHIHIHIHIHIHIHHIHHHIHIIIIIIHIIHCH@EHIIHIHIIIHHHHHIIIIHIIIIIIIIIHIIIIIIIIIHHIIIIIIIIIIIHIIHFIIHIIIFIIIIIIIHIIIIHHIIHIIIIIIIIIIIIIHIIIHIIIIIIIIIHIIIIIHIIIHIIIIIIIIIIIIIHHIIIIIIIIIHIIIIIIHGGIHIIIIIIIIIIIIIIIHIIIIIIIIIIIIIIIIIIIIIIIIHIHIIIIIIIIIIIHIIIIIIIIIIIIIIIIIIIIIIIIHIHIIIIIIIIIIIIDDDDD
@HISEQ:969:HM2KJBCX2:2:1102:16891:59734 2:N:0:ACTATGCA
TCGGTCCATAGCCCCAACTATCCCTATTAATCATTACGTCAATCCTAGAAACCAACAAAATAGGATCGAACGTCCTATTTCATTATTCCATGCTAATGTATTCAAGCGTTAGCCTGCTTTAAACACTCTAATTTTTTCAAAGTAACAGTCCTGTTTCCCTGCAACACCAAATTAATGACATTACAGTTCTTCAAGAAGGAGGAATCAGTAAAGCCAGTACACACCATTGGCACGACCAACCTACTGACCCCGAAATTCAACTACGAGCTTTTTAACTGCAACAACTTTAATATACGCTATTGGAGCTGGAATTACCGCGGCTGCTGGCACCAGACTTGCCCTCCAA
+
DDDDDHIIIIIIIIIIHIIIIIIIIIIIIIIIIIIIIIIIIIIIIIIIIHIIIHIIHIIIIIIIIIIHIIIIHIIHIIIIIIIIIIIHHHIHHIHIIIIIIIIIIIIIHHIIIIIHIHIIIIHIIIIIIHIIIIHIIIIIIIIIIHIIIIIIIIIIIIIIIIIHIIHHIIIGIIIIIIIIIIIIIIIIIIIIIIIIIIIIIHHHIIIIIHIIIIIIIIIIHHIIIIIII=IIIIIIIIHIIIHHFIHIIIIIIIIIIIIIIIIIIIIIIIIIIHHIIIIGIIIIIIHIIIIIIIIIIIIIIIIIGIIIIIIIIIIIIIIIIIIIIIIIIIIIIIIIIHIIIDDDDD
@HISEQ:969:HM2KJBCX2:2:1102:20183:60857 2:N:0:ACTATGCA
TCGGTCCATAGCCCCAACTATCCCTATTAATCATTACGTCGATCCTAGAAACCAACAAAATAGAATCAAACGTCCTATTTCATTATTCCATGCTAATGTATTCAAGCGTGCGCCTGCTTTAAACACTCTAATTTTTTCAAAGTAACAGTCCTGATTCCCCACGACACCAAATTAATGACATCGTAGTTCTTCAGAAGGTAGGAACCAATAATGCCAGTGTGTACCGAAGCACGACCGACAATTTGATCCCGAAATTCAACTACGAGCTTTTTAACTGCAACAACTTTAATATACGCTATTGGAGCTGGAATTACCGCGGCTGCTGGCACCAGACTTGCCCTCCAA
+
DDDADIIIIIIIIIIHHIIIIIIIIIIIIIIIIIIIIIIIIIIIIIIIIIIIIIIIIIIIIIIIIIIIIIIIIIIIIIIIIIIIIIIIIGHHIHIIIIIIIHIIIIHHIIIIIIIIIIIIIIIIIIIIIIIIIIIIIIIIIIIIIIIIIIHIIIIIIHIIIIIIIIIIIIIIHIIIIIIIIIIIIHIIIIIIIIIIIIIIIIIIIHIIIIIIIIIIIIIIIIIIIIIIHIIIIIIIIIIIIIIHIIIIIIIIIIIIIIIHHHIIHIIIIIIIIIIIIIIIIIIIIIIIIIIIIIIIIIIHIIIIIIIIIIIIIIIIIIIIIIIIIIIIIIIIIIIIIIIIDDDDD
@HISEQ:969:HM2KJBCX2:2:1102:3903:61980 2:N:0:ACTATGCA
TCGGTCCATAGCCCCAACTATCCCTATTAATCATTACGTCAATCCTAGAAACCAACAAAATAGGATCAAACGTCCTATTTCATTATTCCATGCTAATGTATTCAAGCGTTAGCTTGCTTTAAACACTCTAATTTTTTCAAAGTAACAGTCCTGTTTCCCTGCAACACCAAATTAATGACATTACAGTTCTTCAGAAAGGAGGAATCAGCGAAGCCAGTACATACCAAAGGCACGACCAACCTGCTAACCCCGAAATTCAACTACGAGCTTTTTAACTGCAACAACTTTAATATACGCTATTGGAGCTGGAATTACCGCGGCTGCTGGCACCAGACTTGCCCTCCAA
+
DDCADHHIIHHHHIIHIHIHFHIIIEHIIIHGIIIIIGHEEHHHGHIHFFHHHHIIHIHIIIGECHIHHHEGHHHIHHGHHHHHHGIIII1CEHFHHHHIFH@IIHHHHEHHHHEFEHGIIHHHH6CCGGHIHHHIHHHHHHEHHHHEEHHHHHHEGEEHHHHIGHIIHHHGHHHHCHHGEIHHHHEHH@FFIHCHHHHHEHHEFHHIHHHE8HHEHHHFHHIFHGG@C=FIHFHHEGHHHCCHEHHDEHHEHGE@?EEHHC?HIHHGCCEHFHE@FC?HG@1FHD1CHF@EE@HHCIHGIIIHG@EHGHHHCCHHHHHHHHIHIHIHHHHHHHIHIHE<1@@@BB
@HISEQ:969:HM2KJBCX2:2:1102:18728:62849 2:N:0:ACTATGCA
TCGGTCCATAGCCCCAACTATCCCTATTAATCATTACGTAAATCCTAGAAACCAACAAAATAGGATCAACGTCCTATTTCATTATTCCATGCTAATGTATTCAAGCGCGAGCCTGCTTTAAACACTCTAATTTTTTCAAAGTAACAGTCCTGATTCCCCGCCACACCAAATTAATGACATGATGGTTCGTCAGAAGGTAGGAATCAGTAACACCAGTACGTACTGAAGGCACGACCAACGTACTAATCCCGAAATTCAACTACGAGCTTTTTAACTGCAACAACTTTAATATACGCTATTGGAGCTGGAATTACCGCGGCTGCTGGCACCAGACTTGCCCTCCAA
+
BDDDDHHHHHIIGCEHHFHHIIEHHHHHHIHIIIHHIIIIHHIIHIIEHHHIIII=@FHHHHHHHE?GEHHH1<GHHIHIEHHGHHIHIIHGIIFHHFHHHHHIIHHHIIHHIHHHHGHHHHHHEGHHHHIHIFHIIHFDHHFHHIIHHHHHHHHFHIIHHIIHIIIIIHIIIIHHIHHHIIIIIHIIIIIHIIIHIIIIIIIIIIIIHHIHHIIIIIHIIIHHHHHIHHHIIIHIIIIIIIHHIIIIHIIIH@IIGIIIHHIIHGIFIIHIIIHHHHIIHHIIHIHIIIIIIIIIIIIIIIIIIIIIIIHIIIHIIHHHIIHIIIIHHHIHFIIIIIIIDDDDD
@HISEQ:969:HM2KJBCX2:2:1102:3985:62884 2:N:0:ACTATGCA
TCGGTCCATAGCCCCAACTATCCCTATTAATCATTACGTCGATCCTAGAAACCAACAAAATAGAATCAAACGTCCTATTTCATTATTCCATGCTAATGTATTCAAGCGTGAGCCTGCTTTAAACACTCTAATTTTTTCAAAGTAACAGTCCTGATTCCCCACAACACCAAATAAATGACATCATGGTTCGTCAGAAGGGAGAAACCAACAATGCCAGTACGTACCTAGGCACGACCGACATGATGGTCCCGAAATTCAACTACGAGCTTTTTAACTGCAGCAACTTTAATATACGCTATTGGAGCTGGAATTACCGCGGCTGCTGGCACCAGACTTGCCCTCCAA
+
@D@@DEHHFH@FHH@GE@1<CFH?GHHH@HCDHIHH?GHIG<@GH1C1CFEFH@GCEEH1<1<<<1C@@GH<<<C<F?HC11<GHHI1<FH111CGIHHHHEIHHEDIIIHDCGHCGHHHGHHHEEGGGHHEBF@GBF?HEHHEHIHH?EHHEGE<CG@7<<CHGFIHG@HHDEHG6CGHGIIIHHHGGHCHIIHHHIIIHHHE@HHHHHAEHCGH<HIIHIHGIHIIGI>DHEHFHHIHHG@@HIIGIIHIFHHHCHG<=IHGCHGGHHHEHFIIIFIGIIHHIHFHFHIHGHEGHHGFEECHGIIIHHHIIHDHDIHHEE?EIHIHGG?HFHIIIIIIDDDDB
@HISEQ:969:HM2KJBCX2:2:1102:20483:62311 2:N:0:ACTATGCA
TCGGTCCATAGCCCCAACTATCCCTATTAATCATTACGTCGATCCTAGAAACCAACAAAATAGAATCAAACGTCCTATTTCGTTATTCCATGCTAATGTATTCAAGCGTGAGCCTGCTTTAAACACTCTAATTTTTTCAAAGTAACAGTCCTGATTCCCCATGACACCAAATTAATGACATCATGGTTCGTCAGAAGGTAGGAATCAATAATACCAGTACGTACAATAGCACGACCAATAAATTGATCCCGAAATTCAACTACGAGCTTTTTAACTGCAACAACTTTAATATACGCTATTGGAGCTGGAATTACCGCGGCTGCTGGCACCAGACTTGCCCTCCAA
+
DDDDDIIIIIIIIHIIIIIIIIIIIHIIIIIIIIIIIIIIHIIHIIIIIIIIIIIIHIIIIHIHHHIIIIIIIIIIIIIIIIHHHHIIIIIHIIIIIIIHIIIIIIIHIIIIIIHIIHHHIIIIIIIIHIIIIIIIIIIIIIIIIIIIHHIIIIIIIHIIIHIHIIIIHIIIIIIIIIHIIIIIIIIIIIHIIIIIIIIIIIIIHHIIIIIIIIIIIIIIIIIIIIGIIIIIIIIIIIIIIIIHIIHIIIIIIHIIIIIIIHIIIIIIIIIIIIIIIIIIIIIIHHIIIIIIIIIIIIIIIIIIIIIIIIIIIIIIIIIIIIIIIIIIIIIIIIIIIIIIDDDDD
@HISEQ:969:HM2KJBCX2:2:1102:20887:63425 2:N:0:ACTATGCA
TCGGTCCATAGCCCCAACTATCCCTATTAATCATTACGTCGATCCTAGAAACCAACAAAATAGAATCAAACGTCCTATTTCGTTATTCCATGCTAATGTATTCAAGCGTGAGCCTGCTTTAAACACTCTAATTTTTTCAAAGTAACAGTCCTGATTCCCCATGACACCAAATTAATGACATCATGGTTCGTCAGAAGGTAGGAATCAATAATACCAGTTCGTACAATAGCACGACCAATAAATTGATCCCGAAATTCAACTACGAGCTTTTTAACTGCAACAACTTTAATATACGCTATTGGAGCTGGAATTACCGCGGCTGCTGGCACCAGACTTGCCCTCCAA
+
DDDDDHHIIIIFCDHHIGHIHIIHHIIIIIHIIHIIIIIIIIIIIIIIIIIIHIIIIIIEHIIII?CHHIIIHHICH?HHIHIHIIIIIIHFHEFHHHIIHHGIIHIHEHHEFFHHIHHEHIIFHFHIIHHIHHHHIHHIIHIIIIIHHGHHHHHIHFHHIIHIIIIIHHFECIIIIIIIIIHHHHHIIIIHIIIHIIIIIIIIIIIHHHFEHIIHIIIIHHIHIIIHHHIIIIIIIIIIIHHFIIIIHIIIHIIIIIIIIIIIHIIIHGEIIHIIIHHIIIIIIHIIIIHIIIIIIIIIIIIIHIIIIIIGIIIIIIGHIIIIIIIHGIIHHIIHIIIIDDDB@
@HISEQ:969:HM2KJBCX2:2:1102:15614:63344 2:N:0:ACTATGCA
TCGGTCCATAGCCCCAACTATCCCTATTAATCATTACGGTATCCCTAGAACCCAACAAAATAGAACCAAAACGTCATATCCTATTACTACATGCATATATATTAAAGCAATATCCCGCTTTAAACACTCTAATTTTTTCAAGGTAATGGTCCTTGCTCCCCAACACACCCAATAAAGGACATACTGGTTCACCAGAAGGAAGACCCGACAGCAGACAGTACTCGCCAAAGACTGACCGCCCGGCCAGGCCTAAAATTCAACTACGAGCTTTTTAACTGCAACAACTTTAATATACGCTATTGGAGCTGGAATTACCGCGGCTGCTGGCACCAGACTTGCCCTCCAA
+
0<0D00/1111<CH0D0<111<F111<1D1111<111101111<1111<G<F0E10<FH11<DECH<F11<1/110<<F1<D11DC11111111111</<111/<1<1<D1<//1<0@HB1B88GCEE1FG1IIIHF.1HB(11B<<E9A17B$B?AHF1GHFHHI:@,CFHGHF.HD;,EHHF/B,;,/CEC@GIIIHG0DD/?B0</000::00<:/</C/>F<<D1:1/.GGHE:/<E:@A<G>DIH@1IIIIIIIIIIHIIIIIIIIIIIIIIIIIIIIIIIIIIIIIIIIIIIHHHIIIIIIIIIIIIIIIIIIIIIIIIIIIIIIIIIIIIIIIIDDDDD
@HISEQ:969:HM2KJBCX2:2:1102:6045:64466 2:N:0:ACTATGCA
TCGGTCCATAGCCCCAACTATCCCTATTAATCATTACGGTGATCCTAGAAACCAACGAAATAGAATCAGTCCGTCCTATTTCATTATTCCATGCTAATGTATTCAGACGTTAGCCTGCTTTAAACACTCTAATTTTTTCAAAGTAACAGTCCTGATTTCCAATCACACCAAATTAATGACATGAAAGTTCCTCAGAAGGTAGAGATTTATCTCACCAGTACAGACAATTAAGCCTGACCAATGGGTAAACCCCGAAGTTCAACTACGAGCTTTTTAACTGCAACAACTTTAATATACGCTATTGGAGCTGGAATTACCGCGGCTGCTGGCACCAGACTTGCCCTCCAA
+
DDDC@HIHIIIIIIIIIIHHIIIIIIIIIIIIIGHHHHIHIFHHHEHHGHIIHIIHHGIFHHIIFHIIIHIIHHIHIIGCEHIHHIIIIHIHECHIIIIHHIIIHIIIIIIIIIHIIIHGHIIIIIIIIHIIIIHHHHIHIIHHHHIIHIIIIIGHIIIIHIIIIIIIIIIIIIIHHHHIIIIIIIIIIIHIHIIIIIIIIIIIIIIHIIGHIHHIIIIIIIIIIIGIIIIIIIIIIIIHIHHHIIHIIIHGIIIIHIIIIIIIIIIIIIIIIIIIIIHIIIIIIHIHHIIIIIIIIIIIIIIIIIIIIIIIIHHHIIIIIIIIIIIIIIIIIIIIIIIHIIIDCDDD
@HISEQ:969:HM2KJBCX2:2:1102:8438:64028 2:N:0:ACTATGCA
TCGGTCCATAGCCCCAACTATCCCTATTAATCATTACGGTGGTCCTAGACCAACAAAATAGAACCAACGTCCTATTCTATTATTCCATGCTAATCTATTCAAGCAAAAGCCCGCTTTAAACACTCTAATTTTTTCAAGGTAATGGTCCTGGTTCCCCGACACACCCAATAAAGGGCATACCGGCTCACCAGAAGGATAGACCCGACAACAGACAGTACTCGCCAGAGACGGACCGCCCGGTCAGGTCTAAAATTCAACTACGAGCTTTTTAACTGCAACAACTTTAATATACGCTATTGGAGCTGGAATTACCGCGGCTGCTGGCACCAGACTTGCCCTCCAA
+
DDDCDIIIIIIIIIIIIIIIIIIIIIIIIIIIIIIIIIIIIIIIIIIIIIIIIIIIHIIIIHIIIHIIIHIIIIIIIIIIIHIIHIHIIIIIIIIIIIIIIIIHIIIIIIIIIIIHIIIIIIIIIIIIIIIIIIIIIIHIHIIIIIIIIHIIHIIIIIIIIIIIIIIIIIIIIIIIIIIIIIIIIIIIIIIIIIIIIIIIIIIIIIIIIIIIIIIIIIIIIIIIIIIIIIIIIIIIIIIIIIIIIIIIIIIIIIIIIIIIIIIIIIIIIIIIIIIIIIIIHIIIIIIIIIIIIIIIHHIIIIIIIIIIIIIIIIIIIIIIIIIIIIIIIIIIIIIIIIDDDDD
@HISEQ:969:HM2KJBCX2:2:1102:1667:64561 2:N:0:ACTATGCA
TCGGTCCATAGCCCCAACTATCCCTATTAATCATTACGGTGATCCTAGAAACCAACAAAATAGAATCAAACGTCCTATTTCATTATTCCATGCTAATGTATTCAAGCGTACGCCTGCTTTAAACACTCTAATTTTTTCAAAGTAACAGTCCTGATTCCCCACGACACCAAATTAATGACATCGCGGTTCTTCAGAAGGTAGGAACCAATAATGCCAGTACGTACCGAAGCACGACCAACAATTCGATCCCGAAATTCAACTACGAGCTTTTTAACTGCAACAACTTTAATATACGCTATTGGAGCTGGAATTACCGCGGCTGCTGGCACCAGACTTGCCCTCCAA
+
DDDCDIIIIIIIIIIIIIIIHIIIIIIIIIIIIIIIIIIIIIIIIIIIIIIIIIIIIIIIIIIHIIIIIIIIHIIIIIIIIIIIIIHHIIIIIIIIIIIHIIIHHHHIIIIIGIIIIHIIIIIIIIIIIIIIIIIIIIIIIIIIIIIIHIIIIIHIIIIIIIIIIIIHIIIHIIIIIIIIHIIHIIIIIIHIIIIIIIIIIIIIIIIIIIIIIIIIIIIIIIIIIIIIIIIIIIIIIIIIIHGCIIIIIIIIIIIIIIIIIHIIIIIIIIIIIIIIIIIIIIIIIIIIIIIIIIIIIIIIIIIIIIIIIIIIIIIIIIIIIIIIIIIIIIIIIIIIIIIIDDDDD
@HISEQ:969:HM2KJBCX2:2:1102:2364:64632 2:N:0:ACTATGCA
TCGGTCCATAGCCCCAACTATCCCTATTAATCATTACGTCGATCCTAGAAACCAACAAAATAGAATCAAACGTCCTATTTCATTATTCCATGCTAATGTATTCAAGCGCGAGCTTGCTTTAAACACTCTAATTTTTTCAAAGTAACAGTCCTGATTTCCCGCGACACCAAATTAATGACATCGTGGTTCGTCAGAAGGGAGAAACCAATAATGCTAGTACGTACAAAGTACGACCGACATATTAGTCCCGAAATTCAACTACGAGCTTTTTAACTGCAACAACTTTAATATACGCTATTGGAGCTGGAATTACCGCGGCTGCTGGCACCAGACTTGCCCTCCAA
+
DDDDDIIIIIIIIIIIIIIIIIIIIIIIIIIIIIIIIGIIIIIIIIIIHIIIIIIIIIIIIHHIIIIIHIIHHHIIGIIIIIIIIIIIHIIIFHIIIIIIIIIIIIIIIIIIHIIIIIIIIIIIIIIIIIIIIIIIIIIIIIHIIIIIIIIIIIIIIIIIIHIIIIIIIIIIIIIIIIIIIIIIIIIIIIIIIIIIIIHIIIIIIIIIIIIIIIIIIIIIIIIIIIIIIIIIIIIHIIIIIIHIIIIIIIIIIIIIIIIIIIIIIIIIIIIIIIIIIIIIIIIIIIIIIIIIIIIIIIIIIIIIIIIIIIIIIIIIIIIIIIIIIIIIIIIIIIIIIIIDDDDD
@HISEQ:969:HM2KJBCX2:2:1102:3439:64551 2:N:0:ACTATGCA
TCGGTCCATAGCCCCAACTATCCCTATTAATCATTACGGTGGTCCTAGAAACCAACAAAATAGAACCACAACGTCCTATTCTATTATTCCATGCTAATCTATTCAAGCAATAGCCCGCTTTAAACACTCTAATTTTTTCAAGGTAATGGTCCTGGCTCCCCAACACACCCAATTAAGGACATACTGGTTCACCAGAAGGAAGACCCGACAACAGGACAGTACTCGCCAAAGACGGACCGCCCGGCCAAGTCTAAAATTCAACTACGAGCTTTTTAACTGCAACAACTTTAATATACGCTATTGGAGCTGGAATTACCGCGGCTGCTGGCACCAGACTTGCCCTCCAA
+
DDDDBHIIIIIIHHIHHIHIHGIIIIIIIGIIIHIIIHIIIIIIIIHIIHIHIFFHCC?HHHCHIIIHIIIIIIIIIIHHHHIIIHEGHHHIIIIIHIHIIHHHIIIHIHIHHIHHIIIHHHHHHHIHHIGIIHIIIHHIIIHHIIIIIIHIIHIIHIIIIHIHIIHIIIIIHHHHHHHIIIIIIIIIIIIIIIIIIIIIIIIIIIIIIIIIIIIIIIIIIHHIHIHEIIHIIIIIIIIIIIHIHEIGHGIIIIIHIHIIIIIHIIHIIIIIIIIIIIIIIIIGIIIHIIIHIHIIIIIIHHIIIIIIIIIIIIIIIIIIIIIIIIIIIIIIIIIIIIIIIIDDDDD
@HISEQ:969:HM2KJBCX2:2:1102:16303:64887 2:N:0:ACTATGCA
TCGGTCCATAGCCCCAACTATCCCTATTAATCATTACGTCAATCCTAGAAACCAACAAAATAGGATCAAACGTCCTATTTCATTATTCCATGCTAATGTATTCAAGCGTTAGCCTGCTTTAAACACTCTAATTTTTTCAAAGTAACAGTCCTGTTTCCCTGCAACACCAAATTAATGGCATTACAGTTCTTCAGAAAGGAGGAATCAGCGAGACCAGTACGTACCAATGGCACGACCAACCTGCTGACCCCGAAATTCAACTACGAGCTTTTTAATTGCAACAACTTTAATATACGCTATTGGAGCTGGAATTACCGCGGCTGCTGGCACCAGACTTGCCCTCCAA
+
DDDDDIIIIIIHHIIIHIIIIIIIIIIIIIIIIIIHHIIIIIIIIIIHEHIHHHIHIHIEGGHIHHHHHIIIIIIIGIHHIHHIIIIHCHHGFHIIIIIIHGIHHIIIIHIIHHHHIIIIIIIHIIIIIIIIIIHHHIIIHHIIIIIIIIHHIIHIIIHIHIIIIIIIHHHHHIIIIIIIHIIIIIHHIIIIIIIIIIIIIIIHHIIIIIHHHHIIIGIIHIIIIIIIIHHIIHIIIIIIIIIHHIIIIIIHIIIIHIHIIIIIIIIIIIIIIIIIGIIIIIHFGHGGHIIIIIIIIIIIIIIIIIIHHIIIIIIIHIIIIIIIIIIIIIIIIIHIIIIIIDDDDD
@HISEQ:969:HM2KJBCX2:2:1102:8274:63877 2:N:0:ACTATGCA
TCGGTCCATAGCCCCAACTATCCCTATTAATCATTACGTCAATCCTAGAAACCAACAAAATAGGATCGAACGTCCTATTTCATTATTCCATGCTAATGTATTCAAGCGTTAGCCTGCTTTAAACACTCTAATTTTTTCAAAGTAACAGTCCAGTTTCCCCGCAACACCAAATTAATGGCATTACGGTTCATCAGGAAGGAGGAATCAGTAAGACCAGTACGTACCAATGGCACGACCAACCTACTAACCCCGAAATTCAACTACGAGCTTTTTAACTGCAACAACTTTAATATACGCTATTGGAGCTGGAATTACCGCGGCTGCTGGCACCAGACTTGCCCTCCAA
+
DDDCDIIIIIIIIIIIIIIIIIIIIIIIIIIIIIIIIIIIIIIIIIIIGHEHIIIIIIIHIIIGHHIIIIIIIIIIIIIIIIIIIIIIIIIHHIIIIIIIIGHIIIIIIIIIHIIIIGHIIIIIIIHIIIIIIIIIIIHIIIIIIHHIIHIIIIIIIIIIIIIIIIHIIIIIIIIIIIIIIIIIIIIIIIIIIIHIIIIIIIIIIIIIIIIIIIIIIIIIIIIIIIIIIIIIIIIIIIIIIIHHGHHIHIIIIIIIIIIIIIIIIIIIIIIIIIIIIIIIIIIIIIIIIIIIIIIIIIIIHIIIIIIIIIIIIIIIIIIIIIIIIIIIIIIIIIIIIIIIIDDDDD
@HISEQ:969:HM2KJBCX2:2:1102:20544:64556 2:N:0:ACTATGCA
TCGGTCCATAGCCCCAACTATCCCTATTAATCATTACGTCGATCCTAGAAACCAACAAAATAGAATCAAACGTCCTATTTCGTTATTCCATGCTAATGTATTCAAGCGTGAGCCTGCTTTAAACACTCTAATTTTTTCAAAGTAACAGTCCTGATTCCCCATGACACCAAATTAATGACATCATGGTTCGTCAGAAGGTAGGAATCAATAATACCAGTACGTACAATAGCACGACCAATAAATTAATCCCGAAATTCAACTACGAGCTTTTTAACTGCAACAACTTTAATATACGCTATTGGAGCTGGAATTACCGCGGCTGCTGGCACCAGACTTGCCCTCCAA
+
DDDCDIIIIIIIIIIIHIIIIIIIIIIIHIIIIIIIIIIIIIIIIIIIIIIIIIIIIIIIIIIHIIIIIIIIIIIIIHHIEHIIIIIIIIIIIIIIIIIIIHIHHHHHHHIHIIIHHIIIIIIIIIIEHIIHIIIIIIIIIHHHIHIIIIIIIIIIIIHIHIIIIHIIIHIHHIIHIIIIIIIIIIHHIIIIIIIIHIIIIIIHGHIIIIIHIIIIIIIIIIIHIIIIHIIIIIIIIIIIIIHHIIIIIIIIIIIIIIIIIIIIIIIIIIIIIIIIIIIIIIIIIIIIIIIIIIIIIIIIIIIIIIIIIIIIIIIIIIIIIIIIIIIIIIIIIIIIIIIIDDDDD
@HISEQ:969:HM2KJBCX2:2:1102:13159:65072 2:N:0:ACTATGCA
TCGGTCCATAGCCCCAACTATCCCTATTAATCATTACGGTGGTCCTAGAAACCAACAAAATAGAACCACAACGTCCTATTCTATTATTCCATGCTAATCTATTCAAGCAAATGCCTGCTTTAAACACTCTAATTTTTTCAAGGTAATGGTCCTGGCTCCCCGGCACACCCAATAAAGGACATACTGGTTCACCAGAAGGTGGACCCGACACAGGACAGTACTCGCCAAAGACGGACCGCCCGGCCAGGCCTAAAATTCAACTACGAGCTTTTTAACTGCAACAACTTTAATATACGCTATTGGAGCTGGAATTACCGCGGCTGCTGGCACCAGACTTGCCCT
+
@@BD@G?CEH@EE<0<CEHIHHHHH1CGHIEH@C1D<10<10<D<1CCH1<1C@CHC<DC@HIII1<<CHH=/C@EEE1C<D1G<<GHE111CHIIHIIHHDHEHFGIIGIHHEEHHIIHHHFGFGHIHHHFH@HFHH@GHFIIHHHHHHIHHHCHCDDHHHIHHIHHGDHHHHHIHHIIHHEHEFGHGHIIIIIHHHHHHHHCEHIIHGIIIHIIIIHHHHHGGIHHHGHC??EHHDFECIIIIIIHHEHHHHHH?HHIIIIIHCHIHIIIHHFHHHIIIIIHHEIIIIIIIIIIHEHGFIHHFIHHHIIIIIIHIHIGIIIIHIIIIIIIIIHFIDDDAD
@HISEQ:969:HM2KJBCX2:2:1102:11569:65394 2:N:0:ACTATGCA
TCGGTCCATAGCCCCAACTATCCCTATTAATCATTACGGCGGTCCTAGAAACCAACAAAATAGAACCGCACGTCCTATTCTATTATTCCATGCTGTAATATTCGAGCAAAGGCCTGCTTTGAACACTCTAATTTTTTCAAAGTAAAAGTCCTGGTCCCCAACACACCCAGTGAAGGGCATGCGGTTCTCCAGAAGAAAAGGCCCGGCCGGACAAGTGCACGCGGTGAGGCGGACCTGCCAGCCAGGCCAAAGGTTCAACTACGAGCTTTTTAACTGCAACAACTTTAATATACGCTATTGGAGCTGGAATTACCGCGGCTGCTGGCACCAGACTTGCCCTCCAA
+
DDDDBIIIIIHIIIIGHHHIHIIIGHIGHIIIIIIIICEHEHHIIHHIGHHIGHHIIGIHIIEHHHIHHHIHEHIHII?GHIIIIEHHIGIHH?GFHHIIIHHHHGHHIIIHFHHHHEFGHIHHGHHIGIHIGHHHHGHIIIEHHHIHFHIHHHHIHHIIIIHGAIGHIIIIHIHHHHIIIHHHFHHEGGHHEHHHHHFHHHDIIIIIIHHHHIIIIIHHHHII>>IHHHHGEDHHFHHEHHHHIHH?GIIHIIIHHHGIHHHHHGHIIIIHIIHHHFHHIHIIIIIHIHHEIIIHGIIIIIIHIIIIIIHIGIIHIHFIH@IIIIIHIIIHHHGGIIIAADDD
@HISEQ:969:HM2KJBCX2:2:1102:4134:65338 2:N:0:ACTATGCA
TCGGTCCATAGCCCCAACTATCCCTATTAATCATTACGGTGGTCCTAGACCAACAAAATAGAACCAACGTCCTATTCTATTATTGCCTGCTAATCTATTCAAGCAAAAGCCCGCTTTAAACACTCTAATTTTTTCAAGGTAATGGACCTGGTTCCCCGACACACCCAATAAAGGGCATACCGGCTCACCAGAAGGATAGACCCGACAACAGACAGTACTCGCCAGAGACGGACCGCCCGGTCAGGCCTAAAATTCAACTACGAGCTTTTTAACTGCAACAACTTTAATATACGCTATTGGAGCTGGAATTACCGCGGCTGCTGGCACCAGACTTGCCCTCCAA
+
0D0000<C1<C11<D=C0C1@H1<1<1<<1C1C1DE1<0<10<1<FFE111<D@GF11DE111<<<C00G1@CFF@G?1CG@GH1111<DCC?G@<@8G@<<@<DHEEHEFCD@ECHH8B6<%<B<HEHGBCEH3HEHHEHFA9<$1?EE@5<<<?=EHG?@FE?HHHFHF@B//?CFE/<DHF:?H@;I<HHHEEFFCGC:.@F@@G.0<EEIHFHECDA1FD=HCHE-HECC=DCC@FHGIHFC:CFCHHG1FF<1HEGC1@CCED<1C<1CCCHGHGFCEHIGIHHEDCF1CHCFFF@D1?IHHGEHHC?ECHHCHE@CC1HHHEGH<<@<=/0G?@?DD
@HISEQ:969:HM2KJBCX2:2:1102:9798:66190 2:N:0:ACTATGCA
TCGGTCCATAGCCCCAACTATCCCTATAATCATTACGGTGGTCCTAGAAACCAACAAAATAGAACCACAACGTCCTATTCTATTATTCCATGCTAATCTATTCAAGCAATAGCCCGCTTTAAACACTCTAATTTTTTCAAGGTAATGGTCCTGGCTCCCCAACACACCCAATTAAGGACATACTGGTTCACCAGAAGGAAGACCCGACAACAGGACAGTACTCGCCAAAGACGGACCGCCCGGCCAAGTCTAAAATTCAACTACGAGCTTTTTAACTGCAACAACTTTAATATACGCTATTGGAGCTGGAATTACCGCGGCTGCTGGCACCAGACTTGCCCTCCAA
+
DDDDDIHHIHEHIHHIIIIIIHIIIIIHHEHHIIHHHEFHIHIIIIIIHHFHIIIIG1GHHEHIHIEE@FHHCDGHHC@FHHHIHHEHHIIGHEHHHHHHHIIHIIHIHIIIIIIIIHHIIHHHGHEHHHGIHHHHHIIHIIIHHGHEEHIIIHIHIIIIIHHIHIHHHHIIHIIIIIIIIIIIHHHIIIIIIIHHIHIIIIIIIIIIIIHIIIHHIIIIHIIIIIIHIIIIIIIIIIIIIIIIIIIIIHIHIHIIIIIIIIHIIIIIIIIIIHGIIIIIIIIIIIIIIIIIHHIIIIIHHIIIIIIIIIIIIIIIIIIIIIIIIIIIIIIIIIIIIIIIIDDDDD
@HISEQ:969:HM2KJBCX2:2:1102:18637:66095 2:N:0:ACTATGCA
TCGGTCCATAGCCCCAACTATCCCTATTAATCATTACGTCGATCCTAGAAACCAACAAAATAGAATCAAACGTCCTATTTCGTTATTCCATGCTAATGTATTCAAGCGTGAGCCTGCTTTAAACACTCTAATTTTTTCAAAGTAACAGTCCTGATTCCCCATGACACCAAATTAATGACATCATGGTTCGTCAGAAGGTAGGAATCAATAATACCAGTACGTACAATAGCACGACCAATAAATTGATCCCGAAATTCAACTACGAGCTTTTTAACTGCAACAACTTTAATATACGCTATTGGAGCTGGAATTACCGCGGCTGCTGGCACCAGACTTGCCCTCCAA
+
DDDCDIHIIIIIIIIIIIIIIIIIIIIIIIIIIIIIIIIIIIIIIIIIIIIIIHIIIHHIIHHHIIIIIHIIHIIIIIHIIIIIIIIHIIIIHIIIIIIIIHIIIIIHIIHHHIIIIIIIIGIIIHIIIIGHIHHIHIIIIIIIIIIIIHIIHIIIIIIIIIIHHIHIIIIIIIIHIIIIHHIHHIIIIHIHIIIIIIIIIIHHIFIIIHIIHIIIHIIIIIIIIIHIIIIIIIIIIIHIIIHHIHIIIHIIIIHIHIIIIIIIIIIIIIIIIIIHIIIIIIIIIIIIIIIIIIIIHIIIIIIIIIIIIIIIIIIIIIIIIIIIIIIIIIIIIIIIIIIIDDDDD
@HISEQ:969:HM2KJBCX2:2:1102:10315:67136 2:N:0:ACTATGCA
TCGGTCCATAGCCCCAACTATCCCTATTAATCATTACGGTGGTCCTAGAAACCAACAAAATAGAACTACAACGTCCTATTCTATTATTCCATGCTAATCTATTCAAGCAATAGCCCGCTTTAACCACTCTAATTTTTTCAAGGTAATGGTCCTGGCTCCCCAACACACCCAATAAAGGGCATACTGGTTCACCAGAAGGAAGACCCGACAGCAGACAGTACTCGCCAAAGACGGACCGCCCGGCCAGGCCTAAAATTCAACTACGAGCTTTTTAACTGCAACAACTTTAATATACGCTATTGGAGCTGGAATTACCGCGGCTGCTGGCACCAGACTTGCCCTCCAA
+
B?@A@HHHHEH1CFHI=EHCGHEHEHGC11C1<CHGH101<0EHEC@C@E1GF@CEGGHHEEE1DHEGFFE@?<DCDE?G@C@GCG@<<1<G?F@FH@HG@<@FGHHHHHHDHCHHHF@0EH@%B<BC6<HHDG@GFEHGEGGEHC@EEDAGCHD:<DDHHHHGCECGHEEF?B@GFHGEHHHHHC@AHEGEHFEEH@FCGHHCGIIHHHHHG:GIIHEDG#HCGHIHIHIHGIHIHHDHHHHGDH@GIHHIHGIIHIHIHHHHIHHGHEHHHIIIIIHIIHIIHHIHFIIHGIIIIHIHGEHIHGIHIIIIIIHHIIIGHHGEGHHFIHHIIIIIIIHHHADCDD
@HISEQ:969:HM2KJBCX2:2:1102:17707:67583 2:N:0:ACTATGCA
TCGGTCCATAGCCCCAACTATCCCTATTAATCATTACTTCAATCCTAGAAACCAACAAAATAGGATCAAACGTCCTATTTCATTATTTCATGCTAATGTATTCAAGCGTTAGCCTGCTTTAAACACTCTAATTTTTTCAAAGTAACAGTACTGTTTCCCTGCAACACCAAATTAATGACATTACAGTTCTTCAAGAAGGAGGAACCAGTAAAGCCAGTACATACCAGAGGCACGACCAACCTACTAATCCCGAAATTCAACTACGAGCTTTTTAACTGCAACAACTTTAATATACGCTATTGGAGCTGGAATTACCGCGGCTGCTGGCACCAGACTTGCCCTCCAA
+
0<0<00/<1<CF1<0<00<D1<11<C1<1<1<11<F@1<F11111<DE?F11<F1<D1<1<F<<11<<111<1<<011<11<11<1111<F1<11<HEDHE@@GECCHEHG,EEHH7B/G7BHBG6HEHHFC<<CHI8EF<A<G2F<&A$@68:;1<C8IG88HD<?8@FC@<FFD<0?HHFGF/:GHFEHAC0EHHEFHCA0HIFHF<<11D/@HDGHIIGHFDHHHHDCHCIHDC@HHFHF:/1C/=CEFF?EGHCECH@HHFFG0HEHGGHFG1HEGD1HHC<1CGG@EIIIIHHEEHHEIHC<<1GGCDHE<HHC?EF1FEHEEC@C?FF<EHFF01<0@D<
@HISEQ:969:HM2KJBCX2:2:1102:11679:67527 2:N:0:ACTATGCA
TCGGTCCATAGCCCCAACTATCCCTATTAATCATTACGTCAATCCTAGAAACCAACAAAATAGGATCAAACGTCCTATTTCATTATTCCATGCTAATGTATTCAAGCGTTAGCCTGCTTTAAACACTCTAATTTTTTCAAAGTAACAGTCCTGTTTCCCTGCAACACCAAATTAATGACATTACAGTTCTTCAAGAAGGAGGAACCAGTAAAGCCAGTACATACCAGAGGCACGACCAACCTACTAATCCCGAAATTCAACTACGAGCTTTTTAACTGCAACAACTTTAATATACGCTATTGGAGCTGGAATTACCGCGGCTGCTGGCACCAGACTTGCCCTCCAA
+
@@@@DH/CGCCHCGH@CHH@@CHHFHHGEHIEH?EHFCFGHHHCH?C<CCHHHEH=EE1DEGH1FECHEHEH1<EC@@1CE@FHHHIH1@G?<@GHHHIHHEHIHCBGHHHHHHF<GIHHHHIIGIIHHHCH@CCEIHGHHEHHHIHHHIHHGHHHHHHGEEIIHHIIIHGHHHHFIHHHDFHEGHGCEIIHIHIIIIIHHHHHHIIIIIIIIIIIIIIIHHFFIHIIHIIHIHHIHHFEGFFC6HCCIHIHIHHCIIHHHIIIIIHEHIIIHHGFHHHIHHIHHEEHIHIEHEHIHIIIIIIIIIIIIHIHIIIIIIIIIIIIIIIIIIIIIHHHFHIHHDABDD
@HISEQ:969:HM2KJBCX2:2:1102:13001:68200 2:N:0:ACTATGCA
TCGGTCCATAGCCCCAACTATCCCTATTAATCATTACGTCAATCCTAGAAACCAACAAAATAGGATCGAACGTCCTATTTCATTATTCCATGCTAATGTATTCAAGCGTTAGCTTGCTTTAAACACTCTAATTTTTTCAAAGTAACAGTCCAAATTCCCCGCAACACCAAATTAATGGCATTACGGATCATCAGGAAGGGGGAATCAGTAAGACCAGTACATACCAGAGGCATGACCAATCTACTAACCCCGAAATTCAACTACGAGCTTTTTAACTGCAACAACTTTAATATACGCTATTGGAGCTGGAATTACCGCGGCTGCTGGCACCAGACTTGCCCTCCAA
+
DDDDDIIIIIIIIIIIIHIHIIIIIIIIIIIIIIIIIIIHIIIIIIIIIIIIIIHIHHIIIHIIEHHIIIHGHHIIIIIIIHIIIIHHHIIGHHHHIIIIIIHIIHIHIHIIIIHHHIIHIIIIIIIIIIIIIIIIHHHIIIIIIIIIHIIHHIIIIHIIIIIIIIIIIIIIIIHIHIIIIIIIIHIIIIIIIIIIIIIIIIIIIIIIIIIHFIIIIIIIIIIIIIIIIIIIIIIIIIIHIHIHHIHIIIHHIIIIIIIIIIIIIIIIIIIIIIIIIIIIIIIIIIHIIIIIIIIIIIIIIIIIIIIIIIIIIIIIIIIIIIIIIIIIIIIIIIIIIIIIIDDDDD
@HISEQ:969:HM2KJBCX2:2:1102:9747:68041 2:N:0:ACTATGCA
TCGGTCCATAGCCCCAACTATCCCTATTAATCATTACGGCGGTCCTATTTTGTTGGTTTCTAGGACCGCACGTCCTATTCTATTATTCCATGCTAACGTATTCGAGCAAAGGCCTGCTTTGAACACTCTAATTTTTTCAAAGTAAAAGTCCTGGTCCCCAACACACCCAGTGAAGGGCATGCGGTTCTCCAGAAGAGAAGGCCCGGCCGGACAAGTGCACGCGGTGAGGCGGACCTGCCAGCCAGGCCAAAGGTTCAACTACGAGCTTTTTAACTGCAACAACTTTAATATACGCTATTGGAGCTGGAATTACCGCGGCTGCTGGCACCAGACTTGCCCTCCAA
+
DDCDDIIIHIIIIIIIIIIIIIHIIIIIIIIIIIIIIHHHHHHHIHIHIIIIIHIHIEHIHICHIIIHHHHDHHIIIIIIHIIHHIIHHIIIIIHIIIHIIIIIIIIIIIIIIIIIIIIIIIIIIIIIIIIHHIIIIHHIIIIIIIIIHHIIIHHHIIIIIHHHIIIIIIIHGIHIIIIIIIIIIIIIIGIIIIIIIIIIIIIIIIIIIIIIHIIIIIIIIIIIIIIIII=IIIIIIIIIIIHIIIIHIIIIIIIIIIIIIIIIIIIIIIIIIIIIIIIIIIIIIIIIIIIIIIIIIIIIIIIIIIIIIIIIIIIIIIIIIIIIIIIIIIIIIIIIIHIDDDDD
@HISEQ:969:HM2KJBCX2:2:1102:6822:68767 2:N:0:ACTATGCA
TCGGTCCATAGCCCCAACTATCCCTATTAATCATTACTTCAGTCCTAGAAACCAACAAAATAGAACCGAAGTCCTAAATTATTATTCCATGCTAATGTATTCAAGGCATAAGCCTGCTTTAAACACTCTAATTTTTTCAAAGTAATAGAGCTAGATCGCGACGACAACCCAGTGAAGGGCGCCGCCGTTTTCTAGCAGGATGGCAGACACGCGCCAGCACTCACACTCGTAACCGAGGCGGGCCAGGTGCGTCAAACCAGAAATCCAACTACGAGCTTTTTAACTGCAGCAACTTTAATATACGCTATTGGAGCTGGAATTACCGCGGCTGCTGGCACCAGACTTGCC
+
DDCADIGHHIIIIIIIIIIIIHIIIIIIIIIIIIHIIIIHIIIIIIIIIIIIIIIIIHHIHHFCHIEDHHHHIIIIIHIHIHIIIIIIIEHEHHHHIIIIHHHHHFGIIHIH?HHIIHHHIHGHHHIHHHIHHIHHIIHHIIHHIIIIIHHHHHHHIHIHIGIIIIIIHHIHGIIIIHHIIHIHIHHHHHHIIIIHIIIIGIIHIHIIIIIIIHHIHIIIIIIIIIIIIIIIHIIHHHIIIIIFHHHGIIHHIIIIIIIHIHIIIHIIHIHIHEIGIIIIHIIIHEHHIIIIGIIIIIIIIHIIIIIHHIIIIIIIIIIIIIIIIIIIIIIIIIIIIIGIIIIDDDCD
@HISEQ:969:HM2KJBCX2:2:1102:19861:68744 2:N:0:ACTATGCA
TCGGTCCATAGCCCCAACTATCCCTATTAATCATTACGTCGATCCTAGAAACCAACAAAATAGAATCAAACGTCCTATTTCATTATTCCATGCTAATGTATTCAAGCGTAAGCCTGCTTTAAACACTCTAATTTTTTCAAAGTAACAGTCCTGATTCCCCACGACACCAAATTAATGACATCGCGGTTCTTCAGAAGGTAGGAACCAATAATGCCAGTGCGTACCGAAGCACGACCAACAATTTGATCCCGAAATTCAACTACGAGCTTTTTAACTGCAACAACTTTAATATACGCTATTGGAGCTGGAATTACCGCGGCTGCTGGCACCAGACTTGCCCTCCAA
+
DDDDDHIIIIIHIGHIIIHIIIIFHIIIIIIGHIHIHIIIIIIHIICHHIIIHHHHHHHHIIHIHHHHIIGIIEHHIHHH?EHHIHHCFHHIEHHIIIIHIIIHHIIIHIHEHIHIIIIHIIHIIIIHIGHHHEHHEHIIHGIHIIHHFIIIHIIIIIIHIHIIHIIIIIIHHIIIIIIIIIIIHIIHIHIIIHIIIIIIIIIIIIIIIIHIIIIHIIIIIIIIIIIIHIIIIIIIIIIIIIHFIHHIIIIIHEEEIIIHIIHFHIIIIHIIIIIHIIIIIIIIHHIIIIIIIIIIIIIIIIIIIHHIIHGIIIIIIIIIIHIIIHIIHIIIIIIIIIIIDDDDD
@HISEQ:969:HM2KJBCX2:2:1102:3397:69150 2:N:0:ACTATGCA
TCGGTCCATAGCCCCAACTATCCCTATTAATCATTACATCGATCCTAGAAACCAACAAAATAGAATCGGATGTCCTATTTCATTATTCCATGCTAATGTATTCAAGCGTGAGCCTGCTTTAAACACTCTAATTTTTTCAAGGTAACAGTCCTAATTCCCCGTGACACCAAATTAATGGCATTACGGTTCTTTAGAAGGTGAGAAATCAATAATATCAGTACATACCAACGGCATGACCGAAACATTGATCCCGAAATTCAACTACGAGCTTTTTAACTGCAACAACTTTAATATACGCTATTGGAGCTGGAATTACCGCGGCTGCTGGCACCAGACTTGCCCTCCAA
+
DD@DDIDHIIHHHHIIIIIIIIIIIHIHHIIIHIIGIIIHHGHIIIIGEHIIIIHIEHIIHIHHHHHIIHHIIGHHIIIHHIIIHIHIHHHGHHIIIIIIIHHHIIIIIIIIHIHHIHIHHHIIIIIHIIIHIHIIIHEHHHHGHHHFGIHHHHHHHHGIIIIGIIHIHHGHIIIIIIIHIIIIIIIHGHHIIIIIIIIIIHHGHHFHHIIGHHHHHIIHIIIHCE=IHIIIIIIHGIHHHEIIHGIIIIIIHIHIIGIIIHCIHIIGHIIIIHECIIIIIIIIIIIIHIHIIHHHHEEHGEIIIIIHIIIIIHIIIGIIIIIIIIIIIIIIIIIHIIIIIIADADD
@HISEQ:969:HM2KJBCX2:2:1102:16778:70152 2:N:0:ACTATGCA
TCGGTCCATAGCCCCAACTATCCCTATTAATCATTACGTCAATCCTAGAAACCAACAAAATAGGATCAAACGTCCTATTTCATTATTCCATGCTAATGTATTCAAGCGTTAGCCTGCTTTAAACACTCTAATTTTTTCAAAGTAACAGTCCTGTTTCCCTGCAACACCAAATTAATGACATTACAGTTCTTCAAGAAGGAGGAACCAGTAAAGCCAGTACATACCAGAGGCACGACCAACTTACTAATCCCGAAATTCAACTACGAGCTTTTTAACTGCAACAACTTTAATATACGCTATTGGAGCTGGAATTACCGCGGCTGCTGGCACCAGACTTGCCCTCCAA
+
<DD?<D/?<<CGHHIIHDFHHIHH@GHFHHHHHECECHHHIEHHIIEHHHHHIIC01CCEHICGH?<FHEH011DC1CFGHEEHHGHHE11<1CCGHHHH@@DGHHHHH@HE?HHGBDGGF<DHHHHHC/GCHEGEHHHIEFGHHHEIHHIHIHIIIIIIIIHHGDHHHHGHHHIIHEHHEHFDHIIHEHHHHHHHCIIIHIIIIHHG;HEFEHGIIHHGHHHFHHHH@G<HHHHHHFAGHHGGDGDHEEGFHEDEHEHEGHCIHHIHEHIIHHFIIIIHHCHGCGIIIIHFIHHHHEHGHHHHIIHIIHEHHHHHHHHFIHGHHHIHIIHGHFHCHHIIIDDBD?
@HISEQ:969:HM2KJBCX2:2:1102:9569:70569 2:N:0:ACTATGCA
TCGGTCCATAGCCCCAACTATCCCTATTAATCATTACGTCAATCCTAGAAACCAACAAAATAGGATCGAACGTCCTATTTCATTATTCCATGCTAATGTATTCAAGCGTTAGCTTGCTTTAAACACTCTAATTTTTTCAAAGTAACAGTCCAGATTCCTCGCAACACCAAATTAATGGCATTACGGCTCATCAGGAAGGAGGAATCAGTGAGACCAGTACATACCAGTGGCATGACCAACCTACTAACCCCGAAATTCAACTACGAGCTTTTTAACTGCAACAACTTTAATATACGCTATTGGAGCTGGAATTACCGCGGCTGCTGGCACCAGACTTGCCCTCCAA
+
DDDDDIIIIIHIIIIIIIIIIIIIIIIIIIIIIIIIIIIIIIIIIIIIIIIIIIIIIIIGIIHIFIIHIIIIIIIIIIIIIGIIIIIIHIIIHIGIIIIIIIIIIIIIIIIIIIIIIIIIIIIIIIIIIIIIIIIIIHIIIIIIIIIIIIIIHHIIIIHIIIIIIIHIIIIIIIIIIIIIIIIIIIIIIIIIIIIIIIIIIIIIIIIIIIIIIIIIIIIIIIIIIIIIIIIIIIIIIIIIIIHHFHGIIIIIIIIIIIIIIIIIIIIIIIIIIIIIIIIIIIIIIIIIIIIIIIIIIIIIIIIIIIIIIIIIIIIIIIIIIIIIIIIIIIIIIIIIIIIIIDDDDD
@HISEQ:969:HM2KJBCX2:2:1102:10373:70240 2:N:0:ACTATGCA
TCGGTCCATAGCCCCAACTATCCCTATTAATCATTACGGTGGTCCTAGAAACCAACAAAATAGAACTACAACGTCCTATTCTATTATTCCATGCTAATCTATTCAAGCAATAGCCCGCTTTAAACACTCTAATTTTTTCAAGGTAATGGTCCTGGCTCCCCAACACACCCAATAAAGGGCATACTGGTTCACCAGAAGGAAGACCCGACAGCAGACAGTACTCGCCAAAGACGGACCGCCCGGCCAGGCCTAAAATTCAACTACGAGCTTTTTAACTGCAACAACTTTAATATACGCTATTGGAGCTGGAATTACCGCGGCTGCTGGCACCAGACTTGCCCTCCAA
+
D@DADHIIIIHIIIIIHCGHIHHHIIHHHIIIIIHHIHIHHHIIIIEHHIGHIGIIHEHCHIIEHHIGHHIIIGHHHHHHIIIIIIHFHEHIIIIIIHIIIHHHGHIIIHIIHIIIIHHGHHIHHHHHHHIHIHIIIIHIHIIIIIHHIHHHHHHHHHHIIIHHIHHIHIIHHHCHHIHHHIIIIIIIIIHHIIIIIIIIIIIIHIIIIIIIIIHIIIIIHDIIIHIIIHGIIIIIIIIIIHHHGFHIIIIIIIIIIIIIIIHIIIIIIIIIIIIIIIIIHIIIIIIHIIHGIIIIIHHHHIIIIIIIIIIIIIIIIIIHIIIIIIIIIHIIIIIIIIIIIDDDDD
@HISEQ:969:HM2KJBCX2:2:1102:12113:70762 2:N:0:ACTATGCA
TCGGTCCATAGCCCCAACTATCCCTATTAATCATTACTTCAGTCCTAGAAACCAACAAAATAGAACCGAAGTCCTAAATTATTATTCCATGCTAATGTATTCAAGGCATAAGCCTGCTTTAAACACTCTAATTTTTTCAAAGTAATAGAGCTAGATCGCGACGACAACCCAGTGAAGGGCGCCGCCGTTTTCTAGCAGGATGGCAGACACGCGCCAGCACTCACACTCGTAACCGAGGCGGGCCAGGTGCGTCAAACCAGAAATCCAACTACGAGCTTTTTAACTGCAGCAACTTTAATATACGCTATTGGAGCTGGAATTACCGCGGCTGCTGGCACCAGACTTGCCCTCCAA
+
0<<0<CCE@C1<GEHHHHHIII11C1<<C<F<FF1<F@1DHH@HCH1<<<CGHGHHF1<11CGG<C1E/</<11<DH1<1<1<1D?<G11111<1DFHE1C1<<<1<<CHF<@<F1BD<@DE<CFB1FFFG?E@F1EEFB1<CFBA@@1EIIHHDC?CHEHC.AHBCGHGADGB/CC8<EDE<DDHHF8:AHHEHHCD.F/>FHCC<C-C=AGHHEHHD0FDCE<0EDE0GCEC0CHFAGF@@CG/AAHE<<0IHEHGCHFCD<1FCC1@<EF@FHF<CG<<<GC1F1<CGHC<<<CGGD@H<CH@CDC@CHC@CGC<HGCCH?CHHC1F1C@FHHFEG@D<<<<C<HED@?D@
@HISEQ:969:HM2KJBCX2:2:1102:17485:71692 2:N:0:ACTATGCA
TCGGTCCATAGCCCCAACTATCCCTATTAATCATTACGTCAATCCTAGAAACCAACAAAATAGGATCGAACGTCCTATTTCATTATTCCATGCTAATGTATTCAAGCGTTAGCCTGCTTTAAACACTCTAATTTTTTCAAAGTAACAGTCCTGTTTCCCTGCAACACCAAATTAATGACATTACAGTTCTTCAGAAAGGAGGAATCAGCGAAGCCAGTGCATACCAGTGGCACGACCAACCTGCTGACCCCGAAATTCAACTACGAGCTTTTTAACTGCAACAACTTTAATATACGCTATTGGAGCTGGAATTACCGCGGCTGCTGGCACCAGACTTGCCCTCCAA
+
DDDBDIIIHHHIHIIIIIIIHIIIIIIIIIIIIIIIIHIIIIIIIIHIHIIIIIIIIIHGIIIIHHIHHHIIIIIIIIIIIIIIIIIIIIIIIIIIIIIIIIHIIHIIIIIIIIIIHIIIIIIIIIIIIIIIIIIIIIIIIIIIIIHIIIIIIIHHIHHIIHIIIIIIIIIIIIIIIIIIIIIIIIIIIIIIIIIIIIIIHIIIIIIIIIIIIIIIIIIIIIIIIIIIIIIIIIIIIIIIIIIHGIIIIIIIIIIIIIIIIIIIIIIIIIIIIIIIIIIIIIIIHIIIIIIIIIIIIIIIIIIIIIIIIIIIIIIIIIIIIIIIIIIIIIIIIIIIIIIIIDDDDD
@HISEQ:969:HM2KJBCX2:2:1102:18472:71284 2:N:0:ACTATGCA
TCGGTCCATAGCCCAACTATCCCTATTAATCATTACGTCGATCCTAGAAACCAACAAAATAGGATTAACGTCCTATTTCATTATTCCATGCTAATGTATTCAAGCGTTAGCCTGCTTTAAACACTCTAATTTTTTCAAAGTAACAGTCCTGATTTCCCGCAACACCAAATTAATGACATCACGGTTCGTCAAGAAGGAGGAATCAGTAAAGCCAGTACATACCGAAGGCATGACCAACTTACTAACCCCGAAATTCAACTACGAGCTTTTTAACTGCAACAACTTTAATATACGCTATTGGAGCTGGAATTACCGCGGCTGCTGGCACCAGACTTGCCCTCCAA
+
DDDDDIIHIIIHHHIIIHIIIHHGDEGEHGHIIIGHCDHHCGGHCGHIHCEHHEHEC@HIGEEEFHHHIIIHHHHIHHHHEHHIIIIIIIIIIEH?FGEC1<C@E0GHHHE@GHIIIHHIHHEHHHHF<FHHHHHHEGGGHHIIHIIAFHHEFHHGHHGHHHDFHHIHFHHFFH<DCFGHHG?CEHHHGGHHEHGFEIHFFHHHGGHEHGGEHHHHC@FFGHHEHFDHHCF<61<D<EHGHHHEC@EDGD<<1<F1<<<=HCF<10@HF<C<<1@HH@C<D<11<1CCD00E<@D1<<<1HEIHEIHCHHCC?<<?HG<D11CC<1@IHC<<111@HE1D@B?@
@HISEQ:969:HM2KJBCX2:2:1102:9391:71807 2:N:0:ACTATGCA
TCGGTCCATAGCCCCAACTATCCCTATTAATCATTACATCGGTCCGTAAACCATCAAAATAGAACCAATGTCCTATTTCATTATCCCATGCTAATGTATTCAAGGCAAAAACGCCTGCTTTGAACACTCTATTTTTCTCAAAGTAAACTATCGGAATCCCATGAGCACTTAGTGAAAAGTACCAAAACATGTTCCTCCGAAGTACATGGCCAACATTCTCGCATGCGCATGACCGTGAGGCCACGGACGCTCGAATATCAACCAAGACTCAGACTACGAGCTTTTTAACTGCAACAACTTTAATATACGCTATTGGAGCTGGAATTACCGCGGCTGCTGGCACCAGACTTGCCCTCCAA
+
<DB?<<CGFHGHH@=D=DC<C1<<<FCGCG@C@F@C<FG1<<<HDHC1EEC@F@CFCGCEHC@C1C@CG1<<1DGEHHEH?FHE?1<DC?HCG@@1<1<1FCFH?FHHHIFHHDCFCHIIFEFHHCGHHCHEHGFHHIIBHHHEF6CAGAEGEHGCHHIHHHI@CHGHHEAC@FFHEGCEHH@HGGGHEHHFGFHHHH=/?FGFHFC7EGIHGFDEC7GH@GHHEHHGH@41HHHFCHHCCAG/DDDHHCHC?HEFF1C1HHGG<1<C@D<<0HGHG<1HH@EHFHC@EHHGCCCCHHF<CD<<@<<?C@HGEHEFFEHGCCFFC/E?C<C@D??IHHIIHEEHHHFIIIIHIIDBBDB
@HISEQ:969:HM2KJBCX2:2:1102:6078:72026 2:N:0:ACTATGCA
TCGGTCCATAGCCCAACTATCCCTATTAATCATTACGTCGATCCTAGAAACCAACAAAATAGGGTCAAACGTCCTATTTCATTATTCCATGCTAATGTATTCAAGCGTGTGCCTGCTTTAAACACTCTAATTTTTTCAAAGTAACAGTCCTGATTCCCCATGACACCAAATTAATGACATCACAGTTCGTCAGAAGGTAGAAATCAATAATACCAGTGCATACCAGAGGCACGACCAATATATTGATCCCGAAATTCAACTACGAGCTTTTTAACTGCAACAACTTTAATATACGCTATTGGAGCTGGAATTACCGCGGCTGCTGGCACCAGACTTGCCCTCCAA
+
DDDDDIIIIIIHIIHHHIHIIIIIIIIHIIIIIIIIIHHIIIIIIIIIIIIHIIIIHIIIIIIHHHIEHIGHIIIIIIIIIIIHIIFIIIIIIHIIIIIHIIIIIIIIIIIIIIIIIIIIHHIIIIIIIIIIIIIIIIIIIIIIIIIHIIIIIHIIIIIIIIIIIIIIIIIIIIIIIIIIIIIIIIIIIIIIIIIIIIIIIIIIIIIHIIIIIIIIIIIIIIIIIIIIIIIIIIIIIIIIHHIHHIIIIIIIIHIIIIIIIIIIIIIIIIIIIHIIIIIIIIHIIIIIIIIHIIIIIIIIIIIIIIIIIIIIIIIIIIIIIHIIIIIIIIIIIIIIIIIIDDDDD
@HISEQ:969:HM2KJBCX2:2:1102:5372:72423 2:N:0:ACTATGCA
[truncated: 33,854,378 more chars]
