# Supplementary material for: Response of arbuscular mycorrhizal fungal community in soil and roots to grazing differs in a wetland on the Qinghai-Tibet plateau
Source: PeerJ. 2020 Jun 19;8:e9375. doi: 10.7717/peerj.9375 (PMC7307571; doi:10.7717/peerj.9375)
Supplement: Supplemental Information 28 [file peerj-08-9375-s028.zip › Root grazing 16-20/79.fastq]

@HISEQ:969:HM2KJBCX2:2:1101:10007:2227 2:N:0:ACTATGCA
CACGTTTATTCCCCCAACTATCCCTATTAATCATTACGTCGATCCTAGAAACCAACAAAATAGGGTCAAACGTCCTATTTCATTATTCCATGCTAATGTATTCAAGCGTGAGCCTGCTTTAAACACTCTAATTTTTTCAAAGTAACAGTCCTGATTCCCCGCGACACCAAATTAATGACATCACGGATCTTCAGAAGGGAGAAACCAGTGACACCAGTGCATACCAAAGGCATGACCAGCGTACTGATCCCGAAATTCAACTACGAGCTTTTTAACTGCAACAACTTTAATATACGCTATTGGAGCTGGAATTACCGCGGCTGCTGGCACCAGACTTGCCCTCCAA
+
DBBDDHIIIIIIGHIIHIIIIIIIHIIIGIIIHIIIIIIIIIIIIIIHHIIIHHIIIIHIHIDHEHHIHFHIIIIIIHIIIIIHIIIHIHIHGIIHIGHIIFHHIIIIIIIIHIIIIHHHIHIIIIIHIIIHHIIIIIIHIHIIIHHIIIHIIHIEHIIIIHIIIIHIIIIIIIHHIHIIHIHHHHHIIIIHHHHHHIHHIHHIIIIIIIHIIIIIIIIIIIIEHHGIHIHHIIHHGIIIHHHHHHHHHHHHHHIIHHHIIIIGIIIIIIIIHHHIIIIIIHHHIIIIIHHEHHIHHIIHHIIIIHIIIIIHIIGIIIIHHHIIHHHHHIIIIIIIIIIIIDDDDB
@HISEQ:969:HM2KJBCX2:2:1101:15335:2201 2:N:0:ACTATGCA
CACGTTTATTCCCCCAACTATCCCTATTAATCATTACGGTGATCCTAGAAACCAACGAAATAGAATCAGTCCGTCCTATTTCATTATTCCATGCTAATGTATTCAGACGATAGTCTGCTTTAAACACTCTAATTTTTTCAAAGTAACAGTCCTGATTTCCCATCACACCAAATAAATGGCATGAAAGTTCCTCAGAAGGTAGAGATCCATCTCACCAGTGCAGACATTTAAGCCTGACCAATGGGTAGACCCCGAAGTTCAACTACGAGCTTTTTAACTGCAACAACTTTAATATACGCTATTGGAGCTGGAATTACCGCGGCTGCTGGCACCAGACTTGCCCTCCAA
+
DDDDDIIIIIIIIIIIIIIIIIIIIIIIHIIIIIIIIIIIIHIIIIIIIIIIIIIIIIIIIIIIGIIIIIIIIIIIIIIIIIIIIIIIIIIIGIIIIIIIIHHIIHHIHIIHHHIHIIHHIHHHIHIIIIHHIIIIIHHIHIHIHIIIIIIIIIIIIIHIHIIIIIIIHIIIIIHIIIGIIIIIIIIIIIIIIIIIIIIHHIHIIIIIIIIHIIIIHIIIIIIIIIIIIIIHHIIIHIIIIIIIHHFIIIIIIIIIIIIHIHFGIIIIIIIIIIIIHIIIIIIIIIHHHHIIIIIIIIIIIIIIIIIIIHHIIIIIIIIIIIIIIIIIIIIIIIIIIIIIIIIDDDDD
@HISEQ:969:HM2KJBCX2:2:1101:18964:2409 2:N:0:ACTATGCA
CACGTTTATTCCCCCAACTATCCCTATTAATCATTACGTCAATCCTAGAAACCAACAAAATAGGATCAAACGTCCTATTTCATTATTCCATGCTAATGTATTCAAGCGTTAGCCTGCTTTAAACACTCTAATTTTTTCAAAGTAACAGTCCTGTTTCCCTGCAACACCAAATTAATGACATTACAGTTCTTCAAGAAGGAGGAACCAGTAAAGCCAGTACATACCAGAGGCACGACCAACCTACTAATCCCGAAATTCAACTACGAGCTTTTTAACTGCAACAACTTTAATATACGCTATTGGAGCTGGAATTACCGCGGCTGCTGGCACCAGACTTGCCCTCCAA
+
DDDDDGHIIIIIIIHHIIHIHIIIIIIIIIIIHHIEHIIIIIIIIGIIHFIHFHII?HE@HH?GHHHHIIIIIIIIIIIIIIIIIIHFH?HHEGGHIIIIHHIIIIIIIIIIIIIIHHIHIHHHIIFIIHIIIIHIIIIHHIHHIIIIHIIIIIHHIIIIIIIIIIIIIIHHFHIIIIHGIIIIIIIIHHIHIIIIIIIIHHIHHHIIIIIIIIHIIIIIIIIIIIIIIHIIIIIIIIIIIHIHHIIHIIIIIIHGIIIHHGIIIIIIIIIIIIIIIIIIIIIIIIIIIIIIIIIIIIIIIIIIIIIIIIIIIIIIIIIIIIIIIIIIIIIIIIHIIIIIIDDDDD
@HISEQ:969:HM2KJBCX2:2:1101:18065:3632 2:N:0:ACTATGCA
CACGTTTATTCCCCCAACTATCCCTATTAATCATTACGTCGATCCTAGAAACCAACAAAATAGAATCAAACGTCCTATTTCGTTATTCCATGCTAATGTATTCAAGCGTGAGCCTGCTTTAAACACTCTAATTTTTTCAAAGTAACAGTCCTGATTCCCCATGACACCAAATTAATGACATCATGGTTCGTCAGAAGGTAGGAATCAATAATACCAGTACGTACAATAGCACGACCAATAAATTAATCCCGAAATTCAACTACGAGCTTTTTAACTGCAACAACTTTAATATACGCTATTGGAGCTGGAATTACCGCGGCTGCTGGCACCAGACTTGCCCTCCAA
+
DDDDDIIIIIIIIIIIIIIIIIHIHIIIIIIIIIIIIIIIIIIGIHIIIIIIHHIIIIGHHHIHIIIIIIHIIIIIIIIIGHFHHHHHHHIIIHIIIIIIHHHHIHIIIIIIIIIIIIIIIIIHIIIIHHHHHIIIIIIIIIIIIIIIIIIIIIIIIIIIIIIIIIIIIIHHHHIIIIIIIIIIHIIIIIHIIIIIIIHHIHIIHIIIIIIIHIIIIIIIIIIIIIIHIIIIIIIIIIIIIIIIIIIIIIIIIHEIIIHFIIIIIIIHIIIHIIHIIIIIIIHHIIHIIIIIIIIIHIIIIHIIIIIHIIIIIIIIIHIIIIIIIHIIIIIIIIIIIIIGDDDDD
@HISEQ:969:HM2KJBCX2:2:1101:9724:4373 2:N:0:ACTATGCA
CACGTTTATTCCCCCAACTATCCCTATTAATCATTACGTCAATCCTAGAAACCAACAAAATAGGATCAAACGTCCTATTTCATTATTCCATGCTAATGTATTCAAGCGTTAGCCTGCTTTAAACACTCTAATTTTTTCAAAGTAACAGTCCTGTTTCCCTGCAACACCAAATTAATGACATTACAGTTCTTCAAGAAGGAGGAACCAGTAAAGCCAGTGCATACCAGAGGCACGACCAACCTACTAATCCCGAAATTCAACTACGAGCTTTTTAACTGCAACAACTTTAATATACGCTATTGGAGCTGGAATTACCGCGGTTGCTGGCACCAGACTTGCCCTCCAA
+
DDDDDHHHIIIIIIIIIIIIIIIIIHIIHIIIIIIIIIHIIIIIIIIHIIIIIIIIIIIHIIIHHIIIIIHIFIIHIHIIIIIIGIHHIIIHHIHIIIHIIHHHHHIHIIIHIIIIIIIIIIIIIIIIIIIIIIIIIHIHIIIIIIHIIIIIHHIIIIIIIIIIIIIIIIIIIIIIIHIIIIIIIIIIIIIIIIIIIIIIIIIIIIIIIIIIIIIIIIIIIHIIIIIIIIIIIIIIIIHGIIHHGIHHHHIIIIIIIIIIIIIHIIIIIIIIIIHIIIIIIIIIIIIIIIIIIIIIHIHIHIIIIIIIIIIIIIIIIIIIIIIIIIIIIIIIIIIIIIIIIDDDDD
@HISEQ:969:HM2KJBCX2:2:1101:15875:5408 2:N:0:ACTATGCA
CACGTTTATTCCCCCAACTATCCCTATTAATCATTACGTCAATCCTAGAAACCAACAAAATAGGATCGAACGTCCTATTTCATTATTCCATGCTAATGTATTCAAGCGTTAGCCTGCTTTAAACACTCTAATTTTTTCAAAGTAACAGTCCTGTTTCCCTGCAACACCAAATTAATGACATTACAGTTCTTCAGAAAGGAGGAATCAGCGAAGCCAGTGCATACCAGTGGCACGACCAACCTGCTGACCCCGAAATTCAACTACGAGCTTTTTAACTGCAACAACTTTAATATACGCTATTGGAGCTGGAATTACCGCGGCTGCTGGCACCAGACTTGCCCTCCAA
+
DDDDDIIIIIIIIIIIIIIIIIIIIIIIIIIIIIIIIGHIIIHIFHHIIIIIIIHIIIIHIIHGHHIIDHEHHFHHHHIIIIIIIIIIIIIIHHIIIIIIIIIHHHIIIIIIHIIIIIIIIIIIIIIIHGIHHIIIIIIIIIIIIIHHEIIIIIIIIIHIIIIIIIIGIIIHHIIIIIIIIIIIIIIIIIIIIIIIIIIIIIIIIIIIIIIIIIIIIHIIIHIIIIIIIIIIIIIIIIIIIIIHGIIIIIIIIIIIIIIIIIIIIIIIIIIIIIIIIIIIIIIIIIIIIIIIIIIIIIIIIIIIIIIIIIIIIIIIIIIIIIIIIIIIIIIIIIIIIIIIIDDDDD
@HISEQ:969:HM2KJBCX2:2:1101:8114:5685 2:N:0:ACTATGCA
CACGTTTATTCCCCCAACTATCCCTATTAATCATTACGTCGATCCTAGAAACCAACAAAATAGAATCAAACGTCCTATTTCATTATTCCATGCTAATGTATTCAAGCGTAAGCCTGCTTTAAACACTCTAATTTTTTCAAAGTAACAGTCCTGATTCCCCACGACACCAAATTAATGACATCGCGGTTCTTCAGAAGGTAGGAACCAATAATGCCAGTGCGTACCGAAGCACGACCAACAATTTGATCCCGAAATTCAACTACGAGCTTTTTAACTGCAACAACTTTAATATACGCTATTGGAGCTGGAATTACCGCGGCTGCTGGCACCAGACTTGCCCTCCAA
+
DDDDDHIHIIIIIIIIIIHIIIIIIIIIIIIIIIIIIIIIIIIIIIIIIIIICHIIHIIIIHHIHIIIIIIHIIIIIIIIIIIHIIIIIIIIGIIIIHIIIIHIIIIIIIIIIIIIIIIHIIIIIIIIIIIIIHHIIIIIIHHHIIIIIIIIIIIIIIIHIIIIIIIIIIHIIIIIIIIIIIIIIIIIIIIIIIHIIIHIIIIIIIIIIIIIIIIIIIIIIIIIIIIIIIIIIIIIIIIIIIHHIIIIIIIIIIIHIIIIIHIIHIIIIIIIHHIIIIIIHIHIIIIHIIIIIIIIIIHHIIIIIIIIIIIIIIIIIIIIIIIIIIIIIIIIIIIIIIIIDDDDD
@HISEQ:969:HM2KJBCX2:2:1101:8171:5720 2:N:0:ACTATGCA
CACGTTTATTCCCCCAACTATCCCTATTAATCATTACGTCGATCCTAGAAACCAACAAAATAGAATCAAACGTCCTATTTCATTATTCCATGCTAATGTATTCAAGCGTAAGCCTGCTTTAAACACTCTAATTTTTTCAAAGTAACAGTCCTGATTCCCCACGACACCAAATTAATGACATCGCGGTTCTTCAGAAGGTAGGAACCGATAATGCCAGTGCGTACCGAAGCACGACCAACAATTCGATCCCGAAATTCAACTACGAGCTTTTTAACTGCAACAACTTTAATATACGCTATTGGAGCTGGAATTACCGCGGCTGCTGGCACCAGACTTGCCCTCCAA
+
DDDDDHHIIIIIIIIIIIIIIIIIIIIIIIIIIIIIIIIIIIIIIIIIIIIIIIIIEHHIIIIHIIIIIIIIHHIIIIIIIIIIIIIIIIIIIIIIIIIIIHIIIIIIIIIIIIIIIIIIIIIIIIIIIIHIIIIIIIIIIIIIIIIIIIIIIIIIIIIIIIIIIIIIIIIIIIIIIIIIIIIIIIIIIIHIIIIIIIIIIIIIIIIIIIIIIIIIIIIIIIIIIIIIIIIIIIIIIIIIIHHGIIIIIIIIIIIIIIIIIHIIIIIIIIIIIIIIIIIIIIIIIIIIIIIIIIIIIIIIIIIIIIIIIIIIIIIIIIIIIIIIIIIIIIIIIIIIIIIIDDDDD
@HISEQ:969:HM2KJBCX2:2:1101:13349:5667 2:N:0:ACTATGCA
CACGTTTATTCCCCCAACTATCCCTATTAATCATTACGTCAATCCTAGAAACCAACAAAATAGGATCGAACGTCCTATTTCATTATTCCATGCTAATGTATTCAAGCGTTAGCCTGCTTTAAACACTCTAATTTTTTCAAAGTAACAGTCCTGTTTCCCTGCAACACCAAATTAATGGCATTACAGTTCTTCAGAAAGGAGGAATCAGCGAAGCCAGTGCATACCAGTGGCACGACCAACCTGCTGACCCCGAAATTCAACTACGAGCTTTTTAACTGCAACAACTTTAATATACGCTATTGGAGCTGGAATTACCGCGGCTGCTGGCACCAGACTTGCCCTCCAA
+
DDDCDIIIIIIIIIIIIIIIHHIIIHIIIHIHHIIIIIIIIIIIIIIIIHIHHIIIIIGIHIFHHHIIHH1CGHHHIIHIFHHIIIIICHHHFHIHIIIHIHHHIIIHIIIIHIIIHHIIIIIIIIIHIIIIIIIIIIIIIIIIHIGHHIIIIHIHIIIHIIIIIHHIIIIIHHHHIIIIIIIIIIIIIIIIIIIIIIIIIIIIIHIIIIIIIIGIIIHHIIIIIIIIIIIIIIIIIIIHHHEGEIIHIIIHIIIIHIIIIHIIHIHHHHIIIIHIIIIIIIIIHIIIIIIIIIIIIIIIIIIIIIIIIIIHIIIIIIIIIIIHIIIIIIIIIIIIIIIIIDDDDD
@HISEQ:969:HM2KJBCX2:2:1101:6587:5714 2:N:0:ACTATGCA
CACGTTTATTCCCCAACTATCCCTATTAATCATTACGGTGGTCCTAGAAACCAACAAAATAGAACCACAACGTCCTATTCTATTATTCCATGCTAATCTATTCAAGCAATAGCCCGCTTTAAACACTCTAATTTTTTCAAGGTAATGGTCCTGGCTCCCCAACACACCCAATTAAGGACATACTGGTTCACCAGAAGGAAGACCCGACAACAGGACAGTACTCGCCAAAGACGGACCGCCCGGCCAAGTCTAAAATTCAACTACGAGCTTTTTAACTGCAACAACTTTAATATACGCTATTGGAGCTGGAATTACCGCGGCTGCTGGCACCAGACTTGCCCTCCAA
+
DADDDIIIIIIHGHHHHHFHIFHHCHHICGDFHHHHIGHIDHHHHIFHC1CCE@EE@DE@HHEEFHGH?@C/<D@HHHHIGHHE?GHFEHC1FFEHHHHHI?HHHHGGIHHHDHHH@FGFIIHGB8F@HHGHHFHHFHHIIHHHHIHHHHHHHACCDHHG@ACEHEHGIHHGHIHH;IIIIHHHEIIHHEHHHF;IIIGIHEHHGHH?IHHHEHHIIIIHDHHHEHG?HHFIHDE8IHHIHEIGHIHHG@HHHIHHHIIIHHEHIHIIIHHHHHHIIIHHIIIHEHHIIHHDHHIHIIIIHIIIIIHIIIIIIHIIIIIIIHIIIIHGIIHIHHHIIIIIHDD@BD
@HISEQ:969:HM2KJBCX2:2:1101:8968:6221 2:N:0:ACTATGCA
CACGTTTATTCCCCCAACTATCCCTATTAATCATTACGGTGATCCTAGAAACCAACAAAATAGAACCATGCCGTCCTATTCTATTATTCCATGCTAATGTATTCGAGCAAAAATGCCTGCTTTAAACACTCTAATTTTTTCAAGGTAAAGGTCCTGGATCCGCAAGACACCCAAATAAAGGACATCAAGTTTCTCCAGAAGGTGAGAAATCAACAGTAACAGTTCATACCCCTTAAGGCATGACCGTCACGTCAATCCCGAAATTCAACTACGAGCTTTTTAACTGCAACAACTTTAATATACGCTATTGGAGCTGGAATTACCGCGGCTGCTGGCACCAGACTTGCCCTCCA
+
DDDDAIIIIIIIIIIIIIIIIIIIIIHIIHIIIIIIIIIIIIIIIIIIIIIIIIIIIIIIIIHHHIHIIIIIGHDHIHHHIIIIHHIHIIIIIIIIIIHIIHGHHHIIIIIHIIIIIIIIIIIHHIIIIIIIIIIHHIHHHHIIIHIIIIIIIIIIHIIHIIIIIIIIIIIIIIIIIIIIIIIIIHIIHHHHIIIIIIIIIIIIIIIIIIIIIIIIHIHHIHHGIIIIIIIIIIIIIIIIIIIIIIIIIIIIIIHCIIHIIIIIIIIIIIIIIIIIIIIIIIIIIIIIIIIHGIHIIIIIHHIIIIIIIIIIIIHHHIIHHIIIIIIIIIIIHIIHIIIIIIIIIIIIDDDDD
@HISEQ:969:HM2KJBCX2:2:1101:13858:6199 2:N:0:ACTATGCA
CACGTTTATTCCCCCAACTATCCCTATTAATCATTACGTCAATCCTAGAAACCAACAAAATAGGATCGAACGTCCTATTTCATTATTCCATGCTAATGTATTCAAGCGTTAGCCTGCTTTAAACACTCTAATTTTTTCAAAGTAACAGTCCTGTTTCCCTGCAACACCAAATTAATGACATTACAGTTCTTCAGAAAGGAGGAATCAGCGAAGCCAGTACATACCAGTGGCACGACCAACCTGACCCCGAAATTCAACTACGAGCTTTTTAACTGCAACAACTTTAATATACGCTATTGGAGCTGGAATTACCGCGGCTGCTGGCACCAGACTTGCCCTCCAA
+
DADDDIHIIIIIIIIHIHIIIHHIIIIHIGFHIIIIIIHGHHHHHHHHIIIIHIIIIHIIGHIGIIHIIGHIHCHHHIFHHIIIIGHHEHIIHIHIHIIIHHHHIIIIIIIIIIIHIIIIIIFIHHIHHHHIIHIIIHIIIIHIIHHHEHHIHHHFGHFIIIIIHHHHIIHGHIIHIIIHIIIIIIIIIIIIIIIIIHGGHIIIHIIIIIIHIIIIHHIHIIIIIIIHFHIIIIIIIIIHGHIIIIIIIHIIHHIIHHFIIIIIGHIHIIIIIIHIIIIIIIIGIIIHIIIIHIIIHIIIIGIIIIIIIIIIIIIIIHIIIIIIIIIIIIIIHIIIIIADBDD
@HISEQ:969:HM2KJBCX2:2:1101:20596:6172 2:N:0:ACTATGCA
CACGTTTATTCCCCCAACTATCCCTATTAATCATTACGTCAATCCTAGAAACCAACAAAATAGGATCAAACGTCCTATTTCATTATTCCATGCTAATGTATTCAAGCGTTAGCCTGCTTTAAACACTCTAATTTTTTCAAAGTAACAGTCCTGTTTCCCTGCAACACCAAATTAATGACATTACAGTTCTTCAAGAAGGAGGAACCAGTAAAGCCAGTACATACCAGAGGCACGACCAACTTACTAATCCCGAAATTCAACTACGAGCTTTTTAACTGCAACAACTTTAATATACGCTATTGGAGCTGGAATTACCGCGGCTGCTGGCACCAGACTTGCCCTCCAA
+
DDDDDIIIIIIIIIIIIIIIIIIIIIIIIIIIIIIIIIIIIIIIIIIIIIIHIIIIIIIIIIIIIIIIIIIIIIIIIIIIIIIIIIIIHIIIIIIIIIIIIIIIIIIIIIIIIIIIIIIIIIIIIIIIIIIIHHIIIIIIIIHIIIIIIIIIIIIIIIIIIIIIIIIIIIHIIIIIIIIIIIIIIIIIIIIIIIIIIIIIIIIHIIIIIIIIIIIIIIIIIIIIIIIIIIIIIIIIIIIIIIIHHIIIGIIIIIIIIIIIIIHIIIIIIIIIIIHIIIIIIIIIIIIIIIIIIIIIIIIIHIIIIIIIIIIIIIIIIIIIIIIIIIIIIIIIIIIIIIIIIDDDDD
@HISEQ:969:HM2KJBCX2:2:1101:18521:6983 2:N:0:ACTATGCA
CACGTTTATTCCCCCAACTATCCCTATTAATCATTACATCGATCCTAGAAACCAACAAAATAGAATCAAAACGTCCTATTTCATTATTCCATGCTAATGTATTCAAGCGTAAGCCTGCTTTAAACACTCTAATTTTTTCAAAGTAACAGTCCTGATTCCCCATGACACCAAATTAATGACATCATGGTTCGTCAGAAGGGAGAAATCAATAAGCTAGTACGTACCAAAGGCACGACCAACATATTGATCCCGAAATTCAACTACGAGCTTTTTAACTGCAACAACTTTAATATACGCTATTGGAGCTGGAATTACCGCGGCTGCTGGCACCAGACTTGCCCTCCAA
+
DADDDIIIIIGIHIIIHIIIIIIIIIIIIIIIIIIIIIIIGIIIIIIIIHHHIIIIIIIIGHIHIIHIIHIIIIIHIIIIIIIIIIIIIIHIGHIIIIIIIHIIIIIHIIIIIIIIIIIIIIHIIIIIIIIIIHIIIIIIIIIIIIIHHHHHIIIIIIIHIIIIIIIHIIIIHIIIHIIIHHIIIHIIIIIIIIIIIIIIIIIIHHHIHIHIIIIIIIIIIIIIHIFIIIIHIIIIIIIIIIIIGIIIIIIIIIIIIIIIIIIIIIIIIIIIIIIIIIIIIIIIIHHHHIIIIIIIIIIIIIIIIIIIIIIIIIIIIIIIIIIIIIIIIIIIIIIIIIIIIDDDDD
@HISEQ:969:HM2KJBCX2:2:1101:15261:6898 2:N:0:ACTATGCA
CACGTTTATTCCCCCAACTATCCCTATTAATCATTACGTCGATCCTAGAAACCAACAAAATAGGTTCGATCGTCCTATTTCATTATTCCATGCTAATGTATTCAAGCGTTAGCCTGCTTTAAACACTCTAATTTTTTCAAAGTAACAGTCCTGTTTCCCTGCAACACCAAATTAATGACATTACAGTTCTTCAAGAAGGAGGAACCAGTAAAGCCAGTACATACCAGAGGCACGACCAACCTACTAATCCCGAAATTCAACTACGAGCTTTTTAACTGCAACAACTTTAATATACGCTATTGGAGCTGGAATTACCGCGGCTGCTGGCACCAGACTTGCCCTCCAA
+
@DDDDHHIIHHIIHIIIIIHIIIIIIIIIIIIIIIIIGHHIIIIIIHIIIIHIHIIGIGIIHHGHHHGIHGIIIIIIHHE?GIIFHIICHHE@HIIIIIHGIIIIIIIIHHIIIIHIHHIHIHHIHIIIIHHIIIIHIIF?HIIIIIIHIIIHGIHHIIHEIIHIIHIIIHHHIIHHIIIIIIIHIHIHHIHIIIIIIIHIIIHHEIIIIIIHE8IIIIIHHIIIIIIIH=IIIIIHHHIIIIHDHHHIIIIIIGHIIIHGHIIIIHHHHIIHIIIIIHIIIHHHHHIHIIIIIIIIIIIIIIIHIIIIIIIIIIHIIIIIIIIIIIIIIIHIIIIIIIIICDDDD
@HISEQ:969:HM2KJBCX2:2:1101:14075:6840 2:N:0:ACTATGCA
CACGTTTATTCCCCCAACTATCCCTATTAATCATTACGTCAATCCTAGAAACCAACAAAATAGGATCGAACGTCCTATTTCATTATTCCATGCTAATGTATTCAAGCGTTAGCCTGCTTTAAACACTCTAATTTTTTCAAAGTAACAGTCCTGTTTCCCTGCAACACCAAATTAATGGCATTACAGTTCTTCAGAAAGGAGGAATCAGCGAAGCCAGTGCATACCAGTGGCACGACCAACCTGCTGACCCCGAAATTCAACTACGAGCTTTTTAACTGCAACAACTTTAATATACGCTATTGGAGCTGGAATTACCGCGGCTGCTGGCACCAGACTTGCCCTCCAA
+
DDDBDIGIIIHIIIIIIIIHIIIIIIIIIIIIIIIIIIIIIIIIIIHHIIIIIIIIIIIHIGHIGHHCCHIIHHIIGIHHHIIIIIIIIIIIII@HIIIIHIIHHIIHIIIHIIHHHIIIIHIHIIIIIIIIIIIIHIIIIHHIIIIIIGIIIIIIIHIIIIIIIIIIIIHIIIIIIIIIHIIIIIIIIIIIIIIIIIIIIIIIIIHIIIIIIIIIIIHIIIIIIIIIIIIIIIIIHIIIIIIHHIIIIIIIIIIIIIIIIIIIIIIIIIIIIIIGIIIIIIIHHHIIIIIIIIIIIIIIIIIIIIIIIIIIIIIIIIIIIIIIIIIIIIIIIIHHIIIIIDDDDD
@HISEQ:969:HM2KJBCX2:2:1101:14615:6760 2:N:0:ACTATGCA
CACGTTTATTCCCCCAACTATCCCTATTAATCATTACGTCAATCCTAGAAACCAACAAAATAGGATCGAACGTCCTATTTCATTATTCCATGCTAATGTATTCAAGCGTTAGCTTGCTTTAAACACTCTAATTTTTTCAAAGTAACAGTCCAAATTCCCCGCAACACCAAATTAATGGCATTACGGATCATCAGGAAGGAGGAATCAGTGAGAGCAGTACATACCAGAGGCATGACCAATCTACTAACCCCGAAATTCAACTACGAGCTTTTTAACTGCAGCAACTTTAATATACGCTATTGGAGCTGGAATTACCGCGGCTGCTGGCACCAGACTTGCCCTCCAA
+
DDDDDIIIIIIIIHIHIIIIIIIIIIIIIIIIIIIIIIIIIIIIIIIIGIIIIGHIHHHHHHHCHHIHHHIHHIIIHIIIIHIIIIIHHIIIHIIIHIIIIIIIIIIIIIIIIIIHHHIIIFHHGIIIHIHHIHHICIHHIIIIIIIIHIIIIIHIIIIIIIIIIIIIIHEIIIIHIHIIIIIGIHIIIIGIIHHIIHIIIIIIIIIIIIIIIIIIIIIIIIIIIIIIIIIIIIIIIIIHIIIIIIIIHIIIIIIIIIIHHHHIIIIIIIIIIIIIIIIIIIIIIIIIIIIIIIIHIIIIIIIIIIIIHIIIIIIIIIIIIIIIIIIIIIIIIHIHIIIIIDDDDD
@HISEQ:969:HM2KJBCX2:2:1101:12839:7386 2:N:0:ACTATGCA
CACGTTTATTCCCCCAACTATCCCTATTAATCATTACGTCAATCCTAGAAACCAACAAAATAGGATCAACGTCCTATTTCATTATTCCATGCTAATGTATTCAAGCGCGAGCCTGCTTTAAACACTCTAATTTTTTCAAAGTAACAGTCCTGATTTCCCACCACACCAAATTAATGACATGATGGTTCGTCAGAAGGTAGAAATCAGTAACACCAGTACGTACCGAAGGCACGACCAGCGTACTAATCCCGAAATTCAACTACGAGCTTTTTAACTGCAACAACTTTAATATACGCTATTGGAGCTGGAATTACCGCGGCTGCTGGCACCAGACTTGCCCTCCAA
+
CDDDDIIIIIIIIIIIHIIIIIIIIIIIIIIIIIIIIIIIIHIIIIIIIIHIIIIIIIIIIIIIIIIIIIIIIHIIIIIIIIIIIIIIIIIIIIHIIIIIIIIHHIIIIIIIIIIIIIIIIHIHIIIIIIIIIIIIIIIIIIIIIIIIIIHIIIIIIIIIIIIIHIIIIIHHIIIIIIIIIIIIIIIIIIIIIIIIIIIIIIIIIIIHIIIIIIIIIIIIIIIIIIIIIIIIIIIIIIIIIIIHHIIIIIIIIIIIIIIIHIIIIIIIIIIIIIIIIIIIIIIIIIIIIIIIIIIIIIIIIIIIIIIIIIIIIIIIIIIIIIIIIIIIIIIIIIIIIIIIDDDDD
@HISEQ:969:HM2KJBCX2:2:1101:10015:7339 2:N:0:ACTATGCA
CACGTTTATTCCCCCAACTATCCCTATTAATCATTACGGTGATCCTAGAAACCAACAAAATAGAACCATGCCGTCCTATTCTATTATTCCATGCTAATGTATTCGAGCAAAATGCCTGCTTTAAACACTCTAATTTTTTCAAGGTAAAGGTCCTGGTTCCACATGACACCCAATTAAGGACATCATGCTTCTCCAGAAGGTGAGAAATCAACTGCGACAGTTCATACCCCTTAAGGCACGACCATCACGTCAATCCCGAAATTCAACTACGAGCTTTTTAACTGCAACAACTTTAATATACGCTATTGGAGCTGGAATTACCGCGGCTGCTGGCACCAGACTTGCCCTCCAA
+
@BBADIHIIIIIIIIIIIIIIIHIIHIIIIIIIIIIIIIIIHIIIIGIIIIIIIHHIIFHIHHGHIIIFFFHHHIHIIHHHIIHIIIIHIIHIHIIIIIIIGIHHIHIIIIIIIIHIHHHHIIIIIIIHIIIIIIHIIIIIIIIIHHHIIIIHIIIHHIIIHIIIIHIIIHIIIIIIHIIIIIHIIIIHIIIIIIIIIIHHHIIIIIIIHHIIIIIIHIIIIIIIIIHIHHIIIIHIIHHHIIIIIIIIHHHDHHIIIIIIIIIIHHHHIIHIHIHIIIIHHIIIIIIHDHIIIIIIIIIIIIIIIIIIIIHIIIIIIIIIGIIIIIIIIIIIIIIIIIHGHHIHIHCDDDD
@HISEQ:969:HM2KJBCX2:2:1101:19179:7716 2:N:0:ACTATGCA
CACGTTTATTCCCCCAACTATCCCTATTAATCATTACGTCAATCCTAGAAACCAACAAAATAGGACGTTCGATCCTATTTCATTATTCCATGCTAATGTATTCAAGCGTTAGCCTGCTTTAAACACTCTAATTTTTTCAAAGTAACAGTCCTGTTTCCCTGCAACACCAAATTAATGACATTACAGTTCTTCAGAAAGGAGGAATCAGCGAAGCCAGTGCATACCAGTGGCACGACCAACCTGCTGACCCCGAAATTCAACTACGAGCTTTTTAACTGCAACAACTTTAATATACGCTATTGGAGCTGGAATTACCGCGGCTGCTGGCACCAGACTTGCCCTCCAA
+
BDDDDHIGHIFEHCHHIIIIICHHIIIIIIIIIIIIFHHIIHHIIHIIIIIIIHIHHHGEHH@ECHIHGHEEEHHIIIIIHIGHHF1DEHHIFHHEHHIIHHEHHHHHHFECFIIHHHGIHIIHHIIIHFHHIIHHIIHFHIHIHHIIHHIHHHIHIIHGIHHHHFEHFHHHIIHHGEIIHEHH@EGGHHH8HHIIHIHHIHIHHIIGHHIIIIHHHHHIHHIHHIIIHIFIHGIIHFFIHH3DBHIIHFIHIHHHEHIIIIIIIIHIHIIIIIIIIIIIIIIHGEHIIIIIIIHIIIHHHIHIHHIHIIHFHIIHGIIIIIIIHIIIIHHCIHIIIIIIIDDCDD
@HISEQ:969:HM2KJBCX2:2:1101:13397:8622 2:N:0:ACTATGCA
CACGTTTATTCCCCCAACTATCCCTATTAATCATTACATCGATCCTAGAAACCAACAAAATAGAATCGGATGTCCTATTTCATTATTCCATGCTAATGTATTCAAGCGTGAGCCTGCTTTAAACACTCTAATTTTTTCAAGGTAACAGTCCTAATTCCCCGTAACACCAAATTAATGGCATTACGGTTCTTTAGAAGGTGAGAAATCAATGATAACAGTGCATACCAACGGCATGACCGAAATATTGATCCCGAAATTCAACTACGAGCTTTTTAACTGCAACAACTTTAATATACGCTATTGGAGCTGGAATTACCGCGGCTGCTGGCACCAGACTTGCCCTC
+
DDDDDIIIIIIIIIIIIIIIIIHIIIIIIIIIIIIIIIIIIIIIIIIIIIIIIIIIIIIIIHIIIGIIIHHIIIIIIIIIIIIIIIIHIIHIIIIIIIIIIIIIIIIIIIIIIIIIIIIIIIIIIIIIIIIIIIIIIIIIIIIIIIIHIIIIIIIIIIIIIIIIIIIHIIIIIIIIIIIIIIIIIIHIIIIIIIIIIIIIIIIIIIIIIIIIIIIIIIIIIIIIIIIIIIIIIIIIIIIIHIGHIIIIHIHIIIIIIIIIIIIIIIIIIIIIIIIIIIIIIIIIIIIIIIIIIIIIIIHIIIIIIIIIIIIIIIIIIIIIIIIIIIIIIIIIIIIIIIIDDDDD
@HISEQ:969:HM2KJBCX2:2:1101:8287:8320 2:N:0:ACTATGCA
CACGTTTATTCCCCCAACTATCCCTATTAATCATTACGTCGATCCTAGAAACCAACAAAATAGGGTCAAACGTCCTATTTCATTATTCCATGCTAATGTATTCAAGCGTGTGCCTGCTTTAAACACTCTAATTTTTTCAAAGTAACGGTCCTGATTCCCCATGACACCAAATTAATGACATCACAGTTCGTCAGAAGGTAGAAATCAATAATACCAGTGCATACCAGAGGCACGACCAATATATTGATCCCGAAATTCAACTACGAGCTTTTTAACTGCAACAACTTTAATATACGCTATTGGAGCTGGAATTACCGCGGCTGCTGGCACCAGACTTGCCCTCCAA
+
DDDDDHIIIIIIIIIIIIIHIIIIIIIIIIIIIIIIIIIIIIIIIIIIIIIIHIIIIIIIIIGHIIIIIIIHIIGIHIHIIGIIIIIIIIIIHIIIIIIIIIHHIIIIIIIHIIIIIIHIIIIIIIIIIIIIIIIIHIHHIIIIIIIIIIIIIIIIIIIIIIIIIIIIIIIIIIIIIIIIIIIIIIIGIIIIIIIIIIIIIIHIIIIHHIIIIIIIIHIIIIIIIIIIIIIIIIIIIIIIIIIIIIIIIIIIIIIIIIIIIIIIIIIIIIIIIIIIIIIIIIIIIIIIIIIIIIIIIIIHHIIIIIIIIIIIIIIIIIIIIIIIIIIIIIIIIIIIIIIIIDDDDD
@HISEQ:969:HM2KJBCX2:2:1101:12040:9196 2:N:0:ACTATGCA
CACGTTTATTCCCCCAACTATCCCTATTAATCATTACGTTGTACCTAGAAACCAACAAAATAGGTTCGAACGTCCTATTTCATTATTCCATGCTAATGTATTCAAGCGTTTGCCTGCTTTAAACACTCTAATTTTTTCAAAGTAACAGTCCTGACTCCCCACAACACCAAATTAATGACATCATGGTTCATCAGAAGGGAGAAATCAACGACGCCAGTGCGTACCGAAGGCACGACCGACGTATTGATCCCGAAATTCAACTACGAGCTTTTTAACTGCAACAACTTTAATATACGCTATTGGAGCTGGAATTACCGCGGCTGCTGGCACCAGACTTGCCCTCCAA
+
BDDDDIIIIIIIGHIIIIHIIHIIGHHHIGEHHIIIIHHHIGHHIHIHIHIIHHIIIHGEHHIIHIIHHI?DGEHHHHIIHIIIIIIIHHHHHHIHIHGEHHHHICFGEH@GHFE@HIIGIIHHGBF@HHGHHIEHDHHGHCHHG@FGEEA?B@EEHHGDEHHIA?EIIHIH@HEHEHHHHFGHHHHF?FHHHHHHHGIHHGHHEHFHIIIDHHIHDIHDIHHHHHEIHIIHHEF<DCDHHHHF<HDD<HHIHHHEEEC<?CHEEGEHEGC@<FC@FGEGHHHIHGFFIIHFIIHEHHHHHHIHHFHIIIIIHIHDDHHHCH?GEHHG1IHGGFG@CHDFH@@?D@
@HISEQ:969:HM2KJBCX2:2:1101:20129:9117 2:N:0:ACTATGCA
CACGTTTATTCCCCCAGCTATCCCTATTAATCATTACGTCGATCCTAGAAACCAACAAAATAGAATCAAACGTCCTATTTCATTATTCCATGCTAATGTATTCAAGCGTACGCCTGCTTTAAACACTCTAATTTTTTCAAAGTAACAGTCCTGATTCCCCACGACACCAAATTAATGACATCGCGGTTCTTCAGAAGGTAGGAACCAATAATGCCAGTACGTACCGAAGCACGACCAACAATTCGATCCCGAAATTCAACTACGAGCTTTTTAACTGCAACAACTTTAATATACGCTATTGGAGCTGGAATTACCGCGGCTGCTGGCACCAGACTTGCCCTCCAA
+
<<DD@FECGHFFHHDHHH?ECGHHHHHIIIIEHIIIHGHECEHHHIIIIHIHHEHHHEHGEH@CH@GHH@HHCFGHHGHGHHHHIIIIGEHC@HHHEFHFHFGHC?>C<HGHHGEHIG1DCHHHIGHFGEHGHGGHHHHIIC@EHGHGFEHGHIEHHIHEHHHID.HFHHHHHHGEE@CCGHHHHCC7CGEHHHGIHF<DHCHCGGHE<HCGCDFGHHHEHHCCHIHG@C<HHHE@GHHFEE0@<F@C/D1GHD1D1FCCCIHIHHGHHGCCC<FCEHIHHGCC1<C1CHCCECGFF<1GEHHHGEHH?HHHF/CHHIHCH@1G@EHHIHGFCG@@GIHC??ADD
@HISEQ:969:HM2KJBCX2:2:1101:15884:8747 2:N:0:ACTATGCA
CACGTTTATTCCCCCAACTATCCCTATTAATCATTACGTCAATCCTAGAAACCAACAAAATAGAATCGGATGTCCTATTTCACTATTCCATGCTAATGTATTCAAGCGTGAGCCTGCTTTAAACACTCTAATTTTTTCAAGGTAACAGTCCTAATTCCCCGTGACACCAAATTAATGGCATTACGGTTCTTTAGAAGGTGAGAAATCAATAATATCAGTACATATCAACGGCATGACCGAAACATTGATCCCGAAATTCAACTACGAGCTTTTTAACTGCAACAACTTTAATATACGCTATTGGAGCTGGAATTACCGCGGCTGCTGGCACCAGACTTGCCCTCCAA
+
DDDDDIIIIHIIIIIIIIHHEHIIIHIHIIIIIHIHIIHIIIIIIIIIIIIIIHIIEHIIIHHGIIIIIIGIIIIIIHIHIHIIIIIIGI1<FHHIIHHIIIIIIHHHHIIHHHIIHHHIHIHHHGHIIIIHFHHHHIIHIIIIIIIHIHIIHHHHEIHIIHIIIIIHIIIHIIIIHIIIIIIIIIIIIIIIIIIIHIIIIIIIIIIIIIIIIIIIIIIIIHHH1IIIIHHHIIIIHIIHIIIIHHIIIIIIIIIIIIIIIIIIIIIIHIIIIIIHIIIIHIIIHHCHIIIIIIIIIIIIIIIIIIIIIIIIIIIIIIIIIIIIIIIIIIIIIIIIIIIIIIDDDDD
@HISEQ:969:HM2KJBCX2:2:1101:10603:9282 2:N:0:ACTATGCA
CACGTTTATTCCCCCAACTATCCCTATTAATCATTACGTCGATCCTAGAAACCAACAAAATAGAATCAAACGTCCTATTTCATTATTCCATGCTAATGTATTCAAGCGTGAGCCTGCTTTAAACACTCTAATTTTTTCAAAGTAACAGTCCTGATTCCCCACAACACCAAATAAATGACATCGTGGTTCGTCAGAAGGGAGAAACCAACAATACCAGTACGTACCGAGGCACGACCGACATGATGGTCCCGAAATTCAACTACGAGCTTTTTAACCGCAGCAACTTTAATATACGCTATTGGAGCTGGAATTACCGCGGCTGCTGGCACCAGACTTGCCCTCCAA
+
DDDDDHIIIIIGHIIIIIIIIIIIIIIIIIIIIIIIIHHIIHIIIIIIIIIIIHHIIIIHIIIIHIIIIIHHHIIIIIEHHIIIIIIGFHIIHHHIIHIIIHHIIIIIIIHIHIIIIIIIIIIIHIIIIIIIHIHIIIIIHIIHHIIIIIIIIIIIHEHHIIIHHIIIHIIIIHHGHHHIHIIIIHIHHIIHIIIIIIIIIIHHIHIIIIIHIIIIIIIIIGIIIIIIIIIIIIIHHIIIIIIHIIIIIIIIIIIIIIIIIIIIIIIIIIIIHHC/IIIIIIIIIIIIIIIIHIIIIIIIIIIIIIIIIIIIIIIIIIIIIIIIIIIIIIIIIIIIIIIIDDDDD
@HISEQ:969:HM2KJBCX2:2:1101:15886:9310 2:N:0:ACTATGCA
CACGTTTATTCCCCCAACTATCCCTATTAATCATTACGTCGATCCTAGAAACCAACAAAATAGAATCAAACGTCCTATTTCGTTATTCCATGCTAATGTATTCAAGCGTGAGCCTGCTTTAAACACTCTAATTTTTTCAAAGTAACAGTCCTGATTCCCCATGACACCAAATTAATGACATCATGGTTCGTCAGAAGGTAGGAATCAATAATACCAGTACGTACAATAGCACGACCAATAAATTAATCCCGAAATTCAACTACGAGCTTTTTAACTGCAACAACTTTAATATACGCTATTGGAGCTGGAATTACCGCGGCTGCTGGCACCAGACTTGCCCTCCAA
+
DDDDDHIIIIHIIIIIIIIIIIIIIIIIIIIIIIIIIIIIIIIIIIIIIIIIHHIIIIHIIIHIIIIHIIIIHIHIIIIIIIIIIIIIIIIIIIIIIIHIIFHHIIIIIHHHIIIIIIIIIGHIIIIIIIIIIIIIHHIHIIHIIIIIIIIIIIIIIIIIIIIIIIIHIIHHHIIIIIIIIIHIIIIIIIIIIIIIIIIIIIIIIIIIIIIIIIIIIIIIIHIIIIIIIIIIIIIIIIIIIIIIIIIIIIIIIIIIIIIIIIIIIIIIIIIIIIIIIIIIIIIIIIIIIIIIIIIIIIIIIIIIIIIIIIIIIIIIIIIIIIIIIIIIIIIIIIHHIIIIDDDDD
@HISEQ:969:HM2KJBCX2:2:1101:13156:9251 2:N:0:ACTATGCA
CACGTTTATTCCCCAACTATCCCTATTAATCATTACGTCAATCCTAGAAACCAACAAAATAGGATCGAACGTCCTATTTCATTATTCCATGCTAAAGTATTCAAGCGTTAGCCTGCTTTAAACACTCTAATTTTTTCAAAGTAACAGTCCTGTTCCCCTGCAACACCAAATTAATGACATTACAGTTCTTCAGAAAGGAGGAATCAGCGAAGCCAGTGCATACCAGTGGCACGACCAACCTGCTGACCCCGAAATTCAACTACGAGCTTTTTAACTGCAACAACTTTAATATACGCTATTGGAGCTGGAATTACCGCGGCTGCTGGCACCAGACTTGCCCTCCAA
+
CDDBDEHHIHHHHIHHH?HEH@@GCHEEHIIIIH?CEHHHHHIHGHHEFCH?GEDHHEGHIH??GGDHHF/<DEHIHF?1DG@D?GH?GHH1CGE/HHHGIHHIHHIHHII@GHFHHHIIIHHHHIIIIHHHHEHIIGHIHHHHHGGFGHIHHHIHHEIHHHHHHHHEIGIIIHHHHHHEHIIIHIHGIIIIHIHIHIHIHIIHIHHGIIIFIIIIIHIHHIIIHHHHIHIHIIDFIIIHHFCCFIIHIHHIIHCHIIIHGHIIIIHHIHIIIHEC@HHHHIIIHHHHIHIHIIIIIIHIIIIIGHHEIHHDIHHHCEHIIHIHFEIIHHIHGIHHIIHHBDDDD
@HISEQ:969:HM2KJBCX2:2:1101:5471:10116 2:N:0:ACTATGCA
CACGTTTATTCCCCCAACTATCCCTATTAATCATTACAGCGGTCCTAGAAACCAACAAAATAGAACCGATGTCCTATTCTATTATTCCATGCTAATGTATTCGAGCAAAGGCCTGCTTTGAACACTCTAATTTTTTCAAGGTAAAAGTCCTGGTTCCCCACGACACCCAGTAAAGGGCATCGGGTTTCCCAGAAGGAAAGACCCGACCGAATCCGTACGCTCGATTAGGAGGACAGATCAGCCAGGTCCAAGGTTCAACTACGAGCTTTTTAACGGCAACAACTTTAATATACGCTATTGGAGCTGGAATTACCGCGGCTGCTGGCACCAGACTTGCCCTCCAA
+
DDDDDIIIIIIHIIIIIIIIIIIIIIIIIIIIIIIIIIHIIIIIIIHIGIIIIIIIIFIHIHH?HHIIHIIIIIIIIIIIIIIIIIIIGIIIIIIIIIIIIGHIIIIIIIIIIIIIIIIIIIIIIIIIIIIIIIIIIIIIIIIIHIIIIIIIIIHIIIIIIIIIIIIIIIIIIIIIIIIIIIIIIIIIIIIIIIIIIIIIIIIIIIIIIIIIIIIIIIIIIIIIIIIIIIIIIIIIIIIIIIHIIIIIIIIIIIIIIIIIIIIIIIIIIIIIHIIIIIIIIIIHIIIIIIIIIIIIIIIIIIIIIIIIIIIIIIIIIIIIIIIIIIIIIIIIIIIIIIIDDDDD
@HISEQ:969:HM2KJBCX2:2:1101:8698:9854 2:N:0:ACTATGCA
CACGTTTATTCCCCCAACTATCCCTATTAATCATTACGTCGATCCTAGAAACCAACAAAATAGGTTCGATCGTCCTATTTCGTTATTCCATGCTAATGTATTCAAGCGCGAGCCTGCTTTAAGCACTCTAATTTTTTCAAAGTAACAGTCCTGTTTCCCCGCAACAACAAATTAATGCCATCACGGTTCTACAAGAGGGAGGGACCAGTGAGGCCAGTGCATACCAGTGGCACGACCAACCTACTGGCCCCGAAATTCAACTACGAGCTTTTTAACTGCAACAACTTTAATATACGCTATTGGAGCTGGAATTACCGCGGCTGCTGGCACCAGACTTGCCCTCCAA
+
DDDCDIIIIIIIIIIIFIIIIIIIIIIIIIIIIIIIIIIIIIIIIIIIIIIIIIIIIEHHIIHHHIHIIIIIIIIHIIIIIIIIIIIIGIIIHHHHHIIIHIIIIIIIIIIIIIIIIIIIIIIIIIIIIIIIIHIIIIHIIIIIIIIHIIIIIHIIIIIIIIIHIHIIIIHHIHIIHIHIIHHIIHGIHIHIIIIIIIIIIIIIHIIIIIIGIIIIIIIIIIIIIIIIHIIIIIIIIIIIIIIHHIIIHIHGIIIIIIIIIIIIIIIIIIIIIIIIIIIIIIIHIIHIIIIIIHIIIIIIHIIIIIIIIIIIIIIIIIIIIIIIIIIIIIIIIIIIIIIIIDDDDD
@HISEQ:969:HM2KJBCX2:2:1101:19405:9794 2:N:0:ACTATGCA
CACGTTTATTCCCCCAACTATCCCTATTAATCATTACGTCGATCCTAGAAACCAACAAAATAGGGTCAAACGTCCTATTTCATTATTCCATGCTAATGTATTCAAGCGTGAGCCTGCTTTAAACACTCTAATTTTTTCAAAGTAACAGTCCTGATTCCCCGCGACACCAAATTAATGACATCACGGATCTTCAGAAGGGAGAAACCAGTGACACCAGTGCATACCAAAGGCATGACCAGCGTACTGATCCCGAAATTCAACTACGAGCTTTTTAACTGCAACAACTTTAATATACGCTATTGGAGCTGGAATTACCGCGGCTGCTGGCACAGACTTGCCCTCCAA
+
DDDDDIIHIHIIIIIHIIIIIIIIIIIIIIIIIIHIIIIIIIIIIIIIIIIIIIIIIIHIIIHHHIIIIIHIHIIIIIIHIIIHEHHHHIIHGIIIIIIIIHIIIIIIIIIIIIIIIIIIIHIIIIIIIIIIIIIIIIIHHHHIIHHHIIIHHHIIIHHIIIIIIIIIHIIIIIIIIIIGIIIHHHHHIIIIIIIIHIIIHHIHIIIIIIHIIIIIIIIIIIIHHIIIIHIIIIIIIIHIIIHHIIIIIIIIIIIIIIIIIIHIIIIIIIIIIIHIIIIIIIIIIIIIIIIIIHIIIIIIIIIIIIIIIIIIIIIIIIIIIIIIIIIIIIIIIIIIIIIIDDDDD
@HISEQ:969:HM2KJBCX2:2:1101:9053:10162 2:N:0:ACTATGCA
CACGTTTATTCCCCCAACTATCCCTATTAATCATTACGTCGATCCTAGAAACCAACAAAATAGAATCAAACGTCCTATTTCATTATTCCATGCTAATGTATTCAAGCGCGAGCTTGCTTTAAACACTCTAATTTTTTCAAAGTAACAGTCCTGATTTCCCGCGACACCAAATTAATGACATCGTGGTTCGTCAGAAGGGAGAAACCAATAATGCTAGTACGTACAAAGTACGACCGACATATTAGTCCCGAAATTCAACTACGAGCTTTTTAACTGCAACAACTTTAATATACGCTATTGGAGCTGGAATTACCGCGGCTGCTGGCACCAGACTTGCCCTCCAA
+
DDDDDHIIIIIIIIHIIIIIIIHHIIIIIIIIHIIIIIIHIIIIIIHIIIIIGHIIIIIHIIIHHIIIIHHHIGHHIIHIIIIIIIHHHHIIIHIIHIIIIIIIHHIHHGIIIIIIIIIIIIIIIIIHIHIIIHHHHHIIIHIIIIIIHGIIIIIHHIIIIHIIIIIIIIHIIIIIIIIIGIIIIIIIIIIIIIIIIIHIIIIIIHIIIIIIIIIIHIIIIHIIIIIIIIIIIIIIIIIHHIIIIIIIIHIIIIIIIIIIIIIIIIIIIIIIIIIIIIIIIIIIIIIIIIIIIIIIIIIIIIIIIIIIIIIIIIHIIIIIIIIIIIIIIIIIIIIIIIIDDDDD
@HISEQ:969:HM2KJBCX2:2:1101:12497:10578 2:N:0:ACTATGCA
CACGTTTATTCCCCCAACTATCCCTATTAATCATTACGTCGATCCTAGAAACCAACAAAATAGAATCAAACGTCCTATTTCGTTATTCCATGCTAATGTATTCAAGCGTGAGCCTGCTTTAAACACTCTAATTTTTTCAAAGTAACAGTCCTGATTCCCCATGACACCAAATTAATGACATCATGGTTCGTCAGAAGGTAGGAATCAATAATACCAGTACGTACAATAGCACGACCAATAAATTGATCCCGAAATTCAACTACGAGCTTTTTAACTGCAACAACTTTAATATACGCTATTGGAGCTGGAATTACCGCGGCTGCTGGCACCAGACTTGCCCTC
+
DDDCDHIHHHHHHHIGIIHHHIIIHHIIIGIIGIIIIIIIIIHIIGHGHIIHHIEHFHF1FHDGHIIIIIHIIIIIIIIIIHHHHHIHIGFEFHIHIIIIIIIIIIIIIHIHIHHHIIIHIIIIIHIHHIIHIHIIHIIHHIHIIIIHHIIIIHHIIIHHIIIIIIHIIIIIIIIIIIIIIIIIIIIIIHIIIIIIIIIIIHHHHHIIIIIIIIIIIIIIIIIIIIIIIIIHIIIIIIIIHIIIIIHIIIIIIIIHIIIIIIIIHHHIIIIIIIIIIIIIIIIIHHIIIIIIHIIIIIIIIIIIIIIIIIIIIIIIIIIIIIIIIIIIIHIHIIIIIDDDDC
@HISEQ:969:HM2KJBCX2:2:1101:16122:10479 2:N:0:ACTATGCA
CACGTTTATTCCCCAACTATCCCTATTAATCATTACGGTGATCCTAGAAACCAACAAAATAGAACCATGCCGTCCTATTCTATTATTCCATGCTAATGTATTCGAGCAAAAATGCCTGCTTTAAACACTCTAATTTTTTCAAGGTAAAGGTCCTGGATCCGCAAGACACCCAATAAAGGACATCAAGTTTCTCCAGAAGGTGAGAAATCAACAGTAACAGTTCATACCCCTTAAGGCATGACCATCACGTCAATCCCGAAATTCAACTACGAGCTTTTTAACTGCAACAACTTTAATATACGCTATTGGAGCTGGAATTACCGCGGCTGCTGGCACCAGACTTGCCCTCCAA
+
AADDDHIIIIFHEFEHHEHIIIIIHIIGHHCHHGHIHIIGIE?HHHIHIEHHHIII?GEHHHIHIIIHIIIHE/EHHIHEFEHIHEHHHGIIIIHIIHH@HCHHHGHIIIHIIIIIHIHFFFAGGHIIIIIIHIIGHIHIGHIIIIIIIIHIIHIHIGIIHIIIIHHGCIHGIIHIHHHIHHIIIHHIHIIFIIIIHIHIHGHFHIIHIIIHIHIHHHIIHIIHGEHGHHIHIHHFIHIHGFHHIIIHGCFIHEDHIIHIIIIHHGHHHIIHGHIHIIHIHIIIHHIHHHHEG@HIIHGEFHGDGHGHIIIHHHIIHHIIIIHGIIIIIIIIIIIIIIIIIIIIIIIDDDDD
@HISEQ:969:HM2KJBCX2:2:1101:7249:10812 2:N:0:ACTATGCA
CACGTTTATTCCCCCAACTATCCCTATTAATCATTACGGTGATCCTAGAAACCAACGAAATAGAATCAGTCCGTCCTATTTCATTATTCCATGCTAATGTATTCAGACGATAGTCTGCTTTAAACACTCTAATTTTTTCAAAGTAACAGTCCTGATTTCCCATCACACCAAATAAATGGCATGAAAGTTCCTCAGAAGGTAGAGATCCATCTCACCAGTGCAGACAATTAAGCCTGACCAATGGGTAGACCCCGAAGTTCAACTACGAGCTTTTTAACTGCAACAACTTTAATATACGCTATTGGAGCTGGAATTACCGCGGCTGCTGGCACCAGACTTGCCCTCCAA
+
DDDDDIIIIIIIIIIIIIIIIIIIIIIIIIIIIIIIIIIIIIIIIIIIIIIIIIIIIIIIIIIIIIIIIHIIIHIIIIIIIIIIIIIIIIIIIIIIHIIIIIHHIIIIIIIIIIIIIIIHIIIIIIIIIIIIIIIIIIIIHIIIIIIIIIIIIIIIIIIIIIHIIIIIIIIIIIIIIIIIIIIIIIIIIIIIIIIIHIIIIIIIIIIIIIIIIIIIHIIIIIIIIIIIIIIIIIIIIIIIIIIHIHDIIIIIIIIIIIIIIIIIIIIIIIIIIIIIIIIIIIIIIIIIIIIIIIIIIIIIIIIIIIIIIIIIIIIIIIIIIIIIIIIIIIIIIIIIIIIIIIIDDDDD
@HISEQ:969:HM2KJBCX2:2:1101:5588:11140 2:N:0:ACTATGCA
CACGTTTATTCCCCCAACTATCCCTATTAATCATTACGTCAATCCTAGAAACCAACAAAATAGAACCATGCCGTCCTATTTTATTATTCCATGCTAATCTATTCAAGCACAAGCCTGCTTTAAGCACTCTAATTTTTTCAAGGTAATAGCTCTGCTTCCCCAACGCACTAACTTAATAGCATGCTGGTTATTCAGAAGGTAGGAATTCATCAGGCCAGTGCGGACAGTGAAGCCCGACCAACCGACAAACTCCGAAATTCAACTACGAGCTTTTTAACTGCAACAACTTTAATATACGCTATTGGAGCTGGAATTACCGCGGCTGCTGGCACCAGACTTGCCCTCCAA
+
DDDDDHHIIIHIIFHHIIIIIIIIIIIHIFHHIIIIIIIIIIIIIIIIIIIHHHIIIHEHIIEHHIIIIIIHIHHHIIHHIIIIIIHIIIIIHIHHHIIIIHHHIIIIIIHEHIIIIIIIIIIHIIIIIIIIIIIIIIIIIIIIIIIHHIHIIIIIIIHIIHIIIIIIIIHIIIIIIIGIIIIIIHIIHIIIIIIIIIHEIIIIIIIIIHIIIHHIIIIIIIIIGIIIIIIIIGIIIHIIIIIIHHHHHIIIIIIIIHHHHHHHEIIIGIIIIIIIIIIIIGIIIIIIIHIIIHHIIHIIIIIIIIIIIIIIIIIIIIIIIIIIIIIIIIIIIIIIIIIIIIIDDDDD
@HISEQ:969:HM2KJBCX2:2:1101:17757:10966 2:N:0:ACTATGCA
CACGTTTATTCCCCCAACTATCCCTATTAATCATTACGTTGTACCTAGAAACCAACAAAATAGGTTCGAACGTCCTATTTCATTATTCCATGCTAATGTATTCAAGCGTTTGCCTGCTTTAAACACTCTAATTTTTTCAAAGTAACAGTCCTGACTCCCCACGACACCAAATTAATGACATCATGGTTCATCAGAAGGGAGGAATCAACGACCCCAGTGCGTACCGAAGGCACGACCGACGTATTGATCCCGAAATTCAACTACGAGCTTTTTAACTGCAACAACTTTAATATACGCTATTGGAGCTGGAATTACCGCGGCTGCTGGCACCAGACTTGCCCTCCAA
+
DDDDDIIIIIIIIIIIIIIIIHIIIIIIIIIIIIIIIIIIIIIIIIIIIIIIIIIIHIGHHIHIIIIIIIIIIHIIIIIIIHHIIIIHIIIIIIIIIIIIIHIIIIIIIHIIHIIIHIIIIIIIIIIHHIIIIIIIIIHHHHHIIIIIIIIIHHIIHIHHHHIIIIIHIIIIIIIIIHHHIIIIIIIIIIIIIIIIIIIIIIIIIIIIIIHIIIIIIIIIIIIIIIIIIIIIIIIIIIIIIIIHHIIIIIIIIIIIIIIIIIIIIIIIIIIIIIIIIIIIIIIIIIIIIIIIIIIIIHIIIIIIIIIIIIIIIIIIIIIIIIIIIIIIIIIIHIIIIIIIIDDDDD
@HISEQ:969:HM2KJBCX2:2:1101:9657:12176 2:N:0:ACTATGCA
CACGTTTATTCCCCCAACTATCCCTATTAATCATTACGTCGATCCTAGAAACCAACAAAATAGAATCAAACGTCCTATTTCATTATTCCATGCTAATGTATTCAAGCGTGAGCCTGCTTTAAACACTCTAATTTTTTCAAAGTAACAGTCCTGATTCCTCACAACACCAAATAAATGACATCATGGTTCGTCAGAAGGGAGAAACCGACGATGCCAGTACGTACCGAGGCACGACCAACATGATGGTCCCGAAATTCAACTACGAGCTTTTTAACTGCAGCAACTTTAATATACGCTATTGGAGCTGGAATTACCGCGGCTGCTGGCACCAGACTTGCCCTCCAA
+
DDDDDHIIIIIIIIIIIIHIHIIIIIIIIHHIIIIHHIHIIIIIIIIIIIIIIIIIIHHIHIHIIHHIIIIIHIIIIIIIIIIIIIIIIIHHIHIHIIIIIHHIHIIIIHIIHHIIIIIIGIIIHIIIIIIIIIIIIHIHIIHIIHIIIHIIIIIHIIHIIIHHHHIHHHIIHIHIIHIHIHIIIIIIIIIHIIIIIIIIIHIHHIIIIIIIIIHIIIIIIIIIIIIIIIIIIIIIIIIIIIHHIIIIHIIIIIIIIHHIIIIIHHIIIIIIIIIIIIHHIIIIIIIIIIIIIIIIIIIIIIIIIIIIIIIIIIIIIIIIIIIIIIIIIIIIIIIIIIIIDDDDD
@HISEQ:969:HM2KJBCX2:2:1101:6945:11787 2:N:0:ACTATGCA
CACGTTTATTCCCCCAACTATCCCTATTAATCATTACGGTGATCCTAGAAACCAACGAAATAGAATCAGTCCGTCCTATTTCATTATTCCATGCTAATGTATTCAGACGATAGTCTGCTTTAAACACTCTAATTTTTTCAAAGTAACAGTCCTGATTTCCCATCACACCAAATAAATGGCATGAAAGTTCCTCAGAAGGTAGAGATCCATCTCACCAGTGCAGACAATTAAGCCTGACCAATGGGTAGACCCCGAGGTTCAACTACGAGCTCTTTAACTGCAACAACTTTAATATACGCTATTGGAGCTGGAATTACCGCGGCTGCTGGCACCAGACTTGCCCTCCAA
+
DDDDDHIHIIIHHIIIIIIIIIIIIIIIIIIIIHIIIIIIHIIIIIIIGHGIIIHIIIIIIIHHHIIIHIIHIHHHIIIHHHIIIIIIEHHIHIIIIGHHIIIGHHIHHHIIHHHHIHIIHGHIHEHIHHHCGFIIIIHGBFHHHHHHHGHGHHHHHHFHHIHGHIGGHGHGFHHHIFFCFHEF?HHHGGHHHIIFIIHHFF@HHEGHIIG?IHEFHIHHEIIH;HHHHIIHGHEHF?FIHHHHGCDGHAIHGEHIHCIHHG@IHECCCE@EE@EHFEIIIHHEEHHHHIHHHHHCCHEHEIIIIIHCG@FEHEHCCDDCFHFIHCHEGFCEFEHDEG<0HIHDDDDD
@HISEQ:969:HM2KJBCX2:2:1101:9682:11805 2:N:0:ACTATGCA
CACGTTTATTCCCCCAACTATCCCTATTAATCATTACGTCGATCCTAGAAACCAACAAAATAGGGTCAAACGTCCTATTTCATTATTCCATGCTAATGTATTCAAGCGTGTGCCTGCTTTAAACACTCTAATTTTTTCAAAGTAACAGTCCTGATTCCCCATGACACCAAATTAATGACATCATAGTTCGTCAGAAGGTAGAAATCAATAATACCAGTGCATACCGGAGGCACGACCAATATATTGATCCCGAAATTCAACTACGAGCTTTTTAACTGCAACAACTTTAATATACGCTATTGGAGCTGGAATTACCGCGGCTGCTGGCACCAGACTTGCCC
+
DDDADHHH?GHHGIIIIIHIIHIIIIIHHECGHIHIIHHHHDEEHIHIIIHHIHIHIHHIF<E<C@GHIHCECHHGIHGCHFHCDFHCGHEHIHHHHHIGH@E@H=HIIGEHHEHFI?FGHGHCCHHHGEHHHGHHIIHHFHHGHHHHHGFEHHIEFHGHHEHGCGEFFEHCHHHHEIHHEHHEHDC<HHHEHIHIIHHGGHGI;HHHCHGF<CG?EC?FHGIHIGHHHHEC/D1@DGGEIFHHIFDHCHEG@?HFHEGECHCIHEGHIIHHHEHFFHEHF?HCGH@CIHHED0C1?HHCFIIHECEHG?HGIIHHH??HCIGHHH?HHHGIIHIHDCDDA
@HISEQ:969:HM2KJBCX2:2:1101:11181:11800 2:N:0:ACTATGCA
CACGTTTATTCCCCCAACTATCCCTATTAATCATTACGTCGATCCTAGAAACCAACAAAATAGGTTCGATCGTCCTATTTCGTTATTCCATGCTAATGTATTCAAGCGCGAGCCTGCTTTAAGCACTCTAATTTTTTCAAAGTAACAGTCCTGTTTCCCCGCAACAACAAATTAATGCCATCACGGTTCTGCAAGAGGGAGGGACCAGTGAGGCCAGTGCATACCAGTGGCACGACCAACCTACTGGCCCCGAAATTCAACTACGAGCTTTTTAACTGCAACAACTTTAATATACGCTATTGGAGCTGGAATTACCGCGGCTGCTGGCACCAGACTTGCCCTCCA
+
DDAB@HHHIIIH?HHHIHIIHIIIICGHIIIIIHIIIHIHHHIIIIIHIHIIIIEHIIHHIHFHHHHIHIIIFEHFHHECHHHIIIIEHIHIGHHIIHHIIFHHIHHIIHHHIHHHGEHFIHIHHHIIIHIIHIHIIIIIIIIIHHIIIHHHHIGHIIIIIIIHGEIHIIHGHHHIIIIIIIIHIHIIIHIIIIIIHIIIIIIIIIIIGHIIIHEIHIHHIHHHIIGHHIHHIIHIIIHGHGFHHIIIHIHIIHGIIIHHHHDHHGIIHIIIIIIIHIHIIHHHGIIIIHGHHGHIIIIHIHIIIIIIIIIIIIIIIIIHIIIIIHHIIHHHHHIIIIIIDDCDD
@HISEQ:969:HM2KJBCX2:2:1101:6407:12256 2:N:0:ACTATGCA
CACGTTTATTCCCCCAACTATCCCTATTAATCATTACTTCAGTCCTAGAAACCAACAAAATAGAACTAAAGTCCTATTCCATTATTCCATGCTAATATATTCAAGCAAACATGCCTGCTTTAAACACTCTAATTTTTTCAAAGTAAAAGTCTTGGATCCCTAGCGCACTCAATTAAGAGCACACTAGTTCCCCAAAAGGAAAAGCCCAAAGTTGCAGTACAAACCTTTCGGTTGACGGCAACTATAAGCCCAAAATTCAACTACGAGCTTTTTAACTGCAACAACTTTAATATACGCTATTGGAGCTGGAATTACCGCGGCTGCTGGCACCAGACTTGCCCTCCAA
+
BDDDDHIIIIIIIIIIIIIIIHIIIIIIIIIIIIIIIIIIIIIIIIIIIIIIHIIIIEHHIIIIIIIIHHFHHHIIIIIEHIIIIIIEHHIHHIHIIIIIIIIIIGIIIIIIIIIIIIIIIIIIIIIIIIIIIIIIIIIIHIIHIIHGHIIIHIHIHIIHIIIIIIHHIIIIIIIIIIIIIIIIIIIIIIGIIIIIIIIIIIIIIIIIIIIIHIIIIIIIIIIIIIIIIIIIIIIIIIIIIIHHHIIIIIIIIIIIIIIIIIIIIIIIIIIIIIIIIIIIIIIIIIIIIIIIIIIIIIIHIIIIIIIIIIIIIIIIIIIIIIIIIIIIIIIIIIIIIIIIIDDDDD
@HISEQ:969:HM2KJBCX2:2:1101:11877:12340 2:N:0:ACTATGCA
CACGTTTATTCCCCCAACTATCCCTATTAATCATTACGGTGATCCTAGAAACCAACAAAATAGAACCATGCCGTCCTATTCTATTATTCCATGCTAATGTATTCGAGCAAAAATGCCTGCTTTAAACACTCTAATTTTTTCAAGGTAAAGGTCCTGGATCCGCGAGACACCCAATTAAGGACATCAAGTTTCTCCAGAAGGTGAGAAATCAACAGCGACAGTTCATACCCCTTAAGGCACGACCATCACGTCAATCCCGAAATTCAACTACGAGCTTTTTAACTGCAACAACTTTAATATACGCTATTGGAGCTGGAATTACCGCGGCTGCTGGCACCAGACTTGCCCTCCAA
+
DDDDDHIGHIIIIGHHIIIIHHIHHEHIIIIIIHIHHCHGHHEGHIIHIIIIIIIIIIIHHI1FHIHEHHHHHEHHIGIHHHHHHHHHEFHHHHFHIHE1FGCGHIHHIHHHIHIIIHIIIIIIGIIIIHHHIHHF?HHHHEHIHIIIIIIHGIHIIHGCIIHHHHIIHGIHIHHGHIIIHIHFHIHHHHHHIHHIIIIIIIIIIHGIIIIIIIIIIIIIGHHIHHIH;IIHIHIGIHHIIIIIHHHHHGCDIHHIHIIIHHHEIIIHHHIIHGIIIIIGHHHHIIIIIIHHHIIHIHHFHIIIIIIIIIIIIIIIIIIIIIIIIIIIIIIHIIIIIIIIIHFIIHGIDBDDB
@HISEQ:969:HM2KJBCX2:2:1101:4821:12580 2:N:0:ACTAAGCA
CACGTTTATTCCCCCAACTATCCCTATTAATCATTACGTCGATCCTAGAAACCAACAAAATAGAATCAAACGTCCTATTTCATTATTCCATGCTAATGTATTCAAGCGTGCGCCTGCTTTAAACACTCTAATTTTTTCAAAGTAACAGTCCTGATTCCCCACGACACCAAATTAATGACATCGCGGTTCTTCAGAAGGTAGGAACCAATAATGCCAGTGCGTACCGAAGCACGACCGACAATTTGATCCCGAAATTCAACTACGAGCTTTTTAACTGCAACAACTTTAATATACGCTATTGGAGCTGGAATTACCGCGGCTGCTGGCACCAGACTTGCC
+
DDDDDHHIIIIIIIIIIIIIIIIIHIIIIIIIIIIIIIHHHHHHHIIIIIIHIIIIIIIHIIHHIIIIIIIIHFHIIHHIIHHIIIHIHIIHFHIIHHIHIIHHIHHIIIIIIIHIIIIIIIIIIIIIIIIIHIIIIIIIIIIIIIIIIIIIIIIIIIHIIIIIIIIIIIIIIIIIIIIIIIIIIIIIIHIIIIIIIIIIHIGIIIIIIIIIIIIIIIIIIHIIIIIIIIIIIIIIHGIIIIIIIIIIIIIIIIIIIIIIIIIIIIIIIIIIIIIIIIIIIIIIIIIIIIIIIIIIIIIIIIIIIIIIIIIIIIIGIIIIIIIIIIIIIIIIIIDDDDD
@HISEQ:969:HM2KJBCX2:2:1101:19825:12717 2:N:0:ACTATGCA
CACGTTTATTCCCCCAACTATCCCTATTAATCATTACGTCGATCCTAGAAACCAACAAAATAGAATCAAACGTCCTATTTCATTATTCCATGCTAATGTATTCAAGCGCGAGCTTGCTTTAAACACTCTAATTTTTTCAAAGTAACAGTCCTGATTTCCCATGACACCAAATTAATGACATCGTGGTTCGTCAGAAGGGAGAAACCAATAATGCTAGTACGTACAAAGTACGACCGACATATTAGTCCCGAAATTCAACTACGAGCTTTTTAACTGCAACAACTTTAATATACGCTATTGGAGCTGGAATTACCGCGGCTGCTGGCACCAGACTTGCCCTCCAA
+
DDDDDIIIIIIIIIIIIIIIHIIIIIIIIIIIIIIGIIIIIIIIIIIIGIIIIIIIHHHHIHIEFHIIIIIIIIIIIIIIHHIIIIIIIIIIIIIIIIIIIHIIIHIIIIHIHHIHIIIIIIIIHIIIIIIIIIIIIIIIIIIIIIIHIIIIIIIIIIIIIIIIIIIHIIIIIIIIIIIIHIIIIIIIIIIIIIIIIIHIHIIIHIIIIIIIIIIIIHIIHHIIIIIIHIIIIIIIIIIIIIHIIIIIIIIIIIIIIIIIIIIIIIIIIIIIIIIIIIIIIHHHIHIIIIIIIIIIIIIIIIIIIIIIIIIIIIIIIIIIIIIIIIIIIIIIIIIIIIIDDDDD
@HISEQ:969:HM2KJBCX2:2:1101:6065:13209 2:N:0:ACTATGCA
CACGTTTATTCCCCCAACTATCCCTATTAATCATTACGTCAATCCTAGAAACCAACAAAATAGGATCGAACGTCCTATTTCATTATTCCATGCTAATGTATTCAAGCGTTAGCTTGCTTTAAACACTCTAATTTTTTCAAAGTAACAGTCCAAATTCCCCGCAACACCAAATTAATGGCATTACGGATCATCAGGAAGGAGGAATCAGTAAGACCAGTACATACCAGAGGCATGACCAATCTACTAACCCCGAAATTCAACTACGAGCTTTTTAACTGCAACAACTTTAATATACGCTATTGGAGCTGGAATTACCGCGGCTGCTGGCACCAGACTTGCCCTCCAA
+
DDDDDHIHIHIEHIH?EGHIIHIEHIHEE@HHHIIIGHHIIHGHIIIIHHHGIICGECECCEHE1<D<EEHHCGH=GE1CCGHIHHEHIIHCFEHHIIIIHHIIIIIHHHIIIIHGIIIHHGHGGIIIHCHFIHHHIIIEHIIIIHIIHIIIHEEHHIHIIIIIIHHIHIIIIIIHHHIIIIIIIIIIIHIIIIIIIHIHIHIIGIHIHIIHIIIII<IIIIIIIIIHIIIHIHIIIIIIIHHHGHGIIIIIIIIIIIHHHFDHIIIIIIIIIHHIIHHHIHIIHGIIIIIIIHIIIIIIHIIIIIIIIIIIIIIIIIIIIIHIIIIIIIIIIIIHIIIIIDDDDC
@HISEQ:969:HM2KJBCX2:2:1101:12101:13178 2:N:0:ACTATGCA
CACGTTTATTCCCCAACTATCCCTATTAATCATTACGTCGATCCTAGAAACCAACAAAATAAGATCAAACGTCCTATTTCATTATTCCATGCTAATGTATTCAAGCGTGTGCCTGCTTTAAACACTCTAATTTTTTCAAAGTAACAGTCCTGATTCCCCATAACACCAAATTAATGACATCATAGTTCGTCAGAAGGGAGAAATCAATAATACCAGTACATACCGAAGTACGACCGATATATTGATCCCGAAATTCAACTACGAGCTTTTTAACTGCAACAACTTTAATATACGCTATTGGAGCTGGAATTACCGCGGCTGCTGGCACCAGACTTGCCCTCCAA
+
DDDDDGHHIIHHIIIIIIIIIIHGHIHEEHHHIIIIIIIIIIHIIIGIIIIIIHIGHIIHEHHEHIIHHEDGHIIGHHHIIIIHIIHIIHIIIGHIIHIIHEHHGHHHHIIAHHHHHIIIIHHIIIIIIIHHIHIHHHEHIHIIHHHIHEHIHIHIIIHIHIIIHIEIHHIFIHHHIHGHIHEIHIHIIHHHIHHIIIHIIIIIIIIIIIIIIHHIHIIHHFHHIHHHIIHIHIIIIIHGHGCIIIHHHHIIHHHHHHHGIIIIIIIIHIIIHHIIIIIIIHGFHIIIIIIIHIIIIIIIHHHEIIIIIGIIIIIIIIIHHIIIIIIIIHIIIIIIHIIDDCCD
@HISEQ:969:HM2KJBCX2:2:1101:3267:13936 2:N:0:ACTATGCA
CACGTTTATTCCCCAACTATCCCTATTAATCATTACGTCGATCCTAGAAACCAACAAAATAGAATCAAACGTCCTATTTCATTATTCCATGCTAATGTATTCAAGCGTAAGCCTGCTTTAAACACTCTAATTTTTTCAAAGTAACAGTCCTGATTCCCCACGACACCAAATTAATGACATCGCGGTTCTTCAGAAGGTAGGAACCGATAATGCCAGTGCGTACCGAGGCACGACCAACAATTCGATCCCGAAATTCAACTACGAGCTTTTTAACTGCAACAACTTTAATATACGCTATTGGAGCTGGAATTACCGCGGCTGCTGGCACCAGACTTGCCCTCCAA
+
DDD@DC<DCGHHIHFI@HEHIIICEHFHHHCGHFHIHHICHHHGEGHEHIH1GHHHHIEGHCGHECFEHI<D<0EECC<FGGFHIIIHHH?CHHEIHHIIHHHCHCHFHECHFGGEHEHIHG?HGHFHHBFHEFHHHIIHIGIIHHHECHEIIHHHIIHGIHHHHGHHHGEIHGH?GHGIIHHHHHH;HHGEHFEHHEHHEHIIIHGHHGI;HGIHHCIHIHEHIIHCHECCHIIIIHED6FHHHIIHCHIHHHEG@EHHHIIHHHEHH@GG?HHH?FIIHHHHHIHGEHEEHHIIIIIIIIIHHIIIIIH?DEE/EIIHCIIHIHIHHIIHFHHGHIID@BB0
@HISEQ:969:HM2KJBCX2:2:1101:9768:13281 2:N:0:ACTATGCA
CACGTTTATTCCCCCAACTATCCCTATTAATCATTACGTCGATCCTAGAAACCAACAAAATAGAATCAAACGTCCTATTTCGTTATTCCATGCTAATGTATTCAAGCGTGAGCCTGCTTTAAACACTCTAATTTTTTCAAAGTAACAGTCCTGATTCCCCATGACACCAAATTAATGACATCATGGTTCGTCAGAAGGTAGGAATCAATAATACCAGTACGTACAATAGCACGACCAATAAATTGATCCCGAAATTCAACTACGAGCTTTTTAACTGCAACAACTTTAATATACGCTATTGGAGCTGGAATTACCGCGGCTGCTGGCACCAGACTTGCCCTCCAA
+
DDDDDHHIIIIIIIIIIIIIIIIIIIIIIIIIIIIIIIIIGHIIIIIIIIIIIIIIIIIIIIFHIIIIIIGIIIIIIIIIIIIIIIIIIIIIHIIIIIIIIIIIIIIIHIIIHIIHIIIIIIIIIIIIIIHIIIHIIIIIIIHIIIIIIIIIIIIIIGIIIIIIIIIIIIIIIIIIIHIIIIIIIIIIIIIIIIHIIIIIIIIIIIIIIIIIIIIIIIIIIIIIIIIIIIIIIIIIIIIIIIIHIIIIIIIIIIIIIIIIIIIIIIIIIIIIIIIIIIIIIIIIHHIIIIIIIIIIIIIIIIIIIIIIIIIIIIIIIIIIIIIIIIIIIIIIIIIIIIIIDDDDD
@HISEQ:969:HM2KJBCX2:2:1101:13754:13534 2:N:0:ACTATGCA
CACGTTTATTCCCCCAACTATCCCTATTAATCATTACGGCGGTCCTAGAAACCAACAAAATAGAACCACACGTCCTATTCTATTATTCCATGCTAATGTATTCGAGCATAGGCCTGCTTTGAACACTCTAATTTTTTCAAAGTAAAAGTCCTGGTTCCCCGACACACCCAGTGAAGGGCATGCGGCTCCCCAGAAGGAAAAACCCGGCCGGACCAGTGCACGCGGTGAGGCGGACCGGCCAGCCAGGCTCAAGGTTCAACTACGAGCTTTTTAACTGCAACAACTTTAATATACGCTACTGGAGCTGGAATTACCGCGGCTGCTGGCACCAGACTTGCCCTCCAA
+
@DDCDEHHIIIIHIIIIIHIIIIIIIIIIIIIIIIIIIIIIIIIIHIIIIIGIGHIIIIIIGHHHIIIIIHHIHIIHIIIIIIIIIIIIIIHIIIIHHIIIIIIIIHHHHHHIIIIIIIIIHIIIIIIIIHIIIIIIIIIIIIIIIIIIIIIIHIIIIIIHHIHHIIIIIHIIIIIIIIIIIIIIIIIHIIIIIIIIIHHHDIHIIHGIIIIIIIIIIIIIIIIIIIIIIIIIIIIIIIIIIHHIIIIIHIIIIIIIIIIIIIIIIIIIIIIIIIIIIIIIIIIIIIIIIIIIIIIIIIIIIIIIIIIIIIIIIIIIIIIIIIIIIIIIIIIIIIIIIIIDDDDD
@HISEQ:969:HM2KJBCX2:2:1101:7624:13629 2:N:0:ACTATGCA
CACGTTTATTCCCCCAACTATCCCTATTAATCATTACGTCGATCCTAGAAACCAACAAAATAGAATCAAACGTCCTATTTCGTTATTCCATGCTAATGTATTCAAGCGTGAGCCTGCTTTAAACACTCTAATTTTTTCAAAGTAACAGTCCTGATTCCCCATGACACCAAATTAATGACATCATGGTTCGTCAGAAGGTAGGAATCAATAATACCAGTACGTACAATAGCACGACCAATAAATTGATCCCGAAATTCAACTACGAGCTTTTTAACTGCAACAACTTTAATATACGCTATTGGAGCTGGAATTACCGCGGCTGCTGGCACCAGACTTGCCC
+
DDDDDIIIIIIIIIIIIIIIIIIIIIIIIIIIIIIIIIIIIIIIIHIIHIIIIIIIHIIIIIFGIIHIIIIIIIIIIIIIIIIIIIIIIIIIIIIIIIIIHIIIIIIIIIIIIIIIIIIIIIIIIIIIIIIIIIIIIIIIIIIIIIIIIIIIIIIIIIIIIIHIIIIIIIHHHIIIIIIIIIIIIIIIIIIIIIIIIIIIIIIIIIIIIHIIHIIIIIIIIIIIIIIIIIIIIIIIIIHIIIIIIIIIIIIIIIIIIIIIIIIIIIIIIIIIIIIIIIIIIIIIIIIIIIIIIIIIIIIIIIIIIIIIIIIIIIIIIIIIIIIIIIIIIIIIIIIDDDDD
@HISEQ:969:HM2KJBCX2:2:1101:1803:14203 2:N:0:ACTATGCA
CACGTTTATTCCCCCAACTATCCCTATTAATCATTACGGTGATCCTAGAAACCAACAAAATAGAATCATGCCGTCCTATTTTATTATTCCATGCTAATGTATTCAAGCAAAATGCCTGCTTTAAACACTCTAATTTTTTCAAAGTAAAGGTCCTGGTTCCCCGTGACACCCAATTAAGGGCATCGCGGTTCTCCAGAAGGTGAGAAATTGACTACACCAGTTCATACCCCTTAAGGCACGACCGATGTGTCAATCCCGAAATTCAACTACGAGCTTTTTAACTGCAACAACTTTAATATACGCTATTGGAGCTGGAATTACCGCGGCTGCTGGCACCAGACTTGCCCTCCAA
+
DDDDDHHIIIGEHHIIIIIIIIIIIIIHIIHIIIHIIIIIHEHHIIIGIEHE?EHHIIIIIHHHHIIHHHHEHIIIIIIHIIIHGHIHHHIIIIIIIHIHHGHHIIIHIIHHIHFHIIIHHIIEHHHIIHGHGFHFIIHIHEHHHHHEHHGHIHHHHEHHEHIIIHIIHIIIIIIIIHIHHHIIIIHHHFHHIIIIIIIIIIIIIHIIIIIIHHHHHIIIIIHIIIIIIIHIIIIIIIIIIIIIIIIIIHHIIHHGIIIIIIIIIIIIIIIIIIIIIIIIIIIIIIIIIHIIIIHIIIIIIIIIIIIIIIIIIIIIIIIIIIIIIIIIIIIIIIIIIIIIIIIIIIIDDDDD
@HISEQ:969:HM2KJBCX2:2:1101:6621:14600 2:N:0:ACTATGCA
CACGTTTATTCCCCCAACTATCCCTATTAATCATTACGTGATCCTAGAAACCAACAAAACGGAACCACTGTCCTATTTCATTATTCCATGCTAATGTATTCAAGCAAATTAATGCCTGCTTTAAACACTCTAATTTTTTCAAAGTAAAAATTCTAGTTCATTGAGACACCCCATTAAGAACATCAACAATTCACCAGAAGGTGAGAAATTGGCTACACCAGTTCATGCCCCTTAAGGCACGACCGATGCATCAATTCCGAAATTCAACTACGAGCTTTTTAACCGCAGCAACTTTAATATACGCTATTGGAGCTGGAATTACCGCAATGGCTGCTAACACCAGACTTGCCCTCCAA
+
DDDDDIIIIIIIIIIIIIIIIIIIIIIIIIIIIIIIIIIIIIIIIIIIIIIHIIIIIGIIIIIIIIGIGIHIIIIIIIIIIIIIIIIIIIIIHHIIIIIIHFHHIIIIIIIIIIIHIIIIIIIIIIIIIIIIIIIIIIHIIIIIIIIIIIIIIIIIIIIIIIIIIIIIIIIIIIIIIIIIIIIIIHHIIHIIIIIIIIIIIIIIIIIIIIIIIIIIHIIIIIIIIIIIIIIIIIIIIIIIIIIIIIIIIIIIIHHIIIIIIIIIIIIIIIIIIIIIIIIIIIIIIIIIIIIIIIIIIIIIIIIIIIIIIIIIIIIIIIIIIIIIIIIIIIIIIIIIIIIIIIIIIIHIIIIDDDDD
@HISEQ:969:HM2KJBCX2:2:1101:2913:14910 2:N:0:ACTATGCA
CACGTTTATTCCCCCAACTATCCCTATTAATCATTACGTCGATCCTAGAAACCAACAAAATAGAATCAAACGTCCTATTTCATTATTCCATGCTAATGTATTCAAGCGTTAGCTTGCTTTAAACACTCTAATTTTTTCAAAGTAACAGTCCTGTTTCCCCGCAACACCAACTTAATGGCATTACGGTTCTACAAGAGGGAGGAATCAGCGAGACCAGTGCATACCAGTGGCACGACCAACCTGCTGACCCCGAAATTCAACTACGAGCTTTTTAACTGCAACAACTTTAATATACGCTATTGGAGCTGGAATTACCGCGGCTGCTGGCACCAGACTTGCCCTCCAA
+
DDDDDIIIIIIIIIIIIIIIIIIIIIIIIIIIIIIIIIIIIIIIIIIIIIIIHIIHHIHIIGHHFHIGIHHIIIIIHIHIIHHIFHIFHIIIIIIIIIIIIIIHIGIIIIIIIIIIIIIIIIGIHIIIIIIIIHHIIIIIHIIIIIIIIIIIIIIIIIIIIIIIIIIIIIIIIIIIIIIIIIIIIIIIIIIIIIIIIIIIIIIIIIIIIIIIIIIIIIIIIIIIIIIIIIIIIIIIIIHIIIIIHIIIIIIIIIIIIIIIIIIIIIIIIIIIIIHIIIIIIIIIIIIIIIIIIIIIIIIIIIIIIIIIIIIIIIIIIIIIIIIIIIIIIIIIIIIIIIIIIDDDDD
@HISEQ:969:HM2KJBCX2:2:1101:6376:15086 2:N:0:ACTATGCA
CACGTTTATTCCCCCAACTATCCCTATTAATCATTACGTCAATCCTAGAAACCAACAAAATAGGATCAAACGTCCTATTTCATTATTCCATGCTAATGTATTCAAGCGTTAGCCTGCTTTAAACACTCTAATTTTTTCAAAGTAACAGTCCTGTTTCCCTGCAACACCAAATTAATGACATTACAGTTCTTCAAGAAGGAGGAACCAGTAAAGCCAGTACATACCAGAGGCACGACCAACCTACTAATCCCGAAATTCAACTACGAGCTTTTTAACTGCAACAACTTTAATATACGCTATTGGAGCTGGAATTACCGCGGCTGCTGGCACCAGACTTGCCCTCCAA
+
DDDDBHIIIIIIIIIIIIIIHIIIIIIIIIIIIIIIIIIIIIIIIIIIIIIIHIHIHIIIIHGHHHIIIIHIIIIIIIIIIIIIIIIGIIIIIIIFIHIIIIIIIIIIIIIIIIIIIIIIIIIIIIIIIIIIIIIIIIIIIIIIIIIIHIIIIIIIIIIIIIIIIIIIIIHIIIIIIIHIIIIIIIIIIIIIIIHIIIIIIIIIIIIIIIIIIIIIIIIIIIIIIIIIIIIIIIIIIIIIIIHHGIIHIIIIIIIHGIIIIIHIIIIIIIIIIIIIIIIIIIIHIIIIIIIIIIIIIIIIIIIIIIIIIIIIIIIIIIIIIIIIIIIIIIIIIIIIIIIIIDDDDD
@HISEQ:969:HM2KJBCX2:2:1101:11584:14931 2:N:0:ACTATGCA
CACGTTTATTCCCCCAACTATCCCTATTAATCATTACGTCGATCCTAGAAACCAACAAAATAGAATCAAACGTCCTATTTCATTATTCCATGCTAATGTATTCAAGCGTGAGCCTGCTTTAAACACTCTAATTTTTTCAAAGTAACAGTCCTGATTCCCCACAACACCAAATAAATGACATCATGGTTCGTCAGAAGGGAGAAACCGACGATGCCAGTACGTACCGAGGCACGACCAACATGATGGTCCCGAAATTCAACTACGAGCTTTTTAACTGCAGCAACTTTAATATACGCTATTGGAGCTGGAATTACCGCGGCTGCTGGCACCAGACTTGCCCTCCAA
+
DDDDDHIIIIIIIIIIIIIIIIIIIIIIIIIIIIIIIIIIIIIIIIIIIIIIIIIIIIIIHIIIIIIIIHIIIIIIIIIIIHIIIIIIIIIIIIIIIIIIIIHIIIIIIIIIIIIHIIIHIFIIIIIIIIIIIIIIIIIIIIIIIIIIIIIIIIGIHIIIIIIIIHIHIIIIHHHIHHIIIIIIIIIIIIIIIIIIIIIIIIIIIIIIIIIIIIIIIHIIIIIIIIIIIIIIIIIIIIIIIIIHIIIIIIHIIIIIIIIIHHIIIIGIIIIHIIIIIIIIIIIIIIIIIIIIIHIIIIIIIIIIIIIIIIIIIHHIIIIIIIIHIIIIIIIIIIIIIIIIDDDDD
@HISEQ:969:HM2KJBCX2:2:1101:15557:15463 2:N:0:ACTATGCA
CACGTTTATTCCCCCAACTATCCCTATTAATCATTACGTCAATCCTAGAAACCAACAAAATAGGATCGAACGTCCTATTTCATTATTCCATGCTAATGTATTCAAGCGTTAGCCTGCTTTAAACACTCTAATTTTTTCAAAGTAACAGTCCTGTTTCCCTGCAACACCAAATTAATGACATTACAGTTCTTCAAGAAGGAGGAATCAGTAAAACCAGTACATACCATAGGCACGACCAACCTACTGACCCCGAAATTCAACTACGAGCTTTTTAACTGCAACAACTTTAATATACGCTATTGGAGCTGGAATTACCGCGGCTGCTGGCACCAGACTTGCCCTCCAA
+
DDDDDIIIIIIIIIIIIIIIIIIIIIGHIIIIIIIIIIIIIIIIIHHIIIIII1DHIHIIIHEHHHICHHEHGHIIIIIIEFHHIIIIIIIIHHHIHHIIIIIHIIIIIIIHHIHHIIIIIHHIIHHIIHIIIIHHHHHIIIHIIIGIIHIIIIIIHHHIIIIIIIIIIHIIIIIIIHHIIIIIIIHIIIHIIIIIIIIIIIIIIIIIIIIIIIIIIIIIHIIIIIIIIIIHIIIIIIIIIIHGIIIHIIHIIIIIIIIIIIIIIIIIIIIIIIHIIIIIIIIIIIIIIIIIIIHIIIIIIIIIIIIIIIIIIIIIIIIIIIIIIIIIIIIIIIIIIIIIIDDDDD
@HISEQ:969:HM2KJBCX2:2:1101:18442:15016 2:N:0:ACTATGCA
CACGTTTATTCCCCCAACTATCCCTATTAATCATTACGTCGATCCTAGAAACCAACAAAATAGAATCAAACGTCCTATTTCGTTATTCCATGCTAATGTATTCAAGCGTGAGCCTGCTTTAAACACTCTAATTTTTTCAAAGTAACAGTCCTGATTCCCCATGACACCAAATTAATGACATCATGGTTCGTCAGAAGGTAGGAATCAATAATACCAGTTCGTACAATAGCACGACCAATAAATTGATCCCGAAATTCAACTACGAGCTTTTTAACTGCAACAACTTTAATATACGCTATTGGAGCTGGAATTACCGCGGCTGCTGGCACCAGACTTGCCCTCCAA
+
<DD@<FEEH?HIIHDHEHIHHCHHIGHHGHIEHHHHHHIIHIIEHCFFHCG?1DHHIIHIHCCGHCGHIICEHHHHHHIGH1FF1GE1CEHHHHHIH@IIIIHGHEHIHCHIHHHHHIHHGGHEHGHHHGHEHHEHIHGIIHHHHGHHHIHIHIIHHHHFHIFHHEIHIHGCCHHIIHHGHHEEHGHIIGIIIHIHHIHIHIIHEHIHIHHHII;HDHGIIIIIHFHHFHHHFHEGHHEHGHHEGIIHCCGIHFHHIIIIHIHIIHIIHFHEHIIHGHHHF?F@CEIIIHIIHHHIHIFIGGIHHHHHIIIIIIHDGHIIHGHFIIIIHHIIHIIIIIHHDDDDD
@HISEQ:969:HM2KJBCX2:2:1101:3800:14870 2:N:0:ACTATGCA
CACGTTTATTCCCCCAACTATCCCTATTAATCATTACGTCAATCCTAGAAACCAACAAAATAGGATCGAACGTCCTATTTCATTATTCCATGCTAATGTATTCAAGCGCGAGCCTGCTTTAAACACTCTAATTTTTTCAAAGTAACAGTCCTGATTTCCCACGACACCAAATTAATGACATCGTGGTTCGTCAGAAGGTAGGAATCAATTTGACCAGTACGTACCGAGGCACGACCGATCAACTGATCCCGAAATTCAACTACGAGCTTTTTAACTGCAACAACTTTAATATACGCTATTGGAGCTGGAATTACCGCGGCTGCTGGCACCAGACTTGCCCTCCAA
+
BDDD@EHIIHIIIIIIIIIIIIIIIIIIIIGIIIIIIIIIIIIHIIHIGFHHIHIIIHHHHHIIIIIIIIII<@EGHIHGIIHHHFHFHHGHHHIIIHHIHHHHHHIIIIIIHIIIIHIIHHHIIIIIIHIIIIIIIIIIHHIHIIIHHIIIIIIIIIIHHIHHIIIIHHIIIIIIIHIIIIHHHIHIIIIHIHIIIIHIIIIIIHIIIIIHHIIIIHHIHGHIHGIIIHEHHEIIIIIHHHHGIIIHHIIIIIHIHHIHIHIIIIIIIIIHHHIHGIIIIHGHHHGIIIIIIIIIIIIIIIIIIIIHIIHIGIIIHIIIIHIIIIIIIIIIIIIIHIIHDDDDD
@HISEQ:969:HM2KJBCX2:2:1101:14944:15272 2:N:0:ACTATGCA
CACGTTTATTCCCCCAACTATCCCTATTAATCATTACGTCAAACCTAGAAACCAACAAAATAGGATCAAACGTCCTATTTCATTATTCCATGCTAATGTATTCAAGCGTTAGCCTGCTTTAAACACTCTAATTTTTTCAAAGTAACAGTCCTGTTTCCCTGCAACACCAAATTAATGACATTACAGTTCTTCAAGAAGGAGGAACCAGTAAAGCCAGTACATACCAGAGGCACGACCAACTCTCTAATCCCGAAATTCAACTACGAGCTTTTTAACTGCAACAACTTTAATATACGCTATTGGAGCTGGAATTACCGCGGCTGCTGGCACCAGACTTGCCCTCCAA
+
DDDDDHIIIIIIIICHHIIIIIIGHHIIIIIIIGHIIIHIII1D@HEHFHIIIGIHIIIHIIHIIIHHHHHHHHIHIEFFIIIIHHIFHI?HHEHFIIHHHGHHHHIHHHHHHHHHHHHGHFHHIHHHHHIHHHHHHIHHHHHHHIHIEHIIIIHIIIIIIIIIHHHHHGHHIIIIIIHHHGHIIIIIHHIIHIIIHHIIIIHHI;IIHHIHHEIIIIIIIIIIIIIIHIIIIIIIIHGHHHGHFHHEDHGHHIIIHHIIHEHIIGIIIIIIGIIHHHIIIIHIIIIIIGHIIIIIIIIHHHIIIIIIIIIIIIHIIIIGIIIIIIIIIIIHHHIHIIHHIDDDDC
@HISEQ:969:HM2KJBCX2:2:1101:4123:16137 2:N:0:ACTATGCA
CACGTTTATTCCCCCAACTATCCCTATTAATCATTACGTCAATCCTAGAAACCAACAAAATAGGATCGAACGTCCTATTTCATTATTCCATGCTAATGTATTCAAGCGTTAGCTTGCTTTAAACACTCTAATTTTTTCAAAGTAACAGTCCAAATTCCCCGCAACACCAAATTAATGGCATTACGGATCATCAGGAAGGAGGAATCAGTGAGACCAGTACATACCAGAGGCATGACCAATCTACTAACCCCGAAATTCAACTACGAGCTTTTTAACTGCAACAACTTTAATATGCGCTATTGGAGCTGGAATTACCGCGGCTGCTGGCACCAGACTTGCCCTCCAA
+
DDDDDIIIIIHIIIIIIIIIIHHIIIIIHIIIIIIIIIHIIHIIIIIHHIIIIIHIGG?HIIHEEHFHHIIHCGHIIHHHHIIIIHHHIIIIEHIIIIIHHHHHIHHHIIIHIIHFIIIIIHIIIHHFHHIIIHIIHIHFIIHIIIIHFIIIIIHIIHIHIIIIIIIIIIHHIIIIIHGIHIIHIIIIIIIIIIIIIHIHIIIIIHIIHIIIIIIIIHIIIIIIIIIIIHIIIHIIIII<IIHHGIIIIIIIIIIIIIIIHIIIIIIIIIIIIIIIIIIIIIIIIIIIIIHHF/IIIIIIIIIIIHIIIIIIIIIIIIIIIIIIIIIIIIIIIIGIIGIIIDDDDD
@HISEQ:969:HM2KJBCX2:2:1101:15830:16122 2:N:0:ACTATGCA
CACGTTTATTCCCCCAACTATCCCTATTAATCATTACGGCGGTCCTAGAAACCAACAAAATAGAACCACACGTCCTATTCTATTATTCCATGCTAATGTATTCGAGCATAGGCCTGCTTTGAACACTCTAATTTTTTCAAAGTAAAAGTCCTGGTTCCCCGACACACCCAGTGAAGGGCATGCGGCTCCCCAGAAGGAAAAACCCGGCCGGACCAGTGCACGCGGTGAGGCGGACCGGCCAGCCAGGCTCAAGGTTCAACTACGAGCTTTTTAACTGCAACAACTTTAATATACGCTACTGGAGCTGGAATTACCGCGGCTGCTGGCACCAGACTTGCCCTCCAA
+
DDDDDFH@HIIIIIIHIIIIIIIIIIIIIIIIHIIIIIHIIIHIIIFHHIIIIIIIIIIIIIHHFHHIIIIDHIHHHHHHIIHIIIIHIGIGIIIIHIIHIIIIIIIIIIIHIIIIIIIIHHHHGFHHHIHIIIIIIIIIHIHHIIHIGIHIHHHHIIIIIHGIIHIIIIIHIGIIHIIHIHHIIHHIIIIIIIIIIIIIIEIIIIHIHIIIIIIIHIIIIIIIIIIHIIIIIIIHHIIGIHIHIIIIIIIIIIIIIIIIIIIIHIIIIIIIIIIHIIIIIHIIIIIIIIHDHIIIIIIIIIIIIIIIIIIIIIIIIIIIIIIIIIIIIIIIIIIIIIIIDDDDD
@HISEQ:969:HM2KJBCX2:2:1101:6381:15175 2:N:0:ACTATGCA
CACGTTTATTCCCCAACTATCCCTATTAATCATTACGTCAATCCTAGAAACCAACAAAATAGGATCAACGTCCTATTTCATTATTCCATGCTAATGTATTCAAGCGCGAGCCTGCTTTAAACACTCTAATTTTTTCAAAGTAACAGTCCTGATTCCCCACCACACCAAATTAATGACATGATGGTTCGTCAGAAGGTAGGAATCAGTAACACCAGTACGTACCGAAGGCACGACCAGCGTACTAATCCCGAAATTCAACTACGAGCTTTTTAACTGCAACAACTTTAATATACGCTATTGGAGCTGGAATTACCGCGGCTGCTGGCACCAGACTTGCCCTCCAA
+
<00<@CG?H1<11<FGFHE1D1<G1FHIII@H1C<<E@ECHCGCHH@@F?GHICH@EHHH@CHC@F?CC@E?@<<FC1C?FHEF1<1F?C1F@CCFHGC1@@<<D<<?B=@HGFFCCHHCHG@B<F@HHHHA?HEHGHG8EHFAFHHHDHHIHGHDG9<GDIHFIHIHIHHEHGHHIIHHEEDCGCDIIGHHIHF@HFHEIIHHHHHHH@GGIIHHHHHHHIIHHIHEHHECHHHIIIHHIIHIIIIHF@IHHHEHHGEECIIIHHHHIHFHFF?IHHHFF<1@FIHFHGHGDH@HHIHFHHHHIHHHHHIHIIIHHHIHHEHCEHHIIHHHHIIHHHF@DDBD
@HISEQ:969:HM2KJBCX2:2:1101:17175:16466 2:N:0:ACTATGCA
CACGTTTATTCCCCCAACTATCCCTATTAATCATTACGTCAATCCTAGAAACCAACAAAATAGGATCAACGTCCTATTTCATTATTCCATGCTAATGTATTCAAGCGCGAGCCTGCTTTAAACACTCTAATTTTTTCAAAGTAACAGTCCTGATTCCCCACCACACCAAACTAATGACATGATGGTTCGTCAGAAGGTAGGAATCAGTAACACCAGTACGTACCGAAGGCACGACCAGCGTACTAATCCCGAAATTCAACTACGAGCTTTTTAACTGCAACAACTTTAATATACGCTATTGGAGCTGGAATTACCGCGGCTGCTGGCACCAGACTTGCCCTCCAA
+
DCDCDIIIIIIIIIIIIIIIHIIIIIIIIIHIIIIIIIIIIIIIIIIIIIIHIIIIIIIFHIHIHHIIIIHGHHHIIHIIIIIIIIIGHHHHIIIIHIIHIIHIHIIIIIIIIIIIIIIHIIIIIIIIIIIIIHIIIIIIIIIIIIIIIIIIIIIIIIHHIHIIHIIIIIIIIIIIIIIIIIIIIIIIIIIIIIIIIIIIIIIIIIIIIIIIIIIIIIIIIIIIIIIIIIIIIIIIIIIIIHHIIIIIIIIIIIIIIIIIIHIIIIIIIIIIIIIIIIIIIIIIIIIIIIIHEIIIIIHHIIIIIIIIIIIIIIIIIIIIIIIIIIIIIIIIIIIIIIIIDDDDD
@HISEQ:969:HM2KJBCX2:2:1101:3554:17295 2:N:0:ACTATGCA
CACGTTTATTCCCCCAACTATCCCTATTAATCATTACGTCAATCCTAGAAACCAACAAAATAGGATCGAACGTCCTATTTCATTATTCCATGCTAATGTATTCAAGCGTTAGCTTGCTTTAAACACTCTAATTTTTTCAAAGTAACAGTCCAAATTCCCCGCAACACCAAATTAATGGCATTACGGCTCATCAGGAAGGAGGAATCAGTGAGACCAGTACATACCAGAGGCATGACCAACCTACTAACCCCGAAATTCAACTACGAGCTTTTTAACTGCAACAACTTTAATATACGCTATTGGAGCTGGAATTACCGCGGCTGCTGGCACCAGACTTGCCCTCCAA
+
DDB0DE<CGHHGEHICGIHH111<CGCFCCH@EHH@HEH@CEHECH@<FHHC@@HHE?CFGHHCH?1<C@G<F<C<FEHHF?@C1DHFHHFC1FHFHIEIIIHHEHGHCFIHHEHGHH?FHHHIBHGHHFHEHGHIEB@EHIHHHHHGGEHEAFHHDGIHEIHFHEHHG?IHHEHG:II:ECIHHHIHHHFIGGEEHHIIIIIIHGI<IHHHHIHGEFIIIHHHHG<HHEIIHEIIIIIIHHFFHHHGHDHEHEEFEGECGDIHHFCEHFIIIHHHHHH?HGHHHHHHHHEHIIHFIIHGFHFHEIIIIHHHHDHHIIIIIHHHGIIIIIIHHIIIIIIIHD@DDD
@HISEQ:969:HM2KJBCX2:2:1101:12914:17082 2:N:0:ACTATGCA
CACGTTTATTCCCCCAACTATCCCTATTAATCATTACGTCAATCCTAGAAACCAACAAAATAGGATCGAACGTCCTATTTCATTATTCCATGCTAATGTATTCAAGCGTTAGCCTGCTTTAAACACTCTAATTTTTTCAAAGTAACAGTCCTGTTTCCCTGCAACATCAAATTAATGACATTACAGTTCTTCAGAAAGGAGGAATCAGCGAAGCCAGTGCATACCAGTGGCACGACCAACCTGCTGACCCCGAAATTCAACTACGAGCTTTTTAACTGCAACAACTTTAATATACGCTATTGGAGCTGGAATTACCGCGGCTGCTGGCACCAGACTTGCCCTCCAA
+
DCDDDIIIIIHIIIIIIIIIIIIIIIIIIIIIIIIIIIHIIIIIIIIIIIIIIIIIIIIIHHIIIIIIHIGIIIIHIIHIIGIIIIIIIIIIIIIIIIIIIHIIIIIIIIIIHHIIIHIIIHHIHIIIIIIIIIIIIIIIIIIIIIIIIIIIIIIIIIIHIIIIIIIIIIIIIIIIIIIIIIIIIIIIIIIIIIIIIIIIIIIIHIIIIIIIIIIIIIIIIIIIIIIIIIIIIIIIIIIIIIIHHIIIIIIIIIIIIIIIIIIIIIIIIIIIIIIIIIIIIIIIIIIIHD1IIIIIIIIIIIIIIIIIIIIIIIIIIIIIIIIIIIIIIIIIIHIHIIIIIDDDDD
@HISEQ:969:HM2KJBCX2:2:1101:17610:17729 2:N:0:ACTATGCA
CACGTTTATTCCCCCAACTATCCCTATTAATCATTACGTCGATCCTAGAAACCAACAAAATAGAATCAAACGTCCTATTTCATTATTCCATGCTAATGTATTCAAGCGCGAGCTTGCTTTAAACACTCTAATTTTTTCAAAGTAACAGTCCTGATTCCCCATGACACCAAATTAATGACATCGTGGTTCGTCAGAAGGGAGAAACCAATAATGCTAGTACGTACAAAGTACGACCGACATATTAGTCCCGAAATTCAACTACGAGCTTTTTAACTGCAACAACTTTAATATACGCTATTGGAGCTGGAATTACCGCGGCTGCTGGCACCAGACTTGCCCTCCAA
+
DDDDDHIIIIIIIIIIIIIIIIIIIIIIIIIIIIIHIIIIIIIIIIHIHHHIIIIIIHHHIHHIGHIIGFHIHEHIIIIIHHIIHIIIHIIIIIHIIIIIIIIIIIIHHIIIHIIIIIIIIIIIIIIIIIIHIHIHIIIHHIIIIIIHIIIIIIHHIHIIIIIIIIIIIIIIIIIIIIIIIIIIHIIIIIIHIIIIGHHHIIIIHIIIIIHIIIIIHIIIIHIIIIIIIIIIIIIIIHIIIIHIIIIIIIIIIIIIIIIIIIIIIIIIIIIIIIIIIIHHHIIIIIIIIIIIIIIIIIIIIIIIIIIIIIIIIIIIIIIIIIIIIIIIIIIIIIIIIIIDDDDD
@HISEQ:969:HM2KJBCX2:2:1101:9523:17239 2:N:0:ACTATGCA
CACGTTTATTCCCCCAACTATCCCTATTAATCATTACGTCAATCCTAGAAACCAACAAAATAGGATCGAACGTCCTATTTCATTATTCCATGCTAATGTATTCAAGCGTTAGCCTGCTTTAAACACTCTAATTTTTTCAAAGTAACAGTCCTGTTTCCCTGCAACACCAAATTAATGACATTACAGTTCTTCAAGAAGGAGGAATCAGTGAAGCCAGTACACACCATTGGCACGACCAACCTACTGACCCCGAAATTCAACTACGAGCTTTTTAACTGCAACAACTTTAATATACGCTATTGGAGCTGGAATTACCGCGGCTGCTGGCACCAGACTTGCCCTCCAA
+
DDDDDHIIIIIIIIIIIIIHIIIIIGIIIHIIIIHIIIIIIIIIIIIHHIIIIIHIIIIIIIIIHIIIGIIIIIIIIIIIIIIIIIIHHIIIGIHIIIHIIFGHIHHHIHIHHIHIHIIIIIIIIIIIIIHIIHHIIIHFHIIHIIHIHHIIIIIIIIIIHIIIIIIIIHIHIIIHIIIIIIIIHIIIIIIIIIIIIIIIHIIIIIHIIIHHHIIIIIIIIIIIHIIIIIIIIIHIIIHHIIHHHIIIIIIIHHHIHIHIIIIIIIIIIIIIIIIIIIIHIIIIHHIHIIIIIIIIIIIIIIIIIHIIIIIHIIIIIIIIIHIIIIIIIIIIHHIHHIIIIDDCCD
@HISEQ:969:HM2KJBCX2:2:1101:3160:17864 2:N:0:ACTATGCA
CACGTTTATTCCCCCAACTATCCCTATTAATCATTACGTCAATCCTAGAAACCAACAAAATAGGATCGAACGTCCTATTTCATTATTCCATGCTAATGTATTCAAGCGTTAGCCTGCTTTAAACACTCTAATTTTTTCAAAGTAACAGTCCTGTTTCCCTGCAACACCAAATTAATGACATTACAGTTCTTCAAGAAGGAGGAATCAGTAAAGCCAGTACACACCATTGGCACGACCAACCTACTGACCCCGAAATTCAACTACGAGCTTTTTAACTGCAACAACTTTAATATACGCTATTGGAGCTGGAATTACCGCGGCTGCTGGCACCAGACTTGCCCTCCAA
+
DDDDDIIIIIIIIHHIIIIIIIIIIIIIIIIIIIIIIIIIIIIIIIIIIIIIHIIIIIIIICHHFHIIIIGHIIIIIIIIIIIIHIIHIIIHIIIIIIIHIIIIIIIIIIIIIIIIIIIIGHIIIIIIIIHIHIIIIIIIIIIIIIHIIIIIIIIIIIIHIIIIIIIHIIHHHHIIIIIIIHIIIIIIIIIIIIIIIIIIIIIIHIIIIIIIIIIIIIIIIIIIIIIIIIIIIIIIIIIIIIHHHIIIIIIIIIIIHIIIIIIIIIIIIIIIIIIIIIIIIIIIIIIIIIIIIIIIIIIIIIIIIIIIIIIIIIIIIIIIIIIIIIIIIIIIIIIIIIIIIDDDDD
@HISEQ:969:HM2KJBCX2:2:1101:19238:17805 2:N:0:ACTATGCA
CACGTTTATTCCCCCAACTATCCCTATTAATCATTACGTCAATCCTAGAAACCAACAAAATAGGATCAAACGTCCTATTTCATTATTCCATGCTAATGTATTCAAGCGTTAGCCTGCTTTAAACACTCTAATTTTTTCAAAGTAACAGTCCTGTTTCCCTGCAACACCAAATTAATGACATTACAGTTCTTCAAGAAGGAGGAATCAGTAAAGCCAGTCATACCAGAGGCACGACAAACCTACTAGTCCCGAAATTCAACTACGAGCTTTTTAACTGCAACAACTTTAATATACGCTATTGGAGCTGGAATTACCGCGGCTGCTGGCACCAGACTTGCCCTCCAA
+
B@DD0CGHHGHHH1CDHHEHGHEHGEHIIIHHHIHHIIHIHHIIGGIGCCGC1<GCHC@H?HCGHIIIIIGHGEEGFHCEEHH11F?EFH1C?@GHEIHHHFFHFHHCFDEE@AFHFEHHIHFCHFHHHHIHFHBGHGGIHCIHHIHEHHEHHHHHHHEFCFHHHHHEHFCDGHIGHFHDEIHHEGIHHFCEHHHFHHGEGECG@FGH@HCGC?@IIIHHHG@<GC@E0=HGHEC1D<IHHGFC<-CC<HF<@FCEHF<1E<C1EHEEHFFEHD1@11HCEHCFFFHEHHDEGC?EHCEHHIIGHHHHHEEHEC??HHHEHFHG<C@CHHHEHGD1GIIHDBDDA
@HISEQ:969:HM2KJBCX2:2:1101:18368:16656 2:N:0:ACTATGCA
CACGTTTATTCCCCCAACTATCCCTATTAATCATTACATCGATCCTAGAAACCAACAAAATAGAATCGGATGTCCTATTTCATTATTCCATGCTAATGTATTCAAGCGTGAGCCTGCTTTAAACACTCTAATTTTTTCAAGGTAACAGTCCTAATTCCCCGTGACACCAAATTAATGGCATTACGGTTCTTTAGAAGGTGAGAAATCAATAATATCAGTACATACCAACGGCATGACCGAAACATTGATCCCGAAATTCAACTACGAGCTTTTTAACTGCAACAACTTTAATATACGCTATTGGAGCTGGAATTACCGCGGCTGCTGGCACCAGACTTGCCCTCCAA
+
DDDDDIIIIIIIHIIIIIIIIGHIIIIIIHHIIIIIIIHHIIIIIIIIIIIIIIIIIIIHIHHGIIIHCEHDHHHHHFEHIGIIHHHHIIHHIHHIIIIIIIIIIIIIHHIIIIIIIHIHHHIIHIHHIIIIIIIIHIIIIIIIIIIIIIIIIIIIIIIIIIIIIIIIIIIHIIIIIIIIIIIIIIIIIIIIIIIIIIIHIIIIIIIIIIIIIIIIIIIIIHIIIIIIIIIIIIIIIIIIIIIIHHIIHIIIIIIIHFIIIIIIIIIIIIIIIIIIIIIIIIIIIIIIIIIIIIIIIIIIHIIIIIIIIIIIIIIIIIIIIIIIIIIIIIIIIIIIIIIIIIDDDDD
@HISEQ:969:HM2KJBCX2:2:1101:4042:18123 2:N:0:ACTATGCA
CACGTTTATTCCCCCAACTATCCCTATTAATCATTACGGTGATCCTAGAAACCAACAAAATAGAACCATGCCGTCCTATTCTATTATTCCATGCTAATGTATTCGAGCAAAAATGCCTGCTTTAAACACTCTAATTTTTTCAAGGTAAAGGTCCTGGATCCGCAAGACACCCAATTAAGGACATCAAGTTTCTCCAGAAGGTGAGAAATCAACAGCGACAGTTCATACCCCTTAAGGCATGACCATCACGTCAATCCCGAAATTCAACTACGAGCTTTTTAACTGCAACAACTTTAATATACGCTATTGGAGCTGGAATTACCGCGGCTGCTGGCACCAGACTTGCCCTCCAA
+
CDDDBHIIIIGHIHHIIIHIIIIIIIIIIHIIGIIIIHIHHHIIIFHIIIIHHIIIIIIGHHCCHHHIGHIIIIIHIIHHIIIHHHIIHIHGHIIFHIIHIGHHHHHHIIIIIHHHIIHHHIHIIIIIIHHHIHIIIIIHIHHHHFHGIIIHGIIIIHIHGIFIIIIIHIIIIIIIHIIIIIIIIIHIHHEIIIIIIIIIIIIHHIIIIIIIHHIIIIIIIIIIIIHHIIIIIIIIIIHIIHHIIIIIIIIHIIIIIHIIIIIIIIIIIIIIHIGIIIIIIIIIIIIIIIHIIHHGHIIHHIIIIIIIIIIIIIIIIIIIIHIIIIIIIIIIIIGIHIIIIIHHIIIIDDDDD
@HISEQ:969:HM2KJBCX2:2:1101:17155:18985 2:N:0:ACTATGCA
CACGTTTATTCCCCCAACTATCCCTATTAATCATTACGGTGGTCCTAGAAACCAACAAAATAGAACCATGCCGTCCTATTTTATTATTCCATGCTAATGTATTCAAGCAAAAATGCCTGCTTTAAACACTCTAATTTTTTCAAAGTAAAGGTCCTGGTTCCCCGCGGCATCCAATTAAGGACATCGCGGTTCTCCAGAAGGTGAGAAATTGACTGCACCAGTTCATACCCCGTGAGGCACGACCGATGCGCCAATCCCGAAATTCAACTACGAGCTTTTTAACTGCAACAACTTTAATATACGCTATTGGAGCTGGAATTACCGCGGCTGCTGGCACCAGACTTGCCCTCCAA
+
DDDCDHIIIIIIIFHHHIIIIIIIIIIIIIIIGIIIIIIHIIIIIIIIIHIIIIIIEHIHHHE?EHHIIGFHIIIIGEHGHIIIIHIIIIGFHHHHHHIHHCFHHHEHFH@HHIIHIIIHIIIIGFIIIHEHHGHIHHHHHIHIHIHHHIIIIHHHHHHDIHIIIIIIIHGIIIIIHIIIIIIIIIIIIFHHHIGIHHAHHHFIIIIIIIIIHHIIHHHIIIIHHHHIHIHIIHIIIHIIHHIGIIHHHIHFHIIHDGHHHHFFHHHIHHIIIIIIIIIIIIIIIIIIIIHIGIIIIIIIHIIIIIIIIIIIIIHGIIHGIHIIIIIIIIIIIIIIIIIIIIIIIIIIDDDDD
@HISEQ:969:HM2KJBCX2:2:1101:6363:18545 2:N:0:ACTATGCA
CACGTTTATTCCCCCAACTATCCCTATTAATCATTACGTCAATCCTAGAAACCAACAAAATAGGATCGAACGTCCTATTTCATTATTCCATGCTAATGTATTCAAGCGTTAGCTTGCTTTAAACACTCTAATTTTTTCAAAGTAACAGTCCAGATTCCTCGCAACACCAAATTAATGGCATTACGGCTCATCAGGAAGGAGGAATCAGTGAGACCAGTACATACCAGTGGCATGACCAACCTACTAACCCCGAAATTCAACTACGAGCTTTTTAACTGCAACAACTTTAATATACGCTATTGGAGCTGGAATTACCGCGGCTGCTGGCACCAGACTTGCCCTCCAA
+
DDDDDIIIIIIHIIIIIIIIIIIIIIIIIIIIIIIIIIIIIIIIIIIIIIIIIIIIHIIIIHHHHIIIHIIIIIIIIIIIIIIIIIIIIIIHHIIIIIIIIHIHIIIIIIIIIIIIIIIIIIIIIIIIIIIIIIIIIIIIIIIIIIHIIIIIHEHIIIIIIIIIIIIIIIIHIHIIIIIHIIIIIIIIIIIIIIIIIIHIIIIIIIIIIIIIIIIIIIIIIIIIIIIIIIIIIIIIIIIIIIHGEHHIIIIIIIIHIIIIIIIIIIIIIIIIIIIIIIIIIIIIIIIIIIIIHHHIIIIIIIIIIIHIIIIIIIIHHIIIIIIIIIIIIIIIHIIIIIIIIDDDDD
@HISEQ:969:HM2KJBCX2:2:1101:19266:18730 2:N:0:ACTATGCA
CACGTTTATTCCCCCAACTATCCCTATTAATCATTACGTCGATCCTAGAAACCAACAAAATAGAATCAAACGTCCTATTTCATTATTCCATGCTAATGTATTCAAGCGTGTGCCTGCTTTAAACACTCTAATTTTTTCAAAGTAACAGTCCTGATTCCCCATGACACCAAATTAATGACATCACAGTTCGTCAGAAGGTAGAAATCAATAATACCAGTGCATACCAGAGGCACGACCAATATATTGATCCCGAAATTCAACTACGAGCTTTTTAACTGCAACAACTTTAATATACGCTATTGGAGCTGGAATTACCGCGGCTGCTGGCACCAGACTTGCCCTCC
+
DDDDDIIIIIIIIIIIIIIIIIIIIIIIHIIIIIIIIIIIIIIIIIIIIIIIHIIIIIIIIIIIIIIIIIIIIIIIIIIIIIIIIIIIHIIIIIIIIIIIIGIIIIIIIIIIIIIIIIIIIIIIIIIIIIHIIHIIHIIIIIIIIIIIHIIIIIIIIIIIIIIIIIIIIIIHIIHIIIHHIIIIIIIHIIIIIIIIIIIIIIIIHIIIIIIIIIIIIIIIIIIIIIIIIIIIIIIIIIIIIHGIIIIIIIIIIIIIIIIIIIIIIIIIIIIIIIIIIIIIIIIIIIIIIIIIIIIIIIHHGIIIIIIIIIIIIIIIIIIIIIIIIIIIIIIIIIIIIIIDDDDD
@HISEQ:969:HM2KJBCX2:2:1101:5777:19242 2:N:0:ACTATGCA
CACGTTTATTCCCCCAACTATCCCTATTAATCATTACGTCAATCCTAGAAACCAACAAAATAGGATCAAACGTCCTATTTCATTATTCCATGCTAATGTATTCAAGCGTTAGCCTGCTTTAAACACTCTAATTTTTTCAAAGTAACAGTCCTGTTTCCCTGCAACACCAAATTAATGACATTACAGTTCTTCAAGAAGGAGGAACCAGTAAAGCCAGTACATACCAGAGGCACGACCAACTTACTAATCCCGAAATTCAACTACGAGCTTTTTAACTGCAACAACTTTAATATACGCTATTGGAGCTGGAATTACCGCGGCTGCTGGCACCAGACTTGCCCTCCAA
+
DDDDDHIIIIIIIIIIIIIIIIIIIIIIIIHIGIHIIIIIIIIHIIIIIIIIIHIIHIIIIHIEHIHIHIIIIHHIIIIIIIIIIIIIHIIIIIHIIIIIIIIIIIGIIIIIHIIIIHIIIFIIIIIIIIIIIIIIIIIIIIIHIIIIIIIHIIIIIIIIIIIIIIIIHFHHIIIIIHIIIIIIIIIIIHIIIIIIIIIIHIIIIIIIIIGIIIIIIIIIIIIIIIIIIIIIIIIIIIIIIIIHHIIHHIIIIIIIHIHIIIHIIIIIIIIIIHHIIIIIIIIIIIIGIIIHHHIIIIIIIIIIIIHIHGIIIIIIIIIIIHIIIIIIIIIIIIIIIIIIICDDDD
@HISEQ:969:HM2KJBCX2:2:1101:2977:19468 2:N:0:ACTATGCA
CACGTTTATTCCCCCAACTATCCCTATTAATCATTACGTCAATCCTAGAAACCAACAAAATAGGATCAAACGTCCTATTTCATTATTCCATGCTAATGTATTCAAGCGTTAGCCTGCTTTAAACACTCTAATTTTTTCAAAGTAACAGTCCTGTTTCCCTGCAACACCAAATTAATGACATTACAGTTCTTCAGAAAGGAGGAATCAGCGAAGCCAGTACATACCAAAGGCACGACCAACCTGCTAACCCCGAAATTCAACTACGAGCTTTTTAACTGCAACAACTTTAATATACGCTATTGGAGCTGGAATTACCGCGGCTGCTGGCACCAGACTTGCCCTCCAA
+
DDDADGHIHHHEEFHHFHHIIIGIHIIIIIIIIIIIHHGHFHHIGIIHIHIIHHEHIGHIIIIGIIHIH?DG1CGHHIIHHGIICGHFHIHHHIHIHGHGHEHIIHGHGHHH@HHHHHIIHHHIHHHHIEHHIGHHIHHHHHHIIIHIIHFIHHHHHIIIIHCIIIFIIIIHHIHHHHHHHIHHHHGCFHHGHHIGHIIHEHIIHIHIHHCHIHIIIHIHHHHHHEIHH<HHH@GHHHFHGGEHGFDIHIHHIIHHFIIIHEHHHIFIIHHFHHCIIHIIIHHCGHCIHIIGCIIIIHFG@HFEEHIHIHEGHHHDHHGFHHIIIIIHHIHC?HHHHIIIIBADDD
@HISEQ:969:HM2KJBCX2:2:1101:3744:19589 2:N:0:ACTATGCA
CACGTTTATTCCCCCAACTATCCCTATTAATCATTACGTCGATCCTAGAAACCAACAAAATAGAATCAAACGTCCTATTTCATTATTCCATGCTAATGTATTCAAGCGCGAGCCTGCTTTAAACACTCTAATTTTTTCAAAGTAACAGTCCTGATTTCCCACGACACCAAATTAATGACATCGTGGTTCGTCAGAAGGTAGGAATCAATTTGACCAGTACGTACCGAGGCACGACCGATCAACTGATCCCGAAATTCAACTACGAGCTTTTTAACTGCAACAACTTTAATATACGCTATTGGAGCTGGAATTACCGCGGCTGCTGGCACCAGACTTGCCCTCCAA
+
DDDDDGIIIHHIHHIHIIGIIIIIIIIIIIHIIIIIIIIIIIIHIIIIIIIIIIIIHIIIIIGHIIIIHIIIHIIIIIIIIIIIIIIIIIGIIIHIIIIIIIIIIHHIHIHIIHIIIIIIIIIIIIIIIIIIIIIIIIIIIIIIIIIIIIIIIIIIIIIIIIIIIIIIIIIIIIIIIIIIIIIIIIIIIIIIIIIIIIIIIIIIIIIIIIIIIIIIIIIIIIIIIIIIIIIIIIIIIIIIIIHFIIIIIIIIIIIIIIIIIIIIIIIIIIIIIIIIIIIIIIIIIIIIIIIIIIIIIIIIIIIIIIIIIIIIIIIIIIIIIIIIIIIIIIIIIIIIIIIIDDDDD
@HISEQ:969:HM2KJBCX2:2:1101:5200:20357 2:N:0:ACTATGCA
CACGTTTATTCCCCCAACTATCCCAATTAATCATTACGTCGATCCTAGAAACCAACAAAATAGAACCATGCCGTCCTATTCTATTATTCCATGCTAATGTATTCGAGCAAAAATGCCTGCTTTAAACACTCTAATTTTTTCAAGGTAAAGGTCCTGGATCCGCAAGACACCCAATAAAGGACATCAAGTTTCTCCAGAAGGTGAGAAATCAACAGTAACAGTTCATACCCCTTAAGGCATGACCATCACGTCAATCCCGAAATTCAACTACGAGCTTTTTAACTGCAACAACTTTAATATACGCTATTGGAGCTGGAATTACCGCGGCTGCTGGCACCAGACTTGCCCTCCAA
+
DDDDDHHIIIIIIIIIIIIIIHGHHIIIIIIGHHHIIIIICIIHEHIHIHIIIIIIIEHIIHHHHIIIHCF?CCHHIIIHHIIIIGHHGHIIHIIIEHIIIHHHIIIHI@HHHGHHFHHIFIIIHIEHHIHHFEHHHFHHIHIIFHEGHHHHIGHHIIHIHHIIHHHIHIHHHIHFHGIHHHHIGHHIFHHEHIHIIHIGHGHHIIIIIIIHHHGIIHHHIIIHHIHHGIHIIIIIIIHIIIIIIIHGHHC<HGHHIHHGIHHFIHHGIHIIIHIIIHCGIIIIHHHHHIIIGIHHFEHHGHGIIHIHIIIIIIHHHIIHHDIIIIIHIIIIIIIIIIHIHIIHIHEEBDD@A
@HISEQ:969:HM2KJBCX2:2:1101:16407:21174 2:N:0:ACTATGCA
CACGTTTATTCCCCCAACTATCCCTATTAATCATTACGTCGATCCTAGAAACCAACAAAATAGAATCAAACGTCCTATTTCATTATTCCATGCTAATGTATTCAAGCGTAAGCCTGCTTTAAACACTCTAATTTTTTCAAAGTAACAGTCCTGATTCCCCACGACACCAAATTAATGACATCGCGGTTCTTCAGAAGGTAGGAACCAATAATGCCAGTGCGTACCGAAGCACGACCAACAATTTGATCCCGAAATTCAACTACGAGCTTTTTAACTGCAACAACTTTAATATACGCTATTGGAGCTGGAATTACCGCGGCTGCTGGCACCAGACTTGCCCTCCAA
+
ADDCDHHHIIHDG@HIHIHGHFHHHHHIHHHFHHHHGHIDH?EDEHHHGHHEHIIII?G?DDF@GG@FGEHGHHHHHHIIGGGH?GHGCGHH?FHHHHHHHHHIGIICHIIHGIHHHHIHIHHHHHIBDHHFHIHHIEHHFHIIIHHEHHADFIIHIHHIHHHHGHCHIHHHHIHHHHIIHHHIHIIHFGHHHGIHHIHHIHIIIIIHHHIIIIIIIIIHHGHIHHIIIIIIIIIIIIIIHIHHIGIIHFHIIIHHIIIIIIIIIIIIIIIIIIIIHIIIIIIHFHHIIIIIIIIIHIIIIIIIIIHGIIIIIIIIIIIIIIIIHHIIIIIHIHIIIIIIDDDDB
@HISEQ:969:HM2KJBCX2:2:1101:4686:21339 2:N:0:ACTATGCA
CACGTTTATTCCCCCAACTATCCCTATTAATCATTACATCGATCCTAGAAACCAACAAAATAGAATCGGATGTCCTATTTCATTATTCCATGCTAATGTATTCAAGCGTGAGCCTGCTTTAAACACTCTAATTTTTTCAAGGTAACAGTCCTAATTCCCCGTGACACCAAATTAATGGCATTACGGTTCTTTAGAAGGTGAGAAATCAATAATATCAGTACATACCAACGGCATGACCGAAACATTGATCCCGAAATTCAACTACGAGCTTTTTAACTGCAACAACTTTAATATACGCTATTGGAGCTGGAATTACCGCGGCTGCTGGCACCAGACTTGCCCTCCAA
+
DDCDDHIIHGHIIIHIFHIIIIIIHIIHIIHIIIIIIGIIIGIIIIHHIIIIIIIIFHIHHIIEHHHIGCHHFHHIIIIIIIIIGIIGFIIIEEEHIIIHIGHIIIIIIIIIIIHHIIIIIIHIHIIHIHIIGIIGIIIIIIIHHIIIIIIIIHHIIIIIIIHIIHGHIIIHHIIIIEHIIIIIIIIHIIIIIIIIIIIIIIIHIIHIIHIIIIIIIIIIIIIIIHIIIIIIIIIIIIIIIIIIHEIIIIHIIIIIIIHIIIIIIIIHIIIIIIIHIIIIIIIIIHIIIIIIIIIIIIIIIIIIIIIIIIHIIIIIIIIIIIIIIIIIIIIIIIIHHGIIIIDDDDD
@HISEQ:969:HM2KJBCX2:2:1101:12951:21364 2:N:0:ACTATGCA
CACGTTTATTCCCCCAACTATCCCTATTAATCATTACGTCAATCCTAGAAACCAACAAAATAGGATCAAACGTCCTATTTCATTATTCCATGCTAATGTATTCAAGCGTTAGCCTGCTTTAAACACTCTAATTTTTTCAAAGTAACAGTCCTGTTTCCCTGCAACACCAAATTAATGACATCACAGTTCTTCAAGAAGGAGGAACCAGTAAAGCCAGTGCATACCAGAGGCACGACCAACCTACTAATCCCGAAATTCAACTACGAGCTTTTTAACTGCAACAACTTTAATATACGCTATTGGAGCTGGAATTACCGCGGCTGCTGGCACCAGACTTGCCCTCCAA
+
0DDDBHHHHHH@HHIIIIIIIIIIIIIIIIIIIIIIIIIHIIIIIIIIGIIIIIIIHIIIIGIHHIIIGIHIIGHIIIIGHIIIHIIHIFHIIIIIIGIIIHHIIIIIIIIIIIIIIHHIIIIIHIIIIIIIHIIIIIIIHIIIIIIHHIIHIHHIIIHGIIHIHHIIIIHIIIIIIIIHIIGFEHHIIHGIIIIIIIIIIIIHHIIIIIIIIIIHHHGIHHIIIIIHIIIIIIIIHEHIHIIHHIHIIIIIIIIIGIIIIIIIIIIIIIIIIIIIIIIIIIIIIIIIIIIIIIIIIIIIIIIIIIIIIIIIIIIIIIIIIIIIIIIIIIIIIIIIIIIIIDDDDD
@HISEQ:969:HM2KJBCX2:2:1101:9908:21569 2:N:0:ACTATGCA
CACGTTTATTCCCCCAACTATCCCTATTAATCATTACGTCAATCCTAGAAACCAACAAAATAGGATCGAACGTCCTATTTCATTATTCCATGCTAATGTATTCAAGCGTTAGCTTGCTTTAAACACTCTAATTTTTTCAAAGTAACAGTCCAAATTCCCCGCAACACCAAATTAATGGCATTACGGATCATCAGGAAGGAGGAATCAGTGAGACCAGTACATACCAGAGGCATGACCAACCTACTAACCCCGAAATTCAACTACGAGCTTTTTAACTGCAACAACTTTAATATACGCTATTGGAGCTGGAATTACCGCGGCTGCTGGCACCAGACTTGCCCTC
+
ABDDDHHIIIIIIIIIIIHIIIIIIIIIIIIIIHIIIGEHIIIIHIHHIIIIIIIIIHIIIIEEHGHGHIIHEHIIHGHHIIIGIHGCHGHEEIIIIIIIHIIIIHIHHHHIHHIIHIIHIIIHHIIIIHHIGIHHHHIHHGIIIIIHEHIIHIHHIIHIIHEHGIIIIIIHHIHEHIIIIIIIIIIIIIIIIIIIIIIIIIIIIIIIIIIHHEIIIIIIIIIIHIIIIHIIIHIGIIIIHFHIIHGHIIIIIIIIIIIIIHCIHHIIIIIIIIHIIIIIIIIHIHIIIIIIIIIIIHIIIIIHIIIIIIIIIIIIIIIIIIIIIIIIIIIIIIIIIIDDDDD
@HISEQ:969:HM2KJBCX2:2:1101:17668:22880 2:N:0:ACTATGCA
CACGTTTATTCCCCCAACTATCCCTATTAATCATTACGTCAATCCTAGAAACCAACAAAATAGAATCAAACGTCCTATTTCATTATTCCATGCTAATGTATTCAAGCGTGCGCCTGCTTTAAACACTCTAATTTTTTCAAAGTAACAGTCCTGATTCCCCACGACACCAAATTAATGACATCGCGGTTCTTCAGAAGGTAGGAACCAATAATGCCAGTACGTACCGAGGCACGACCGACAGTCTGATCCCGAAATTCAACTACGAGCTTTTTAACTGCAACAACTTTAATATACGCTATTGGAGCTGGAATTACCGCGGCTGCTGGCACCAGACTTGCCCTCCAA
+
DDDCDIIIIIIIIHHHIIIIIIIIIIIIFHHIIGHIHIIHIIIIIIIIIIIIIIIIIGIIIIHHHIIIIIIIIIIIIHIHIIIIIIIIIIHIIIIGIHHIIIHIIIIIIHHIIIIIIIHIIIIIIIIIIIIIIHIIHIIIIIHIIIIIIIIIIIIIIIIIIIIIIIIIIIIIIIIIIIIIIIIIIIIIIIIIIIIIIIIIIIIIIIIIHHIIIIIIIIIIIIIIIIIIIIIIIIIHIIIIIHHGIIIIIIIIIIIIIIIIIIIIIIIIIIIIIIIIIIIIIIIIIIIHIIIIIIIIIIIIIIIIIIIIIIIIIIIIIIIIIIIIIIIIIIIIIIIIIIIIDDDDD
@HISEQ:969:HM2KJBCX2:2:1101:17556:22944 2:N:0:ACTATGCA
CACGTTTATTCCCCCAACTATCCCTATTAATCATTACGTCGATCCTAGAAACCAACAAAATAGAATCAAACGTCCTATTTCATTATTCCATGCTAATGTATTCAAGCGCGAGCTTGCTTTAAACACTCTAATTTTTTCAAAGTAACAGTCCTGATTTCCCGCGACACCAAATTAATGACATCGTGGTTCGTCAGAAGGGAGAAACCAATAATGCTAGTACGTACAAAGTACGACCGACATATTAGTCCCGAAATTCAACTACGAGCTTTTTAACTGCAACAACTTTAATATACGCTATTGGAGCTGGAATTACCGCGGCTGCTGGCACCAGACTTGCCCTCCAA
+
DDDDDHHIIIIIIIIIIIIIIIIIIIIIIHIIIIIIIIHIHIIIIIIIGIHIIIIIHHHHHHIIIIIIIIIIHHIIIHIHHIIIIHHHIIEHIIIHIIIIIIIHIIHIIIIIIIIHIIIIIIIIHIHHIIIIIIIIIIHHIIIIIIIIIIIIIIIIHIIIHHHIIIIIIIIHIHIIIIIIIIIIIIIIIIIIIIIIHHIIHIIIIIIIIIIIIIHIIIHIHHIIIIIIIIIIHHIIIIIIIIHIIIIIGHIIIIIIIIIIIIIIIIIIIIIIIIIIIIIIIIIIHHIIIIIIHIIIIIIIIIIIIIIIIIIIIIIIIIIIIIIIIIIIIIIIIIIIIIIDDDDD
@HISEQ:969:HM2KJBCX2:2:1101:19365:22850 2:N:0:ACTATGCA
CACGTTTATTCCCCCAACTATCCCTATTAATCATTACGTCAATCCTAGAAACCAACAAAATAGGATCAACGTCCTATTTCATTATTCCATGCTAATGTATTCAAGCGCGAGCCTGCTTTAAACACTCTAATTTTTTCAAAGTAACAGTCCTGATTCCCCACCACACCAAATTAATGACATGATGGTTCGTCAGAAGGTAGAAATCAGTAACACCAGTACGTACCGAAGGCACGACCAGCGTACTAATCCCGAAATTCAACTACGAGCTTTTTAACTGCAACAACTTTAATATACGCTATTGGAGCTGGAATTACCGCGGCTGCTGGCACCAGACTTGCCCTCCAA
+
DDDDBCFHHGFHI1</<<GHECHIHICGHEHGEGG@1<D@@GHEEHCCH1G1<<CGC<DG?@C1DHIGEFEH100CF@C<1D11<<DHCC@GHHHFHEEHGGCHHHHCCECHE?EIIHEHEG@@HHIGIHIHEHHHHEIIHGHHHHHGIIIHGEBDHHGFEEDEDIG@@?GIHHHHF:HGCHFHCHHHHHIIIIIHHHHHHEIHHF@HEIFHHIIIIHIIIIIIIIHH=HIIIHHHHHHIFHHFGHAHHH@HCHGIHHHIIHHIGIHHHGHIHHIHEHIIHIIHIIHHHHEHGECCFHEHHHIHHHGGIHHHIHIIIIIIIIIIIIIIIIIIHHHHHHGIDADDD
@HISEQ:969:HM2KJBCX2:2:1101:15128:22540 2:N:0:ACTATGCA
CACGTTTATTCCCCCAACTATCCCTATTAATCATTACGTCGATCCTAGAAACCAACAAAATAGAATCAAACGTCCTATTTCATTATTCCATGCTAATGTATTCAAGCGTGCGCCTGCTTTAAACACTCTAATTTTTTCAAAGTAACAGTCCTGATTCCCCACGACACCAAATTAATGACATCGCGGTTCTTCAGAAGGTAGGAACCAATAATGCCAGTGCGTACCGAGGCACGACCGACAATCTGATCCCGAAATTCAACTACGAGCTTTTTAACTGCAACAACTTTAATATACGCTATTGGAGCTGGAATTACCGCGGCTGCTGGCACCAGACTTGCCCTCCAA
+
DA?DB1<DHIIIIIIIICHFHHIIIIGIEFGHEGFFF1DHDH?HEC@@HG@@@GHFHIGHFHH?<FHIIIII1<C0FHHCCH@@CHHHHIIIICEIIIHIIHHHEHHHEGHHCECF1EG@H@CB@EHHG@CHHEEGHHEGEGIHHHHHHHHIIIHEECGIHIIIHHHHHFHFHIHHIIIHIIIIHGEHHHCIIIHHHH@HHGIHEII<HHHFHGIIIHIIHIHHHHHHDHHDGIHGGHHEFCFCCD:IDHFCHIHHHHG<EHIIIIIIIIIGIHGIIIIHIIHHIHIGHHGIIIIIIHEHIHHEHHHIIIIHIIHDIIIIIIIIHHHGIIHHIHCHGIGIDBBD@
@HISEQ:969:HM2KJBCX2:2:1101:15225:23341 2:N:0:ACTATGCA
CACGTTTATTCCCAACTATCCCTATTAATCATTACGTCGATCCTAGAAACCAACAAAATAGGATTAACGTCCTATTTCATTATTCCATGCTAATGTATTCAAGCGTTAGCCTGCTTTAAACACTCTAATTTTTTCAAAGTAACAGTCCTGATTTCCCGCAACACCAAATTAATGACATCACGGTTCGTCAAGAAGGAGGAATCAGTAAAGCCAGTACATACCGAAGGCATGACCAACTTACTAACCCCGAAATTCAACTACGAGCTTTTTAACTGCAACAACTTTAATATACGCTATTGGAGCTGGAATTACCGCGGCTGCTGGCACCAGACTTGCCCTCCAA
+
BDDDDHIIIIIIIIIIHIIIIIIIIIIIIHIIIIIIIIIIIIIIIIIIIIIIIIIIIEHIIHIIIIIIIIIIIIIIIIIIIIIIHIEHHIIIIIIIIIIIIHIHIIIIIIIIIIHIIIIIIIIIIIIHIHIIIIHIIIIIIIIIIIIIIIIIIIHIIIIIIIIIIIIIIIIIIIIIIIIIIIIIIIIHIIIIIIIIIIHIIIIIIIIIIIIIIIHIIIIIIIIIIIIIIIIIHIIIIIIIIIIIIIIIIIIIIIIIIIIIIIIIIIIIIIIIIIIIIIIIIIIHIIIIIIIIIIIIIIIIIIIIIIIIIIIIIIIIIIIIIIIIIIIIIIHIIIIIIIDDDDD
@HISEQ:969:HM2KJBCX2:2:1101:20253:23511 2:N:0:ACTATGCA
CACGTTTATTCCCCCAACTATCCCTATTAATCATTACGTCAATCCTAGAAACCAACAAAATAGGATCAACGTCCTATTTCATTATTCCATGCTAATGTATTCAAGCGCGAGCCTGCTTTAAACACTCTAATTTTTTCAAAGTAACAGTCCTGATTCCCCGCCACACCAAATGAATGACATGATGGTTCGTCAGAAGGTAGGAACCAGTAACACCAGTACGTACCTAAGGCACGACCAACGTACTGATCCCGAAATTCAACTACGAGCTTTTTAACTGCAACAACTTTAATATACGCTATTGGAGCTGGAATTACCGCGGCTGCTGGCACCAGACTTGCCCTCCAA
+
DDDDDEHIIIIIIIIIIIIIIIIIIIIIIIHIIIIIIIIGIIIIIIIIIIIIHIIIIIIIIIIIIIHIIIHHHHIIIHHHIIIIIHIIIIIHIIIIIHHIIIHIIHHIIIHHHHHHHIIIIIGIIHIIIIIIHIIIIIIHIHIHIIHIHIIHHIHIIIIIIIIHIIIIIIIIIIIHHHIIIIIIIIIIIIIIIIIIIIIIIIIIIIIIIIIIIIIIIHIIIIIIIIIIIIIIIIHIIIIIIIHG=IIIIIIIIIIIIIIIIIIIIIIIIIIIIHIIIIIIIIIIIIIIIIHIIIIIIIIIIIIIIIIIIIIIIIIIIIIIIIIIIIIIIIIIIIIIIIIIDDDDD
@HISEQ:969:HM2KJBCX2:2:1101:2721:24297 2:N:0:ACTATGCA
CACGTTTATTCCCCCAACTATCCCTATTAATCATTACGTCAATCCTAGAAACCAACAAAATAGGATCGAACGTCCTATTTCATTATTCCATGCTAATGTATTCAAGCGTTAGCCTGCTTTAAACACTCTAATTTTTTCAAAGTAACAGTCCTGTTTCCCTGCAACACCAAATTAATGACATTACAGTTCTTCAGAAAGGAGGAATCAGCGAAGCCAGTGCATACCAAAGGCACGACCAACCTGCTAACCCCGAAATTCAACTACGAGCTTTTTAACTGCAACAACTTTAATATACGCTATTGGAGCTGGAATTACCGCGGCTGCTGGCACCAGACTTGCCCTCCAA
+
DDDDDIHIIHIGIHIIIIIHEECHIIIHHHIIIIIFGHIIIIIHHIIIIHIIHHHH@GH1FEHHHHIIHFFDGHHIIHIIEHHIHHHFHHIIGIFHIIIIHIHHIIIIIIIHIIIIHHIIHIIIIIIIIIIIHIIIIHHGGIIIIIIHIIIIIHIIIIIIIIIIHHIIIIIHHIHHIIIIHIIIIIIIIHIIIIIHIIIIIIIIHIIIIIIIIIIIIIIIIIIIIHFHIHIIIIIIIIHIHHIIGHIIIIIIIIIIIIHIIIIIIIIIIIIIIIIIIIIHIIIIIIIIIIIIIIIIIIHHHIIIIIIIIIIIIIIIIIIIIIIIIIIIIIIIIIIIIIIIIDDDDD
@HISEQ:969:HM2KJBCX2:2:1101:19258:24489 2:N:0:ACTATGCA
CACGTTTATTCCCCCAACTATCCCTATTAATCATTACGTCAATCCTAGAAACCAACAAAATAGGATCAAACGTCCTATTTCATTATTCCATGCTAATGTATTCAAGCGTTAGCCTGCTTTAAACACTCTAATTTTTTCAAAGTAACAGTCCTGTTTCCCTGCAACACCAAATTAATGACATTACAGTTCTTCAAGAAGGAGGAACCAGTAAAGCCAGTACATACCAGAGGCACGACCAACTTACTAATCCCGAAATTCAACTACGAGCTTTTTAACTGCAACAACTTTAATATACGCTATTGGAGCTGGAATTACCGCGGCTGCTGGCACCAGACTTGCCCTCCAA
+
BDDDDHIIIIIIIIIIIIIIIIIIIIIIIIIIIIIIIIIIIIIIIIIIIIHHHIIIIHIIIIHIIHHIIHIIHIIIIHIIIIIIIIIIHIIHIEHIIIIIIIIIIIIIHHIHHHHIIIIIIIIIIIIIIIIIIIIIHIIHIIIIIIIIIIIIIIIHHHIIHIIIIHIIIIIHIIIIIHIIIIIIIIIIIIIIIIIIIIIIIIIIIIHIHIIIIIIIIIIIHIIIIIIHIIIIIIIIIIIIIIIHHIIIIIIIIIIIIIIIIIHIIIIIIIHIIIIIIIIIIIIIIIIIIIIIIIIIIIIIIIIIIIIIIIIIIIIIIIIIIIIIIIIIIIIIIIIIIIIIIDDDDD
@HISEQ:969:HM2KJBCX2:2:1101:19160:23247 2:N:0:ACTATGCA
CACGTTTATTCCCCCAACTATCCCTATTAATCATTACGTCGATCCTAGAAACCAACAAAATAGAATCAAACGTCCTATTTCATTATTCCATGCTAATGTATTCAAGCGTGAGCCTGCTTTAAACACTCTAATTTTTTCAAAGTAACAGTCCTGATTCCCCACAACACCAAATAAATGACATCATGGTTCGTCAGAAGGGAGAAACCGACGATGCCAGTACGTACCGAGGCACGACCAACATGATGGTCCCGAAATTCAACTACGAGCTTTTTAACTGCAGCAACTTTAATATACGCTATTGGAGCTGGAATTACCGCGGCTGCTGGCACCAGACTTGCCCTCCAA
+
DDDDDHIHIHIIIIIIIIIIIIIIIIIIIIIIIIIIHGHIIIIIGIIHIIIHIIIIIIIIIIIIIIIIIHIIEGHHHHIEGHIIHIIIHHHGIIHIIIIIIHHHIHHDIIIIGHHHIGHHHIIHIIIIIIIIIIHEDHHHIHFIIHHIIIIIIIHIHEHHHII?GAHHIHHHIIIIHHHHHHGFIGHHIHIIIIIHIIHHHDIHIHIIIHIIIGIIIIIIHIIII<IHIIHHHIIIIIIIHIHDIIIIHHHFGIHHEHCIHIIIIIIIIHFGIIHHIGIHGHIIIIIIIIIIIHHHIIIIIIIIHIHIIHIIIIIIIIIIIIEGHIIIIIIHEIIIIIIGDDDDD
@HISEQ:969:HM2KJBCX2:2:1101:6411:24488 2:N:0:ACTATGCA
CACGTTTATTCCCCCAACTATCCCTATTAATCATTACGGCGGTCCTAGAAACCAACAAAATAGAACCACACGTCCTATTCTATTATTCCATGCTAATGTATTCGAGCATAGGCCTGCTTTGAACACTCTAATTTTTTCAAAGTAAAAGTCCTGGTTCCCCGACACACCCAGTGAAGGGCATGCGGCTCCCCAGAAGGAAAAACCCGGCCGGACCAGTGCACGCGGTGAGGCGGACCGGCCAGCCAGGCTCAAGGTTCAACTACGAGCTTTTTAACTGCAACAACTTTAATATACGCTACTGGAGCTGGAATTACCGCGGCTGCTGGCACCAGACTTGCCCTCCAA
+
DDDCDGHIIIIIIIIIIIIIIIIIIIIIGIIIIIIGIIIIIHIIIIIIIIIIGHIIHIIIIIHIHHIIIIHIIGII?FHIIHIIIIIEHHHICHHIIIIIIHIIHHIIIIIIIIIIHIIIIIIHIIIIIIIIIIIIIIIIIIIIIIIIIIIIIIIIIIIIIHIIHHIIIIIIIIIIIIIHIIIIIIIIHIIIIIIIIIIIIHIIIIIIIIIIIIIIIIIIIIIIIIIIIIIIIIIIIIIIIIHGIIIIIIIIIIIIIIIIIIIIIIIIIIIIIIIIIIIIIIIIIIIIIIIIHIIIIIIIIIIIIIIIIIIIIIIHIIIIIIIIIIIIIIIIIIIIIIIIDDDDD
@HISEQ:969:HM2KJBCX2:2:1101:8991:24056 2:N:0:ACTATGCA
CACGTTTATTCCCCCAACTATCCCTATTAATCATTACGTCAATCCTAGAAACCAACAAAATAGGATCGAACGTCCTATTTCATTATTCCATGCTAATCTATTCAAGCAAAAGCCTGCTTTAAACACTCTAATTTTTTCAAGGTAATGGTCCTGGCTCCCCGGCACACCCAATTAAGAACATACCGATTCACCAGAAAGATAGACCCGACGACAGAACAGTACTCGCCAGAGACGGACCGTCCGGCCAGGCCTAAAAGTCAACTACGAGCTTTTTAACTGCAACAACTTTAATATACGCTATTGGAGCTGGAATTACCGCGGCTGCTGGCACCAGACTTGCCCTCCAA
+
DDDDDHEHGHIEHIIIHIIIHHIIGIHIHIIHHHIIIIIIHIIIIIIIIIIIIIIIIHIIIHFHIHHHHHHIHHHHHIHIIHHHFEHHIIHHGFFH?HHHHEHHHFHHHIIGHHHGHCHHHHGHIGGEGHEIIHHHIIIIIHIIHECHIHHHHHHHIIHHHHHHHFHHIIHHHFIIIIHHIHIIIHIIIIIIIIIIIIGIIIIIIIIIIIIIIIHIIIIIIIHIIIIIIIIIIIIIIGIIIIHIHEIGIIIIIIIIIIIIIIIIIIIIIIIIIIIIIIIIIIIIIIIHIIIIIIHIIIIIIIHIIIIIIIIIIIIIIIIIIIIIIIIIIIIIIIIIIIIIIIDDDDD
@HISEQ:969:HM2KJBCX2:2:1101:3957:25168 2:N:0:ACTATGCA
CACGTTTATTCCCCCAACTATCCCTATTAATCATTACGTCGATCCTAGAAACCAACAAAATAGAATCAAACGTCCTATTTCATTATTCCATGCTAATGTATTCAAGCGTGCGCCTGCTTTAAACACTCTAATTTTTTCAAAGTAACAGTCCTGATTCCCCACGACACCAAATTAATGACATCGCGGTTCTTCAGAAGGTAGGAACCAATAATGCCAGTACGTACCGAAGCACGACCAACAATTCGATCCCGAAATTCAACTACGAGCTTTTTAACTGCAACAACCTTAATATACGCTATTGGAGCTGGAATTACCGCGGCTGCTGGCACCAGACTTGCCCTCCAA
+
DDDD0FE?G@G?GHHHFHHIGHHHHHIIIHHHHHHCC<<CCCEFHIFHH@GECE1<EHICHH?HECHHIEC=FHGFEHH?C?CFHHHIEHEHHI@?HHGE@GHIIHIIIHDCFDGCEFHIFCIHFHHEHEFFF@CGHFCHIGGEGFEEH?CHCH@CHDCIHHIHB.IHEHHHIHGHCFIIIIHC@HEE?CCHHHGEHIIHE@EC@CHHHD<@GIGIHIFEEHIHHGGHHG?HFIHIHHGGHFHGHC<IHIHHHHGIHIIHEFGHEIIIHHEIHHIIIIHIIIIHEIIGHIIHIIIHHIHEIHIIHHHIHHHDHIHHIHHIIIHIIIHIIIHHF?GIIIIIDADCD
@HISEQ:969:HM2KJBCX2:2:1101:19475:25338 2:N:0:ACTATGCA
CACGTTTATTCCCCCAACTATCCCTATTAATCATTACGGTGGTCCTAGAAACCAACAAAATAGAACCACAACGTCCTATTCTATTATTCCATGCTAATCTATTCAAGCAATAGCCCGCTTTAAACACTCTAATTTTTTCAAGGTAATGGTCCTGGCTCCCCAACACACCCAATAAAGGACATGCTGGCTCACCAGAAGGAAGACCCGACAGCAGACAGTACTCGCCAAAGACGGACCGCCCGGCCAGGCCTAAAATTCAACTACGAGCTTTTTAACTGCAACAACTTTAATATACGCTATTGGAGCTGGAATTACCGCGGCTGCTGGCACCAGACTTGCCCTCCAA
+
DDDDDIIIIIIIIHIIIIIGIIIIIIIIHIIIIIIIIIIIIHIHIIIIIEHHHIIIIIIIIIHHIIIIIHIIDEHIHIGIHIIIIFHHHIIIHGIIGIIHIHFFHIIIHIHIIHHHHIHEHIIHHHIIIIIHIIIIIHIHIIHIIHIIIIIHHHHIIIIIIIIIHIHIHHIIIIIIIIIIIIIHHHIIHHIIIIIIIIIIIIHHIHHIHIIIIIIIIIIIIDIIIIIIII=IIIIIIIIIIIIIHIIIHIIIIIIIIIIIIIIIIIIIIIIIIIIIIIIIIIIHHHIIIIIIIIIIIHIHIIIIIIIIIIIIIIIIIIIIIIIIIIIIIIIIIHIIIIIIHDDDDD
@HISEQ:969:HM2KJBCX2:2:1101:8204:25497 2:N:0:ACTATGCA
CACGTTTATTCCCCCAACTATCCCTATTAATCATTACGTCAACCCTAGAAACCAACAAAATAGGATCAAACGTCCTATTTTATTATTCCATGCTAATGTATTCAAGCGTTAGCCTGCTTTAAACACTCTAATTTTTTCAAAGTAACAGTCCTGTTTCCCTGCAACACCAAATTAATGACATTACAGTTCTTCAAGAAGGAGGAACCAGTAAAGCCAGTACATACCAGAGGCACGACCAACTTACTAATCCCGAAATTCAACTACGAGCTTTTTAACTGCAACAACTTTAATATACGCTATTGGAGCTGGAATTACCGCGGCTGCTGGCACCAGACTTGCCCTCCAA
+
DDDDDHIIIIIIIIIIIIIIIIIIIIIIIIIIIIIIIIIIIIIIIIHIIIIIIIIIIIIIIIHIIIIIIIIIIIIIIIIIIIIIIIIIIIIIGIIIIIIIGIIIIIIIIIIIIIIIIIIIIIIIIIIIIIIIIIIIIIIIIIIIIIIIIIIIIIIIIIIIIIIIIIIIIIIIIIIIIIIIIIIIIIHIHIIIIIIIIIIIHIIHIIIIIIIIIIIIIIIIIIIIIIIIIIIIIIIIIIIIIIIIHIHHIIIIIIIIIIIIIIIIIIIIIIIIIIIIIIIIIIIIIIIIIIIIIIIIIIIHHIIIIIIIIIIIIIIIIIIIIIIIIIIIIIIIIIIIIIIIIDDDDD
@HISEQ:969:HM2KJBCX2:2:1101:19250:25855 2:N:0:ACTATGCA
CACGTTTATTCCCCAACTATCCCTATTAATCATTACGTCAATCCTAGAAACCAACAAAATAGGATCAAACGTCCTATTTCATTATTCCATGCTAATGTATTCAAGCGTTAGCCTGCTTTAAACACTCTAATTTTTTCAAAGTAACAGTCCTGTTTCCCTGCAACACCAAATTAATGACATTACAGTTCTTCAAGAAGGAGGAACCAGTAAAGCCAGTACATACCAGAGGCACGACCAACTTACTAATCCCGAAATTCAACTACGAGCTTTTTAACTGCAACAACTTTAATATACGCTATTGGAGCTGGAATTACCGCGGCTGCTGGCACCAGACTTGCCCTCCAA
+
DDDDDIIIIIIIIIIIIIHIIIIIIIIIIIIIIIIIIIIIIIIIIIIIIIIIIIIIIIIIIHEHHHIIIIIIIIIIIHIIIIIIIIIIIIHIIIIIIIIIIIIIIIIIIIIIIIIIIIIIIIIIIIIIIIIIIIIIIIIIIHIIIIIIIIIIIIIIIIIIIIIIIIIIIIIHIHIIIIIIIIIIIIIIIIIIIIIIIIIIIHHIIIIIIIIIIIIIIIIIIIIIIIIIIIIIIIIIIIIIIIHHIIHIIIIIIIIIIIIIIIIIIIIIIIIIIIIIIIIIIIIIIIIIIIIIIIIIIIHHIIIIIIIIIIIIIIIIIIIIIIIIIIIIIIIIIIIIIIIIDDDDD
@HISEQ:969:HM2KJBCX2:2:1101:9604:26078 2:N:0:ACTATGCA
CACGTTTATTCCCCCAACTATCCCTATTAATCATTACGTTGATCCTAGAAACCAACAAAATAGAATCGAACGTCCTATTTCATTATTCCATGCTAATGTATTCAAGCGCGTGCCTGCTTTAAACACTCTAATTTTTTCAAAGTAACAGTCCTGATTCCCCACGACACCAAATTAATGACATCATGGCTCCTCAGAAAGGAGAAACCAATAACACCAGTACATACCAGAGGCATGACCGACGTATTGATCCCGAAATTCAACTACGAGCTTTTTAACTGCAACAACTTTAATATACGCTATTGGAGCTGGAATTACCGCGGCTGCTGGCACCAGACTTGCCCTCCAA
+
DDDDDHIIIIIIIIIIIIIHHIIIIIIIIIIIIIIIIIIIIIIIIIIIHIIIIHHHIIIIIIHHIIIHIHHIHIIIGIIHIIIIHIIIHIIHHIIIIIIIIIIIIIIIIIIIIIIGIIIHIIIIIIIIIIIIIIIHIIIIIIIIIIIIIHIIIIIHIIIHIIIIIIIIIIHIIHHIHHIIIIIIIIIIIIIIIIIIIIIIIIIIIIIIIIIHHIIIIIIIIIIIIIIIIIIIIHHIIIIIIIIHGIIIIIIIIIIIHIIIIIIIIHIIIIIIIIIIIIIIIIIIIIIIIIIHIIIIIIIIIIIIIIIIIIIIIIIIIIIIIIIIIIIIIIIIIHIIIIIIIDDDDD
@HISEQ:969:HM2KJBCX2:2:1101:17936:26718 2:N:0:ACTATGCA
CACGTTTATTCCCCCAACTATCCCTATTAATCATTACGTCAATCCTAGAAACCAACAAAATAGGATCAAACGTCCTATTTCATTATTCCATGCTAATGTATTCAAGCGTTAGCCTGCTTTAAACACTCTAATTTTTTCAAAGTAACAGTCCTGTTTCCCTGCAACACCAAATTAATGACATTACAGTTCTTCAAGAAGGAGGAACCAGTAAAGCCAGTACATACCAGAGGCACGACCAACTTACTAATCCCGAAATTCAACTACGAGCTTTTTAACTGCAACAACTTTAATATACGCTATTGGAGCTGGAATTACCGCGGCTGCTGGCACCAGACTTGCCCTCCAA
+
DBBDDIIHIIFHFHI<GHFHIHIHHIHIIIIHCHIIHHEEHEHIGIIHIIIIHHFHCCFF<1<DHHIEEGEH@FHCHCHGCH1GHH@CEHH1<1<FHEHGEGHGE?FHHHHGHHHIHHGFHHCHHHHFCHECGHHHGFGHHEGBGGCHGGIHHHEEGIHEHCHHHH?HHHHIIIHHDCDCCCEHFC/D@GHGCDCCIIHIIHGFCIIHEGCD<CFEIHEIIHHEHHHH?FFHGHHIIIHIHGGFGHHDHHHF<1EHHEF@CFIHG?CHHGIHECDEHIHHHIHHIIHHFEG@CCC1@@FEHIIEHHHIHGHHCCC<HCIIIHEEHFC?IIHEF@HHGIIHEDD@?B
@HISEQ:969:HM2KJBCX2:2:1101:13420:26277 2:N:0:ACTATGCA
CACGTTTATTCCCCCAACTATCCCTATTAATCATTACATCGATCCTAGAAACCAACAAAATAGAATCAAAACGTCCTATTTCATTATTCCAGCTCCAATAGCGTATATTAAAGTTGTTGCAGTTAAAAAGCTCGTAGTTGAATTTCGGGATCAATGTTTCGGTCATGCCGTTGGTATGTACTGATATTATTGATTTCTCACCTTCTAAAGAACCGTAATGCCATTAATTTGGTGTCACGGGGAATTAGGACTGTTACCTTGAAAAAATTAGAGTGTTTAAAGCAGGCTCACGCCTGAATACATTAGCATGGAATAATGAAATAGGACATCCGATTCTATTTTGTTGGTTTCTAGGATCGATGTAATGATTAATAGGGATAGTTGGGGAACTGTATCTC
+
DDDDDIIIIIIIIIIIIIIIIIIIIIIIIIIIHIIIIGIIIHIIIIIIGIIGI?CHHIGII@CEEHIGHE?C?EHDHHHHIIGHHIIIHFHHIIIHIIIGHCFHHCHHIIHIIIIHHHEHIHIIIHFEHH1FGEEHHHI1DHHHEHHHHHEHHIIIIIHGHFHIIHIHIIHIHHIHHIIIIIIIHIHIIHHIIIIHHGEHIHIIHIIIIIHHIHHHIIIHIIIIIIIIIIIIIIIHI=IHHI?IHHIIIIIIIIIIGIIHIIIIIIIIIIIIIIIIIIIIIIIIIIIIIIIIHEIHHIIIIHIIIHIIIIIIIIIIIIIIIIIIIIIIIIIIIIIIIIIIIIIIHIIIIIIIIIIIIIIHIIHIIIIIIIIIIIIIIIIIIIIIIIIIIIIIIDDDDD
@HISEQ:969:HM2KJBCX2:2:1101:15315:26984 2:N:0:ACTATGCA
CACGTTTATTCCCCCAACTATCCCTATTAATCATTACGTCAATCCTAGAAACCAACAAAATAGGATCGAACGTCCTATTTCATTATTCCATGCTAATGTATTCAAGCGTTAGCCTGCTTTAAACACTCTAATTTTTTCAAAGTAACAGTCCTGTTTCCCTGCAACACCAAATTAATGACATTACAGTTCTTCAAGAAGGAGGAATCAGTAAAGCCAGTACACACCATTGGCACGACCAACCTACTGACCCCGAAATTCAACTACGAGCTTTTTAACTGCAACAACTTTAATATACGCTATTGGAGCTGGAATTACCGCGGCTGCTGGCACCAGACTTGCCCTCCAA
+
DDDDDIIIIIIIIIIIIIIIIIIIIIIIIIIIIIIIIIIIIIIIIIIIHIIIIIHIIIIHIIIIIHIGHIIIHIIIIIIGIHIIHIIHHFIHFHIIIIIIIIHHHIIIIIIHHIIHIIIIHHHHIHIHIIIIIIHIIIIHIIIIIIIIIHIIIIIIIHHIIIIIHHHHIIIHIIIIIIIIIIIIIIIIIIIIIIIIIIIIIIIIIIIIIHIIIIIIIIIIIIIIIIIIIIIIIIIIIHHHIIIHIIIIIHIIIIIIIIIIIIIIIIIIIIIIIIIIIIIIIIIIIIIIIIIIIIIIIIIIIIIIIIIIIIIIIIIIIIIIIIIIIIIIIIIIIIIIIIIIIDDDDD
@HISEQ:969:HM2KJBCX2:2:1101:19470:26809 2:N:0:ACTATGCA
CACGTTTATTCCCCCAACTATCCCTATTAATCATTACGTCGATCCTAGAAACCAACAAAATAGAATCAAACGTCCTATTTCATTATTCCACGCTAATGTATTCAAGCGTGCGCCTACTTTAAACACTCTAATTTTTTCAAAGTAACAGTCCTGATTCCCCACGACACCAAATTAATGACATCGTGGTTCTTCAGAAGGTAGGAACCAATAATGCCAGTGCGTACCGAAGCATGACCGACAATTTGATCCCGAAATTCAACTACGAACTTTTTAACTGCAACAACTTTAATATACGCTATTGGAGCTGGAATTACCGCGGCTGCTGGCACCAGACTTGCCCTCCAA
+
DDDDDHIIIIIGIIIIIIIIHIIIIIIIIIIIIIIIIIIIIIIIIIIHIIIHIHIIIIIIIHIHIIIIIHHIIIIIIIIIIHIIIIIIHIIGIIIHIIIHIIHIIIIHHIIIIIIIIIIIIIIIIIIIIIIIIIIIIIIIIIIIIIIIIIIIHHHIIHHHIIIIIHIIIIIIIIIIIIIIIIIIIIIIIIIIIIIIIIIIIIIIIIIIIIIIIIIIIIIIIIIIIIIIHIIIIHIIIIIIIHHGIIIIIIIIIIIHIIIHIHIIIHIIIIIIIIIIIIGIHIHIIIIIIIIIIIIIIIIIIIIIIIIIIIIIIIIIIIIIIIIIIIIIIIIIIIIIIIIIDDDDD
@HISEQ:969:HM2KJBCX2:2:1101:14139:26212 2:N:0:ACTATGCA
CACGTTTATTCCCCCAACTATCCCTATTAATCATTACATCGATCCTAGAAACCAACAAAATAGAATCGGATGTCCTATTTCATTATTCCATGCTAATGTATTCAAGCGTGAGCCTGCTTTAAACACTCTAATTTTTTCAAGGTAACAGTCCTAATTCCCCGTGACACCAAATTAATGGCATTACGGTTCTTTAGAAGGTGAGAAATCAATAATATCAGTACATACCAACGGCATGACCGAAACATTGATCCCGAAATTCAACTACGAGCTTTTTAACTGCAACAACTTTAATATACGCTATTGGAGCTGGAATTACCGCGGCTGCTGGCACCAGACTTGCCCTCCAA
+
DDDD@HIIIIIIIIIIIIIIIIIIIIIIIIIIIIIIIIIIIHIIIIIIIIIIIIHIIIIIIIIHIIIHIIIIIIIIIIIIIIIIIIIHIIIIIIHIIIIHIHIIIIIIIIIIIIIIIIIIIHHIIIIIIIIHIHIIIIIIIIIIIHHIIIIIIIIIIIIIIIIIIIIIIIIIIIIIIIIIIIIIIIIIIIIIIIIIIIIIIIIIIIIIIIIIIIIIIIIIIIIIIIIIIIIIHIIIIIIIIIIIHHIIIIIIIIIIIIIIIIIIIIIIIIIIIIIIIIIIIIIIIIIIIIIIIIIIIIIIIIIIIIIIIIIIIIIIIIIIIIIIIIIIIIIIIIIIIIIIIIDDDDD
@HISEQ:969:HM2KJBCX2:2:1101:1499:25354 2:N:0:ACTATGCA
CACGTTTATTCCCCCAACTATCCCTATTAATCATTACGGTGATCCTAGAAACCAACGAAATAGAATCAGTCCGTCCTATTTCATTATTCCATGCTAATGTATTCAGACGTTAGCCTGCTTTAAACACTCTAATTTTTTCAAAGTAACAGTCCTGATTTCCCATCACACCAAATAAATGGCATGAAAGTTCCTCAGAAGGTAGAGGATTCATCTCACCAGTGCAGACAATTAAGCCTGACCAATGGGTAAACCCCGAAGTTCAACTACGAGCTTTTTAACTGCAACAACTTTAATATACGCTATTGGAGCTGGAATTACCGCGGCTGCTGGCACCAGACTTGCCCTCCA
+
DDDDDIIIIIIIIIIIIIIIIIIIIIIIIHIIIIIIIIIIIEIIIIHIIIIIIIIIIHIHIIIGIIIIIIIIIHIHIIIIIIIIIIIIHHIHIIIGIIIIIIHIHIIIIIIIIIIIIIIHIIIIIIIIIIIIIIIIIIIIHHIIIIHIIIIIIIIIIHIIIHHIIIIIIIIIIIIIIIIIIIIIIIIIHIIIIIIIIIIIIIIIIIIIIIIIIIIIIIIIIIIIIIIIIIIIIIIIIIIIIIIIIHFIIIIIIIIIIIIIHIIIIIIIIIIIIIIIIIIIIIIIIIIIHHIIIIIIIIIIIIIIIIIIIIIIIIIIIHIIIIIIIIIIIIIIIIIIIIIIIIIDDDDD
@HISEQ:969:HM2KJBCX2:2:1101:15401:27760 2:N:0:ACTATGCA
CACGTTTATTCCCCCAACTATCCCTATTAATCATTACGTCAATCCTAGAAACCAACAAAATAGGATCAAACGTCCTATTTCATTATTCCATGCTAATGTATTCAAGCGTTAGCCTGCTTTAAACACTCTAATTTTTTCAAAGTAACAGTCCTGTTTCCCTGCAACACCAAATTAATGACATTACAGTTCTTCAAGAAGGAGGAACCAGTAAAGCCAGTACATACCAGAGGCACGACCAACCTACTAATCCCGAAATTCAACTACGAGCTTTTTAACTGCAACAACTTTAATATACGCTATTGGAGCTGGAATTACCGCGGCTGCTGGCACCAGACTTGCCCTCCAA
+
DDDDDHIIIIHIIIIIIIIIIIIHHHIIIHIHHIIIIIIIHHIIIHHIIIIGGHHIIHGGF@EEFHIIHIHI@EHHIIHIHIIIIIIHHHHIII@GHIIHIHIHHIIIIIIHHIIIIIIIIIIIIIIIIIIIIHHHIIIIHIIIIIHHIIIIIHHIIIHHHIHIIIIIIHIIIIHIIIIIHIIIIIIIIIIIIIIIIIHIIHIIIHIIIIIIIIIIIIIIIHIHHIHEHHIIIIIIIIIIIIHHGIIIHIIIHGIIIIIHIHEIIHIIIIIIIIHIIIIIIIIIIHHHIIIIIHIIIIIIHHIIIIIIIHIIIIIIIIIIIIIIIIIIIIIIIIIIIIIIIDDDDD
@HISEQ:969:HM2KJBCX2:2:1101:17266:27493 2:N:0:ACTATGCA
CACGTTTATTCCCCCAACTATCCCTATTAATCATTACGTCAATCCTAGAAACCAACAAAATAGGATCAACCGTCCTATTTCATTATTCCATGCTAATGTATTCAAGCGTTAGCCTCCTTTAAACACTCTAATTTTTTCAAAGTAACAGTCCTGTTTCCCTGCAACACCAAATTAATGACATTACAGTTCTTCAAGAAGGAGGAACCAGTAAAGCCAGTACATACCAGAGGCACGACCAACCTACTAATCCCGAAATTCAACTACGAGCTTTTTAACTGCAACAACTTTAATATACGCTATTGGAGCTGGAATTACCGCGGCTGCTGGCACCAGACTTGCCCTCCAA
+
00<0<111<CCFFHIIFHHIIIHHHIIIIIGIIIIHII@HGH<EGHGHIIHEFHGHIHFIIHHHGEEH<1<<0D/0<DCG?1<1<D1<111<11D<GEEFFEGFE%1/?HIHEHA$/IHGHHA@C@IHGHEGHHHIGHEHHAHHHGB8<<DCF?FHHHCGF@HGIHHH?GF-HGGHF<:</:CE@@@G?HGIHEIHHHDIHHFFHHFH>HGHIIIHIGHGIHFD1HFFEH=EBIHFG@GHHD<B1D//HIHHH?GIGIGIIIIHIIIGIIHHIIIIIIIIIIIHIHIHIIIIIIIIIIIIIIIIIIIIIIIIIIIIIHIHIIIIIIIIIIIHHHIHHIIIIDDCDD
@HISEQ:969:HM2KJBCX2:2:1101:6392:27758 2:N:0:ACTATGCA
CACGTTTATTCCCCCAACTATCCCTATTAATCATTACATCGATCCTAGAAACCAACAAAATAGAATCGGATGTCCTATTTCATTATTCCATGCTAATGTATTCAAGCGTGAGCCTGCTTTAAACACTCTAATTTTTTCAAGGTAACAGTCCTAATTCCCCGTGACACCAAATTAATGGCATTACGGTTCTTTAGAAGGTGAGAAATCAATAATATCAGTACATACCAACGGCATGACCGAAACATTGATCCCGAAATTCAACTACGAGCTTTTTAACTGCAACAACTTTAATATACGCTATTGGAGCTGGAATTACCGCGGCTGCTGGCACCAGACTTGCCCTCCAA
+
ADDDDIIIIIIIIIIIIIIIIIIIIIIIIIIIIIIIIIIIIIIIIIHHIIIIIIHIHIIIIIIHIIIIIIIIIHIIHIIIIIIIHHHIIIHIIIIIIIIIHIIIHGIIHHIIIIIIHIIIIIIIHIIIIIFIIIIIIHIIIIIIIIIIIIIIIIIIIHIIIIIIIIIIIIIIIIIIIIIIIIIIIIIIIIIIIIIIIIIIIIIIIIIIIIIIIIIIIIIIIIIIIIIIIIIIIIIIIIIIIIIIIHIIIIIIIIIIIIIIIIIIIIIIIIIIIIIIIIIIIIIIIIIIIIIIIIIIIIIIIHIIIIIIIIIIIIIIIIIIIIIIIIIIIIIIIIIIIIIIIIDDDDD
@HISEQ:969:HM2KJBCX2:2:1101:3075:28404 2:N:0:ACTATGCA
CACGTTTATTCCCCCAACTATCCCTATTAATCATTACGTCGATCCTAGAAACCAACAAAATAGAATCAAACGTCCTATTTCATTATTCCATGCTAATGTATTCAAGCGTAAGCCTGCTTTAAACACTCTAATTTTTTCAAAGTAACAGTCCTGATTCCCCACGACACCAAATTAATGACATCGCGGTTCTTCAGAAGGTAGGAACCAATAATGCCAGTGCGTACCGAAGCACGACCAACAATTTGATCCCGAAATTCAACTACGAGCTTTTTAACTGCAACAACTTTAATATACGCTATTGGAGCTGGAATTACCGCGGCTGCTGGCACCAGACTTGCCCTCCAA
+
DDDDDHIIIHIIIIIIIIIIIGHIIIIIIIIIHIIIIIIIIGIIIIIIIHIIIGFHIIIHIIIHIIIIHIIHHHHIEHIIIHHIIIHHHIIHGHHIIIIIIHIIIHHHIIIIIIIIIIIIIHHFHIIIIIIHIIIIIIIIIIIIIIIIIIIIIIIIIIIIIIIII?IIIIIIIIIIHHHIIIIIIIIIIIIIIIIIIIIIIIIIIIIIIIIIIIIIIIIIIIIIIIIIIIIIIIIIIIIIIIHHIIIIIIIIIIHIIIIIIIIIIIIIIIIIIIIIIIIIIIIIIIIIIIIIHIIIIIIIIIIIIIIIIIIIIIIIIIIIIIIIIIIIIIIIIIIIIIIIDDDDD
@HISEQ:969:HM2KJBCX2:2:1101:19817:27750 2:N:0:ACTATGCA
CACGTTTATTCCCCCAACTATCCCTATTAATCATTGCTCACAAATCCAAAAACCAACAAAATACGATAAACGAGCCCTAACTTATTATTCCATGCTAATGTATTCATAACTAACCGCCTGCTTTAAACACTCTAATTTTTTCAAAGTAAAGGTCCTGGATTGCGAACCCAACCCAGCAAAGGGTAGGAACGTTCTCCAGGAAGATGGTAAGCGCGCATCGGCACTCACACACGAAACCGTGGCGGGCCAAGCGCACTATACCAGAAATCCAACTACGAGCTTTTTAACTGCAACAACTTTAATATACGCTATTGGAGCTGGAATTACCGCGGCTGCTGGCACCAGACTTGCCCTCCAA
+
DDADDHHHH@GHHIIGEH1F?EGEGHFEFEEHHHHHIGHEEE@HHIIE<FHHH=EHHHHHEFHHHIIGHIGIIHH/EGECC1FHIGH?HHHHGF?HEHH1<1<1FH@GHHGHHIHDHHGHHGHHHEGGH@HGCFGFHEGGCHHIGGHHCGGC<<EEHHH?DGHHHHHHEBFH@HHHGGC@G@FGHIFGHHHHFHHEHHEHGGIIHHHE/CIIIIIHCFBF0HF?FGIIHHHFECHAFIIBFIHHCF=HHIHDCHHIHIGHHEHCEHFE?H?IFIHEIFEIIGIIIIIIIHG@GECHHHEHGHHECCIIHGEECIIHIHIIHEIHHDDDIIIIHGIHEFEIIIIIHHIHIHHEIADDDD
@HISEQ:969:HM2KJBCX2:2:1101:14885:28832 2:N:0:ACTATGCA
CACGTTTATTCCCCCAACTATCCCTATTAATCATTACGTCGATCCTAGAAACCAACAAAATAGGGTCAAACGTCCTATTTCATTATTCCATGCTAATGTATTCAAGCGTGTGCCTGCTTTAAACACTCTAATTTTTTCAAAGTAACGGTCCTGATTCCCCATGACACCAAATTAATGACATCACAGTTCGTCAGAAGGTAGAAATCAATAATACCAGTGCATACCGGAGGCACGACCAATATATTGATCCCGAAATTCAACTACGAGCTTTTTAACTGCAACAACTTTAATATACGCTATTGGAGCTGGAATTACCGCGGCTGCTGGCACCAGACTTGCCCTCCAA
+
DDDDDHIIIIIIIIIIHIHIIIIIIIHIIIIIIIIIIIIIIIIIIHIIIIIHGHIIIIIGIHIIIHHIIIHIIIIIIIIIIIIIIIIIHHIIIHIHIHIIIIIIIIIIIIIIIIIIIIIIIHIIIIIIIIIIIIIIIIIIIIIIIIIIHHIIIIIIIIIIIIIIIIIIIIIIHIIIIIIIIIIIIIIIHIIIIIIIIIHHIIIIIIIIIIIIIIIIIIIIIIIIIIIIIIIIIIHEIIIIIIIIHIIIIIIIIIIIGIIIIIIIIIIIIIIIIIIIIIIIIIIIIIIIIIIIIIIIIIIHHIIIIIIIIIIIIIIIIIIIIIIIIIIIIIIIIIIIIIIIIDDDDD
@HISEQ:969:HM2KJBCX2:2:1101:8478:29077 2:N:0:ACTATGCA
CACGTTTATTCCCCCAACTATCCCTATTAATCATTACGGTGGTCCTAGAAACCAACAAAATAGAACCACAACGTCCTATTCTATTATTCCATGCTAATCTATTCAAGCAATAGCCCGCTTTAAACACTCTAATTTTTTCAAGGTAATGGTCCTGGCTCCCCAACACACCCAATTAAGGACATACTGGTTCACCAGAAGGAAGACCCGACAACAGGACAGTACTCGCCAAAGACGGACCGCCCGGCCAAGTCTAAAATTCAACTACGAGCTTTTTAACTGCAACAACTTTAATATACGCTATTGGAGCTGGAATTACCGCGGCTGCTGGCACCAGACTTGCCCTCCAA
+
DDDDDIIIIIIIIIIIIIIIIIIIIIIIIIIIIIIIIHFHHHHIIHIIIIGIIIIIIHIIIHGGHHHIIIHIIGIGHHIHIIIIIIHIIIIIHIIIIIIIIIHIIIIIIIIHIIIIGIIIIHIHHHIHHHIHIIIHIHIHIIGIIIIIIIIHIHIIIIIIIIIHHHGIHIIIHIIIIHHHHIIIIIIHIIIIIHHHIIIIIHHIIIHIIIIIIIIIIIIIII=IIIHHGIIHIIIIIIIIIIIIIHIIIGGIIIIIIIIHIIIIIIIIIIIIIIHHHHIIIIIIIIIIIIIIIIIIIIIHIIIHIIIIIIIIIHIIIIIIIIIIIIIIIIIIIIIIIIIIIIDDDDD
@HISEQ:969:HM2KJBCX2:2:1101:17300:29406 2:N:0:ACTATGCA
CACGTTTATTCCCCCAACTATCCCTATTAATCATTACGTCGATCCTAGAAACCAACAAAATAGAATCAAACGTCCTATTTCATTATTCCATGCTAATGTATTCAAGCGTGAGCCTGCTTTAAACACTCTAATTTTTTCAAAGTAACAGTCCTGATTCCCCACAACACCAAATAAATGACATCATGGTTCGTCAGAAGGGAGAAACCGACGATGCCAGTACGTACCGAGGCACGACCAACATGATGGTCCCGAAATTCAACTACGAGCTTTTTAACTGCAGCAACTTTAATATACGCTATTGGAGCTGGAATTACCGCGGCTGCTGGCACCAGACTTGCCCTCCAA
+
DDDDDFHIIIIIIIIHHIIIHIIIIIIIIIIIHHIIIIIIIIIIIIIIHHHIIIIIGIIIIIHHG@FHHIIHHEHIHIHHIHHCCG@GHHHHIGHIIIIIIHGHHIIIHHIIIIHHHIHHHHIIIIHGHHIIHHHIHIIIIIIHIIIIIIIIIIIGIIIGIIIIHGIIIIIIIIIIIHIIIHIIIIIIIIIIIIIIIIIIIIHHIIIIIIIIIIIIIHIIIIIIIHIIIIIIIIIIIIII=IH<IIIIIIIIHGIIIIHHIHIIIIIIIIGIIIIIIIIIIIIIIIIIIIIIIIIIIIHIIIIHIIIIIIIIIIIIIIIIIIHGIIIIIIIIIIIIIIIHDDDDD
@HISEQ:969:HM2KJBCX2:2:1101:9594:28836 2:N:0:ACTATGCA
CACGTTTATTCCCCCAACTATCCCTATTAATCATTACGGTGATCCTAGAAACCAACAAAATAGAACCATGCCGTCCTATTCTATTATTCCATGCTAATGTATTCGAGCAAAAAATGCCTGCTTTAAACACTCTAATTTTTTCAAGGTAAAGATCCTGGATCCGCAAGACACCCAATAAAGGACATCAAGTTTCTCCAGAAGGTGAGAAATCAACAGTAACAGTTCATACCCCTTAAGGCATGACCATCACGTCAATCCCGAAATTCAACTACGAGCTTTTTAACTGCAACAACTTTAATATACGCTATTGGAGCTGGAATTACCGCGGCTGCTGGCACCAGACTTGCCCTCCAA
+
DDDDDIIIIIHHHIIIIIIIIIIIIIIIIIIIIIIIIIIIIIIIIIIIHIIIHIIGIGIGGHHFIIIIIIHIIIHIIHHHHIIIIIIIIIIHIHIIIIIIIGHI@HHHHIIIIIIIHIIIIIIIIIIIIIIIIIIIIIIHIIIIIIHIIIIIIIIHIIHIIHIIIIIIIIIIIIIIIIIIIIIIIIIIIIIIIIIIIIIIIIIIIIIHIIIIIIIIIIIIIIIIIIIIIIIIIIIIIIIIIIHHIIIHHIIHHIIIIIIIIIIIIIIIIIHIIIIIIIIIIIHIIIIIIIIIIIIIIIIIIHIIIIIIIIIIIIIIIIIIIIIIIIIIIIIIIIIIIIIIIIIHIIIIIDDDDD
@HISEQ:969:HM2KJBCX2:2:1101:16029:29469 2:N:0:ACTATGCA
CACGTTTATTCCCCCAACTATCCCTATTAATCATTACGTCAATCCTAGAAACCAACAAAATAGGATCGAACGTCCTATTTCATTATTCCATGCTAATGTATTCAAGCGTTAGCCTGCTTTAAACACTCTAATTTTTTCAAAGTAACAGTCCTGTTTCCCTGCAACACCAAATTAATGACATTACAGTTCTTCAAGAAGGAGGAATCAGTAAAGCCAGTACATACCATTGGCACGACCAACCTACTGACCCCGAAATTCAACTACGAGCTTTTTAACTGCAACAACTTTAATATACGCTATTGGAGCTGGAATTACCGCGGCTGCTGGCACCAGACTTGCCCTCCAA
+
DDDDDIIIIIIIIIIIIIIIIIIIIGHIIIIIIIIIIIIIIIIIIIGIFHIIIIIIIIIHHHHHHIIIIIHIIIIHIIIIIIIIFHII?HIIHIIIIIIHIFIIIIIIHIIIIIIIIHHIIIIIIIIIIIIIIIIIIIIIIIIIIIIIIIIIIIIIIIIIIIIIIIHIIIHHIIIIIIIIIIIIIIIIIIIIIIIIIIIIIIIHIIIIIIIIIIIIIIIIIIIIIIIIIIIIIIIIIIHIIIIHGHIIIIIIIIIIHIIIIIIIIIIIIIIIIIHIIIIIIIIIIIHIIIIIIIIIIIIIIIIIIIIIIIIIIIIIIIIIIIIIIIIIIIIIIIIIIIIIIDDDDD
@HISEQ:969:HM2KJBCX2:2:1101:20544:29678 2:N:0:ACTATGCA
CACGTTTATTCCCCCAACTATCCCTATTAATCATTACGTTGTACCTAGAAACCAACAAAATAGGTTCGAACGTCCTATTTCATTATTCCATGCTAATGTATTCAAGCGTTTGCCTGCTTTAAACACTCTAATTTTTTCAAAGTAACAGTCCTGACTCCCCACAACACCAAATTAATGACATCATGGTTCATCAGAAGGGAGAAATCAACGACGCCAGTACGTACCGAAGGCACGACCGACGTATTGATCCCGAAATTCAACTACGAGCTTTTTAACTGCAACAACTTTAATATACGCTATTGGAGCTGGAATTACCGCGGCTGCTGGCACCAGACTTGCCCTCCAA
+
DDDDDIIIIIIIIIIIIIIIIIIIIIIIIIIIIIIIIIIIIIIIIIIIIIHHHHIIIIIIIIIIIIIHIIIIIIIIGIIIIIIIIIIIIIIIIIIHIIIIIHGHIHIIIIIIIIIIIGIIIHIIHHIIHIHHIIIIIHHFIHHHIHEHIIIHEEHGHIIGIIIIIHIGHIIIHIHHIIHHIIIIHHHHIIHIIIIHHHHIIIIIIIIIIIHIIIIIIIIIIIIIIIIIHGIIIIIIIIIHIIHFHIIIIIIHIIIIIHIIIIIHIIIIIIIIIGIIHIIHIIIIIIIIIIIIIIIIIIIIIIIIIIIIIIIIIIIIIIIIIIIIIIIIIIIIIIIIIIHHIDDDDD
@HISEQ:969:HM2KJBCX2:2:1101:2954:29844 2:N:0:ACTATGCA
CACGTTTATTCCCCCAACTATCCCTATTAATCATTACGTCAATCCTAGAAACCAACAAAATAGGATCAACGTCCTATTTCATTATTCCATGCTAATGTATTCAAGCGCGAGCCTGCTTTAAACACTCTAATTTTTTCAAAGTAACAGTCCTGATTCCCCACCACACCAAATTAATGACATGATGGTTCGTCAGAAGGTAGAAATCAGTAACACCAGTACGTACCGAAGGCACGACCAGCGTACTAATCCCGAAATTCAACTACGAGCTTTTTAACTGCAACAACTTTAATATACGCTATTGGAGCTGGAATTACCGCGGCTGCTGGCACCAGACTTGCCCTCCAA
+
@DDDDFHHHHCEHGCDHDHHHEHHHIII@HHHHHIIIHHEHGEHGHGHGHIEHHIIIIIGHIEHIIIH1<C@GHHFHFHHIEEGEEHH@CHHIIIIHHHIIGCHHHHHHHHHHHHFHHEEHHHGCHIIHHIIEEHHIHHEHHHIHHIIGGHHIHEIIHHHIHGHIIHHHHHHHHEHFIIHHHIIIHIIIIHHIIHHHHHEGHHIIGIII3IIHCHIHHIIGIIIIIIIIGFIIHIGIFIIIIHHIHH<GIHIHIHHHHEHIHHIIIIHHHHIHEIIIIIIHCCIIHG1CHHHHIHHIIIIIIIIGIIIIIIIIHIIIIIIIIIIIHIIIIIIHIIIIIIHDDBDD
@HISEQ:969:HM2KJBCX2:2:1101:3756:29792 2:N:0:ACTATGCA
CACGTTTATTCCCCCAACTATCCCTATTAATCATTACGTCGATCCTAGAAACCAACAAAATAGAATCAAACGTCCTATTTCATTATTCCATGCTAATGTATTCAAGCGTAAGCCTGCTTTAAACACTCTAATTTTTTCAAAGTAACAGTCCTGATTCCCCACGACACCAAATTAATGACATCGCGGTTCTTCAGAAGGTAGGAACCAATAATGCCAGTGCGTACCGAAGCACGACCAACAATTTGATCCCGAAATTCAACTACGAGCTTTTTAACTGCAACAACTTTAATATACGCTATTGGAGCTGGAATTACCGCGGCTGCTGGCACCAGACTTGCCCTCCAA
+
@@DBDCHHEHHHG@EHIH@G1FGHHHEHIFHIIGIIIHHIHH?FEGGHHIHFH?GHIIIIIICHHGEFHHHIIIHIHHCE?GHHHEEHHEFHE1FHGD@DGIGGHHIHHIHHIIHHHFHHGCEGEHEIHGHHHFHFHEGHHEHII8GF?IH@EEHEHIGHHHIHGIHHEHHHFHFGHIIIH??C/E?HHHHIIIIIHIIIH,GIIIHIIHHEIIIHHHIIIHIHHIIIIII<IIIHHHGHIIHGIIIIGIIIIIHHIIIIIIIIIIIIIIIIHHIIIHHIIHIIIIHIIHIIIIIIIIHFHHIIIIIIIIIIIHIIIHIIIIHIIIHIIHIIIHFIIIHHDDDB@
@HISEQ:969:HM2KJBCX2:2:1101:19573:30360 2:N:0:ACTATGCA
CACGTTTATTCCCCCAACTATCCCTATTAATCATTACATCGATCCTAGAAACCAACAAAATAGAATCGGATGTCCTATTTCATTATTCCATGCTAATGTATTCAAGCGTGAGCCTGCTTTAAACACTCTAATTTTTTCAAGGTAACAGTCCTAATTCCCCGTGACACCAAATTAATGGCATTACGGTTCTTTAGAAGGTGAGAAATCAATAATATCAGTACATACCAACGGCATGACCGAAACATTGATCCCGAAATTCAACTACGAGCTTTTTAACTGCAACAACTTTAATATACGCTATTGGAGCTGGAATTACCGCGGCTGCTGGCACCAGACTTGCCCTCCAA
+
DDDDDIIIIIIIIIIHIIIIIIIIIIIIIIIIIIIIIIIIIIIIIIIIHIIIHIIIIIIIHHHIHHHIIIIGIIGIIIIIIIIIHIIHHIIIGIIIIIHIIIIIIIIIIIIHIIIIIIHHIHHIIIIIIIIHIIIIIIIIIIIIHHIHIHHIIIIIIHHHIIIIIHIIIIIIIIIIIHIIHIIIIIIIIIIIIIIIIIIHIIIIHHIIIIIIIIHIIHIIIIIIIIIIIIIIIIIIIIIIIIIIHGIIIIIIHIIIIIIIIIIIIIIIIIIIIIIIIIIIIIIIIIIHIIIHIIIIHIIIIIIIIIIIIIIIIIIIIIIIIIIIIIIIIIIIIIIIIIGIIIDDDDD
@HISEQ:969:HM2KJBCX2:2:1101:9830:30002 2:N:0:ACTATGCA
CACGTTTATTCCCCCAACTATCCCTATTAATCATTACGGTGATCCTAGAAACCAACAAAATAGAATCATGCCGTCCTATTTTATTATTCCATGCTAATGTATTCAAGCAAAATGCCTGCTTTAAACACTCTAATTTTTTCAAAGTAAAGGTCCTGGTTCCCCGCGTCACCCAATTAAGGACAGCGCGGTTCTCCAGAAGGTGAGAAATTGACTACACCAGTTCATACCCCTTAGGGCACGACCGATGTGTCAATCCCGAAATTCAACTACGAGCTTTTTAACTGCAACAACTTTAATATACGCTATTGGAGCTGGAATTACCGCGGCTGCTGGCACCAGACTTGCCCTCCAA
+
DBDBDHIIIHIIIIIGHHIIIGHHHGHIIEHIIIGIIIIIIIIIIIIHHIIIIIHIIIIHIIHGIIIIHIIIIIIIHHHFHIIIIGIIIIIHIHGHHIIHIHIIHIIIIHIIIHIHIHHHHHHHHHIIHHHIGIIIIIIIIEHIHIHIIIIIIIIIIIHHHIIHIHIHIIIIIIIIIIIIIIHHIIHIIIIIIIIIHIIIIIIIIIIIIIIIIII<IIIIIIIIIHIIIIIIIIIIHFIIIIHIIIIIIHHIIIIIIIIIIIIIIIIIIIIIIIIIIIIIIIIIIIIIIIIIIIIIHIIIIIIHIIIIIIIIIIIIIIIIIIIIIIIIIIIIIIIIIIIIHHHIIIIDDDDD
@HISEQ:969:HM2KJBCX2:2:1101:3231:30823 2:N:0:ACTATGCA
CACGTTTATTCCCCCAACTATCCCTATTAATCATTACGTCAATCCTAGAAACCAACAAAATAGGATCGAACGTCCTATTTCATTATTCCATGCTAATGTATTCAAGCGTTAGCCTGCTTTAAACACTCTAATTTTTTCAAAGTAACAGTCCTGTTTCCCTGCAACACCAAATTAATGACATTACAGTTCTTCAGAAAGGAGGAATCAGCGAAGCCAGTGCATACCAGTGGCACGACCAACCTGCTGACCCCGAAATTCAACTACGAGCTTTTTAACTGCAACAACTTTAATATACGCTATTGGAGCTGGAATTACCGCGGCTGCTGGCACCAGACTTGCCCTCCAA
+
DDDDDIIIIIHHIIIIIIIIIIIIIIIIHIIIIIIIIIIIIHIIIHIHHIIHHIIIIIIGHHHHCHIIIHIIIHHIIIHIIIIIGIIIIHIIHIIGIIIIIHHIIIIIIIIIIIIIIIIIHHIIIIIHIIIIHIIIIIFHHIHIIIIIIIIIIIIIIIIIIIIIIIIHIIIIIIIIIIIIIIIIIIIIIIIIIIIIIIIIIIIIHIIIIIHIIIIIIIIIIIIIIIIIIIIIIIIIIIHIIIIHGIIIIIIIIIIIIIIIIIIIIIIIIIIIIIHIIIIIIIIIIIIIIIIIIIIIIIIIIIIIIIIIIIIIIIIIIIIIIIIIIIIIIIIIIIIIIIIIIDDDDD
@HISEQ:969:HM2KJBCX2:2:1101:19923:30430 2:N:0:ACTATGCA
CACGTTTATTCCCCAACTATCCCTATTAATCATTACGTCAATCCTAGAAACCAACAAAATAGGTTTGAACGTCCTATTTCATTATTCCATGCTAATGTATTCAAGCGTTAGCCTGCTTTAAACACTCTAATTTTTTCAAAGTAACAGTCCTGTTTCCCTGCAACACCAAATTAATGGCATTACAGTTCTTCAGAAAGGAGGAATCAGCGAAACCAGTTCATACCAGTGGCACGACCAACCTGCTGACCCCGAAATTCAACTACGAGCTTTTTAACTGCAACAACTTTAATATACGCTATTGGAGCTGGAATTACCGCGGCTGCTGGCACCAGACTTGCCCTCCAA
+
CDDDDIIIIIIIIIIIIIIIIIIIIIIHIIIIIIIIIIIIHIIIIIIIIIHHIIIIHHHHIIIIIIIHIIIIEGHIHIIIGHIHIIHHIHHEHHIIHIIIIHHHIIIIIIIHIIIIIIIIIIIIIIIIIIHIIIIIIIIIIIIIHIIIHIIIIIIIIIIIIIIIIIIIIIIIIIIIIIIIIIIIIIIIIIIIIIIIIIIIIIIIIIIIIHIIIIIHHIIIIIIIIIIIIIIIIIIIIHIIIIHGIHHIIIHIIIIIIIIIIIIIIIIIIIIIIIIIIIIIIIIIIIIIIIIIIIIIIIIIIIIIIIIIIIIIIIIIIIIIIIIIIIIIIIIIIIIIIIIIDDDDD
@HISEQ:969:HM2KJBCX2:2:1101:2366:31550 2:N:0:ACTATGCA
CACGTTTATTCCCCCAACTATCCCTATTAATCATTACGGTGGTCCTAGAAACCAACAAAATAGAACCATGCCGTCCTATTTTATTATTCCATGCTAATGTATTCAAGCAAAAATGCCTGCTTTAAACACTCTAATTTTTTCAAAGTAAAGGTCCTGGTTCCCCGCGGCACCCAATTAAGGACATCGCGGTTCTCCAGAAGGTGAGAAATTGACTGCACCAGTTCATACCCCGTAAGGCACGACCGATGCGCCAATCCCGAAATTCAACTACGAGCTTTCTAACTGCAACAACTTTAATATACGCTATTGGAGCTGGAATTACCGCGGCTGCTGGCACCAGACTTGCCCTCCAA
+
DDDDDIIIIIIIHIIHGIIIIIIIIIIIIHIIIIIIIIIIIIIIIIIIIIIIIIGIIICHHIHHHIIFHGIIIIIHHIIIHIIHHIIIHIG@HHHIHHIIHFHIIIIIIIIHIHHIHIHIIIIIIIHIIIIIHIIIHHHGIIIHIIIIIHIIIIIHHHGIIIIIIIIIIIIIIIIIIIIIIIIIIHIIIIIIIIIIIGIIIIIIIIIIHIIIIIIIIIIIIIIIIIIIIIIIIIHIIIIIIIIIIIIIIIHGIIIIIIIIIIIIHHIIHHIIIIIIIIIIIIIIIIIIIIIIIHIIIIIIIIIIIIIIIIIIIIIIIIIIIIIIIIIIIIIIIIIIIIIIIIIIIIIIDDDDD
@HISEQ:969:HM2KJBCX2:2:1101:9223:31258 2:N:0:ACTATGCA
CACGTTTATTCCCCCAACTATCCCTATTAATCATTACGTCAATCCTAGAAACCAACAAAATAGGATCGAACGTCCTATTTCATTATTCCATGCTAATGTATTCAAGCGTTAGCCTGCTTTAAACACTCTAATTTTTTCAAAGTAACAGTCCTGTTTCCCTGCAACACCAAATTAATGACATTACAGTTCTTCAGAAAGGAGGAATCAGCGAAGCCAGTACATACCAGTGGCACGACCAACCTGCTGACCCCGAAATTCAACTACGAGCTTTTTAACTGCAACAACTTTAATATACGCTATTGGAGCTGGAATTACCGCGGCTGCTGGCACCAGACTTGCCCTCCAA
+
DDDDDIIIIIIIIIIIIIIIIIIIIIIIIIIIIIIIIIIIIIIIIIIIIIIIHHIIIIIIIIHHHHIIGHHIHHIIIIIIIIIIIIIHHIIIIIIIIHIIIIIIIIIIIIIIIIIHIIIIIIIIIIIIIIIIIIIIIIIIIIIIIIIIIIIIIHIIIIIIIIIIIIIIIIIIIIIIIIIIIIIIIIHIIIIIIIIIIIIIIIIIIIIIIIIGIIIIIIIIIIIIIIIIIIIIIIIIIIIIIIIHIIIIIIIIIIIIIIIIIIIIIIIIIIIIIIIIIIIIIIIIIIIIIIIIIIIIIIIIIIIIIIIIIIIIIIIIIIIIIIIIIIIIIIIIIIIIIIIIIDDDDD
@HISEQ:969:HM2KJBCX2:2:1101:5158:31172 2:N:0:ACTATGCA
CACGTTTATTCCCCCAACTATCCCTATTAATCATTACGTCAATCCTAGAAACCAACAAAATAGGATCGAACGTCCTATTTCATTATTCCATGCTAATGTATTCAAGCGTTAGCCTGCTTTAAACACTCTAATTTTTTCAAAGTAACAGTCCTGTTTCCCTGCAACACCAAATTAATGACATTACAGTTCTTCAGAAAGGAGGAATCAGCGAAGCCAGTGTATACCAGTGGCACGACCAACCTGCTGACCCCGAAATTCAACTACGAGCTTTTTAACTGCAACAACTTTAATATACGCTATTGGAGCTGGAATTACCGCGGCTGCTGGCACCAGACTTGCCCTCCAA
+
DDDDDIIIIIIIIIIIIIIIIIIIIIIIIIIIIIIIIIIIIIIIIIHIHIIIIIIIHIGHIIIIIIIIIIIIIIIIIIIIGIIIIIIIIIIIIIHIIIIIIHIIIIIIIIIIIIIIIIIIIIIIIIIHIIIIIIIHIIIIHIIIIIIIIIIIIIIIIGIIIIIIIIIIIIIIIIIIIIIIIIIIIIIIIIIIIIIIIIIIIIIIHIIIIIIIIIIIIHGHIIIIIIIIIIIIIIIIIIIIIIIHGIIIIIIIIIIIIIIIIIIIIIIIIIIIIIIIIIIIIIIIIIIIIIIIIIIIIIIIIIIIIIIIIIIIIIIIIIIIIIIIIIIIIIIIIIIIIIIIIDDDDD
@HISEQ:969:HM2KJBCX2:2:1101:6227:31079 2:N:0:ACTATGCA
CACGTTTATTCCCCCAACTATCCCTATTAATCATTACGTCAATCCTAGAAACCAACAAAATAGGATCAAACGTCCTATTTCATTATTCCATGCTAATGTATTCAAGCGTTAGCCTGCTTTAAACACTCTAATTTTTTCAAAGTAACAGTCCTGTTTCCCTGCAACACCAAATTAATGACATTACAGTTCTTCAAGAAGGAGGAACCAGTAAAGCCAGTGCATACCAGAGGCACGACCAACCTACTAATCCCGAAATTCAACTACGAGCTTTTTAACTGCAACAACTTTAATATACGCTATTGGAGCTGGAATTACCGCGGCTGCTGGCACCAGACTTGCCCTCCAA
+
DDDDDIIIIIIIIIIIIIIIIIIIIIHHIGIIIIIIIIIIIIIIHIIIHIIIIIIIIFHHHIHGGHHIIIIIIIHHIIIIIIIIIIIHGIIIIIIIIHIHIFIIIIIIIIIHIIIIIIIIGIIIIIIIIIIHIIIIIIIHIIHIHIIIIHIHHIIIIIHHIHHHHHIHIIHIIIIIHEIHHHIIIIHIIHHIIIIHIIIHIGIIIIIIIIHIIIIIHHGHIIIIIIIHHHIIIIHIIIIIHIHHFIHEIHGIIIIIHIIIIIHIIIIIIIGIIIHIIIIIIHHEIHEIHGHHGIIIIIHHIHHIIIHHHIIIIIIIIIIHHHIIIIIHIIHIHHHHHEDEFBDDDD
@HISEQ:969:HM2KJBCX2:2:1101:14578:31257 2:N:0:ACTATGCA
CACGTTTATTCCCCCAACTATCCCTATTAATCATTACGTCAATCCTAGAAACCAACAAAATAGGATCGAACGTCCTATTTCATTATTCCATGCTAATGTATTCAAGCGTTAGCCTGCTTTAAACACTCTAATTTTTTCAAAGTAACAGTCCTGTTTCCCTGCAACACCAAATTAATGACATTACAGTTCTTCAAGAAGGAGGAATCAGTAAAGCCAGTACATACCATAGGCACGACCAACCTACTGACCCCGAAATTCAACTACGAGCTTTTTAACTGCAACAACTTTAATATACGCTATTGGAGCTGGAATTACCGCGGCTGCTGGCACCAGACTTGCCCTCCAA
+
DDDCDIIIIHIIIIIIHIHIIIIHHIIIIIIHIIIIIIHIGHIIIIIHIEH1DHIHHIIHHIIHIIIIIHIIGEHIHGHCEHHHGHIHHHHCGHCFIIHHEHHHHHIIHIHHIIIIIHIIIIHHHIIIIIIIIHHIIIEGGIIIIIIIHIHIIIIIIHIHIIIIHHHIIIIIHIHIHEEIIIIIIIIIIIIIHIIIII;IIIIHEIIIIIIIIIIGIIIIIIIIHIIIIIIIHHHIIIHIHHGHFIIIGIIIIIIIIIIIIIIIIIIHHHIIIHHIIIIIIHHHGIIIIIIHIIIIHHHIIIIIIIIIIIIIIIIIIIIIHIHIIIIIIIIIIIIIIIIIIDDDCD
@HISEQ:969:HM2KJBCX2:2:1101:19704:31961 2:N:0:ACTATGCA
CACGTTTATTCCCCCAACTATCCCTATTAATCATTACGGTGATCCTAGAAACCAACAAAATAGAATCATGCCGTCCTATTTTATTATTCCATGCTAATGTATTCAAGCAAAATGCCTGCTTTAAACACTCTAATTTTTTCAAAGTAAAGGTCCTGGTTCCCCGCGGCACCCAATTAAGGACATCGCGGTTCTCCAGAAGGTGAGAAATTGACTACACCAGTTCATACCCCTTAAGGCACGACCGATGTGTCAATCCCGAAATTCAACTACGAGCTTTTTAACTGCAACAACTTTAATATACGCTATTGGAGCTGGAATTACCGCGGCTGCTGGCACCAGACTTGCCCTCCAA
+
DDDDDIGIIIIIHF?EHHIIIGIIEHHIIIIIGHHIIHEEEEHFEHHIIHHHCHHICHIHHIHIIHIHIHIGHI<HCHHHIHIIIIIFEEHHHFFHIH@EC<HGEHIIIIIIIFHHIEHHIHHEIHHHHHHHEDFEG@CFBFCGHHFIIHIIGHHEGHHHIHHCHIGHEIIIIHHHHHHIHIHDHCCIIHGGIIHHIIIIHHIIIIIIHIIHFHGEEGIHIIIHHHHIIHGHH<IHIHE@HIIIIIIHIFHIIHHIIIIHHHEHIIIIIIIIHIHFHIIHHEGGIIHIIIHHECHIIIIHIIIIIIIHIIIIIIIIIIIIHHDHHIIIIIHHHHHGIIHHIHIIHCHDDDDB
@HISEQ:969:HM2KJBCX2:2:1101:10419:32130 2:N:0:ACTATGCA
CACGTTTATTCCCCCAACTATCCCTATTAATCATTACGTCAATCCTAGAAACCAACAAAATAGGATCGTCGTCCTATTTCATTATTCCATGCTAATGTATTCAAGCGTTAGCCTGCTTTAAACACTCTAATTTTTTCAAAGTAACAGTCCTGTTTCCCCGCAACACCAACTTAATGGCATTACGGTTCTACAAGAAGGAGGAATCAGCAAAGCCAGTGCATACCAGTGGCACGACCAACTTGCTGACCCCGAAATTCAACTACGAGCTTTTTAACTGCAACAACTTTAATATACGCTATTGGAGCTGGAATTACCGCGGCTGCTGGCACCAGACTTGCCCTCCAA
+
DDDDDIIIIIIIIIIIHIIIIIIIIIIIIIIIIIIIIIIIIIIIIIIIIIIIIIIIIIIHIHHIIHHIHIHIIIIIIIIIIIIIHIHIIIIIIIHIHIIIIIIIIHIIIIIIIIIIHIGHIIIIIIIIIIIIIIIIIIHIIIIIIHIIHIIIIIIIIIIIIIIIIHIIIIIIIIIIIIHIHIIIIIIIIIIIIIIIIIIIIIIIIIIIIHHIIIIIIIGIIIIIIIIIIIIIIIIIIIIIIIHFIIIIIIIIIIIIIIIIIIIIIIIIIIIIIIIIIIIIIIIIIGIIIIIIIIIIIIIIIIIIIIIIIIIIIIIIIIIIIIIIIIIIIIIIIIIIIIIIDDDDD
@HISEQ:969:HM2KJBCX2:2:1101:1911:32382 2:N:0:ACTATGCA
CACGTTTATTCCCCCAACTATCCCTATTAATCATTACGTCGATCCTAGAAACCAACAAAATAGGGTCAAACGTCCTATTTCATTATTCCATGCTAATGTATTCAAGCGTGTGCCTGCTTTAAACACTCTAATTTTTTCAAAGTAACGGTCCTGATTCCCCATGACACCAAATTAATGACATCACAGTTCGTCAGAAGGTAGAAATCAATAATACCAGTGCATACCGGAGGCACGACCAATATATTGATCCCGAAATTCAACTACGAGCTTTTTAACTGCAACAACTTTAATATACGCTATTGGAGCTGGAATTACCGCGGCTGCTGGCACCAGACTTGCCCTCCAA
+
DDDDDIIIIIIIIIIIIIIIIGIIIIIIIIIIIIIIIIIHIIIIIIIIIIIHIIIIHIIIIHHIIIIIIIIIIIIIHIIIIIIIHIIIIIIHHIIIIIIHHHIIIHIIHIHIIIIIIIIIHIIIIIIIIIIIIIIIIIIHIIIIIIIIIIIIIIIIIIHIIIGIIIHIIIIIIIIIIIIIIIIIIIIIIIIIIIIHIIIIIIIIHIIIIIIIIIIIIIIIIIIIIIIIIIIIIIIIIIIIIIIHGIIIIIIIIIIIIIIIIIIIIIIIIIIIIIIIIIIIIIIIIIIIIIIIIIIIIIIIHIIIIIIIIIIIIIIIIIIIIIIIIIIIIIIIIIIIIIIIIDDDDD
@HISEQ:969:HM2KJBCX2:2:1101:17158:31773 2:N:0:ACTATGCA
CACGTTTATTCCGCCCAACTATCCCTATTAATCATTACGTCAATCCTAGAAACCAACAAAATAGGATCAACGTCCTATTTCATTATTCCATGCTAATGTATTCAAGCGCGAGCCTGCTTTAAACACTCTAATTTTTTCAAAGTAACAGTCCTGATTCCCCACCACACCAAATTAATGACATGATGGTTCGTCAGAAGGTAGGAATCAGTAACACCAGTACGTACCGAAGGCACGACCAGCGTACTAATCCCGAAATTCAACTACGAGCTTTTTAACTGCAACAACTTTAATATACGCTATTGGAGCTGGAATTACCGCGGCTGCTGGCACCAGACTTGCCCTCCAA
+
DDDDDIIIHHHHHIHIIIIIIIIIIIIIIIIIIIIHEEHGHIHIIIIIIHHHHHHIIHI?EHHGHHHIHHEFHHCHHIHIHIHIIIIIIIIIGGHHIIIIIIIIIHHHHHHIIIIIIIIIHHGHHHHIHHEEHHIIHHIIHIIIIHIIIIIIIIIIIIIIIHHHHHHIIIIIIHHHHIIHHIIIIIIIIIIIIIIIIIIIIII<IIIIIIHHHIIIIIHIIHIIIIIIIIIIIIIIIIIIIIIHGHHIIIIIIIHIIIIIIIHIIHIIIIIIIHGIHIIIIIIHIIIIIIIHIIIIIIIIIIIIIIIIIIIIIIIIIIIIIIIIIIIIHIIIIIIIIIIIIDDDDD
@HISEQ:969:HM2KJBCX2:2:1101:20901:31789 2:N:0:ACTATGCA
CACGTTTATTCCCCCAACTATCCCTATTAATCATTACGTCGATCCTAGAAACCAACAAAATAGAATCAAACGTCCTATTTCGTTATTCCATGCTAATGTATTCAAGCGTGAGCCTGCTTTAAACACTCTAATTTTTTCAAAGTAACAGTCCTGATTCCCCATGACACCAAATTAATGACATCATGGTTCGTCAGAAGGTAGGAATCAATAATACCAGTACGTACAATAGCACGACCAATAAATTGATCCCGAAATTCAACTACGAGCTTTTTAACTGCAACAACTTTAATATACGCTATTGGAGCTGGAATTACCGCGGCTGCTGGCACCAGACTTGCCCTCC
+
<BDB<<CEEGHHHFHDHIIIIIHCHHIHIHIEGEHHE@DGHCHIIIIEHHHIHIIII?@FFHHFH@EEHHHHCEEDGE@HFFCHH@GHEHIHEHEHHHGHIHGHHGFEH=G;CHGFFHIFGHEGBHCHGC1GIIIHHHEHGHGCGIE?HHDD8EHIHHHHIIIHEEHHIIFFHIGGIIIHGIHHHIIIFHHHIIIIIIHHHHGIIHIHHHGHFEECFHDHHHHIIIIHHGIIIIGIFHEHHGGIFIIHGIIIHEIIHIIHIIIIHHHHHIHGCHIIIIIIIIHIHIIIIIIHHIIIIHHHIIIIIIIIHIIIIIIHDIIIIIIIHHEFHC1HFEHIIIDDDCD
@HISEQ:969:HM2KJBCX2:2:1101:4092:32073 2:N:0:ACTATGCA
CACGTTTATTCCCCCAACTATCCCTATTAATCATTACGGTGGTCCTAGACCAACAAAATAGAACCAACGTCCTATTCTATTATTCCATGCTAATCTATTCAAGCAAAAGCCCGCTTTAAACACTCTAATTTTTTCAAGGTAATGGTCCTGGTTCCCCGACACACCCAATAAAGGGCATACCGGCTCACCAGAAGGATAGACCCGACAGCAGAACAGTACTCGCCAGAGACGGACCGTCCGGTCAGGCCTAAAATTCAACTACGAGCTTTTTAACTGCAACAACTTTAATATACGCTATTGGAGCTGGAATTACCGCGGCTGCTGGCACCAGACTT
+
DDDDDIIIIIGHIIIHHHIIIIIIHIIIHHHHIIIIIICF1EHHHGHHHHHHHIC1CHIGHFHIIHGIIIIIIIGIIIGHEHHIHIIHHIIHIIHGFFHIHGFHHIIIIIHFIIHIIHHGHIHHIIIIIIIHIIIIIIIHHHHEHIIIHHHHHIIHIHIIHHIIHIIHHHIHIHIIIIIIIIIHHIIIGIIIIIIIIHHIIIIIIIIIIHHIIIIIIIIIIIIIIIIIIIIIIIIIIHIIIIHHIIHHIIIIIIIIIIIIIHIIHIIIIIIIIIIIIIIIIIIIIIHIIIIHIIHIIHHIIIIIIIIIIIIIIIIIIIIIIIIIIHIIIIDDDDD
@HISEQ:969:HM2KJBCX2:2:1101:6946:33586 2:N:0:ACTATGCA
CACGTTTATTCCCCCAACTATCCCTATTAATCATTACGTCAATCCTAGAAACCAACAAAATAGGATCAAACGTCCTATTTCATTATTCCATGCTAATGTATTCAAGCGTTAGCCTGCTTTAAACACTCTAATTTTTTCAAAGTAACAGTCCTGTTTCCCTGCAACACCAAATTAATGACATTACAGTTCTTCAAGAAGGAGGAACCAGTAAAGCCAGTACATACCAGAGGCACGACCAACTTACTAATCCCGAAATTCAACTACGAGCTTTTTAACTGCAACAACTTTAATATACGCTATTGGAGCTGGAATTACCGCGGCTGCTGGCACCAGACTTGCCCTCCAA
+
@D@DDEGH@11<D@/CEEHCGHE1<1<<<C@C11CC1@CEEEHEE@<C@HH@HF?EHCFHGC<G1GHH?E?0FFE@CHHFGGHH?C@G1<FGGHC@C@<F1G@FGC?G@EHHF<CFA<@DGHHF@HHHEHBCHG6FCFFC?HF@FHACC<<FEH?HFD<C<FHHD-<GCCHFDCC0<CFH@HGCCG<CC<0<9G5@HCGC<C<<G1DC8G?HCHFIIHGHGC?HHH/IHEH?HHHCC1C<C1CD<D</HFC@<<@D1<C<<0H@G@EHFC1CEG<<<D<<<C1G<<<1<1<<<EH@FH@@F<11<CF@FCCC<<<F/F1C@H?IIHGCC@CIHCEC?HE0@D@@B@
@HISEQ:969:HM2KJBCX2:2:1101:5455:34097 2:N:0:ACTATGCA
CACGTTTATTCCCCCAACTATCCCTATTAATCATTACGTCAATCCTAGAAACCAACAAAATAGGATCGAACGTCCTATTTCATTATTCCATGCTAATGTATTCAAGCGTTAGCCTGCTTTAAACACTCTAATTTTTTCAAAGTAACAGTCCTGTTTCCCTGCAACACCAAATTAATGACATTACAGTTCTTCAGAAAGGAGGAATCAGCGAAGCCAGTACATACCAGTGGCACGACCAACCTGCTGACCCCGAAATTCAACTACGAGCTTTTTAACTGCAACAACTTTAATATACGCTATTGGAGCTGGAATTACCGCGGCTGCTGGCACCAGACTTGCCCTCCAA
+
DDDDDIIIIIIIIIIIIIIIIIIIIIIIIIIIIIIIIIIIIIIIIIIIIIIIHIIIHHHHHHHEHIIIHIIIIIIIHIIIHIIIIIIHIIIIIIIHIIIIIGHIIIIIIIIIIHIIIHHHIHGHHIIFHIIIIIIIHEHHIIIIII:HIHIIIIHHHHDHHHHFHEHHIIHIIIGIIEHEHHIHIHEHHHIHIEHIGHHH@HHHHII?GH<GDHH<AFFGAFEEHIGEHE@FEGHHHCHGH?<AACAHIIHEEIHEHCCHCG?HGHGCCIIHF1HCCECEHFEHECIIIIIIIIIIIIIIIIIIIIIIIIIIIIIIIIIIIIIIIIIIIIIIIIIIIIIHIDDDDD
@HISEQ:969:HM2KJBCX2:2:1101:4335:34278 2:N:0:ACTATGCA
CACGTTTATTCCCCCAACTATCCCTATTAATCATTACGTCGATCCTAGAAACCAACAAAATAGAATCAAACGTCCTATTTCGTTATTCCATGCTAATGTATTCAAGCGTGAGCCTGCTTTAAACACTCTAATTTTTTCAAAGTAACAGTCCTGATTCCCCATGACACCAAATTAATGACATCATGGTTCGTCAGAAGGTAGGAATCAATAATACCAGTACGTACAATAGCACGACCAATAAATTGATCCCGAAATTCAACTACGAGCTTTTTAACTGCAACAACTTTAATATACGCTATTGGAGCTGGAATTACCGCGGCTGCTGGCACCAGACTTGCC
+
DDADDGHHHFHHIIHDHHIEFEHEHHIHHIIHIHHIHEHHHCHHDH?GHHIIHCEHEH@FHHHHFHIGEHFEHHIHHHIIIIIIHIIH?IHHHHHIIIHIHHIIIIIHHHCIIIHHIGFHHCHHHIIIHIHHHCECEHIIHHIIHHHEIIHIHHIGGGIHGHHHHHHCHFEGHFIHIIIIHIHIIHIIIIIGIIIIIIIHIHI@IIHIIHGHHFFHHEFGHHHEHHHEEEHHF<H=GEHHHHHHIHEDF@HGHHHEFHHGIHIHHHHIHHHHCHHIIIIIHHHIIHHEIHIIIIIIHHIIIIHIIIIIIIIHHGIHIIIIHIIIHIHHHHIIIIDDBD@
@HISEQ:969:HM2KJBCX2:2:1101:5624:34656 2:N:0:ACTATGCA
CACGTTTATTCCCCCAACTATCCCTATTAATCATTACGGTGGTCCTAGAAACCAACAAAATAGAACCACAACGTCCTATTCTATTATTCCATGCTAATCTATTCAAGCAATAGCCCGCTTTAAACACTCTAATTTTTTCAAGGTAATGGTCCTGGCTCCCCAACACACCCAATAAAGGACATGCTGGCTCACCAGAAGGAAGACCCGACAGCAGACAGTACTCGCCAAAGACGGACCGCCCGGCCAGGCCTAAAATTCAACTACGAGCTTTTTAACTGCAACAACTTTAATATACGCTATTGGAGCTGGAATTACCGCGGCTGCTGGCACCAGACTTGCCCTCCAA
+
DDADDHIIIIIIIIIIHHHGIIIIIIGIIIIIIIIIIIGIIIIIIHHIIIIHH1GHEEHHHHHHHIHIIHIIIIIIGHIFHIIIIHIIIHHEHHHHIIIIHHIIIIIIIIIIIIIIIIHIIIIHIIIIIIIIIIIIHHIIIIIIIIIIIIIIIHHHHIIHIIIIIIIIIIIIIIIIIIHIIIIIIGIIHIIIIIIIIIIIIIIIIIIIIIIIIIIIIIIIIHIIIIII=HHHIIIIIIIIIIIHHIIIIIIIIIIIIIIIIIIIIHIIHIIIIIHIIIIIIIIHIIIIIIIIIIIIIIIHIIIIIIIIIIIIIIIIIIIIIIIIIIIIIIIIIIIIIIIIIDDDDD
@HISEQ:969:HM2KJBCX2:2:1101:8626:34610 2:N:0:ACTATGCA
CACGTTTATTCCCCCAACTATCCCTATTAATCATTACCTCGGTCCTAGAAACCAACAAAAATAAGACCAAAAAAAGTCTTCTTTTATTATTCCATGCTGAGATATTCAAGCATCAAGGCCTGCTTTGAACACTCTAATTTTTTCAAAGTAAAAGTCCTGAATCCCTAACACATCCAGTAAAGAACATGCTAGATCTTCAGAAAGAAGATCTGCTTCGCCAGTACACACCTTTCGATGGACTGGAAAAAAATGCAGAAAAATAAATTTTTCGCCTTTCTTTTTTACAAAGCAAACCCAAAATCCAACTACGAGCTTTTTAACTGCAGCAACTTTAATATACGCTATTGGAGCTGGAATTACCGCGGCTGCTGGCACCAGACTTGCCCTCCAA
+
BDDCDHIIHIIIIIIIIIIIIIIIIIIIIIIIIIIIIIGIIIIIIIIIIHIIIIGIIHEHHGHIE?GHHFEHHHIIIFFHIHHHIHHHHHHHGHIIHHIIH<GHIIIIIIIIIGIIHHHHIIIIHHHIIFHIIIIIIIIIIIIHIIIHHIIIIIIHIHHIHHHIIIIIHHHHHIIIIIIIIIIHHIHFEHHHIHIHHHIHIIIIIHHIIIHHIIIHIIIIIIIHHIHIIHHIIIIIHIIHIIIIIIIIHIIIIIIIIIIIIIIIIIIIHIIIIIIIIIIIIIIIIIIIHHIIIIIIIIIHHHHHHIIHHHHIIIIIIGIIIIIIIIIIIHIIIIIIIIIIIIIIIIIIIIIIIIIIIIIIIIIIIIIIIIIIIIIIIIIIIIIIIIDDDDD
@HISEQ:969:HM2KJBCX2:2:1101:18063:34754 2:N:0:ACTATGCA
CACGTTTATTCCCCCAACTATCCCTATTAATCATTACGTCAATCCTAGAAACCAACAAAATAGGATCGTCGCCTATTTCATTATTCCATGCTAATGTATTCAAGCGTTAGCCTGCTTTAAACACTCTAATTTTTTCAAAGTAACAGTCCTGTTTCCCCGCAACACCAACTTAATGGCATTACGGTTCTACAAGAAGGAGGAATCAGCAAAGCCAGTGCATACCAGTGGCACGACCAACTTGCTGACCCCGAAATTCAACTACGAGCTTTTTAACTGCAACAACTTTAATATACGCTATTGGAGCTGGAATTACCGCGGCTGCTGGCACCAGACTTGCCCTCCAA
+
DDDDDIIIIIIIIIIHIIIIIIIIIHIIIGHIHIIIHIIIIIIIHFHIHIHIGIIIIHIHIIHHHHHHIIICHIH?HI?CGHCCH?HEHEC@GHHGIIHHEGHIIIIHIIIIIIHHHIHGIHHHHIIIHGHHIIIGIIHIIHHHHIIIII8HHFHHIIIIIIIIIIIHHHIIIIIIIIIIIIIIIIHII;IHIIIIIIII=IIIIIIHHIIIII<IIIIIIIIIII=IIIIIIIIIIGIHIHFIHGIIIHIIIIHIIHIHIIIIIIIIIIIIIIIIIIIIIIIIIIIIIIIIIIIIIIIIIIIIIIIIIIIIIIIIIIIIIIIIIIIIIIIIIIIIIIIDDDDD
@HISEQ:969:HM2KJBCX2:2:1101:13411:35342 2:N:0:ACTATGCA
CACGTTTATTCCCCCAACTATCCCTATTAATCATTACGTCGATCCTAGAAACCAACAAAATAGAATCAAACGTCCTATTTCGTTATTCCATGCTAATGTATTCAAGCGTGAGCCTGCTTTAAACACTCTAATTTTTTCAAAGTAACAGTCCTGATTCCCCAAGACACCAAATTAATGACATCATGGTTCGTCAGAAGGTAGGAATCAATAATACCAGTACGTACAATAGCACGACCAATAAATTGATCCCGAAATTCGACTACGAGCTTTTTAACTGCAACAACTTTAATATACGCTATTGGAGCTGGAATTACCGCGGCTGCTGGCACCAGACTTGCCCTCCAA
+
DBDDDGHHHIIHIIIIIIIIIIHHHIIIHIIIIGIIIIIIIDHIGHHIIIIIIIGIHEFFGHIHCEHIIIIHGHHHIHHHIIHIHIGIHHEFEHIHHIIIIHIIIIIIIIHIHHIIIIHIHIIIIIHIHIHIIHHHIIHHHHIIIIIIIIIIHIHIGIIIIIHIIIIIHHHGHHFHHHHIIIHHIIHGHHHIIIHHIIIHIIIIIIIHHGIIIIIIIHIIIIIIIIIIHIIHIIIIIIIIIIHEIIIIIIHHGIHHIIIIIIIIIHIIIIIIIIIIIIIIIIIHEHHIIIIIIIIIHIIIIIIIHHHIIIIIIIIIIIIIIIIIIIIIIIIIIIIIIIIIDDDDD
@HISEQ:969:HM2KJBCX2:2:1101:16662:35382 2:N:0:ACTATGCA
CACGTTTATTCCCCCAACTATCCCTATTAATCATTACATCGATCCTAGAAACCAACAAAATAGAATCGGATGTCCTATTTCATTATTCCATGCTAATGTATTCAAGCGTGAGCCTGCTTTAAACACTCTAATTTTTTCAAGGTAACAGTCCTAATTCCCCGTGACACCAAATTAATGGCATTACGGTTCTTTAGAAGGTGAGAAATCAATAATATCAGTACATACCAACGGCATGACCGAAACATTGATCCCGAAATTCAACTACGAGCTTTTTAACTGCAACAACTTTAATATACGCTATTGGAGCTGGAATTACCGCGGCTGCTGGCACCAGACTTGCCCTCCAA
+
DDCDDIIIIIIHHHIIIIIIIIHIIIIIIIIIIIIIIIHHHHHHHHHEHHIHGEGHIGHECHGHIIIHGIIHHHHIIHHEHHIIHHIGEHEFHHIIHHHIIIIHIHHHHHIIIIIHIIIHGEIHHHHIHHGHIHHIHIIHIIIHHIIHHHHHIIIIIIHHHIIHIIIIIHIIIIIIHHGHIHHHIIIIIIIIIIIHHHIHIIIHIIHIIIIIIIHHGIIIIIIIIIGIIIIHIIIHHIIHIIHHHFIIIHIIIHHIIIIIIHGIHIIIIHIIIIIIIIIHHIIIIIIHIIIIIHHHIIIIIIIIIIIIIIIIIIIGIIIIIIIIIIIIHHGIIIIGIIIIIIDDDDD
@HISEQ:969:HM2KJBCX2:2:1101:3305:35571 2:N:0:ACTATGCA
CACGTTTATTCCCCCAACTATCCCTATTAATCATTACGTCGATCCTAGAAACCAACAAAATAGGGTCAAACGTCCTATTTCATTATTCCATGCTAATGTATTCAAGCGTGTGCCTGCTTTAAACACTCTAATTTTTTCAAAGTAACGGTCCTGATTCCCCATGACACCAAATTAATGACATCACAGTTCGTCAGAAGGTAGAAATCAATAATACCAGTGCATACCAGAGGCACGACCAATATATTGATCCCGAAATTCAACTACGAGCTTTTTAACTGCAACAACTTTAATATACGCTATTGGAGCTGGAATTACCGCGGCTGCTGGCACCAGACTTGCCCTCCAA
+
DDDDDIIIIIIIIIIIIIIIIIIIIIIIIIHIIIIIIIIIIIHIIIIIIIIIIGIIGHHHHIHIGFHIIIHIGHIIIIIIIHHIIIIIHIIIGIIIIIIIIGHIIIIIIIIHIIIIIIIHHHHIIHHIIIHIIIIIIIIIIIIIIIIIIIIHIIHHIIIIIIIIIIIIIIIIIIIIHIIIIIIHHIIIIIIIIIIIIIIIIIIIHIIIIIIIIIIIIIIIIIIIIIIIIIIIIIIIIIIIIIIHHIII=IIIIIIIIIIIIIIIIIIIIIIIIIIIIIIIIIIIIIIIIIIIIIIIIIHGHIIIIIIIIIIIIIIIIIIIIIHIIIIIIIIIIIIIIIIIIDDDDD
@HISEQ:969:HM2KJBCX2:2:1101:6962:35347 2:N:0:ACTATGCA
CACGTTTATTCCCCAACTATCCCTATTAATCATTACGTCGATCCTAGAAACCAACAAAATAGGTTCGATCGTCCTATTTCGTTATTCCATGCTAATGTATTCAAGCGCGAGCCTGCTTTAAGCACTCTAATTTTTTCAAAGTAACAGTCCTGTTTCCCCGCAACAACAAATTAATGCCATCACGGTTCTACAAGAAGGAGGGACCAGTGAGGCCAGTGCATACCAGTGGCACGACCAACCTACTGGCCCCGAAATTCAACTACGAGCTTTTTAACTGCAACAACTTTAATATACGCTATTGGAGCTGGAATTACCGCGGCTGCTGGCACCAGACTTGCCCTCCAA
+
DDDCDIIIIIIIIIIIIIIIIIIHIIIIIIIIIIHIIIIIIIIIIIIHHHIEHHIFFHIIIHIIIIHIIHIIIIIHHHHIIIIIIIIGHIIEHHIIIIIHHFHIIIIIIIIHIIHIIIIIIIIIIIIIIIIHIIIIIIIIIIIIIIHHHIHIIIIIIIIIIIIIIIIIIIIIHIIIHHIIIIIIIIIIIIIHIIHIIIHIIIHIIIIIIIIIHIIIIHIIIIIIIIIIIIIHIIIIIIIIIHHGIIIIHIIIIIIHHIHIIIIIIIIIIIIIIIIIIIIIIIIIIHIIIIIIIIIIIIIHIIIIIIIIIIIIIIIIIIIIIIIIIIIIIIIIIIIIIIIIDDDDD
@HISEQ:969:HM2KJBCX2:2:1101:17161:36157 2:N:0:ACTATGCA
CACGTTTATTCCCCCAACTATCCCTATTAATCATTACGTCGATCCTAGAAACCAACAAAATAAGATCAAACGTCCTATTTCATTATTCCATGCTAATGTATTCAAGCGTGTGCCTGCTTTAAACACTCTAATTTTTTCAAAGTAACAGTCCTGATTCCCCATAACACCAAATTAATGACATCATAGTTCGTCAGAAGGGAGAAATCAATAATACCAGTACATACCGAAGTACGACCGATATATTGATCCCGAAATTCAACTACGAGCTTTTTAACTGCAACAACTTTAATATACGCTATTGGAGCTGGAATTACCGCGGCTGCTGGCACCAGACTTGCCCTCCAA
+
DDDDDGHIHIIIIIIIIIIIIIIIIIIIIIIIIIIIIHIIIIIIIIIHHHIHIIIIIHIIIIGIHIIIIIIIGHHIHIHIIIIIIIIIIGHHIIIIIIIHIHHIHIHHIIIIIIIHIIIIIIIIIIIIIIIIIIIIIHIIIIIIIIIHIIIIIIIIIIIIIIIIIIHIIIIIIIIIIIIIGIIIIIIIIGIHIIIIIIIIIIIIIIIIIIIIIIIIIIIIIIIIIIIIIIIIIIIIIIIIIIHFIIIIIHIIHHGIIHIIHIHIIIIIIIIIIIIIIIIIIIIIIIIIIIIIIIIIIIIIIIIIIIIIIIIIIIIIIIIIIIIIIIIIIIIIIIIIIIIIDDDDD
@HISEQ:969:HM2KJBCX2:2:1101:5794:35103 2:N:0:ACTATGCA
CACGTTTATTCCCCCAACTATCCCTATTAATCATTACGTCGATCCTAGAAACCAACAAAATAGAATCAAACGTCCTATTTCGTTATTCCATGCTAATGTATTCAAGCGTGAGCCTGCTTTAAACACTCTAATTTTTTCAAAGTAACAGTCCTGATTCCCCATGACACCAAATTAATGACATCATGGTTCGTCAGAAGGTAGGAATCAATAATACCAGTACGTACAATAGCACGACCAATAAATTAATCCCGAAATTCAACTACGAGCTTTTTAACTGCAACAACTTTAATATACGCTATTGGAGCTGGAATTACCGCGGCTGCTGGCACCAGACTTGCCCTCCAA
+
DDDDDHHHIIIIIIIIIIHIIIIIIIIIIIIIIIIIIIIIIIIIIIIIIIIIIIHHHH?HIIIIIIIHGHEHHIIIIIIIIIIIIIHHIIIIIIIHIIIIIIIHHIIHHHIIIIIIIIIIIIIIIIIIIIIHIIIHIIIIIIIIIIIIIIIIIIIHIIIIIIIIIIIGIIHIIIIIIHIIIIIIIIIIIIIIIIIIIIIIIIIIIIIHIIIIIIIIIIHIIIIIIIIIIIIIIIIHIIIIIIIIIIIIIIHFHIIIIIIIHIIIIIIHIHIIIIIIIIIIIIIIIIIIIIIIIIIIIIIIIIIIIIIHHIIIIIHIIIIIIIIIIIIIIIIIIIIIIIIHDDDDB
@HISEQ:969:HM2KJBCX2:2:1101:2472:36042 2:N:0:ACTATGCA
CACGTTTATTCCCCCAACTATCCCTATTAATCATTACGTCGATCCTAGAAACCAACAAAATAGAATCAAACGTCCTATTTCATTATTCCATGCTAATGTATTCAAGCGTGAGCCTGCTTTAAACACTCTAATTTTTTCAAAGTAACAGTCCTGATTCCTCACAACACCAAATAAATGACATCATGGTTCGTCAGAAGGGAGAAACCGACGATGCCAGTACGTACCGAGGCACGACCAACATGATGGTCCCGAAATTCAACTACGAGCTTTTTAACTGCAGCAACTTTAATATACGCTATTGGAGCTGGAATTACCGCGGCTGCTGGCACCAGACTTGCCCTCCAA
+
DDDDDHIIIHHHHIIIIHIIIIIHIIIIIIIIIIIIGIIIIIIIIHIIHIIIIHIH1GHHIHHFHHIIIIHHHIGHGIIHIIHIIHHHIHIHHHEIIIIIIHHHIHIIIIIIIHHHIHHIIHIIIIIHIIIHHHIIIIIIIIHHIHHIIIIIIIIIHHHIIIIIHGHIIIHHHHIIIIIIIIIIIIIIIIIIIIIIIIIIIIIHIIIIIIIIIIIIIIIIIIIIIIIIIIIIIIIIIIIIIHHGIIIHIIIHIIIIIIIIIHIIIIIIIIIIIIIIIIIIIIIIIIIIIIIIIIIIIIIIIIIIIIIIIIIIIIIIIIIIIIIIIIIIIIIIIIIIIIIIDDDDD
@HISEQ:969:HM2KJBCX2:2:1101:10215:37629 2:N:0:ACTATGCA
CACGTTTATTCCCCCAACTATCCCTATTGATCATTACGTCAATCCTAGAAACCAACAAAATAGGATCAAACGTCCTATTTCATTATTCCATGCTAATGTATTCAAGCGTTAGCCTGCTTTAAACACTCTAATTTTTTCAAAGTAACAGTCCTGTTTCCCTGCAACACCAAATTAATGACATTACAGTTCTTCAAGAAGGAGGAACCAGTAAAGCCAGTACATACCAGAGGCACGACCAACCTACTAATCCCGAAATTCAACTACGAGCTTTTTAACTGCAACAACTTTAATATACGCTATTGGAGCTGGAATTACCGCGGCTGCTGGCACCAGACTTGCCCTCCAA
+
DDDBDHIIIIIHHHHHIIHHHIEECEHHHHEHHGHEHHHIGHHHFHHGEEHHCFGHHHGIIGHECHFHHHIEHHH=GCGEIHCFHE@@CGFHI1FEHH?FCHHIHIIIHIIIIIHHIHGHHGHHHHIHHHHIIHEGHHHIIIIIIHHIHIHHHHHEHIIHHHHHGHIHHEHHIIHHHHHHGHIHHIHHIHHHIIIIIIIHIHGHHGHIIIHHHFHIIHHHHHHHIHIIIIIIIHHIIIIIFIHGCHHEHGHEHEIHHHHHGCCIIIIIIIIIHHHHIIIHIIIIHHEHHIIIIHHIIIIHIIIIIIIIIIIHIIIIIIHIIIIHIIIIIIIHGGEEHIIIHDDDDD
@HISEQ:969:HM2KJBCX2:2:1101:5924:37880 2:N:0:ACTATGCA
CACGTTTATTCCCCCAACTATCCCTATTAATCATTACGTCAATCCTAGAAACCAACAAAATAGGATCAAACGTCCTATTTCATTATTCCATGCTAATGTATTCAAGCGTTAGCCTGCTTTAAACACTCTAATTTTTTCAAAGTAACAGTCCTGTTTCCCTGCAACACCAAATTAATGACATTACAGTTCTTCAAGAAGGAGGAACCAGTAAAGCCAGTACATACCAGAGGCACGACCAACTTACTAATCCCGAAATTCAACTACGAGCTTTTTAACTGCAACAACTTTAATATACGCTATTGGAGCTGGAATTACCGCGGCTGCTGGCACCAGACTTGCCCTCCAA
+
DDDD<FHIII@CGFHHIIHIHIHHFEHIIIIIIIIIHIF?GHHHIIHHHIIIEHFHHIIIIIGE1@HF?HHHFEHIIIHHHIIHHIIEHIGGGHHHIHHIIHFEEEHHHHHHHHGHHHIHFCEHHHHHHEGHHHFFCHEHIHGHHHIHGHHIIHHIIHHIIHEHHHIHHHHHHIHIHHHHHIIHFHFHHHIHHHIIIHGGIIIIHHIHHHIHHGIIHHHIIIHHHI=IIHHDIGII=FGHH?HFCIIIHIHHG@CIH?HEHE<GHGIHGIIHEHDHCIIIIIIIIHHFIIIIHIIIHHHGHHH@GIHIIIIIIIIIIIIIIIIHIHEHIIHH?HIHIIIIHDCDDB
@HISEQ:969:HM2KJBCX2:2:1101:5096:37412 2:N:0:ACTATGCA
CACGTTTATTCCCCCAACTATCCCTATTAATCATTACATCGATCCTAGAAACCAACAAAATAGAATCTGATGTCCTATTTCATTATTCCATGCTAATGTATTCAAGCGTAAGCTTGCTTTAAACACTCTAATTTTTTCAAGGTAACAGTCCTAATTCCCCATAACATCAAATAAATGACATTATGGTTCTTTAGAAGGTGAGAACCAATAAAACCAGTACATACCAAGGCATGACCGATTCCTTGATCCCGAAATTCAACTACGAGCTTTTTAACTGCAACAACTTTAATATACGCTATTGGAGCTGGAATTACCGCGGCTGCTGGCACCAGACTTGCCCTCCAA
+
DDDDDIIIIIIIIIIIIIIIIIIIIIIIIIHIIIIIIIIIHIIIIIIIGIGIIIIIEHHHIIIIIIIIHHIHHIIIHIHHIIIIIIIIIIIHGIIIIHIIIIIIIIIIIIIIIIIHIHIHIIHHHHHIIIHIIIIIHIIIIIIIIIIIIIIIIIIIIIIIIIIIHIIIIIIIIIIHIIIIIIIIIIIIIIIIIIIIIIIIIIIIIIIIIIIIIIIIIIIIIIIIIIIIIIIIIIIIIIIIIIIHIIIIIIIIIIIIIIIIIIIIIIIIIIIIIHIIIIIIIIIIIIIIIIIIIIIIIIIIIIIIIIIIIIIIIIIIIIIIIIIIIIIIIIIIIIIIIIIIDDDDD
@HISEQ:969:HM2KJBCX2:2:1101:19422:38011 2:N:0:ACTATGCA
CACGTTTATTCCCCCAACTATCCCTATTAATCATTACGTCGATCCTAGAAACCAACAAAATAGGTTCGATCGTCCTATTTCGTTATTCCATGCTAATGTATTCAAGCGCGAGCCTGCTTTAAGCACTCTAATTTTTTCAAAGTAACAGTCCTGTTTCCCCGCAACAACAAATTAATGCCATCACGGTTCTACAAGAAGGAGGGACCAGTGAGGCCAGTGCATACCAGTGGCACGACCAACCTACTGGCCCCGAAATTCAACTACGAGCTTTTTAACTGCAACAACTTTAATATACGCTATTGGAGCTGGAATTACCGCGGCTGCTGGCACCAGACTTGCCCTCCAA
+
DDDDDIIIIIIIIIIIIIIIIIIIIIIIIIIIIIIIIIIIIIIIIIIIIIIIIHIIIIHIIIIIIIIIIIIIIIIIIIHIIIIIIIIIIGIIIIIIIHIIIHHHIIIIIIIIIIIIIIIIIIIIIIIIIIIIIIIIIIIIIIIIIIIIHHIIIIIIIIIIIIIIIIIIHIHIIIIIIIIIIIIIIIIIIIIIIIIIIIIIHIIIIIIIIIIIIIHIIIHIIIIIIIIIIIIIIIIIIIIHIIIIHIIIIIIIIIIIIIIIIIIIIIIIIHIIIIIIIIIIIIIIIIIIIIIIIIIIIIIIIIIIIIIIIIIIIIIIIIIIIIIIIIIIIIIIIIIIIIIIIDDDDD
@HISEQ:969:HM2KJBCX2:2:1101:9587:38338 2:N:0:ACTATGCA
CACGTTTATTCCCCCAACTATCCCTATTAATCATTACGTCAATCCTAGAAACCAACAAAATAGGATCAAACGTCCTATTTCATTATTCCATGCTAATGTATTCAAGCGTTAGCCTGCTTTAAACACTCTAATTTTTTCAAAGTAACAGTCCTGTTTCCCTGCAACACCAAATTAATGACATTACAGTTCTTCAAGAAGGAGGAACCAGTAAAGCCAGTGCATACCAGAGGCACGACCAACCTACTAATCCCGAAATTCAACTACGAGCTTTTTAACTGCAACAACTTTAATATACGCTATTGGAGCTGGAATTACCGCGGCTGCTGGCACCAGACTTGCCCTCCAA
+
DDDDDIIIIIIIHIIIIIIIIIIIIIHIIIIIIIHIIIIIIIIHIIIIIIIHIIIIIGEHHHHHHHIIIIIIIIIIIIHIIIIIIIIIHIIHIHHGIHIHHIIIIIHIIIIIIIIHIHIHIIIIHIIHHIIIIIIIIIIIHIIIIIIIIIIIIIIIIIIIIIIIIIIIIIHIIIIIIHHIIIIIIIIIIIIIIIIIIIIIIIIHIIIIIIHFIIIIIIIIHIIIIIIIIIIIIIIIIHGHHHHGHIHHIIIIIIIHIIIIIHFIIIIHIIIIIIIIIIIHIIIIIIIIIIIIIIGIIIIIIIIIIIIIIIIIIIIIIIIIIIIIIIIIIIIIIHIIIIIIIDDDDD
@HISEQ:969:HM2KJBCX2:2:1101:19943:38413 2:N:0:ACTATGCA
CACGTTTATTCCCCCAACTATCCCTATTAATCATTACGTCAATCCTAGAAACCAACAAAATAGGATCAAACGTCCTATTTCATTATTCCATGCTAATGTATTCAAGCGTTAGCCTGCTTTAAACACTCTAATTTTTTCAAAGTAACAGTCCTGTTTCCCTGCAACACCAAATTAATGACATTACAGTTCTTCAGAAAGGAGGAATCAGCGAAGCCAGTACATACCAAAGGCACGACCAACCTGCTAACCCCGAAATTCAACTACGAGCTTTTTAACTGCAACAACTTTAATATACGCTATTGGAGCTGGAATTACCGCGGCTGCTAGCACCAGACTTGCCCTCCAA
+
DCDDDIIIIIIIIIIIIIHIIIIIIIIIIIIIIIIIIIIIIIIIIIIIHIIIIIIIIIIIIHHIIIIIIIIIIIIIIIIIIIIIIIIHHHHIIIIGIIIIIGHIIIIIIIIIIIIIIIIIIIIIIIIIIIIIIIIIIIIIIIIIIIIIIIIIIIIIIHIIIIIIIIIIIIHHIIIIIIIIIIIIIIIIIIIIIIIIIIIIIIIIHHIIIIIIIIIIIIHIIIIIIIIIIIIIIIIIIIHIIIIIHIIIIIIIIHIIIIIIIIIIIIIIIIIIIIIIIIIIIIIIIIIHHIIIIIIIIIIHHIIIIIIIIIIIIIIIIIIIIIHHD1IIHIIIHGIHIHIIH@DDD<
@HISEQ:969:HM2KJBCX2:2:1101:13814:38395 2:N:0:ACTATGCA
CACGTTTATTCCCCCAACTATCCCTATTAATCATTACGTCAATCCTAGAAACCAACAAAATAGGATCGAACGTCCTATTTCATTATTCCATGCTAATGTATTCAAGCGTTAGCCTGCTTTAAACACTCTAATTTTTTCAAAGTAACAGTCCTGACTCCCCACAACATCAAATTAATGACATCATGATTCATCAGAAGGGAGAAATCAATGACATTAGTACGTACCGAAGGCACGACCGACGTATTGATCCCGAAATTCAACTACGAGCTTTTTAACTGCAACAACTTTAATATACGCTATTGGAGCTGGAATTACCGCGGCTGCTGGCACCAGACTTGCCCTCCAA
+
DDDDDIIIIIIIIIIIIIIIIIIIIIIIIIIIIIIIIIIIIHIIIIIIIIIHIIIIIIHIIIIHIIIIIIFHHIIIIIHIIIHIHIIHFIIHCHHHIIIIIHHHHHIGIIIIIIIIIIIIIIHIHIIIHIIHHIGHHHIIIIIGIHIIIIIHHIIIIIIIHIIIIIIIIIIIIIIIIHHGIIIIIIHHIIIHHIHIHIIIHIIIIIIIIIIIHHIIIIIIIIHIIIIII=IIIIIIIIIIIHHIIIIIIIIIIIIHIIIIHHIIIIIIIIIIIIHIIIIIIIIIIIIIIIIIIIIIIIIIIIIIIIIIIIIIIIIIIIIIIIIIIIIIIIIIIIIIIIIIIDDDDD
@HISEQ:969:HM2KJBCX2:2:1101:5469:37891 2:N:0:ACTATGCA
CACGTTTATTCCCCCAACTATCCCTATTAATCATTACGTCGATCCTAGAAACCAACAAAATAGAATCAAACGTCCTATTTCATTATTACATGCTAATGTATTCAAGCGTTAGCCTGCTTTAAACACTCTAATTTTTTCAAAGTAACAGTCCTGATTTCCCGCAACACCAAATTAATGACATCACGGTTCGTCAAGAAGGAGGAATCAGTAAAGCCAACAGTACATACCGAAGGCATGACCAACTTACTAACCCCGAAATTCAACTACGAGCTTTTTAGTTGCAACAACTTTAATATACCCTATTGGAGCTGGAATTACCGCGGCTGCTGGCACCAGACTTGCCCTCCAA
+
DDDDDHIFHIIHIIIHIIIHIIIIIIHIIIIIIIIIIIIIIIHIIIIIIIIIHHIIIIHHIIHFHHIHHEHHHHIIIIIIIIIIIIIHIIIHHIEHIGHHHHHHIIGIHHIIIHIIHIHHIHFHGIIIIHIIHIHIIHIIIIHHIIIHIIIIIIIIIIIHHI=CIHHIIHIHGIIIIIHHIIIIIHHHGIHHHHIIIIIIIHHHHFIIIIIIHHHHIIIHHHHIHGIIIIIIIIIIIIIIIIIIIHGCDEHDIHIHIIIIIIHIIIIIIIIIIIIIIIIIHIHIIIIGIIIIIHIHHIHIGIIHIIHIIIIIIIHDIIIIIIIIIIIIIIIIHHIIIIIIIIIIDDDDD
@HISEQ:969:HM2KJBCX2:2:1101:9162:40642 2:N:0:ACTATGCA
CACGTTTATTCCCCCAACTATCCCTATTAATCATTACGTCAATCCTAGAAACCAACAAAATAGGATCGAACGTCCTATTTCATTATTCCATGCTAATGTATTCAAGCGTTAGCTTGCTTTAAACACTCTAATTTTTTCAAAGTAACAGTCCAAATTCCCCGCAACACCAAATTAATGGCATTACGGCTCATCAGGAAGGAGGAATCAGTGAGACCAGTGCATACCGATGGCATGACCAATCTACTAACCCCGAAATTCAACTACGAGCTTTTTAACTGCAACAACTTTAATATACGCTATTGGAGCTGGAATTACCGCGGCTGCTGGCACCAGACTTGCCCTCCAA
+
DDDDDIIIIIIIIIHIIIIIIIIIIIIIIIIIIIIIIIIIIIIIHIIIIIIHGHHIIIIHIIHHIIGHHHHIHIIIIIIIIIIIIIIHIHIGIIIIIIIIIIIIIIIIIIIIIIIIIIIIIIIIIIIIIIIIIIIIIIIIIIIIIIIIIIIHIIIIIIIIIIIIIIIIIIIIIIIIIIIIIIIIIIIIIIIIIIIIIIIIIIIIIIIIIIIIIIIIIIIIIIIIIIIIIIIIIIIIIIIIIIIHHIHIIIIIIIIIIIIIIIHIIIIIIIIIIIIIIIIIIIIIIIIIIIIIIIIIIIIIIIIIIHIIIIIIIIIIIIIIIIIIIIIIIIIIIIIIIIIIIDDDDD
@HISEQ:969:HM2KJBCX2:2:1101:6182:40948 2:N:0:ACTATGCA
CACGTTTATTCCCCCAACTATCCCTATTAATCATTACGTCGATCCTAGAAACCAACAAAATAGAATCAAACGTCCTATTTCATTATTCCATGCTAATGTATTCAAGCGTGCGCCTGCTTTAAACACTCTAATTTTTTCAAAGTAACAGTCCTGATTCCCCACGACACCAAATTAATGACATCGCGGTTCTTCAGAAGGTAGGAACCAATAATGCCAGTGCGTACCGAGGCACGACCGACAATCTGATCCCGAAATTCAACTACGAGCTTTTTAACTGCAACAACTTTAATATACGCTATTGGAGCTGGAATTACCGCGGCTGCTGGCACCAGACTTGCCCTCCAA
+
DDDDDHEGHIIIIIIIIIIIIIIIIHHIIIIIIIIHIIIIIIIIGIIIHIIIGHFHEEHHIIIIIFHHIICHHIHIIHIIIIHHIHIHHCHHCHFIIIIIIIIIIIHIIIIIIIIIIHHIHIIIIIIHIIIHHHIHHIIIIIIIIIIIHIIIIIIIIIIIIIIIIIIIIIIHIIIIIIIIHIIIIIIIIHIIIIIII3IIIIIIIIIHIIIIIIIIIIIIIIIIIIIIIIIIIIII>IIIIHHGIIIIIIIIIIIIIIIIIIIIIIIIIIIIIIIIIIIIIIIIIIIIIIIIIIIIIIHHIIIIIIIIIIIIIIIIIIIIIIIIIIIIIIIIIIIIIIIIDDDDD
@HISEQ:969:HM2KJBCX2:2:1101:7350:41062 2:N:0:ACTATGCA
CACGTTTATTCCCCCAACTATCCCTATTAATCATTACGTCGATCCTAGAAACCAACAAAATAGAATCAAACGTCCTATTCCATTATTCCATGCTAATGTATTCAAGCGTGAGCCTGCTTTAAACACTCTAATTTTTTCAAAGTAACAGTCCTGATTCCCCACAACACCAAATAAATGACATCATGGTTCGTCAGAAGGGAGAAACCAACAATGCCAGTACGTACCTAGGCACGACCGACATGATGGTCCCGAAATTCAACTACGAGCTTTTTAACTGCAGCAACTTTAATATACGCTATTGGAGCTGGAATTACCGCGGCTGCTGGCACCAGACTTGCCCTCCAA
+
DDDDDIIIIIIIIIIIIIIIIIIIHIIIIIIIIIIIIIIIIIHCHHIIIIIIIIIIIIIHIHHHHIIIIIIHHHHHHIIEHHIIIIIHHHIIIHHIHIIHIHHIIIIIHHIHHHIIIHFHIIIIIHIIHIIHIIIIIHHIIHHHIHIIHIHIIIIIHHIGHIHHCHHHHIIHHIHGHIEHHHHIIIHHHHHIIGHHHIIIHHIIIHHIIIIIIIFIIIIIIGHIIIHIIHIIIGIIIIIIIIHGIIIIHIIIIIIIIIIIIHIIIIIIIIIIIIIIIIIIIIIIIIIIIIIIIIIIIIIIIIIIIIIIIIIIIIIIIIIIIIIIIIIIIIIIIIIIIIIIDDDDD
@HISEQ:969:HM2KJBCX2:2:1101:10631:41520 2:N:0:ACTATGCA
CACGTTTATTCCCCCAACTATCCCTATTAATCATTACGTCAATCCTAGAAACCAACAAAATAGGATCGAACGTCCTATTTCATTATTCCATGCTAATGTATTCAAGCGTTAGCCTGCTTTAAACACTCTAATTTTTTCAAAGTAACAGTCCTGTTTCCCTGCAACACCAAATTAATGACATTACAGTTCTTCAAGAAGGAGGAACCAGTGAAGCCAGTACATACCAGAGGCACGACCAACCTACTAATCCCGAAATTCAACTACGAGCTTTTTAACTGCAACAACTTTAATATACGCTATTGGAGCTGGAATTACCGCGGCTGCTGGCACCAGACTTGCCCTCCAA
+
DDD@DICGHIIEEHH?CEHHHIIHEHHHIIFHIIIHHC<GEHE@CHHIFHHIGI1GHHH@G@11CCEGHHFDCECGFHIGIGHHIIH1C@D1FHHFIIIIIHHIIHIIIIIHFHIHIIGIHHGIHIIIHIHIIIHHGIIIIHFHIIIIIIIHIGIHHEIIIHHHIIIHHFHIIIIIIHIIHHIIIFIIIIIIIIIHIIHHIIHHIIHIIGIHIIIIIIIHHCIHIIIHIGIIGHIIHIHIHHHHFHHAIIIIHHIIIIHIHIIIHHFIIIIIIHIHIIIIIIHHHEIIHIIIIIHHHHIHHHIHHEIIIIIIIIGIIIIIIIIIIIIIIIGIIIIIIIIIH@DABD
@HISEQ:969:HM2KJBCX2:2:1101:14866:41928 2:N:0:ACTATGCA
CACGTTTATTCCCCCAACTATCCCTATTAATCATTACGTCAATCCTAGAAACCAACAAAATAGGATCAAACGTCCTATTTCATTATTCCATGCTAATGTATTCAAGCGTTAGCCTGCTTTAAACACTCTAATTTTTTCAAAGTAACAGTCCTGTTTCCCTGCAACACCAAATTAATGACATTACAGTTCTTCAAGAAGGAGGAACCAGTAAAGCCAGTGCATACCAGAGGCACGACCAACCTACTAATCCCGAAATTCAACTACGAGCTTTTTAACTGCAACAACTTTAATATACGCTATTGGAGCTGGAATTACCGCGGCTGCTGGCACCAGACTTGCCCTCCAA
+
DDDDDIIIIIIIIIIIIIIIIIIIIIIIIIIIIIIIIIIIIIIIIIIIIIIIIIIIIIIIHHGHHIIIIIIHIHIIIIIIIIIIIIIIIIIIGIHIIIIIIHHIIIIIIIIIIIIIHIIIIHIHIIHHHIIIHIIIIIIIIIIIIHIIHIIIHIIIIIIIIIIIIIIGIIHHIIHIIIIIIIIIIIIHHHIIIIIIIIIIIHIHHIHIIIIIIIIIIHIIIIIIIIIIIIIIIIIIIIHIIIIHHIIHIIHIIIIIHIIIIIIIIIIIHIIIIIIIIIIIIIIHIIHIIIIHIIIIIIIIIIIIIIIIIIIIIIIIIIIIIIIIIIIIIIIIIIIIIIIIIDDDDD
@HISEQ:969:HM2KJBCX2:2:1101:6567:42486 2:N:0:ACTATGCA
CACGTTTATTCCCCCAACTATCCCTATTAATCATTACGTCAATCCTAGAAACCAACAAAATAGGTTTGAACGTCCTATTTCATTATTCCATGCTAATGTATTCAAGCACAAGCCTGCTTTAAGCACTCTAATTTTTTCAAGGTAATAGCTCTGCTTCCCCAACGCACTAACTTAATAGCATGCTGGTTGTTCAGAAGGTAGGAATTCATCAGGCCAGTGCGGACAGTGAAGCCCGACCAACCGACAAACTCCGAAATTCAACTACGAGCTTTTTAACTGCAACAACTTTAATATACGCTATTGGAGCTGGAATTACCGCGGCTGCTGGCACCAGACTTGCCCTCCAA
+
DDDDDIIIIIIIIIIIIIGIIIIIIIIIIIIHIIIIIIIIIIIIIIIIIIIGHIIIIIIIIGHHHIIIII?GHEHIIIIGHHIHIIIGHIIIGIIIIIIIIIIIIIIIIIIHIIIIHIHHIGIIIIHIIIIHHIHIIIIIIIIIIIIIIIIIIHIIHIIIIIIHIHIIIIIIIIIIIIIIIIIIIIIIIIIIIIIIIIIIIIIIIIIIIIIIIIIIIIIIHIIIIIIIIIIIIIIIIIIIHIIHHDIIIIIIIIIIIIIIIIIIIIIIIIIIIIIIIIIIIIIIIIIIIIIIIIIIIIIIIIIIIIIIIIIIIIIIIIIIIIIIIIIIIIIIIIIIIIIIIIDDDDD
@HISEQ:969:HM2KJBCX2:2:1101:5406:42586 2:N:0:ACTATGCA
CACGTTTATTCCCCCAACTATCCCTATTAATCATTACGGTGATCCTAGAAACCAACGAAATAGAATCAGTCCGTCCTATTTCATTATTCCATGCTAATGTATTCAGACGTTAGCCTGCTTTAAACACTCTAATTTTTTCAAAGTAACAGTCCTGATTTCCCATCACACCAAATGAATGGCATGAAAGTTCCTCAGAAGGTAGAGATTCATCTCACCAGTGCAGACAATTAAGCCTGACCAATGGGTAAACCCCGAAGTTCAACTACGAGCTTTTTAACTGCAACAACTTTAATATACGCTATTGGAGCTGGAATTACCGCGGCTGCTGGCACCAGACTTGCCCTCCAA
+
DDDDDIIIIIIIIIIIIIIIIIIIIIIIIIIIIIIIIIIIIIIIIIIIIIIIHIIIIHIIIIIGIIIIIHIGIIIIIIIIIIIHIIIIIHIIIIIIGIHIIHIHIIIIIIIIIIIIIIIIIIIHIIIIHIIIIIIIIIHIIIIIIIIIIHIIIIIIIIHIIIIIIIIIIIIIIIIIIIIIIIIIIIIIIIIIIIIIIIIIIIIIIIIIIIIIIIIIIIIIIIIIIIIIIIIIIIIIIIIIIIIIIHHIIIHIIIIIIIIIIIIIIIIIIIIIIIIIIIIIIIIIIIIIIIIIIIIIIIIIIIIIIIIIIIIIIIIIIIIIIIIIIIIIIIIIIIIIIIIIIIIDDDDD
@HISEQ:969:HM2KJBCX2:2:1101:1473:43112 2:N:0:ACTATGCA
CACGTTTATTCCCCCAACTATCCCTATTAATCATTACGGTGATCCTAGAAACCAACAAAATAGAACCATGCCGTCCTATTCTATTATTCCATGCTAATGTATTCGAGCAAAAATGCCTGCTTTAAACACTCTAATTTTTTCAAGGTAAAGGTCCTGGATCCGCAAGACACCCAATTAAGGACATCAAGTTTCTCCAGAAGGTGAGAAATCAACAGCGACAGTTCATACCCCTTAAGGCATGACCATCACGTCAATCCCGAAATTCAACTACGAGCTTTTTAACTGCAACAACTTTAATATACGCTATTGGAGCTGGAATTACCGCGGCTGCTGGCACCAGACTTGCCCTCCAA
+
DDDDDHHIIIIIIIIIIIIIIHIIIIIIIIIIIIIIIIIIIIIIIIIIIIIIIIIHHHHIIIHGHIIIIHEHHHIHIIHIIIIIIIIIIHIIEHIIIIHIIHHHHIHIIIIIIIHIIIIIHIIIIIIIIIIIIIIIIHHIIIHHIHIIIIIIIIIIIIHHIIIIIIIIIIHIIIIIIIIIIIIIIIIHIIHIIIIIIIIIIHIIIIIIIIIIIIIIIHIIIIIIIIIIIIIIIIIIIIIIIIIIIIIIHHGDIIIIIIIIIIIIIIIIHHIIIIIIIIIIIIIIIIIIIIIIIIIIIIIIHIIIIIIIIIIIIIIIIIIIIIIIIIIIIIIIIIIIIIIIIIIIIIIIDDDDD
@HISEQ:969:HM2KJBCX2:2:1101:12240:43100 2:N:0:ACTATGCA
CACGTTTATTCCCCCAACTATCCCTATTAATCATTACGTCGATCCTAGAAACCAACAAAATAGAATCAAACGTCCTATTTCGTTATTCCATGCTAATGTATTCAAGCGTGAGCCTGCTTTAAACACTCTAATTTTTTCAAAGTAACAGTCCTGATTCCCCATGACACCAAATTAATGACATCATGGTTCGTCAGAAGGTAGGAATCAATAATACCAGTACGTACAATAGCACGACCAATAAATTGATCCCGAAATTCAACTACGAGCTTTTTAACTGCAACAACTTTAATATACGCTATTGGAGCTGGAATTACCGCGGCTGCTGGCACCAGACTTGCCCTCCAA
+
DADDDIIIHIIIIIIIIIIIIIIIIIIIIIIIIIIIIIIIIIIIIIIIIIIIIHIIIIIIIIFHHIIIIIIIHHHIIIIIIIIIIIIHIIIIIIIIIIIIIIHIIIIIIIIIIHHIIIIIIIIIIIIIIIIIIIHIIIIIIIIIIIIIIIIIIIIIIIIIIIHIIIIIIIIIIIIIIIIIIIIIIIIIIHIIIIIIIIIIIIIIIIIIIIIIIIIIIIIIIIIIIIIIIIIIIIIIIIIIIIIHIIIIIIIIIIIIIIIIIIIIIIIIIIIIIIIIIIIIIIIIIIIIIIIIIIIIIIIIIIIIIIIIIIIIIIIIIIIIIIIIIIIIIIIIIIIIIIIIDDDDD
@HISEQ:969:HM2KJBCX2:2:1101:15220:43730 2:N:0:ACTATGCA
CACGTTTATTCCCCCAACTATCCCAATTAATCATTACGTCAATCCTAGAAACCAACAAAATAGGATCAACGTCCTATTTCATTATTCCATGCTAATGTATTCAAGCGCGAGCCTGCTTTAAACACTCTAATTTTTTCAAAGTAACAGTCCTGATTCCCCACCACACCAAATTAATGACATGATGGTTCGTCAGAAGGTAGGAATCAGTAACACCAGTACGTACCGAAGGCACGACCAGCGTACTAATCCCGAAATTCAACTACGAGCTTTTTAACTGCAACAACTTTAATATACGCTATTGGAGCTGGAATTACCGCGGCTGCTGGCACCAGACTTGCCCTCCAA
+
@ADDDHCHFCHEE?DDHIIIIHIHIIIIIIIIIGGIIIHGFIIGHHIIIIIGHHIIEHHFGHHHIIIIICGDGHIIHGHHHFEHHHHEEGHHGCHHHHIIIIIIHHIIIIIHIIHIIHIIHHHIIIHIHIHHHHEEIIIIIIIHIIIIIIIIIIGFHHHHHEHIIHHHIFHIHHIHFHHIHHHHHHHHIIHIIHIHIHIGHHIHHHHHFHHHIHHIIHIIHIHHHHIIHGHIHIIIIIHEIHHGIIHDHHHHHHIIGIHECCHHEIIIIIIHHFHHHIIHGHEFHGIHHIIHCHEHHHHHIHHFHIIIIIIIIIIIIHHFHIHEHHHIIIIIHHGIIIIHDDDDB
@HISEQ:969:HM2KJBCX2:2:1101:16611:43582 2:N:0:ACTATGCA
CACGTTTATTCCCCCAACTATCCCTATTAATCATTACGGTGATCCTAGAAACCAACAAAATAGAACCATGCCGTCCTATTCTATTATTCCATGCTAATGTATTCGAGCAAAAATGCCTGCTTTAAACACTCTAATTTTTTCAAGGTAAAGGTCCTGGATCCGCAAGACACCCAATAAAGGACATCAAGTTTCTCCAGAAGGTGAGAAATCAACAGTAACAGTTCATACCCCTTAAGGCATGACCGTCACGTCAATCCCGAAATTCAACTACGAGCTTTTTAACTGCAACAACTTTAATATACGCTATTGGAGCTGGAATTACCGCGGCTGCTGGCACCAGACTTGCCCTCCAA
+
@DBD@FHIHHEGHHIIHIIIHCGHIGHIEHEHHHHHHEHHE?HGIHHIEHII1FHIEHH?EG1<1FFEHD1C?@CCHHHHCEFIHGHF@CCFC?CGHI@FHHG@@CCCHHHIIIIHEH@CHHEFEHECFHGHHB@HHH@CGHIIH@III8HGE@EHHHGHHH@HGGHHGGIGIHHIHHE6GGH@?EGFHGCHG@HIHEGIHHEIIIIIHHHHHIHHGCEEHF1GIIIFCHIHHIIGIFHHHIIIHIIIHHG@IHEC/D1FCIHCHIIHGCHHEGHHHIHHHFCIHHIHEGFHHCIIHHHHGHHHIIIHHFCF1CHIIIHIHDCIHCCHIIHIIHFGHHCEHEIHEHCHDAADD
@HISEQ:969:HM2KJBCX2:2:1101:10123:43768 2:N:0:ACTATGCA
CACGTTTATTCCCCAACTATCCCTATTAATCATTACGTCAATCCTAGAAACCAACAAAATAGGATCGAACGTCCTATTTCATTATTCCATGCTAATGTATTCAAGCGTTAGCCTGCTTTAAACACTCTAATTTTTTCAAAGTAACAGTCCTGTTTCCCTGCAACACCAAATTAATGACATTACAGTTCTTCAGAAAGGAGGAATCAGCGAAGCCAGTACATACCAGTGGCACGACCAACCTGCTGACCCCGAAATTCAACTACGAGCTTTTTAACTGCAACAACTTTAATATACGCTATTGGAGCTGGAATTACCGCGGCTGCTGGCACCAGACTTGCCCTCCAA
+
DCDDDIIIIIIIIIIIIIIIIIGHIIIIIHHGHIIHHHIIIIIIIIIHIIGHIIIIGHHHHHEHHIHIIHIHGHIIGFEHHGHIIH?GHIHHIHEIIIHIIFIHIHIHHHEHIIIHIIIIIHIIIIHIIIHHHHHHHIIIIIIIHIIIIHIIIIIHIIHIIIIIIIIIIHIHIIIIIIIIIIIIIIIIIIIIIIIIIIIIIIIIHIIIIIIIIIIIIIIIHIIIIIIIIIIIIHIIIIII=IHGIIIIIIIIIIIIIIIIIIIIIIIIIIIIIIIIIIIIIIIIHHIIIIIIIIIIIIIIIIIIIIIIIIIIIIIIIIIIIIIIIIIIIIIIIIIIIIIGDDDDD
@HISEQ:969:HM2KJBCX2:2:1101:5476:44044 2:N:0:ACTATGTA
CACGTTTATTCCCCCAACTTCCCTATTAATCATTACGTCAATCCTAGAAACCAACAAAATAGGATCAACGTCCTATTTCATTATTCCATGCTAATGTATTCAAGCGCGAGCCTGCTTTAAACACTCTAATTTTTTCAAAGTAACAGTCCTGATTCCCCACCACACCAAATTAATGACATGATGGTTCGTCAGAAGGTAGAAATCAGTAACACCAGTACGTACCGAAGGCACGACCAGCGTACTAATCCCGAAATTCAACTACGAGCTTTTTAACTGCAACAACTTTAATATACGCTATTGGAGCTGGAATTACCGCGGCTGCTGGCACCAGACTTGCCCTCCAA
+
DDDDDIIIIIIHHIIIIIIIIIIIHIIIIIIIIIIIIIIIHIIIIIIIIIIHHHIIIIIHIHHHIIIIIIIIIIIIIIIIIIIIIIIIIIIGFHIIIHIIIHHIIIIIIIIIIIIIIIIIIIIIHIIIIHIIIHIIIIIIIIIIIIIIIIIHIIIIIIIIIIIIIIIIIIIIIIIHIIIIIIIIIHIIIIIIIIIIIIIIIIIIIIIIIIIIIIIIIIIIIHIIIHIIIIIIIIIIIIIIIIHHIIIIIIIIIIIIHIIIIIIIIIIIIIIIIIIIIIIIIIIIIIIIIIIHIIIIIIIIIIIIIIIIIIIIGIIIIIIHIIIIIIIIIIIIIIIIIIIDDDDD
@HISEQ:969:HM2KJBCX2:2:1101:20303:44086 2:N:0:ACTATGCA
CACGTTTATTCCCCCAACTATCCCTATTAATCATTACGTCAATCCTAGAAACCAACAAAATAGGATCGAACGTCCTATTTCATTATTCCATGCTAATGTATTCAAGCGTTAGCCTGCTTTAAACACTCTAATTTTTTCAAAGTAACAGTCCTGTTTCCCTGCAACACCAAATTAATGACATTACAGTTCTTCAAGAAGGAGGAACCAGTAAAGCCAGTACATACCAGAGGCACGACCAACCTGCTGACCCCGAAATTCAACTACGAGCTTTTTAACTGCAACAACTTTAATATACGCTATTGGAGCTGGAATTACCGCGGCTGCTGGCACCAGACTTGCCCTCCAA
+
DDDDDHIHHIIIEHHHIIGHHHHIIIIIIIIIIHIGIHHHHIIIIII1FHHE1DHHCFHHIIFHIFIIIIIHIIHIIHG?GHHEHIIHHHHIIHFHHIGHHGHHH?GEFHIIIIIGHHHFHHIGHHHHHIFHHHHHHHIHIEFHIHHIHHHIHHHHIIFHHDIIIIIIIHGFHHHIIHHHEHIHHIHE@HGEHIIHIIIIIIIIHHIHEHHHHHHHIIHHHFHEHH=IHFIIIIHHEHFEHHAECHHHGIHHFGCFECHIIIIHHFIIIIIIHHHFHHHHIGHHHEHHHHG@E@IIHHEGHHIIIHEIIHHEHHDCHHIIIIIIHHIIIIIIIHIHIIIIHADDDD
@HISEQ:969:HM2KJBCX2:2:1101:9806:43879 2:N:0:ACTATGCA
CACGTTTATTCCCCCAACTATCCCTATTAATCATTACGTCAATCCTAGAAACCAACAAAATAGGTTTGAACGTCCTATTTCATTATTCCATGCTAATGTATTCAAGCAAATGCCTGCTTTAAACACTCTAATTTTTTCAAAGTAACAGTCCTGTTTCCCTGCAACACCAAATTAATGACATTACAGTTCTTCAGAAAGGAGGAATCAGCGAGACCAGTTCATACCAGTGGCACGACCAGCCTGCTGACCCCGAAATTCAACTACGAGCTTTTTAACTGCAACAACTTTAATATACGCTATTGGAGCTGGAATTACCGCGGCTGCTGGCACCAGACTTGCCCTCCAA
+
BDDDDIIIIIIIIIIIIIIIIIIIIIIIIIIIIIIIIIHIIIIIIIHHHIIIIIIIIICHHIHIFHHHHHIIIIIIIIIHIHIHHHGHIIIIHHHIIIIIIIHHIIIIIIIIHIIIIIIIHGHHIIIIHHIIHHIIIIGHHIIIIIIIHIIIIGIIIIIIIHIIIHHIIIIIHIHIHHHIIIIIIIIIIIIIIIIIIIIIIIIIIIHIIIIIIIIIIHIIIIIHIIIIIIIIIIIIIIIIIIIHFIIIIIIIIIIIIIIIIIIIIIIIIIIIIIIIIIIHIIIIHIIIIIIIIIIIIIIIIIIIIIIIIIIIIIIHIIIIIIIIIIIIIIIIIHHIIIHIIDDDDD
@HISEQ:969:HM2KJBCX2:2:1101:13492:44254 2:N:0:ACTATGCA
CACGTTTATTCCCCCAACTATCCCTATTAATCATTACGTCAATCCTAGAAACCAACAAAATAGGATCAACGTCCTATTTCATTATTCCATGCTAATGTATTCAAGCGCGAGCCTGCTTTAAACACTCTAATTTTTTCAAAGTAACAGTCCTGATTCCCCACCACACCAAATTAATGACATGATGGTTCGTCAGAAGGTAGAAATCAGTAACACCAGTACGTACCGAAGGCACGACCAGCGTACTAATCCCGAAATTCAACTACGAGCTTTTTAACTGCAACAACTTTAATATACGCTATTGGAGCTGGAATTACCGCGGCTGCTGGCACCAGACTTGCCCTCCAA
+
DC@@DCHCGDHH@GHDCHEE@D<<C<CECEFFEFH@HE11<0<1DF<CF@HE1FHHHHHHH@C?H1<DFEHC1EHECHCCGHHIIIH11<<CCHHHEGGGF@@HCIIDIHHF@FHHGFGCFDGEGIHHCHHHFGFFAFEIHHHIIIHHCHHF<FEEGHHIIIHHHIHGGHHEFCEHIHIFIIIIIIHEHDIIIHHHHEHHHHIHIIHIIIIHHHIHHFHIIHIIII?IIFIIHHIHIIIHIIHHHGIHIHHEHGF@HF0EHIIIIIHFFHIIGHIIHIHHHHHG?HGHHHIIHHIEHIIIIIIIHIHIIIIHIIHEDFIIHHHHGIIIIIIHHHHIIIHHDBDD@
@HISEQ:969:HM2KJBCX2:2:1101:14547:44832 2:N:0:ACTATGCA
CACGTTTATTCCCCCAACTATCCCTATTAATCATTACGTCAATCCTAGAAACCAACAAAATAGGATCAAACGTCCTATTTCATTATTCCATGCTAATGTATTCAAGCGTTAGCCTGCTTTAAACACTCCAATTTTTTCAAAGTAACAGTCCTGTTTCCCTGCAACACCAAATTAATGACATTACAGTTCTTCAAGAAGGAGGAACCAGTAAAGCCAGTGCATACCAGAGGCACGACCAACCTACTAATCCCGAAATTCAACTACGAGCTTTTTAACTGCAACAACTTTAATATACGCTATTGGAGCTGGAATTACCGCGGCTGCTGGCACCAGACTTGCCCTCCAA
+
DDDDDHIIIHIIIIIIIIIIIIIIIIIIIIHIIIIHIGHHIIIIIIIIIIIIHIIIIIIGIIIGIIIIIIHIHIIIIIIIIIIIIIIHIIIIIGIIIHHHHHHIIIHIIIIHIIIIIHIHHHIIIIIIHHIIIIIIIIIIIIIIIIHIHIIHIIIIIIIIHIIIIIIIIIIIIIIIHHHIIIIIIIIIIIIHIIIIIHIIIIIIIIHHIIIIIHIIIIHHIIIGHFIHIIIIIIIIHGIIHGGFFHIHHIIHGIIIIHEHEHDIHHIHHIIIHIIIHHHHIIIIIIIIIIIIIIIIIIIIIIIIIIIIIIIIIIIIIIIIIIIIIIIIIIIIIIIIIIIIIDDDDD
@HISEQ:969:HM2KJBCX2:2:1101:1659:44932 2:N:0:ACTATGCA
CACGTTTATTCCGCCCAACTATCCCTATTAATCATTACGTCGATCCTAGAAACCAACAAAATAGAATCAAACGTCCTATTTCGTTATTCCATGCTAATGTATTCAAGCGTGAGCCTGCTTTAAACACTCTAATTTTTTCAAAGTAACAGTCCTGATTCCCCATGACACCAAATTAATGACATCATGGTTCGTCAGAAGGTAGGAATCAATAATACCAGTACGTACAATAGCACGACCAATAAATTGATCCCGAAATTCAACTACGAGCTTTTTAACTGCAACAACTTTAATATACGCTATTGGAGCTGGAATTACCGCGGCTGCTGGCACCAGACTTGCCCTCCAA
+
DDDDDIIIIHIIIIIIIIIIIIIIHIIIIHHIIIIIIIIIIIIIIIIIIIIIIIHGIIHHIIIIIIIIIIHIEHIHIHHHIIHHIIIIIIIIIIIIIIIIIHHIHIIIIIIHIHHHIIHIIIIIIIIIIIIIIIIIIIHHIIIIHIIIIIIHIIIIIIIIIIIIIIIIIIIIHHIIIIIIIIIIIIIIIIIIIIIIIIIIIIIIIIIIIIHIIIIIIIIIIIIIIHIIIIIIIIIIIIIIIIIHG<IIIIIIIIIIIIIIIIIIIIIIIIIIIIIIIIIIIIIIIIIIIIIIIIIIIIIIIIIIHIIIIIIIIIIIIIIIIIIIIIIIIIIIIIIIIIIHIDDDDD
@HISEQ:969:HM2KJBCX2:2:1101:1956:44890 2:N:0:ACTATGCA
CACGTTTATTCCCCCAACTATCCCTATTAATCATTACGTCGATCCTAGAAACCAACAAAATAGGGTCAAACGTCCTATTTCATTATTCCATGCTAATGTATTCAAGCGCGAGCCTGCTTTAAACACTCTAATTTTTTCAAAGTAACAGTCCTGATTCCCCGCCACACCAACTTAATGACATGACGGTTCTTCAGAAGGGAGAAACCAGTGACACCAGTGCATACCGAAGGCACGACCAGCGTACTGATCTCGAAATTCAACTACGAGCTTTTTAACTGCAACAACTTTAATATACGCTATTGGAGCTGGAATTACCGCGGCTGCTGGCACCAGACTTGCCCTCCAA
+
DDDDDHHIIIIIIIGIIIIIHIIIIIIIIHIIIIIIIIIIIIIGIIHHGIIIFHIIIGHHHIH<FHIIIGIHIIIIGIIIIIIIIIIHIIHHHH?HIHHHHHHHIHHHHIIIIIIIIIIIIFIHHHGIIHHIHHHHHHIGIIHHIIIHHIIHFHIIIIGHIIIIIGHHIHIIIIHIIIIII;HHIGIIIHIIIIIIIIIHHHHIHIHIIIIHHGIHHHIIIIIIIIIHIIIIIIIIIIIIHHHFCGIIIIIIIIIIIHIHHCHHIIIIHIIIIIIIIHIIIIIIIIIIGIIIIIIIIIIIIIIIIIIIIIIIIIIIIIIIIIIIIIIIIIHIIIIHIIIIIDCDDD
@HISEQ:969:HM2KJBCX2:2:1101:15814:44512 2:N:0:ACTATGCA
CACGTTTATTCCCCCAACTATCCCTATTAATCATTACGTCAATCCTAGAAACCAACAAAATAGGATCGAACGTCCTATTTCATTATTCCATGCTAATGTATTCAAGCGTTAGCCTGCTTTAAACACTCTAATTTTTTCAAAGTAACAGTCCTGTTTCCCTGCAACACCAAATTAATGACATTACAGTTCTTCAAGAAGGAGGAATCAGTAAAGCCAGTACATACCATAGGCACGACCAACCTACTGACCCCGAAATTCAACTACGAGCTTTTTAACTGCAACAACTTTAATATACGCTATTGGAGCTGGAATTACCGCGGCTGCTGGCACCAGACTTGCCCTCCAA
+
DDDDDHHHIHIIIIHIIIIIIIIGHHIIIIIIGIIIIHGGHGIIIIIGHHFHHHIIIHHHHIHGHIIGHIHIHHIHEEHGIHFHHHHHEHHHHHHIIIHIHFHIIHHIIIHHHIIHHIHHHHIIIIIIIIHIHHHHIIHIIHIIIIHIHHIGIIHIIIIIIHIIIIHHIIHIIIIIIIIHIIIIIIIIIIIIIIIHIIIIIIIIHIIIIIIHHIIIIIIIIIIIIHIIIIIIIHIIIHHIIHIHHIHGIIIIHIIGIHIIHIIIIHIIIIIIIIHIIIIIIIHIIIIIIIIIIIIIIIIIIIIIIIIIIIIIIIIGIIIIIIIIIIIIIIIIIIIIIIIIIDDDDD
@HISEQ:969:HM2KJBCX2:2:1101:8364:44982 2:N:0:ACTATGCA
CACGTTTATTCCCCCAACTATCCCTATTAATCATTACGTCAATCCTAGAAACCAACAAAATAGGATCAAACGTCCTATTTCATTATTCCATGCTAATGTATTCAAGCGTTAGCCTGCTTTAAACACTCTAATTTTTTCAAAGTAACAGTCCTGTTTCCCTGCAACACCAAATTAATGACATTACAGTTCTTCAAGAAGGAGGAACCAGTAAAGCCAGTACATACCAGAGGCACGACCAACTTACTAATCCCGAAATTCAACTACGAGCTTTTTAACTGCAACAACTTTAATATACGCTATTGGAGCTGGAATTACCGCGGCTGCTGGCACCAGACTTGCCCTCCAA
+
DDDDDIIIIIIIIIIIIIIIIIIIIIIIIIIIIIIIIIIIIIIIIIIIIIIIIIIIIIHIIIIIIIIIIIIIHHIIHIIIIIIIIIIIIIIIIIIIIIIIIIIIIIIIHIIIHIIHIIIIIIIIIIIIIIIIIIIIIIIIIIIIIIIIIIIIIIIIIIIIIIIIIIIIIIIHIIIIIIIHHIIIIIIIIIIIIIIHIIIIIIIHIIIIIIHIIIIIHIIIIIIIIIIIHIIIIIIIIIIIIIIIHIIIHIHIIIIIIIIIIIIIIIIIIIIIIIHIIIIIIIIIIIIIIIIIIIIIIIIHIIIIIIIIIIIIIIIIIIIIIIHIIIIIIIIIIIIIIIIIIDDDDD
@HISEQ:969:HM2KJBCX2:2:1101:19692:45594 2:N:0:ACTATGCA
CACGTTTATTCCCCCAACTATCCCTATTAATCATTACGTCAATCCTAGAAACCAACAAAATAGGATCAAACGTCCTATTTCATTATTCCATGCTAATGTATTCAAGCGTTAGCCTGCTTTAAACACTCTAATTTTTTCAAAGTAACAGTCCTGTTTCCCTGCAACACCAAATTAATGACATTACAGTTCTTCAAGAAGGAGGAACCAGTAAAGCCAGTGCATACCAGAGGCACGACCAACCTACTAATCCCGAAATTCAACTACGAGCTTTTTAACTGCAACAACTTTAATATACGCTATTGGAGCTGGAATTACCGCGGCTGCTGGCACCAGACTTGCCCTCCAA
+
DDDDDIIIIIHIIIIIGIIIIIIIIIIIIHIIIIIHIFHIIHIIIHHGEHHHHIIIIIGIIIICHIHGGHEHIIHIIIIIIHIIIIIHHIIIHIHHHIIIHHHIIIHHIIIIHIIIIIIIIIIIIIIIIIIIHIIIIIIIIIIIIIIIHIIIIIIIIIIIIIHHHIIIIIHIHIHHIIHHHHIHIIIIHIIIGIIIIIIIIIIIIIIIIIIIIHIIIIIIIIIIIIIIIIIIIIIIIIIIIHHHFIHHIIIIIIIIIIIIIHHHIHIIIIIIGIIIIIIIIIIIIIIIIIIIIHIIIIIIIIIIIIIIIIIIIIIIIIIIIIIIIIIIIIIIIIIIIIIIIDCDDD
@HISEQ:969:HM2KJBCX2:2:1101:8300:45134 2:N:0:ACTATGCA
CACGTTTATTCCCCAACTATCCCTATTAATCATTACGTCAATCCTAGAAACCAACAAAATAGGATCAACGTCCTATTTCATTATTCCATGCTAATGTATTCAAGCGCGAGCCTGCTTTAAACACTCTAATTTTTTCAAAGTAACAGTCCTGATTCCCCACCACACCAAATAAATGACATGATGGTTCGTCAGAAGGTAGAAATCAGTAACACCAGTACGTACCGAAGGCACGACCAGCGTACTAATCCCGAAATTCAACTACGAGCTTTTTAACTGCAACAACTTTAATATACGCTATTGGAGCTGGAATTACCGCGGCTGCTGGCACCAGACTTGCCCTCCAA
+
CDDDDIIIIIIIIIIHIIIIIIIIIIIIIIIIIIIIIIIIIIIIIIIIIHIIIHIHHIGIIHHEEHHIIHIHIIIIIHHHHHIIIIIIIIGHIGHHIHIIIIIIIIIIIHHHIIIIIHHIIIIIIIIIIHIIHIHIHIIIIIIIHIHIIIIIIIIIHIIIHHHIIIIIIHIIIIHIIIIIIIIIIIIIIIIIIIIIIIIIIIIIIHIIIIIIIIIIIIHIIIIIIIIIIIIIIIIIIIIIIIHIIIHIIIIIIIIIIIIIIIIIIIIIIIIIIIIIIIIIIIHHIIIIIIIHIIIIIIHIIIIIIIIIIIIIIIIIIIIIIIIIIIIIIIIIIIIIIIIDDDDD
@HISEQ:969:HM2KJBCX2:2:1101:7201:45921 2:N:0:ACTATGCA
CACGTTTATTCCCCCAACTATCCCTATTAATCATTACGTGATCCTAAAACCAACAAAATAGAACCATCGTCCTATTTTATTATTCCATGCTAATGTATTCAAGCAAAAATGCCCGCTTTAAACACTCTAATTTTTTCAAAGTAAAGGTCCTGATTCATCGAAACACCCAAGAGCATCCCGAATCACCAGAAGGTGAGAAATTGGCTACACACCGTTTCATGCCCCTAAAGGCACAATCGATATATCCCAATCCCGAAATTCAACTACGAGCTTTTTAACCGCAACAACACTAATATACGCTATTGGAGCTGGAATTACCGCGGCTGCTAATACCAGACTTGCCCTCCAA
+
DDDDDIIIIIIIIIIHIIIIHIIIIIHIIIIIIIIIIIIIIIGIIIIIIIHIIIIHIIIIGEHHIFHIIHIIIIIIIIIIIIFHGHIHHHIIIIGIIIIIIHHHHIIIIIIIIIIIIIIHHHIIIIIIGIIIIIIIIIIIIIIIIIGHIIIIIIIIIIIIHHEHIIIIHIIIHIIIIIIIIGIIIIHIIIIIIHHIGIHIIIIIIIIIIIIIIIIIIIIIIIIIIIIIIIIIIIIIIIIIIHIHHIHGIIHIIIIIIIIIIIIIIIIIIIIIIIIIIIIIIIIIIIIIHIIIIIIIHIIIIIIIIIIIIIIIIIIIIIIIIIIIIIIIIIIIIIIIIIIIIIIIDDDDD
@HISEQ:969:HM2KJBCX2:2:1101:9473:44547 2:N:0:ACTATGCA
CACGTTTATTCCCCCAACTATCCCTATTAATCATTACCTCGACTCCGAAAGCCAACGAAATAGAACCGAGATCCTATTCCATTATTCCATGCACTAATGTTCAGGCTGTAGCGCCTGCTTTGAGCACTCCAATTTTTTCAAAGTAAACGTGCTGGCCACTTATGGCACTCGGTTAAGAGAACCATAAACGAACCAACAAAATCGTCCGGGCAGGCAGTAAACACCGCAAGGTGCACCACTCGCCCGAAACCGAGATCCAACTACGAGCTTTTTAACCGCAACAACATTAATATACGCTATTGGAGCTGGAATTACCGCGGCTGCTGGCACCAGACTTGCCCTCCAA
+
DBABDHHEHHHHFHIHIIIIHHIHIIIIIIIIIHHHH@HHICDEHEHDHE/CEHIIIIIIEHCHIIHHIHGFHEHHIIIHIIIIGIIHEHHGIIIHIIIHIIIHHIIIIHIIIIIIIIIIIIIIHIIIHHHIIHIHE@IIHIIIIIHIIIHIIIIIIIIIIIIIGIIIHIHHHHIHIIIIIIIIIIHIHIHIIIIIIIIIIIHIIIIIIIFIIIIIIIIIIIIII=IIIHIHIHIHIIIIHIHEBIIIIIIIIIHIGGIIIIIIIIIIIIIIIIIIIIIIIIIHIIIIIIIIIIIIIIIIIIIIIIIIIIIIIIIGIIHIIIIIIIIIIIIIIHIIIIIIIDDDDD
@HISEQ:969:HM2KJBCX2:2:1101:2368:46147 2:N:0:ACTATGCA
CACGTTTATTCCCCAACTATCCCTATTAATCATTACGTCGATCCTAGAAACCAACAAAATAGGGTCAAACGTCCTATTTCATTATTCCATGCTAATGTATTCAAGCGTGTGCCTGCTTTAAACACTCTAATTTTTTCAAAGTAACAGTCCTGATTCCCCATGACACCAAATTAATGACATCACAGTTCGTCAGAAGGTAGAAATCAATAATACCAGTGCATACCGGAGGCACGACCAATATATTGATCCCGAAATTCAACTACGAGCTTTTTAACTGCAACAACTTTAATATACGCTATTGGAGCTGGAATTACCGCGGCTGCTGGCACCAGACTTGCCCTCCAA
+
<D0DDFHHIIIIIIIGIIIIIIGGHIHIHIHIHH1@GC@EDHHEGEHHIHHHHI=CE?EFFCFHGHGFGEG<D=01DCCCHGG@GH?G1CE1FHEH@HG@EBCF1DEEHCCHHHHEHCCF1<EFE?GEFEGHGHADH?CGDHHHIHCHEHF;HHHF1<GE@D<D<<<<DIHFGC?#<E@FD@</<<CGEEHG1HCC.C<@@0HEHIHHEH<GC@C8HHHFHEC=HFHCHGC?8/1D<4C?GGFCCA<DCH1G@<1GG1GGDED1ECEHF11@F<CC1GEGHE?F?HH@D1EHCC?FIHHHIHE@CCE<GIHCHDDC/<F@EHF<1G@<?CED1GGIIDHF@?D@@
@HISEQ:969:HM2KJBCX2:2:1101:6202:45929 2:N:0:ACTATGCA
CACGTTTATTCCCCCAACTATCCCTATTAATCATTACGGTGATCCTAGAAACCAACGAAATAGAATCAGTCCGTCCTATTTCATTATTCCATGCTAATGTATTCAGACGATAGTCTGCTTTAAACACTCTAATTTTTTCAAAGTAACAGTCCTGATTTCCCATCACACCAAATAAATGGCATGAAAGTTCCTCAGAAGGTAGAGATCCATCTCACCAGTGCAGACAATTAAGCCTGACCAATGGGTAGACCCCGAGGTTCAACTACGAGCTTTTTAACTGCAACAACTTTAATATACGCTATTGGAGCTGGAATTACCGCGGCTGCTGGCACCAGACTTGCCCTCCAA
+
BADDDHHHIIIEHHHHHHIII?FHH?HHIIIIHIHIHIII1DG?HHIHGHECGHHHHIIHIE1DEHHICHH?=FFHHHHIFCHHH@EHFHFHIHIHHIIIIIHIIHIIIIIIIIIIIIHIIHHHHHHGIIIHIIIIIIIIIIIIIIIIIHIIIIIIIHHIIIIIIIIIIIIIIIIIIIIIIIIIIIIIIHIIIIIIIIIIIIIIIIIIIHIIIIIIIIIIIIIIIIIIIIIIIIIIIIIIIIIIHHDIIIIIIIIIIIIIIIIIIIIIIIIIIIIIIIIIIIIIIIIHIIIIIIIIIIIIIIIIIIIIIIIIIHIIIIIIIIIIIIIIIIIIIIIHIIIIIIIDDDDD
@HISEQ:969:HM2KJBCX2:2:1101:16639:45961 2:N:0:ACTATGCA
CACGTTTATTCCCCCAACTATCCCTATTAATCATTACGTCAATCCTAGAAACCAACAAAATAGGATCAACGTCCTATTTCATTATTCCATGCTAATGTATTCAAGCGCGAGCCTGCTTTAAACACTCTAATTTTTTCAAAGTAACAGTCCTGATTCCCCACCACACCAAATTAATGACATGATGGTTCGTCAGAAGGTAGAAATCAGTAACACCAGTACGTACCGAAGGCACGACCAGCGTACTAATCCCGAAATTCAACTACGAGCTTTTTAACTGCAACAACTTTAATATACGCTATTGGAGCTGGAATTACCGCGGCTGCTGGCACCAGACTTGCCCTCCAA
+
DDDDDGHHHIIHHHHHHIIIHIIHHIIIIE1GHFEHHHIIIIIIIIIHGIHFEHHHIIGHHECFHHHIIHH1FCEEEEHIIIGFHIIHFHIIIIFHIHIIHIHHGIHGIHDIIHIIHHHFGGHIIHHIHHIHIGIIIIIIIIIIIIHHIHIIFHHIIIIIHEHIIIHIHIHEHHHGHCIIIGHHHCHHIIIIIIIHIHHHIHFGIIIIHIIII<F<HIIIIIIIIIIIIIIIIIIIHIHIHHCFIHIIIIIIHHIIGIIIHDIHFHEHIHIIIIIIIIIIIIIIIIIIIIIIIIIIIIIIIIIIIIIHHIIIIIIHIIIIIIIIIIIIIIHIHIIIIIIIDDDDD
@HISEQ:969:HM2KJBCX2:2:1101:7782:46142 2:N:0:ACTATGCA
CACGTTTATTCCCCCAACTATCCCTATTAATCATTACGGTGATCCTAGAAACCAACAAAATAGAATCATGCCGTCCTATTTTATTATTCCATGCTAATGTATTCAAGCAAAATGCCTGCTTTAAACACTCTAATTTTTTCAAAGTAAAGGTCCTGGTTCCCCGCGACACCCAATTAAGGGCATCGTGGTTCTCCAGAAGGTGAGAAATTGACTACACCAGTTCATACCCCTTAAGGCACGACCGATGTGTCAATCCCGAAATTCAACTACGAGCTTTTTAACTGCAACAACTTTAATATACGCTATTGGAGCTGGAATTACCGCGGCTGCTGGCACCAGACTTGCCCTCCAA
+
DDDDDHIIIIIIIIIIIIIIIIIIIIIIIIIIIIIIIIIIIIIIIIIIGIIGIIIIEHHIIHHIIIIIIIHHIHHIIIIIIIIIIHHIIIHIIGHHIHHHIHIIIIIIIHIHHIHIIIIIIIIHIIIIIIIIIIIIIIHIIIIIIIIIIIIHIIIIIIIIIIIIIIIIHIIIIIIIIIIIIIIIIIIIIIIIIIIIIIIIIIIIIIIIIIIIIIIIIIIIIIIIIIIIIIIIIIIIIIIIIIIIIIIIIIHIIIIIIIIIIIIIIIIIIIIIIIIIIIIIIIIIIIIIIIIIIIIIIIIIIIIIIIIIIIIIIIIIIIIIIIIIIIIIIIIIIIIIIIIIIIIIIIIDDDDD
@HISEQ:969:HM2KJBCX2:2:1101:13784:46331 2:N:0:ACTATGCA
CACGTTTATTCCCCCAACTATCCCTATTAATCATTACGTCAATCCTAGAAACCAACAAAATAGGATCAAACGTCCTATTTCATTATTCCATGCTAATGTATTCAAGCGTTAGCCTGCTTTAAACACTCTAATTTTTTCAAAGTAACAGTCCTGTTTCCCTGCAACACCAAATTAATGACATTACAGTTCTTCAAGAAGGAGGAACCAGTAAAGCCAGTACATACCAGAGGCACGACCAACCTACTAATCCCGAAATTCAACTACGAGCTTTTTAACTGCAACAACTTTAATATACGCTATTGGAGCTGGAATTACCGCGGCTGCTGGCACCAGACTTGCCCTCCAA
+
D@D@D<DCGHIIIIIIIIIIIIIIIIIIIIIIIIIIIIIHIHIIIIIIIEHGH@HHFHCHIH?<EEHIIFHHII=HCH?GGHIIIHHEHGHHIIIFHIIIIIIIIHHIIIHIIHIIIIIGIHIIIIIIIHIIIIIIIIIIIIIIIHIGIIIIIIIHHIHIHIHHIIIIIIHHHIIIIHHHIIIHHHIHIHIIIIIHHHHIIHHHHGHIHHHIIHIHHIIIHHHHHHIHHIIIIIIIIHIIHFHHFIHHIIHIIIIIIIIIIIIIIIIIIIIIIIIIIIIIIIIIIIIIIIIIIIIIIIIIIIIIIIIIIIIIIIIIIIIIIIIIIIIIIIIIIIIHIIIIIDDDDD
@HISEQ:969:HM2KJBCX2:2:1101:11398:46485 2:N:0:ACTATGCA
CACGTTTATTCCCCCAACTATCCCTATTAATCATTACGTCGATCCTAGAAACCAACAAAATAGAATCAAACGTCCTATTTCATTATTCCATGCTAATGTATTCAAGCGCGAGCCTGCTTTAAACACTCTAATTTTTTCAAAATAACAGTCCTGATTTCCCACGACACCAAATTAATGACATCGTGGTTCGTCAGAAGGTAGGAATCAATTTGACCAGTACGTACCGAGGCACGACCGATCAACTGATCCCGAAATTCAACTACGAGCTTTTTAACTGCAACAACTTTAATATACGCTATTGGAGCTGGAATTACCGCGGCTGCTGGCACCAGACTTGCC
+
D@@D01CCF?<1<D?CG<CECCHHHGHHHEFHHGHHEEFHHEEIIGHCHHHHHHCCE?HHIHIEHHIIGIIGIFGHGH?HHHHHIIIIIIGHHHHFC@CHHFGEHGHDDHCHIGHIHCHHHHFGHHHHHFHIHHIIIHIIHGGHHICEFHEHFFHHE<HHEHHIII?FC9HGIIIHHGIHGC9@HHCEGHEHHHIHHIIHHHHHEHIHHHHIHFGHHHFAHIHHBHHE@=IHHHHEHDCGF<1HCHHHC1IIIHHF?HHEHHECFGEEGIIHHIHGF@GC@EC@IIHHHHG@DIIHEHIHHHFHFEEIHHIIHDHHHHE?CHEIHGEEHHHGCEBDDDB
@HISEQ:969:HM2KJBCX2:2:1101:14667:46518 2:N:0:ACTATGCA
CACGTTTATTCCCCCAACTATCCCTATTAATCATTACGTCAATCCTAGAAACCAACAAAATAGGATCGAACGTCCTATTTCATTATTCCATGCTAATGTATTCAAGCGTTAGCCTGCTTTAAACACTCTAATTTTTTCAAAGTAACAGTCCTGTTTCCCTGCAACACCAAATTAATGACATTACAGTTCTTCAGAAAGGAGGAATCAGCGAAGCCAGTGCATACCAGTGGCACGACCAACCTGCTGACCCCGAAATTCAACTACGAGCTTTTTAACTGCAACAACTTTAATATACGCTATTGGAGCTGGAATTACCGCGGCTGCTGGCACCAGACTTGCCCTCCAA
+
DDDDDIIIIIIIIIIIHIIIIIIIIIIIIIIIIIGIIIIIIIIIIIIIIIIIIIIIHIHIHHHHHIHIIIIIHHIIIIIIIIIIIIIIIIIIIIIIIIIHIHIHHIIHHIIIIIIIHIIIIIIIIIIIIHIIIIIIHIIHIIIIIIIIIIIIIIIIIIIIIIIIIIIIIIIIIIIIIHIIIIIIIIIIIHIIIIIIIIIIIIIHHIIIIIIIIIIIIIIIIIIIIIIIIIIIIIIIIIIIIIIHHIIIIIIIIIIIIIIIIIIIIIIIIIIIIHHIIIIIIIIIIIIHIIIIIIIIIIIIIIIIIIIIIIIIIIIIIIIIIIIIIIHIIIIIIIIIIIIIIDCDDD
@HISEQ:969:HM2KJBCX2:2:1101:20434:47011 2:N:0:ACTATGCA
CACGTTTATTCCCCCAACTATCCCTATTAATCATTACGTCGATCCTAGAAACCAACAAAATAGAATCAAACGTCCTATTTCGTTATTCCATGCTAATGTATTCAAGCGTGAGCCTGCTTTAAACACTCTAATTTTTTCAAAGTAACAGTCCTGATTCCCCATGACACCAAATTAATGACATCATGGTTCGTCAGAAGGTAGGAATCAATAATACCAGTACGTACAATAGCACGACCAATAAATTGATCCCGAAATTCAACTACGAGCTTTTTAACTGCAACAACTTTAATATACGCTATTGGAGCTGGAATTACCGCGGCTGCTGGCACCAGACTTGCCCTCCAA
+
DDDDDIIIIIIIIIIIIIIIIIIIIIIIIHHIIIIIIIIIIIIIIIIGIIIIIIIIIIIIIIIIIIIIIIIIIIGIIIIIIIIIIIIIIGIIIHHFHHIHIHHHIHHIIHHIHHIIIIIHHIHEGHHFFHIIHHHIIIIIIHHIHGIIHIIHIHIHIIHHIIHGHH?HIIIHHIIIHIHHHHHHHHHIHDHHHIHIHHGEGIHHHFIHIIIHHI<IIHIHIIIHIIIIIIIIIIHIHGHHHHHIIHHHDHEIIHHGIIIIIIIIIIIIIIIIHIIIIIHIIIHIIHGIIIHIIIIIIIIIIIIIIIHGHHIIIIIIIIIIIIIIHIIIIIIHHIIIIIIIDDCDD
@HISEQ:969:HM2KJBCX2:2:1101:15323:48400 2:N:0:ACTATGCA
CACGTTTATTCCCCCAACTATCCCTATTAATCATTACGTCGATCCTAGAAACCAACAAAATAGAATCAAACGTCCTATTTCATTATTCCATGCTAATGTATTCAAGCGTAAGCCTGCTTTAAACACTCTAATTTTTTCAAAGTAACAGTCCTGATTCCCCACGACACCAAATTAATGACATCGCGGTTCTTCAGAAGGTAGGAACCAATAATGCCAGTGCGTACCGAAGCACGACCAACAATTTGATCCCGAAATTCAACTACGAGCTTTTTAACTGCAACAACTTTAATATACGCTATTGGAGCTGGAATTACCGCGGCTGCTGGCACCAGACTTGCCCTCCAA
+
DD00D1<1DC@HI1/<D<1<CCCFG?CCF?H<CHHC<E11<?G?0<1<111F1C1<1<1DCHD1<1D<G?1<<<<D1F1D<GE?E?CHC11<<11GDE@86@E@@HEDCHCD88<52<@@DFGHHHHFIHG?@GCHGE6CIHBAB<GHHCEIHHHH/?(@D0GCHFHHGE;<<<EH#F:<CHEDECFGFG?HHG@D@%CC@#D<0<HIIHCH@EG<ACCB0EHH?F<D0=F<<<1<<CD<IHGDCF/<IHD11EIHGC<CEF<1F<C11@CC<1CCC1@HEFCHHF?C<1GCIIIHG<1@EEIIIHGG1IIIIHHHC1@<C@F?G1FDC@D<1C<EH<HFDD<<0
@HISEQ:969:HM2KJBCX2:2:1101:6508:48574 2:N:0:ACTATGCA
CACGTTTATTCCCCCAACTATCCCTATTAATCATTACGGTGATCCTAGAAACCAACGAAATAGAATCAGTCCGTCCTATTTCATTATTCCATGCTAATGTATTCAGACGATAGTCTGCTTTAAACACTCTAATTTTTTCAAAGTAACAGTCCTGATTTCCCATCACACCAAATAAATGGCATGAAAGTTCCTCAGAAGGTAGAGATCCATCTCACCAGTACAGACAATTAAGCCTGACCAATGGGTAGACCCCGAAGTTCAACTACGAGCTTTTTAACTGCAACAACTTTAATATACGCTATTGGAGCTGGAATTACCGCGGCTGCTGGCACCAGACTTGCCCTCCAA
+
DBDDDIIIIIIIIGIIHIIIIIHIIIIIIIIIIHIIIHIHHIIIIIIIIIHHIIIIIIIIHIHIIIIIHIIGIIGHIIGIIHIHIIIIHHHHCEHHHIIIIHHHIHIIIIIIHHIHIIIIIIHIIHIIIIIHHIIHHHHHHIIIIHIIHIIIIIHHIIIHIIIIIIIIHIHHHIHIIIIIIIIHHIIIIGIIHHIIIIIIIIIIIIIIIIIIIII3HIIIIIIIIIIHIIIIIHIIIIIHIIIIIHGIIIIIIIIIIIIIIIIIIIIIIIIIIIIIIIIHIIIIIIIHGHIIIIIHHIIIIIIIIIIIIIIIIIIIIIIIIIIIIIIIIIIIIIIHIIIGIIICDDDD
@HISEQ:969:HM2KJBCX2:2:1101:8685:48555 2:N:0:ACTATGCA
CACGTTTATTCCCCCAACTATCCCTATTAATCATTACGTCGATCCTAGAAACCAACAAAATAGAATCAAACGTCCTATTTCATTATTCCATGCTAATGTATTCAAGCGTGAGCCTGCTTTAAACACTCTAATTTTTTCAAAGTAACAGTCCTGATTTCCCACAACACCAAATAAATGACATCATGGTTCGTCAGAAGGGAGAAACCAACAATACCAGTACGTACCGAGGCACGACCGACATGATGGTCCCGAAATTCAACTACGAGCTTTTTAACTGCAGCAACTTTAATATACGCTATTGGAGCTGGAATTACCGCGGCTGCTGGCACCAGACTTGCCCTCCAA
+
DDDDDIGHIHIIIIIIIIIIGHHIIIIIIIIIIIIIIIIIHIIIIIIHIGHHHIIIIGEHHHIHIFHHFHHIHIHIIIIIIIHIIIIHHHHIIIHHHHIIHHHIIIIIHIIHIHIIIHIIHIIHIIIIHIHIIIHHHHHHHHHIIIIIIIIHIIIHIIIIIIIIIIIHIIIIHGIHIIIIIIIIHHHHIIIIIIIIIIHIIIIIIHHIIHIHHIIIHHHHIIIIIIIIIIIHIIHIIIIIIHGHIIIIIIIIIIIHIIIIIIIIIIIIIIHIIHIIIIHIIIIHIIIIIIGIIIIIIIIIIIIIIIIHGIIIIIIIIIIIHIIIIIIIIIIIIHHHIHIIDDDCD
@HISEQ:969:HM2KJBCX2:2:1101:20555:48070 2:N:0:ACTATGCA
CACGTTTATTCCCCCAACTATCCCTATTAATCATTACGTCAATCCTAGAAACCAACAAAATAGGATCAACGTCCTATTTCATTATTCCATGCTAATGTATTCAAGCGCGAGCCTGCTTTAAACACTCTAATTTTTTCAAAGTAACAGTCCTGATTCCCCACCACACCAAATTAATGACATGATGGTTCGTCAGAAGGTAGAAATCAGTAACACCAGTACGTACCGAAGGCACGACCAGCGTACTAATCCCGAAATTCAACTACGAGCTTTTTAACTGCAACAACTTTAATATACGCTATTGGAGCTGCAATTACCGCGGCTGCTGGCACCAGACTTGCCCTCCAA
+
DDDDDHHIIIGIIIIIIIIIIIIIIIIIIIIIIIIIIIIIIIIIIIIIIIIIIIIIIIIIIIIHIHIIIIHEHHIIIIIIIIIIIHIHIIIGHHFIHIIIIIIIIHHIIHHHIIIIIIIIIIIIIIIIIIIIIIIIIIIIIIIHIIIIIIIHIIGHIIIIIHIHHIIIIIIIIIIIIIIIIIIIIIIIHHIIIIIIIIIIIIIIIIIIIIIIIIIHHIIIIIIIIIIIIIIIIIIIIIIHIIIHHIHIIHIIIIIHIHIIIHIIIIIIIIIIIIIIIIIIIIIIIIIIIIIIIIIIIIIIIIIIIIIHIIIIIIIIIIIIIIIIIIIIIIIIIIIIIIIIDDDDD
@HISEQ:969:HM2KJBCX2:2:1101:19991:48477 2:N:0:ACTATGCA
CACGTTTATTCCCCAACTATCCCTATTAATCATTACGTCAATCCTAGAAACCAACAAAATAGGATCAACGTCCTATTTCATTATTCCATGCTAATGTATTCAAGCGCGAGCCTGCTTTAAACACTCTAATTTTTTCAAAGTAACAGTCCTGATTCCCCACCACACCAAATAAATGACATGATGGTTCGTCAGAAGGTAGGAATCAGTAACACCAGTACGTACCGAAGGCACGACCAGCGTACTAATCCCGAAATTCAACTACGAGCTTTTTAACTGCAACAACTTTAATATACGCTATTGGAGCTGGAATTACCGCGGCTGCTGGCACCAGACTTGCCCTCCAA
+
DDDDDIIIIIIIIIIHHIIIIHHIIIIIIIIIIIIIIIIIIIIIIIIIHIIIIIIHHIIIIIIHIIIIIIIGIIGIIIIHIIIIIIIHIIIIIIIIIIIHIEIIIIIIIIIIIIIIIIHIIIIIIIHIIIIIIIIHIIIIHIIHIIIIIIIHHHHHIIIIIIIIIIIIIIIIIIIIHIIIIIHI/IIIIIIIIIIIIIIIIIIIIIIIIIIIIIIIIIIIIIIIIIIIIIIIIIIIIIIIIIHIIIIIIIIIIIIIIIIIIIIIIIIIIIIIIIIIIIIIIIIIIIIIIIIIIIIIIIHIIIIIIHIIIIIIIIIIIIIIIIIIIIIIIIIIIIIIIIIDDDDD
@HISEQ:969:HM2KJBCX2:2:1101:11491:48864 2:N:0:ACTATGCA
CACGTTTATTCCCCCAACTATCCCTATTAATCATTACGTTGATCCTAGAAACCAACAAAATAGAATCGAACGTCCTATTTCATTATTCCATGCTAATGTATTCAAGCGCGTGCCTGCTTTAAACACTCTAATTTTTTCAAAGTAACAGTCCTGACTCCCCACAACATCAAATTAATGACATCATGATTCATCAGAAGGGAGAAATCAATGACATTAGTACGTACCGAAGGCACGACCGACGTATTGATCCCGAAATTCAACTACGAGCTTTTTAACTGCAACAACTTTAATATACGCTATTGGAGCTGGAATTACCGCGGCTGCTGGCACCAGACTTGCCCTCCAA
+
DDDDDIIIIIIIIIIIIIIIIHIIIIIIIIIIIIIIIIHIIIIIIIIIIIIIIIIIIIIHIIIIIIIHIHHHHGHHHHHIHIIIIIIIIIHIHIIIIIIIIIIIIIIIHIIGIIIIIHIIIIIIIIIIIIIIIIIIIHIIIIIIIIIIIIIIIIIHIIIIIIIIIIHIIIIHIIIIIIIIIIIIIIHIHIIIIIIIIIIIIIIIIIHIIIIIIIIIIIIIIIIIIIIIIIIIIIIIIIIIIIHHFIIIIIIIIIIIIIIIIIIIIIIIIIIIIIHIIIIIIIIIIIIIIIIHHHIIIIIIIIIIIIIIIIIIIIIIIIIIIIIIIIIIIIIIIIIIIIIIIDDDDD
@HISEQ:969:HM2KJBCX2:2:1101:12262:49026 2:N:0:ACTATGCA
CACGTTTATTCCCCCAACTATCCCTATTAATCATTACGTCGATCCTAGAAACCAACAAAATAGGTTCGATCGTCCTATTTCGTTATTCCATGCTAATGTATTCAAGCGCGAGCCTGCTTTAAGCACTCTAATTTTTTCAAAGTAACAGTCCTGTTTCCCCGCAACAACAAATTAATGCCATCACGGTTCTACAAGAAGGAGGGACCAGTGAGGCCAGTGCATACCAGTGGCACGACCAACCTACTGGCCCCGAAATTCAACTACGAGCTTTTTAACTGCAACAACTTTAATATACGCTATTGGAGCTGGAATTACCGCGGCTGCTGGCACCAGACTTGCCCTCCAA
+
DCDDDIIHIIHHIIIHIIIIIIIIIIIIIIIHIIIIHGIIIIIIIIIIIHIHIIIHIIIHGEHHHIEHHHIHFHIHHHHHIGHHGIHIHIIIIIHIIHIHIHHHIIHIIIIIIIIIIIIIIIIIIIIIIIIIHIIHFHIIIIIIIIHIIIIIHEIHIIIIIIIIIIIIIIIHIIHIIHHIIIHHIHHIIIIIIIIIIIIIIIIIIIIIIIIIIIHIIIIIIIIIIIIIIIIHIIIIIIIIIIIIHIIGIIHIIIIIIIIIIIHIIIIIIIIIHIIIIIIIIIIIIIIIIIIIIIIIIIIIIIIIIIIIIIIIIIIIIIIIIIIIIIIIIIIIIIIIIIIIIDDDDD
@HISEQ:969:HM2KJBCX2:2:1101:13298:49417 2:N:0:ACTATGCA
CACGTTTATTCCCCCAACTATCCCTATTAATCATTACGTCGATCCTAGAAACCAACAAAATAGGTTCGATCGTCATATTTCGTTATTCCATGCTAATGTATTCAAGCGCGAGCCTGCTTTAAGCACTCTAATTTTTTCAAAGTAACAGTCCTGTTTCCCCGCAACAACAAATTAATGCCATCACGGTTCTACAAGAAGGAGGGACCAGTGAGGCCAGTGCATACCAGTGGCACGACCAACCTACTGGCCCCGAAATTCAACTACGAGCTTTTTAACTGCAACAACTTTAATATACGCTATTGGAGCTGGAATTACCGCGGCTGCTGGCACCAGACTTGCCCTCCAA
+
DDDCDIIIIIHHHCHIIIIIIHIIIIHIIIGHIIIIIIIIHIIIIIIIGIIHIHIHIIICHIIHIHIIIIIIIGIIIIIIIIIIIIIHCGHIIIIIIIIIIHHIHIIHIIIHIIIIIIIIIHIIIIIIIIHIIIIIHIIHHHHIHIHHIIIIIHHIIIHHIHHIIIIIIIIIIIIIIIIIIIIIHHHFHIIIIIIIIIIIIIIIIIIIIIIHIIIIIIIIIIIHHIIIIIIIIIIIIIIIHFHIHIIIIIHHIIIIHIIIIIIHIIIIIIIIIIHIHIIIIIIIIIHIIIIHIIIIIHHIIIIIIIIHHIIIIIIIIIIIIIIIIIIIIIIIIIIIIIIIIDDDDD
@HISEQ:969:HM2KJBCX2:2:1101:3582:49590 2:N:0:ACTATGCA
CACGTTTATTCCCCCAACTATCCCTATTAATCATTACGTCGATCCTAGAAACCAACAAAATAGAATCAAACGTCCTATTTCATTATTCCATGCTAATGTATTCAAGCGTGAGCCTGCTTTAAACACTCTAATTTTTTCAAAGTAACAGTCCTGATTCCCCACAACACCAAATAAATGACATCATGGTTCGTCAGAAGGGAGAAACCAACAATGCCAGTACGTACCTAGGCACGACCGACATGATGGTCCCGAAATTCAACTACGAGCTTTTTAACTGCAGCAACTTTAATATACGCTATTGGAGCTGGAATTACCGCGGCTGCTGGCACCAGACTTGCCCTCCAA
+
DDDDDHIIIIIIIHIIIIIIIIIIIGHIGIIIIIIIIHIIIIIIIIIIIIIIIIFHHHFCGHGCFHHHIHIIIHHIIIIIIIIIHHHHIHIIIGHIIIIIIIIIIHIEGHHHIIIHHHHIIIHIIIIIIIHIHGHHHIIIIIHIIIIIIIIIIIIIIGIIIIIIIIHHIIIIIIIHHGHHGHIIIIIHHHHGIIIIIIIIIIIHIIIIIIIHIIIIIHI0<IIIHIIIIHIIIIIIIIIHIGHHIIIHIIIIIIIIIIHIIHIIIIIIIIIIIHHIHIIIIIIIIIIIIIIIHIIHIIHHIIIIIIIIIIHIIIIIIIIIIIIIIIIIIIIIIIIIHIIIDDDDD
@HISEQ:969:HM2KJBCX2:2:1101:6872:49584 2:N:0:ACTATGCA
CACGTTTATTCCCCCAACTATCCCTATTAATCATTACGTCGATCCTAGAAACCAACAAAATAGGTTCGATCGTCCTATTTCGTTATTCCATGCTAATGTATTCAAGCGCGAGCCTGCTTTAAGCACTCTAATTTTTTCAAAGTAACAGTCCTGTTTCCCCGCAACAACAAATTAATGCCATCACGGTTCTACAAGAAGGAGGGACCAGTGAGGCCAGTGCATACCAGTGGCACGACCAACCTACTGGCCCCGAAATTCAACTACGAGCTTTTTAACTGCAACAACTTTAATATACGCTATTGGAGCTGGAATTACCGCGGCTGCTGGCACCAGACTTGCCCTCCAA
+
DDDDDIIIIIIIIIIIIIIIIIIIIHIIIIIIIIIIIIIIIIIIIIIIIIIIIIIHHIIIIIHIIIIIIIIIIIIIHIHIIIIIIIIIIIIIIIIIHHHIHGHHIIIIIIIHIIHIIHIIIIIIIIIIIIIHIHIIIIIIIIHIHHIIIIIIIHHIIIIIIIIIIIIIIHHHHHIIIIHIIHIIIIIIIIIIIIIIIIIIIIIIIIIIIIIIIIIIIIIIIIIIIIIIIIIIIIIIIIIIIIIIHIIIIIIIIIIIIIIIIIIIIIIIIIIIIIIIIIIIIIIIIIIIIIIIHIIIIIIIIIIIIIIIIIIIIIIIIIIIIIIIIIIIIIIIIIIIIIIIIDDDDD
@HISEQ:969:HM2KJBCX2:2:1101:16629:49364 2:N:0:ACTATGCA
CACGTTTATTCCCCCAACTATCCCTATTAATCATTACGTCGATCCTAGAAACCAACAAAATAGGGTCAAACGTCCTATTTCATTATTCCATGCTAATGTATTCAAGCGTGAGCCTGCTTTAAACACTCTAATTTTTTCAAAGTAACAGTCCTGATTCCCCGCGACACCAAATTAATGACATCACGGATCTTCAGAAGGGAGAAACCAGTGACACCAGTGCATACCAAAGGCATGACCAGCGTACTGATCCCGAAATTCAACTACGAGCTTTTTAACTGCAACAACTTTAATATACGCTATTGGAGCTGGAATTACCGCGACTGCTGGCACCAGACTTGCCCTCCAA
+
DDDB<<FHHIHIHIIIIIIGHHHIIIEHIIIHHHIIIEHHIGIIIIIIIIIHHIIHF1CHHHIIIHIIIIHHIIIIIIHHIHIIHIHIIFHHHIIGIIHIIHGHHHHHIIIEHHHHHFGGHHGHFHIIIIHHGIIIHGHHIHHIIHHIH?IIHHHHHHGIIIIIIIIIHIHGIHHHIHHHHHIIIHHIHIIIHHHIHHHHHHHHIIIHHIIIIIHHHH@FHIHHHHHIIIIIIHHHIIIIHGHIHHEHIIHHHHHHHHGGIHHIHGHCHFIHHHHIIIIIIIHHHGIIIIIIHHIIIIIIIIIIIIIIIIIIIIIIIIHGIIIIIIGIIIIHIIIIIIIIIDDDDD
@HISEQ:969:HM2KJBCX2:2:1101:3953:50030 2:N:0:ACTATGCA
CACGTTTATTCCCCCAACTATCCCTATTAATCATTACGTCAATCCTAGAAACCAACAAAATAGGATCAAACGTCCTATTTCATAATTCCTGGTAATGTATTCAAGCGTTAGCCTGCTTTAAACACTCTAATTTTTTCAAAGTAACAGTCCTGTTTCCCTGCAACACCAAATTAATGACATTACAGTTCTTCAAGAAGGAGGAACCAGTAAAGCCAGTGCATACCAGAGGCACGACCAACCTACTAATCCCGAAATTCAACTACGAGCTTTTTAACTGCAACAACTTTAATATACGCTATTGGAGCTGGAATTACCGCGGCTGCTGGCACCAGACTTGCCCTCCAA
+
@DDADEHHFEC@@@HHIEHCHIGIHHIIIHCHFH?1G1<GHHHEHGIHGGHIIIEHEHHIIHH?H11F??C0<1EHEHHEEHHC1<1<1<111<<9.9IIIHFHDF9;HG-FG7EE9GE8HHG89HGIIHIHHEHH8FHI9I9I9IIGIFI-8HE7HGIHG:IIHFIHGHCHIIGIIIHIHGIIGIHFHHFGHGHIIIHHHFHHHGHEHHHGHEIIIIIIHIIIIGIGHIIGGIIIIIIIIIHFIHBFGIIIIIIHIHHHCIIIHGIIHIIIIHHGIIIIIIIIIIIIIIIIIIIIIIHHIIIHIHHIHHGIHIGIIIIIIIIIIIHIIIIIHHIIIHIIDBDDD
@HISEQ:969:HM2KJBCX2:2:1101:3712:49784 2:N:0:ACTATGCA
CACGTTTATTCCCCCAACTATCCCTATTAATCATTACGTCAATCCTAGAAACCAACAAAATAGGATCGAACGTCCTATTTCATTATTCCATGCTAATGTATTCAAGCGTTAGCCTGCTTTAAACACTCTAATTTTTTCAAAGTAACAGTCCTGTTTCCCTGCAACACCAAATTAATGACATTACAGTTCTTCAAGAAGGAGGAATCAGTAAAGCCAGTACATACCATAGGCACGACCAACCTACTGACCCCGAAATTCAACTACGAGCTTTTTAACTGCAACAACTTTAATATACGCTATTGGAGCTGGAATTACCGCGGCTGCTGGCACCAGACTTGCCCTCCAA
+
DDDDDIIIIIIIIIIIIIIIIIHIIIIIIIIIIIIIIIIIIIIIIIIIIIIHIIIIIIIHIIIIIIIIIIHIIIIIIIIIIIIIIIIHHIHIIIHHIIHIIHHHIHIIHIIIIIIIIIIHIIIIIIIIIIIIIIIIIIHIIIIIHIHHIIIIIIIIIHIIHIIIIHIIIIHHIIHHHHIIIIHHIIIIIIIIIIIIIIIIIIIIEIIIIIIHIIIIIIIIIIIIIIIIIIIIIIIIIIHIIHGGIIIIIIIIIIIIIIIIIIIIIIIIIIIIIIIIIIIIIIIIIIIIIIIIIIIIIIIIIIIIIIIIIIIIIIIIIIIIIIIIIIIIIIIIIHIIIIIIIDDDDD
@HISEQ:969:HM2KJBCX2:2:1101:14527:50528 2:N:0:ACTATGCA
CACGTTTATTCCACCCAACTATCCCTATTAATCATTACATCGATCCTAGAAACCAACAAAATAGAATCGGATGTCCTATTTCATTATTCCATGCTAATGTATTCAAGCGTGAGCCTGCTTTAAACACTCTAATTTTTTCAAGGTAACAGTCCTAATTCCCCGTGACACCAAATTAATGGCATTACGGTTCTTTAGAAGGTGAGAAATCAATAATATCAGTACATACCAACGGCATGACCGAAACATTGATCCCGAAATTCAACTACGAGCTTTTTAACTGCAACAACTTTAATATACGCTATTGGAGCTGGAATTACCGCGGCTGCTGGCACCAGACTTGC
+
CDDDDIIIFHHHHHHFHHHIFH1@GFFHIHHHHHIGIHIHIHIIIGHI?HGHHCHHIEEHHEH1FHIHHDEH/FHEHIH@HHI@EHGGCHHHGFEHIIHEEHHHHIFGIHHHCHHHEHHHHFHHIIHIHIHIIIIIHIGIII9HIHHIIIHIIHIHGIHHIHHHFGHHHGIHHIHGHHHHEGHEDIGIHIIHHHHIIIII1HHHHFHIIGHIIIGI=IHGHIGHHIHGEIIIIHHHGDECEHHIIIIHHHGIHHIIIHGIIIGIHHHGEIIIIHHHFFIHHIHHEIHIIHHGIIHEIIHIIIIIHHHHIHGHIIIIGHGHIIIHIHIHHEFHIIIIBBDDD
@HISEQ:969:HM2KJBCX2:2:1101:7380:50060 2:N:0:ACTATGCA
CACGTTTATTCCCCCAACTATCCCTATTAATCATTACGTCAATCCTAGAAACCAACAAAATAGAATCAAACGTCCTATTTCATTATTCCATGCTAATGTATTCAAGCGTAAGCCTGCTTTAAACACTCTAATTTTTTCAAAGTAACAGTCCTGATTCCCCACGACACCAAATTAATGACATCGTGGTTCTTCAGAAGGTAGGAACCAATAATGCCAGTGCGTACCGAGGCACGACCGACAATCTGATCCCGAAATTCAACTACGAGCTTTTTAACTGCAACAACTTTAATATACGCTATTGGAGCTGGAATTACCGCGGCTGCTGGCACCAGACTTGCCCTCCAA
+
D@0BBFGHHIHHHHDHIFEHE<@EHHE?HHECFEEHIE@GC0F<FE?EHEHFCGEHHEHIIEHCF@@GHHHHFHHIFGGECGHHGEC11<FH1CGHGCFC@IHHHHFHIGIIIHHHIHEHHIIIIIHG@EHHHAIHHHIIHGHEHHIHECCHFIIIGIIHIHHI;GHHHHGHIIHGHHFHHIHHHHHIIHGIIHIIHHHIIGFHHHIHHCCHIIIGIGHGIHIHIHIIEHHHIIIIIIHHFHFDF<CCFHHHIIIIIHIIHHIIIIIIIIIHHHHEIIHIIHIHIIIIIIIIIIIIIIIIHIIIHHHIIIHIIIHIIIIIIIIHIIIIIHHIIHIHIIIIDDADD
@HISEQ:969:HM2KJBCX2:2:1101:6955:50610 2:N:0:ACTATGCA
CACGTTTATTCCCCCAACTATCCCTATTAATCATTACGTCAATCCTAGAAACCAACAAAATAGGATCGAACGTCCTATTTCATTATTCCATGCTAATGTATTCAAGCGTTAGCCTGCTTTAAACACTCTAATTTTTTCAAAGTAACAGTCCTGTTTCCCTGCAACACCAAATTAATGACATTACAGTTCTTCAGAAAGGAGGAATCAGCGAAGCCAGTGCATACCAGTGGCACGACCAACCTGCTGACCCCGAAATTCAACTACGAGCTTTTTAACTGCAACAACTTTAATATACGCTATTGGAGCTGGAATTACCGCGGCTGCTGGCACCAGACTTGCCCTCCAA
+
DDDDDIIIIIIIIIIIIIIIIIIIIIIIIHIIIIIIIIIIIIIIIIIIIIIIGIHIHIIIHIHIHIHHHIIHIIIIIHEHIIIHHIIIIIIIIIIHIIIIIIIHHIIIIIIHHHIIIIIIIIIHIIIIIIIIIIHHIIIHIIIIIIIIIIIIHIIHIIIHGHIIIIIIIIIIIIIIIIIIIIIIIIIIIIIIIIIIIIIIIIIIIIIIIIIIIIIIIIHIIIIIIIIIIIIIIIIIIIIIIIIHGIIHIIIIIIIIIIIIIIIIIIIIIIIIIIIIIIIIIIIIIIIIIIIIIIIIIIIIIIIIIIIIIIIIIIIIHIIIIIIIIIIIIIIIIIIHHIIIIDDDDD
@HISEQ:969:HM2KJBCX2:2:1101:4960:51370 2:N:0:ACTATGCA
CACGTTTATTCCCCCAACTATCCCTATTAATCATTACGTCAATCCTAGAAACCAACAAAATAGGATCAACGTCCTATTTCATTATTCCATGCTAATGTATTCAAGCGCGAGCCTGCTTTAAACACTCTAATTTTTTCAAAGTAACAGTCCTGATTCCCCACCACACCAAATTAATGACATGATGGTTCGTCAGAAGGTAGAAATCAGTAACACCAGTACGTACCGAAGGCACGACCAGCGTACTAATCCCGAAATTCAACTACGAGCTTTTTAACTGCAACAACTTTAATATACGCTATTGGAGCTGGAATTACCGCGGCTGCTGGCACCAGACTTGCCCTCCAA
+
DDDDDIIIIIIIIIIGIIIIIIIIIIIIIIIIHIIIIIIIIIIIIIIIHHIIIIHIIIIIIIHIHIIHHH=DHHIIIIHIGHHHHHHIIIIIIIHIIIIIIHHIIIIIIIIIIHHHIIIIIIIIIIIIIIHIIIIIIIIIIIIIIIIIIHIIIHIIIIIIIIIIIIIIIIIIIIIIIIIIIIIIIIHIIIIIIIIIIIIIIIIIIIIIIIIIIIIIIIIIIIIIIIIIIIIIIIIIIIIIIHIHIIIIIIIIIIIIIIHHIIIIIIIIIIIIIIIIIIIIIIIIIIIIIIIIIIIIIIIIIIIIIIIIIIIIIIIIIIIIIIIIIIIIIIIIIIIIIIIIDDDDD
@HISEQ:969:HM2KJBCX2:2:1101:19571:50876 2:N:0:ACTATGCA
CACGTTTATTCCCCCAACTATCCCTATTAATCATTACATCGATCCTAGAAACCAACAAAATAGAATCGGATGTCCTATTTCATTATTCCATGCTAATGTATTCAAGCGTGAGCCTGCTTTAAACACTCTAATTTTTTCAAGGTAACAGTCCTAATTCCCCGTGACACCAAATTAATGGCATTACGGTTCTTTAGAAGGTGAGAAATCAGTAATATCAGTACATACCAACGGCATGACCGAAACATTGATCCCGAAATTCAACTACGAGCTTTTTAACTGCAACAACTTTAATATACGCTATTGGAGCTGGAATTACCGCGGCTGCTGGCACCAGACTTGCCCTCCAA
+
DBDBDIIIIIHHIIIIIIIHIHH@EHIIIIIIIIIIIIIGIFHIDHIHGHIHIHHIIIHHIIIIIGHHGIIIIIIIIIIHIIIIHIIHGHHHIIIHHHHIIHHIIHHHIIIIGHHIIIIGIHIIHHFHHFIHHIIIIIIGIIHIHHIGHGG?HGHHIIIHHHGHIHHHIHHHHHHHFHHHIIHDEDIHIIHHIIHHGEHGHFIIHEFHIHHHHIHHHGHIEHEIHIIIIIHIIHHIGHHIIIIIHGIIHIGHGHHHHHHHIHHEGG?FHIIIIIIHHHFIIIIHIIHIHHHGHIHHIIIIIHIIIIIHHHIIIIIIHIHIIIIIHHHGIHIHHHIHHFHIHGDDDDB
@HISEQ:969:HM2KJBCX2:2:1101:18398:50770 2:N:0:ACTATGCA
CACGTTTATTCCCCCAACTATCCCTATTAATCATTACGTCAATCCTAGAAACCAACAAAATAGGTTTGAACGTCCTATTTCATTATTCCATGCTAATGTATTCAAGCAAATGCCTGCTTTAAACACTCTAATTTTTTCAAAGTAACAGTCCTGTTTCCCTGCAACACCAAATTAATGACATTACAGTTCTACAGAAAGGAGGAATCAGCGAGACCAGTTCATACCAGTGGCACGACCAGCCTGCTGACCCCGAAATTCAACTACGAGCTTTTTAACTGCAACAACTTTAATATACGCTATTGGAGCTGGAATTACCGCGGCTGCTGGCACCAGACTTGCCCTCCAA
+
DADDDIIIIIIIIIIHIIIHGHIIIIIIIIIIIIIIIIIIIIIIIIIIHIIIIIIIIHIIIIIHIGHHIICEHHIHIIIIEEHHHIIH1CGHHIIIIIIHIGHIHIIHIIHHHHHGIIIIIIIIIIIIIIIHIHHIFIIHIIIIIHIIIHIIIIIHIIIIHIIIHHHIIIHHGIIIIIIIIIIIIIIHIHIIIIIHIIIIIIIIHIIIIIIIIHIIIHHIIIIIIIIIIIIIIIIIIIIIIIIHFIIIIIIIIIIIIIIIIIIIIIIIIIIIIIIIIIIIIIIIIHGFHIIIIIIIHHHIHIIIIIIIIIIIIIIIIIIIIIIIIIIIIIIIIIIIIIIIIDDDDD
@HISEQ:969:HM2KJBCX2:2:1101:14627:51005 2:N:0:ACTATGCA
CACGTTTATTCCCCCAACTATCCCTATTAATCATTACGTCAATCCTAGAAACCAACAAAATAAGATCGAACGTCCTATTTCATTATTCCATGCTAATGTATTCAAGCGTTAGCCTGCTTTAAACACTCTAATTTTTTCAAAGTAACAGTCCAGATTCCTCGCAACACCAAATTAATGGCATTACGTCTCATCAGGAAGGAGGAATCAGTGAGACCAGTACATACCTGTGGCATGACCAACCTACTAACCCCGAAATTCAACTACGAGCTTTTTAACTGCAACAACTTTAATATACGCTATTGGAGCTGGAATTACCGCGGCTGCTGGCACCAGACTTGCCCTCCAA
+
DDBDDEHIIIGHEHDHIIHIEEHHGECGHHHEHHHHIICFHHHIHHEHECHHEHHIEFHFHIHIH?HHCHEHHCEHIH<FGHHEFCH?FCFHC1<CIIHHHHFCIHHEIIHIHHHIHHHHHFHIHHHEHHHIGHHEHHHHIIHHHHEHHHIHHHHEDHHHHHGIIIIHIIIHHHHFC:G?@HHHEHGIIIIGIIIHHHHFCFGCFIHIIIGIHHHIIIHHHHHHHHFFIIIHIIIHGGCHIHGCEIHGIIIGIIHE?EEHG@CGCHHHCEGHFHGHHGIIIHIHHHEEHH?IHHIIHHIIHHIHIIIIHIIIIIHC<CIHIIIIIIHGIIIIIIIIHHHHHDDDDB
@HISEQ:969:HM2KJBCX2:2:1101:15887:51287 2:N:0:ACTATGCA
CACGTTTATTCCCCCAACTATCCCTATTAATCATTACGTCGATCCTAGAAACCAACAAAATAGGTTCGATCGTCCTATTTCGTTATTCCATGCTAATGTATTCAAGCGCGAGCCTGCTTTAAGCACTCTAATTTTTTCAAAGTAACAGTCCTGTTTCCCCGCAACAACAAATTAATGCCATCACGGTTCTACAAGAAGGAGGGACCAGTGAGGCCAGTGCATACCAGTGGCACGACCAACCTACTGGCCCCGAAATTCAACTACGAGCTTTTTAACTGCAACAACTTTAATATACGCTATTGGAGCTGGAATTACCGCGGCTGCTGGCACCAGACTTGCCCTCCAA
+
DDDDDIIIIIIIIIIIIIIIIIIIIIIIIIIIIIIIIIIIIIIGHIIIIIIIIIIIGIIHIEHHIIIIGIIHIIIIIIHHIIIIIIIIHIIIIIHIIIIHIIIIIIIIIIIIIIIIHIIIIIIIIIHIIHGHIIHIHHIIIIIIIIIIIIIIIIIIIIIIHIIIIIIIIIIHHHIIIIIIIIIIIIIIIIIIIIIIIIIIIIIIIIIIIIIIIHHIIIIIIIIIIIIIIIIIIIIIIIHIIIIHHIHIIIIIIIIIIIIIIIIIIIIIIIIIIIHIIIIIIIIIIIIIIIIIIIIIIIIIIIIIIIIIIIIIIIIIIIIIIIIIIIIIIIIIIIIIIIIIIDDDDD
@HISEQ:969:HM2KJBCX2:2:1101:6637:51886 2:N:0:ACTATGCA
CACGTTTATTCCCCCAACTATCCCTATTAATCATTACGGTGGTCCTAGAAACCAACAAAATAGAACCACAACGTCCTATTCTATTATTCCATGCTAATCTATTCAAGCAATAGCCCGCTTTAAACACTCTAATTTTTTCAAGGTAATGGTCCTGGCTCCCCAACACACCCAATTAAGGACATACTGGTTCACCAGAAGGAAGACCCGACAACAGGACAGTACTCGCCAAAGACGGACCGCCCGGCCAAGTCTAAAATTCAACTACGAGCTTTTTAACTGCAACAACTTTAATATACGCTATTGGAGCTGGAATTACCGCGGCTGCTGGCACCAGACTTGCCCTCCAA
+
DDDDBIIIIIIIIIIIIIIIIIIIIIIIIIIIIIIIIIIIIIIIIIIIIIIHHIIIIHHHHEGHHHIIIIIIGIIIHHIIIIIIIIIIHHHHHHIFHIIIIHIHIIIIIIGHIIHHIHIIIIIIIIIHIIIIIIIIHIIIIIIIIIIHIIIFIIIIIIIIIIIIIIIHHIIIHHIIIIIIIHIIIIIIIIIIIIIIIIIHIIIIGIIIIIIIIIIIIIIIIIIIIIIIGIIHIIIIIIIIIIIIIIIIIIIIHIIIIIIIIIIIIIIIIIIIIIIIIIIIIIIIIIIIIIIIIIHIIIIHIIIIIIIIIIIIIIIIIIIIIIIIIIIIIIIIIIIIIIIIIIDDDDD
@HISEQ:969:HM2KJBCX2:2:1101:10959:51817 2:N:0:ACTATGCA
CACGTTTATTCCCCCAACTATCCCTATTAATCATTACGTCGATCCTAGAAACCAACAAAATAGGTTCGATCGTCCTATTTCGTTATTCCATGCTAATGTATTCAAGCGCGAGCCTGCTTTAAGCACTCTAATTTTTTCAAAGTAACAGTCCTGTTTCCCCGCAACAACAAATTAATGCCATCACGGTTCTACAAGAAGGAGGGACCAGTGAGGCCAGTGCATACCAGTGGCACGACCAACCTACTGGCCCCGAAATTCAACTACGAGCTTTTTAACTGCAACAACTTTAATATACGCTATTGGAGCTGGAATTACCGCGGCTGCTGGCACCAGACTTGCCCTCCAA
+
DDDDBHIIIIIIIIIIIIIGIGIIIHIIIIIIIIIIIIIHIIIGHIFHHIIIIIIIIIHEHGHHHIHHIIIIIIGIIIIIIIIIIIIIIIIHHIHIHHHGHGIHIHIIIIIIIIIHIIIIIIIIIIIIIIIIIIIHIIIIIIIIIHIIIIIHHIIHIIIIIIIIIIIIIIHGHHHIIIIIIIIIIIIIIIIIIIIIIIIIIIIIIIIIIIIIIIIIIIIIIIIIIIIIIIIIIIIIIIIIIIHHHHGIHIIIIIIIIIIIIIIIIIIIIIIIIIIIIHIIIIIIIIIIIIIIIIIIIIIIIIIIIIIIIIIIIIIIIIIIIIIIIIIIIIIIIIIIIIIIIDDDDD
@HISEQ:969:HM2KJBCX2:2:1101:14569:51765 2:N:0:ACTATGCA
CACGTTTATTCCCCCAACTATCCCTATTAATCATTACGTCAATCCTAGAAACCAACAAAATAGGATCAAACGTCCTATTTCATTATTCCATGCTAATGTATTCAAGCGTTAGCCTGCTTTAAACACTCTAATTTTTTCAAAGTAACAGTCCTGTTTCCCTGCAACACCAAATTAATGACATTACAGTTCTTCAAGAAGGAGGAACCAGTAAAGCCAGTACATACCAGAGGCACGACCAACTTACTAATCCCGAAATTCAACTACGAGCTTTTTAACTGCAACAACTTTAATATACGCTATTGGAGCTGGAATTACCGCGGCTGCTGGCACCAGACTTGCCCTCCAA
+
DDDDDIIIIIIIHIHIIIIIIGIIIIIIIIIIIIIIHIIIIIIIIIIIHIIHIIIIIIIIIIHHHHIIIIIIIIHHIIHIIIIIHIIIIIIIIIIIIIIIIIIIIGIIIIIHIIIHIIIIIIIIIIIIIIIIIHIHIHIIIIIIIIIIIIIIHIIIIIIIIIIIIIIIIIIHIIIIIIIIIHIIIIIHIIIIIIIIIIIIIIIHIIIIIIIIIIIIIIIIIIIIIIIIIIIIIIIIIIHIIIIHGHIIIIIIIIGIIIIIIIIIIIIIIIIIIIHIIIIIIIIIIIIIIIIIIIIIIIHIHIIIIIIIIIIIIIIIIIIIIIIIIIIIIIIIIIIIIIIIIDDDDD
@HISEQ:969:HM2KJBCX2:2:1101:5137:51551 2:N:0:ACTATGCA
CACGTTTATTCCCCCAACTATCCCTATTAATCATTACGTCAATCCTAGAAACCAACAAAATAGGATCAACGTCCTATTTCATTATTCCATGCTAATGTATTCAAGCGCGAGCCTGCTTTAAACACTCTAATTTTTTCAAAGTAACAGTCCTGATTCCCCGCCACACCAAATTAATGACATGATGGTTCGTCAGAAGGTAGGAATCAGTAACACCAGTACGTACCGAAGGCACGACCAACGTACTAATCCCGAAATTCAACTACGAGCTTTTTAACTGCAACAACTTTAATATACGCTATTGGAGCTGGAATTACCGCGGCTGCTGGCACCAGACTTGCCCTCCAA
+
DA@BDHG@GII@DGHHHEHH@CHHIIFFHIE1C<GC@DH@CD?HHH@1<CF1DC?E1FHEHG?@EEHE@?@<D<0D@<F?G@FHEHHIHCEEHHEIIHHHHEGIGHHHHIIIIIIIHHGGHHHHEIHHH?IIIHHGCHIHIHHHHHHAHHHHGB1IGIIIIHHHEIIHIIIHIIIIHIHHIHHHHHFIHHHIIIIIIIIIIIIIIIIIHHIHIHHHIIIIGIIIIEHHIIIIHIIIIIIIHHEGGHHHIIHHHIHEIIIIIHIIIGIIIIIIIIIIIIIIIHHIIIIIIIIIIIIIIIIIIIIIIIIIIIIIIIIIIIIIHIIIIIIIIIIIIIIIIIIIDDDDD
@HISEQ:969:HM2KJBCX2:2:1101:7972:51648 2:N:0:ACTATGCA
CACGTTTATTCCCCCAACTATCCCTATTAATCATTACGGTGATCCTAGAAACCAACGAAATAGAATCAGTCCGTCCTATTTCATTATTCCATGCTAATGTATTCAGACGATAGTCTGCTTTAAACACTCTAATTTTTTCAAAGTAACAGTCCTGATTTCCCATCACACCAAATAAATGGCATGAAAGTTCCTCAGAAGGTAGAGATCCATCTCACCAGTGCAGACAATTAAGCCTGACCAATGGGTAGACCCCGAGGTTCAACTACGAGCTTTTTAACTGCAACAACTTTAATATACGCTATTGGAGCTGGAATTACCGCGGCTGCTGGCACCAGACTTGCCCTCCAA
+
DCDDDIFHHIHIECCEHHIHIIIIIIIIIIIIIIIIIIHEHIFFHIIHFHIHIIIIDHHHHHG1CGGHEHIFHHH<@HHIIIIIIIIIECHHHIHHIHIIHIIIIIHHHHHIIIIHIIHHHHIIIHIIHHHECGHGHHHIHHIHIIIHHGIIHHHEHHHHHHHIIHHFHIIIIHIIIIIIIFIIIIIHEGIHIIIIIIHHHHHHIIIIHH;IIIIIIIIIIIIIIHIIIIIIHHHD1IIIIIIHEHFIIHHIIIIHIIIIIIIIIIHIIIIHIIIIIIIIIHIIIIHEIIIIIHIIIHIIIHIIIIIGIIIHIIIIIIIHIIIIIIIIHIHIHIIIIIIIIIIDCDCD
@HISEQ:969:HM2KJBCX2:2:1101:7065:52443 2:N:0:ACTATGCA
CACGTTTATTCCCCCAACTATCCCTATTAATCATTACGGTGGTCCTTGAACCAACAAAATAGAACCACAACGTCCTATTCTATTATTCCATGCTAATCTATTCAAGCAAAAGCCTGCTTTAAACACTCTAATTTTTTCAAGGTAATGGTCCTGGCTCCCCGGCACACGCAATTAAGCACATACCAATTCACCAGAAAGATAGACCCAACGACAGAACAGTACTCGCCAGAGACGGACCGTCCGGCCAGGCCTAAAATTCAACTACGAGCTTTTTAACTGCAACAACTTTAATATACGCTATTGGAGCTGGAATTACCGCGGCTGCTGGCACCAGACTTGCCCTCCAA
+
D@DDDGEHHIHIIHIGHIIIIIGHIHHIHEHHHIGHIHCGHHHIIIIHIHIIIIIHFEHIHHHHFHIEEHIG@HIIIIIIIHIIIEHIGHHIIHIIIHIHHEIIHHEHHHIHHHGCHHHHHHHHIIHHHHHIIHIHHHH?GFGHHEIHIIHIHHHFIHGIIIIIHEHGDHGHEIIIHIHIIHIHIHIEIHFHHFHHHGIIIHHHEHCHGC<HHEIIHH@GHHCDIIIHHH<HHGIIHDCCIIHHEEHCIIGHIIHHFGIHHEHHHCHIHHHHIHEIIHHIHHIIIHHEIIHIHHIHGIEEHHHEIHHHHEHIHHIIIIIHIHIIHHHIIHGIIIIIIIIIIIADDDD
@HISEQ:969:HM2KJBCX2:2:1101:9795:52283 2:N:0:ACTATGCA
CACGTTTATTCCCCCAACTATCCCTATTAATCACTACGTCGATCCTAGAAACCAACAAAATAGAATCAAACGTCCTATTTCATTATTCCATGCTAATGTATTCAAGCGTGAGCCTGCTTTAAACACTCTAATTTTTTCAAAGTAACAGTCCTGATTCCCCACAACACCAAATAAATGACATCATGGTTCGTCAGAAGGGAGAAACCGACGATGCCAGTACGTACCGAGGCACGACCAACATGATGGTCCCGAAATTCAACTACGAGCTTTTTAACTGCAGCAACTTTAATATACGCTATTGGAGCTGGAATTACCGCGGCTGCTGGCACCAGACTTGCCCTCCAA
+
<D?D01CG@F1<<1<C@HHH1<<C1@GHG?FFH1<CC@FGC<EHEEE@@11111<<1<<<CGC<FCF1D@EC11<D@CCGECH?H1FF<<CGEE?1FCC@?<FH1HEEHEEDFEHF6<B611@GHH?GCHGCHHFB@EGFD<CIHH6<<HIHGCC1@EGGGEHHB<EBDGEC<@F;/8D/HGGIHHHHECEGC?IHFAC0C<@EF/HHHEEIFHHIHHHGC1EHEHHHHHC/HC?FC<FFG:<1E<HC/GC<1C<1HFCEGCC11GE?HHIIHGIIHIHIHHD1HHEHHFHHGHIHGIHHHFHHGG?HHHHHHIHIIIIHGE?HGIHHHHEFCE?HGCEEDDDDD
@HISEQ:969:HM2KJBCX2:2:1101:20693:51959 2:N:0:ACTATGCA
CACGTTTATTCCCCCAACTATCCCTATTATTCATTACGTCGATCCTAGAAACCAACAAAATAGAATCAAACGTCCTATTTCGTTATTCCATGCTAATGTATTCAAGCGTGAGCCTGCTTTAAACACTCTAATTTTTTCAAAGTAACAGTCCTGATTCCCCATGACACCAAATTAATGACATCATGGTTCGTCAGAAGGTAGGAATCAATAATACCAGTACGTACAATAGCACGACCAATAAATTGATCCCGAAATTCAACTACGAGCTTTTTAACTGCAACAACTTTAATATACGCTATTGGAGCTGGAATTACCGCGGCTGCTGGCACCAGACTTGCCCTCCAA
+
DDDDDIIIGIIIHIIIIIHFHGHIIIIIIIIIGHHIIHHHHIIIIHH?FHIGHHGHHHIIHHFHHHHHICHEHIIIIHHIIIIIIHIHIHCFHHHHHHHHGHHHHDFHHCHHIHGCFHHHHHFDFGIIHHIHIIHHEIHIIHIIIHIHHIIIHHEHIHHHHHHHHHHHHHHGIIIHIIIIHIHHIHHHIIHHHIIIIHHIIIIIIHIHIHHIHIHHIHHIIIIHHHHIIIIIIIIIIIIIIIHGIIIIIIIHIIIIIIIHHIHHIIHIIIIIIHFIIIHIHIHH@HGIIIIIIIIIIIIIIIIIIIIIHHHIIHIIHIHIIIIIIIIIIIIIIIIIIIIIDDDDD
@HISEQ:969:HM2KJBCX2:2:1101:19356:52250 2:N:0:ACTATGCA
CACGTTTATTCCCCCAACTATCCCTATTAATCATTACGTCGATCCTAGAAACCAACAAAATAGAATCAAACGTCCTATTTCATTATTCCATGCTAATGTATTCAAGCGTGAGCCTGCTTTAAACACTCTAATTTTTTCAAAGTAACAGTCCTGATTCCCCACAACACCAAATAAATGACATCATGGTTCGTCAGAAGGGAGAAACCAACAATGCCAGTACGTACCTAGGCACGACCGACATGATGGTCCCGAAATTCAACTACGAGCTTTTTAACTGCAGCAACTTTAATATACGCTATTGGAGCTGGAATTACCGCGGCTGCTGGCACCAGACTTGCCCTCCAA
+
DDDDDHIHIIHIIIIIIIIIIIIGGHHIHHIHIIHGHICHHIIIIIIIIIIIIHIIIHIIHEHHHHHIIIIIIIHHHIHIHHIIIHIIEHIFIEHHIFHIHIIIIIHGHGHHGIHHHHIIHIIHIIIHIIIHIIHIHHIHHIFHIIIHIHHIIIIHHIGIIIIFEHIHIHIHIHIHHHIIIHEIHIIIIIIIIHIIIIIIIIHIHHIIHHHIIIIIIIIIIIIIIIIIIIIIIIIIIIIIIHHCGIIIIIIIIIIIIIIIIHIHIIIIIIIIIIIIIIIIIIIIIIIIIIIIIIIIIIIIIIIIIIIIIIIIIIIIIIIIIIIIIIIIIIIIIIIIIIIIDDDDD
@HISEQ:969:HM2KJBCX2:2:1101:8289:52865 2:N:0:ACTATGCA
CACGTTTATTCCCCCAACTATCCCTATTAATCATTACGTCGATCCTAGAAACCAACAAAATAGAATCAAACGTCCTATTTCATTATTCCATGCTAATGTATTCAAGCGCGAGCCTGCTTTAAACACTCTAATTTTTTCAAAGTAACAGTCCTGATTTCCCGCGACATCAAATTAATGACATCGTGGTTCGTCAGAAGGTAGGAATCAATTTGACCAGTACGTACCGAGGCACGACCGATCAACTGATCCCGAAATTCAACTACGAGCTTTTTAACTGCAACAACTTTAATATACGCTATTGGAGCTGGAATTACCGCGGCTGCTGGCACCAGACTTGCCCTCCAA
+
DBDDDHIIIIIIIIIIIIIIIIIIIIIIIIIIIIIIIIIIIIIIIIIIIIIIIIIIIIIGIHIHHIIIIIIIIHIIIIIIIIIIIIIIIIIIIIIIIIIIIIHHIHIIIIIIHIIIIIHIHHIIIIIIIIIIIHIIIIIIIIIIIIIIIIIIIIIIIIHIIIIIIIIIIIIIIIIIIIIHIIIIIIIIIHIIIIIIIIIIIIIIIIIIIIIIIIIIIIIIIIIIIIIIHIIHIIIIIIIIIIHHIIIIIIIIIIIIIIIIIIIIIIIIIIIIIIIIIIIIIIIIIIIIIIIIIIIIIIIIIIIIIIIIIIIIIIIIIIIIIIIIIIIIIIIIIIIIIIIIDDDDD
@HISEQ:969:HM2KJBCX2:2:1101:14655:52160 2:N:0:ACTATGCA
CACGTTTATTCCACCCAACTATCCCTATTAATCATTACGGTGATCCTAGAAACCAACAAAATAGAACCATGCCGTCCTATTCTATTATTCCATGCTAATGTATTCGAGCAAAATGCCTGCTTTAAACACTCTAATTTTTTCAAGGTAAAGGTCCTGGTTCCACATGACACCCAATTAAGGACATCATGCTTCTCCAGAAGGTGAGAAATCAACTGCGACAGTTCATACCCCTTAAGGCACGACCATCACGTCAATCCCGAAATTCAACTACGAGCTTTTTAACTGCAACAACTTTAATATACGCTATTGGAGCTGGAATTACCGCGGCTGCTGGCACCAGACTTGCCCTCCAA
+
DDDDDIIIIIIIIIIHIHHIIIIIIIIIIIIIIIIIIIIIIIIIIIIIHIIIIIIIIIHIIIIHIHHIIIIIIIHHIGEHIIIIIIIIIIHHIHIIIIIIIDFHHIIICHIIIIIHIIIHIIHHIIHIIIIIIIIIIIIIIIHIIHIIIIIIIIIIIIIIIIIIIIIIIIIIIHIIIIIIIIIIIIIIIIIIIIIIIIIHIIIIIIIHIIIIHIHIIIIIIIIIHIHIIIIIIIIIIIIIIIHIIIIIIIIHIHIIIIIIIIIIHEIIHHHIIIIHIIIIIIIIIIIIIIIIIIIIIIIIHIIIIIIIIIIIIIIIIIIIIIIIIIIIIIIIIIIIIIIIIIIIIIIIDDDDC
@HISEQ:969:HM2KJBCX2:2:1101:12496:53031 2:N:0:ACTATGCA
CACGTTTATTCCCCCAACTATCCCTATTAATCATTACGTCAATCCTAGAAACCAACAAAATAGGATCGAACGTCCTATTTCATTATTCCATGCTAATGTATTCAAGCGTTAGCCTGCTTTAAACACTCTAATTTTTTCAAAGTAACAGTCCTGTTTCCCTGCAACACCAAATTAATGACATTACAGTTCTTCAAGAAGGAGGAATCAGTAAAGCCAGTACATACCATAGGCACGACCAACCTACTGACCCCGAAATTCAACTACGAGCTTTTTAACTGCAACAACTTTAATATACGCTATTGGAGCTGGAATTACCGCGGCTGCTGGCACCAGACTTGCCCTCCAA
+
DDDDDIHIIIIIGIIIIIIHHHIIIHIIIIIIIIIIIIIHIIIIIIIIIIIIIIIIIIIIIIIIIIIHHIIIHIIIIIIIIIIIGIHIGHIIIIGIIIIIIHHIIIIIIIIIIIIIIIIIHIIIIIIIIIIIIIIIIIIIIIIIIIIHHIIIIIIIIHHIIHIIIIIIIIIIHIIIIIIIIIIIIIIIHIIIIIIIIIIIIIIIIIIIIIIIIIIIIIIIHIIIIIIIIIIIIIIIIIIIIIIHHIIIIIIHIIIIIIIIIIIIIIIIIIIIIIIIIIIIIIIIIIIIIIIIIIIIIIIIIIIIIIIIIIIIIIIIIIIIIIIIIIIIIIIIIIIIIIIIIDDDDD
@HISEQ:969:HM2KJBCX2:2:1101:18254:53290 2:N:0:ACTATGCA
CACGTTTATTCCCCCAACTATCCCTATTAATCATTACGTCAATCCTAGAAACCAACAAAATAGGATCGAACGTCCTATTTCATTATTCCATGCTAATGTATTCAAGCGTTAGCCTGCTTTAAACACTCTAATTTTTTCAAAGTAACAGTCCTGTTTCCCTGCAACACCAAATTAATGACATTACAGTTCTTCAAGAAGGAGGAATCAGTAAAGCCAGTACATACCATAGGCACGACCAACCTACTGACCCCGAAATTCAACTACGAGCTTTTTAACTGCAACAACTTTAATATACGCTATTGGAGCTGGAATTACCGCGGCTGCTGGCACCAGACTTGCCCTCCAA
+
DDDDDIIIIIIIHIHIIIIIIIIIIIIIIIIIIIIIIIIIIIIFHHIIIIIIIIGIIIIIHHHHIIIGHIHIIIII@HHHHHIIHIIHEHFHHHIGIIHIIHIIIIIHHIHIHIIHIHIIIHHHIIIHIIIIIIIHIIIIIHHIIIIIHIHIIIIIIHIIIIIIIIHHHHHHIHIIIIHGIIIIIIHFIIHHIIIIIIIIIHIHHIIIIIIIIHHHHHIIIIIIIIIIHIIIIIIIIIIHHHHHIIHHIIHGIIIIIIIIHIIIIIIIIIIIIIIIIIIIIIIIIIIIIIIIIIIIIIIIIIIIIIIIIIIIIIIIIIIIIIIIIIIIIIIIIIIIIIHIIDDDDD
@HISEQ:969:HM2KJBCX2:2:1101:20871:52784 2:N:0:ACTATCCA
CACGTTTATTCCCCCAACTATCCCTATTAATCATTACGGTGATCCTAGAAACCAACAAAATAGAACCATGCCGTCCTATTCTATTATTCCATGCTAATGTATTCGAGCAAAAATGCCTGCTTTAAACACTCTAATTTTTTCAAGGTAAAGGTCCTGGATCCGCAAGACACCCAATTAAGGACATCAAGTTTCTCCAGAAGGTGAGAAATCAACAGCGACAGTTCATACCCCTTAAGGCATGACCATCACGTCAATCCCGAAATTCAACTACGAGCTTTTTAACTGCAACAACTTTAATATACGCTATTGGAGCTGGAATTACCGCGGCTGCTGGCACCAGACTTGCCCTCCAA
+
DDD@0<FCH1C11<//<CFCD1F1DFEHCEFHHFFEHEHII?FE?FCGF?FGEFFEEEH@H11DECD<CCDEEE/C0C@<EHC?C111<DEEC11<1<DCG?DG=1<A/1D@CBHDHHHH;F1CD67F?GHED@FHC1<<F;EFFBD<FHIIB)GHE7CE09<?GDF/DEHFGG/<FFHF<HF<C</HEFCC</:EHHHGHCGGD<<100?D<0@<<<1EH@C<1EEFFIIHEHHGHEHHE<CEHHECEHGDHCC?CGG<EHF11FDGGE<<1<01C<<11<1EC11ECCC?HHHHHEH@CDH@FHHHEHHF<@IHEHHCH<CE/GGFCE@HHECHHF1<1?HHIHH@@@DD0
@HISEQ:969:HM2KJBCX2:2:1101:5109:53417 2:N:0:ACTATGCA
CACGTTTATTCCCCCAACTATCCCTATTAATCATTACGGTGGTCCTAGAAACCAACAAAATAGAACCATGCCGTCCTATTTTATTATTCCATGCTAATGTATTCAAGCAAAAATGCCTGCTTTAAACACTCTAATTTTTTCAAAGTAAAGGTCCTGGTTCCCCGCGGCATCCAATTAAGGACATCGCGGTTCTCCAGAAGGTGAGAAATTGACTGCACCAGTTCATACCCCGTGAGGCACGACCGATGCGCCAATCCCGAAATTCAACTACGAGCTTTTTAACTGCAACAACTTTAATATACGCTATTGGAGCTGGAATTACCGCGGCTGCTGGCACCAGACTTGCCCTCCAA
+
DDDDDIIIIIIIIIIIIIIIIHIIIIIIIIIIIIIIIIIIIIIIIIIHIHIIIIIIIIHIIIHHHIIIIEHHIHIIIIIIIIGIIIIIIIIIIIIHIIIHHGHHIIHIIIIIIIIIIIIIIIIHIIIIIIIIIIIIIIIIIHHHIIIIIIIIIIIIIIIIIIIIIIIIIIIIIIHIIIIIIIIIIIIIIIIIIIIIIIIIIIIIIIIIIIIIIIIIIIIIIIIIIIIIIIIIIIIIIIIIIIIIIIIIIIHGIIIIIIIIIIIIIIIIIHIHIIIIIIIIIIIIIIIIIIIIIIIIIIIIIIIIIIIIIIIIIIIIIIIIIIIIIIIIIIIIIIIIIIIIIIIIIIIIDDDDD
@HISEQ:969:HM2KJBCX2:2:1101:18843:53316 2:N:0:ACTATGCA
CACGTTTATTCCCCCAACTATCCCTATTAATCATTACGGTGATCCTAGAAACCAACGAAATAGAATCAGTCCGTCCTATTTCATTATTCCATGCTAATGTATTCAGACGATAGTCTGCTTTAAACACTCTAATTTTTTCAAAGTAACAGTCCTGATTTCCCATCACACCAAATAAATGGCATGAAAGTTCCTCAGAAGGTAGAGATCCATCTCACCAGTGCAGACAATTAAGCCTGACCAATGGGTAGACCCCGAGGTTCAACTACGAGCTTTTTAACTGCAACAACTTTAATATACGCTATTGGAGCTGGAATTACCGCGGCTGCTGGCACCAGACTTGCCCTCCAA
+
DDDDDIIIIIIIIIIIIIIIIIIIIIIIIIIIIIIIIIIIIIIIIIIFHHIHHHHHIIFHIEHHIIIIIIIIHIIIIIIIIIIIIIIIHHHIIIHIEHIIIIIIIIIIIIIIIIIIIIIIIIIIIIIIIIIIHIIIIIIHIIIIIIIIIIIIIIHIIIIIGIIIIIIIIIIIIHIIIIIIGIIIIIIIIIHIHIHIIIIHIIIIIIIIIIIHHIIIIIIIIIIIIIIIIIIIIIIIIIIIIIIIIHFIIIIIIIIGIIIIIIIIIIIIIIIIIIIIIIIIIIIIIIIHHIIHHIIIIIIIIIIIIIIIIHIIIIIIIIIIIIIIIIIIIIIIIIIIIIIIIIIDDDDD
@HISEQ:969:HM2KJBCX2:2:1101:14317:53841 2:N:0:ACTATGCA
CACGTTTATTCCCCCAACTATCCCTATTAATCATTACGTTGTACCTAGAAACCACCAAAATAGGTTCGAACGACCTATTTAATTATTCCATGCTAATGTATTCAAGCGTTTGCCTGCTTTAAACACTCTAATTTTTTCAAAGTAACAGTCCTGACTCCCCACGACACCAAATTAATGACATCATGGTTCATCAGAAGGGAGGAATCAACGACCCCAGTGCGTACCGAAGGCACGACCGACGTATTGATCCCGAAATTCAACTACGAGCTTTTTAACTGCAACAACTTTAATATACGCTATTGGAGCTGGAATTACCGCGGCTGCTGGCACCAGACTTGCCCTCCAA
+
DD@0<1<D<CCHE1<<GEHECCHEHHC<DHH@C<1<<<<<CD@?G?HH@FGE1D10<<<1<F1C<1</FC1/0<<DH11<1<1DGCH?@1<11<DH@@GF@<@GHFF=GHHHF1<DIHGIHHFGHIE?EEHCHHICEHEIIHGGHGH6<?HC1D7@GHHGE.CHCA?HHFFFIIHEGFEHFEHGHIHIHHIIIHIHHF;HHHHHGI<;DHH=IHHEECAGGHIGIIHIIIGHIHDIHIHHHHHHDHFHHIFHIIIHFFGD?IHIIHHEEEIHIIHFHEIIIIEHHEIIIIIHHDIHFHIHIIIHIHHGHFHIIIHHCGHEIHHIIGIIIHHHGIIIIHGIHAABBA
@HISEQ:969:HM2KJBCX2:2:1101:18412:53744 2:N:0:ACTATGCA
CACGTTTATTCCCCAACTATCCCTATTAATCATTACGTCAATCCTAGAAACCAACAAAATAGGATCGAACGTCCTATTTCATTATTCCATGCTAATGTATTCAGGCGTTAGCCTGCTTTAAACACTCTAATTTTTTCAAAGTAACAGTCCAGATTCCCTGCAACACCAAATTAATGGCATTACAGCTCATCAGGAAGGAGGAATCAGTGAGACCAGTACATACCAGTGGCATGACCAACCTACTGACCCCGAAATTCAACTACGAGCTTTTTAACTGCAACAACTTTAATATACGCTATTGGAGCTGGAATTACCGCGGCTGCTGGCACCAGACTTGCCCTCCAA
+
DCDDDIIIIIIIIIIIIIIIIIIIIIIIIIIIIIIIIIHIIIIIIIIIIIIEGHIIIIIIIIHHIIIHIIGIHHHIIIIIIIIIIIH?FHHHIIIHIHHHHHHHHIIIIIIIIIIIIHIIIIIIIIIHIIIIIIIIIIIIIIIIIIHGHIIIIIIIIHHIHIIIIIIIHIIIIIHIIIHHIIIIIHIHIIIIHIIIIIIIIIIIIIIIIIIIIIIIIIIIIIIIIIIIHIIIIIIIIIIIIHHIIIIIIIIIIIIIIHIIIIIIIIIIIIIIIIIIIIIIIIIIHIIIIIIIIIIIIIIIIIIIHIIIIIIIIIIIIIIIIIIIIIHIIIHIIIIIIIIIDDDDD
@HISEQ:969:HM2KJBCX2:2:1101:19913:53569 2:N:0:ACTATGCA
CACGTTTATTCCCCCAACTATCCCTATTAATCATTACGTCGATCCTAGAAACCAACAAAATAGAATCAAACGTCCTATTTCATTATTCCATGCTAATGTATTCAAGCGTGAGCCTGCTTTAAACACTCTAATTTTTTCAAAGTAACAGTCCTGATTCCCCACAACACCAAATAAATGACATCATGGTTCGTCAGAAGGGAGAAACCAACAATACCAGTACGTACCGAGGCACGACCGACATGATGGTCCCGAAATTCAACTACGAGCTTTTTAACTGCAGCAACTTTAATATACGCTATTGGAGCTGGAATTACCGCGGCTGCTGGCACCAGACTTGCCCTCCAA
+
DADDDGHHFHE?HEDDHFHIE@CHIHHHEHHIIIIEGEHH?DEFEGHFHIHE1CFEHHIIIII?GHHIIIIIHIHCEEHIEHFHIIHIEGH@FEHEHHHHIGHIHIHHGFHIIHIIHHGHIHHHGHFHHHHFCGHHHHHGHHHHHHHHFHHHHHEHIIHHFHHHGFHEHHFHFHHHGDHHHEHIHHHEIIGIHHHIIIIIHHHHIHHHHHHHHIIHIIIIHIIHHHHHIIHHGHIHHHFHGHGDHIIHHIHHIIIHHGEG<CHGIIIIHHIIHHHHIIIIIIIIHIIIIGIIIIHIHHHHHHHHEHHHIHGIIIIHIGIIIIIHIHHHIIIIIIIHHCGIDDDDD
@HISEQ:969:HM2KJBCX2:2:1101:14413:54163 2:N:0:ACTATGCA
CACGTTTATTCCCCCAACTATCCCTATTAATCATTACGTCGATCCTAGAAACCAACAAAATAGAATCAAACGTCCTATTTCATTATTCCATGCTAATGTATTCAAGCGTGCGCCTGCTTTAAACACTCTAATTTTTTCAAAGTAACAGTCCTGATTCCCCACGACACCAAATTAATGACATCGCGATTCTTCAGAAGGTAGGAACCAATAATGCCAGTGCGTACCGAGGCACGACCGACAATCTGATCCCGAAATTCAACTACGAGCTTTTTAACTGCAACAACTTTAATATACGCTATTGGAGCTGGAATTACCGCGGCTGCTGGCACCAGACTTGCCCTCCAA
+
DDDDDHHIIIIIIIIIIIIIIIIIIIIIIIIIIIIIIHIIIIIIIIIIIIIHIIIIIIIIIIFHIHIIIIIDHHIIIIIIIIIIIIIIIIIIIIIIIIIIIIHIHHIIIIIIHIIHIHIIIHIIIIIIIIIIIHIHIIIIIIIIIIIIIIIHIHIIIIIIIIIIIIIIIIIIIIIIIHIIIIIIIIIIGIHIIIIIIIIIIIIIIIIIHHIIIIIIIIIIIIIIIHD&IIIIIIIIIIIIIHHHIIIIIIIIIIIIIIIIIIIIIIIIIIIIIIIIIIIIIIIIIIIIIIIIIIIIIIIIIIIIIIIIIIIIIHIIIIIIIIIIIIIIIIIIIIIIIIIIDDDDD
@HISEQ:969:HM2KJBCX2:2:1101:8858:53966 2:N:0:ACTATGCA
CACGTTTATTCCCCCAACTATCCCTATTAATCATTACGTCGATCCTAGAAACCAACAAAATAGAATCAAACGTCCTATTTCATTATTCCATGCTAATGTATTCAAGCGTGAGCCTGCTTTAAACACTCTAATTTTTTCAAAGTAACAGTCCTGATTCCTCACAACACCAAATAAATGACATCATGGTTCGTCAGAAGGGAGAAACCGACGATGCCAGTACGTACCGAGGCACGACCAACATGATGGTCCCGAAATTCAACTACGAGCTTTTTAACTGCAGCAACTTTAATATACGCTATTGGAGCTGGAATTACCGCGGCTGCTGGCACCAGACTTGCCCTCCAA
+
DDDDDHIIIIIIIIIIIIIIGIIIIIIIIIIIIIIIIIIIIIIIHIIIIIIHIIIIIIIGIHHHIHGHIIIIIIIIIIIIHIIIIIIHIIIIIIIIIIIIIIIIIIIIIIIIIIIHHIIIHHHIIHIIIHIIIIIIIIIIIHHIIIIHIIIIIIIIIHIHIIIIIIHIIIIHIIIIIIIIIIIIIIIIIIIIIIIIIIIIIIIIIIIIIIIIIIIIIIIIIIIIIIIIIIIIIIIIIIIIIIHEIIIIIIIIIIIIIIHIIIIIIIIIIIIIIIIIIIIIIIIIIIIIIIIIIIIIIIIHIIIIIIIIIIIIIIIIIIIIIIIIIIIIIIIIIIIIIIIIDDDDD
@HISEQ:969:HM2KJBCX2:2:1101:8498:54646 2:N:0:ACTATGCA
CACGTTTATTCCCCCAACTATCCCTATTAATCATTACGTCAATCCTAGAAACCAACAAAATAGGATCAAACGTCCTATTTCATTATTCCATGCTAATGTATTCAAGCGTTAGCCTGCTTTAAACACTCTAATTTTTTCAAAGTAACAGTCCTGTTTCCCTGCAACACCAAATTAATAACATTACAGTTCTTCAGAAAGGAGGAATCAGCGAAGCCAGTACATACCAAAGGCACGACCAACCTGCTAACCCCGAAATTCAACTACGAGCTTTTTAACTGCAACAACTTTAATATACGCTATTGGAGCTGGAATTACCGCGGCTGCTGGCACCAGACTTGCCCTCCAA
+
CDDDDIIIIIIIIIIIIIIIIIIIIIIIIIIIIIIIIIIIHIIIIIIIIIIHGHIIGHIIIIHHIIIIIIII1DHHIIIIIIIIIIIGIIIIIIIIIIIIIIIIIIIIIHIIIIIIIGHIHIIIIIIHIIIIIIIHIIIIIIIIIIIIIIIIIIIIIGIIIIIIIIIIIHHIIIIIIHHIIIIIHIIIHIIIIHIIIIIIIIIIIIIIIIIIIIIIIIIIIIIIIIIIIIIIIIIIIIIIIIIIHIIIIIIIIIIIIIIIIIIIIIIIIIIIIIIIIIIIIIIIIIIIIIIIIIIIIIIIIIIIIIIIIIIIIIIIIIIIIIIIIIIIIIIIIIHIIIIIIDDDDD
@HISEQ:969:HM2KJBCX2:2:1101:6514:53970 2:N:0:ACTATGCA
CACGTTTATTCCCCCAACTATCCCTATTAATCATTACGTTGATCCTAGAAACCAACAAAATAGAATCGAACGTCCTATTTCATTATTCCATGCTAATGTATTCAAGCGCGTGCCTGCTTTAAACACTCTAATTTTTTCAAAGTAACAGTCCTGACTCCCCACAACATCAAATTAATGACATCATGATTCATCAGAAGGGAGAAATCAATGACATTAGTACGTACCGAAGGCACGACCGACGTATTGATCCCGAAATTCAACTACGAGCTTTTTAACTGCAACAACTTTAATATACGCTATTGGAGCTGGAATTACCGCGGCTGCTGGCACCAGACTTGCCCTCCAA
+
DDDDDHIHEHIEFHHIIIHFHHIIIIIHHCEHHHIIIGFHHIIIIIHIEHHHGHGI1GHHHHCHIGIIHIHCHFHCHEFHIHHGHHFEHH?CHHIIIHHHHEHEIHHDHHFHCFF1D<FHHGIHHIIFHHHEHHBGHEHIIIIHHHHE@GHHHGHIGI?CGEEHCCCEHFHGIIHHHH?HGHHIHFC@HEFFIIHCHFHD0@HHFHHHHFFHHEIHHHHIIHCEBHEHH7HHDHHEIIIIHHGHGHDCECIHHGEHHIHCD<HIIIHE@HFEEHEFFGFCHHG@H?IHIHHEDGIHHEEFIHIHEHFEHEHEDIHCHDEGIHIHEHEHFHHHGHHEHHHGHDDDDB
@HISEQ:969:HM2KJBCX2:2:1101:19513:54485 2:N:0:ACTATGCA
CACGTTTATTCCCCCAACTATCCCTATAATCATTACGGTGATTCAGAAACCAACAAAACAGGACCACCGTCCTATTCTATTATTCCATGCTAATGTATTCAGACGTAAGCCTGCTTTGAACACTCTAATTTTTTCAAGGTAAAGGTCCTGGTTTCCCACCACGCTAAATTAATAACATGATGGTTCCCCAGAAGGTAAGAATTCTACACGCTAGTACAGACCGGATAGCTCGACCAACGGTAAAATCCTGAAATTCAACTACGAGCTTTTTAACTGCAACAACTTTAATATACGCTATTGGAGCTGGAATTACCGCGGCTGCTGGCACCAGACTTGCCCTCCAA
+
DDDDDIGIIIIIIIIIIIIIIIIIHIIHIIIIIIIIIHHIIIIIIIIHHGHHHIIIHIIIFFHIHHIHIHIIIIIHIHIHIIIIIIHHFEHHHIGHGHIIHGHIIIIIHIIIHIHIIIIHHIIIIIHGHIIIHHIHIIIIIIIIIIIIIIHIHIIHIIIIIHIIIIIIIIIIIIIIIIIIIIIIIIIIIHFIIIHIIIIIIIIIIIIIIIIIIHHIIIIIIIIIIIHGHAIIIIIIII=IHHGIIIIIIIIIIIIIIIIIIIIIIIIIIIIIIIIIIIIIIHIIIIIIIIIIIIIIIIIIIIIIIIIIIIIIIIIIIIIIIIIIIIIIIIIIIIIIIIIDDDDD
@HISEQ:969:HM2KJBCX2:2:1101:5651:54408 2:N:0:ACTATGCA
CACGTTTATTCCCCCAACTATCCCTATTAATCATTACGTCAATCCTAGAAACCAACAAAATAGGATCAAACGTCCTATTTCATTATTCCATGCTAACGTATTCAAGCGTTAGCCTGCTTTAAACACTCTAATTTTTTTAAAGTAACAGTCCTGTTTCCCTGCAACACCAAATTAATGACATTACAGTTCTTCAAGAAGGAGGAACCAGTAAAGCCAGTGCATACCAGAGGCACGACCAACCTACTAATCCCGAAATTCAACTACGAGCTTTTTAACTGCAACAACTTTAATATACGCTATTGGAGCTGGAATTACCGCGGCTGCTGGCACCAGACTTGCCCTCCAA
+
DDADDIIIIIIGHIDHHIIHIHIHHFIIHIHIHIGHIIFHIIIGIIHIHIIIIHHIHHIIIIGIFIHIHHIHHHHIIHIIIFHE@GHFIHHHHIGHEHHIIIIIIIIIHIIHHIIHIIIIHIIIIIIIHHGHHHHFGCIHHIIIIIHIIHIIHHHHIHHIIIIIIIIIHEHHHHIIIIIIHHIIIIIHGIHHGIIIIIIIIHHHHIIIIIIIIIIIIIIIHHIIHIIIIIIIIIIIGHHIHHGGDHCEIHIIIIIIHIIHIIIIIIIIIIIIIIIIIIIIIIIHHIIIIIIIIHIIIIIIIIIIIIHIIIIGIIIIIIIIIIIIIIIIIIIHIIIIIIIIICDDDD
@HISEQ:969:HM2KJBCX2:2:1101:6453:55181 2:N:0:ACTATGCA
CACGTTTATTCCCCCAACTATCCCTATTAATCATTACGTCGATCCTAGAAACCAACAAAATAGAATCAAACGTCCTATTTCATTATTCCATGCTAATGTATTCAAGCGTAAGCCTGCTTTAAACACTCTAATTTTTTCAAAGTAACAGTCCTGATTCCCCACGACACCAAATTAATGACATCGCGGTTCTTCAGAAGGTAGGAACCGATAATGCCAGTGCGTACCGAAGCACGACCAACAATTCGATCCCGAAATTCAACTACGAGCTTTTTAACTGCAACAACTTTAATATACGCTATTGGAGCTGGAATTACCGCGGCTGCTGGCACCAGACTTGCCCTCCAA
+
DDDDDIIIIIIIIIIIIIHIIIIIIIIIIIIIIIIIIHHIIIIIIIIIIIIIIIIIGHIIIIGIIIIIIIIIIHIIIIIIIIIIIIIIIIIIIIGIHGHIIIIIHHIIIIHIIEHIIHIIIIIIIIIGIIGIHHHIIHIIHIHIHHIHHIIIIIIIIIHHIIIHHHHIIHHHHIIHHIIIHIIHHHHIHHHIHHGHIIIIHHIHHIHIIIIHIIIIIIIIHHIIHHGHHIIIHIIIIHIHHDHHIGHIHHIHIHIGFHIIIHHIHHGIHH?HHIIIIIIIIIIIHIHGIGHGIIGGIIGIHIIIIIGIIIIIHIGIIIIHHGIIIIHIHIIIIIIIIIIIDDDDD
@HISEQ:969:HM2KJBCX2:2:1101:16328:55916 2:N:0:ACTATGCA
CACGTTTATTCCCCCAACTATCCCTATTAATCATTACGTCGATCCTAGAAACCAACAAAATAGAATCAAACGTCCTATTTCGTTATTCCATGCTAATGTATTCAAGCGTGAGCCTGCTTTAAACACTCTAATTTTTTCAAAGTAACAGTCCTGATTCCCCATGACACCAAATTAATGACATCATGGTTCGTCAGAAGGTAGGAATCAATAATACCAGTACGTACAATAGCACGACCAATAAATTAATCCCGAAATTCAACTACGAGCTTTTTAACTGCAACAACTTTAATATACGCTATTGGAGCTGGAATTACCGCGGCTGCTGGCACCAGACTTGCCCTCCAA
+
BDCDDEGHHIHHCHHIIIHHHHIIIIIIIIIGIIIIIIHHHDHIIIHHHIIHIIIH?<@GHGIHHIHHIIGIIGHHGHECHEHHHIGI?HHHHI@HIIIIIEGHIHHIIHHEHIIIHHIHHIIHIHHHGHHHHIHIHGIIIHHHIIIHHHFGCHHIHFHHGDGIHIHIIHHIHIHHIIHIIIHGGFHHHEGGHHHFEEHHHFEHFIIIIHHHHFIHIIHHHHIIIIIIIFIIIIIIHIIIHHHHHHDIHIIIHGGGHIIHECIIIIHGIIIIIIIIHIHIHHHGGFHHHHHHEHIIIIIHHHHHIHFHIIHHIHHEHHGHGHHIIIIIIIHEIHHHIIIIDDDDD
@HISEQ:969:HM2KJBCX2:2:1101:2570:55885 2:N:0:ACTATGCA
CACGTTTATTCCCCCAACTATCCCTATTAATCATTACGTCAATCCTAGAAACCAACAAAATAGAACCACAACGTCCTATTCTATTATTCCATGCTAATCTATTCAAGCAAAAGCCTGCTTTAAACACTCTAATTTTTTCAAGGTAATGGTCCTGGCTCCCCGGCACGCCCAATTAAGAACATACCGATTCACCAGAAAGATAGACCCGACGACAGAACAGTACTCGCCAGAGACGGACCGTCCGGCCAGGCCTAAAATTCAACTACGAGCTTTTTAACTGCAACAACTTTAATATACGCTATTGGAGCTGGAATTACCGCGGCTGCTGGCACCAGACTTGCCCTCCAA
+
D@B@D<FGE@H@EHHIEHHEEHFHHHHCCGGEEHIHIGIH0EHEEH?GHHIHHCGHHIICHC1FHHDHHHHIIE@GHFEE@GFHIHECHIIIIGGHHIHHIFHFHHGIIHHHHCHHHIIIFHFGGHHIIIHHHGHHHHHHHIHHIIEHHIHGHHGE7@HHIIGHHHIHHIHHGFIHHHHGCHHIGEIIHHIIHIIIIHHEFIHHFDHHEGIGHEHFHIIIGFFCIHEIIGGGIIIIIIIIIIIHHHGIHHEEHIIIIHIIIHHHIIIHHHIIIHHIIIIIIIIIIIFHIIIIIIIIGIHHHGHIIHIIIIIHIIIHGIHIIIIIGIIIHIIIIIHGHIIIIIHDDDDA
@HISEQ:969:HM2KJBCX2:2:1101:7338:56641 2:N:0:ACTATGCA
CACGTTTATTCCCCCAACTATCCCTATTAATCATTACGTCGATCCTAGAAACCAACAAAATAGGGTCAAACGTCCTATTTCATTATTCCATGCTAATGTATTCAAGCGTGAGCCTGCTTTAAACACTCTAATTTTTTCAAAGTAACAGTCCTGATTCCCCGCGACACCAAATTAATGACATCACGGATCTTCAGAAGGGAGAAACCAGTGACACCAGTGCATACCAAAGGCATGACCAGCGTACTGATCCCGAAATTCAACTACGAGCTTTTTAACTGCAACAACTTTAATATACGCTATTGGAGCTGGAATTACCGCGGCTGCTGGCACCAGACTTGCCCTCCAA
+
DADADFHEHEHIIIIGHHHIHHIIHIIIIHIIHGEHIHHIHII@GHHHIIIIIIIIIIHIIIFHHHEHHHEHEHHIIHHIIIIIIIHGHIIGIIIHHIHHFEFHHHIIIIIHIIHHHEHHHHHIHIIIHHIIIHHHHIIIHHHHHHIIHIIIIFHHIIIIIIHIIIIIIIIHIIHIHHHHHIIIGIIHHHIIIIIIHHHHIIHHIIIHIIIIIIIIIIIIIIIIIHIIIIIIIIIIHIHHIHHEFIHHIIIIIIIHIIIIHIHIIIIIIIHHIIIIIIHIIHIIHEHHIHIIIIIIGIIIIGIHHIIIIIIIIIIIIIIIIIIIIIIIIIIIIIIIIIIIIDDDDD
@HISEQ:969:HM2KJBCX2:2:1101:1698:57096 2:N:0:ACTATGCA
CACGTTTATTCCCCAACTATCCCTATTAATCATTACTTCAGTCCTAGAAACCAACAAAATAGAACTAAAGTCCTATTCCATTATTCCATGCTAATATATTCAAGCAAACATGCCTGCTTTAAACACTCTAATTTTTTCAAAGTAAAAGTCTTGGATCCCTAGCGCACTCAATTAAGAGCACACTAGTTCCCCAAAAGGAAAAGCCCAAAGTTGCAGTACAAACCTTTCGGTTGACGGCAACTATAAGCCCAAAATTCAACTACGAGCTTTTTAACTGCAACAACTTTAATATACGCTATTGGAGCTGGAATTACCGCGGCTGCTGGCACCAGACTTGCCCTCCAA
+
DDDDDIIIIIHIIIIIIIIIIIIIIIIIIIIIIIIIIIIIIIIIIIIIHFHHHIIIIIIIIIHHIIIHIHHIGGHIIIHIIHIIIIIGHHIIIIHIIIIIIIIIIIIHFHHIHIIIIHIHHHHHIIIIHHHIHIHIIIIHIHHHIHIIGHHIIHIIIIIIHIGIIIIIHIIIIHIHIIIIIIIIIIIIHHIIIIIIIIIIIIIIHIIIIIIIIIIIIIIIIIIIIIIIIIIIIIIIIIIIIHHHIIIIIIIIIIIHIHHIIIIIIIIIIIIIIIIIGIIIIIIIIIIIIIIIIIIIIIIIIIIIIIIIIIIIIIIIIIIIIIIIIIIIIIIIIIIIIIIIDDDDD
@HISEQ:969:HM2KJBCX2:2:1101:18956:56849 2:N:0:ACTATGCA
CACGTTTATTCCCCCAACTATCCCTATTAATCATTACGTCGATCCTAGAAACCAACAAAATAGAATCAAACGTCCTATTTCATTATTCCATGCTAATGTATTCAAGCGTAAGCCTGCTTTAAACACTCTAATTTTTTCAAAGTAACAGTCCTGATTCCCCACGACACCAAATTAATGACATCGCGGTTCTTCAGAAGGTAGGAACCAATAATGCCAGTGCGTACCGAAGCACGACCAACAATTTGATCCCGAAATTCAACTACGAGCTTTTTAACTGCAACAACTTTAATATACGCTATTGGAGCTGGAATTACCGCGGCTGCTGGCACCAGACTTGCCCTCCAA
+
DDDDDHIIIIIIHIIIHIIIIIHIIIIIIIGHIIIHHIIHHHICHHIIIIIEHIIIGIIIHIIIIIIHHHHHHEHIIIIIHIIIIIIHIIIIHIIIIIIIIIIIIIHHIIIHHIIIIIIIIHHHIIIIIIHHHIIIIIIIIHHIIHIHIHHHIIIEIIIIIIIIIIIIIIIIIIIIIIIIHHIIIIIIIIIIIIIIIIIIIIIIIIIIIIIIIIIIIIIHGIIIIIIIIIIIIIIIIIIIIIHHIIIIIIIIIIIHIHIIIIIIIIIIIIIIIHIIIIIIIIIIIIIIIIIIIIIIIIIIIIIIIIIIIIIIIIIIIIIIIIIIIIIIIIIIIIIIIIIIDDDDD
@HISEQ:969:HM2KJBCX2:2:1101:11877:57438 2:N:0:ACTATGCA
CACGTTTATTCCCCCAACTATCCCTATTAATCATTACGTCGATCCTAGAAACCAACAAAATAGAATCAAACGTCCTATTTCATTATTCCATGCTAATGTATTCAAGCGTGAGCCTGCTTTAAACACTCTAATTTTTTCAAAGTAACAGTCCTGATTCCCCACAACACCAAATAAATGACATCATGGTTCGTCAGAAGGGAGAAACCAACAATGCCAGTACGTACCGAGGCACGACCGACATGATGGTCCCGAAATTCAACTACGAGCTTTTTAACTGCAGCAACTTTAATATACGCTATTGGAGCTGGAATTACCGCGGCTGCTGGCACCAGACTTGCCCTCCAA
+
DBDA@GHHHHIFIHHHICFFFHHHHIIIIDHHHHHIFHIIIGIIHHIFHHHFHIHHGE@EFGDHHH@FHIGEEEHHIICH@@HHHIHIHIEDCHHGIHHCGHGEHFHHGGHHHIG@GHHHEHGHIB@GF@HH?GHHCHHHHHHHHHHE?HGDHHHHE0DHHHBCHHFHHHIHEHHHGGHFGCGHFCHIGIHHIIHHFCEEEHC:EFHDFEHHFHCGIHGHGCHHHEE>IHHHECH?FHHHEEF@IHHEEEGEH@C11HGHHHGF<HEFEF?GCCGHHHHHFCCEFDHG?E=HEHGIIIIHHGHIHIIIIIIHHHHCDHGCEE<IGIHGHHIHEIFGHCCHAB@<0
@HISEQ:969:HM2KJBCX2:2:1101:21155:57338 2:N:0:ACTATGCA
CACGTTTATTCCCCCAACTATCCCTATTAATCATTACGTCGATCCTAAAAACCAACAAAATAGGGTCAAACGTCCTATTTCATTATTCCATGCTAATGTATTCAAGCGTGTGCCTGCTTTAAACACTCTAATTTTTTCAAAGTAACAGTCCTGATTCCCCATGACACCAAATTAATGACATCACAGTTCGTCAGAAGGTAGAAATCAATAATACCAGTGCATACCGGAGGCACGACCAATATATTGATCCCGAAATTCAACTACGAGCTTTTTAACTGCAACAACTTTAATATACGCTATTGGAGCTGGAATTACCGCGGCTGCTGGCAACAGACTTGCCCTCCAA
+
@D@D@@?EHG?GHECHHFHFF?GHGHHHHH@FGCHHHEFEHC?CGHGHCHHCHHIIIHIIFHFFFDFEHHGCC@0@D<@C?EEGCH?C?C1D?1DEEGDH?HHFHGEGEHEEH@EF1IFGACGGGHHHGHHEHBCEGHHHEHEGHHHHHHEH?F@CHHHEGHFIIIIHHEGHGIIHGHHFGHHHHIIIIIHGIIIIHGIIIHIHGIIIHHIIIIHHFIIIHGIIHIHIIIIIIIHIHHHG?HHHGIIIGHHIHCHHIHIIIHHHHCHHIIIHHHGIIIIHIIHHIIIIIIIIIHHIHHFGFIIIIIIIIIIIIIIIIIIIIHIIIIIIHIIIIHIIIIIIIDDDCD
@HISEQ:969:HM2KJBCX2:2:1101:4934:57400 2:N:0:ACTATGCA
CACGTTTATTCCCCCAATATCCCTATTAATCATTACGTCAATCCTAGAAACCAACAAAATAGGATCGAACGTCCTATTTCATTATTCCATGCTAATGTATTCAAGCGTTAGCCTGCTTTAAACACTCTAATTTTTTCAAAGTAACAGTCCTGTTTCCCTGCAACACCAAATTAATGGCATTACAGTTCTTCAGAAAGGAGGAATCAGCGAAGCCAGTGCATACCAGTGGCACGACCAACCTGCTGACCCCGAAATTCAACTACGAGCTTTTTAACTGCAACAACTTTAATATACGCTATTGGAGCTGGAATTACCGCGGCTGCTGGCACCAGACTTGCCCTCCAA
+
DDDDDIIIIIIIIIIIIIIIIIIIIIIIIIIIIIIIIIIIIIIIIIIIIIGHHIIIHIIIIIHHHIIIHIHHEHIIIIIIIIIIIIIIIIIIIIIHIIIIIIHIIIHIIIIIIIIHHHIIIIIHHIIIIIIIHIIIIIIIIIIIIIIIIIIIIIIIIIIHIIIIIIIIIIIIIIIIIHHHIIHIIIIIIIIIIIIIIIIIIIIHIIIIIIIIIIIIIIIIIIIIIIIIIIIIIIIIIIIIIIHHIIIIIIIIIIIIIIIIIIIIIIIIIIIIIIIIIIIIIIIIIIIIIIIIIIIIIIIIIIIIIIIIIIIIIIIIIIIIIIIIIIIIIIIIIIIIIIIIDDDDD
@HISEQ:969:HM2KJBCX2:2:1101:16925:56185 2:N:0:ACTATGCA
CACGTTTATTCCCCCAACTATCCCTATTAATCATTACGTCGATCCTAGAAACCAACAAAATAGAATCAAACGTCCTATTTCATTATTCCATGCTAATGTATTCAAGCGCGAGCTTGCTTTAAACACTCTAATTTTTTCAAAGTAACAGTCCTGATTTCCCACGACACCAAATTAATGACATCGTGGTTCGTCAGAAGGGAGAAACCAATAATACTAGTACGTACAAAGTACGACCGACATATTAGTCCCGAAATTCAACTACGAGCTTTTTAACTGCAACAACTTTAATATACGCTATTGGAGCTGGAATTACCGCGGCTGCTGGCACCAGACTTGCCCTCCAA
+
0DD0<<<CCHHI?GHHIIHI?GHEHHFHIIIIHIHHHG@HCHIHHHI?GGH@FHHHHIIH?HD?CHHHGICHH1DGHDHII?GECEEECFFHHFHHHCHHHHHHIIHHHHHIIIIIIHHHB<CEFHHEHG?CFHHHHEHHIIIIIIIHHHHGFHIHGHHHHIIIHIIHHEGEHIIIHGIGIIHF<HCHHIIIIIIIIIIIHGHGHIIHHIHHG<IIIIIIIIIGIHIIIIHGGHHHCIGIIIHIIIGIIIIIIIIIIIHIHIHIHHHHH?GGCIIHHHIIIIIIHHGIHHHHIHIIHIHGIIIIIIIHIIIIIHIIIIIIIIIIGIIIHEGFHHHIIIH@?@BD
@HISEQ:969:HM2KJBCX2:2:1101:15330:57743 2:N:0:ACTATGCA
CACGTTTATTCCCCCAACTATCCCTATTAATCATTACGTCGATCCTAGAAACCAACAAAATAGAATCAAACGTCCTATTTCATTATTCCATGCTAATGTATTCAAGCGTGAGCCTGCTTTAAACACTCTAATTTTTTCAAAGTAACAGTCCTGATTCCCCACAACACCAAATAAATGACATCATGGTTCGTCAGAAGGGAGAAACCAACAATGCCAGTACGTACCTAGGCACGACCGACATGATGGTCCCGAAATTCAACTACGAGCTTTTTAACTGCAGCAACTTTAATATACGCTATTGGAGCTGGAATTACCGCGGCTGCTGGCACCAGACTTGCCCTCCAA
+
DDDDDHIEEHHIIHIIIIIHIHHHEHFHHIIIIHI?HGHIHHHIHIIHHIIHHFHHHHIIHF@HHHHIIIGHIIIIIIGFHHHHIHHCGFHFGHIIIIIIHIIIIHIIHHIIHHFHIHHIIIIIHHHHHHHHHHFHHIIIHEHHHHHHIIIHFHHHGHGIHHIIHFEFCHHHIIHGIHHIIIHHHIIIIHHHHHIHIIIIIIIIIIIHEHEHHHHHIHHHHFHEHHIIIIIIIIIIIIIIIHHHIIIHIIIIIIIHHIIIIIIIIIIIIIHHHHHFIIIIIIIHHIIHIIIHHIHHHHHGEIIIIHIIIIIIIHHHIIIIIFIHHIIIIIIHGHHHIIIIBDDBD
@HISEQ:969:HM2KJBCX2:2:1101:20145:57327 2:N:0:ACTATGCA
CACGTTTATTCCCCAACTATCCCTATTAATCATTACGTCAATCCTAGAAACCAACAAAATAGGATCAACGTCCTATTTCATTATTCCATGCTAATGTATTCAAGCGCGAGCCTGCTTTAAACACTCTAATTTTTTCAAAGTAACAGTCCTGATTCCCCACCACACCAAATTAATGACATGATGGTTCGTCAGAAGGTAGAAATCAGTAACACCAGTACGTACCGAAGGCACGACCAGCGTACTAATCCCGAAATTCAACTACGAGCTTTTTAACTGCAACAACTTTAATATACGCTATTGGAGCTGGAATTACCGCGGCTGCTGGCACCAGACTTGCCCTCCAA
+
AAADDHGIHF11F@GDHHEHHHHHHEHIFHIIIIH?GGHHCHH1DCGHIGC<GHIHHHEFHC1F?EHHHHIIIDCH1FHEGHHII?@GHCHHEGIHHHDCHHCFE=EDDIHHHGHEFGHIHEHHG@FEHIIIIIIHIIIHHIIHGEHHHGCFGHCDEA@HHIHHHHHEFFFHHHFHCE@GGHHCDIHHG7HCGHGIHHHHIHHHHHIIIIIIHGEGHHIIIIHHIIHHIIIIHDHIHHHHHIGHGIIIHHFCCEHIHIIIIHF<?=HHIHIGHIIHIHHE@HHHIIHIIIIIIIIHFHHHIHGHIIIIHHDIIHIIIIIIIIIIHIIIIIIIIIIIIGIDADDD
@HISEQ:969:HM2KJBCX2:2:1101:7251:58421 2:N:0:ACTATGCA
CACGTTTATTCCCCCAACTATCCCTATTAATCATTACGGTGGTCCTAGAAACCAACAAAATAGAACCACAACGTCCTATTCTATTATTCCATGCTAATCTATTCAAGCAATAGCCCGCTTTAAACACTCTAATTTTTTCAAGGTAATGGTCCTGGCTCCCCAACACACCCAATAAAGGACATACTGGTTCACCAGAAGGAAGACCCGACAACAAGACAGTACTCGCCAAAGACGGACCGCCCGGCCAGGCCTAAAATTCAACTACGAGCTTTTTAACTGCAACAACTTTAATATACGCTATTGGAGCTGGAATTACCGCGGCTGCTGGCACCAGACTTGCCCTCCAA
+
DDDDDIIIIIIHHIDHIIIIIIIIIIIIIIHIIIIIIHIIIHIIIIIHIIIHIIIIHHHIIIHIEHHIIICHCDFGHHHIIIIFHHIHHIHHHHHIIIICG<GHHIIH@GHHHHIIIIHHIHHIGCECFEHFEHHHHGHEHEHHHHIIGIIHIIEHHHHGIHI=<I=HGFHE;HFHIIIIIIHHIHIIIIIIIIHHIIFHHFFIIIIIIIHHHIFHIGIGIGGIIIGIIHFEGIEIHIGGIIIGIHIHFHIIIIIHIIIIIIHHIIIIIIIIIIIIIIIIIIIIIIIIIIIIHHHIIIIHHHIIIIIIIIIIHIIIHIIIIIIIIIIHIIIIIIIIHIIIIIDCDBD
@HISEQ:969:HM2KJBCX2:2:1101:4258:58203 2:N:0:ACTATGCA
CACGTTTATTCCCCCAACTATCCCTATTAATCATTACATCGATCCTAGAAACCAACAAAATAGAATCGGATGTCCTATTTCATTATTCCATGCTAATGTATTCAAGCGTGAGCCTGCTTTAAACACTCTAATTTTTTCAAGGTAACAGTCCTAATTCCCCGTGACACCAAATTAATGGCATTACGGTTCTTTAGAAGGTGAGAAATCAATAATATCAGTACATACCAACGGCATGACCGAAACATTGATCCCGAAATTCAACTACGAGCTTTTTAACTGCAACAACTTTAATATACGCTATTGGAGCTGGAATTACCGCGGCTGCTGGCACCAGACTTGCCCTCCAA
+
DDDD@HHGIHHH@HHDCHHIIICECHHHIHHIIIIIHHHEHHFIHIHEHHHHHHIIIIHHIHE?HIIIHIDCGHIHHGHIHHIHIEHGEHCHHHIIHHHIHIHIIIHGGIHGHHHHHIIHHIIHIHHHIIIIIIIIIIIIHHIIIIHIIHHIIHIIIIHIHIHHFIHEHIHIIIHHHGGHIIIHIHIHHHGHIIIIIIHHIIIIIHHIIIIIIIIIIIHIIIIIIIIIIHIHIIHIHHIIIIIGIHIIIIIFGHIIIGHGIIIIIIIHHIIIIIIHIIIIIIIIIIIIIIHIIIIIIHHIIIIIIIIIIIIIIIIIIIIIHIIIIIIIIIIIIIIIIIIIHHDDDBD
@HISEQ:969:HM2KJBCX2:2:1101:10682:60122 2:N:0:ACTATGCA
CACGTTTATTCCCCCAACTATCCCTATTAATCATTACTTCAGTCCTAGAAACCAACAAAATAGAACTAAAGTCCTATTCCATTATTCCAATAGCGTATATTAAAGTTGTTGCAGTTAAAAAGCTCGTAGTTGAATTTCGGGACTAATATGTCGGTCGTACTTTGTACGTACTAGCATTATTGGTTTCTCCCTTCTGACGAACCACGATGTCATTAATTTGGTGTCATGGGAAATCAGGACTGTTACTTTGAAAAAATTAGAGTGTTTAAAGCAAGCTCGCGCTTGAATACATTAGCATGGAATAATGAAATAGGACGTTTGATTCTATTTTGTTGGTTTCTAGGATCGACGTAATGATTAATAGGGATAGTTGGGCAATCTGTTGGT
+
DDDDDIIIIIHGHIIIIIIIIIIHIIIIIIIIIIIIIIIHIIIIIIHIIIIIHFHIIHIIIIIGIIIHIIIIIIIIIIIIHHHHHHI?HFHIHGIIHIIGIIGIIHHEHHHHHHHHIFHHH@HHHIIHHIHHHEIHGIHHIHIIIIHHHIIIIHIHIIIIIIIIIHEIIIHHGEHIIIIIIIHIIIIIIIIIIIIIIHIIIHIIIIIIHIIIIIIIIIIIIIIIIIIHHIIIIIIIIIIIIIIIIIIIIIIIIIIIIIIIIIIIIIIIIIIIIIIIHIIIIIIIHGIIIIIIIIIIIIIIIIIIIIIIIIIIIIIIIIIIHIIHIIIIIIIIIIIIIIIIIIIIIIIIIIIIIIIIIIIIIIIIIIIIIIHIIIIIIIIIIIDDDDD
@HISEQ:969:HM2KJBCX2:2:1101:8364:60523 2:N:0:ACTATGCA
CACGTTTATTCCCCCAACTATCCCTATTAATCATTACGTCAATCCTAGAAACCAACAAAATAGGATCAAACGTCCTATTTCATTATTCCATGCTAATGTATTCAAGCGTTAGCCTGCTTTAAACACTCTAATTTTTTCAAAGTAACAGTCCTGTTTCCCTGCAACACCAAATTAATGACATTACAGTTCTTCAAGAAGGAGGAACCAGTAAAGCCAGTACATACCAGAGGCACGACCAACCTACTAATCCCGAAATTCAACTACGAGCTTTTTAACTGCAACAACTTTAATATACGCTATTGGAGCTGGAATTACCGCGGCTGCTGGCACCAGACTTGCCCTCCAA
+
DDDDDIIIIIIIIIIIIIIIIIIIIIIIIIIIIIIIIIIIIIIIIIIIIIIIIIIIHIEHIHHHIIIIIIIIHHHIIIIIIIIIIIIHHHIIIIIIIIIIIIHIIIIIIIIIIIIIIIIIIIHIIIIIIIIIHIIHIIIIIIIIHIIIIIIIIIIHIIIIIIIIIIIIIIIIIIHIHEH/CIIIIIIIIIIIIIIIIIIIIIIIIIIIIIIIIIIIHIHIIIIIHIIIIIIIIIIIIIHIIIIHIHHHIIIIIIIIIIIIHHIIIIIIIIIIIIHIIIIIIIIIIIIIIIIIIIIIIIIIIIIIIIHHHIIIIIIIIIIIIIIIIIIIIIIIIIIIIIHIIDDDDD
@HISEQ:969:HM2KJBCX2:2:1101:2356:61372 2:N:0:ACTATGCA
CACGTTTATTCCCCCAACTATCCCTATTAATCATTACGTCGATCCTAGAAACCAACAAAATAGAATCAAACGTCCTATTTCATTATTCCATGCTAATGTATTCAAGCGTAAGCCTGCTTTAAACACTCTAATTTTTTCAAAGTAACAGTCCTGATTCCCCACGACACCAAATTAATGACATCGCGGTTCTTCAGAAGGTAGGAACCAATAATGCCAGTGCGTACCGAAGCACGACCAACAATTTGATCCCGAAATTCAACTACGAGCTTTTTAACTGCAACAACTTTAATATACGCTATTGGAGCTGGAATTACCGCGGCTGCTGGCACCAGACTTGCCCTCCAA
+
DDDDDHIIIIIIIIIIIIIIIIIIIIIIIHIIIIIIIIIIIHIIIIIIIIIIHIIIHIHIHIIIIIIIIIIIIIIIIIIHHHIIIIIIIIHIIIIIIIIIIIIIIIIIIIIIIIIIIIIIIHHIIIIIIIIIIIIIIIIIIIIIIIIIIIHIIIIIIIIIIIIIIIIIIIIIIIIIIIIIIIIIIIIIIIIIIIIIIIIIIIIIIIIIIIHIIIIIIIIIIIIIIIIIIIIIIIIIIIIIIIIHIIIIIIIIIIIIIIIIIIIIIIIIIIIIIIIIIIIIIIIIIIIIIIIIIIIIIIIIIIIIIIIIIIIIIIIIIIIIIIIIIIIIIIIIIIIIIIIIDDDDD
@HISEQ:969:HM2KJBCX2:2:1101:11258:61682 2:N:0:ACTATGCA
CACGTTTATTCCCCCAACTATCCCTATTAATCATTACGTCGATCCTAGAAACCAACAAAATAGGGTCAAACGTCCTATTTCATTATTCCATGCTAATGTATTCAAGCGTGTGCCTGCTTTAAACACTCTAATTTTTTCAAAGTAACAGTCCTGATTCCCCATGACACCAAATTAATGACATCACAGTTCGTCAGAAGGTAGAAATCAATAATACCAGTTCATACCAGAGGCACGACCAATATATTGATCCCGAAATTCAACTACGAGCTTTTTAACTGCAACAACTTTAATATACGCTATTGGAGCTGGAATTACCGCGGCTGCTGGCACCAGACTTGCCCTCCAA
+
DBDD@GHIIIIIIIIIIIGIIGFHGHHIIEHIIIIIIIIHH?EHIIGIIHHHEHEHIHIEGFFFCCGEHHH=FHHIFHIIECHHHGGH?<GE?CHHIIHIHIHHHHDIHIIIIIIIHIIIIHHHHGHIIHIIIHFHHHHHHHIIIIIIHIIHHIHHIHEHIIIIHHIIIHIHHHHHGIIIHIIIIHHFIIHGIIIIIIIHIHIIHIIIIIIIIHIIIIHIIIHGIIIIIIHIIGIIHHIGIIIIFIIIIGIIIIHHIIIIIIIIIHIIIIIIIIIIIIIIIIIHIIIHIIIHIIIIHEHGGIIIIIIIIIIIIIIIIIIIIIIIIIIIIIIIIIIIIGIIIDDCDD
@HISEQ:969:HM2KJBCX2:2:1101:15833:62157 2:N:0:ACTATGCA
CACGTTTATTCCCCCAACTATCCCTATTAATCATTACATCGATCCTAGAAACCAACAAAATAGAATCGGATGTCCTATTTCATTATTCCATGCTAATGTATTCAAGCGTGAGCCTGCTTTAAACACTCTAATTTTTTCAAGGTAACAGTCCTAATTCCCCGTGACACCAAATTAATGGCATTACGGTTCTTTAGAAGGTGAGAAATCAATAATATCAGTACATACCAACGGCATGACCGAAACATTGATCCCGAAATTCAACTACGAGCTTTTTAACTGCAACAACTTTAATATACGCTATTGGAGCTGGAATTACCGCGGCTGCTGGCACCAGACTTGCCCTCCAA
+
DDDDDIIIIIHIIHIIIIIIIIIIIIIIIIIIIIIIIIIIIIIIIIIHIIHEIIIIGHIIIIIIIIIIIIHHIGFGHHIIIHIIIIIEHIHHIIHIIHIIHGHHHHGHHIIIHIIIIIIIHHIIIIIIIIHIHIHHIIHHHIHIHHHHHIIIHHHIHIIIIIIIIIIIIIIIIIIIIHIHHIIHGIIHHHHIIIIIIIIHIIHIIHIIIIIIIIIIIIIIHGHHHEHHHHIHGIHIIIIIIIIIHHIIIIIIIIIIIIIIIIIIIIIIIIIIIIIHIIIIIIIIIIIIIIIIIIIIIIIIIIIIIIIIIIIIIIIIIIIIIIIIIIIIIIIIIIIIIIIIIIDDDDD
@HISEQ:969:HM2KJBCX2:2:1101:6563:62152 2:N:0:ACTATGCA
CACGTTTATTCCCCAACTATCCCTATTAATCATTACGTCGATCCTAGAAACCAACAAAATAGAATCAAACGTCCTATTTCATTATTCCATGCTAATGTATTCAAGCGTGCGCCTGCTTTAAACACTCTAATTTTTTCAAAGTAACAGTCCTGATTCCCCACGACACCAAATTAATGACATCGCGGTTCTTCAGAAGGTAGGAACCAATAATGCCAGTACGTACCGAAGCACGACCAACAATTCGATCCCGAAATTCAACTACGAGCTTTTTAACTGCAACAACTTTAATATACGCTATTGGAGCTGGAATTACCGCGGCTGCTGGCACCAGACTTGCCCTCCAA
+
BDDBBEGEHCHHCHHIIHH?GEHHHHHHIIEHIIHFHH@HDEHHFFGIIHIHEEEE?GHH<@GHHIIGHIHHIDHHHFEHIHHHIEH1<FHIHHHIIHHCH@EE<@H@DHCHEHIGHFEFHHIIFHEHCEHHFHFCHHIIHHHGGHBFHIHHIIHHDGGHHFCEHHECF?GFHGF?C@CFHIIFHC@EHIHIIHIHHFHIIHFFAEGFGFEHHHGHE9E<@GEGIIHHECHG<1<FEEHHHCEHHCCCGEGGGHHEHGEEIGIHG<@FFEFC<CGIHHHHGC<<<1@HHHHHHH?CEHHHHEIGIIIIIIHIGHDIIHEG<1GCHGHIIHHFCEEHIIHBD@B0
@HISEQ:969:HM2KJBCX2:2:1101:10257:62505 2:N:0:ACTATGCA
CACGTTTATTCCCCCAACTATCCCTATTAATCATTACGTCGATCCTAGAAACCAACAAAATAGGGTCAAACGTCCTATTTCATTATTCCATGCTAATGTATTCAAGCGTGAGCCTGCTTTAAACACTCTAATTTTTTCAAAGTAACAGTCCTGATTCCCCGCGACACCAAATTAATGACATCACGGATCTTCAGAAGGGAGAAACCAGTGACACCAGTGCATACCAAAGGCATGACCAGCGTACTGATCCCGAAATTCAACTACGAGCTTTTTAACTGCAACAACTTTAATATACGCTATTGGAGCTGGAATTACCGCGGCTGCTGGCACCAGACTTGCCCTCCAA
+
BDDDDHIIIIHIIGIIIHHIHIIHHIGIIIIIIIGIIHHHHHHIIIIHEHHEHHHIIFHIIIIFGHHHIIIIHHEHHGIHHIIHIHHHHHHIIFEHIIIHHGIHIIIIIIIHHIHHHHIIHHHHIIIHIIIHHFIGIIIIHIIIIIIHIIIIIIIHHHIHIIIIIIHHHIHIIIIIIHIIIHHIIIIIGIIIIIIIIIIIIIHIGIIIIIHIIIIIIIIIIIHIIHIIIIIIIIIIII<FHHHEHFIHGIIIIIHIIIIHHHHIIHIIIIIIIIHIIIIHIIIIIIIHIIIIIIIIIGIIIIIIIIIIIIIIIIIIIIIIIIHIIIIGIIIIIIIIIIIIIDDDDA
@HISEQ:969:HM2KJBCX2:2:1101:2746:62788 2:N:0:ACTATGCA
CACGTTTATTCCCCCAACTATCCCTATTAATCATTACGTCGATCCTAGAAACCAACAAAATAGAATCAAACGTCCTATTTCGTTATTCCATGCTAATGTATTCAAGCGTGAGCCTGCTTTAAACACTCTAATTTTTTCAAAGTAACAGTCCTGATTCCCCATGACACCAAATTAATGACATCATGGTTCGTCAGAAGGTAGGAATCAATAATACCAGTACGTACAATAGCACGACCAATAAATTGATCCCGAAATTCAACTACGAGCTTTTTAACTGCAACAACTTTAATATACGCTATTGGAGCTGGAATTACCGCGGCTGCTGGCACCAGACTTGCCCTCCAA
+
DDDDDIIIIIIIIIIIIIIIIIIIIIIIIIIIIIIIIIIIIIIIIIIIIIIIIIIIIIIIIHHIIIIGIHIGHHHHHIIIEHIIIIIIHIIIGIIIIIIIIHIHIIIIIIIIIIHHIHIIIIIIIIIIIIIIIIIIIIIIIIIIIIIIIIIIIIIIIIIIIHHIIIIIIIIIIIIIIIHIHIIIIIIIHIHIIIIIHIIIIIIIIIIIIIIIIIIIIIIIIIIIIIIIIIIIIIIIIIIIIIIIIIIIIIIIIIIIIIIIIIIIIIIIIIIIIIIIIIIIIIIIIHIIIIIIIIIIIIIIIIIIIIIIIIIIIIIIIIIIIIIIIIIIIIIIIIIIIIIIDDDDD
@HISEQ:969:HM2KJBCX2:2:1101:13035:63346 2:N:0:ACTATGCA
CACGTTTATTCCCCCAACTATCCCTATTAATCATTACGTCGATCCTAGAAACCAACAAAATAGAATCAAACGTCCTATTTCGTTATTCCATGCTAATGTATTCAAGCGTGAGCCTGCTTTAAACACTCTAATTTTTTCAAAGTAACAGTCCTGATTCCCCATGACACCAAATTAATGACATCATGGTTCGTCAGAAGGTAGGAATCAATAATACCAGTACGTACAATAGCACGACCAATAAATTGATCCCGAAATTCAACTACGAGCTTTTTAACTGCAACAACTTTAATATACGCTATTGGAGCTGGAATTACCGCGGCTGCTGGCACCAGACTTGCCCTCCAA
+
@@@BDC@HHH@GE@DCHEECGGHIIGHHEEH@EFEC<DH?/CECCFHHCEH1@DG=EEH1G11DGEHGHHF0<<0<CGHHCHHIGFH111<FHECGHGFHEIHIIIIHIHHHEHHEF<<HHHHHHHEHDGEEHIHHGHIIIIIIIHHIHFGDGHHHG@F<EHCIHHGIIHHHIIIHHHHHDHF</HIHGFEIIHGHHFGHHHHFEHIHHGF@HIHIIHI=HIHIHHHHHIHIIII=HHHGAHHHGHCCHGFIHHFC@HHIHHHHIHEHHEHIIHHEFIHHHIHGD1HHHIGHIHHHHHHIHGHEHGGCHGHDIHEDDHIHG@GHHGEIHIHHIHEIIIEHDDDAD
@HISEQ:969:HM2KJBCX2:2:1101:10881:63360 2:N:0:ACTATGCA
CACGTTTATTCCCCCAACTATCCCTATTAATCATTACATCGATCCTAGAAACCAACAAAATAGAATCGGATGTCCTATTTCATTATTCCATGCTAATGTATTCAAGCGTGAGCCTGCTTTAAACACTCTAATTTTTTCAAGGTAACAGTCCTAATTCCCCGTAACACCAAATTAATGGCATTACGGTTCTTTAGAAGGTGAGAAATCAATGATAACAGTGCATACCAACGGCATGACCGAAATATTGATCCCGAAATTCAACTACGAGCTTTTTAACTGCAACAACTTTAATATACGCTATTGGAGCTGGAATTACCGCGGCTGCTGGCACCAGACTTGCCCTCCAA
+
CDDDDIIIIIIIIIIIIIIIIIIIIIIIIIIIIIIIIIIHIIIIIIIIIIIIGHIIIIIIIHFIHIIEHHIIIHHIIIIIIIIIIIIHIIII?HIHHIIIIIIIIIIIIIIIIIIIIIIIIIIIIIIIHIIIIIIIIIIIIIIIIIIIHIIIIIIIIIIHIIIIIIIIIIIIIIIIIIIIIIIIIIIIIIIIIIIIIIIHIIIIIIIIIIIIIIIIIIIIIIIIIIIIIIIIIIIIIIIIIIIHHGIIIIIIIIIIIIIIIIIIIIIIIIIIIIIIIIIIIIIIIIIIIIIIIIIIIIIIIIIIIIIIIIIIIIIIIIIIIIIIIIIIIIIIIIIIIIIIIIDDDDD
@HISEQ:969:HM2KJBCX2:2:1101:21110:63275 2:N:0:ACTATGCA
CACGTTTATTCCCCCAACTATCCCTATTAATCATTACTTCAGTCCTAGAAACCAACAAAATAGAACTAAAGTCCTATTCCATTATTCCATGCTAATATATTCAAGCAAACATGCCTGCTTTAAACACTCTAATTTTTTCAAAGTAAAAGTCTTGGATCCCTAGCGCACTCAATTAAGAGCACACTAGTTCCCCAAAAGGAAAAGCCCAAAGTTGCAGTACAAACCTTTCGGTTGACGGCAACTATAAGCCCAAAATTCAACTACGAGCTTTTTAACTGCAACAACTTTAATATACGCTATTGGAGCTGGAATTACCGCGGCTGCTGGCACCAGACTTGCCCTCCAA
+
@BDBDGHHHHHGFHDHIIIHHEHEHHFHHHCGC<FHHE@GCHFEHHHFHHHHIIIIIIIGIGFIIFEG?G1<1<CHEHIIIEHHEHI1GCHHFFHHHHIG@CGHHFFHGEHHIHHHHGHIFFHHIGHGFHHHHHHHGIHHFHIIHIHHHHHHGIIHIIIIHHIHHG@IHHHHIHFHHEHHHHFIHGIHIIHHIIHFHIIIHHE;IIIHHIIIIIHIIIIIHGHH<IIIIIIIHIIIIHGHGIHG7IIIIIIIIHGHHIIIIIIIIHIIIIIIIIIIHIIIIIIIIIIIIIHHHHIIHIHIIIIIIIIIIHGIIIIIIHIIHHHIIIIIIIIIHHIIIIIIIDDDB@
@HISEQ:969:HM2KJBCX2:2:1101:16699:64482 2:N:0:ACTATGCA
CACGTTTATTCCCCAACTATCCCTATTAATCATTACATCGATCCTAGAAACCAACAAAATAGAATCGGATGTCCTATTTCATTATTCCATGCTAATGTATTCAAGCGTGAGCCTGCTTTAAACACTCTAATTTTTTCAAGGTAACAGTCCTAATTCCCCGTGACACCAAATTAATGGCATTACGGTTCTTTAGAAGGTGAGAAATCAATAATATCAGTACATACCAACGGCATGACCGAAACATTGATCCCGAAATTCAACTACGAGCTTTTTAACTGCAACAACTTTAATATACGCTATTGGAGCTGGAATTACCGCGGCTGCTGGCACCAGACTTGCCCTCCAA
+
DDDDDIIIIIHIIIIIHIHIIIIIIIIIIIIIIIIIIIIHIIIIIIIIIIIIIIIIHIIIIHIHIIIHIIIEHIIIIHIIIIIIIHIIGIIIIIIIIIIIHIIIHIIHIIIIHIIHIHIHIIHIIIIIGIIIIIIIHHIIIIIIIIIIHIIIIIIIIIIIIIIIIIIIIIHIIIIIIIIIIIIIIIIIIIIIIIIIIIIIIIIIHIIIIIIIIIIIIIIIIIIIIIIIIIIIIIIIHIIIIIHGDIIIIIIIIIIIIIIIIIIIIIIIIIIIIIIIIIIIIIIIIIIIIIIIIIIIIIIIIIIIIIIIIIIIIIIIIIIIIIIIIIIIIIIIIIIIIIIIIDDDDD
@HISEQ:969:HM2KJBCX2:2:1101:10968:64900 2:N:0:ACTATGCA
CACGTTTATTCCCCCAACTATCCCTATTAATCATTACATCGATCCTAGAAACCAACAAAATAGAATCGGATGTCCTATTTCATTATTCCATGCTAATGTATTCAAGCGTGAGCCTGCTTTAAACACTCTAATTTTTTCAAGGTAACAGTCCTAATTCCCCGTGACACCAAATTAATGGCATTACGGTTCTTTAGAAGGTGAGAAATCAATAATATCAGTACATACCAACGGCATGACCGAAACATTGATCCCGAAATTCAACTACGAGCTTTTTAACTGCAACAACTTTAATATACGCTATTGGAGCTGGAATTACCGCGGCTGCTGGCACCAGACTTGCCCTCCAA
+
DDDDDIIGIIIIIIIIIIIIIIIIIIIIIIIIIIIIIIIIIIIIIIIIHIIIIIIIIIIIIIIGIHIIIIIIIIIIIIIIIIIIIIIIIHIHIIIHIIIIIFIIIIIIIIIIIIIIIHIIIIIIIHIIHIIIIIIIIIIIHIIIIIIIIIIIIHHIIIIIIIIIIIIIIIHIIIIIIIIIIIIIIIIIIIIHIIIIHIIHHHIIIHIIIIIIHHHIIHHIIIIIIIIIIIIIIIIIIIIIIIIIHHHHHIIIIIIIIIIIIIIIIIIIIIIIIIIIIIIIIIIIIIIIIIIIIIIIIIIIIIIIIIIIIIIIIIIIIIIIIIIIIIIIIIIIIIIIIIIIIIDDDDD
@HISEQ:969:HM2KJBCX2:2:1101:16885:64582 2:N:0:ACTATGCA
CACGTTTATTCCCCCAACTATCCCTATTAATCATTACGTCGATCCTAGAAACCAACAAAATAGAATCAAACGTCCTATTTCATTATTCCATGCTAATGTATTCAAGCGTGAGCCTGCTTTAAACACTCTAATTTTTTCAAAGTAACAGTCCTGATTCCTCACAACACCAAATAAATGACATCATGGTTCGTCAGAAGGGAGAAACCGACGATGCCAGTACGTACCGAGGCACGACCAACATGATGGTCCCGAAATTCAACTACGAGCTTTTTAACTGCAGCAACTTTAATATACGCTATTGGAGCTGGAATTACCGCGGCTGCTGGCACCAGACTTGCCCTCCAA
+
@@@DDFEE@EH@HHHHICEHHIIIHHIHIIHCHEEHHHEHHHIIICEEHIHIIHHIIEHHIHEHIHIHHIEE@FHHF?@CE@<GHGHIIIEHFHHGHHIIIIIHGHIHHIHDHHHHIIIHHGEHGIHIIHHIIIIHCHIIGIIHIGIIHHIIIHFEHIHHIIIIIHHHGIHHHHIIIHHIHEHIIIHIIGGIIIIIIIIIIHIIIIIIIIHHIIIIIIIHIIIIIIIIHIIIHFHHIHHCIIHGHIIIIIHIIIIIIHIIHCHHHIIIIIIIHHIIIIIIIIIIIHIIIIIHHHIHHIIIIIIHIIIIIIIGIIIHIIIIHFIHHGHHIIIIHIHIIIIHDADB@
@HISEQ:969:HM2KJBCX2:2:1101:16602:65235 2:N:0:ACTATGCA
CACGTTTATTCCCCCAACTATCCCTATTAATCATTACGTCGATCCTAGAAACCAACAAAATAGAATCAAACGTCCTATTTCATTATTCCATGCTAATGTATTCAAGCGTGAGCCTGCTTTAAACACTCTAATTTTTTCAAAGTAACAGTCCTGATTCCTCACAACACCAAATAAATGACATCATGGTTCGTCAGAAGGGAGAAACCGACGATGCCAGTACGTACCGAGGCACGACCAACATGATGGTCCCGAAATTCAACTACGAGCTTTTTAACTGCAGCAACTTTAATATACGCTATTGGAGCTGGAATTACCGCGGCTGCTGGCACCAGACTTGCCCTCCAA
+
DD@0<<<GH@H11D/C0E?@GHCH<CCFGEGGHHCHIEGHHCG1CH1@DFG111DGHHIEH?CHF<FC@CGEF10<1<GHCGHFHHE?GEEEG<DHHHHIHGGHICHHHIHHFHHEHFHHGHHIHIHHGHFHHHHHHFHIIIHCF@FHCIIHHIHHHIHIIIHHGDHFHFHFHHG?CCCHIIIHHHC@7IIIIIHIHHHHEIII<HIIG<@EIHHIIIHEHHIIHIIHHHHIHHHHIIIHFHEEHHHIHIIIGHFHEEHHHHHIHIIIIIIHHEHGHHEHIIHHCHH@HIHHHIHHHHHIIIIHIHIIIIIIIHIIIIIIIHIHHGIIIIHIHIIHIIIHADDDB
@HISEQ:969:HM2KJBCX2:2:1101:13402:65440 2:N:0:ACTATGCA
CACGTTTATTCCCCCAACTATCCCTATTAATCATTACGTCAATCCTAGAAACCAACAAAATAGGGTCAAACGTCCTATTTCATTATTCCATGCTAATGTATTCAAGCTAATGCCTGCTTTAAACACTCTAATTTTTTCAAAGTAACAGTCCTAACTCCCCATGACACCAAATAAATGAAATCATGGTTCGTCAGAAGGGAGAAATCAATGATACCAGTACGTACCAGAGGCACGACCGATATATTGATCCCGAAATTCAACTACGAGCTTTTTAACTGCAACAACTTTAATATACGCTATTGGAGCTGGAATTACCGCGGCTGCTGGCACCAGACTTGCCCTCCAA
+
DDDDDIIIIIIIIIIIIIIIIIIIIIIIIIIIIIIIIIIIIIIIIIIIIIIIIIHIIIHHHHHHIIIIHIIHIIIIIIIIIIIIIIIHIIIHHIIIIIIIIHIIIIIIIIIIHHIHIIIIIHIIIIIIIIIIIIIIIIIIIIIIIHIIIIHIIHIIIIIIIIIIIIIIIIIHIIIIIIIIIIIIHEG/IIHHIIIIIIIIIIIIIIIIIIIIIIIIIIIIIIIIIIIIIIIIIIIIIIIIIHHHHIIIIIIIIIIIHIIIHHIIIIIIIIIIIIIIIIIIIIIIIHGHIIIIIIIIIIIHIIIIIIIIIIIIIIIIIIIIIIIIIIIIIIIIIIIIIIIIIDDDDD
@HISEQ:969:HM2KJBCX2:2:1101:3293:65159 2:N:0:ACTATGCA
CACGTTTATTCCCCCAACTATCCCTATTAATCATTACGTCAATCCTAGAAACCAACAAAATAGGGTCAAACGTCCTATTTCATTATTCCATGCTAATGTATTCAAGCTAATGCCTGCTTTAAACACTCTAATTTTTTCAAAGTAACAGTCCTAACTCCCCATGACACCAAATAAATGAAATCATGGTTCGTCAGAAGGGAGAAATCAATGATACCAGTACGTACCAGAGGCACGACCGATATATTGATCCCGAAATTCAACTACGAGCTTTTTAACTGCAACAACTTTAATATACGCTATTGGAGCTGGAATTACCGCGGCTGCTGGCACCAGACTTGCCCTCCAA
+
DDDDDIIIIIIIIIIIIIIIIIGIIIIIIIIIIIIIIIIIIIIIIIIIIIIIHIIIIHIIIIIIIIIIGFHIHIIIIIIGFGHIIIIIIGHHHIHIIIIIIHFHIIIIIIIIIHIIIIIIIFHIIFIIIIHHHHIHIIIIIIIHHIIIIIHIHIIIIEIIIIIIIIIIIHHHIIHFIHIHHIIIIIHHIHHIIIIIHHIIIIIIIIIHIIIIIIIIIIIIIIIIIIHIIIIIIIIIIIIIIHHGGIIIIIHIIIIIHIIIIIIIIIIIIIIIIIIIIIIIIIIHHHIIIIIIIIIIIIHGHIIIIIIIIIIIIIIIIIIIIIIIIIIIIIIIIIIIIIIIIDDDDD
@HISEQ:969:HM2KJBCX2:2:1101:1404:65244 2:N:0:ACTATGCA
CACGTTTATTCCCCCAACTATCCCTATTAATCATTACGTCAATCCTAGAAACCAACAAAATAGGATCAAACGTCCTATTTCATTATTCCATGCTAATGTATTCAAGCGTTAGCCTGCTTTAAACACTCTAATTTTTTCAAAGTAACAGTCCTGTTTCCCTGCAACACCAAATTAATGACATTACAGTTCTTCAAGAAGGAGGAACCAGTAAAGCCAGTACATACCAGAGGCACGACCAACTTACTAATCCCGAAATTCAACTACGAGCTTTTTAACTGCAACAACTTTAATATACGCTATTGGAGCTGGAATTACCGCGGCTGCTGGCACCAGACTTGCCCTCCAA
+
BDDDDIIIIIIIIIIIIIIIIIIIIIIIIIIIIIIIIIIIIIIIIIIHIIIIHHIHEHIIIIHIIIIIIHHHHGIIIIIHIGIIIHHHHIIIIHIIIIIIIIIIIIIIHIIIIIHHIIIIIIIIIIHIIIIIIIIIIIIIIIIIIIHHIIIIIIIIIIIIIIIIIIIIIIHHIIIIIIIIIIIIIIIIIIIIIIIIIIIIIIIIIIIIIIIIIIIIIIIIIIIIIIIIIIIIIIIIIHIIIIIHHIIHIIIIIIIIIIIIIIIIIIIIIIIIIIIIIIIIIIIIIIIIIIIIIIIIIIIHIIIIIIIIIIIIIIIIIIIIIIIIIIIIIIIIIIIIIIIIIDDDDD
@HISEQ:969:HM2KJBCX2:2:1101:16042:65704 2:N:0:ACTATGCA
CACGTTTATTCCCCCAACTATCCCTATTAATCATTACGTCAATCCTAGAAACCAACAAAATAGGATCAACGTCCTATTTCATTATTCCATGCTAATGTATTCAAGCGCGAGCCTGTTTTAAACACTCTAATTTTTTCAAAGTAACAGTCCTGATTCCCCGCCACACCAAATGAATGACATGATGGTTCGTCAGAAGGTAGGAACCAGTAACACCAGTACGTACCTAAGGCACGACCAACGTACTGATCCCGAAATTCAACTACGAGCTTTTTAACTGCAACAACTTTAATATACGCTATTGGAGCTGGAATTACCGCGGCTGCTGGCACCAGACTTGCCCTCCAA
+
DDDDDIIIIIIIHIIHIIIHGHEHIHIIIIIIIIIEHIIIHHIEHHHHIIIEHIIIHGHHHHEGFHIHHHHHHHHIIHIIIHIIIII<DHIEHIHHEHHIGIHHHHIIIIHHHIIHHIHIIIGHHGHHGHHIIIGHHIHHHIIHHGEHHHHIIIHFIIHHHIHHIHHHHHHHIHHIIIIIHHHIIIIHHHHIHIHHIIHIIIIIHHIHIIHIIIIIIHHHIIIIIIIHHIIIIIIHIIIIIHHHIIHIIHIIIIHIIHIIIIIIIIGHIIIHIIHIIIIIIIHFIIHIIIIIIIIIIHHHIIIIIIIIIHHGIIIIIIIIIIIIIIIIIIHHHHIIIIHHDDDDD
@HISEQ:969:HM2KJBCX2:2:1101:11961:65800 2:N:0:ACTATGCA
CACGTTTATTCCCCCAACTATCCCTATTAATCATTACGTCAATCCTAGAAACCAACAAAATAGGATCGAACGTCCTATTTCATTATTCCATGCTAATGTATTCAAGCGTTAGCCTGCTTTAAACACTCTAATTTTTTCAAAGTAACAGTCCTGTTTCCCTGCAACACCAAATTAATGGCATTACAGTTCTTCAGAAAGGAGGAATCAGCGAAGCCAGTGCATACCAGTGGCACGACCAACCTGCTGACCCCGAAATTCAACTACGAGCTTTTTAACTGCAACAACTTTAATATACGCTATTGGAGCTGGAATTACCGCGGCTGCTGGCACCAGACTTGCCCT
+
DDDDDIGIIIIIIIIIIIIIIIIIIIIIIIIIIIIIIIIIIIIIIIIIIIIHHIIICHIHIIHIHHIIGIFIIIIIIGIHHIIIEHIIHIHHHIIIIIIIIHHIIIIIIIHIIHIHIIIIIIHHIIIIIHEHHIHHHIHIIIIIIHGIIIIIIIHHIHHIHIHHIHIIIIHIHIIIIIIIIIIIIIIIIIIIIIIIIIIIIIIIIIIIIIIIIIIIIIIIIIIIGIIIIIIIIIIIIIIHGHIIIHHHIIIIIIHIIHIIIIIIIIIIIIIIIIIIIIIIIIIIIIIIIIIIIIIIIIIIIIIIIIIIIIIIIIIIIIIIIIIIIIIIIIIIIIIIIDDDDD
@HISEQ:969:HM2KJBCX2:2:1101:12994:65704 2:N:0:ACTATGCA
CACGTTTATTCCCCCAACTATCCCTATTAATCATTACATCGATCCTAGAAACCAACAAAATAGAATCGGATGTCCTATTTCATTATTCCATGCTAATGTATTCAAGCGTGAGCCTGCTTTAAACACTCTAATTTTTTCAAGGTAACAGTCCTAATTCCCCGTGACACCAAATTAATGGCATTACGGTTCTTTAGAAGGTGAGAAATCAATAATATCAGTACATACCAACGGCATGACCGAAACATTGATCCCGAAATTCAACTACGAGCTTTTTAACTGCAACAACTTTAATATACGCTATTGGAGCTGGAATTACCGCGGCTGCTGGCACCAGACTTGCCCTC
+
DDDDBIHIIIHIIIIIIIIIIIIIGHIIIHIIHHHHIIIIECCEHHIHFFHFEHHEHEHIIIHIIHEGHIGIIIIIECEFEHHIHHEE1@HEHIIHFGHFFCHHHCHHIIHDHIHHHHHHHHHHHGHIIIIFIHHHIIHHHEIHIIHHHHHIHHHGHHIHIHHIHIHHIIIHGHHHHIHIIHHHHHHIIHIIHIIIIIHHHHIHHFIIIIIIIIGIIIHHHHFIIIIIHHHHHIIIIHHIHHDGGHHHHIIIIIIIIIIIHHDHIHHEIIIIIIIHIIHHIIIIIHHHIIIHHIIIIIIIIHIIIIIHIIIIIIIIHIHIIIIIIIIIIIIIIIIIIIIDCDDD
@HISEQ:969:HM2KJBCX2:2:1101:15677:65288 2:N:0:ACTATGCA
CACGTTTATTCCCCCAACTATCCCTATTAATCATTACGTCGATCCTAGAAACCAACAAAATAGAATCAAACGTCCTATTTCATTATTCCATGCTAATGTATTCAAGCGTGAGCCTGCTTTAAACACTCTAATTTTTTCAAAGTAACAGTCCTGATTCCCTATGACACCAAATTAATGACATCATGGTTCGTCAGAAGGAAGAAACCAATAAATTAGTACGTACCAAGGGCACGACCAACATATTGATCCCGAAATTCAACTACGAGCTTTTTAACTGCAACAACTTTAATATACGCTATTGGAGCTGGAATTACCGCGGCTGCTGGCACCAGACTTGCCCTCCAA
+
DDDDDIHIHIIIIIIIIIHIIIIIIIIIIIIIIIIIIIIIIIIIIIIIIIIIIGHIHIIIIIHHIIIIIIIIHHIIIIIIIIIHHIIIIIIIIIIIIIIIIIIIIIIIIIIIIIIIHIIIIHIIIIIIIIIIIIIIIIIIIIIIIIIIIIIIIIIIIIIIIIIIIIIIIIIHIIIIHHIHIIIIIIIIIIHIIIIIIIIIIIIIIGIIIIIIIIIIIIIIIIIIIIIIIIIIIIIIIIIIIIIHIIIIIIIIIIIIIIIIIIIIIIIIIIIIIIIIIIIIIIIIIIIIIIIIIIIIIIIIIIIIIIIIIIIIIIIIIIIIIIIIIIIIIIIIIIIIIIIIDDDDD
@HISEQ:969:HM2KJBCX2:2:1101:14580:66477 2:N:0:ACTATGCA
CACGTTTATTCCCCCAACTATCCCTATTAATCATTACGTCGATCCTAGAAACCAACAAAATAGAATCAAACGTCCTATTTCGTTATTCCATGCTAATGTATTCAAGCGTGAGCCTGCTTTAAACACTCTAATTTTTTCAAAGTAACAGTCCTGATTCCCCATGACACCAAATTAATGACATCATGGTTCGTCAGAAGGTAGGAATCAATAATACCAGTACGTACAATAGCACGACCAATAAATTAATCCCGAAATTCAACTACGAGCTTTTTAACTGCAACAACTTTAATATACGCTATTGGAGCTGGAATTACCGCGGCTGCTGGCACCAGACTTGCCCTCCAA
+
DDDDDFHHHIIIIIIIIIHHHIIIIIIIIIIIHIIHIIIIIIIIIIIIIIIHIIIIIIGIIIHIIIIIIIHHHIIIIIIIHIIHIIIIIHHHHIIIIIIIIIHIIIIIIIIIIIIIIIHII8IIIIHIHIIIIIIIIIIIIIIIIIHIIIIIIIIIIIIIIIIIIIIIIIIIIIIIIIIIIIIIIIIIIIIIIIIIIIIIIIIIIIIIIIIIIIIIIIIIIIIIIIIIIIIHIIIIIIIIHIIIIIIIIIIIIIIIIIIIIIIIIIIIIIIIIIIIIIIIIIIIIIIIIIIIIIIIIIHHIIIIIIIIIIIIIIIIIIIIIIIIIIIIIIIIIIIIIIIIDDDDD
@HISEQ:969:HM2KJBCX2:2:1101:1437:66574 2:N:0:ACTATGCA
CACGTTTATTCCCCCAACTATCCCTATTAATCATTACGTCAATCCTAGAAACCAACAAAATAGGATCAAACGTCCTATTTCATTATTCCATGCTAATGTATTCAAGCGTTAGCCTGCTTTAAACACTCTAATTTTTTCAAAGTAACAGTCCTGTTTCCCTGCAACACCAAATTAATGACATTACAGTTCTTCAAGAAGGAGGAACCAGTAAAGCCAGTGCATACCAGAGGCACGACCAACCTACTAATCCCGAAATTCAACTACGAGCTTTTTAACTGCAACAACTTTAATATACGCTATTGGAGCTGGAATTACCGCGGCTGCTGGCACCAGACTTGCCCTCCAA
+
DDDDDIIIIIIIIIIIIIIHHIIGHHIIHIIIIIIIIIIIIIFHIIIIIIIIIIIIIIIGHIHHIHIIHIHIHIIGHIHHIHIIIIIIIIIIIIIIIIIIIHHIIIIIIIIIHIIHIIIHHIIHIIIIIIIIIIIIIIIIIIIIIHHIIIIIIGIIIHIHIIIIIIIHIIIHIIIIIIIIIIIIIIIIIIIIHIIIIIIIIIIIIIIIIIIHIIIIIIIIIIIIIIIIIIIIIIIIIHHIIIHHGIHHIIHIIIIIIIIIIIHIIIIIIIIIIIIIIIIIIIHIIIIIIIIIIIIIIIIIIIIIIIIIIIIIIIIIIIIIIIIIIIIIIIIIIIIIIIIIIDDDDD
@HISEQ:969:HM2KJBCX2:2:1101:9868:66259 2:N:0:ACTATGCA
CACGTTTATTCCCCCAACTATCCCTATTAATCATTACGGTGATCCTAGAAACCAACGAAATAGAATCAGTCCGTCCTATTTCATTATTCCATGCTAATGTATTCAGACGATAGTCTGCTTTAAACACTCTAATTTTTTCAAAGTAACAGTCCTGATTTCCCATCACACCAAATAAATGGCATGAAAGTTCCTCAGAAGGTAGAGATCCATCTCACCAGTGCAGACAATTAAGCCTGACCAATGGGTAGACCCCGAGGTTCAACTACGAGCTTTTTAACTGCAACAACTTTAATATACGCTATTGGAGCTGGAATTACCGCGGCTGCTGGCACCAGACTTGCCCTCCAA
+
DDDDDHIIIIIHHIIIIIIIIIIIIIIIIIIIIIIIIIIIIIIIIIIIIIIIIIIIIIHIIIHHIIIIHIIIIIIIIIIIIIIIIHIIHIIHIIIIIIIFHHHIIIIIIIIIIIIIIIIIIIIIHHIIIHIIIIHIIGIIIIIIIIIIIIIIIIIIIIIIIIIIIIIIHIIIIIIIIIIIIIIIIIIIIIHIHIIIHIIIIIIIIIIIIIIIIIIIIIIIIIIIIIIIIIIIIIIIIIIIIIIIIHHIIIIIIIIIIIIIIIIIIIIIIIIIIIIIIIIIIIIIIIIIIIIIIIIIIIIIIIIIIIIIIIIIIIIIIIIIIIIIIIIIIIIIIIIIIIIIIIIDDDDD
@HISEQ:969:HM2KJBCX2:2:1101:1977:65633 2:N:0:ACTATGCA
CACGTTTATTCCCCCAACTATCCCTATTAATCATTACGTCAATCCTAGAAACCAACAAAATAGGTTCGAACGTCCTATTTCATTATTCCATGCTAATGTATTCAAGCGTTTGCCTGCTTTAAACACTCTAATTTTTTCAAAGTAACAGTCCTGACTTCCCACAACACCAAATTAATGACATCATGGTTCATCAGAAGGGAGAAATCAACGACGCCAGTACGTACCGAAGGCACGACCGACGTATTGATCCCGAAATTCAACTACGAGCTTTTTAACTGCAACAACTTTAATATACGCTATTGGAGCTGGAATTACCGCGGCTGCTGGCACCAGACTTGCCCTCCAA
+
DDDDDIIIIIIIIIIIIIIIIIIIIIIIIIIIIIIIIIIIIHIIIIHIGIIIIIIIHIIIIHHHHHIHIIIIHIHIIIEHIIIHIIIHHIHFHHHHHIIIIHIIIHIIIIIIIIIIIIIIIIIIHHIIHHIIIIIIIIIIIIIIIIIIIIIIHHIIIIIHHIIIIIIHIIIHIIIIIIIIIIHIIIIIIIIIIIIIIIIIIIIIIIIIIHHIIIIIIIIIIIIIIIIIIIIIIIIIIIIIIIIHDIIIIIIIIIIIIIIIIIIIIIIIIIIIIIIIIIIIIIIHIIIIIIIIIIIIIIIIHIIIIIIIIIIIIIIIIIIIIIIIIIIHIIIIIIIIIIIIIDDDDD
@HISEQ:969:HM2KJBCX2:2:1101:7228:67184 2:N:0:ACTATGCA
CACGTTTATTCCCCCAACTATCCCTATTAATCATTACGGTGATCCTAGAAACCAACAAAATAGAACCATGCCGTCCTATTTTATTATTCCATGCTAATGTATTCAGGCACTAGCCTGCTTTGAGCACTCTAATTTTTTCAAGGTAATAGTCCTGCTTCCCCAACGCACCAAGTGAATGGCATGCTGGTTATTCAGAAGGTAAGAACCCACCACGCCAGTACGGACAGTGAAGCCCGACCGACGGACAGATTCCGAAATTCAACTACGAGCTTTTTAACTGCAACAACTTTAATATACGCTATTGGAGCTGGAATTACCGCGGCTGCTGGCACCAGACTTGCCCTCCAA
+
DDCBDHIHHHCHGHIIIIIIIIIIIIHHIIE@HHHIIIIIIGHIIHEHIIIIIHIIIEGEGHFFHIHHIIGIIIIHIIFFGEHHIHGHECHHIFHHIIIIHEHIHIGIHHIIHFHIHIIIHHIIIIIIIIHHIIIHHIIHGHHHIHHHHHIHIIIHHIHHEEIHHHHIIIIIIIIHHEIHIIIIHIHIHHHHHHIIIIIHHHIHIHHGHHHHIIIIIIIIIHIIHIIIIIIIHHHIIIIIIIHHHDDIIIHHIHHIIHIIIIIIHHIHIIIIHIIHHIHHIHIHHHIIHIIHIIHHIIIIIIIIIIHIIIIHIIIIIIIIIIIIIIIIIIIIIIIIIHIIIIHDDDDC
@HISEQ:969:HM2KJBCX2:2:1101:11365:68245 2:N:0:ACTATGCA
CACGTTTATTCCCCCAACTATCCCTATTAATCATTACGTCAATCCTAGAAACCAACAAAATAAGATCAACGTCCTATTTCATTATTCCATGCTAATGTATTCAAGCGCGAGCCTGCTTTAAACACTCTAATTTTTTCAAAGTAACAGTCCTGATTCCCCGCCACACCAAATGAATGACATGATGATTCGTCAGAAGGTAGGAACCAGTAACACCAGTACGTACCTAAGGCACGACCAACGTACTGATCCCAAAATTCAACTACGAGCTTTTTAACTGCAACAACTTTAATATACGCTATTGGAGCTGGAATTACCGCGGCTGCTGGCACCAGACTTGCCCTCCAA
+
DDDDDHHIHIIIIIIIIIIIIIIIIIIIIIIGFHHHIIIIIIIHIIIIHHIHHIIIIGIIHIIIIHIIHIII?GHIHIIIIIIIIGHIIIIIIIIIIIIIICHHHHIIIIIIIIIIIIHHHHHHHHIIIIHIIIHHHHIIIIIIIIIHIIIHHHHEHEIHHIIIIIIIIIIIIHGHEIIIIHIHIHHEIIHHFHIIIIIIHHHHIIIIIIIIIHIIHIIIIIIIIIIIIIIIIIIIIIIIIIHIIIIIIIIIHHFHIIHIHIIIIIIHIIIIIIIIIIIIIIIIIIIIIIIGIGIIIIIIIIIIIIIHIHHDIIIIIIIIIIIIIIIIIIIIIHIIIIIIDDDDD
@HISEQ:969:HM2KJBCX2:2:1101:6841:68105 2:N:0:ACTATGCA
CACGTTTATTCCCCCAACTATCCCTTTAATCATTACGTCAATCCTAGAAACCAACAAAATAGGATCGAACGTCCTATTTCATTATTCCATGCTAATGTATTCAAGCGTTAGCTTGCTTTAAACACTCTAATTTTTTCAAAGTAACAGTCCAAATTCCCCAAAACACCAAATTAATGGCATTAAGATTCATCAGGAAGGAGGAATCAGTGAGACCAGTACATACCAGAGGCATGACCAACCTACTAACCCCGAAATTCAACTACGAGCTTTTTAACTGCAACAACTTTAATATACGCTATTGGAGCTGGAATTACCGCGGCTGCTGGCACCAGACTTGCCCTCCAA
+
DDDDDIIHIIIIIIIIGIIIIIIIIIIIIIIIIIIIIIIIIIIHIIIHIIIHIHIIIIIIIHIHIIIHIIIIIIIIIIIIIIIIIIIHIIIIIIIIIIIIIHIIGIIIIIIIIIIIIIIIIIIIIIIIIIIIIIIHIIIIIIIIIIIIIIIIHIIHIIIIIIIIIIHIIIIIIIIIIIIIIIIIIIIIIIIIIIIIIIIHIIIIIIIIIIIIIIIIIIIIIIIIIIIIIIIIIIIIIIIIIIHHIIIIIIIIIIIIIIIIIIIIIIIIIIIIIIIIIIIIIIIIIIIIIIIIIIIIIIIIIIIIIIIIIIIIIIIIIIIIIIIIIIIIIIIIIIIIIIIIDDDDD
@HISEQ:969:HM2KJBCX2:2:1101:13539:68365 2:N:0:ACTATGCA
CACGTTTATTCCCCAACTATCCCTATTAATCATTACGTCGATCCTAGAAACCAACAAAATAGAATCAAACGTCCTATTTCATTATTCCATGCTAATGTATTCAAGCGTGCGCCTGCTTTAAACACTCTAATTTTTTCAAAGTAACAGTCCTGATTCCCCACGACACCAAATTAATGACATCGCGGTTCTTCAGAAGGTAGGAACCAATAATGCCAGTGCGTACCGAAGCACGACCAACAATTTGATCCCGAAATTCAACTACGAGCTTTTTAACTGCAACAACTTTAATATACGCTATTGGAGCTGGAATTACCGCGGCTGCTGGCACCAGACTTGCCCTCCAA
+
BDDDDIIIIIIIIIIIIIIIIIIIIIIIIIIIIIIIIIIIIIIIIIIIHIIHIIIIIIIIIIHIIIIHIIIHIIIIIIIIIIIIIIIIIIIFHHIIIIIIIIIIIIIIIHHHIIIIHIIIIIIIIIIIIHIIIIIIIIHIIIIIHIIIIIIIIIIIIIIIHIIIIIIIIIIIIIIIIIIIIIIIIIIIIIIIIIIIIIHIHIIIIIHIIIIIIIIIIIIIIIIIIIIIIIIIIHHHIIIHIIHIIIIIIIIIIIIIIIIIIHIIIIIIIIIIIIIIIIIIIIHHIIIIIIIIIIIIIIHIIIIIIIIIIIIIIIIIIIIIIIIIIIIIIIIIIIIIIIIDDDDD
@HISEQ:969:HM2KJBCX2:2:1101:10185:68598 2:N:0:ACTATGCA
CACGTTTATTCCCCCAACTATCCCTATTAATCATTACATCGATCCTAGAAACCAACAAAATAGAATCGGATGTCCTATTTCATTATTCCATGCTAATGTATTCAAGCGTGAGCCTGCTTTAAACACTCTAATTTTTTCAAGGTAACAGTCCTAATTCCCCGTGACACCAAATTAATGGCATTACGGTTCTTTAGAAGGTGAGAAATCAATAATATCAGTACATACCAACGGCATGACCGAAACATTGATCCCGAAATTCAACTACGAGCTTTTTAACTGCAACAACTTTAATATACGCTATTGGAGCTGGAATTACCGCGGCTGCTGGCACCAGACTTGCCCTCCAA
+
DDDDDIIIIIIIIHIIIIIIIIIIIIIIIIIIIIIIIIIIIIIIIIIIIIHIIIIIIIIIIIIHIHIFHHIHIIIHIIIIIIIIIIIHIIHIIHIIIHIIIHIIIHHIIIIIIIHHIIHHHGHHIIIGIIFHHIIIIIIIIIIIHIIHHIIIIHIHIIIIHIIIIIIIIIIHHIIIHHHIIIHIIIIIIIIIIIHHIIHIIHIIIHIIIIIHIIIIIHGIIIIIIIIIIIIIIIIIHIIIIIHHHFIIIIIIIIIIIIIIHIIIIIIIIGIIIIHIIIIIIIIIIIIIHHIIHIIIIIIIIIIIIIIIIHGIIIIIIIIIIIIIIIIIIHIIIIIIIIIIIHDDDDD
@HISEQ:969:HM2KJBCX2:2:1101:13098:68925 2:N:0:ACTATGCA
CACGTTTATTCCCCCAACTATCCCTATTAATCATTACGTCAATCCTAGAAACCAACAAAATAGGATCGAACGTCCTATTTCATTATTCCATGCTAATGTATTCAAGCGTTAGCCTGCTTTAAACACTCTAATTTTTTCAAAGTAACAGTCCTGTTTCCCTGCAACACCAAATTAATGACATTACAGTTCTTCAGAAAGGAGGAATCAGCGAAGCCAGTGCATACCAGTGGCACGACCAACCTGCTGACCCCGAAATTCAACTACGAGCTTTTTAACTGCAACAACTTTAATATACGCTATTGGAGCTGGAATTACCGCGGCTGCTGGCACCAGACTTGCCCTCCAA
+
ADDDDIIGHIIHIIGH=EGEHHIFHFHHHHIIIIIHHIIIH0F@EHHHHHHE?@FHEHHIFCCFHCC@EFEHHHIHEHHIH1FHIGHEGEFFHHIIHIIHHHEHHHFCHIIHHHHGIIIIIHHHIIIIHHEDIIHEHHHHIIIIIIIIHIIIIIIIHIIIHHIIIIHIIIFIIIIIIIIIIII;IIGIIIIIIIIIIIIIHHHHHIIIHHHIIIIIIIIHIHH?HIIIIIIIHIIIIIHIHHGFGHHHIIIHIHIHGHIIHIIIIIIIIIHIIIHIHIIIIIIIIIIIIHGHHIIIIHIIIIIIIHIHHIIIIIHIIIIIIIIIIIIIIIIIIIIIIIIIHBDDDD
@HISEQ:969:HM2KJBCX2:2:1101:14182:68594 2:N:0:ACTATGCA
CACGTTTATTCCCCCAACTATCCCTATTAATCATTACGGTGATCCTAGAAACCAACAAAATAGAACCATGCCGTCCTATTCTATTATTCCATGCTAATGTATTCGAGCAAAAATGCCTGCTTTAAACACTCTAATTTTTTCAAGGTAAAGGTCCTGGATCCGCAAGACACCCAATAAAGGACATCAAGTTTCTCCAGAAGGTGAGAAATCAACAGTAACAGTTCATGCCCCTTAAGGCATGACCATCACGTCAATCCCGAAATTCAACTACGAGCTTTTTAACTGCAACAACTTTAATATACGCTATTGGAGCTGGAATTACCGCGGCTGTTAATACCAGACTTGCCCTCCAA
+
DDDDDHHIIIIIIIIIIIIIIIIIIIIIIIIIIIIIIIGIIIIIIIIIIIII?HHIIHHIIIHHHIIIHHHIIIIIIIHIIIIIIIHHGIIIIIHIIHGHIHHIIIIIIIIIIIHHIIIIIIIIHIIHIIHIHIIIIHHIHIIIIIIIIIIIIIIIIIIIIHIIIIIIHHHIIIIIIIIIIIIIIIIIIIIIIIIIIIIIIIIIIIIIIIIIIIIIIHIIIIIIIIIIIIIIIIIIIIIIIIIIIIIIIIHDIIIIHIIIIIIIIIHIIHIIIIIIIIIIIIIIHIIIIIIIIIIIIIIIHIIIIIIIIIIIIIIIIIIIIIIIIIIIIIIIIIIIIIIIIIIIIIIIDDDDD
@HISEQ:969:HM2KJBCX2:2:1101:21209:69222 2:N:0:ACTATGCA
CACGTTTATTCCCCAACTATCCCTATTAATCATTACATCGATCCTAGAAACCAACAAAATAGAATCGGATGTCCTATTTCATTATTCCATGCTAATGTATTCAAGCGTGAGCCTGCTTTAAACACTCTAATTTTTTCAAGGTAACAGTCCTAATTCCCCGTGACACCAAATTAATGGCATTACGGTTCTTTAGAAGGTGAGAAATCAATAATATCAGTACATACCAACGGCATGACCGAAACATTGATCCCGAAATTCAACTACGAGCTTTTTAACTGCAACAACTTTAATATACGCTATTGGAGCTGGAATTACCGCGGCTGCTGGCACCAGACTTGCCCTCCAA
+
@@BDD?FH?GHIHGHHHGHGHIIGHHHHIFHH@GEHHHHDE?H=1FHHIHGIHHFIIIHIHGHICGHHH0CFE?EFE1D@GHHHGH1DHECE1DFEHEHHGHHHGEEGHHHG?HHEEHAFHIHHICEHHHHGHHHHHHHIHHGHFHHHHFHIHEHIHCIIHHHHGIIHIHIIIIIIHIGIHHHHHHHGIHIIHIIHIIIIIIHIIIIIIHIIIIIIIIIIH=IIIIIIIIIIIHIIIIHIIIIHDIGIGIHIHHIIIIIIIIIIHHIIIIIIHHHIIIIIIIIIIIIIIIIIIIIIIIIIIIIIIIIIIIIIIIIIIIIIIIIIIIIIIIIIIIIIIIIIIDDDD@
@HISEQ:969:HM2KJBCX2:2:1101:2372:69432 2:N:0:ACTATGCA
CACGTTTATTCCCCCAACTATCCCATTAATCATTACGTCAATCCTAGAAACCAACAAAATAGGATCGAACGTCCTATTTCATTATTCCATGCTAATGTATTCAAGCGTTAGCCTGCTTTAAACACTCTAATTTTTTCAAAGTAACAGTCCTGTTTCCCTGCAACACCAAATTAATGACATTACAGTTCTTCAAGAAGGAGGAATCAGTAAAGCCAGTACATACCATTGGCACGACCAACCTACTGACCCCGAAATTCAACTACGAGCTTTTTAACTGCAACAACTTTAATATACGCTATTGGAGCTGGAATTACCGCGGCTGCTGGCACCAGACTTGCCCTCCAA
+
DDDDDIIIIIIIIIIIHIIIIIIIIIIIIIIIIIIIIIIHHIIIIIIIIIIIHIIHIIIFHHHHIIIIIIIIIIIGHHIIFIIIIIIIIIIIIIHIIIHIIIIIIIIIIIIIIIIIHIIIHIHIIIIIIHIIIIIIIIIIIHHIHIIHIIIIHIIIIIIIIIIIHIIIHHHHIIHIIIIIIIIIHIHIIIHIIIIIIIIIIIIHIIIIIIIIIIIIIIIIIIIIIIIIIIIIIIIHHCIIIHHHIHIIIIIIIIIIIIIIIIIIIIIIIIIIIIIIIIIIIIIIIIIIIIIIIIIIIIIIIIIIIIIIIIIIIIIIIIIIIIIIIIIIIIIIIIIIIIIIDDDDD
@HISEQ:969:HM2KJBCX2:2:1101:8449:69147 2:N:0:ACTATGCA
CACGTTTATTCCCCCAACTATCCCTATTAATCATTACGTCAATCCTAGAAACCAACAAAATAGGATCAAACGTCCTATTTCATTATTCCATGCTAATGTATTCAAGCGTTAGCCTGCTTTAAACACTCTAATTTTTTCAAAGTAACAGTCCTGTTTCCCTGCAACACCAAATTAATGACATTACAGTTCTTCAGAAAGGAGGAATCAGCGAGACCAGTACGTACCAATGGCACGACCAACCTGCTGACCCCGAAATTCAACTACGAGCTTTTTAACTGCAACAACTTTAATATACGCTATTGGAGCTGGAATTACCGCGGCTGCTGGCACCAGACTTGCCCTCCAA
+
DDDDDIIIIIIIIIIIIIIHIHIIIIIIIIIIIIIHIIIIHIIIIIHIIIIIIIIIGIIIIHHIHHHHIIIIIIIIIIIIIIIIIIIIIHIHIIIIIIIIIIHIIIIIIIIIIIIIIIIIIIIIIIIIIIIIIIIIIIIIHIIIIIIIIIIIIIIIIIIIIIIIIIIIIIIIIIIIIIIIIIIIIIIIIIIIIIIIIIIIIIIIIIIIIIIIIIIIIIIIIIIIIIIIIIIIIIIIIIIIIIIHFIIIIIIIIIIIIIIIIIIIIIIIIIIIIIIIIIIIIIIIIIIIIIIIIIIIIIIIIIIIIIIIIIIIIIIIIIIIIIIIIIIIIIIIIIIIIIIIIDDDDD
@HISEQ:969:HM2KJBCX2:2:1101:12478:69697 2:N:0:ACTATGCA
CACGTTTATTCCCCCAACTATCCCTATTAATCATTACGTCGATCCTAGAAACCAACAAAATAGAATCAAACGTCCTATTTCATTATTCCATGCTAATGTATTCAAGCGTAAGCCTGCTTTAAACACTCTAATTTTTTCAAAGTAACAGTCCTGATTCCCCACGACACCAAATTAATGACATCGCGGTTCTTCAGAAGGTAGGAACCAATAATGCCAGTGCGTACCGAAGCACGACCAACAATTTGATCCCGAAATTCAACTACGAGCTTTTTAACTGCAACAACTTTAATATACGCTATTGGAGCTGGAATTACCGCGGCTGCTGGCACCAGACTTGCCCTCCAA
+
DDDDDIIIIIIIIHIIIIIIIIIIIIIIIIIIIIIIIIIIICHHIIIIIGIHHIIIIIIIIHHEFHIIIIIIHHHIIIIIGHIIIIIIIHIIGIIIIIIIIFHIIIIIIIIIHIIIIIIIIIIIIIIIIIIIIIIIIIIIIIIIHIIIIIIIIIIIIIIIIIIIIIIIIIIIIIIIIIIIIIIIIIIIIIIIIIIIIIIIIIIIIIIIIIIIIHIIIIIIIIIIIIIIIIIIIIHIIIIIIIHIIIIIIIIIIIIIIIIIIIIIIIIIIIIIIIIIIIIIIIIIIIIIIIIIIIIIIIIIIIIIIIIIIIIIIIIIIIIIIIIIIIIIIIIIIIIIIIIIDDDDD
@HISEQ:969:HM2KJBCX2:2:1101:15275:69926 2:N:0:ACTATGCA
CACGTTTATTCCCCCAACTATCCCTATTAATCATTACGTCAATCCTAGAAACCAACAAAATAGGATCGAACGTCCTATTTCATTATTCCATGCTAATGTATTCAAGCGTTAGCTTGCTTTAAACACTCTAATTTTTTCAAAGTAACAGTCCAAATTCCCCAAAACACCAAATTAATGGCATTAAGATTCATCAGGAAGGAGGAATCAGTGAGACCAGTACATACCAGAGGCATGACCAACCTACTAACCCCGAAATTCAACTACGAGCTTTTTAACTGCAACAACTTTAATATACGCTATTGGAGCTGGAATTACCGCGGCTGCTGGCACCAGACTTGCCCTCCAA
+
DDDDDIIIIIHIIIIIIIIIIHIIIIIIIIIIIIIIIIIIIIIIIIIIIIHHIIHIIIIIIIHHIHIIIIIIHGHIIIIHIIIHHIIIIIIHHHIIIHIIHIHIIIIHIIIIHHIIIIHIHIHIIIIIIHIIIHHHHIIIIIIIIIHHHIIIIIIHGIIHIHIHGDHHHIIHIHHHHIIIHHGHHIIHHGHIHHIIIIIIIHIHIIIHHHHHHIIIHGIIHHHEIIHHHHIHGIIIIIIH<HHHGHIIIIGIIIHCEGHHIIHIIIIIHIIIIHIIIIIIIIIIIIIHIIIIIIIIIIHIIHIIIIIIIIIHIIIIHIIIIIIIIIIIIIIIIIIIIIIIIDDDDD
@HISEQ:969:HM2KJBCX2:2:1101:13161:70269 2:N:0:ACTATGCA
CACGTTTATTCCCCCAACTATCCCTATTAATCATTACGTCGATCCTAGAAACCAACAAAATAGAATCAAACGTCCTATTTCATTATTCCATGCTGATGTATTCAAGCGCGAGCCTGCTTTAAACACTCTAATTTTTTCAAAGTAACGGTCCTGATTCCCCATGACACCAAATTAATGACATCATGGTTCTTCAGAAGGGAGAAATCAAAATTGCCAGTACGTACCGAGGCACGACCAACAAATTGATCTCGAAATTCAACTACGAGCTTTTTAACTGCAACAACTTTAATATACGCTATTGGAGCTGGAATTACCGCGGCTGCTGGCACCAGACTTGCCC
+
DBDDDHHHIIIIIGHHIGIIIIIIIIIHHHIGHHIIIIIIDHIIHIIHHIIHHHCGHHHHIIHIIIIIIHIIHHIHHIHHECHHFHIIHIIIIIIIHIIIIDIIIIEHIIIIIIGIHIIIIIHIHHHIIIIHIIIIIIHHHIIIIHHIHHHHIIIIIIIIIHHIIIIIIHIIIIHHHIHEHHIIHIIIIHEHHHHHIHHHHIIHHHIHIIIHIHHIHHHHIIIIHIIHHIIIIIIIIHHIIHHEGHIHHIIIIHHGIIIHHDHHEIIHGIHHEHIIIIIIHHHHHEIIHIIHHIIIIIIHIIIIIHEHIIIIIIIIIIHIIIIIIIIIHHIIIIIDCDDD
@HISEQ:969:HM2KJBCX2:2:1101:16337:70181 2:N:0:ACTATGCA
CACGTTTATTCCCCCAACTATCCCTATTAATCATTGCTCACAAATCCAAAAACCAACAAAATACGATAAACGAGCCCTAACTTATTATTCCATGCTAATGTATTCATAACTAACCGCCTGCTTTAAACACTCTAATTTTTTCAAAGTAAAGGTCCTGGATTGCGAACCCAACCCAGCAAAGGGCAGGAACGTTCTCCAGGAAGATGGTAAGCGCGCATCGGCACTCACACACGAAACCGTGGCGGGCCAAGCGCACTATACCAGAAATCCAACTACGAGCTTTTTAACTGCAACAACTTTAATATACGCTATTGGAGCTGGAATTACCGCGGCTGCTGGCACCAGACTTGCCCTCCAA
+
D@<DDHIHIIHHFHHIIGHHIHEIHIIIIHIIIIIIHFHHGHIIIIIIIIIIHDHIIHIFHIIGHIIIIHIIGDHCEGHHIIIIIIIIIHHHIICHHHIHIFHHHHGCHHHIIIHIGHHIIIHIIIIIIIIHIIIHHHHHIIIIHHGHHHHHGHHHGHGHHIHHHIGIHHHIHIIIIIIIIIIHHHGHIIIHFIIIIIIHIIIIHIIIIHHHHIIIIHHHGIIIHIIIIIIIIIIIIIIIIIIIHIIIIHIHHIIIIIIIGIIHIHGHIIIIIIIIIIHIIIIIIIIIHIIIIHIIIIHHIIIHGHHHHFHIIHIIIIIIIIIIIIIIIIIHIIIHIHHIIIHHHIHIIHIIIDDDDD
@HISEQ:969:HM2KJBCX2:2:1101:5239:68827 2:N:0:ACTATGCA
CACGTTTATTCCCCCAACTATCCCTATTAATCATTACGGTGATCCTAGAAACCAACAAAATAGAACCATGCGTCCTATTTCATTATTCCATGCTAATGTATTCAGGCAATAGCCTGCTTTAAGCACTCTAATTTTTTCAAGGTAACAGTCCTGCTTCCCCAACGCACCAAATTAATGGCATGCTGGTTATTCAGAAGGTAGGAATCCATCACGCCAGTACAGACCCAAAAGCCCGACCAACGGATAAATCCCGAAATTCAACTACGAGCTTTTTAACTGCAACAACTTTAATATACGCTATTGGAGCTGGAATTACCGCGGCTGCTGGCACCAGACTTGCCCTCCAA
+
CDDDDIIIIIIIIIIIIIIIIIIIIIIIIIIIIIIIIIIIIIIIIIIIIIIIIIIIIIIIIIHHIIIIIHIIIIIIIIIHIGIIIHHIHIHHIIIIIIIIIHIIHIIIIIIIIIIIIIIIHIIIIIIIIIIIIIIIIIIIIIIIIHIIIHIIIHIIIIIIIHHHIIIIIIIIIIIIIIIIIHIIHIIIIIIIIIIIIIIHHHIIIIIIIIIIIHIIIHIIHIHIIIIIHIIIIIIIIIIIIIIIIHIIIIIIIIIIIIIIIIIIIIIIIIIIHHIIIIIIIIIIIIIIIIIIIIIIIIIIIIIIIIIIIIIIIIIIIIIIIIIIIIIIIIIIIIIIIIIIIIDDDDD
@HISEQ:969:HM2KJBCX2:2:1101:3802:70337 2:N:0:ACTATGCA
CACGTTTATTCCCCCAACTATCCCTATTAATCATTACGTCGATCCTAGAAACCAACAAAATAGAATCAAACGTCCTATTTCATTATTCCATGCTAATGTATTCAAGCGCGAGCTTGCTTTAAACACTCTAATTTTTTCAAAGTAACAGTCCTGATTTCCCGCGACACCAAATTAATGACATCGTGGTTCGTCAGAAGGGAGAAACCAATAATGCTAGTACGTACAAAGTACGACCGACATATTAGTCCCGAAATTCAACTACGAGCTTTTTAACTGCAACAACTTTAATATACGCTATTGGAGCTGGAATTACCGCGGCTGCCGGCACCAGACTTGCCCTCCAA
+
@DAADHHHIHEHFCEHHHCHHHEHIIHHHIHHHHIGIHHEHIII=HHHIHIHIIHHHIHIIIE@GHHHIIFHGHHIIIIIIIIIIEGHC@GHHGIIIHHHIHHHHICHGHHFIIHIIIHHIGIHHHHHHIEIHGHHIHIIIIHHGHHEHIHHHIHHHHHGHHIIIIFFHIHHHGIIHIIIGHIIIIHIIIIII<IIHIIIIIIIIIIII<IHIGIIIHHIIHHHIIIIIIIIIIIIIHIIHIIIIHIGHIIIIHIIIIIIIIHIIIIIIHIIIIIIHHIIIIIIIHIIIIIHIIIHIIIHIIIIIIIIIIIIIIIHIIIIIIIIIIIIIIIIIIIIIIH@@CDD
@HISEQ:969:HM2KJBCX2:2:1101:17240:70422 2:N:0:ACTATGCA
CACGTTTATTCCCCCAACTATCCCTATTAATCATTACTCATTTCCCCAAAAACCAACAAAATTCGAGATACGAGTCCTAAATTATTATTCCATGCTAATGTATTCATAACTTTCAGCCTGCTTTAAACACTCTAATTTTTTCAAAGTAAAGGTCCTGGATTGCGAACCCAACCCAGTAAAGGGCAGGAACGTTCTCCAGGAAGATGGTAAGCGCGCATCGGCACTCACACACGAAACCGTGGCGGGCCAAGCGCACTATACCAGAAATCCAACTACGAGCTTTTTAACTGCAACAACTTTAATATACGCTATTGGAGCTGGAATTACCGCGGCTGCTGGCACCAGACTTGCCCTCCAA
+
DDDDDIIIIIHIHIIIIIIIIHIIIIIIIIIIIIIIIIIIIIIIIIIIIIIIIIIHIIIIIIIIIHIIIHGIIIIIIIHIIIIIIIIIIIIIIHIIIIIIHDHHHHIIIIIHHIIIIIIIIIIIIIIHIIIIIIIIIIIHHHIIIHHIIIIIIHIIIIIIIIIIIIIIIIIIIIIIIIIIIIIIIIIIIIIIHIHIHIIIIIIIIIIIIIHIIIIIIIIIIIIIIIIIIIIIHHIIIIIIIIIIIIIIIIIIIIIIHIIIIIIIIIIHIIIIIIIIIIIHIIIIIIIIIIIIIIIIIIIIIIIIIIIIIIIIIIIIIIIIIIIIIIIIIIIIIIIIIIIIIIIIIIIIIIIIIDDDDD
@HISEQ:969:HM2KJBCX2:2:1101:18993:70589 2:N:0:ACTATGCA
CACGTTTATTCCCCCAACTATCCCTATTAATCATTACGTTGTACCTAGAAACCAACAAAATAGGTTCGAACGTCCTATTTCATTATTCCATGCTAATGTATTCAAGCGTTTGCCTGCTTTAAACACTCTAATTTTTTCAAAGTAACAGTCCTGACTCCCCACAACACCAAATTAATGACATCATGGTTCATCAGAAGGGAGAAATCAACGACGCCAGTGCGTACCGAAGGCACGACCGACGTATTGATCCCGAAATTCAACTACGAGCTTTTTAACTGCAACAACTTTAATATACGCTATTGGAGCTGGAATTACCGCGGCTGCTGGCACCAGACTTGCCCTCCAA
+
DDDDDIIIIIIIIIIIIIGHHIIIIHIIIIIIIIIIIIIIIIIHIIGIHIIIHIIIIICHHEEHHIIIIIIIIHIIIIIIIIHIHIIIIIIIIIHIIIIIHIIIIIIIIIIIIIIIIIIIIIIIIIHIIIHIIIHIIIHIIIIIHIIIIIIIIIIHIIIIIIHIIFIIIIIHIIHIIIIIHIHIIHIIIIIHIIIIIIIIIIIIIIIIIIIIIIIIIIIIIIIIIIIIIIIIIIIIIIIIIHHHGIIIHDIHHIIIIIIIIIIIIIIIIIIIIIHIIIIIIIIIIIIIIIIIIIIIIIIIIIIIIIIIIIIIIIIIIIIIIIIIIIIIIIIIIIIIIIIIIDDDDD
@HISEQ:969:HM2KJBCX2:2:1101:19384:70742 2:N:0:ACTATGCA
CACGTTTATTCCCCCAACTATCCCTATTAATCATTACGGTGATCCTAGAAACCAACAAAATAGAACCATGCCGTCCTATTTTATTATTCCATGCTAATATATTCAGGCACTAGCCTGCTTTGAGCACTCTAATTTTTTCAAGGTAATAGTCCTGCTTCCCCAACGCACCAAGTGAATGGCATGCTGGTTATTCAGAAGGTAAGAACCCACCACACCAGTACGGACAGTGAAGCCCGACCGATGGACAGATTCCGAAATTCAACTACGAGCTTTTTAACTGCAACAACTTTAATATACGCTATTGGAGCTGGAATTACCGCGGCTGCTGGCACCAGACTTGCCCTCCAA
+
@DDDDHIIEGHHHGHHIHIIIIIHHIIIHH?DHHIIFHHIGHFIIIHII?GHE?HEHIIHIHHHHHIIIEEHIH?EECGHHGGGHIHHIHIIHFHHIHIHIIIIHIIIIIHFHGIHIIHHIHIHIGEHIIHHGHIHHHHGHCHHGHHHGIHHHFGHHIIIHHAHHHIIIIHIIIIIHHGGEIIIIIHIIIIIIIIIHHHHHHIIIHFHHHHHIIIIHHIHGIIIIIIIHHIIHIHIIGIIIHHGHGDHHHIHEEHFHEIIIIHDECHHGIIIIHHHGIIIIIIIIIIIIIIIHEHHHIHGHHHGIHHIIIIIIIIIIIHIIIIIIIIIHIIIIIIIIIIGIIIDCDBB
@HISEQ:969:HM2KJBCX2:2:1101:8732:72095 2:N:0:ACTATGCA
CACGTTTATTCCCCCAACTATCCCTATTAATCATTACGTCAATCCTAGAAACCAACAAAATAGGATCAAACGTCCTATTTCATTATTCCATGCTAATGTATTCAAGCGTTAGCCTGCTTTAAACACTCTAATTTTTTCAAAGTAACAGTCCTGTTTCCCTGCAACACCAAATTAATGACATTACAGTTCTTCAAGAAGGAGGAACCAGTAAAGCCAGTACATACCAGAGGCACGACCAACTTACTAATCCCGAAATTCAACTACGAGCTTTTTAACTGCAACAACTTTAATATACGCTATTGGAGCTGGAATTACCGCGGCTGCTGGCACCAGACTTGCCCTCCAA
+
DDDDDIIIIIIIIIIIIIIIIIIIIIIIIIIIIIIIIIIIHIIIIIIIIIIIIIIIIIIHIIIIIIIIIIIIIIHHHIIIIIIHHIIEHIIHGIIIIIIIIGHIIIIIIIIIIIIIIIIIIIIIIIIIIIIIIIIIIIIIIIIIIHIIHIIIIIHIIIIIIIIIIIHIIIIHIIHIIIIIIIIIIIIIIIIIIIIIIIIIIIIIIIIIIIIIIIIIIIIIIIIIIIIIIIIIIIIIIIHIIIIIIIIHIIHHIIIIIIIIIIIIIIIIIIIIIIIIIIIIIIIIIIIIIIIIIIIIIIIIIIIIIIIIIIIIIIIIIIIIIIIIIHIIIIIIGIIIIIIIIDDDDD
@HISEQ:969:HM2KJBCX2:2:1101:14901:72317 2:N:0:ACTATGCA
CACGTTTATTCCCCAACTATCCCTATTAATCATTACTCTGGTCCTAGAAACCAACAAAATAGAACCAAAGTCCTATTCTATTATTCCATGCTAATGTATTCAAGCGTAAGCCTGCCTTAAACACTCTAATTTTTTCAAAGTAAAGGTTCTGGTTCCCCAAAGCACTCAGTGAAGAGCACCTTGGTTCCCCAGAAGGTAAGGTCCAACACCACCAGTACCGCCATTAGACGGACCGATATGCTGAACCCGAAATTCAACTACGAGCTTTTTAACTGCAACAACTTTAATATACGCTATTGGAGCTGGAATTACCGCGGCTGCTGGCACCAGACTTGCCCTCCAA
+
DDDCDIIIIIIIIIIIIIIIIIIIIIIIIIIIIIIIIIIIIIIIIIIIIIIIIIIIIIIIIIIIIIHIIIIIIIIIIIIIIIIIIIIIIIGHIIIHIIIIHIHIIHIIIIIIHHIIIIIIIIIIIIIHIIHHHHIIIIIHIIHIIIIIIIIIIHIIIIIIHIIIIHIIIIHIIIIIIIIIIIIHIIIIIIIIIIIIIIIIIIIHIIIIIIIIIIIIIIIIIIIIIIHHIIIIIIIIIIIIHHIIIIIIIIIIIIIIIIIIIIIIIIIIIIHIIIIIIIIIIIIIIIIIIIIIIIIIIIIIIIIIIHIIHIIIIIIIIIIIIIIIIIIIIIIIIIIIIIDDDDD
@HISEQ:969:HM2KJBCX2:2:1101:2397:72633 2:N:0:ACTATGCA
CACGTTTATTCCCCCAACTATCCCTATTAATCATTACGGTGATACTAGAAACCAACAAAATAGAATCATGCCGTCCTATTTTATTATTCCATGATAATGTATTCAAGCAAAATGCCTGCGTTAAACACTCTAATTTTTTCAAAGTAAAGGTCCTGGTTCCCCGCGTCACCCAATTAAGGACAGCGCGGTTCTCCAGAAGGTGAGAAATTGACTACACCAGTTCATACCCCTTAGGGCACGACCGATGTGTCAATCCCGAAATTCAACTACGAGCTTTTTAACTGCAACAACTTTAATATACGCTATTGGAGCTGGAATTACCGCGGCTGCTGGCACCAGACTTGCCCTCCAA
+
@DDA<C@EC@1111/<0<<G1CG1GHHEHH11D11<GEH?E11111<11D11<11<EH@F@1<E@11<<11G/<C/CGC11DHH1D?11<C111<CC11<CD5G@GDF1<6<51<EFFC$8001HHFE61BB608%<(%<8DC8<CECHHE(1<BA1<?<7?EA7?IHHEB9/D/EFE8C<H#C+CD/=GF-?@FEHHCB<:/FEIIHHFAHD<<0EF?E.FFGC<DCC<<1HHHBDHHEGDHFHCHHDD1GC/<CFC@CGF@HHHH=DGIHH@HHHGF1@1HHFCEC<<F<<?FHHGC<HG@HHHEFCHHHHFHEHIHCHHHHFHHCHHGIHHHEHEEIHGHHE@<0?DB@
@HISEQ:969:HM2KJBCX2:2:1101:12948:72022 2:N:0:ACTATGCA
CACGTTTATTCCCCCAACTATCCCTATTAATCATTACGTCGATCCTAGAAACCAACAAAATAGAATCAAACGTCCTATTTCATTATTCCATGCTAATGTATTCAAGCGTGAGCCTGCTTTAAACACTCTAATTTTTTCAAAGTAACAGTCCTGATTCCCCACAACACCAAATAAATGACATCATGGCTCGTCAGAAGGGAGAAACCGACGATGCCAGTACGTACCGAGGCACGACCAACATGATGGTCCCGAAATTCAACTACGAGCTTTTTAACTGCAGCAACTTTAATATACGCTATTGGAGCTGGAATTACCGCGGCTGCTGGCACCAGACTTGCCCTCCAA
+
DDDDDHIIIIIIIIIIIIIIIIIIIIIIIIIIIIIIIIIIIIIIIIIIIIIIHIHIIIIIIGFH@HHIIIIIIIIIIIIIIIIIIIIIIIIIHIIIIIIIIIIIIIIIIIIIIIIIIIIIIIIIIIIIIIIIIIIIIIIIIIIIIIIIIIIIIIIIIIIIIIIIIHIIIIIIIIIIIHIIIIIIIIIIIIIIIIIIIIIIIIIIIIIIIIIIIIIIIIIIIIIIIIIIIIIIIIIIIIIIIIIHIIIIIIIIIIIIIIIIIHIIIIIIIIIIIIIIIIIIIIIIIIIIIIIIIIIIIIIIIIIIIIIIIIIIIIIIIIIIIIIIIIIIIIIIIIIIIIIIDDDDD
@HISEQ:969:HM2KJBCX2:2:1101:3384:72456 2:N:0:ACTATGCA
CACGTTTATTCCCCCAACTATCCCTATTAATCATTACGGTGATCCTAGAAACCAACAAAATAGAACCATGCCGTCCTATTTTATTATTCCATGCTAATGTATTCGAGCAAAAATGCCTGCTTTAAACACTCTAATTTTTTCAAGGTAAAGGTCCTGGATCCGCAAGACACCCAATAAAGGACATCAAGTTTCTCCAGAAGGTGAGAAATCAACAGTAACAGTTCATACCCCTTAAGGCATGACCATCACGTCAATCCCGAAATTCAACTACGAGCTTTTTAACTGCAACAACTTTAATATACGCTATTGGAGCTGGAATTACCGCGGCTGCTGGCACCAGACTTGCCCTCCAA
+
DADDDIIIIGHIGIIIIIIIIIIIIIIHIIHIIIHIIIGHHHIIIIIIIIIIIEHHIHHHHFCHHGEHHGHH<EHHHEHGIIHGHHIIICEH@?HH@GGHIDHHFHHGIIHHIIHHIIIIHIIHHHHHIIHIIHIHHIIIIIIIIIIIHIIIIIIHIIGGIIIIIIIIIIGIIIGIIIIIIIHIIIIIIHHIIIIIIIIIIIIIIIIIHIIIIHIIIHIIIHIIHHFIIIIIIHGIIIHIHHIIIIIHIHGDIIIIIIIIIIIHHCIIIIIIIIIIIIIIIIIIIIIIIIIIIIIIIIGIIIIIIIIIIIIIIIIIIIIGIIIIIIIIIIIIIIIIIIIIIIIIIIIIDDDDD
@HISEQ:969:HM2KJBCX2:2:1101:4242:73036 2:N:0:ACTATGCA
CACGTTTATTCCCCCAACTATCCCTATTAATCATTACATCGATCCTAGAAACCAACAAAATAGAATCGGATGTCCTATTTCATTATTCCATGCTAATGTATTCAAGCGTGAGCCTGCTTTAAACACTCTAATTTTTTCAAGGTAACAGTCCTAATTCCCCGTGACACCAAATTAATGGCATTACGGTTCTTTAGAAGGTGAGAAATCAATAATATCAGTACATACCAACGGCATGACCGAAACATTGATTCCGAAATTCAACTACGAGCTTTTTAACTGCAACAACTTTAATATACGCTATTGGAGCTGGAATTACCGCGGCTGCTGGCACCAGACTTGCCCTCCAA
+
DDDDDIIIIIIIIIIIIIIIIIIIIIIIIIIIIIIIIIIIHIIIIIIIIIIIIIIIIIIIIIIIIIIHHIHIIIIIIIIIIIIIIIIHIIIGHIIIIIIIIHIIHHIIIIIIIIIIIIIIIIIIIIIIIIIIIIIIIIIIIIIIIIIIIIIIIIIIIIIIIIIIIIIIIIIIHIIIIIIIIIIIIIIIIIIIIIIIIIIIIIIIIIIIIIIIIIIIIIIIIIIIIIIIIIIIIIIIIIIIIIIIIHIIIIIIIIIIIIIIIIIIIIIIIIIIIIIIIIIIIIIIIIIIIIIIIIIIIIIIIIIIIIIIIIIIIIIIIIIIIIIIIIIIIIIIIIIIIIIIIIDDDDD
@HISEQ:969:HM2KJBCX2:2:1101:21256:72099 2:N:0:ACTATGCA
CACGTTTATTCCCCCAACTATCCCTATTAATCATTACGTCGATCCTAGAAACCAACAAAATAGAATCAAACGTCCTATTTCATTATTCCATGCTAATGTATTCAAGCGTAAGCCTGCTTTAAACACTCTAATTTTTTCAAAGTAACAGTCCTGATTCCCCACGACACCAAATTAATGACATCGCGGTTCTTCAGAAGGTAGGAACCGATAATGCCAGTGCGTACCGAGGCACGACCAACAATTCGATCCCGAAATTCAACTACGAGCTTTTTAACTGCAACAACTTTAATATACGCTATTGGAGCTGGAATTACCGCGGCTGCTGGCACCAGACTTGCCCTCCAA
+
@D?@011<<CFEHCDCHF@G?@GHHHIIIHIIIGHFHHHFCEECEHHHGHHCCGHEEHHGEHHHHEHIHHFH1<E@GEG?FEHGHG1F1D1FE?FG?HGECFEGEEGDHDE?HIHHHFHHFHHHGHHHHHHHHHEHGHHFFHHHG@CHHHHDHHEEIIHCGHAEE@EBCGEHH@CHGDHCH-IIHHH;IHFHGHEDHIIHHEHGHHHFFEHHEEGIIGHEHHGIHHFFHHHFHHIHHEHHHFC<C?DDIGIHIIHHFEHHGCGECGHHHIHG?@IIIHIIHFEHHHHEEHCHHIHHIIIIIIHIIIHIHIIIIIHIHIIIIIIIIIIIIIHHHIHHIIIHDDDBD
@HISEQ:969:HM2KJBCX2:2:1101:10638:73466 2:N:0:ACTATGCA
CACGTTTATTCCCCCAACTATCCCTATTAATCATTACGTCAATCCTAGAAACCAACAAAATAGGATCGAACGTCCTATTTCATTATTCCATGCTAATGTATTCAAGCGTTAGCCTGCTTTAAACACTCTAATTTTTTCAAAGTAACAGTCCTGTTTCCCTGCAACACCAAATTAATGACATTACAGTTCTTCAAGAAGGAGGAATCAGTAAAGCCAGTACATACCATAGGCACGACCAACCTACTGACCCCGAAATTCAACTACGAGCTTTTTAACTGCAACAACTTTAATATACGCTATTGGAGCTGGAATTACCGCGGCTGCTGGCACCAGACTTGCCCTCCAA
+
DDDDDIIIIIIIIIIIIIIIIIIIHIIIIIIIIIIIIHFHIIIIIIGIIIIIIIIIIIIGIIGHEHIHIIIIHIIIIHIIGIII?GHEHHIIGHIIIIIIIHHIIIIIIIHIIIIIIIIHIIIIHIIIIIIIIIIIIIIIHIIIIIIIIIIIIIIIHGIHGIIIIIIIIIHHHIIIHIIIIIIIIIIIIIIIIIIIIIIIIIIIIIIIIIIIIIIIIIIIIIIIIIIIIIIIIIIIIIIIIIIHGIIIIIIIIIIIIIIIIIIIIIIIIIIIIIIIIIIIIIIIIIIIIIIIIIIIIIIIIIIIIIIIIIIIIIIIIIIIIIIIIIIIIIIIIIIIIIIIIDDDDD
@HISEQ:969:HM2KJBCX2:2:1101:18700:73497 2:N:0:ACTATGCA
CACGTTTATTCCCCCAACTATCCCTATTAATCATTACATCGATCCTAGAAACCAACAAAATAGAATCAAACGTCCTATTTCATTATTCCATGCTAATGTATTCAAGCGTACGCCTGCTTTAAACACTCTAATTTTTTCAAAGTAACAGTCCTTATTCCCCACGACACCAAATTAATGACATCGCGGTTCTTCAGAAGGTAGGAACCAATAATGCCAGTACGTACCGAAGCACGACCAACAATTCGATCCCGAAATTCAACTACGAGCTTTTTAACTGCAACAACTTTAATATACGCTATTGGAGCTGGAATTACCGCGGCTGCTGGCACCAGACTTGCCCTCCAA
+
0D<<<<FHC?@111<CG0D<@11CC@G1<@<1<<C<11FCEC<G0GFH?GE@G@C=@1D11<1DHECHHH10<1CDGC1<1DDH@C11C@FF11<FGHHGEFHEFC<0CBC/<@1?<FFEBGGHH2@FDCGHEHECHC1F?HH?FAFG<9C:$<:<G0D1<CA:8<ECD0DF.@CCCHDE?DHDG?@G@CCHD<<<@G?GCIHGG<<:0F<<.EHHEHHEHGGH?EHCCGCE@E=EGCHHF<<DEEIHE@<@HEG@HHHHEEEHC@=HHFC<<<G@C?EGHGCEF<1ECCE@ECGFECCEEIHGCEFGEIHHEDH??HG@GC@HHHHFEHGCCHEHHHEED@<D?
@HISEQ:969:HM2KJBCX2:2:1101:10525:73703 2:N:0:ACTATGCA
CACGTTTATTCCCCCAACTATCCCTATTAATCATTACGTCGATCCTAGAAACCAACAAAATAGAATCAAACGTCCTATTTCGTTATTCCATGCTAATGTATTCAAGCGTGAGCCTGCTTTAAACACTCTAATTTTTTCAAAGTAACAGTCCTGATTCCCCATGACACCAAATTAATGACATCATGGTTCGTCAGAAGGTAGGAATCAATAATACCAGTACGTACAATAGCACGACCAATAAATTGATCCCGAAATTCAACTACGAGCTTTTTAACTGCAACAACTTTAATATACGCTATTGGAGCTGGAATTACCGCGGCTGCTGGCACCAGACTTGCCCTCCAA
+
DDDDDIIIIIGIIIIIIIIIIIIIIIIIIHIHIHIIIIIIIIIIIIIIIIIIIIIIHIGIIIHIIIIGIIGIIHIIIIIIIIIIIIIIIIIIIIIIIIIIIIIIIIIIIIIIIHIIIIIIIIIIIIIIIIIIIIIIIIIIIIHIIIIIIIIHHHIIIHHIIHIHHIIIIIIIIIIIIIIIIIIIIIIIHIIIIIIIHIHHIHIIHIIIIIIIIIIIIIIIHIIIIIIIHIIIIIIIII=IIIHHIHIIIIIIIIHIIIIIIIIIIIIIIIIIIIIIIIIIIIIIIIIIIIHHIIIIIIIIIIIIIIIIIIIIIIIIIIIIHIIIIIIIIIIIIIIIIIIIDDDDD
@HISEQ:969:HM2KJBCX2:2:1101:7343:73710 2:N:0:ACTATGCA
CACGTTTATTCCCCCAACTATCCCTATTAATCATTACGTCAATCCTAGAAACCAACAAAATAGGATCAAACGTCCTATTTCATTATTCCATGCTAATGTATTCAAGCGTTAGCCTGCTTTAAACACTCTAATTTTTTCAAAGTAACAGTCCTGTTTCCCTGCAACACCAAATTAATGACATTACAGTTCTTCAAGAAGGAGGAACCAGTAAAGCCAGTACATACCAGAGGCACGACCAACCTACTAATCCCGAAATTCAACTACGAGCTTTTTAACTGCAACAACTTTAATATACGCTATTGGAGCTGGAATTACCGCGGCTGCTGGCACCAGACTTGCCCTCCAA
+
DDDDDHHHGEHHEICCHIHHHIIIGIIIHHIIHIIIGEGEHHICHHIGEHIIHIHH@FHHHHFCHHHIHEFHIIGIIIIIE1FHHHH1@C?EE1D@EGHHI@DHHIHGHHHIGIIHIIIIIHHEHHGIHFHIIHHHEGHHHGIIHFEHHGHHHIHIDHHFHHHHHHHHHHHHHIIIIHHHHIIIH9H?GIIIHHHIHCIIIIIHIHG@HIIIIIHHIIIIIHHF;FIIFEIHIHEHIIIHFHCCGFDHIIIHCHHHHHFHEHHHH@HGEIHHHHEHHIIHHGIIHHHGIHHHCHE@FEHGIIIIHHHIHIIIIIIIIGIIHIIHIIIIIHHHHIIHHEIHHB@DDD
@HISEQ:969:HM2KJBCX2:2:1101:16822:73509 2:N:0:ACTATGCA
CACGTTTATTCCCCCAACTATCCCTATTAATCATTACGTCGATCCTAGAAACCAACAAAATAGAATCAAACGTCCTATTTCATTATTCCATGCTAATGTATTCAAGCGTGAGCCTGCTTTAAACACTCTAATTTTTTCAAAGTAACAGTCCTGATTCCCCACAACACCAAATAAATGACATCATGGTTCGTCAGAAGGGAGAAACCAACAATACCAGTACGTACCGAGGCACGACCGACATGATGGTCCCGAAATTCAACTACGAGCTTTTTAACGGCAGCAACTTTAATATACGCTATTGGAGCTGGAATTACCGCGGCTGCTGGCACCAGACTTGCCCTCCAA
+
DDDDDHHIIHIIIIIIIIHIIIIIIIIIIIIIIIIIIIIIIIIIIHHIHIIIIIIIIHFHIIHIIHHHIIIH<GHIIIIHIIIHHIIIIIIIHHGIHIGHIHGHHHHHHHHHHIHIIEHHH=IIIIIIIIIIHHHHDHHHIIIIIIHHHIGIHHEHIIIIIIIIIIHIIIF;HHGHFHIIEHIGHEH@EHGHIHGIHHGGHIFHHIHHHIIECHHIEGHIHEGCHGGHCDEE@EHHEEHEHHHGEF?DEC<1<<111?HEECHIHIHG<CHEE<<1HEHFHHGECG?F1GD00EECFHEHGFEIIHFHEIIHIHHIHIIHHGHHFD1HIEFIIIIIHH@D<0DDD
@HISEQ:969:HM2KJBCX2:2:1101:1374:73454 2:N:0:ACTATGCA
CACGTTTATTCCCCAACTATCCCTATTAATCATTACGTCAATCCTAGAAACCAACAAAATAGGATCGAACGTCCTATTTCATTATTCCATGCTAATGTATTCAAGCGTTAGCCTGCTTTAAACACTCTAATTTTTTCAAAGTAACAGTCCTGTTTCCCTGCAACACCAAATTAATGACATTACAGTTCTTCAAGAAGGAGGAATCAGTAAAGCCAGTACACACCATTGGCACGACCAACCTACTGACCCCGAAATTCAACTACGAGCTTTTTAACTGCAACAACTTTAATATACGCTATTGGAGCTGGAATTACCGCGGCTGCTGGCACCAGACTTGCCCTCCAA
+
DDDDDHIIIIIIIIIIIIIIIHIIIIIIIIIIGIIIIIIIHIIIIIIIIIIIIIIIIIIIHFGHHHHIGIIEHIIIIHHIIIHIIHIHIIIHIIIIIIIIIHHHIIIIIIHIIIIIIIIIHHIIIHIIIIHIIIIIIIHHHHIIIIIIIIIIIIIIIIIIIIIIIIIIIHHHHIIIIIIIHIIIIIIIIIIIIIIIIIIIIIIIIIIIIIIIIIIIIIIIIIIIIIIIIIIIIIIIIHIIIIHHIIIIIIIIIIIIIIIIIIIIIIIIIIFIIHIIIIIIIIIIIIIIIIIIIIIIIIIIIIIIIIIIIIIIIIIIIIIIIIIIIIIIIIIIIIIIIIIIDDDDD
@HISEQ:969:HM2KJBCX2:2:1101:7413:74803 2:N:0:ACTATGCA
CACGTTTATTCCCAACTATCCCTTTAATCATTACGTCGATCCTAGAAACCAACAAAATAAAATCAAACGTCCTATTTCGTTATTCCATGCTAATGTATTCAAGCGTGAGCCTGCTTTAAACACTCTAATTTTTTCAAAGTAACAGTCCTGATTCCCTAAAACACCAAATTAATGGCATTATAGTTCGTCAGAAGAGAGAAACCGATTATACCAGTACGTACAAAAGCACGACCAGTAGACCGGTCTCGAAATTCAACTACGAGCTTTTTAACTGCAACAACTTTAATATACGCTATTGGAGCTGGAATTACCGCGGCTGCTGGCACCAGACTTGCCCTCCAA
+
<BD@<11<CGEFHEHH@1FECHHEHIHIIIIHIEHCGHCHH0G@<1FCC@F?HHHFH@HI?HCEGFCCEFGDHHE1FH1GH@CG1<DG?HHFHHGFFHHEHFEGCCEFC1GFGCG@B816?HGIIHEEHFADB<HIIHGGHIFHIIAEFHHIEG8HHHG<FHFCGHGCCCFHFC?IHHHGHH?GGCEECFEIIIIIHHEIIIHG?HHHHHCHHHIHF@HC?FHF1IIIHIIIIHFEHBCCCGGIIIIIIIIIIIIIIIIIIIIIIIIIIIIIIIIIIIIIIIIIIIIIIIIIIIIIIIIIIIIIIIIIIIIIIIIIIIIIIIIIIIIIIIIIIIIIIDDDDD
@HISEQ:969:HM2KJBCX2:2:1101:2159:74494 2:N:0:ACTATGCA
CACGTTTATTCCCCCAACTATCCCTATTAATCATTACGTCAATCCTAGAAACCAACAAAATAGGATCAACGTCCTATTTCATTATTCCATGCTAATGTATTCAAGCGCGAGCCTGCTTTAAACACTCTAATTTTTTCAAAGTAACAGTCCTGATTCCCCACCACACCAAATTAATGACATGATAGTTCGTCAGAAGGTAGGAATCAGTAACACCAGTACGTACCGAAGGCACGACCAGCGTACTAATCCCGAAATTCAACTACGAGCTTTTTAACTGCAACAACTTTAATATACGCTATTGGAGCTGGAATTACCGCGGCTGCTGGCACCAGACTTGCCCTCCAA
+
<BB@D@CHHEDF?1<C=CHGHHFHHHHHHHFHHIII11<FHEHH?H?EHHFH1GHHIHH?GEHH?1<FHHECCGDHIIHGHGHHIEGHIIEHI?EHGHHIFGHIIH=HEGC??FFHIHFHHHHHFHFHFHGHHEHHHHIIHHHHHHHH?HHHHIIEIHHHHHHHHHHG@CFHHDHEDHIHIHGIIIIHHHFIHHHHHHIIIHIHHHHHHFFHHEIIHI<HHG=<8ECFHHGDHIHHGGIIHIHFHHDC@E<1HIIHHIHIFIHHGIIIHEHHIHHHHH@FFFGCHHEGEHHHEDIHHHEEHIIIIIHHGIIIHHIIIIIIHHIIHEHHIHHHGHFHHHEC0B@0D
@HISEQ:969:HM2KJBCX2:2:1101:7817:75524 2:N:0:ACTATGCA
CACGTTTATTCCCCCAACTATCCCTATTAATCATTACGTCGATCCTAGAAACCAACAAAATAGAATCAAACGTCCTATTTCGTTATTCCATGCTAATGTATTCAAGCGTGAGCCTGCTTTAAACACTCTAATTTTTTCAAAGTAACAGTCCTGATTCCCCATGACACCAAATTAATGACATCATGGTTCGTCAGAAGGTAGGAATCAATAATACCAGTACGTACAATAGCACGACCAATAAATTGATCCCGAAATTCAACTACGAGCTTTTTAACTGCAACAACTTTAATATACGCTATTGGAGCTGGAATTACCGCGGCTGCTGGCACCAGACTTGCCCTCCAA
+
DDDDDHIIIIIIIIIIIIIIIIIIIIIIIIIIIIIIIIIIIIIIIIIIIIIIIIIIIIIIIIHIIIHIIIGIHIIIIIIIIIIIHIIIIIIIIIIIIIIHHHHHIIIIIIIIIIIIIIHIIIIIIIIIIIIIIIIIIIIIIIIIIIIIHHIHHIHIIIIIIIIIIIIIIIIIIIIIIIIIIIIIIHIIIIIIIIIIIIIHIIIIHIIIIHIHHIIIIIIIIIIIIIIIIIIIIIIIIIIIIIIHIHIIIIIIIIIIIIIIIIIIIIIIIIIIIIIIIIIHHIIIIIIIIIIIIIIIIIIIIIIHIIIIIIIIIIIIIIIIIIIIIIIIIIIIIIHIIIIIDDDDD
@HISEQ:969:HM2KJBCX2:2:1101:3813:75809 2:N:0:ACTATGCA
CACGTTTATTCCGCCCAACTATCCCTATTAATCATTACGTCAACCCTAGAAACCAACAAAATAGGATCAAACGTCCTATTTTATTATTCCATGCTAATGTATTCAAGCGTTAGCCTGCTTTAAACACTCTAATTTTTTCAAAGTAACAGTCCTGTTTCCCCGCAACACCAAATTAATGGCATCACGGTTCTTCAAGAAGGAGGAATCAGCAAGGCCAGTTCATACCGGTGGCACGACCAACCTGCTGACCCCGAAATTCAACTACGAGCTTTTTAACTGCAACAACTTTAATATACGCTATTGGAGCTGGAATTACCGCGGCTGCTGGCACCAGACTTGCCCTCCAA
+
@ADDDIIHIHHHIGHIIHI?G?<GHIHIHHIH?HHIHHHIIIHECHIIHEHIFHC@GHGGHHEC@1DEHCHHCFHIHIIIHHHIHIEEHF@C<@@HFHIIIHHIIIIIIHIIIHHHIIIHGHIIIIIIIIHHIIIHHIIIIIIHHIIIIIIIIIIHEIIIIIIHHIIIIIIIHHHIHIIIIIIIIIHIIGIIIIIIIIIIIIIIIIIIIIHIIIIIIIIIIIIIIII2IIIIIIIIIIIHIIIHHDIIIIHHHIIIIIIIIIIIIIIIIIIIIIHHIIIIIIIIIIIIIIIIIIIIIIIIHIIIIIIIIIIIIIIIIIIIIIIIIIIIIIIIIIIIIIIIIIDDDDD
@HISEQ:969:HM2KJBCX2:2:1101:11591:76103 2:N:0:ACTATGCA
CACGTTTATTCCCCCAACTATCCCTATTAATCATTACGTCGATCCTAGAAACCAACAAAATAGGTTCGATCGTCCTATTTCGTTATTCCATGCTAATGTATTCAAGCGCGAGCCTGCTTTAAGCACTCTAATTTTTTCAAAGTAACAGTCCTGTTTCCCCGCAACAACAAATTAATGCCATCACGGTTCTACAAGAGGGAGGGACCAGTGAGGCCAGTGCATACCAGTGGCACGACCAACCTACTGGCCCCGAAATTCAACTACGAGCTTTTTAACTGCAACAACTTTAATATACGCTATTGGAGCTGGAATTACCGCGGCTGCTGGCACCAGACTTGCCCTCCAA
+
DDDDDHIIIGIIIIIIIIIIIIIIIIIIIIIIIIIIIIIIHIHIIHHIHIIIIGIIFHHIIHHIIGHGHIIIIIIIIIIIIIIIIIIHHIIIIIIIIHIIIHGIIIIHHHIIIIIIIIIIIIIIIIIIIIIIIIIIIHHIIIIHIIIIIIIIIIHHHIIIIIIIIIIIIIHHHHIIIIIIIIIIHIIIIIIHIIIIIIIIIIIIIIIIIIHIIIIIIIIIIIIIIIIIIIIIIIIIIIIIHHDHHIIHIIHIIIIIIIIIHIIIIIIIIIIIIIIIIIIIIIIIIIIIIIIIIHIIIIIIIIIIIIIIIIIIIIIIIIIIIIIIIIIIIIIIIIIIIIIIIDDDDD
@HISEQ:969:HM2KJBCX2:2:1101:12327:75614 2:N:0:ACTATGCA
CACGTTTATTCCCCCAACTATCCCTATTAATCATTACGTCGATCCTAGAAACCAACAAAATAGAATCAAACGTCCTATTTCATTATTCCATGCTAATGTATTCAAGCGTGAGCCTGCTTTAAACACTCTAATTTTTTCAAAGTAACAGTCCTGATTCCCCACAACACCAAATAAATGACATCATGGTTCGTCAGAAGGGAGAAACCGACGATGCCAGTACGTACCGAGGCACGACCGACATGATGGTCCCGAAATTCAACTACGAGCTTTTTAACTGCAGCAACTTTAATATACGCTATTGGAGCTGGAATTACCGCGGCTGCTGGCACCAGACTTGCCCTCCAA
+
DDDDDIIIIIIIIIIIGIIIIIIIIIIIIIIIIIIIIIIIHIHIIIIIIIIIIIHIIIIIIHIIIIIIIIHIIIIIIIIIIIIIIIIIIIIIIIGIIIIIIIIIIHIIIIIHIIIIIHIIIIIIIIIIHIIHIHHIIIIIIIIIIIIIHHIHHIIGIHIGIIIIIIIIIIIIIIIIIIIIGIHHIIIIIHIIIIIIIIIIIIIIIIIIGIIIIIIIIIIHIIIIIIIIIIIIIIIIIIIIIIHGIIIIIIIIIIIIIIHIIIIIIIHIIHIGIIIIIIIIIHIIIIIIIIIIIIIIIIIIIIIIIIIIIIIIIIIIIIIIIIIIIIIIIIIIIIIIIIIIDDDDD
@HISEQ:969:HM2KJBCX2:2:1101:10644:76166 2:N:0:ACTATGCA
CACGTTTATTCCCCCAACTATCCCTATTAATCATTACGGTGATCCTAGAAACCAACAAAATAGAACCATGCCGTCCTATTCTATTATTCCATGCTAATGTATTCGAGCAAAAATGCCTGCTTTAAACACTCTAATTTTTTCAAGGTAAAGGTCCTGGATCCGCAAGACACCCAATTAAGGACATCAAGTTTCTCCAGAAGGTGAGAAATCAACAGCGACAGTTCATACCCCTTAAGGCACGACCATCACGTCAATCCCGAAATTCAACTACGAGCTTTTTAACTGCAACAACTTTAATATACGCTATTGGAGCTGGAATTACCGCGGCTGCTGGCACCAGACTTGCCCTCCAA
+
DDDD@@HHHHHCHHHIIIIHH?HHIIFEHHEHHIEEHHIIGFHHIHHIIFHEGEEHI@HHHIEHHIIHHHFGDHHHIEEEHHE@EHHEGEGHHFFHHHECGGHFHIHHCFHHHEHGCFHHHIIHHHIIHEHC?FHHHHEHHECHHHEHIGE?C?CG?E?DHHEGHIHFEFEHIGGEHIIHIHHIEHHECHHEHHHHHHI;HEEIHGDHGIIHHGEHFIHHHF8EIHIHFCC@HEIHCCCHHC@CHEIHFHGC@E?CHHEHFF@IHHEHGCHGIHH@EF1EHEHHGCEF@HH@EF1G@1E0GDC11CIEHHFEEHFEHHHHE?F<HIIHGE@HECC<@@IIHGCHG<C@D<<0@
@HISEQ:969:HM2KJBCX2:2:1101:20924:75241 2:N:0:ACTATGCA
CACGTTTATTCCCCCAACTATCCCTATTAATCATTACATCGATCCTAGAAACCAACAAAATAGAATCGGATGTCCTATTTCATTATTCCATGCTAATGTATTCAAGCGTGAGCCTGCTTTAAACACTCTAATTTTTTCAAGGTAACAGTCCTAATTCCCCGTGACACCAAATTAATGGCATTACGGTTCTTTAGAAGGTGAGAAATCAATAATATCAGTACATACCAACGGCATGACCGAAACATTGATCCCGAAATTCAACTACGAGCTTTTTAACTGCAACAACTTTAATATACGCTATTGGAGCTGGAATTACCGCGGCTGCTGGCACCAGACTTGCCCTCCAA
+
DDDDDIIHHIIIIIIIIIIIHIIIHIHIIIGIIIIHIIHHIIIIIIIIIIIHIIIIIIIIIH?HHHIHIIHIEHHGHHHIHIIIIHIIHIHIIIIIGHHHHGHHIHHHHHHHGHHHIIIIIIHIIIIIIIIIIIIIIIIIIHHHHIIIIIHIHHHIIIIIIIIIIIHIIIIIIIIHIIHIIHHIIIIIIIIIIHHHIIIIIIHIIIIIIIHHHIIIHHHIIIIIIIIIIIIIHIIIIIIIHHHHGCGIIGIIIIHIIIIIIIIIIIIIIIIIIHIHIIIIIIIIIIIIHHGHIIIIIIIIIIIIIIIIIIIIIIIIIIIIIIIIIIIIIIIIHIIIIIIIIIDDDDD
@HISEQ:969:HM2KJBCX2:2:1101:11463:76673 2:N:0:ACTATGCA
CACGTTTATTCCCCCAACTATCCCTATTAATCATTACGTCAATCCTAGAAACCAACAAAATAGGATCAAACGTCCTATTTCATTATTCCATGCTAATGTATTCAAGCGTTAGCCTGCTTTAAACACTCTAATTTTTTCAAAGTAACAGTCCTGTTTCCCTGCAACACCAAATTAATGACATTACAGTTCTTCAAGAAGGAGGAACCAGTAAAGCCAGTGCATACCAGAGGCACGACCAACCTACTAATCCCGAAATTCAACTACGAGCTTTTTAACTGCAACAACTTTAATATACGCTATTGGAGCTGGAATTACCGCGGCTGCTGGCACCAGACTTGCCCTCCAA
+
DDDDDHIIIIIIIIIIIIIIIIIIIIIIIIIIIIIIIIIIIIIIIIIIIIIIIIIIIIIIIIHHHIHIIHHIIIIIIIIIIIIIIIIIHIIHIGIIIIIIHIIHIIIIHHIIIIIIHHIIIIIHIIIIIIHHIIHIIIIIIIIIIIIHHIIIIIIIIIIIIIIIIHIHHIIIIIHIIIHIIIIIIIIIIIIIIIIIIIIIHIIIIIIIIIIHIIIIIIIIIIIIIIIIIIIIIIIIHHEIIHHHHIHIIIIIIHIIHHGIIIHIIIIIIIIIIIIIIIIIIIIIIIIIIIIHIHIIIHHIIIIIIIIIIIIIIIHIIHIIIIIIIIIIIIIIIIIIIIIIIDDDDD
@HISEQ:969:HM2KJBCX2:2:1101:10705:76833 2:N:0:ACTATGCA
CACGTTTATTCCCCCAACTATCCCTATTAATCATTACGTCGATCCTAGAAACCAACAAAATAGGGTCAAACGTCCTATTTCATTATTCCATGCTAATGTATTCAAGCGTGTGCCTGCTTTAAACACTCTAATTTTTTCAAAGTAACAGTCCTGATTCCCCATGACACCAAATTAATGACATCACAGTTCGTCAGAAGGTAGAAATCAATAATACCAGTGCATACCGGAGGCACGACCAATATATTGATCCCGAAATTCAACTACGAGCTTTTTAACTGCAACAACTTTAATATACGCTATTGGAGCTGGAATTACCGCGGCTGCTGGCACCAGACTTGCCCTCCAA
+
DDDDDIHIIIIIIIIIIIIIIIIIIIIIIIIIIIIIIIIIIIIHIIIIIIIIIIIIIIIIIIHHHIIIIIIIHIIIIIIIIIIIIIIIIIIIIIHIIIIIIIIIIIIIIIIIIIIIIIIIIIIIIIIIIIIIIIIIIIIIIIIIIHIIIIIIIIIIIIIIIIIIIIIIIIIIIIIIIIIIIIIIIIIHIIIIIIIIIIIIIHIIIIIIIIIIIIIIIIIIIIIIIIIIIIIIIIIIIIIIIIIIHIIIIIIIIIIIIIIIIIIIIIIIIIIIIIIIIIIIIIIIIIIIIIIIIIIIIIIHHIIIIIIIIIIIIIIIIIIIIIIIIIIIIIIIIIIIIIIIIDDDDD
@HISEQ:969:HM2KJBCX2:2:1101:4082:76485 2:N:0:ACTATGCA
CACGTTTATTCCCCCAACTATCCCTATTAATCATTACGTCAATCCTAGAAACCAACAAAATAGGATCGAACGTCCTATTTCATTATTCCATGCTAATGTATTCAAGCGTTAGCCTGCTTTAAACACTCTAATTTTTTCAAAGTAACAGTCCTGTTTCCCTGCAACACCAAATTAATGACATTACAGTTCTTCAAGAAGGAGGAATCAGTAAAGCCAGTACACACCATTGGCACGACCAACCTACTGACCCCGAAATTCAACTACGAGCTTTTTAACTGCAACAACTTTAATATACGCTATTGGAGCTGGAATTACCGCGGCTGCTGGCACCAGACTTGCCCTCCAA
+
DDDDDIIIIIIIIIIGIIIIIIIIIIIIIIIIIIIIIIIIIIIIIIIIIIIIHHHIIHHHHHHIGHIHIIIIIIGIGIIHHIIIIIIIIIIIIHIHIIHIIIIIIIIIIIIIIHIIIIIIIIIIIIHHHIGIIIIIHIIIIIIIIIIIIHIIIIIIIIIIIIIIIIHIIIIIIIIIIIIIIIIIIIIIIIIIIIIIIIIIIIIIIIIIIIHIIIGIIIIIIIIIIIIIIIIIIIIIIIIIIIHIIIIIIIIIIIIIIIIIIIIIIIIIIIIIIIIIIIIIIIIIIIIIIIIIIIIIIIIIIIIIIIIIIIIIIIIIIIIIIIIIIIIIIIIIIIIIIIIIIDDDDD
@HISEQ:969:HM2KJBCX2:2:1101:20101:77323 2:N:0:ACTATGCA
CACGTTTATTCCCCCAACTATCCCTATTAATCATTACGTCGATCCTAGAAACCAACAAAATAGAATCAAACGTCCTATTTCATTATTCCATGCTAATGTATTCAAGCGTAAGCCTGCTTTAAACACTCTAATTTTTTCAAAGTAACAGTCCTGATTCCCCACGACACCAAATTAATGACATCGCGGTTCTTCAGAAGGTAGGAACCAATAATGCCAGTGCGTACCGAAGCACGACCAACAATTTGATCCCGAAATTCAACTACGAGCTTTTTAACTGCAACAACTTTAATATACGCTATTGGAGCTGGAATTACCGCGGCTGCTGGCACCAGACTTGCCCTCCAA
+
DDDDDIIIIIIIHIIIIIIIHIIIIIIIIIIIIIIIIIIIIIIIHIIIIIIIHIIIIIHIIIHIIIIIIIIIIIHIHIIIIIIIIIIHIGHHHIHIIIIIIHHEHIIIIIIIIHIIHIIIIIGHGIIIIIIHHIIIIIHIIHHHIIIIIIIIIIIIIIIHHHIIIIIIIHHHHIHHHIHIHIIIIIIIIIIIIIIIIIIIIIIIIIIIHIIIHIIIIIIIIIIIIIIIHIIIIIIIIIIIIIGHIIIIIIIIIIIIIIIHIIIIIIIIGIIIIIIIIIIIIIIIIIHHGIHIIIIIIIIGIIIIIIIHIIIIIIIIIIIIGIIIIIIIIIIIIIIIIIGIDDDDD
@HISEQ:969:HM2KJBCX2:2:1101:16341:78225 2:N:0:ACTATGCA
CACGTTTATTCCCCCAACTATCCCTATTAATCATTACGTCAATCCTAGAAACCAACAAAATAGGATCAAACGTCCTATTTCATTATTCCATGCTAATGTATTCAAGCGTTAGCCTGCTTTAAACACTCTAATTTTTTCAAAGTAACAGTCCTGTTTCCCTGCAACACCAAATTAATGACATTACAGTTCTTCAAGAAGGAGGAACCAGTAAAGCCAGTACATACCAGAGGCACGACCAACCTACTAATCCCGAAATTCAACTACGAGCTTTTTAACTGCAACAACTTTAATATACGCTATTGGAGCTGGAATTACCGCGGCTGCTGGCACCAGACTTGCCCTCCAA
+
@DADDIIIIIIHHIIHHIIHIEHIIIIIIIIIIIIHHIIIIIIIIHHHIHIHHHIIIIIIHGCHHHIIHIIIIIIIHHIICHHIIIIHHIIHIIIHIIIIIHGIIIIIIHHIIIIHHHIIIIIHIIIIIIHHIGHIIIIIIIHIIIHIIIHHIIIIHIHIIIIIIIIIHIHGGHHHHIIIHIIIIHIIHHHIIIHIIIHHHHIIIHIHFIIIIIHHHHIIIIIIIIIHHHIIIIIIIIIIHGHFHHFEIIHHIIIHHIIHHGIIIIIIHIIIHIIGHHHIHIIIIHHHIHIIIIIIIIIIIIHHHHIHHIIIIIIIIIHHHIIIIIIIIIHHHIHIIHHIHDDDDD
@HISEQ:969:HM2KJBCX2:2:1101:4702:78193 2:N:0:ACTATGCA
CACGTTTATTCCCCCAACTATCCCTATAATCATTACGTCGATCCTAGAAACCAACAAAATAGAATCAAACGTCCTATTTCATTATTCCATGCTAATGTATTCAAGCGTGAGCCTGCTTTAAACACTCTAATTTTTTCAAAGTAACAGTCCAAATTCCCCGCAACACCAAATTAATGGCATTACGGATCATCAGGAAGGAGGAATCAGTGAGACCAGTACATACCAGAGGCATGACCAATCTACTAACCCCGAAATTCAACTACGAGCTTTTTAACTGCAACAACTTTAATATACGCTATTGGAGCTGGAATTACCGCGGCTGCTGGCACCAGACTTGCCCTCCAA
+
BDDDDHIIIIIIHHIIIIIIIIIIIIIIIIIIIIIIIIIIIIIIIIIIIHIHIHIEHICHEGHHIIIIHEHHHFIIIGIIIIIIIIIIIIGHHHIIFHIIIHHIIHHHHIIIIIIIHIIIIHHHFIHIIIIIHHIHIIIIIHIIIIIIIHIIIIIIIIIHIIIIIIIIIIIHIIIHIIIIIIHIIIIIIIHHHIIIIIIIIHIIIIIIIIIIIIIIIIIIIIIIIIIIIIIIIHIHIIIIIIHHIIIIIIIIIIIIIIIIIIIIIIIIIIIIIIIIIIIIIIIIIIIIIIIIIIIIIIIIIIIIIIIIIIIIIIIIIIIIIIIIIIIIIIIIIIIIIIIIDDDDD
@HISEQ:969:HM2KJBCX2:2:1101:16013:78091 2:N:0:ACTATGCA
CACGTTTATTCCCCCAACTATCCCTATTAATCATTACGTCGATCCTAGAAACCAACAAAATAGGAGATCAAACGTCCTATTTTATTATTCCATGCTAATGTATTCAAGCGCGAGCTTGCTTTAAACACTCTAATTTTTTCAAAGTAACAGTCCTGATTCCCCGCCACACCAACTAAATAGCATAACGGTTCATCAGAAGGGAGGAATCAGTGACACCGAAGGTACGACCAGATTACTGATCCCGAAATTCAACTACGAGCTTTTTAACTGCAACAACTTTAATATACGCTATTGGAGCTGGAATTACCGCGGCTGCTGGCACCAGACTTGCCCTCCAA
+
DDDDDIIIIIIIIIIIIIIIIIIIIIIIIIIIIIIIIIIIIIIIIIIIIIIIIIIIIIHIHIHHIHFIIIIIGIHIIIIIIHIIIIIIIIHIIIIHIIIIIHHHIIIIIHIIIIIIIIIIIIIIGIIIIIIIIIIIIIIIIIIIIIIIIIIIIIIIHIIIIIIHIIIIIIIIIIIIHHIIHIIIIIIIIHIIIIIIIIIIIIIIIIIIIIIIIIIIIIIIHIIIIIIIIIIIIIHHHIIIIIIIIIIIIIIIHIHIIHIIIIIHIHIIIIIIIIIIIIIIIIIIGIIIIIIIIIIIIIIIIIIIIIIIIIIIIIIIIIIIIIIIIIIIIIIHIDDDDD
@HISEQ:969:HM2KJBCX2:2:1101:6764:78733 2:N:0:ACTATGCA
CACGTTTATTCCCCCAACTATCCCTATTAATCATTACGTCGATCCTAGAAACCAACAAAATAGAATCAAACGTCCTATTTCATTATTCCATGCTAATGTATTCAAGCGCGAGCTTGCTTTAAACACTCTAATTTTTTCAAAGTAACAGTCCTGATTTCTCGCGACACCAAATTAATGACATCGTGGTTTGTCAGAAGGGAGAAACCAATAATGCTAGTACGTACAAAGTACGACTGACATATTAGTCCCGAAATTCAACTACGAGCTTTTTAACTGCAACAACTTTAATATACGCTATTGGAGCTGGAATTACCGCGGCTGCTGGCACCAGACTTGCCCTCCAA
+
DDDDDHIIIIIIIIIIIIIIIIIIIIIIIIIIIIIIIIIIIHIIIIIIIIIIIIIIHIHIIIIGIIIIIHIHHIHIHIIIIIIIIIIIIIGIIIIIIIIIIIIIIHIIIIIIIIIIIIIIIIIIIIIIIIIIIIIIIIIIIIIIIIIIIIIIIIIIIIHIIIHIIIIIIIIHIIIIIIIIIIIIIIIIIIHIIIIIIIIIIIIIIIIIIIIIIIIHIIIIIIHIIIIIIIIIIIIIIIIIHIHIIIIIIIIIIIIIIIIIIIIIIIIIIIIIIIIIIIIHIIIIIHIIIIHIIIIIIIIIIIIIIIIIIIIIIIIIIIIIIIIIIIIIIIIIIIIIIIIDDCDD
@HISEQ:969:HM2KJBCX2:2:1101:12740:78329 2:N:0:ACTATGCA
CACGTTTATTCCCCCAACTATCCCTATTAATCATTACGTCAATCCTAGAAACCAACAAAATAGGATCAACGTCCTATTTCATTATTCCATGCTAATGTATTCAAGCGCGAGCCTGCTTTAAACACTCTAATTTTTTCAAAGTAACAGTCCTGATTCCCCACCACACCAAATTAATGACATGATGGTTCGTCAGAAGGTAGAAATCAGTAACACCAGTACGTACCGAAGGCACGACCAGCGTACTAATCCCGAAATTCAACTACGAGCTTTTTAACTGCAACAACTTTAATATACGCTATTGGAGCTGGAATTACCGCGGCTGCTGGCACCAGACTTGCCCTCCAA
+
ADDDBIIIIIIIIGIIIIIIIIIIIGIIHIIIIIIIIIIIIIIIIIIHIIIGHIIIIIIIIHHFIIFIIGHHHHIIHIIIIIIIIIGHHIIHIIGIIIIIHIIHIIIIIIIHIIIIHIIIIHIIIIHIIIIHHHIIIIIIHIIIIIIIIIIHIIIIIIIHIIIIIIIIIHIIIIIIHIIIIIIIIIIIIIIHIIIIIIIIIIIIHIIIIIIIIIIIIIHIIIIHIIIIIIHIIIIIIIIIIIHHIIIGIIIIIIHIIIIIIHIIHIIIIIIIHHIIIIIIIIIIHIIIIHIIIIIIIIHHIIIIIIIIIIIIIIIIHIIIIIIIIIIIIIIIIIIIIIIIDDDDD
@HISEQ:969:HM2KJBCX2:2:1101:13993:79435 2:N:0:ACTATGCA
CACGTTTATTCCCCCAACTATCCCTATTAATCATTACGGTGATCCTAGAAACCAACGAAATAGAATCAGTCCGTCCTATTTCATTATTCCATGCTAATGTATTCAGACGATAGTCTGCTTTAAACACTCTAATTTTTTCAAAGTAACAGTCCTGATTTCCAACCACACCAAATAAATGGCATGAAAGTTCCTCAGAAGGTAGAGATCCATCTCACCAGTGCAGACAATTAAGCCTGACCAATGGGTAGACCCCGAAGTTCAACTACGAGCTTTTTAACTGCAACAACTTTAATATACGCTATTGGAGCTGGAATTACCGCGGCTGCTGGCACCAGACTTGCCCTCCAA
+
DDDDDIIIIIIIIIIIIIIIIIIIIIIIIIIIIIIIIIIIIIIIIIIIIIIIIIHIHHHHHIIIIIIIHIIIIIIIIIIIIIIIIIIIIIIIHIIIIIIIIHHIIIIIIIIIIIIIIIHIIIIIIIIIIIIIIIIIIIIIIIIIIIIIIIIIIIIIIIIIIHHGHIHIIIIIIIIIIIIHIIIIIIIIIIGIIIIIIIIIIIIIIIIIIIIIIIIIIIIIIIIIIIIIIIIIIIIIIIIIIIII<HGIIIIIIIIIIIIIIIIIIIIIIIHIIIIIIIIHIIIIIIIIIIIIIIIIIIIIIIIIIIIIIIIIIIIIIIIIIIIIIIIIIIIIIIIIIIIIIIIDDDDD
@HISEQ:969:HM2KJBCX2:2:1101:8900:79883 2:N:0:ACTATGCA
CACGTTTATTCCCCCAACTATCCCTATTAATCATTACGTCAATCCTAGAAACCAACAAAATAGGATCGAACGTCCTATTTCATTATTCCATGCTAATGTATTCAAGCGTTAGCCTGCTTTAAACACTCTAATTTTTTCAAAGTAACAGTCCTGTTTCCCTGCAACACCAAATTAATGGCATTACAGTTCTTCAGAAAGGAGGAATCAGCTAAGCCAGTGCATACCAGTGGCACGACCAACCTGCTGACCCCGAAATTCAACTACGAGCTTTTTAACTGCAACAACTTTAATATACGCTATTGGAGCTGGAATTACCGCGGCTGCTGGCACCAGACTTGCCCTCCAA
+
DDDDDIIIIIIIIIIIIIIIIIIIIIIIIIIIIIIIIIHIIIIIIIIIIIIIIIIIIIIIIIIIIIIIGHHIIIIIIIIIIIIIIIIHIIIIIIIIIIIIIIIIIIIIIIIIIHIHIIIIIIHHHIIHHIHIIIIIIIIIIIIIIHHIHHIIIIIIIIIIIHIIIIIHIIIIHIIIIIIIIHIIIHIIIIIIHIIIIIIIIIIIIIIIIIIIIIIIIIIIIIIIIIIIHIIIIIIIIIHHIIIHEIIIHIIIIIIIIIIIH=IIIGIIIIIIIIIIHIIIHIIIIIIIIIIIIIIIIIIHIIIIIIIIIIIIIIHIIIIIIIIIIIIIIIHGIIIIIIIIIDDDDD
@HISEQ:969:HM2KJBCX2:2:1101:10744:80534 2:N:0:ACTATGCA
CACGTTTATTCCCCCAACTATCCCTATTAATCATTACGTCAATCCTAGAAACCAACAAAATAGGATCAACGTCCTATTTCATTATTCCATGCTAATGTATTCAAGCGCGAGCCTGCTTTAAACACTCTAATTTTTTCAAAGTAACAGTCCTGATTCCCCACCACACCAAATTAATGACATGATGGTTCGTCAGAAGGTAGGAATCAGTAACACCAGTACGTACCGAAGGCACGACCAACGCACTAATCCCGAAATTCAACTACGAGCTTTTTAACTGCAACAACTTTAATATACGCTATTGGAGCTGGAATTACCGCGGCTGCTGGCACCAGACTTGCCCTCCAA
+
DDBB@GHEHIDH@1CCH@CGE<CEHIIIHHH?GHIFIFGHIII?1<DHHIHCG?HH@C@CGHC@CGHHIHH?1DGEEFHHHI?H@<<1<DC?EC1HGGHF<FFHH>C5FHCH/ECFHGHIF@HHFFHHHGHIFEHE@CG@FHHHHHHHIHHHHIID<IIHFGCE<HFGIHIHHHHIIIHIHHHE?DG@GHHHIIHIIHGFDHIGFHHFIHHIHCHGHIIHHEG?HHH@IIHDHHCIIIHHHFE@F??IEC?HG<<1?IIHHE=EHFD1H@EFHHF@FHHIIIIHHHIHFGEEHIIHIEHEHHHEHFCEHGC<IHEDHHHHIHHHGCCHECHHIHHHHHEFD@ADD
@HISEQ:969:HM2KJBCX2:2:1101:3204:81461 2:N:0:ACTATGCA
CACGTTTATTCCCCCAACTATCCCTATTAATCATTACGTCGATCCTAGAAACCAACAAAATAGAATCAAACGTCCTATTTCGTTATTCCATGCTAATGTATTCAAGCGTGAGCCTGCTTTAAACACTCTAATTTTTTCAAAGTAACAGTCCTGATTCCCCATGACACCAAATTAATGACATCATGGTTCGTCAGAAGGTAGGAATCAATAATACCAGTACGTACAATAGCACGACCAATAAATTGATCCCGAAATTCAACTACGAGCTTTTTAACTGCAACAACTTTAATATACGCTATTGGAGCTGGAATTACCGCGGCTGCTGGCACCAGACTTGCCCTCCAA
+
DDDD@HECHCHHHH<HEEECHH@@FCHHH1CG?HHIHCGF?EHHHIGHHHII?CEHCHHEHHCHFGEHGHH@GHHFHHIEF@GHIICHE<DGHH?FHHIIIIHFHGFHIHHIGHIFIIHHEGIIIGIHHIIIIHIIDIGIIIGHGHIIHHIHHHHHIHIHHIIIIIHHHHHGHIIIIIIHIIGIIIHHIIHIHIIIIIIIIHIIIIIHIIIHFIIHIIIIII=IHIIIIIIIIIIIIIIHHHHG<IIIIIIIHIIIHIIIIIIIHIIIIIIIIIIIHIGIIIIIIIHIIIIIIIIIIIIIIIIIIIIIHIIHHHIIIIIHIHHIIIHIIIIIIIIIIIIIDDDDD
@HISEQ:969:HM2KJBCX2:2:1101:2690:81651 2:N:0:ACTATGCA
CACGTTTATTCCCCAACTATCCCTATTAATCATTACTCCAGTTGCTAAAAAACCAACAAAATAGAACCGAAGTCCTACGGTGTTATCCCATGCTAATAGTATTCACGGCGTAAGCCTGCTTTGAACACTCTAATTTTTTCAAAGTAAAGGTGATCAAGAGTCGGATGATCCCCAACCAACCCAGAGTAAACCAGGTGAGCTGAGGGTCCGCAAATGACCACAGAAGCTGACACGCTCTTCAACACTATCATCCCAGAAGAGACGTAGGCCAAGGAGCGTAATGTCAGGAAATCCAACTACGAGCTTTTTAACTGCAACAACTTTAATATACGCTACTGGAGCTGGAATTACCGCGGCTGCTGGCACCAGACTTGCCCTCCAA
+
DBDDDIIIIIIIIIIIIIIIIIIIIIIIIIIIIIIIIIIHIIIIIIIIHIIIIIIIIIIIGIIIIIIIIIGHHHIHIIIIHIIICHHIIIIIHIIIIGHIIIHHHIIFHIIGIIHIHIIIHIIIIIIIIIHIIIIIHIIIIIHHIIIIIHHHHIGHIIIIIIIIIIIIIHIHHHIIHHIHHIIEHHHHHHIIIIIIHIIIIIIHIHHHHHIIIIIHFHIIIIIIIIHIGIIIIIIIIIIIIIIIIIGHHIHIIIIIIIIIIIIIIIIIIIIIIIIIIIIHDIIIIIIIIIIIIIIIIIIIIIIIIIIIIIIIIIIIIIIIIIIIIIIIIIIIIIIIIIIIIIIIIIIIIIIIIIIIIIIIIIIIIIIIIIIIIIIIIDDDDD
@HISEQ:969:HM2KJBCX2:2:1101:13312:80320 2:N:0:ACTATGCA
CACGTTTATTCCCCCAACTATCCCTATTAATCATTACGTCGATCCTAGAAACCAACAAAATAGAATCAAACGTCCTATTTCATTATTCCATGCTAATGTATTCAAGCGTGAGCCTGCTTTAAACACTCTAATTTTTTCAAAGTAACAGTCCTGATTCCTCACAACACCAAATAAATGACATCATGGTTCGTCAGAAGGGAGAAACCGACGATGCCAGTACGTACCGAGGCACGACCAACATGATGGTCCCGAAATTCAACTACGAGCTTTTTAACTGCAGCAACTTTAATATACGCTATTGGAGCTGGAATTACCGCGGCTGCTGGCACCAGACTTGCCCTCCAA
+
DDDDDHIIHHIIIIIHIIIIIIIIIGIIHIIGIIIIHIIIIHIHIIIHGHIHIIGHIIHIIGHCFHHHIIIHHHHIIIIIIIHIHIIHHIIIHIHIIIIIIIHIIIIIIIIIIIIIIIIIIIIIIIIIIIIIIHIIIIIIIIIIIIIIIIIIIIIIIIHIIIIIIIIIIIIIIIIIIIIIIIIIIHHIIIIIIIIIIIIIIIIIIIIIIIIIIIIIIIIIIIIIIIIIIIIIIIIIIIIIIIHGIIIIIIIIIIIIIIIIHIIIIIIIIIIIIIIIIIIIIIIIIIIIIIIIIIIIIIIIIIIIIHHIIIIIIIIIIIHIIIIIIIIIIIIIIIIIIIIIDDDDD
@HISEQ:969:HM2KJBCX2:2:1101:9986:82131 2:N:0:ACTATGCA
CACGTTTATTCCCCCAACTATCCCTATTAATCATTACGTCGATCCTAGAAACCAACAAAATAAGATCAAACGTCCTATTTCATTATTCCATGCTAATGTATTCAAGCGCGAGCCTGCTTTAAACACTCTAATTTTTTCAAAGTAACAGTCCTGATTTCCCGCCACACCAAATAAATGGCATAACGGTTCTTCAGAAGGGAGGAATCAGTGACACCAGTACATACCAAAGGCACGACCAGCGTACTGATCCCGAAATTCAACTACGAGCTTTTTAACTGCAACAACTTTAATATACGCTATTGGAGCTGGAATTACCGCGGCTGCTGGCACCAGACTTGCCCTCCAA
+
0@DD<<CC@<CCHHH?<EHHHIFCFHH?GGHHHHEHIHCF<C@GHII@FHHIHCGHH?GH@HGHH?HEFHHDFEDGHHIEHHIHIHFHIH@FHE@CGCHFCIHHHDECDGHCHIHGEGHEHEHHHEIHHHHEHGHEIHGHHIIIHHIHHHEGEFHFCIIHHHGHIGIHIIIIIIIIHIIIIIIIIIHHHHIIIIHHICFIHHHHHIIIIHIHIHCIIHHHIHHEHFEGHHEFHHHDHIIIIIHEGIIIIIHHE@GHHHGHHHIIIIIIIIIIIIIHHHIIIHIHG@HEIHIIHHIHG@EGHHIIIIIIIHIIIIIIHDHG@HCIIHIIIHHCG<CCHIHHFD@@<@
@HISEQ:969:HM2KJBCX2:2:1101:2106:82450 2:N:0:ACTATGCA
CACGTTTATTCCCCCAACTATCCCTATTAATCATTACGGTAGTCCTAGAAACCAACAAAATAGAACCACAACGTCCTATTCTATTATTCCATGCTAATCTATTCAAGCAATAGCCCGCTTTAGACACTCTAATTTTTTCAAGGTAATGGTTCTGGCTCCCCAACACACCCAATAAAGGGCATACTGGTTCACCAGAAGGAAGACCCGACAGCAGACAGTACTCGCCAAAGACGGACCGCCCGACCAGGCCTAAAATTCAACTACGAGCTTTTTAACTGCAACAACTTTAATATACGCTATTGGAGCTGGAATTACCGCGGCTGCTGGCACCAGACTTGCCCTCCAA
+
DADDDIIIIIIIIIIIEHIIIIIIIIIIIIIIIIIIIIIIIIIIIIIIIIIHHHIIGHIGIIFHIHIIIIHIGHHHIGIIIIIGIIIHHHHIHIHIGHHHIIHIIIIIIIIIIIIIIIIHHI/IIHIIIIIIIIIIIIIIIIIIIIIIHHIHIIHIIIHIIIHHHIIIIIIIIHIIIHHIIIIIIIIIIIIIIIIIIIIIIIIIIIIIIIIIIIIIIIIIIIIIIIIIIIIIIIIIIIIIIIIIHIIIIIIIIIIIIIIIIIIIIIIIIIIIIIIIIIIIIIIIIIIIIIIIIHIIIIIIIIIIIIIIIIIIIIIIIIIIIIIIIIIIIIIIIIIHIIIIIDDDDD
@HISEQ:969:HM2KJBCX2:2:1101:12845:82003 2:N:0:ACTATGCA
CACGTTTATTCCCCCAACTATCCCTATTAATCATTACGGCGGTCCTAGAAACCAACAAAATAGGACCGCACGTCCTATTCTATTATTCCATGCTAACGTATTCGAGCAAAGGCCTGCTTTGAACACTCTAATTTTTTCAAAGTAAAAGTCCTGGTCCCCAACACACCCAGTGAAGGGCATGCGGTTCTCCAGAAGAGAAGGCCCGGCCGGACAAGTGCACGCGGTGAGGCGGACCTGCCAGCCAGGCCAAAGGTTCAACTACGAGCTTTTTAACTGCAACAACTTTAATATACGCTATTGGAGCTGGAATTACCGCGGCTGCTGGCACCAGACTTGCCCTCCAA
+
DDDDDIIIIIIIIIIIIIIIIIIIIIIIIIIIHIIIIIIIIIIIIIIIIIIGIIHIIIFHIIHIGIIHIDHIIIIGHIHIIIIIIIIIIIHIIIIIIHIIHHHIIHIIIIIHIIIIIHIIIIIIHIIIIIIIIIIIIIIIIIHIIIHHIGHIHHIIIIIIHHHHIIIIIIIIIHIIHIIIIIIIIIHIGIIIIIIIIIIIIIIIIIIIIIHHHHIIIIIIIIII>IIIIIIIIIIIIII=IIHIIIIIIIIIIIHIIIIIIIIIIHIIIIIIIIIIIIIIHIIIIIIIIIIIIIIIIIIIIIIIIIIIIIIIIIIIIIIIIIIIIIIIIIIIHIIIIIIDDDDD
@HISEQ:969:HM2KJBCX2:2:1101:18634:81730 2:N:0:ACTATGCA
CACGTTTATTCCCCCAACTATCCCTATTAATCATTACGGTGATCCTAGAAACCAACAAAATAGAATCATGCCGTCCTATTTTATTATTCCATGCTTATGTATTCAAGCAAAATGCCTGCTTTAAACACTCTAATTTTTTCAAAGTAAAGGTCCTGGTTCCTCGCGGCACCCAATTAAGGACATCGCGGTTCTCCAGAAGGTGAGAAATTGACTACACCAGTTCATACCCCTTAAGGCACGACCGATGTGTCAATCCCGAAATTCAACTACGAGCTTTTTAACTGCAACAACTTTAATATACGCTATTGGAGCTGGAATTACCGCGGCTGCTGGCACCAGACTTGCCCTCCA
+
DDDDDIIIIIIIIIIIIIIIIIIIIIIIIIIIIIIIIIIIIIIIIIIIIIIHGHIIIIIIIIIIIIIIIHIIGHIIIIIIIIIIIIIIIIIIGGI1DHHEHHGIIIIIIIIIIHIIIHIIHIIIIIIIIIIIIIIIIIIIIIIIIIIIIIHIIIIIIIIHHIIIIIHIHHIIIIIIIIIIIIHIIIIIIIHIHIIIIIIIHIIIIIIHIIIIIIIIIIIIIIIIIIIIIIIIIIIIIIIIIIIIIIIIHHIIIIIIHIIIIIIIIIIIIIIIIIIIIIIIIIIIIIIIIIIIHIIIIIIIIIIIIIIIIIIIIIIIIIIIIIIIIIIIIIIIIIIIIIIIIIIIIIDDDDD
@HISEQ:969:HM2KJBCX2:2:1101:11739:82585 2:N:0:ACTATGCA
CACGTTTATTCCCCCAACTATCCCTATTAATCATTACGTCAATCCTAGAAACCAACAAAATAGAATCAAACGTCCTATTTCGTTATTCCATGCTAATGTATTCAAGCGTGAGCCTGCTTTAAACACTCTAATTTTTTCAAAGTAACAGTCCTGATTCCCCATGACACCAAATTAATGACATCATGGTTCGTCAGAAGGTAGGAATCAATAATACCAGTACGTACAATAGCACGACCAATAAATTGATCCCGAAATTCAACTACGAGCTTTTTAACTGCAACAACTTTAATATACGCTATTGGAGCTGGAATTACCGCGGCTGCTGGCACCAGACTTGCCCTCCAA
+
B@DDBHGHIEH?<C<CH=GCCGHIHFFHHIIHHII?HHEHFH@G?@HHHCEHHHHHIIGEHHHIHE?@?E1DCFC0DGF@<<F?DHIE@H11FGHGIHHFFCHHE?ADCHHHHEGHFHGHHHHHFHIHGHIHGEHHHHHHGIHIHHG?E@CHIHGG=EHIHH8HHHGHFCH7HHHHEGEECHHG?GIIIIHGHIHHHFGHFECHEHFHGFFHHCHFHFG?HGHGHHIIHGIIIHFHHHIIIGHGHHHHHHHHHHHGIIIIHDHHHHEEHEIHHHHEEEHE@GCHIIIIIHFIHE?CECHHHIIHHHEHHIIIHGGHCHH@EECFFCCEEHFHEIIHIHDHD@@D@
@HISEQ:969:HM2KJBCX2:2:1101:1757:82965 2:N:0:ACTATGCA
CACGTTTATTCCCCCAACTATCCCTATTAATCATTACGTCGATCCTAGAAACCAACAAAATAGAATCAAACGTCCTATTTCATTATTCCATGCTAATGTATTCAAGCGTACGCCTGCTTTAAACACTCTAATTTTTTCAAAGTAACAGTCCTGATTCCCCACGACACCAAATTAATGACATCGCGGTTCTTCAGAAGGTAGGAACCAATAATGCCAGTACGTACCGAAGCACGACCAACAATTCGATCCCGAAATTCAACTACGAGCTTTTTAACTGCAACAACTTTAATATACGCTATTGGAGCTGGAATTACCGCGGCTGCTGGCACCAGACTTGCCCTCCAA
+
DDDDDDGHHIHIHIIIIIIIIIIIIIIIIIIIIIIIIIIIIIIIIIGHIIIIHIIGIHIIIIIEHHHHHIHHGFHIHIHIHIIIIIIIGHIH?GHIHIHIHIIHIIIIIIGHIIIIIIIIHIIIIIIHIIHIIHHIHHHHHIIIHHIIIHIIHHEHIIHIHIIIIIIHIIIIIIIIIHHIIIIIIIIIIHIIIIHIIIIIIIIIIHIHIIHIIIIIIIIIIIIIIIIIIIIIIIIHIIHIIHHEHIIIIIIIIIIIIIIIIIIIIIIIIIIIIIIIIIIIIIIIIIIIIHIIIIIIIIIIIIIIIIIIIIIIIIIIIIIIIIIIIIIIIIIIIIIIIIIIDDDDD
@HISEQ:969:HM2KJBCX2:2:1101:1507:83212 2:N:0:ACTATGTA
CACGTTTATTCCCCCAACTATCCCTATTAATCATTACGGTGATCCTAGAAACCAACGAAATAGAATCAGTCCGTCCTATTTCATTATTCCATGCTAATGTATTCAGACGATAGTCTGCTTTAAACACTCTAATTTTTTCAAAGTAACAGTCCTGATTTCCCATCACACCAAATAAATGGCATGAAAGTTCCTCAGAAGGTAGAGATCCATCTCACCAGTGCAGACAATTAAGCCTGACCAATGGGTAGACCCCGAAGTTCAACTACGAGCTTTTTAACTGCAACAACTTTAATATACGCTATTGGAGCTGGAATTACCGCGGCTGCTGGCACCAGACTTGCCCTCCAA
+
B@ADDHIIH?GGHI??E0DHHEHIHHIEHH1DEHHHIFH?EHHIHHIIHH@1GHHIHHCHH?<FHHHHIGHI0<DCCHHHI1<<CHHHHEHCHIIIIIGHHFCGEHHHEIIIIHHHHIHCEFFHHHEIIIHHHHGHHHIHGHH@:FHHHHCCEHHCHHHHGCGHHIHHHHHHHGGHIHIIHIIIII:IHEHIIIIIIIIHHHHEHFIIHHIIIHHEGHGIIIIIHHGIHIIHGHGHCCIHHHHEEECHHDHDHIHHIHIIIHEIIIIHIHHIIIIIIHIIIHHEHEG?HHHIIIHIHIIHIIIIIIHIGIIIIHHIGHHHIHCIIIIIIIHIIHHHHEIHIIHADBD@
@HISEQ:969:HM2KJBCX2:2:1101:14920:83001 2:N:0:ACTATGCA
CACGTTTATTCCCCCAACTATCCCTATTAATCATTACGTCGATCCTAGAAACCAACAAAATAGAATCAAACGTCCTATTTCATTATTCCATGCTAATGTATTCAAGCGTAAGCCTGCTTTAAACACTCTAATTTTTTCAAAGTAACAGTCCTGATTCCCCACGACACCAAATTAATGACATCGCGGTTCTTCAGAAGGTAGGAACCAATAATGCCAGTGCGTACCGAAGCACGACCAACAATTTGATCCCGAAATTCAACTACGAGCTTTTTAACTGCAACAACTTTAATATACGCTATTGGAGCTGGAATTACCGCGGCTGCTGGCACCAGACTTGCCCTCCAA
+
DDDDBHHIHIIIIIIIIIIIIIIIIIIIHIIIIIIIIIIIIIIIIIIIHIIIIIIIHHIIIIGHIHIIIIGIHHHIIIHIIIIIIIIHIIIIIIIIIIIIIIIIIIIHHIHIIIIIIIIIIIIIIIIIIIIIHIIIIIIHIIHHIIIIIHIIIIIIIIIIHHIIIIHHIIIIIIIIIIIIIIIIIIIIIIHIIIIIHIIIIIIIIIIIIIIIIIIIIIIIIIIIIIIIIIIIIIIIIIIIIHHIIIIIIIIIIIHHIIIHHEIIHIIIIIIIIHIIIIIIIIHHIIIIIIIIIIIIIIIIIIIIIIIIIIIIIIIIIIIIIIIIIIIIIIIIIIIIIIIIDDDDD
@HISEQ:969:HM2KJBCX2:2:1101:16441:83117 2:N:0:ACTATGCA
CACGTTTATTCCCCCAACTATCCCTATTAATCATTACGTCGATCCTAGAAACCAACAAAATAGAATCAAACGTCCTATTTCGTTATTCCATGCTAATGTATTCAAGCGTGAGCCTGCTTTAAACACTCTAATTTTTTCAAAGTAACAGTCCTGATTCCCCATGACACCAAATTAATGACATCATGGTTCGTCAGAAGGTAGGAATCAATAATACCAGTACGTACAATAGCACGACCAATAAATTGATCCCGAAATTCAACTACGAGCTTTTTAACTGCAACAACTTTAATATACGCTATTGGAGCTGGAATTACCGCGGCTGCTGGCACCAGACTTGCCCTCCAA
+
D@DDDIIIIHG?FHIHHHIGIHHFCGHIEHHGHHIFHIIIIIIIIHHIHIIHCEEHIFHHG?HHHHIIIHEEGFEGHHHIG@HHHIIH?CGHIIFIHHHIIHHIIHCEHEHHHHHHHIIIIHHHHIIIIIIHHIHIIIIIIIIIIIIIIIGIIIIIHGIIHHEHHHHHIIIIIIIIHHHHHIHIIHHFHHIGIIHHHIHHHHIIIIIIIIIHIHIIIHIIIHIIIIIIIIIIIIIIIIIIIIHHIIHIIIHIIIHIIIIIIIIIIIIIIIIHIIIHIIIIIIIIIHIIIIIIIIIIIIHHFFGIIIHHIHIIIIIIIIIIIIIIIIIIIIIIIIIIIIIIDDDDD
@HISEQ:969:HM2KJBCX2:2:1101:19278:83923 2:N:0:ACTATGCA
CACGTTTATTCCCCCAACTATCCCTATTAATCATTACATCGATCCTAGAAACCAACAAAATAGAATCTGATGTCCTATTTCATTATTCCATGCTAATGTATTCAAGCGTAAGCTTGCTTTAAACACTCTAATTTTTTCAAGGTAACAGTCCTAATTCCCCATAACATCAAATAAATGACATTATGGTTCTTTAGAAGGTGAGAACCAATAAAACCAGTACATACCAAGGCATGACCGATCCCTTGATCCCGAAATTCAACTACGAGCTTTTTAACTGCAACAACTTTAATATACGCTATTGGAGCTGGAATTACCGCGGCTGCTGGCACCAGACTTGCCCTCCAA
+
BDDBDIIHHHHCHHIHIIIEHHHHIGHEHHFGFEHHIIIEHHEHIHEFGHFHGFHHGH@EHHFEHEFEHHIIICGHFHHHIIIFE1F1CGEDEFEIIIGHHG@FHIHHIHEIIGHEGIHHHHHHHEHHEIIHHHGIHHHEHIIIIIHHHHIIIHHEGIIHIIHIIHHHIIIHIIIH:HHGHIIIIHHIIIIIHHIIHIIIHHHIIIHIIIIIHHIIHIIHIIIIGIIHHHHIHIHIIIHHIHGFIIIIIIIIIHIIIIHIIHIIHHIIIIIIHIIIIIIIIIIIIIHIIIIIIIIIHIIIIIIHHIIIHHIIIIIIIIIIIHIIIIIIIIIIIIIHIIIIDDDDD
@HISEQ:969:HM2KJBCX2:2:1101:17890:83928 2:N:0:ACTATGCA
CACGTTTATTCCCCCAACTATCCCTATTAATCATTACGTCAATCCTAGAAACCAACAAAATAGGATCAACGTCCTATTTCATTATTCCATGCTAATGTATTCAAGCGCGAGCCTGCTTTAAACACTCTAATTTTTTCAAAGTAACAGTCCTGATTCCCCGCCACACCAAATTAATGACATGATGGTTCGTCAGAAGGTAGGAACCAGTAACACCAGTACGTACCTAAGGCACGACCAACGTACTGATCCCGAAATTCAACTACGAGCTTTTTAACTGCAACAACTTTAATATACGCTATTGGAGCTGGAATTACCGCGGCTGCTGGCACCAGACTTGCCCTCCAA
+
DDDDDIHIIIIIHIIIIIIIIHIIIIIIIIIIIIIIIIIIIIIIGIIIGIIIIIIIIIIIIIEHHIIIIIIHIIIIIIIIIIIIIHIHIIIIIIIIIIIIIGHIIIIIIHIHIIIIIIIGGHIIIIIIIIIIIIHHIIIHIIIIIIIIIIIIHIIHIGHIIIIIIIIIIIIIIHIIIIIIIIIIIIIIIIIIIIIIIIIIIIIIIIIIIIIIIIIIIIIIIIIIIIIIIIIIIIIIIIIIIIHHIIHIHIIIIIIIIIHIIIIIHHIIIIIIIHHIIIIIIIIIIIIIIIIIIIIIIHHHIIIIIIIIIIIIIIIIIIIIIIIIIIIIIIIIIIIIIIIIDDDDD
@HISEQ:969:HM2KJBCX2:2:1101:19175:83842 2:N:0:ACTATGCA
CACGTTTATTCCCCCAACTATCCCTATTAATCATTACGTCGATCCTAGAAACCAACAAAATAGGTTCGATCGTCCTATTTCGTTATTCCATGCTAATGTATTCAAGCGCGAGCCTGCTTTAAGCACTCTAATTTTTTCAAAGTAACAGTCCTGTTTCCCCGCAACAACAAATTAATGCCATCACGGTTCTACAAGAAGGAGGGACCAGTGAGGCCAGTGCATACCAGTGGCACGACCAACCTACTGGCCCCGAAATTCAACTACGAGCTTTTTAACTGCAACAACTTTAATATACGCTATTGGAGCTGGAATTACCGCGGCTGCTGGCACCAGACTTGCCCTCCAA
+
DDDCDIIIIIIIIIHIIHIIIGIIIIIIIIGIHIIIIIIIIIIIIIIIIIIIIIIIFHIIIHHHHHHIIHIHHIIIIHIIHFHHGIHHCHIIIIIGHIHHHDHHIIIIIIIIIIHHIIIIIIIIIIIIHIIIHIIIIIHIIIHHHHEHHHHHIIHIIDHHIIIHIHHHHHHHIIHHHHFHHHIIHIHGHEHHIIIIGIIIIIHHHGHHGHHHEHHIIHIIIIIIIHIHIIIHIIHHHHHHHIIHEHIIIIIIIIIIIHIIIIIHHEIIIIIIIIIIHFIIIIHIIHIHHGIHHEDHGIIIHIIIIIIIIIIIIIHGIIIIIIGIIIIIIIIIIHHIHIIIIDCDDD
@HISEQ:969:HM2KJBCX2:2:1101:9514:83612 2:N:0:ACTATGCA
CACGTTTATTCCCCCAACTATCCCTATTAATCATTACGTCAATCCTAGAAACCAACAAAATAGGATCAAACGTCCTATTTCATTATTCCATGCTAATGTATTCAAGCGTTAGCCTGCTTTAAACACTCTAATTTTTTCAAAGTAACAGTCCTGTTTCCCTGCAACACCAAATTAATGGCATTACAGTTCTTCAGAAAGGAGGAATCAGCGAGACCAGTACGTACCAATGGCACGACCAACCTGCTGACCCCGAAATTCAACTACGAGCTTTTTAACTGCAACAACTTTAATATACGCTATTGGAGCTGGAATTACCGCGGCTGCTGGCACCAGACTTGCCCTCCAA
+
DDDDDHHIIIIIIIIIIIIIIIIIIIIIIIIIIIIIIIHIIIIHIIHIHIIHIIIIIIHIIHHEIIIIIIIHIIHIIIIIIIIIIIIGHHHIGIIIIIIIIIIIIIIIIIIIIIIIIIIIIIIIIIIHIIIIIIIIIHIIIIIIIIIIIIIIIIIIIIIIIIIIIIIIIIIIIIIIIIIIIIIIIIIIIIIIIIIIIIIIIIIIIIIIIIIIIIIIIIIIIIIIIIIIIIIIIIIIIIIIIIIHGIIIIIIIIIIIIIIIIIIIIIIIIIIIIIIIIIIIIIIIIIIIIIIIIIIIIIIIIIIIIIIIIIIIIIIIIIIIIIIIIIIIIIIIIIIIIIIIIDDDDD
@HISEQ:969:HM2KJBCX2:2:1101:9567:83734 2:N:0:ACTATGCA
CACGTTTATTCCCCCAACTATCCCTATTAATCATTACGTCGATCCTAGAAACCAACAAAATAGAATCAAACGTCCTATTTCATTATTCCATGCTAATGTATTCAAGCGTAAGCCTGCTTTAAACACTCTAATTTTTTCAAAGTAACAGTCCTGTTTCCCCACGACACCAAATTAATGACATCGCGGTTCTTCAGAAGGTAGGAACCGATAATGCCAGTGCGTACCGAAGCACGACCAACAATTCGATCCCGAAATTCAACTACGAGCTTTTTAACTGCAACAACTTTAATATACGCTATTGGAGCTGGAATTACCGCGGCTGCTGGCACCAGACTTGCCCTCCAA
+
0<D00<FE@GHEHHHIIEHEFHI1CG1DC<FH@@CCCC<</<GFH@C@FEH@1<CEE1C1<<1GF?CFHI?H<@E0D?G@EGECGHECC@G?@CGFHFHFIGIIHGHGIIIHHHHEGHGCGIHIIIIIHIIIHIHIHIIIIIIIIHIHHHHHB$HHHIHIHIIIIIIIIIIHIIIIHHHHDHHIIHIIHHHIIIIIIIIIGIIIHIIIIHIIIIIIGIIGIIHGHIIIIIIGFIHGGHHHHHHDHIHGIIIIIIIIHHIIIIIIIIIIIIIIHHIIIIIIIIIIIIIIIIIIIIIIIIIIIIIIIIIIIIIIIIIIIIIIIIIIIIIIIIIIIIHIHIIIDADDD
@HISEQ:969:HM2KJBCX2:2:1101:10718:84686 2:N:0:ACTATGCA
CACGTTTATTCCCCCAACTATCCCTATTAATCATTACGTCGATCCTAGAAACCAACAAAATAGAATCAAACGTCCTATTTCGTTATTCCATGCTAATGTATTCAAGCGTGAGCCTGCTTTAAACACTCTAATTTTTTCAAAGTAACAGTCCTGATTCCCCATGACACCAAATTAATGACATCATGGTTCGTCAGAAGGTAGGAATCAATAATACCAGTACGTACAATAGCACGACCAATAAATTGATCCCGAAATTCAACTACGAGCTTTTTAACTGCAACAACTTTAATATACGCTATTGGAGCTGGAATTACCGCGGCTGCTGGCACCAGACTTGCCCTCCAA
+
DBDDDHIHIIIIIIIHIIIIIIIIHIIIIIIIIIIIIFHIHIIEHIIIIIIIIIEHHHIIIHEGEHIIIIIHIIHIIIHHHHIIIHHGIIIIHIIHIHIIIGIHHHIIIIIIIIIIIIHIIIIIIIIIIIIIIIIIIIIIIIIHIIIIHIIHIIIIIHIHIHIIIIIIIIIIIIIIIIHHIIIIIHIIIIIIIIIIIIIHIIIIIIIIIIIIHIIIIIIIIIIIIIIIIIIIIIIIIIHIIIHHHIIIIIHIGIIIIIHGIIIGIIIIIIIIIIIIIIIIIIIIIIIIIIIIIIIIIIIIIIIIIIIIIIIIIIIIIIIIIIIIIIIIIIIIIIIIIIIIDDDDD
@HISEQ:969:HM2KJBCX2:2:1101:17225:85788 2:N:0:ACTATGCA
CACGTTTATTCCCCCAACTATCCCTATTAATCATTACGTCAATCCTAGAAACCAACAAAATAGAATCAAACGTCCTATTTCATTATTCCATGCTAATGTATTCAAGCGTGAGCCTGCTTTAAACACTCTAATTTTTTCAAAGTAACAGTCCTGATTCCCCACAACACCAAATAAATGACATCGTGGTTCGTCAGAAGGGAGAAACCAACAATACCAGTACGTACCGAGGCACGACCGACATGATAGTCCCGAAATTCAACTACGAGCTTTTTAACTGCAGCAACTTTAATATACGCTATTGGAGCTGGAATTACCGCGGCTGCTGGCACCAGACTTGCCCTCCAA
+
DDDCDIIIIGHIIIIIIIIIIIIIIIIIIIIIIIIIIIIIIIIIIIIIHIIHHIIIIIHIIIIIIIIIIIIFHHHIIHIIIIIIIIIIFHIHIIIIIIIIHHIHIHIIHIIIIIHIIHHIIIIIIHHHHIIIIIIHIIIIIIHIIIIIIIHHIIIHIIHIIIIIHHIIIIIIIIIIHHHHIIHHHIIIHHIIIIIIIIHIIIIIIIIIIIHIGIIIIHIIIIIHIIHIIIIIIIIII??HIIIHIIIIIIIIHIHIIIIIIIIIIIIIIIHIIIIIIIIIIIIIIIIIIIIHIIIIIIIHIIIIIIIIIIIIIIIIIIIIIIIIIIIIIIIIIIIIIIIIDDDDD
@HISEQ:969:HM2KJBCX2:2:1101:4791:86260 2:N:0:ACTATGCA
CACGTTTATTCCCCCAACTATCCCTATTAATCATTACATCGATCCTAGAAACCAACAAAATAGAATCGGATGTCCTATTTCATTATTCCATGCTAATGTATTCAAGCGTAAGCTTGCTTTAAACACTCTAATTTTTTCAAGGTAACAGTCCTAATTCCCCATAACATCAAATAAATGACATTATGGTTCTTTAGAAGGTGAGAACCAATAAAACCAGTACATACCAAGGCATGACCGATTCCTTGATCCCGAAATTCAACTACGAGCTTTTTAACTGCAACAACTTTAATATACGCTATTGGAGCTGGAATTACCGCGGCTGCTGGCACCAGACTTGCCCTCCAA
+
DADDDIIIIIIIIIHIHIIIIIIIIIIIIIIIIIIIIIIIIIIIIIIIHIIIIIIIEHIIIIHGHHHIHIIIHHIIHIHHIIIIIIIIIIIIIIIIHIIHIHHHHHIIIIIGIIIIIHIIIHIIIIIIIIHIIIHHHHHGIHIIIIIHHHIHIIIHHFIIIIIIIIIIIIHIIIIIIIIIIIIIHHHHIIIIIIIIIIIIIIIIHIIIIIIIIIIIIIIIIIII)IIIHIIIIIIIIIHHHHHHIIIHIHHIIIIIIIIIIIIIIIIHHIHHHHIHIIHIIIIIIIIIIHIIIIIIIHHIIIIIIIIIIIIIIIIIIIIIIIIIIIIIIIIIIIIIIIIIDDDDD
@HISEQ:969:HM2KJBCX2:2:1101:11045:86149 2:N:0:ACTATGCA
CACGTTTATTCCCCCAACTATCCCTATTAATCATTACGTCAACCCTAGAAACCAACAAAATAGGATCAAACGTCCTATTTTATTATTCCATGCTAATGTATTCAAGCGTTAGCCTGCTTTAAACACTCTAATTTTTTCAAAGTAACAGTCCTGTTTCCCCGCAACACCAAATTAATGGCATCACGGTTCTTCAAGAAGGAGGAATCAGCAAGGCCAGTTCATACCGGTGGCACGACCAACCTGCTGACCCCGAAATTCAACTACGAGCTTTTTAACTGCAACAACTTTAATATACGCTATTGGAGCTGGAATTACCGCGGCTGCTGGCACCAGACTTGCCCTCCAA
+
DDDDDHIIIIIIIIIIIIIHIHIIIIIIIIIGIIIIIIHIIIIGIIIIIIIIIIIIGGHHHIHHFHIIIHIHHGIIIIIIIIIIIIIIHIHIIIIIIIIIIIIHIIIIGHIIIIIIIHHHIIHHHHIIIIIHHHIHIIHIIIIIIIIIIIIHHHHIIHIIIHHIIIIIIIIIIIHIHIIHHHHIIIIIIIIIIIIIIIIIIIIIIIIIIHHEEHIIIIIIIIIIIIIIIIIIIIIIIHGHHIIHHIIIIIIIIIIIIIIIIIIIIIIIHIIIIIIIIIIIIIIIIIHIIIIIIIIIIIIIIIIIIIIIIIIIIIIIIIIIIIIIIIIIHIIIIHIIIIIIIDDDDD
@HISEQ:969:HM2KJBCX2:2:1101:4377:86452 2:N:0:ACTATGCA
CACGTTTATTCCGCCCAACTATCCCTATTAATCATTACGGTGATCCTAGAAACCAACAAAATAGAACCATGCCGTCCTATTCTATTATTCCATGCTAATGTATTCGAGCAAAATGCCTGCTTTAAACACTCTAATTTTTTCAAGGTAAAGGTCCTGGTTCCACATGACACCCAATTAAGGACATCATGCTTCTCCAGAAGGTGAGAAATCAACTCCGACAGTTCATACCCCTTAAGGCACGACCATCACGTCAATCCCGAAATTCAACTACGAGCTTTTTAACTGCAACAACTTTAATATACGCTATTGGAGCTGGAATTACCGCGGCTGCTGGCACCAGACTTGCCCTCCAA
+
@@D@BHIHEH@11@E/<GFHHHGE?HEEHIEH1DFHHFEHIIIIIIGFHHHHH?HHEHFEFEE@HEHECC<F1/<CCCECCCC11C1<DFCHEE?D@FHHHGHFEF@?@HIHCC1GHEH?ACHHCG1<@@@F@HHGIFBH1CE?A<FHH?IHEEHGHFGHCE<GFCGHGGGHCDCGFHCC<<<CGCE/FGGHE@F@DCHF7HGF@EF@GHHGI?+EC<5CHHG<<<CFG@DAGFHH;E?FCGCIIIIHIHHHIIIIGIGIIIIIIIIGIHHHEIGIIIIIIIIIIIIIGIIHIIIIIIHHEIIIIIIIIIIIIIIHIIIIIIIIIIIIIIIIIIIIIIIHIIIIIIIGDABAB
@HISEQ:969:HM2KJBCX2:2:1101:15146:86300 2:N:0:ACTATGCA
CACGTTTATTCCCCCAACTATCCCTATTAATCATTACGTCAATCCTAGAAACCAACAAAATAGGATCAAACGTCCTATTTCATTATTCCATGCTAATGTATTCAAGCGTTAGCCTGCTTTAAACACTCTAATTTTTTCAAAGTAACAGTCCTGTTTCCCTGCAACACCAAATTAATGACATTACAGTTCTTCAAGAAGGAGGAACCAGTAAAGCCAGTACATACCAGAGGCACGACCAACTCTCTAATCCCGAAATTCAACTACGAGCTTTTTAACTGCAACAACTTTAATATACGCTATTGGAGCTGGAATTACCGCGGCTGCTGGCACCAGACTTGCCCTCCAA
+
DDDDDHIIHHIIIIIIHIIIIIFHHIIGHHIIHIIHIIHIIIIHHHIIIHIGEHHGFHHIIIHIHHGHHHIIFC@EHEHHIIHIIGIIIGCFHHGGIGFHGHHHIHIHEGIHIGIIIHHHIHGIIIHHGHHIIIIIIIIHIIIHIIIIIIIIIIIIHIIIIHHHGHIHHIIHIIIIIIHHIIIIHHHHHIIIIIIHIIIIHIIIHGHIIIIIIIIIIIIGIIIIIIIIHHIIIIIIHIHDFGGHGHCHIIIIIIIIIIIIIIIHIIIIIIIIIIIIIIIIIIIIIIGIIIIIIIIIIIIIIIIIIIIIIIIIIIIHIIIIIIIIIHIIIIIIIIIHHIIIIDDDBD
@HISEQ:969:HM2KJBCX2:2:1101:5025:87101 2:N:0:ACTATGCA
CACGTTTATTCCCCCAACTATCCCTATTAATCATTACGTCGATCCTAGAAACCAACAAAATAGAATCAAACGTCCTATTTCGTTATTCCATGCTAATGTATTCAAGCGTGAGCCTGCTTTAAACACTCTAATTTTTTCAAAGTAACAGTCCTGATTCCCCATGACACCAAATTAATGACATCATGGTTCGTCAGAAGGTAGGAATCAATAATACCAGTACGTACAATAGCACGACCAATAAATTGATCCCGAAATTCAACTACGAGCTTTTTAACTGCAACAACTTTAATATACGCTATTGGAGCTGGAATTACCGCGGCTGCTGGCACCAGACTTGCCCTCCAA
+
DDDDDHIIIIEHIIIIIIIIIIIIIIIIIIIIIIIIIHIHIIIHIIIIGHIHHIIIIIFIGIHIHHHIIIIIIEHIIIHIIHIIIIHHIIHIHHIIIIHIIIIIIIIIIIIHFIHHIIIIIIIHIIIIIIIIIIHHGIIIIIIIIHIIHIHIIIIIIHIHHHIIIIIIIIHGHIIIIIIIIIIIIIHIIIHHIIIIIIIIIHIIIIIHHIIIHIIIIIIIHIIIIIIIIIIIIIIIIIIIIHHFIIIIIIIIIIIIIIIIIIIIIIIIIIIIIIIIIIIIIIHIIIIIIIIIIIIIIIIIIIIIIIIIIIIIIIIIIIIIIIIIIIIIIIIIIIIIIIIIDDDDD
@HISEQ:969:HM2KJBCX2:2:1101:4281:87745 2:N:0:ACTATGCA
CACGTTTATTCCCCCAACTATCCCTATTAATCATTACGTCGATCCTAGAAACCAACAAAATAGAATCAAACGTCCTATTTCATTATTCCATGCTAATGTATTCAAGCGTGAGCCTGCTTTAAACACTCTAATTTTTTCAAAGTAACAGTCCTGATTCCCCACAACACCAAATAAATGACATCATGATTCGTCAGAAGGGAGAAACCAACAATGCCAGTACGTACCTAGGCACGACCGACATGACGGTCCCGAAATTCAACTACGAGCTTTTTAACTGCAGCAACTTTAATATACGCTATTGGAGCTGGAATTACCGCGGCTGCTGGCACCAGACTTGC
+
AADDDHIIIIIIHHIHIIIIIIIIIIIIIIIIIIIIIHIIIHIIIIIIIIIHIIIIIIGIIHGHIHHHHIGHHIIIIIIIIIIIIIIIIIIHIIIIIIHHIFIIIIIIIIIIIIIIIIIIHHIIIIIIIIIIIIIIIIIIIIIIIHHHHIIIHIHHIIIIIIIIHHIHIIIIIIIIIHIIIIIHGIIIIIIIIIIIIIIIIIIIIIIIIIIIIIIIIIIIIIIIIIIIIIIIIIIIHIIIIIIIIIIIIIIIIIIHIIIIHIIIIIIIIIIIIIIIIIIIHIIIIIIIIIIIIIIIIIIIIIIIIIIIIIIIIIIIIIIIIIIHIIIIIIIIIDDDDD
@HISEQ:969:HM2KJBCX2:2:1101:2327:86276 2:N:0:ACTATGCA
CACGTTTATTCCCCCAACTATCCCTATTAATCATTACGTCAATCCTAGAAACCAACAAAATAGGATCGAACGTACTATTTCATTATTCCATGCTAATGTATTCAAGCGTTAGCCTGCTTTAAACACTCTAATTTTTTCAAAGTAACAGTCCTGTTTCCCTGCAACACCAAATTAATGACATTACAGTTCTTCAAGAAGGAGGAATCAGTAAAGCCAGTACATACCATTGGCACGACCAACCTACTGACCCCGAAATTCAACTACGAGCTTTTTAACTGCAACAACTTTAATATACGCTATTGGAGCTGGAATTACCGCGGCTGCTGGCACCAGACTTGCCCTCCAA
+
0<D@@1DEH?<<F<CF0CHHIE@?<<<CH@HHEH@<D@F1<CH@HIE<<11<11CGHHHHICG?1<100<@<1111DG<<G<@@EH<CC<FE?1<FF6<GGGEGHDFHGHI?F1EFAGFH2FBDH?GEGHGFHHGEHHHHHHDHCFG1HDIH$HHHH?HFDEGHGFEEGIHHHHFE@DECFHH7HD<FDGFFC<@CGF.D.C8DGIHHCGF?HHGGCHIHHEI<G@G@CCHCECCCEH;@HHHDG@HH<DHHIGIHEIHGGHDH@EIHHEHHHFCFCCHIHHCHHIIIHIHHHEHEIHIIIIHF1EIHHHHHCDHIHHGIGIHIHHF@EIHIIIHHEIHE?@DADD
@HISEQ:969:HM2KJBCX2:2:1101:17604:87298 2:N:0:ACTATGCA
CACGTTTATTCCCCCAACTATCCCTATTAATCATTACGGTGATCCTAGAAACCAACAAAATAGAACCATGCCGTCCTATTCTATTATTCCATGCTAATGTATTCGAGCAAAATGCCTGCTTTAAACACTCTAATTTTTTCAAGGTAAAGGTCCTGGTTCCACATGACACCCAATTAAGGACATCATGCTTCTCCAGAAGGTGAGAAATCAACTGCGACAGTTCATACCCCTTAAGGCACGACCATCACGTCAATCCCGAAATTCAACTACGAGCTTTTTAACTGCAACAACTTTAATATACGCTATTGGAGCTGGAATTACCGCGGCTGCTGGCACCAGACTTGCCCTCCAA
+
DDDDBIIIIIIIIIIIIIIIIIIIIIIIIIIIIIIIIIIIIIIIIIIIIIIHIIIIIIGHHIHIIIIIIIIHIHIHIHIHIIIIIIIIIGHIHFIIGIIIIHIIHIIIIIIIIHIIIIIIHIIHHIIIIIIIIIHIHIIIIIIIIIIIIIIHIIIIIIIIIIIIIIIIIIIIIIIIIIIIIIIIIIIIIHIIIHIIIIIIIIHIIIIIIIIIGIIIIIIIIIIIIIIIIHHHGIIIIIIIIIIIHHIIIHHIIHGIIIIIIIIIIHIIIIIIIIHIIIIIIIIIIIIIIIIIIIIIIIIIIIIIIIIIIIIIIIIIIIIIIIIIIIIIIIIIIIIIIIIIIIIIIIIDDDDD
@HISEQ:969:HM2KJBCX2:2:1101:1641:87890 2:N:0:ACTATGCA
CACGTTTATTCCCCCAACTATCCCTATTAATCATTACGTCGATCCTAGAAACCAACAAAATAGAATCAAACGTCCTATTTCGTTATTCCATGCTAATGTATTCAAGCGTGAGCCTGCTTTAAACACTCTAATTTTTTCAAAGTAACAGTCCTGATTCCCCAAGACACCAAATTAATGACATCATGGTTCGTCAGAAGGTAGGAATCAATAATACCAGTACGTACAATAGCACGACCAATAAATTGATCCCGAAATTCAACTACGAGCTTTTTAACTGCAACAACTTTAATATACGCTATTGGAGCTGGAATTACCGCGGCTGCTGGCACCAGACTTGCC
+
DDDBDHIIIIIIIIIIIIIIIIIIIHIIIIIIIIIIIIIIIIIIIIIIIIIIIIIICHHIIIHIIIIIIIHGIIHIIIIIIIIIGIGHIHGIHHHIIIIIIHIHIIIHIIIHHHHHIHIIIHIIIIIIIIHIIIIIIIIIIIIIIIIIIIIIIIIIIIIIIIIIGIIIIIHIIHHHIIIIIIIIIIIIIIHIIIIIIIIIIHIIIIIIIIHIIIIIIIIIIIIHIIIIIIIIIIIIIGIGIHIIIIIIIIIIIIIIIIIIIIIIHIIIIIIIIIIIIIIIIIHIIIIIIIIIIIIIIIIIIIIIIIIIIIIIIIIIIIIIIIIIIIIIIIIIIIDDDDD
@HISEQ:969:HM2KJBCX2:2:1101:12942:87107 2:N:0:ACTATGCA
CACGTTTATTCCCCCAACTATCCCTATTAATCATTACGGTGATCCTAGAAACCAACGAAATAGAATCAGTCCGTCCTATTTCATTATTCCATGCTAATGTATTCAGACGATAGTCTGCTTTAAACACTCTAATTTTTTCAAAGTAACAGTCCTGATTTCCCATCACACCAAATAAATGGCATGAAAGTTCCTCAGAAGGTAGAGATCCATCCTACCAGTGCAGACAATTAAGCCTGACCAATGGGTAGACCCCGAAGTTCAACTACGAGCTTTTTAACTGCAACAACTTTAATATACGCTATTGGAGCTGGAATTACCGCGGCTGCTGGCACCAGACATGCCCTCCAA
+
DBBDDIHIIIIEGEDHHHIEGHHHHEHHIIHIHIIHEHHHHIHHHHEHGCGHHHCGHHHHIGHH?FCE1FGEHHFHHHGCGHHIHIHEH@HEEEHHGGHHGECHHGIIIIHHEEIHGHHEHHHHIHHIIHHIHHHIIIHHEIHHHIHHHIIHHIHIGGEIHHHIIHHIIIIIIHIEFIHFIIIIHFHHHHIIHHFHHHHIIIIIIIHHIHIIIIIHHIIHGIIIIIIIHHGHHIIIIIIHHHHHIGDIIIIIIIIIIGIIIIIIIIIIHHHIIHIIHHIHIHIIIIIIIHIIIIIIHHIIIHIIHIIIIHIGHHIIIHIHIHHHIIIHECIIIIIHIIHIIHHDADDB
@HISEQ:969:HM2KJBCX2:2:1101:13913:88083 2:N:0:ACTATGCA
CACGTTTATTCCCCCAACTATCCCTATTAATCATTACATCGATCCTAGAAACCAACAAAATAGAATCGGATGTCCTATTTCATTATTCCATGCTAATGTATTCAAGCGTGAGCCTGCTTTAAACACTCTAATTTTTTCAAGGTAACAGTCCTAATTCCCCGTGACACCAAATTAATGGCATTACGGTTCTTTAGAAGGTGAGAAATCAATAATATCAGTACATACCAACGGCATGACCGAAACATTGATCCCGAAATTCAACTACGAGCTTTTTAACTGCAACAACTTTAATATACGCTATTGGAGCTGGAATTACCGCGGCTGCTGGCACCAGACTTGCCC
+
DDDDDIHIIIIIIIIIIIIIIIIIIIIIIIIIIIIIIIIIIIIIIIIIIIIIIHIIIHIIIIIIIIIIHHHIIIIIIIHIIIIIIIIIGEHHIIIHIIHHHIIIHHHHIHIIIIIHIIIIIHIIHIHHHHEHIIIIIIIIHIIIIIIIIIHIIIIIIIIIIIIIIIIIIIIIIIIIIIIIIIIIIIIIIIIIIIIIIIIIIIIIIIIIIIIIIIIIIIIIIIIIGIIIIIHIIIIIIIIHGHGIIIIIHIIIIIIIIIIIIIIIIIIIIIIIIIHFIIIIHIIIIIIIIIIIIIIIIIIIIIIIIIIIIIIIIIIIIIIIIIIIIIIIIIIIIIIIHDDDDD
@HISEQ:969:HM2KJBCX2:2:1101:10505:88280 2:N:0:ACTATGCA
CACGTTTATTCCCCAAACTATCCCTATTAATCATTACGTCGATCCTAGAAACCAACAAAATAGAATCAAACGTCCTATTTCATTATTCCATGCTAATGTATTCAAGCGTGCACCTGCTTTAAACACTCTAATTTTTTCAAAGTAACAGTCCTGATTCCCCACGACACCAAATTAATGACATCGCGGTTCTTCAGAAGGTAGGAACCAATAATGCCAGAGCGTACCGAGGCACGACCGACAATCTGATCCCGAAATTCAACTACGAGCTTTTTAACTGCAACAACTTTAATATACGCTATTGGAGCTGGAATTACCGCGGCTGCTGGCACCAGACTTGCCCTCCAA
+
@@@BDC<EF11<111<D11<DG@11DH?G<1<FHEC1111</1CCCGH1<1DC@C0EFC?111<<<1<1C1<<1<0DGC@@DCFFH@11<1D1<D1HHHH?<5<@<<D.><$EH@FB1HGEED@6EFFB1E?C66EIFHH?EA@6CG@A.EHF.BA?C@77A@FG@F?.?FH@C8F8CCCHHHGHCHHIHIHGIHHEHE?CCCFC@?GC>@@FHFHHECFEHHC>HGC=ACHEHDIHEFFAHC<>HDD<@EGIIHH@HHED<E@?HHHHIIHF<<F@EC<CHHGCHEEHF0HEECCCHFHEHF@1FCE@HE/C?HDEC@HHEGCC1?CEG@HIE@HHHHHB@BB0
@HISEQ:969:HM2KJBCX2:2:1101:7136:88347 2:N:0:ACTATGCA
CACGTTTATTCCCCCAACTATCCCTATTAATCATTACATCGATCCTAGAAACCAACAAAATAGAATGCGATGTCCTATTTCATTATTCCATGCTAATGTATTCAAGCGTGAGCCTGCTTTAAACACTCTAATTTTTTCAAGGTAACAGTCCTAATTCCCTATAACATCAAATAAATGACATTATAGTTCTTTAGAAGGTGAGAACCAATAAAATCAGTACATACCAAGGCATGACCAACTAATTGATCCCGAAGTTCAACTACGAGCTTTTTAACTGCAACAACTTTAATATACGCTATTGGAGCTGGAATTACCGCGGCTGCTGGCACCAGACTTGCCCTCCA
+
DDDDDIIIIIIIIIIIIIIIIIGFHIIIIHIIIIIIIIIIIIIIIIGIIIIIEHIII@GHHHFHIIIIIEHHIIIIGIIIGHIIIIIFHEGE@HIHHIIIIIHIIIIIIIIIIIIIHIHHHEIIHHIGHIIHHHIIIIIIIIIHHIIIHIHIIIIIHIIIHIIIHFIIIIIIIIIIIIHHHIIIIIIIIIIIHIIGIIIIIIHHGIIIIIIHIIIIIHIIIIIIIIHIIIIIIIIIGHIIIHHIIGIIIIIIIIIIHEHGIIIIIIIIIIIIIIIIIIIIHIHHIIIIIIHHHIIIIIIIIIIIIIIIIIIIIIIIIIIIIIIIIIIIIIIIIIIIIIIDDDDD
@HISEQ:969:HM2KJBCX2:2:1101:7483:88266 2:N:0:ACTATGCA
CACGTTTATTCCCCCAACTATCCCTATTAATCATTACGTCGATCCTAGAAACCAACAAAATAGGGTCAAACGTCCTATTTCATTATTCCATGCTAATGTATTCAAGCGTGTGCCTGCTTTAAACACTCTAATTTTTTCAAAGTAACAGTCCTGATTCCCCATGACACCAAATTAATGACATCATAGTTCGTCAGAAGGTAGAAATCAATAATACCAGTGCATACCGGAGGCACGACCAATATATTGATCCCGAAATTCAACTACGAGCTTTTTAACTGCAACAACTTTAATATACGCTATTGGAGCTGGAATTACCGCGGCTGCTGGCACCAGACTTGCCCTCCAA
+
DD?DDFHHHIHHIEDHHIHIHEHHIIIIIIHIIHGIGH@HIHIIIIIIFHHHHHFHIHHIIGH??CGEC@HEHIIIIGIIGHIHHIIIIIIIIIIHHCHHH@F?HCFEHDG1@FGHIF?CGGFHHHG?GH3HDEHHCHGHHFHHIGHHGHHHGGEHH?G@GHFHII0EHECDCHFCF@FEHHGGFCHHGFFIHHCHGGD0FFCDGHEHIIHEG@EHG<HCHEHCEGF@?CCCH=@1>D8CFF<<11//DCF1HCCEG1HG?HHC1IIHFIHGHHDCG1<<D<11GF1FCHIEHGHF?HG@HHHEEHHHFCFG<HCC//HIIHE1EG<1<1@HG<@EGCDHCD@@@B
@HISEQ:969:HM2KJBCX2:2:1101:12687:88626 2:N:0:ACTATGCA
CACGTTTATTCCCCCAACTATCCCTATTAATCATTACGTCAATCCTAGAAACCAACAAAATAGGATCGAACGTCCTATTTCATTATTCCATGCTAATGTATTCAAGCGTTAGCCTGCTTTAAACACTCTAATTTTTTCAAAGTAACAGTCCTGTTTCCCTGCAACACCAAATTAATGGCATTACAGTTCTTCAGAAAGGAGGAATCAGCGAAGCCAGTGCATACCAGTGGCACGACCAACCTGCTGACCCCGAAATTCAACTACGAGCTTTTTAACTGCAACAACTTTAATATACGCTATTGGAGCTGGAATTACCGCGGCTGCTGGCACCAGACTTGCCCTCCAA
+
DCDDDIIIIIIHHIHIIIIIIIIIIIIHIIIIIIIIIIIHIIHHIIHIIIIHIIIIHIGHHGHIHHGHHIHIHHHHIIIIIIIIGIIHIIHIEHIIIHIIIIIHIHHIIIIIIIIIHHIIIIHIIIIHIIHIIIIIIIIIIIIIIIIIIIIIIHIIHGHIIIIIHIIIIHHHIIIIIIIHIIIIIIIIHHHIIIIIIIIIIIIIIIIIIIIIIIIIIIIIIIIIIIIIIIIIIIIIIIIIIIIHHIIIIIIIIIIIIIIIIIIIIIIIIIIIIIIIIIIIIIIIIIIIIIIIIIIHIIIIIIIIIIIIIIIIIIIIIIIIIIIIIIIIIIIIIIIIIIIIIDDDDD
@HISEQ:969:HM2KJBCX2:2:1101:10003:89191 2:N:0:ACTATGCA
CACGTTTATTCCCCCAACTATCCCTATTAATCATTACGTCGATCCTAGAAACCAACAAAATAGAATCAAACGTCCTATTTCGTTATTCCATGCTAATGTATTCAAGCGTGAGCCTGCTTTAAACACTCTAATTTTTTCAAAGTAACAGTCCTGATTCCCCATGACACCAAATTAATGACATCATGGTTCGTCAGAAGGTAGGAATCAATAATACCAGTACGTACAATAGCACGACCAATAAATTAATCCCGAAATTCAACTACGAGCTTTTTAACTGCAACAACTTTAATATACGCTATTGGAGCTGGAATTACCGCGGCTGCTGGCACCAGACTTGCCCTCCAA
+
DDDDDHIIIIIIIIIIIIIIIIIIIIIIIIIIIIIIIIIIIIIIIIIIIIIIIIIIIIIIIIIHGHIIIIIIIIIIIIIIIIIIIIIHIIIIIIIIIIIIIIIIIIHIIIIIIIIIIIIIIIIIIIIIIIIIIIIIIIIIIHIIIIHIIIIIIIIIIIIIIIIIIIIIIIIIIIIIIIIIIIIIIIIIIIHIIIIIIIIIIIIIIIIIIIIIIIIIIIIIIIIIIIIIIIIIIHHIIIIIIIIIIIIIIIIIIIIIIIIIIIIIIIIIIIIIIIIIIIIIIIIIIIIIIIIIIIIIIIIIIIIIIIIIIIIIIIHIIIIIIHCIIIIIIIIIIIIIIIIIDDDDD
@HISEQ:969:HM2KJBCX2:2:1101:7094:90636 2:N:0:ACTATGCA
CACGTTTATTCCCCCAACTATCCCTATTAATCATTACGTCAATCCTAGAAACCAACAAAATAGGATCGAACGTCCTATTTCATTATTCCATGCTAATGTATTCAAGCGTTAGCTTGCTTTAAACACTCTAATTTTTTCAAAGTAACAGTCCAAATTCCCCGCAACACCAAATTAATGGCATTACGGATCATCAGGAAGGAGGAATCAGTGAGACCAGTACATACCAGAGGCATGACTAACCTACTAACCCCGAAATTCAACTACGAGCTTTTTAACTGCAACAACTTTAATATACGCTATTGGAGCTGGAATTACCGCGGCTGCTGGCACCAGACTTGCCCTCCAA
+
DDBDDIIIIIIHHHHIIGHGIGHIIIIIHIIHIIIHCHIHIIIIIIIIHIHHEEHHHEHHHH@EHHIIFIIHHHIHIIIIHIIIHIHHIIIHHIIIIIIIIHIIIIIHIIIIIIIHHHIIIHHFHIIGGHFHHIIIHIIIIHIHIIHIIIIIIIHHIHDIIIIIIHIHIIIIIIHHHIIIIHIIIIIIIIIIIIIIIIIHHIIIHHHIHGHHIIIIIIIIIIIIIHHIIIIIIHIIIHHHIHHGGHIIIHHIIIIHIIHIHGIIIIHIIIIIIIIIIIIIIIHHIIHHHIIIIIIIIIIIIIIGIIHIIIIIIIIIHIIIIIIIIIIIIIIIIIIIIHIIIDDDDD
@HISEQ:969:HM2KJBCX2:2:1101:18895:90747 2:N:0:ACTATGCA
CACGTTTATTCCCCCAACTATCCCTATTAATCATTACGTCGATCCTAGAAACCAACAAAATAGAATCAAACGTCCTATTTCGTTATTCCATGCTAATGTATTCAAGCGTGAGCCTGCTTTAAACACTCTAATTTTTTCAAAGTAACAGTCCTGATTCCCCATGACACCAAATTAATGACATCATGGTTCGTCAGAAGGTAGGAATCAATAATACCAGTACGTACAATAGCACGACCAATAAATTAATCCCGAAATTCAACTACGAGCTTTTTAACTGCAACAACTTTAATATACGCTATTGGAGCTGGAATTACCGCGGCTGCTGGCACCAGACTTGCCCTCCAA
+
DBDDDIIIIIIIIIIIHIIIIIIIIIIIIIIIIIIIIHIIIIIIIIIHIIIHIIIIHIIIIIHIIIIIIIIIIGIIIIIIIHIIIIIIIIIIIIIIIIIIIHHHIHIIIIIIIIHIIIIIIHIIIIIIIIIIIIHHIIIIHHIIIIIIIIIIIIIIIIIIIIIIIIIIIIIIIIIIIIIIIIIIIIHHIIHIIIIIIIIIIIIIHHHHIIIHIIIIIIIIIHIIIIIIIIIIIIIIHIIIIIIIIIIIIIIIIGIIIIIIIIIIIIIIIIIIIIIIIIIIIIIIIIIIIIIIIIIIIIIIIIIIIIIIIIIIIIIIIIIIIIIIIIIIIIIIIIIIIIIIDDDDD
@HISEQ:969:HM2KJBCX2:2:1101:15442:90558 2:N:0:ACTATGCA
CACGTTTATTCCCCAACTATCCCTATTAATCATTACGTCAATCCTAGAAACCAACAAAATAGGATCGAACGTCCTATTTCATTATTCCATGCTAATGTATTCAAGCGTTAGCCTGCTTTAAACACTCTAATTTTTTCAAAGTAACAGTCCTGTTTCCCTGCAACACCAAATTAATGACATTACAGTTCTTCAAGAAGGAGGAATCAGTAAAGCCAGTACACACCATTGGCACGACCAACCTACTGACCCCGAAATTCAACTACGAGCTTTTTAACTGCAACAACTTTAATATACGCTATTGGAGCTGGAATTACCGCGGCTGCTGGCACCAGACTTGCCCTCCAA
+
DDDDDIIIIIIIIIIIIIIIIIIIIIIIIIHHIIIIIIIIIIIHHHIIIIIHHIIIIIIIIIIIIIIIIIIIIIIIIIIIIIIIIIHIIIIIIIHIIIIIIGIIIIIIIIIIIIIGIIIIIIIIIIIIIHHIIIIIIIHIIHHIIIIIIIIHIIIIHIIIIIIIIIIIIIHIIHIIIIIHHIIIIIIIIIIIIIIIIIIIIIIHIIIIIIIIIIIIIIIIIIIIHIIIIIIIIIIIIHIIIIHHIIIIIIIIIIIIIIIIIIIIIIIIIIIIIHIIIIIIIIIIIIIIIIIIIIIIIIIIIIIIIIIIIIIIIIIIIIIIIIIIIIIIIIIIIIIIIIIIDDDDD
@HISEQ:969:HM2KJBCX2:2:1101:19505:89319 2:N:0:ACTATGCA
CACGTTTATTCCCCCAACTATCCCTATTAATCATTACGTCAATCCTAGAAACCAACAAAATAGAATCGAACGTCCTATTTCATTATTCCATGCTAATGTATTCAAGCGCGTGCCTGCTTTAAACACTCTAATTTTTTCAAAGTAACAGTCCTGACTCCCCACAACATCAAATTAATGACATCATGATTCATCAGAAGGGAGAAATCAATGACATTAGTACGTACCGAAGGCACGACCGACGTATTGATCCCGAAATTCAACTACGAGCTTTTTAACTGCAACAACTTTAATATACGCTATTGGAGCTGGAATTACCGCGGCTGCTGGCACCAGACTTGCCCTC
+
DCDDDIIIIIIIHHIIIHIIIIIIIIIIIIIIIIIIIHIIIHHIIIIIIIHHHHIIIIIIIIHIIGIIIHIIIIIIEHHIEHIIIIHHHIHIIIIIIHIIIHHHHGEHHHHI@HHHIIIIIHIHHIIHHIIHIHIHIIHIIHHIIIIHIIHIHIIIIIIHIIIIHHGIIIIIHIIIIIIGIIHHIIIIIIIIIIIIIIIIIIIIIIIIHIIIIHIHIIIIIIIIIIIIIIHHIIIIIIIIIIIIIIIIIIIHHIIIIIIIIIIIIIIIIIIIIIHIIIIIIIIHIIIIIIIIIIIIIHIIIIIIIIIIHIIIIIIIIIIIIIIIIIIIIIIIIIIIIIDDDDD
@HISEQ:969:HM2KJBCX2:2:1101:6170:90852 2:N:0:ACTATGCA
CACGTTTATTCCCCCAACTATCCCTATTAATCATTACGTCAATCCTAGAAACCAACAAAATAGGATCGAACGTCCTATTTCATTATTCCATGCTAATGTATTCAAGCGTTAGCTTGCTTTAAACACTCTAATTTTTTCAAAGTAACAGTCCAAATTCCCCAAAACACCAAATTAATGGCATTAAGGTTCATCAGGAAGGAGGAATCAGTGAGACCAGTACATACCAGAGGCATGACCAACCTACTAACCCCGAAATTCAACTACGAGCTTTTTAACTGCAACAACTTTAATATACGCTATTGGAGCTGGAATTACCGCGGCTGCTGGCACCAGACTTGCCCTCCAA
+
DBDDDHHHIIIIIHHIIHIHHHHFHFHHHGHIIIIHIIHIIGHHHHEHHIII?HHIGIIIHHHIIIGIHHIHIIIIHIHIIIHIFHICHIHHIIIIIHIIIHHIIIHIHHIIIHGHHIIIIIHIGHIIIIIHHHHGHIIIIIIIIIIIIIIIIHIIIHHIIIIHHHGIIIIIIHIIIIIIIIIIIIIIIIIIIIIIIIIIIIIIIIIIIIIIIIIIIIIIIIIIIIIIIIIIIGIIIIIIIGIHHHIIIIIIIIIIIIIIHHHIIIIIIIIIIHIIIIIIIIIIIHIIIIIIIIIIIIIIIIIIIIIIIIIIIIHIIIIIIIIIIIIIIIIIIIIIIIIIIDDDDD
@HISEQ:969:HM2KJBCX2:2:1101:16676:90224 2:N:0:ACTATGCA
CACGTTTATTCCCCCAACTATCCCTATTAATCATTACGTCGATCCTAGAAACCAACAAAATAGAATCAAACGTCCTATTTCATTATTCCATGCTAATGTATTCAAGCGTGAGCCTGCTTTAAACACTCTAATTTTTTCAAAGTAACAGTCCTGATTCCCCACAACACCAAATAAATGACATCATGGTTCGTCAGAAGGGAGAAACCAACAATACCAGTACGTACCGAGGCACGACCGACATGATGGTCCCGAAATTCAACTACGAGCTTTTTAACTGCAGCAACTTTAATATACGCTATTGGAGCTGGAATTACCGCGGCTGCTGGCACCAGACTTGCCCTCCAA
+
DDDDBHHIHIIIIIIIIIHIIIIIHHIIIIIIIIIIIIIIIGIGIIIIIIIIIIIIIIIIIIHIIHIIIIHFGHHHIHHHIIHHIIIHHIIIIHIIIIIIIIIIIHHIIHHHIHHIIIIIIIIIIHIIIIIIIIIIHIHHHIIIHGHIIIIHHIIIIIIHHIIIIHIHIIIIIIIHIHIIIIIIIIIIIIHIIIIIIIIIIIIIIIIIIIHIIIIIIIHIIIIHIIIIIIIIIHIIIIIIIIIHIIIIIIIIIIIIIIHIIIIIIIIIIIIIIIIIIIIIIIIIIIIIIIIIIIIIIIIIIIIIIIIIIIIIIIIIIIIIIIIIIIIIIIIIIIIIIIIICDDDD
@HISEQ:969:HM2KJBCX2:2:1101:18531:90332 2:N:0:ACTATGCA
CACGTTTATTCCCCCAACTATCCCTATTAATCATTACATCGATCCTAGAAACCAACAAAATAGAATCGGATGTCCTATTTCATTATTCCATGCTAATGTATTCAAGCGTGAGCCTGCTTTAAACACTCTAATTTTTTCAAGGTAACAGTCCTAATTCCCCGTGACACCAAATTAATGGCATTACGGTTCTTTAGAAGGTGAGAAATCAATAATATCAGTACATACCAACGGCATGACCAATACATTGATCCCGAAATTCAACTACGAGCTTTTTAACTGCAACAACTTTAATATACGCTATTGGAGCTGGAATTACCGCGGCTGCTGGCACCAGACTTGCCCTCCAA
+
DDDDDIIIIIIIIIIIIIIIIIIIIIIIIIIIIIIIIIIIIIIIIIIIIIIIIIIIIIIHIIHIIIIHIIIIIHIIIIIIIHIIIIIHIIIIIIIHIIIIIGIIIIIIIIIIIIIIIIIIIIIIIIIIIIIIIIIIIIIIIIIIIIIIIIIIIIIIIIIIIIIIIIIIIIIIIIIIIIIIIIIIIIIIIIIIIIIIIIIIIIIIIIIIIIIIIIIIIIIIIIIIIIIIIIIIIIIIIIIIIIIIIHIIIIIIIIIIIIIIIIIIIIIIIIIIIIIIHIIIIIIIIIIIIIIIIIIIIIIIIIIIIIIIIIIIIIIIIIIIIIIIIIIIIIIIIIIIIIIIIIDDDDD
@HISEQ:969:HM2KJBCX2:2:1101:20866:91578 2:N:0:ACTATGCA
CACGTTTATTCCCCCAACTATCCCTATTAATCATTACGTCGATCCTAGAAACCAACAAAATAGAATCAAACGTCCTATTTCATTATTCCATGCTAATGTATTCAAGCGTGCGCCTGCTTTAAACACTCTAATTTTTTCAAAGTAACAGTCCTGATTCCCCACGACACCAAATTAATGACATCGCGATTCTTCAGAAGGTAGGAACCAATAATGCCAGTGCGTACCGAGGCACGACCGACAATCTGATCCCGAAATTCAACTACGAGCTTTTTAACTGCAACAACTTTAATATACGCTATTGGAGCTGGAATTACCGCGGCTGCTGGCACCAGACTTGCCCTCCAA
+
B@ADD@1C1DHEHIHHIGIHFHIHHHI1DGHEEEHIGGDEHHHCH@?EHHHIIIFGGCFEHIG<@GHEHHIIGG0DGHHIIIHHE@?H??1C1DFHHGEHFFGHH@HIIHCDEHHHIHHHHH@GHIHIHGHDHHHHGHIHHHIHHHHHHIIIEHEHHDHHEHCHHIHHHEEHHGHHHHHHIIIHHHHGHIHIIIIIIHCHHHHFHIHG@HHIGIIIHIHIIHIIIIHHIHEHHEGIHHHIHHEHIGIIIIIGIHHIIGIIHCIIIIIIHHIIIHIIIIIIIHHIIHIIIIIIHIHIIIHHIIIIIIIIIIIIIIIDIIIGIIIIIIIHIIIIGIIIIGIHD@DDD
@HISEQ:969:HM2KJBCX2:2:1101:14388:91946 2:N:0:ACTATGCA
CACGTTTATTCCCCCAACTATCCCTATTAATCATTACATCGATCCTAGAAACCAACAAAATAGAATCTGATGTCCTATTTCATTATTCCATGCTAATGTATTCAAGCGTAAGCTTGCTTTAAACACTCTAATTTTTTCAAGGTAACAGTCCTAATTCCCCATAACATCAAATAAATGACATTATGGTTCTTTAGAAGGTGAGAACCAATAAAACCAGTACATACCAAGGCATGACCGATTCCTTGATCCCGAAATTCAACTACGAGCTTTTTAACTGCAACAACTTTAATATACGCTATTGGAGCTGGAATTACCGCGGCTGCTGGCACCAGACTTGCCCTCCAA
+
DDDDDIIIIIHIIIIIHIHIIIIIHIIIIIIIIIIIIIIIGHIIIIIGIIIHIIIIIHHHHIIIGIIIH@GHHIIIHHHIGIIHHIIHHIHH1@GHHIIIHIHHIIIGIIIHEGHIHIHIIHIHIIHHIGIIHHHHCIIIHHIIIIIIIHHIIIHIHGHHIIHIHHHIIIIIIHIIIIIIIIIIIIIIIIHIIIGIIII;IIIIIIIIIIIIIIIIIIIIIIIIIIIHIIIIIIIIIIIIIIIHIIIIIIIIHIIIIIIHHHHIHIIIIIIIIIIIIIIIIIIIIIIIIIIIIIIIIIIIIIIIIIIIIIIIIIIIIIIIIIIHIIIIIIIIIIIIIIHIDDDDC
@HISEQ:969:HM2KJBCX2:2:1101:19658:91293 2:N:0:ACTATGCA
CACGTTTATTCCCCCAACTATCCCTATTAATCATTACATCGATCCTAGAAACCAACAAAATAGAATTGGATGTCCTATTTTATTATTCTATGCTAATGTATTCAAGCGTGAGCCTGCTTTAAACACTCTAATTTTTACAAAGTAACAGTCCTAATTCCCCGTGACACCAAATTAATGGCATTACGGTTCTTTAAAAGATGAGAAATTAATAATATCAGTACATACCAACGGCATGACCAAAACATTGATTTCGAAATTCAACTACGAGCTTTTTAACTGCAACAACTTTAATATACGCTATTGGAGCTAGAATTACTGTGGCTGCTAGCACCAGACTTGCCCTCCAA
+
@DADDIIEHIHHF?HHHIHHHIHHIEHHIEHHEHHIGHHIFHHIHHGHHHHHEHHHHHCHHHIHIHIGHHIIHHHHHIIIIHIIIGIFHHGIGIHIIHHHHHIHHHHIIIHIIHHIHHIIHIIIHIIIIHHGHHIHIIHHFHCIIIHHIIIHEGHIHHHE/GIIIIHFIIHGHIIHFIIIIIIIHIHIIHHIIIIIHIH:IIIIIIIIIIIIHIIIIHHHHHHHHGIHIIIHGIIIHIIIIHHHHEIIHIIHHIIIIIIIIIIHHIHHIIIIIHHHIHIIIIIIHIIIIHHHHHIIIIIIIIIIIIIIIIIIIIIIIIIIIIHIIIIIIIIIIIIIIIIIIIDDDDD
@HISEQ:969:HM2KJBCX2:2:1101:2788:93142 2:N:0:ACTATGCA
CACGTTTATTCCCCCAACTATCCCTATTAATCATTACGTCGATCCTAGAAACCAACAAAATAGAACCACACGTCCTATTCTATTATTCCATGCTAATGTATTCGAGCATAGGCCTGCTTTGAACACTCTAATTTTTTCAAAGTAAAAGTCCTGGTTCCCCGACACACCCAGTGAAGGGCATGCGGCTCCCCAGAAGGAAAAACCCGGCCGGACCAGTGCACGCGGTGAGGCGGACCGGCCAGCCAGGCTCAAGGTTCAACTACGAGCTTTTTAACTGCAACAACTTTAATATACGCTACTGGAGCTGGAATTACCGCGGCTGCTGGCACCAGACTTG
+
DDDDDHIIIIHIIIIIGIIIIIIIIIIIIHIHIIIIIIIIIIIIIIHI@HIIGHHIHHI?HHIEHIIHIHHDGHIIHHIIIIIIHHIIHIIIHIIIIHHIIIIIIIIIIIIHIIIIIIIIGIIIIIIIIIIIIHIHIIHIIIIIHHIIIIIHIHIIIIIIHGHIHHIIIIIIIIIIIHIIHIIHIHHHIIHIIIIIIHHHGHIIIIIIIIIIIIIIIIIIIIIIIIIIIIIIIIHFIIIIIIIIIIHIIGIIIIIIIIIIIIIIIIHHIIIIIIIIIIIIHHHIIIIIHIHIIIIIIIHIIIIIIIIHIIIIIIIIIIIIIIIIIIIIIIIIDDDDD
@HISEQ:969:HM2KJBCX2:2:1101:8832:92830 2:N:0:ACTATGCA
CACGTTTATTCCCCCAACTATCCCTATTAATCATTACGTCAATCCTAGAAACCAACAAAATAGGATCGAACGTCCTATTTCATTATTCCATGCTAATGTATTCAAGCGTTAGCCTGCTTTAAACACTCTAATTTTTTCAAAGTAACAGTCCTGTTTCCCTGCAACACCAAATTAATGACATTACAGTTCTTCAAGAAGGAGGAATCAGTAAAGCCAGTACACACCATTGGCACGACCAACCTACTGACCCCGAAATTCAACTACGAGCTTTTTAACTGCAACAACTTTAATATACGCTATTGGAGCTGGAATTACCGCGGCTGCTGGCACCAGACTTGCCCTCCAA
+
DDDDDIIIIHIHHIIIIIIHIGHIHIIIIIHHIIIIIHIIIIIIIIIIIFHHHFFHHH@HHIIIIHIIHIGDGHIIIHHIIIIIHHHGFIHHHIIHIIIIIHEHIIIIHIIIIIHIHIIIIIIIIIIIHGIHIHHHHI?HHIHHIHIIIIIIIIIHIIIIIIIIIIIIHHIHIIIIIHHIIIIIIIIIIIIIIGIHIIIIIHIIHIIIIIHGIIHIIIIHIIIHHIIIIIHIIIIIIIIHIIIIGIIIIIIIIIIIIIIHIIIIIIIIIIIIHIIIIIIIIIIIHHIIIIHIIIIIIIIHHIIIIIIIHIIIHIIIIIIIIIIIIIIIIIIIIIIIIIIIHDDDDD
@HISEQ:969:HM2KJBCX2:2:1101:9902:93152 2:N:0:ACTATGCA
CACGTTTATTCCCCCAACTATCCCTATTAATCATTACGTCGATCCTAGAAACCAACAAAATAGGTTCGATCGTCCTATTTCGTTATTCCATGCTAATGTATTCAAGCGCGAGCCTGCTTTAAGCACTCTAATTTTTTCAAAGTAACAGTCCTGTTTCCCCGCAACAACAAATTAATGCCATCACGGTTCTACAAGAGGGAGGGACCAGTGAGGCCAGTGCATACCAGTGGCACGACCAACCTACTGGCCCCGAAATTCAACTACGAGCTTTTTAACTGCAACAACTTTAATATACGCTATTGGAGCTGGAATTACCGCGGCTGCTGGCACCAGACTTGCCCTCCAA
+
DDDBDHIHIIIIIIIIIIIIHIIIIIIIIIIIHIHIIIHIIIHIIIIIIIIIIIIIHIIIIIIIIIHEGHIIIIIIHIHHIIIIIIIIIIIIGIIIIIIIIIHIIIIIIIIIIIIIIIIIIHHIIIIIIIIIIIIHIIHIIIIIIIIIIIIIIHHHIIIIIIIIIIIIIIIIIIIHIIIIIIIIIIIIIIIIIHIIIIIGIIIIIIIIIIIIIIIIIIIIIIIIIIIIIIIIIIIIIIIIIIIHGIHIIHIIIIIIIIIIIIIIIIIIIIIIHHGIIIIIIIIIIIIIIIIIIHIIIIIIIIIIIIIIIIIIIIIIIIIIIIIIIIIIIIIIIIIIIIIIIDDDDD
@HISEQ:969:HM2KJBCX2:2:1101:1827:92604 2:N:0:ACTATGCA
CACGTTTATTCCCCCAACTATCCCTATTAATCATTACGGTGATCCTAGAAACCAACGAAATAGAATCAGTCCGTCCTATTTCATTATTCCATGCTAATGTATTCAGACGATAGTCTGCTTTAAACACTCTAATTTTTTCAAAGTAACAGTCCTGATTTCCCATCACACCAAATAAATGGCATGAAAGTTCCTCAGAAGGTAGAGATCCATCTCACCAGTACAGACAATTAAGCCTGACCAATGGGTAGACCCCGAAGTTCAACTACGAGCTTTTTAACTGCAACAACTTTAATATACGCTATTGGAGCTGGAATTACCGCGGCTGCTGGCACCAGACTTGCCCTCCAA
+
DDDDDIIIIIIIIIIIIIIIIIIIIIHIIIIIIIIIIIIIIIIIIIIIIIIIIIGIIIHIIIHIHIIIIIGHIIIHIHIIIIIIGIIIIGIIHHIIIIIIHHHIIHIIIIIHIHIIIIIIIIIHIIHIIIIHIHIHHIIIIIHHHIIIIIIIIIIIIHIHHIIIIHIIHIIIIIIIIIIIIIIIIIIHIIIIIIIIIIIIIIIIIIIIIIIIIIIIIIIIIIIIIIIIIII=IIIIIIIIIIIIIHFIIIIIIIIIIIIIIIIIIIIIIIIIIIIIIIIIIIIIIIIIIIIIIIIIIIIIIIIIIIIIIIIIIIIIIIIIIIIIIIIIIIIIIIIIIIIIIIIDDDDD
@HISEQ:969:HM2KJBCX2:2:1101:10157:93498 2:N:0:ACTATGCA
CACGTTTATTCCCCCAACTATCCCTATTAATCATTACGTTGATCCTAGAAACCAACAAAATAGAATCGAACGTCCTATTTCATTATTCCATGCTAATGTATTCAAGCGCGTGCCTGCTTTAAACACTCTAATTTTTTCAAAGTAACAGTCCTGACTCCCCACAACATCAAATTAATGACATCATGATTCATCAGAAGGGAGAAATCAATGACATTAGTACGTACCGAAGGCACGACCGACGTATTGATCCCGAAATTCAACTACGAGCTTTTTAACTGCAACAACTTTAATATACGCTATTGGAGCTGGAATTACCGCGGCTGCTGGCACCAGACTTGCCCTCCAA
+
D@D@DHHEHIHHH?/<C<CCG1CCFHHHHEGGHHHHIHHHHIIHIHGFHHHEHH?GHHHEFHHEEGF1DCD/C1CHHIC@<CEHEEHHGII?1GHIIIIHIHIIIIGHGIIIHHIIGIIGIIIIHHHIIHHHHHHHHHHGHIIIIFIIIHHEHIGIHDIGIIIIHIIIGIIIHHHHHEIIIIIHIHIHHIIIIHHIHHHIIIIIIHIHHEIIIIIIHIIHIIIHIIHIHDIIIIIIIIIHFIHF<IIIIHIIIIIIIIHHIHEIIIIIHIIIIHIIIIIHIHHCIHHIIIHHIHIIIIIIIIIIIGIIIHIIIIHIGHIIIIHIIIGIIIIGHHIIIIIIGDDDD@
@HISEQ:969:HM2KJBCX2:2:1101:18257:94197 2:N:0:ACTATGCA
CACGTTTATTCCCCCAACTATCCCTATTAATCATTACGGTGATTCAGAAACCAACAAAACAGGACCACTGTCCTATTTTATTATTCCATGCTAATGTATTCAGACGTAAACCTGCTTTGAACACTCTAATTTTTTCAAGGTAAAGGTCCTGGTTTCCCACCATGCTAAATTAATAACATGATGGTTCCCCAGAAGGTAGAAATTCCACACGCCAGTACAGACTATTGCCCGACCAACGGTAGAACCCCGAAATTCAACTACGAGCTTTTTAACTGCAACAACTTTAATATACGCTATTGGAGCTGGAATTACCGCGGCTGCTGGCACCAGACTTGCCCTCCAA
+
@BADDHHEHHG@HIIIIIIIIIIIIIHIHHIGIIIIIHDHGIHIIIEEHI1FHHHEEIIHHGIEH@GHGGHHIF<GEHIEHHGHFF@CHGHH@FCCHHHECHHHHHHHGHFFEHGEHHCIHFHIHIIC?IIIIIIIIHHHEIHIHHCHIHHHHFHGCGE@@HGHHGIHGC+HHHIIIHIHGCIEG@E/IHFEIIIHEHIHFCD@DHFIIHEIHHCHIIHIIHEHH<IIGIIII>IIIIHFGHIIIIIIHGIIIIIIIIIIIHIIIIIIIIIIIIIIIIIIIIIIIIIIIIIIHIIIIIIIIIIIIIIIIIIIIIIIIIIIIIIIIIIIIIIIIIIIIIDDDDD
@HISEQ:969:HM2KJBCX2:2:1101:14081:94459 2:N:0:ACTATGCA
CACGTTTATTCCCCCAACTATCCCTATTAATCATTACGTCGATCCTAGAAACCAACAAAATAGGATTAACGTCCTATTTCATTATTCCATGCTAATGTATTCAAGCGTTAGCCTGCTTTAAACACTCTAATTTTTTCAAAGTAACAGTCCTGATTTCCCGCAACACCAAATTAATGACATCACGGTTCGTCAAGAAGGAGGAATCAGTAAAGCCAGTGCATACCAATGGCATGACCAACTTACTAACCCCGAAATTCAACTACGAGCTTTTTAACTGCAACAACTTTAATATACGCTATTGGAGCTGGAATTACCGCGGCTGCTGGCACCAGACTTGCCCTCCAA
+
DDDDDIIIIHIGHHHHHIIIIIIHIIHIIIIIIIIHEHIIIIIIIIIIHEHEHICHHIEHHEGHHIHIIGHHFEHHIHIIHIIHIIHHGEHGHIIIIIIIIIGGIIIIHIIIIIIIIIIIHIIIIIIIIIIIIIIIIIHIIIIIIIIHHIIIIIHIIIIIIIIIIHHIIIIIHHHIHIIIIHIIIIIIIIIIIIIIIIIIIIIIGIIIHIIIIHIIIIIIIIIIIIIIIIIIIIIIIIIIIIIHIIIIIIIIIIIIIIIIIHHHHIIIIIIIIHIIIGIIIIIIIIIIIIIIIIIIIHGHIIIIIIIIIIHIIIIIIIIIIIIIIHGIIIIIIIIIIIIIDDDDD
@HISEQ:969:HM2KJBCX2:2:1101:4786:94631 2:N:0:ACTATGCA
CACGTTTATTCCCCAACTATCCCTATTAATCATTACGGTGATCCTAGAAACCAACGAAATAGAATCAGTCCGTCCTATTTCATTATTCCATGCTAATGTATTCAGACGATAGTCTGCTTTAAACACTCTAATTTTTTCAAAGTAACAGTCCTGATTTCCCATCACACCAAATAAATGGCATGAAAGTTCCTCAGAAGGTAGAGATCCATCTCACCAGTGCAGACAATTAAGCCTGACCAATGGGTAGACCCCGAAGTTCAACTACGAGCTTTTTAACTGCAACAACTTTAATATACGCTATTGGAGCTGGAATTACCGCGGCTGCTGGCACCAGACTTGCCCTCCAA
+
DDDDDIIEHICHIGHIIIIIIHIIHIIHIIIIIIIGIIIIEHIHIHHIIIICHFHHGHGHIIGHHIIIIGICHGHHEEHHIHIIIIIHEHIG?HEEHHIHIGIIIIHIIIIIIIIIHHGHIIIIIIIHHHIIIIHHHIGHIIHIIIHIIIIHIHIHIIIIIIIIIIIIIHIIHIIIIIIFHIIHIIIHIIIHIHHIIIIIIIIIIIIIIIHEIIIIIIIHIIIIIIIIIIIIIIIIIIIIIIHHHD<IIHIIIIIHIIIIIHHIIIIIIIIIIIIIIIIIIIIIIIIIIIIIIIIIIIIIIIIIIIIIIIIIIIIIIIIIIIIIIIIIIIIIIIIIIIHIIIDDDDD
@HISEQ:969:HM2KJBCX2:2:1101:6284:94770 2:N:0:ACTATGCA
CACGTTTATTCCCCCAACTATCCCTATTAATCATTACGGTGGTCCTAGACCAACAAAATAGAACCAACGTCCTATTCTATTATTCCATGCTAATCTATTCAAGCAAAAGCCCGCTTTAAACACTCTAATTTTTTCAAGGTAATGGTCCTGGTTCCCCGACACACCCAATAAAGGGCATACCGGCTCACCAGAAGGATAGACCCGACAACAGAACAGTACTCGCCAGAGACGGACCGTCCGGTTAGGCCTAAAATTCAACTACGAGCTTTTTAACTGCAACAACTTTAATATACGCTATTGGAGCTGGAATTACCGCGGCTGCTGGCACCAGACTTGCCCTCCAA
+
DDDDDIIIIIIIIIIIIIIIIIIIIIIIIFHHIIIIIIIIIHIIIIIIIIIIIIHIHHIIHIEHGHHIHIIIIFHIIIHIIIIIGIHIHIIIIHHIIIIIIIIHIIIIHHIIIIGHIHHIIIIHIIIHIIHHIIHHHIIHIIIIHIIIIIHHIIIIIIHIIIIHIIHIIIIIIIIIIIIIIIIIHIIIIIIIIIHIIIIHIIIHHIIIHFIIHIIIIIIIIIIIHIIIIGIIIIIIIIIIIHGIIHGHIIIIIIIIIIIIIIIIIIIIIIIIIIIIIIIIIIIIIIIIIIIIIIIHHHHIIIIIIIIIIIHIIIHIIIIIIHIIIIIIIIIIHIIIIIIDCDDD
@HISEQ:969:HM2KJBCX2:2:1101:21161:95158 2:N:0:ACTATGCA
CACGTTTATTCCCCCAACTATCCCTATTAATCATTACGTCAATCCTAGAAACCAACAAAATAGGTTTGAACGTCCTATTTCATTATTCCATGCTAATGTATTCAAGCGTTAGCCTGCTTTAAACACTCTAATTTTTTCAAAGTAACAGTCCTGTTTCCCTGCAACACCAAATTAATGGCATTACAGTTCTTCAGAAAGGAGGAATCAGCGAAACCAGTTCATACCAGTGGCACGACCAACCTGCTGACCCCGAAATTCAACTACGAGCTTTTTAACTGCAACAACTTTAATATACGCTATTGGAGCTGGAATTACCGCGGCTGCTGGCACCAGACTTGCCCTCCAA
+
BADDDIIIIIIIIIHIHHEHHIIIIIIIHIIHHIIIIIHHHHHHIIHIIIIIIIIIIHIIIIIIIIIIHHFHHEHGGEGHHGHIIIEHEHHHGHIIIHFHHHEHIIIIIIIIHHHHHHIHFHHIIIHIGIIIIIGIIIIIHHHGGHHHHIIIEHHHIIHIIIHIGIIIIIIGHHIIIIIHIIIIIHHHHHHHGIGIIIIIHIIIIIIIIIIHHHHIIIIIIIIIIIIIIIHEHFHIHIHIIIHHHHHIIIIIIHIIIIIIIIHIIHIIIIIIIIHIIIIIIIIIIIIIIIIIIIIIIIIIIIIIIIIIIIIIIIIIIIIIIIIIIIIIHIIIIHIIIIIIIDDDDD
@HISEQ:969:HM2KJBCX2:2:1101:10736:95087 2:N:0:ACTATGCA
CACGTTTATTCCCCCAACTATCCCTATTAATCATTACGTCGATCCTAGAAACCAACAAAATAGAATCAAACGTCCTATTTCATTATTCCATGCTAATGTATTCAAGCGTGAGCCTGCTTTAAACACTCTAATTTTTTCAAAGTAACAGTCCTGATTCCCCACAACACCAAATAAATGACATCATGGTTCGTCAGAAGGGAGAAACCAACAATGCCAGTACGTACCTAGGCACGACCGACATGATGGTCCCGAAATTCAACTACGAGCTTTTTAACTGCAGCAACTTTAATATACGCTATTGGAGCTGGAATTACCGCGGCTGCTGGCACCAGACTTGCCCTCCAA
+
DDDDDIIIIIIIIIIIIIIIIIIIIIIHIIIIIIIIIIIIIHIIIIIIIIIHHIIIIIHHIIHHIHIIIIIIIHFIIIIGHIIIFHHGHGGIIIIIIIIIIHHHIIIIIIHHHHIIIIHIIIIHIHHIGIIIIHHIIIHIHIIIIIIHHHIIIIHHIIIIIIIIIIGIIIIIIHIHIHHIHIIHIIIIIHHIIIIIHIIIIIIIHIIIIIIIIHIIIHHDIIIIIHIIIIIIIIIIIIIIIHHFIIIIIIIIIIIIIIIIIHIIIIIIIIIIIIIGIIIIIIIIIIIIIIIHIIIHIIIIIIIIIIIIIIIIIIIIIIHIHIIIIHIIIIIIIIIIIIHIDDDDD
@HISEQ:969:HM2KJBCX2:2:1101:5856:96100 2:N:0:ACTATGCA
CACGTTTATTCCCCCAACTATCCCTATTAATCATTACGTCAATCCTAGAAACCAACAAAATAGGATCAAACGTCCTATTTCATTATTCCATGCTAATGTATTCAAGCGTTAGCCTGCTTTAAACACTCTAATTTTTTCAAAGTAACAGTCCTGTTTCCCTGCAACACCAAATTAATGACATTACAGTTCTTCAAGAAGGAGGAACCAGTAAAGCCAGTACATACCAGAGGCACGACCAACCTACTAATCCCGAAATTCAACTACGAGCTTTTTAACTGCAACAACTTTAATATACGCTATTGGAGCTGGAATTACCGCGGCTGCTGGCACCAGACTTGCCCTCC
+
DDDDDHIIIIIIIIIIIIIIIIIIIIIIIIIIIIIIIIIIIIIIIIIIIIIIIIIIIEHHIIIIGIIIIIIIHHIIIIIIIIIIIIIHIIIIIIIIIIIIIIIIIIIHIIIIIHIIIIIIIIIIIIIIIIHIIHIIIIIIIIIIIIIIIIIIIIIIIIIIIIIIIIIIIIIIIIIIIIIIIIIIIIIIIIIIIIIIIIIIIIIIIIIIIIIIIIIIHIIIIIIIIIIIIIIIIIIIIIIIHGIIIIHFIIHIHIHIIIIIIHHIIIIIIIIIIIIIIIIIIIIIIIIIIIIIIHIIIIIIIIIIIIIIIIIIIIIIIIIIIIIIIIIIIIIIIIIIIIIDDDDD
@HISEQ:969:HM2KJBCX2:2:1101:17879:96361 2:N:0:ACTATGCA
CACGTTTATTCCCCCAACTATCCCTATTAATCATTACGTCGATCCTAGAAACCAACAAAATAGAATCAAACGTCCTATTTCATTATTCCATGCTAATGTATTCAAGCGTGAGCCTGCTTTAAACACTCTAATTTTTTCAAAGTAACAGTCCTGATTCTCCACAACACCAAATAAATGACATCATGGTTCGTCAGAAGGGAGAAACCAACAATGCCAGTACGTACCGAGGCACGACCGACATGATGGTCCCGAAATTCAACTACGAGCTTTTTAACTGCAGCAACTTTAATATACGCTATTGGAGCTGGAATTACCGCAGCTGCTGGCACCAGACTTGCCCTCCAA
+
DDDDDIIIIIIIEEDDHDHHIIIIIIIIIIHIIIIGEHFEHIIIIIIIEHIHHHIIIGFHG<1CGHIHIGIIIIIIHIIIHIIIHHHHIIIIHHIIHHHIHHEHIHHIHHHHHIHHHHIIHIHEHIHHIIIIIHIIHFHHHHIIIIIIHHIGHIIIHHHHHIIIIHHF:DCGGGHHIHFHHEIHHHHHHIIIIHIHHHHIHHHHIHHHIHIHGIIIIIIHGHEHHHGHHEHE@EIIIIIH>IHEFHIHGIIIHEHHHHGHHDIHHIHIIHIIHFECIIIIHHHHHIHIIIHIIIIIIIIIIHHHEHIIIIHIIIIHGIIIIIHIIIIIHHIIIIIIIHHG@BDDD
@HISEQ:969:HM2KJBCX2:2:1101:14899:96527 2:N:0:ACTATGCA
CACGTTTATTCCCCCAACTATCCTATTAATCATTACGTCGATCCTAGAAACCAACAAAATAGAATCAAACGTCCTATTTCGTTATTCCATGCTAATGTATTCAAGCGTGAGCCTGCTTTAAACACTCTAATTTTTTCAAAGTAACAGTCCTGATTCCCCATGACACCAAATTAATGACATCATGGTTCGTCAGAAGGTAGGAATCAATAATACCAGTACGTACAATAGCACGACCAATAAATTGATCCCGAAATTCAACTACGAGCTTTTTAACTGCAACAACTTTAATATACGCTATTGGAGCTGGAATTACCGCGGCTGCTGGCACCAGACTTGCCCTCCAA
+
DAD@DEHIGH@H?EEHHHIIEFHIGHIIIHHIIIIIIGHIHIHIFHHIHIIIIHHI?CHHHFHGHIGIIHHHF@HHIEHIHIHIIEHIE@GHF1IIIHHHFIIHIHIIIHIIIIIIHGHEHHHHIHHIHHHHHEGHEIIIIHHHHIIIIIIHIIHHHHIHIIIHHHHIIHEIHHFHEHHHIIIHHHHIIIGIIGIIIIIHHIIIIIIIIIHHIIIHHHIHIIIHIHIIHII<HIIIIIGIIIIIIGHBIIHHFIIIHHHHHIIHIIIIIIIHHHIIIIHHIIHGHIIIIIIIHIIIHIHIIIIIGIHIIHIIIIIIIIIIIIIIIIIIIIIIHHHIIIHAADDD
@HISEQ:969:HM2KJBCX2:2:1101:6729:97234 2:N:0:ACTATGCA
CACGTTTATTCCCCCAACTATCCCTATTAATCATTACGTCAATCCTAGAAACCAACAAAATAGGATCAAACGTCCTATTTCATTATTCCATGCTAATGTATTCAAGCGTTAGCCTGCTTTAAACACTCTAATTTTTTCAAAGTAACAGTCCTGTTTCCCTGCAACACCAAATTAATGACATTACAGTTCTTCAAGAAGGAGGAACCAGTAAAGCCAGTACATACCAGAGGCACGACCAACTTACTAATCCCGAAATTCAACTACGAGCTTTTTAACTGCAACAACTTTAATATACGCTATTGGAGCTGGAATTACCGCGGCTGCTGGCACCAGACTTGCCCTCCAA
+
DBDDDIIIIIIIIIIIIIIIIIIIIIIIIIIIIIIIIIIIIIIIIIIIIIIFHIIIHIIHIHHHIIIIIIIHHHIIIIIHHIIIIIIIIIIIIIIIIIIIIIHIIIIIIIIIIIIIIIIIIIIIIIIIIIIIIIHIIIIHIIIIIHIGIIHIIHHIIIIIIIIIIIIHIIIIIIIIIIIIIIIIIIIIIIIIIIIIIIIIIIIHIIIIIIIIIIIIIIIIIIIIIIIIIHIIIIIIIIIIIIIIHIIIIIIIIIHIIIIIIIIIIIIIIIIIIIIIIIIIIIIIIIIIIIIIIIIIIIIHHIIIIIIIIIIIIIIIIIIIIIIIIIIIIIIIIIIIIIIIIDDDDD
@HISEQ:969:HM2KJBCX2:2:1101:21157:97250 2:N:0:ACTATGCA
CACGTTTATTCCCCAACTATCCCTATTAATCATTACGTCAATCCTAGAAACCAACAAAATAGGATCAACGTCCTATTTCATTATTCCATGCTAATGTATTCAAGCGCGAGCCTGCTTTAAACACTCTAATTTTTTCAAAGTAACAGTCCTGATTCCCCACCACACCAAATTAATGACATGATGGTTCGTCAGAAGGTAGAAATCAGTAACACCAGTACGTACCGAAGGCACGACCAGCGTACTAATCCCGAAATTCAACTACGAGCTTTTTAACTGCAACAACTTTAATATACGCTATTGGAGCTGGAATTACCGCGGCTGCTGGCACCAGACTTGCACTCCAA
+
BBDDDHHHIIIGHHHHFCHCHIIHHHHGHHHHGCFHHFEHH@HHHHHIIHIHIIIIIIIIIHEHEHGH?GGGHHHC1@GCFHHFHCHIEHGHHHHGHFFG@EDGIHHHIHIHFHHCEGHCHHIIHHEHHHHHHIHHHGHIIHHHHIHIHIEGFEIIIIIIIIHGHHCHIIHHEIIHIHHGIHIIIIIIHIIIIIIIIHHHHGHIII;HIHEIIIIIHIIIIIIIHIIIIHIIHIIIIIIIIHEHGIIIHHHHIHHHHHIIIIIHHIIIIHHGCIIIHHHHHHIIIIIIIHIHIIIIHIHIIHIIIIIIIIIIIIIIIIIIIIIIHIIIIIIIIIIIIIIDDDDD
@HISEQ:969:HM2KJBCX2:2:1101:4093:97176 2:N:0:ACTATGCA
CACGTTTATTCCCCCAACTATCCCTATTAATCATTACGTCGATCCTAGAAACCAACAAAATAGAATCAAACGTCCTATTTCATTATTCCATGCTAATGTATTCAAGCGTGAGCCTGCTTTAAACACTCTAATTTTTTCAAAGTAACAGTCCTGATTCCTCACAACACCAAATAAATGACATCATGGTTCGTCAGAAGGGAGAAACCGACGATGCCAGTACGGACCGTAAAGCCCGACCATAGGACAAATTTCGAATTTCAACTACGAGCTTTTTAACTGCAACAACTTTAATATACGCTATTGGAGCTGGAATTACCGCGGCTGCTGGCACCAGACTTGCCCTCCAA
+
DDDDDIIIIIIIIIIIIIIIIIIIIIIIIIIIIIIIIIIIIIIIIIIIIIIIIIHIIHIIIIIHIIIIHIIIIIIIIIIIIHHIIIIIIIIIIIIIIIIIIIHIIIIIIIIIIIIIHIIHHHIIHIIIIIIIIIIIIIIIIIIIIIIHIIIIIIIHIIIIIIIIIIIIIIIIIIIIIIGIIIIIIIIIIIIIIIIIIIIIIIIIIIHIIIIIIIIIIIHIIIIIIIIIIIIIIIIIIIIIIIIIHGIIIIIIIIIIIIIIIIIIIIIIIIIIIIIIIIIIIIIIIIIIIIIIIIIIIIIIIIIIIIIIIIIIIIIIIIIIIIIIIIIIIIIIIIIIIIIIIIDDDDD
@HISEQ:969:HM2KJBCX2:2:1101:17854:97692 2:N:0:ACTATGCA
CACGTTTATTCCCCCAACTATCCCTATTAATCATTACGTCGATCCTAGAAACCAACAAAATAGAATCAAACGTCCTATTTCGTTATTCCATGCTAATGTATTCAAGCGTGAGCCTGCTTTAAACACTCTAATTTTTTCAAAGTAACAGTCCTGATTCCCCATGACACCAAATTAATGACATCATGGTTCGTCAGAAGGTAGGAATCAATAATACCAGTACGTACAATAGCACGACCAATAAATTAATCCCGAAATTCAACTACGAGCTTTTTAACTGCAACAACTTTAATATACGCTATTGGAGCTGGAATTACCGCGGCTGCTGGCACCAGACTTGCCTCCAA
+
DDDDDIIHIIIIIIIIIHIIIIIIIIIIIHIIIIIHHIIHIIIHIIIIIIIIHIHIHIIIIIHIIIIIIIIIHHIIHGIIIIIIIIIIIIFIIIIHIIHHIDGHHIAHIIIIIIIHHIHIHHHHHFIHHIIIIIIHIHGHHHHHIHHHHICHHFHIIIHHHHHHHHGGIIGHEHHG@FHIHIIIHHGHGF?EIHHHHHHHHHIHHHIIHIHIHIHHHIIIIIHHHIIIHIIIHIHIIIHIIHHHIIHIIIIIIHFHIHHIIIHIIIIIIIIIIIIIIIGIIIIHIHIIIIHHIIIIIIIIIIIIIIIIIIIIIIIIIIIIIIIIIIIIIHIIIIIIIHIDDDDD
@HISEQ:969:HM2KJBCX2:2:1101:11734:97252 2:N:0:ACTATGCA
CACGTTTATTCCCCCAACTATCCCTATTAATCATTACTTCAGTCCTAGAAACCAACAAAATAGAACTAAAGTCCTATTCCATTATTCCATGCTAATATATTCAAGCAAACATGCCTGCTTTAAACACTCTAATTTTTTCAAAGTAAAAGTCTTGGATCCCTAGCGCACTCAATTAAGAGCACACTAGTTCCCCAAAAGGAAAAGCCCAAAGTTGCAGTACAAACCTTTCGGTTGACGGCAACTATAAGCCCAAAATTCAACTACGAGCTTTTTAACTGCAACAACTTTAATATACGCTATTGGAGCTGGAATTACCGCGGCTGCTGGCACCAGACTTGCCCTCCAA
+
DDDDDEHIIIHIIIIIIIIIIIIIIIIIIIIIHIIIIIIHIIIIIHHIIIIIIIIIHHIIHHCGHIIHHI?HHHIIIHHIHIIIIGHHIHHHIIEFHHIIIHHH1IHHIIIIIIIIHGHIHIIIIIIHHHHIIHHIIHIHIIHGHHHHIHIIHHGHHIHHHHHFHHHIIIIIIHIIGHGHHIIIHIIIIHFIIIIIIIIIIIIIIIIIIIIIIIGIIIIHIIIIIIIIIHHIIIIIIIGIIHFHHIIHHHIIIIIIIIIHIHIIIIIIIIHIIIIIIIIIHIIIIIIHIIIIIHIIHIIIIIIIIIIIIIIIIIIHIIIIIIIIIIIIIIIIIIIIIIHIIDDDDD
@HISEQ:969:HM2KJBCX2:2:1101:6395:97382 2:N:0:ACTATGCA
CACGTTTATTCCCCCAACTATCCCTATTAATCATTACGTCGATCCTAGAAACCAACAAAATAGAATCAAACGTCCTATTTCATTATTCCATGCTAATGTATTCAAGCGCGAGCTTGCTTTAAACACTCTAATTTTTTCAAAGTAACAGTCCTGATTTCCCGCGACACCAAATTAATGACATCGTGGTTCGTCAGAAGGGAGAAACCAATAATGCTAGTACGTACAAAGTACGACCGACATATTAGTCCCGAAATTCAACTACGAGCTTTTTAACTGCAACAACTTTAATATACGCTATTGGAGCTGGAATTACCGCGGCTGCTGGCACCAGACTTGCCCTCCAA
+
BBDDDHIIIIHIIIIIIIIIHIIGIGIIIFHHGIHHHHHIIIIIIIGHIIIHIIIIHG@HHHEHIIICHHIIHFHHIIIIIHHIIHIHHIIIGHHHHHIHIHHHHHHHHHEHHIIIIIIIHGHHHHIEHIIIIIIHHHIIIHIIHHFHHHIIIHHIIHHIHHDFHHGIHIHHIHHIHHHEGHHHIHHHFHHIGHIIIIIIHIIIHIHHIIIHHHHHGEHHHGHHIIIIHHHHHHHHHHHIHGFGHGIIHHIIIIIIIIIIIIIIHIIIIIIIIIIIIIIIIIIIIIIIIIIIIIIIIIIIIIIIIIIIIIIIHIIIIIIIIIIIIIIIIIIIIGIIIIIDDDDD
@HISEQ:969:HM2KJBCX2:2:1101:5954:96930 2:N:0:ACTATGCA
CACGTTTATTCCCCCAACTATCCCTATTAATCATTACGTCAATCCTAGAAACCAACAAAATAGGATCAAACGTCCTATTTCATTATTCCATGCTAATGTATTCAAGCGTTAGCCTGCTTTAAACACTCTAATTTTTTCAAAGTAACAGTCCTGTTTCCCTGCAACACCAAATTAATGACATTACAGTTCTTCAAGAAGGAGGAACCAGTAAAGCCAGTACATACCAGAGGCACGACCAACCTACTAATCCCGAAATTCAACTACGAGCTTTTTAACTGCAACAACTTTAATATACGCTATTGGAGCTGGAATTACCGCGGCTGCTGGCACCAGACTTGCCCTCCAA
+
DDDDDHIIGHHIIIIIIIIIIGIIIIGIIIIIIIGHII?HIIIIHIIIIIIIIIIIIIIIIIIIIGHHGHHIIIIIIIIIIIEHIEHIHG1<G@EFIIIIIIIIIIIIIIHHIIIIIIIIHIIIIIIIIIFIIIIIIHIIIIIHHIHIIIIIIIIIIIIIIIIHHIIIIIHHHHIIIHHIIIIIIIIIIIIIIIIIIIIIIIIHIIHIIIIHHIIIIIIIIIIIIIIIIHIIIIHIIIIIIHIGGHHGIIIIIIHHHIIIIIHIIIHIIIIHIIIIIIIIIIIIIIGIHIIIIIIIIIIIIIIIIIIIIIIIIIIIIIHIIIIIIIIIIIIIIIIIIIIIIDDDDD
@HISEQ:969:HM2KJBCX2:2:1101:10349:98069 2:N:0:ACTATGCA
CACGTTTATTCCCCCAACTATCCCTATTAATCATTACGTCAATCCTAGAAACCAACAAAATAGGATCGTCGTCCTATTTCATTATTCCATGCTAATGTATTCAAGCGTTAGCCTGCTTTAAACACTCTAATTTTTTCAAAGTAACAGTCCTGTTTCCCCGCAACACCAACTTAATGGCATTACGGTTCTACAAGAAGGAGGAATCAGCAAAGCCAGTGCATACCAGTGGCACGACCAACTTGCTGACCCCGAAATTCAACTACGAGCTTTTTAACTGCAACAACTTTAATATACGCTATTGGAGCTGGAATTACCGCGGCTGCTGGCACCAGACTTGCCCTCCAA
+
DADADIIIIIIIIHIHHDGHHIIHIHHHHHIHIHIIIHIHIIHIHIIIIIIIIIIIIIIHIIHHHHIIIHIHHCHHHIHIGIHIIIFHHHHHHCEIHHHHIIIHIHGIHHHIIIGHHHIIIHIIHIIHIIIIHEHHIGHIIIHHIHHIIHHFHHFGIIIIIIIIIIHHHIIIIIIIIIIIFIHHIIHIIIIIIIHIIIHHIIIIIHGIIIIIIIIIIIIHHIIIIIIHIIIHIIIHHGIGHHFHIIIIIIIIIIHIIIIIIHHGIIIIIIIIIIIIIIIIIHHHFHHHHIIIIIIIIHEHIIIHIIIIIIIIIIIIIIIIIIIHIIIIIIIIIIIIIIIHDDDDD
@HISEQ:969:HM2KJBCX2:2:1101:18248:97478 2:N:0:ACTATGCA
CACGTTTATTCCCCCAACTATCCCTATTAATCATTACGTCAATCCTAGAAACCAACAAAATAGGATCAAACGTCCTATTTCATTATTCCATGCTAATGTATTCAAGCGTTAGCCTGCTTTAAACACTCTAATTTTTTCAAAGTAACAGTCCTGTTTCCCTGCAACACCAAATTAATGGCATTACAGTTCTTCAGAAAGGAGGAACCAGCGAGACCAGTACGTACCAATGGCACGACCAACCTGCTGACCCCGAAATTCAACTACGAGCTTTTTAACTGCAACAACTTTAATATACGCTATTGGAGCTGGAATTACCGCGGCTGCTGGCACCAGACTTGCCCTCCAA
+
D@DDDHHIHHHHHHIHIHIIIIHIHHIHHIIHIHIHIFHHIIHIHHHGHHIIGHHEHHFHHGGHEGHCDDHEHHFHIIHIIGEHH?HHHIIGIHHHIHHIIGHIHGIHHHEHGHHGIIIIIIIHIIIIHIHHGIHHHHHEIIGHHHHHGGFHHHIGIHIHHHEHIIIIIIFHHIIIHIIIHHHHHIIIIIIIIIIIIIHIHEHGHIIIIIHGHHIIFEHHIFIIIHII;IIIHHHHI>IIIHGHFIIGIHHGIIHHHHHHFIIIIIHIIIHHHHHHIIIIIIHGGGFIIHIIIIIIIHIIHIIIIIIHHHHEEHHIIIIIIIHIIIHIIIIIIHHHIIHHHDDDDD
@HISEQ:969:HM2KJBCX2:2:1101:17107:98084 2:N:0:ACTATGCA
CACGTTTATTCCCCCAACTATCCCTATTAATCATTACGTCGATCCTAGAAACCAACAAAATAGAATCAAACGTCCTATTTCATTATTCCATGCTAATGTATTCAAGCGCGAGCTTGCTTTAAACACTCTAATTTTTTCAAAGTAACAGTCCTGATTTCCCATGACACCAAATTAATGACATCGTGGTTCGTCAGAAGGGAGAAACCAATAATGCTAGTACGTACAAAGTACGACCGACATATTAGTCCCGAAATTCAACTACGAGCTTTTTAACTGCAACAACTTTAATATACGCTATTGGAGCTGGAATTACCGCGGCTGCTGGCACCAGACTTGCCCTCCAA
+
DDDDDHIIIIIIIIIIIIIIIIHIGHIIIIIIIIIIIIIIDHHIIIIIGIIIIIIIHHIIHHHHHIIIIIIIEEHHIIIIIIIIHIIHHIIHGIIIIIIIIHHIIGHIHIIHIIHGIHIIIIIHHIIIIIIIHEHHHHHIIIIIIIIIIIIIIIHIIIIIIIIIIIHIIIHHIHIIIIIIIIIIIIIHIIIHIIIIIIIIIIIIIIIIIIIIIIIIIIIIIIIIIIIIIIIIIIIIIIIIIIHIIIIIIIIIIIIIHIIIIIIIIIIIIIIIIIIIIIIHIIIIFIIIIIIIIIIIIIIIIIIIIIIIIIIIIIIIIIIIIIIIIIIIIIIIIIIIIIIDDDDD
@HISEQ:969:HM2KJBCX2:2:1101:12219:98961 2:N:0:ACTATGCA
CACGTTTATTCCCCCAACTATCCCTATTAATCATTACGTCAATCCTAGAAACCAACAAAATAGGATCAAACGTCCTATTTCATTATTCCATGCTAATGTATTCAAGCGTTAGCCTGCTTTAAACACTCTAATTTTTTCAAAGTAACAGTCCTGTTTCCCTGCAACACCAAATTAATGACATTACAGTTCTTCAAGAAGGAGGAACCAGTAAAGCCAGTACATACCAGAGGCACGACCAACTTACTAATCCCGAAATTCAACTACGAGCTTTTTAACTGCAACAACTTTAATATACGCTATTGGAGCTGGAATTACCGCGGCTGCTGGCACCAGACTTGCCCTCCAA
+
DDDDDHIIIIIIIIIIIIIIIIIHIIIIIIIIIIIIIHIIIIIIIIIIHHIIHIGHHIIHIIIIGHHHIHIIIIIIIIIIIIIIIIIIIIHHIIIIIIIIIIIIHIIHHHIIHIIIGIIIIIIIIIIIIIIIIIIIIIHHIIIHHIHIIIIIIIIIIIIIIIHIIIIIIIHIIIIIIIIIIIIIIIIIIIIHIIIIIIIIIIIIIHIIIIIIIIIIIIIIIIIIIIIIIIIIIIIIIHIIIIIHGIHDIIIIIIIIIIIIIIHIIIIIIIIIIIIIIIIIIIIIIIIIIIIIIIIIIIIHHIIIIIIIIIIIIIIIIIIIIIIIIIIIIIIIIIIIIIIIIDDDDD
@HISEQ:969:HM2KJBCX2:2:1101:4257:99260 2:N:0:ACTATGCA
CACGTTTATTCCCCCAACTATCCCTATTAATCATTACGTCAATCCTAGAAACCAACAAAATAGGATCAACGTCCTATTTCATTATTCCATGCTAATGTATTCAAGCGCGAGCCTGCTTTAAACACTCTAATTTTTTCAAAGTAACAGTCCTGATTCCCCACCACACCAAATTAATGACATGATGGTTCGTCAGAAGGTAGAAACCAGTAACGCCAGTACGTACCTAAGGCACGACCAACGAACTGATCCCGAAATTCAACTACGAGCTTTTTAACTGCAACAACTTTAATATACGCTATTGGAGCTGGAATTACCGCGGCTGCTGGCACCAGACTTGCCCTCCAA
+
@DDDDHHIIIIIIIIIIIIIIIIIIIIIIIIIIIIIIIHIIIIIIIIHIIIIIIEHHIHHIIGHHIIIIIIIHGIIIIIIIIHIIIHIIIIIIHHIIIHIHHHIHHHHHIIHIIIHHIHHIHIIIIIIIIIIIHHHIIHGIIIIIIIIHIIIIIIIIIIIIIIIIHHIIIHIIIIHGEIIIIIIIIIIIIIIIIIIHHHIIIHIIIIIIIGIIIIIHIIIIIIIIIIIHIIIIIIIHH1IIHHEHIIIIIIIIIIIIIHIIIIIHGIIIIIIIIIIIIIIIIIIIIIIIIIHIIIIIHGGIIIIIIIIIIHIIIIIIIIIIIIIIIIIIIIIIIIIIIIIDADDD
@HISEQ:969:HM2KJBCX2:2:1101:1811:99433 2:N:0:ACTATGCA
CACGTTTATTCCCCCAACTATCCCTATTAATCATTACGGTGATCCTAGAAACCAACAAAATAGAACCATGCCGTCCTATTCTATTATTCCATGCTAATGTATTCGAGCAAAAATGCCTGCTTTAAACACTCTAATTTTTTCAAGGTAAAGGTCCTGGATCCGCAAGACACCCAATAAAGGACATCAAGTTTCTCCAGAAGGTGAGAAATCAACAGTAACAGTTCATGCCCCTTAAGGCATGACCATCACGTCAATCCCGAAATTCAACTACGAGCTTTTTAACTGCAACAACTTTAATATACGCTATTGGAGCTGGAATTACCGCGGCTGCTGGCACCAGACTTGCCCTCCAA
+
DDDDDIIIIIIIIIIIIIIIIIIIIIIIIIIIIIIIIIIIIIIIIIIIIIIIEHIIIIIIHHHEHIHIHIGIIHIIIIHHIIIIIIIIIIHIHIIIIEHHIHHIIIIHIIIIIIIIIIIIIHHHIIIIIIIIHIIIIIIIIIIIIHIIIIIIIIHEIIIIIIIIIIIIIIIIIIIIIIIIIIIIIIIIGIHIHIIIIIIIIIIIIIIIIIIIIIIIIIIIIIHIIIIIIIIIIIIIIIIIIIIIIIIIIIHFIIIIIIIIIHIIIIIIIIIIIIIIIIIIIIIIIIIIIIIIIIIIIIIIIIIIIIIIIIIIIIIIIIIIIIIIIIIIIIIIIIIIIIIIIIIIIIIIDDDDD
@HISEQ:969:HM2KJBCX2:2:1101:19749:99345 2:N:0:ACTATTCA
CACGTTTATTCCCCCAACTATCCCTATTAATCATTACGTCGATCCTAGAAACCAACAAAATAGAATCAAACGTCCTATTTCGTTATTCCATGCTAATGTATTCAAGCGTGAGCCTGCTTTAAACACTCTAATTTTTTCAAAGTAACAGTCCTGATTCCCCATGACACCAAATTAATGACATCATGGTTCGTCAGAAGGTAGGAATCAATAATACCAGTACGTACAATAGCACGACCAATAAATTGATCCCGAAATTCAACTACGAGCTTTTTAACTGCAACAACTTTAATATACGCTATTGGAGCTGGAATTACCGCGGCTGCTGGCACCAGACTTGCCCTCCAA
+
DDDDDIHIIIIIIIIIIIIIIIIIIIIIIIIIIIIIIIIIIIIIIIGIIIIIIIIIHIIIIIIIIIIIIIIFHIIIIIIIIIIIIIIHIIIIIIIIIIIIIIIHIIIIIIIIIIIIIIIIIIIIIIIIIIIIIIIIIIIIIIIIIIIIIIIIIIIIIIIIIIIIIIIIIIIIIIIIIIIIIIIIIIIIIIIIIIIHIIIIIIIIIIIIHIIIIIIIIIIIIIIIIIIIIIIIIIIIIIIIIIIIIIIIIIIIIIIIIIIIIIIIIIIIIIIIIIIIIIIIIIIIIIIIIIIIHIIIIIIIIIIIIIIIHIIIIIIIIIIIIIIIIIIIIIIIIIIIIIIIDDDDD
@HISEQ:969:HM2KJBCX2:2:1101:18826:100606 2:N:0:ACTATGCA
CACGTTTATTCCCCCAACTATCCCTATTAATCATTACGTCGATCCTAGAAACCAACAAAATAGAATCAAACGTCCTATTTCATTATTCCATGCTAATGTATTCAAACGTGAGCCTGCTTTAAACACTCTAATTTTTTCAAGGTAACAGTCCTAATTCCCCGTGACACCAAATTAATGGCATTACGGTTCTTTAGAAGGTGAGAAATCAATAATATCAGTACATACCAACGGCATGACCGAAACATTGATCCCGAAATTCAACTACGAGCTTTTTAACTGCAACAACTTTAATATACGCTATTGGAGCTGGAATTACCGCGGCTGCTGGCACCAGACTTGCCCTCCAA
+
DDDDDIIIIIIIIIIIIIIIIIHIIIIHIIHIIIHHHHIHIIIIIIIIGIIIIIIIIHIIHIHIGIIIIIIIIIIIIIIIFHHIHHHFHHIIIIIIIIIIIHHIIGIIIIIHIIIIIIIIIIIIIIIHHHHHIIIIHIIIIHIIIIIIIIIIIIHHIIIIIIIIHIHIIIIIIIIIIIIIIIIIIIIIHHIIIIIIIIIIIIIIIIIIIIHIHIHIIIIIIIIIIIIIIIIIIIIIIIHIIIIIIHIIIIIIIIIIIIIIIIIIIIIIIIIIIIIIIIIIIIIIIIIIIIIIIIIIIIIIIIIIIIIIIIIIIIIIIIIIIIIIIIIIIIIIIIIIIIIIIIBDDDD
@HISEQ:969:HM2KJBCX2:2:1101:7656:100831 2:N:0:ACTATGCA
CACGTTTATTCCCCCAACTATCCCTATTAATCATTACATCGATCCTAGAAACCAACAAAATAGAATCGGATGTCCTATTTCATTATTCCATGCTAATGTATTCAAGCGTGAGCCTGCTTTAAACACTCTAATTTTTTCAAGGTAACAGTCCTAATTCCCCGTGACACCAAATTAATGGCATTACGGTTCTTTAGAAGGTGAGAAATCAATAATATCAGTACATACCAACGGCATGACCGAAACATTGATCCCGAAATTCAACTACGAGCTTTTTAACTGCAACAACTTTAATATACGCTATTGGAGCTGGAATTACCGCGGCTGCTGGCACCAGACTTGCCCTCCAA
+
DDDBBHHHHHIIIGIHIIIIIIHGIIHGHEHHIHIIHIIIIIIIGHIIHHIHHHIIIIIIIGIEHHIIIHHHHIIIIGHIGHHIEHE?HHIHIHHHIHHHHCHHHHIIIIGHHIIIHGIIHHHHFHHEFHHIIHIIIEEIIHIIIHIIIIIHHHHHHFHHHIHHIHHEHHIHIHHGHHFGIHIHF?HIGIIHHHGHIHFHHHHHH?HHHHHHEGHHIHIHEHGHIHHHIHHIHHHHIIHHIIHHFGGIIHDCHIIHIHHIIIIIIIIIIIIHHIIIIIIIIIIIIHHIIFIHDHIIIGIIHHIIIIIHIIIIHIIIIIHIIHIHIIIIIIIIIIIIHIIIIHD@DBD
@HISEQ:969:HM2KJBCX2:2:1101:11595:100891 2:N:0:ACTATGCA
CACGTTTATTCCCCCAACTATCCCTATTAATCATTACGTCGATCCTAGAAACCAACAAAATAAGATCAAACGTCCTATTTCATTATTCCATGCTAATGTATTCAAGCGCGAGCCTGCTTTAAACACTCTAATTTTTTCAAAGTAACAGTCCTGATTCCCCGCCACACCAAATAAATGGCATAACGGTTCTTCAGAAGGGAGGAATCAGTGACACCAGTACATACCAAAGGCACGACCAGCGTACTGATCCCGAAATTCAACTACGAGCTTTTTAACTGCAACAACTTTAATATACGCTATTGGAGCTGGAATTACCGCGGCTGCTGGCACCAGACTTGCCCTCCAA
+
DDDDDHHIIIIIIIIIIIIIIIIIIIIIIIIIIIIIIIIHIIIIIIIIIIIIIIIIIIHIIIIIHIIIIIIIHIIIIIIIIIIIIIIHIIIIIIIIIIIIIHHHIHIIIIHHIHHHIIHIIIIIIIIIIIIIHHIIHIIHIIHHIIIHHIIIIIIIIIIIIHIIIIHIIIIIIIHIIIIIIIIIIIIIIHIIIIIIIIIIIHIIIIIIIIIIIIIIIIIIIIIIIIIIIIIIIIIIIIIIIIHHHIIIIIIIIIIIIIIIIIHIIIIIIIIIIIIIIIIIIIIIIIIIIIIIIIIIIIIIIIIIIIIIIIIIIIIIIIIIIIIIIIIIIIIIIIIIIIIIIDDDDD
@HISEQ:969:HM2KJBCX2:2:1101:15098:101231 2:N:0:ACTATGCA
CACGTTTATTCCCCCAACTATCCCTATTAATCATTACGGTGATCCTAGAAACCAACAAAATAGAATCATGCCGTCCTATTTTATTATTCCATGCTAATGTATTCAAGCAAAATGCCTGCTTTAAACACTCTAATTTTTTCAAAGTAAAGGTCCTGGTTCCCCGTGACACCCAATTAAGGGCATCGCGGTTCTCCAGAAGGTGAGAAATTGACTACACCAGTTCATGCCCCTTAAGGCACGACCGATGTGTCAATCCCGAAATTCAACTACGAGCTTTTTAACTGCAACAACTTTAATATACGCTATTGGAGCTGGAATTACCGCGGCTGCTGGCACCAGACTTGCCCTCCAA
+
DDDCDIIIIIIIIIIIIIIIIIIHIGIIIIIIIIIIIIIHIIIIIIIIIIIIIIGIIIIHIIIGFHIIIIHIHIHHHIIIIIIIIIIIIIIIIIIIIIIIIDIHHIHIFIIFHHHIIIIIIIIIIIHIIHIIIIIHIIIIIIIHHHHIIHEHHHHIIIIIHIIIIHHIIIIHHIIIIIHIHHIIIIIIIIIIHHIIIIIIIIIIIIIIIIIIIIIIIIIIIIIIIIIIIIIIIIIIIIIIIHIIIIIIHHFIIIIIIIIIIIIIIIIIIIIIIIIIIIIIHIIIHIHHHHHIHIIIIIHHHIIIIIIIIIIIIIIIIIIIIIIIIIIIIIIIIIIIIIIIIIIIIIIDDDDD
@HISEQ:969:HM2KJBCX2:2:1102:5631:2833 2:N:0:ACTATGCA
CACGTTTATTCCCCCAACTATCCCTATTAATCATTACGTCAATCCTAGAAACCAACAAAATAGGATCAACGTCCTATTTCATTATTCCATGCTAATGTATTCAAGCGCGAGCCTGCTTTAAACACTCTAATTTTTTCAAAGTAACAGTCCTGATTCCCCACTACACCAAATTAATGACATGATGGTTCGTCAGAAGGTAGAAATCAGTAACACCAGTACGTACCGAAGGCACGACCAGCGTACTAATCCCGAAATTCAACTACGAGCTTTTTAACTGCAACAACTTTAATATACGCTATTGGAGCTGGAATTACCGCGGCTGCTGGCACCAGACTTGCCCTCCAA
+
DABDDIHIIIIIHHIDHIIIIIIIIIIIIGIIIIHIIIHIIIIIIIIHIIIIIIHIHH?GHHIHIHIHCHHHHFHIGIIIIIIIIIIIIIIIIIGHIIIIIHHIIIIDHHHIIHHHHHHHHCIHHIIIIHHHHHHIHHHIHIIIIIGHIIHHIHIIIIIIIIIIIIIIHHIHIHIIIIIIIIIIHHHIIIIIIIIIIIIIIIIIIIIHIIIIIIIIIIIIHIIIHEIHHHIIIHHHIHHHEHHHHGHGHHIHHIIIHHHIIIIHEIIIIHHHEEIIHHIIHHHFEGHIHIHIHIIIIIHIIIIHIIIIIIIHHGIHIIIHHIIIIHIIIIGIIIIIIIIIDDDDA
@HISEQ:969:HM2KJBCX2:2:1102:19314:4183 2:N:0:ACTATGCA
CACGTTTATTCCCCCAACTATCCCTATTAATCATTACGTCGATCCTAGAAACCAACAAAATAGAATCAAACGTCCTATTTCATTATTCCATGCTAATGTATTCAAGCGTGCGCCTGCTTTAAACACTCTAATTTTTTCAAAGTAACAGTCCTGATTCCCCACGACACCAAATTAATGACATCGCGGTTCTTCAGAAGGTAGGAACCAATAATGCCAGAGCGTACCGAGGCACGACCGACAATCTGATCCCGAAATTCAACTACGAGCTTTTTAACTGCAACAACTTTAATATACGCTATTGGAGCTGGAATTACCGCGGCTGCTGGCACCAGACTTGCCCTCCAA
+
DDDDDHIIIIIGIIIIIGIIIIIIIIIIIHIHIIIIIIIIIIIHIIIIIIIHIIFHIHIIIHHIIHHEEHHHHIHIIIIHGFHIHIIIIIGIIIHIIIIIIIIHHEHIHHHHIIIIIHHIIHGIIIIIIIIIIIIHIIHHIIIIIHHIIIHHIIIHIHHHHGCHIIIIIHHEGHIGHHHIIIIIIIIIIIIHIIIIIIIIIIIIIIHHIIIIHIIIIIIIIIIIIIHFIIIIIIIIIIIHHFGHIHIIIIHIIIIIIIIIIIIIIIIIIIIIIIIIIIIIIIIIIIIIIIIIIIIIHIHIIIIIIIIIIIIIIIIIIIIIIGIIIIIIIIIIIIIIIIIIDDDDD
@HISEQ:969:HM2KJBCX2:2:1102:14608:4103 2:N:0:ACTATGCA
CACGTTTATTCCCCCAACTATCCCTATTAATCATTACTTCAGTCCTAGAAACCAACAAAATAGAACCAAAGTCCTATTCCATTATTCCATGCTAATATATTCAAGCAAACATGCCTGCTTTAAACACTCTAATTTTTTCAAAGTAAAAGTCTTGGATCCCTAGCGCACTCAATTAAGAGCACACTAGTTCCCCAAAAGGAAAAGCCCAAAGTTGCAGTACAAACCTTTCGGTTGACGGCAACTATAAGCCCAAAATTCAACTACGAGCTTTTTAACTGCAACAACTTTAATATACGCTATTGGAGCTGGAATTACCGCGGCTGCTGGCACCAGACTTGCCCTCCAA
+
DDDDDIIIIHIHHIIIIIIHHIIIIIIIIIIIIIIIIIIIIIIIHHIIIIIIIIIIIIIHIIGHIIIIIIHIHIGHIIIEHIIIIHIHIIIFHIIIIIIIIIIIIIIHHHIIIGIIIIIIIIIIIIIIIIIIIHIHHHIIIIIIIIIIHHIHIIIHIIHIIIIHHHHIIIHHIIGIIIIIIIIIIIIIIIHIIIHIIIIIIIIIIHIIIIIIHIIIIIIIIIIHIIHCIIIIIIIIIIHHHIHHHIIIIIIIIIIIIIIIHDHIIIIIHIIIIIIIIIIIIIIIHHIHHIIIHIIIIIIIIIIIIIIIIIIIIIIIHIIIHIIIIIIIIIIIIIIIIIIIIDDDDD
@HISEQ:969:HM2KJBCX2:2:1102:15330:3501 2:N:0:ACTATGCA
CACGTTTATTCCCCCAACTATCCCTATTAATCATTACGTCGATCCTAGAAACCAACAAAATAGAATCAAACGTCCTATTCTATTATTCCATGCTAATGTATTCGAGCATAGGCCTGCTTTGAACACTCTAATTTTTTCAAAGTAAAAGTCCTGGTTCCCCGACACACCCAGTGAAGGGCATGCGGCTCCCCAGAAGGAAAAACCCGGCCGGACCAGTGCACGCGGTGAGGCGGACCGGCCAGCCAGGCTCAAGGTTCAACTACGAGCTTTTTAACTGCAACAACTTTAATATACGCTACTGGAGCTGGAATTACCGCGGCTGCTGGCACCAGACTTGCCCTCCAA
+
DDDDDIIIIIIIIIIIIIIIIIIIIIIIIIIIIIIIIIIIIIIIIIIHIIIHIIGIHIIIIIIIIIIIIGIIIIHIIIIIIIIIIIIIIIIIIIIIIIHIIHHIIIIIIIIHIIIIIIIIIIIIIIIIHIHIIIIIIIIIIIIIIGIIIIIHIIIIIIIIIIIIIIIHIIIIIIIIIHIIIIIIIIHIIHIIIIIIIIHHGHIIIIIHIIIIIIIIIIIIIIIIIIIIIIIIIIIIIHIIIIHGIIIIIIIIIIHIIIIIIIIIIIIIIIIIIIIIIHIIIIIIIHHHIIIIHIIIIIIIIIIIIIIIIIIIIIIIIIIIIIIIIIIIIIIIIIIIIIIIDDDDD
@HISEQ:969:HM2KJBCX2:2:1102:1724:4848 2:N:0:ACTATGCA
CACGTTTATTCCCCCAACTATCCCTATTAATCATTACGTCGATCCTAGAAACCAACAAAATAGAATCAAACGTCCTATTTCATTATTCCATGCTAATGTATTCAAGCGTGAGCCTGCTTTAAACACTCTAATTTTTTCAAAGTAACAGTCCTGATTCCCCACAACACCAAATAAATGACATCATGGTTCGTCAGAAGGGAGAAACCGACGATGCCAGTACGTACCGAGGCACGACCAACATGATGGTCCCGAAATTCAACTACGAGCTTTTTAACTGCAGCAACTTTAATATACGCTATTGGAGCTGGAATTACCGCGGCTGCTGGCACCAGACTTGCCCTCCAA
+
DDDDBEEHGIIIIIIIIGIIGIIIIIIIIIIIIGHIIIIIIIIIIIIIIIHIIIIIIHHHIIIHHIIIIHIHFHHIIIIGEHIIIIIIIIIHIHHHHIIIIHHIHIIHIIHHIIIIIIIIIIIIIIIIHHHIIIIIHIIIIIIHIIIIIIIHHGHHHIIHIIIHIIHHIIIHHIIIIHIIIIIIIHIHIIHIIIIIIIIIIIHHIIIIHIIIIIIGIIIIIGIIHHIIIIIII?IIIIIIHHHFHIIIIHIIIIIIIIIIHEIIIIIIIIIIHGIGIIIIIIHIIHIIIIIIIIIIIIIIIIHIHIIIIIIIIIHIIIIIIIIIIIIIIIIHIIIIIIIIDDDDD
@HISEQ:969:HM2KJBCX2:2:1102:4903:5158 2:N:0:ACTATGCA
CACGTTTATTCCCCCAACTATCCCTATTAATCATTACGTCGATCCTAGAAACCAACAAAATAGAATCAAACGTCCTATTTCATTATTCCATGCTAATGTATTCAAGCGTGCGCCTGCTTTAAACACTCTAATTTTTTCAAAGTAACAGTCCTGATTCCCCACGACACCAAATTAATGACATCGCGGTTCTTCAGAAGGTAGGAACCAATAATGCCAGTGCGTACCGAGGCACGACCGACAATCTGATCCCGAAATTCAACTACGAGCTTTTTAACTGCAACAACTTTAATATACGCTATTGGAGCTGGAATTACCGCGGCTGCTGGCACCAGACTTGCCCTCCAA
+
DDDBDC<EHEHF@CHDHHIGIHIHIHIHHEF?@<F?D1<1<<CGEHEHFHHGFHHHH1CGH1<CDECGEH1GG1EEHHEEEFEHIIIIHHEGGF<HHEIIIIIHHDHCHCHCHGHHEH@HHHIIIIHHHH@F<FGHHIIHGHIHIIIHHIHHHGHHHHHF@HHFHHIHEGHHFIHEHGGGHHEHDHHHCHDHHIHHHHHHH@IIGHI<HHHIHGEHIIHIIIIIIHHEIIIH9CDHHIEGC@GFIIIHHECEFHCHIIIIIIIHIHHCHHFIIIIIHHHHHHFHEECHHHHIIIHFHIIHIHHHEIIIIIHCHHHGHIIIHIHHGHEHIIHHFIIHGHHE@D@DD
@HISEQ:969:HM2KJBCX2:2:1102:13882:5037 2:N:0:ACTATGCA
CACGTTTATTCCCCCAACTATCCCTATTAATCATTACGTCAATCCTAGAAACCAACAAAATAGGATCGAACGTCCTATTTCATTATTCCATGCTAATGTATTCAAGCGTGAGCCTGCTTTAAACACTCTAATTTTTTCAAGGTAACAGTCCTAATTCCCCGTGACACCAAATTAATGGCATTACGGTTCTTTAGAAGGTGAGAAATCAATAATATCAGTACATACCAACGGCATGACCGAAACATTGATCCCGAAATTCAACTACGAGCTTTTTAACTGCAACAACTTTAATATACGCTATTGGAGCTGGAATTACCGCGGCTGCTGGCACCAGACTTGCCCTCCAA
+
DDCDDIIIIIGHIIIIIIIIIIIIIIIIIIIIHIIIIIIIIIIIIIIIIIIHGHHIIIGIIIIGIIIIGHHIIHIIGIIIIIIIIIIIIIIIIIIIHIIIIHIHIIIIIIIIIHIIIIIIIHHIIIIIIIIIIIHIHIIIIIHIIIIIIIIIIIIHIIIIIIIIIIIIIIIIIIIIGIHIIIIIIIIIIHIIIIIIIIIIIIIIIIIIIIIIIIIIIIIIIIIIIIIIIIIIIIIIIIIIIIIIIIIIIIIIIIHIIIIIIIIIIIIIIIIIIIIHIIIIIIIIIIIIIIIIIIHIIIIIIHIIIIIIIIIIIIIIIIIHIIIIIIIIIIIIIIIHIIIIIIDDDDD
@HISEQ:969:HM2KJBCX2:2:1102:20473:4950 2:N:0:ACTATGCA
CACGTTTATTCCCCCAACTATCCCTATTAATCATTACGGTGATCCTAGAAACCAACGAAATAGAATCAGTCCGTCCTATTTCATTATTCCATGCTAATGTATTCAGACGATAGTCTGCTTTAAACACTCTAATTTTTTCAAAGTAACAGTCCTGATTTCCAACCACACCAAATAAATGGCATGAAAGTTCCTCAGAAGGTAGAGATCCATCTCACCAGTGCAGACAATTAAGCCTGACCAATGGGTAGACCCCGAAGTTCAACTACGAGCTTTTTAACTGCAACAACTTTAATATACGCTATTGGAGCTGGAATTACCGCGGCTGCTGGCACCAGACTTGCCCTCCAA
+
DDDDDIIIIIIIIIIIIIIIIIIIIIIIIHIIIIIIHIIIIIIIIIIHIIIIIIIIIIIIIIIIIIIIIIHHHIHIIIIIIIIIIIIIIIIGIIIIIIIIIHIHIIIIHIIIIIIIIIIIIIIIIIIIIIIIIIIIHIIIIHIHIIIIIIIIIIIIIIIIIIIIIHHHIIIIIIHIIIHFIHIIIIHIIHIIIIIIIIIIIIIIIIIIIIIIIIHIIIHIIIIIIIIIIIIIIIIGIIIIIIIHHG<IIIIIIIIIIIIIHIIIIIIIIIIIIIIIIIIIIIIIIIIIHIIIIIIIIIIIIIIIIIIIIIIIIIIIIIIIIIIIIIIIIIIIIIIIIIIIIIIDDDDD
@HISEQ:969:HM2KJBCX2:2:1102:8359:4257 2:N:0:ACTATGCA
CACGTTTATTCCCCCAACTATCCCTATTAATCATTACGTCAATCCTAGAAACCAACAAAATAGGATCAAACGTCCTATTTCATTATTCCATGCTAATGTATTCAAGCGTTAGCCTGCTTTAAACACTCTAATTATTTCAAAGTAACAGTCCTGTTTCCCTGCAACACCAAATTAATGACATTACAGTTCTTCAAGAAGGAGGAACCAGTAAAGCCAGTACATACCAGAGGCACGACCAACTTACTAATCCCGAAATTCAACTACGAGCTTTTTAACTGCAACAACTTTAATATACGCTATTGGAGCTGGAATTACCGCGGCTGCTGGCACCAGACTTGCCCTCCAA
+
@D@@DFEHHHC@GC<?EH?H1@FHGHHIIIIIIEHEGHF@0EGHIFGG1DCG11<D1<D@GE111<1D1<1<F@EEHCH1FHEC@F@CGE@<DE1<GIIIIIIHHHIHHIIHHE?HFCFCH@EE@HEGFA@F?$HGEIIIHIHHHHIHHHHHHIIHEEH@HHIIHIEFCGHHFEHHEGFDHEHEFEGEEFC@EDEHHF@D2CF@HDCF?HHHD1?GEIHHEHHHIIIIHCCHF@GC?EHC<HFGECC<<<1<1?EGFFFCED<C<1CGIIH@H?HCEGHIHFCDG@<@G?IHEEDEEHHHDCCCGCCCCCF@CE?C<DGFEIIHHHHHHEEHCCHHHEHHHDBDDB
@HISEQ:969:HM2KJBCX2:2:1102:18936:5614 2:N:0:ACTATGCA
CACGTTTATTCCCCCAACTATCCCTATTAATCATTACGTCGATCCTAGAAACCAACAAAATAGAATCAAACGTCCTATTTCGTTATTCCATGCTAATGTATTCAAGCGTGAGCCTGCTTTAAACACTCTAATTTTTTCAAAGTAACAGTCCTGATTCCCCATGACACCAAATTAATGACATCATGGTTCGTCAGAAGGTAGGAATCAATAATACCAGTACGTACAATAGCACGACCAATAAATTGATCCCGAAATTCAACTACGAGCTTTTTAACTGCAACAACTTTAATATACGCTATTGGAGCTGGAATTACCGCGGCTGCTGGCACCAGACTTGCCCTCCAA
+
BDBDDIIIHIGIIHIIIHGHHIHIIGIHIIIIGIIIIIIIIIIGHIHHHIIIHIIIIIIGIHHEHIIIIIIIHHGHHHIIHIIIIIIHIIIEHIIIIIIIIHHHIIGIIIIIIIIIIIHIHHIIIIHIIIIIIIHIIIHIIIIIIIIIIHHHHIHIIIIIIIGIIIIIIIIHIIIIIIHIIIIIIIIIIIHIIIIIIIIIIIIIIHIIIIIIHIIIIIIIIIIGIIIIIIIIIIIHIIIIIIHGHHHHHIIIHIIGIIIIIIIIIIIIIIIIIIIIIIIIIIIIIHHIIIIIIIIIIIIIIIIIIIIIIHIIHIGIIIIIIIIIIIIIIIIIIIIIGIIIDDDDD
@HISEQ:969:HM2KJBCX2:2:1102:5750:5755 2:N:0:ACTATGCA
CACGTTTATTCCCCCAACTATCCCTATTAATCATTACGTCGATCCTAGAAACCAACAAAATAGAATCAAACGTCCTATTTCATTATTCCATGCTAATGTATTCAAGCGTGAGCCTGCTTTAAACACTCTAATTTTTTCAAAGTAACAGTCCTGATTCCCCACAACACCAAATAAATGACATCATGGTTCGTCAGAAGGGAGAAACCGACGATGCCAGTACGTACCGAGGCACGACCGACATGATGGTCCCGAAATTCAACTACGAGCTTTTTAACTGCAGCAACTTTAATATACGCTATTGGAGCTGGAATTACCGCGGCTGCTGGCACCAGACTTGCCCTCCAA
+
DADDDIIIIIIIIIIIIHIIIIIIHIHIIIIIHIIIIIIIIIIIIIGIIIIIIIHIIIIIIIHHIIHIHIIIIFHIGHHIIIHIIIIIIIIIIIHHIHHHIHIIIIIIIIIIIIIIHHHHIHII6GHIIIIIIGEHIIIIIIIIIIIHHHHHHIFHGIIIHIHIGHHHHHIIHHHHEHHHIIHHHIIIHF<HGHIHHHFHEIHIIIIHHHIIIGHHHHHIIIIHGEGHHIHHIIIHIIIIHHH;IIIHIHIHGHEHIIHHDCIIHIIIFHHIIHIHIIIIIIIHHIHHGIHHHIIIIGGHIHHEIIIIIGHIIIIHIIIHCIIIIIIIIIIIIIIHHHIIDDDDD
@HISEQ:969:HM2KJBCX2:2:1102:17303:6111 2:N:0:ACTATGCA
CACGTTTATTCCCCCAACTATCCCTATTAATCATTACGTCAATCCTAGAAACCAACAAAATAGGATCAAACGTCCTATTTCATTATTCCATGCTAATGTATTCAAGCGTTAGCCTGCTTTAAACACTCTAATTTTTTCAAAGTAACAGTCCTGTTTCCCTGCAACACCAAATTAATGACATTACAGTTCTTCAAGAAGGAGGAACCAGTAAAGCCAGTACATACCAGAGGCACGACCAACTCTCTAATCCCGAAATTCAACTACGAGCTTTTTAACTGCAACAACTTTAATATACGCTATTGGAGCTGGAATTACCGCGGCTGCTGGCACCAGACTTGCCCTCCAA
+
DDDCDHIIIIIIIIIIIIIIIIIIIIIIIIIIIIHIIIIIIIIIIIIGIIIIHIIIGHCHHIHIGHIIIIIIHHCGHHHHIIIIIIIIIIHHIEHIHGIIIIHIHHIIIIIIIIIHHIHIIIIIIIIIIHIIIIHHHHGHIIIIIIIHIIHIIIIIIIHIIIHIIIHIIIIIIIIIIIIIIIIIIIIIIIIIIHHIII;IIIGIIIIIIIIIIIHIIIIIGIIIHIIIIIIIIIIIIHGIIIHHGIIHIIHIIIIIIIIIIIIIIIIIIIIIIIIIIIIIIIIIIIIIIIIIIIIIIIIIIIIIIIIIIIIIIIIIIIIIIIIIIIIIIIIIIIIIIIIIIDCDDD
@HISEQ:969:HM2KJBCX2:2:1102:5610:5852 2:N:0:ACTATGCA
CACGTTTATTCCCCCAACTATCCCTATTAATCATTACGTCGATCCTAGAAACCAACAAAATAGGGTCAAACGTCCTATTTCATTATTCCATGCTAATGTATTCAAGCGTGTGCCTGCTTTAAACACTCTAATTTTTTCAAAGTAACAGTCCTGATTCCCCATGACACCAAATTAATGACATCACAGTTCGTCAGAAGGTAGAAATCAATAATACCAGTTCATACCGGAGGCACGACCAATATATTGATCCCGAAATTCAACTACGAGCTTTTTAACTGCAACAACTTTAATATACGCTATTGGAGCTGGAATTACCGCGGCTGCTGGCACCAGACTTGCCCTCCAA
+
BD?B<CCCEGICHIIIIIIIIIIIIIIIHIIIIIIIIIHEHCHFHIIIIIIIIIIIIIHHIIIEC1DG1FHEG?GHEHHIIEHIHHIEHGCGHHHIHHCHEHHDHHHEHHFHGHHGFFHIIHHGHHEHC<HFIIIHIE@IHIHHHHFHHEHHHGHCGIHI@EHCEGHHHHHCEIIIIHHCFIIHHIHIHEFIHFHHHIIHHHIHFIHHEIIHIHGHHHIIIIHIIHHIHIIHHIIIIGHFHFHHHIHHIIHHIIIIIIIIHGIIIIIIIIIIIIIIIIIIIIIIIIIIIIIIIIIIIHHGHIIIIIIIIIIIIIIIIIIIIIIIIIIIIIIIIIIIIIIIIDDDDD
@HISEQ:969:HM2KJBCX2:2:1102:16464:6240 2:N:0:ACTATGCA
CACGTTTATTCCCCCAACTATCCCTATTAATCATTACGTCAATCCTAGAAACCAACAAAATAGGATCAAACGTCCTATTTCATTATTCCATGCTAATGTATTCAAGCGTTAGCCTGCTTTAAACACTCTAATTTTTTCAAAGTAACAGTCCTATTTCCCTGCAACACCAAATTAATGACATTACAGTTCTTCAGAAAGGAGGAATCAGCGAAGCCAGTACATACCAAAGGCACGACCAACCTGCTAACCCCGAAATTCAACTACGAGCTTTTTAACTGCAACAACTTTAATATACGCTATTGGAGCTGGAATTACCGCGGCTGCTGGCACCAGACTTGCCCTCCAA
+
DDDDDIIIIIHHIIIIIIIIIIIIIIIIIIIIIIIIIIIIIIIIIIIIIIIIIIIIIIIIHHIHHIGIIIIIIIHIIIIIHIIIIIIGHIIIHHIIIIIIIHHHIHHIIIHIIIIIHIIIIHHIIIHIHIIIIIIIIIIHIIIIIIIIIIIIIIIIHHHHHIIIIIIIIIIIIIIIIIIIHIIIIIIIIIIIIIIIIIIIIIHHIIIIIIIIIIIIIHIIIIIIIIIIIHHHIIIIHIIIIIIIHIIIIIIIIIIIIIIHIGIIHIIIHIIIIIIIIIIIIIIIIIIIIIIIIIIIIIIHGIIIIIIHHIHIIIIHHIIIIIIIIIIIIIIIIIIIIIIIIDDDDD
@HISEQ:969:HM2KJBCX2:2:1102:19192:5200 2:N:0:ACTATGCA
CACGTTTATTCCCCAACTATCCCTATTAATCATTACGTCAATCCTAGAAACCAACAAAATAGGATCGAACGTCCTATTTCATTATTCCATGCTAATGTATTCAAGCGTTAGCTTGCTTTAAACACTCTAATTTTTTCAAAGTAACAGTCCAAATTCCCCGCAACACCAAATTAATGGCATTACGGCTCATCAGGAAGGAGGAATCAGTGAGACCAGTACATACCAGAGGCATGACCAACCTACTAACCCCGAAAGTCAACTACGAGCTTTTTAACTGCAACAACTTTAATATACGCTATTGGAGCTGGAATTACCGCGGCTGCTGGCACCAGACTTGCCCTCCAA
+
DDBDDECC1CG?1FE0E?G1C1D@@G?C<G1CEH1D1<1C@CE?<1<1<CCC?<DEEHGC?G?F1CEGFHH11<<C1<CG?FHCHC111CC<1FCEFGDC@<CGC8C8D@>F9HHGHFDC@?F@D68DF@CECE?HFF<?F<EGFEFCGHHHD@@DD:C;.CFCGE0CGHHHIHIHDECHHHHHHCCC0C@HHFFEGDD<0HFFHFG1CD61E8HFFGCHIHFGG;HH6@HE@@GEHHC3?GCHH?D?A>EEF<1CCF0GDFCC1?ECHGCG@DC@GD11HFIHHHEFEGHC</F@@FFG@HFECFGCHGCCC</C/@EFHC1@D1C<C<1HD?EEDHHC@BDDB
@HISEQ:969:HM2KJBCX2:2:1102:19966:6215 2:N:0:ACTATGCA
CACGTTTATTCCCCCAACTATCCCTATTAATCATTACGGTGATCCTAGAAACCAACGAAATAGAATCAAGCCGTCCTATTTCATTATTCCATGCTAATGTATTCAAGCGTTAGCCTGCTTTAAACACTCTAATTTTTTCAAAGTAACAGTCCTGTTTCCCTGCAACACCAAATTAATGACATTACAGTTCTTCAGAAAGGAGGAATCAGCGAAGCCAGTGCATACCAGTGGCACGACCAACCTGCTGACCCCGAAATTCAACTACGAGCTTTTTAACTGCAACAACTTTAATATACGCTATTGGAGCTGGAATTACCGCGGCTGCTGGCACCAGACTTGCCCTCCAA
+
DDDDDIIIIIIIHIGIIIIIIIIIIIIIHIIIIIIIIIHIIHIIIIIIIIIHIIIIIIIIIIIGGIIIIIHHDEHHIIIIFGHHIIIIIGIHHIHIIIIIIIIIIIIIIIIIIIIIIIHIHIHHHIIIIIIIIIHIHIIIIIIIIIIHHIIIIIIIIIIIIIIIIHIHHHHIHHIIIIIIIIIIIIIIIIIIIIHIIIIIHHIIIIIIIIIIIIIIIIIIIIIIIIIIIIIIIIIIIIIHIHGHHGIIIIIIIIIIIIIIIIIIIIIIIIIIIIIHIIIIIIIIHIIIIIIIIIIIIIIIIIIIIIIIIIIIIIIIIIIIIHIIIIIIIIIIIIIIIIIIIIDDDDD
@HISEQ:969:HM2KJBCX2:2:1102:14294:5837 2:N:0:ACTATGCA
CACGTTTATTCCCCCAACTATCCCTATTAATCATTACGTCAATCCTAGAAACCAACAAAATAGGATCGAACGTCCTATTTCATTATTCCATGCTAATGTATTCAAGCGTTAGCCTGCTTTAAACACTCTAATTTTTTCAAAGTAACAGTCCTGTTTCCCTGCAACACCAAATTAATGACATTACAGTTCTTCAAGAAGAAGGAATCAGTAAAGCCAGTACATACCATTGGCACGACCAACCTACTGACCCCGAAATTCAACTACGAGCTTTTTAACTGCAACAACTTTAATATACGCTATTGGAGCTGGAATTACCGCGGCTGCTGGCACCAGACTTGCCCTCCAA
+
DDDDDHIIIIIIIIIIIIHIHIIIIIIIIIIIIIIIIIIIIIIIIHHIIHHIIIHIIGHHHIGHIIIHHIIIHIIIGIIIIIIIIIIIIIIIIIIIHHIIIIHIIIIIIIIIIIIIIIIIIIHIIIIIIIHIHIIIIIIIIIIIIIIIIIIIIIIIIHHIIIIIIIIIIIIIIIIIIIIIIIIIIIIIHHIIIIIIIIIIIIIIHIIIIIIIIIIIIIIIIIIIIIIIIHIIIIIIHHHIHHD<HIIIIIIIIIIIIIIIIIIIIIIIIIIIIIIIIIIIIIIIIIIIIIIIIIIIIIIIHIIIIIIIIIIIIIIIIIIIIIIIIIIIIIIIIIIIIIIIIDDDDD
@HISEQ:969:HM2KJBCX2:2:1102:11273:6822 2:N:0:ACTATGCA
CACGTTTATTCCCCCAACTATCCCTATTAATCATTACGTCAATCCTAGAAACCAACAAAATAGGATCAAACGTCCTATTTCATTATTCCATGCTAATGTATTCAAGCGTTAGCTTGCTTTAAACACTCTAATTTTTTCAAAGTAACAGTCCTGTTTCCCTGCAACACCAAATTAATGGCATTACAGTTCTTCAGAAAGGAGGAATCAGCGAAGCCAGTACATACCAGTGGCATGACCAACCTGCTGACCCCGAAATTCAACTACGAGCTTTTTAACTGCAACAACTTTAATATACGCTATTGGAGCTGGAATTACCGCGGCTGCTGGCACCAGACTTGCCCTCCAA
+
DDDDDIIIHIIIEHIIIIIFHIIIIIIIIIHHIIIHHHHIIIIIIIIIIIIIIIGICHECGHGFHIIGIIIGHHHIHIIIHIIIIIIIIIIHCHIHIIIIIIIIHIHHHIIIIIIIIHHGIIIIIIIIIIIIIIIIIIIHGIIIIIIIIIIIIIIIIIIIIHIIIIIIIHIHHIHIIIIHIIIHIIIIIIIIIIIIIIIIIIIIIIIIIIIIIIIIIIIIIIIIIIIIIIIIIIIIIIIIIHIHGIIIIHIIIIIIIIIIIIIIIIIIIIIIIIIIIIIIIIIIIIIIIIIIIIIIIIIIIIIIIIIIIIIIHIIIIIIIIIIIIIIIIHIIIIIIIIIIIDDDDD
@HISEQ:969:HM2KJBCX2:2:1102:6608:7012 2:N:0:ACTATGCA
CACGTTTATTCCCCCAACTATCCCTATTAATCATTACGTCGATCCTAGAAACCAACAAAATAGGGTCAAACGTCCTATTTCATTATTCCATGCTAATGTATTCAAGCGTGTGCCTGCTTTAAACACTCTAATTTTTTCAAAGTAACGGTCCTGATTCCCCATGACACCAAATTAATGACATCACAGTTCGTCAGAAGGTAGAAATCAATAATACCAGTGCATACCAGAGGCACGACCAATATATTGATCCCGAAATTCAACTACGAGCTTTTTAACTGCAACAACTTTAATATACGCTATTGGAGCTGGAATTACCGCGGCTGCTGGCACCAGACTTGCCCTCCAA
+
DDDDDHHIIIIGIIIIIIIIIIIIIIIIIIIIIIIIIIIIIIIIIIIIIIIIIIIIHIHIIIHHHIIIIIIIIHIIHIIIIIIIIIIIIIIIIIIIIIHHHHHHIIIIIIIIIIIHIIIIIIIIIHIIIIIIIIIIIIIIIIIIHIGIIIIIIHIIIIIIIHIIIIIIIIHHHIIIIIIIIIIIIIHHIIIIIIIIHIHHIIIIIIIIIIIIIIIIIIIIIIIIIIIIIIIIIIIIIIIIIIIIHIIIGIIIIIIIIIIIIIIIIIIIIIIIIIIIIIIIIIIIIIIIIIIIIIIIIHGDDIIIIIIIIIIIIIIIIIIIIIIIIIIIIIIIIIIIIIIIIDDDDD
@HISEQ:969:HM2KJBCX2:2:1102:2340:7118 2:N:0:ACTATGCA
CACGTTTATTCCCCCAACTATCCCTATTAATCATTACATCGATCCTAGAAACCAACAAAATAGAATCGGATGTCCTATTTCATTATTCCATGCTAATGTATTCAAGCGTGAGCCTGCTTTAAACACTCTAATTTTTTCAAGGTAACAGTCCTAATTCCCCGTGACACCAAATTAATGGCATTACGGTTCTTTAGAAGGTGAGAAATCAATAATATCAGTACATACCAACGGCATGACCGAAACATTGATCCCGAAATTCAACTACGAGCTTTTTAACTGCAACAACTTTAATATACGCTATTGGAGCTGGAATTACCGCGGCTGCTGGCACCAGACTTGCCCTCCAA
+
DDDDDIIIIIIIIIHHHIIGIIIIIIIIIIIIIIIHIIIIIIIIIIIIIIIIHIHIIIIIIIIGIIIIHDHIIHHIIIHIIIIIHHIHHHIIHHIIHIIIIGIIIIIHHHHIIHIIIIHIHIHHIHHHHIHIIHIIIIHIIIIIIIIIIIHIIIIIIIIIIHHIIIIIIIIHIIIIIIIIIHIGHIIHHCHIIIIIIIIIIHIIIIIIIIIIIIIIIIIIIIGIIIIIIIIIIIIIIIIIIIIIHIIIIIIIHIIIIIIIIIIIIIIIIIIIIIIIIIIIIIIIIIIIIIIIIIIIIIIIIIIIIIIIIIIIIIIIIIIIIIIIIIIIIIIIIIIIIIIIIIDDDDD
@HISEQ:969:HM2KJBCX2:2:1102:18327:5851 2:N:0:ACTATGCA
CACGTTTATTCCCCCAACTATCCCTATTAATCATTACGGTGATCCTAGAAACCAACAAAATAGAACCATGCGTCCTATTTCATTATTCCATGCTAATGTATTCAGGCAATAGCCTGCTTTAAGCACTCTAATTTTTTCAAGGTAACAGTCCTGCTTCCCCAACGCACCAAATTAATGGCATGCTGGTTATTCAGAAGGTAGGAATCCATCACGCCAGTACAGACCCAAAGGCCCGACCAACGGATAAATCCCGAAATTCAACTACGAGCTTTTTAACTGCAACAACTTTAATATACGCTATTGGAGCTGGAATTACCGCGGCTGCTGGCACCAGACTTGCCCTCCAA
+
DDDDDHIIIIHIIIIIIIIIIIIIIIIIIIIIIIIIIIIIIIIIIHIIIIIIIIIIIIIIHIIGGIIIIHHIIIIIIIIIIIIIIIIIIIIIIIIIIIIIIHIIIIIIIIIHIIIIIIIIIIIIIIIIIIIIHIIHHIIIIIIIIIIIIIIIIHIIIIHIIIIIHIIHIIIIIIHHIIIIIIIIHHHHHIIIIIIIIIHIIIIIIHIIIHIIIIIIIIIIIIIIIIIIIIIIIIIIIIIIIIIIIHIIHIIIIIIIHHIIIIIIIIIIIIIIIIIIIIIIIIIIHHGIIIIIIIIIIIIIIIIIIIIIIIIIIIIIIIIIIIIIIIIIIIIIIIIIIIIIIIDDDDD
@HISEQ:969:HM2KJBCX2:2:1102:13567:7105 2:N:0:ACTATGCA
CACGTTTATTCCCCCAACTATCCCTATTAATCATTACGTCGATCCTAGAAACCAACAAAATAGAATCAAACGTCCTATTTCGTTATTCCATGCTAATGTATTCAAGCGTGAGCCTGCTTTAAACACTCTAATTTTTTCAAAGTAACAGTCCTGATTCCCCATGACACCAAATTAATGACATCATGGTTCGTCAGAAGGTAGGAATCAATAATACCAGTACGTACAATAGCACGACCAATAAATTGATCCCGAAATTCAACTACGAGCTTTTTAACTGCAACAACTTTAATATACGCTATTGGAGCTGGAATTACCGCGGCTGCTGGCACCAGACTTGCCCTCCAA
+
DDDDDIIIIIIIIIIHIIIIIIIIIIIIIHIIIIIIIIIIIIIIHIIIHIIIHIIIIIIIHHHIIIIIIIIIHIIIIIIIIIIIHIIHIIIHIHIIIIIIIIIIIIIIIIIIIIIIHIIIIIIIIIIHIIIIIIIIIIIIIIIIIIIIIIIIIIIIIIIIIHIIIIIIIIIIIIHIIIIIIIIIIIIIIIHIIIIIIIIIIIIIIIIHIIIIIIIIIIIIIIIIIIIIIIIIIIIIHIIIIIIIIIIIIIIIIIIIIIIIIIIIIIIIIIIIIIIIIIIIIIIIIIIIIIIIIIIIIIIIIIIIIIIIHHIIIIIIIIIIIIIIIIIIIIIIIIHIIIIIDDDDD
@HISEQ:969:HM2KJBCX2:2:1102:21190:6663 2:N:0:ACTATGCA
CACGTTTATTCCCCCAACTATCCCTATTAATCATTACGTCAATCCTAGAAACCAACAAAATAGGATCAAACGTCCTATTTCATTATTCCATGCTAATGTATTCAAGCGTTAGCCTGCTTTAAACACTCTAATTTTTTCAAAGTAACAGTCCTGTTTCCCTGCAACACCAAATTAATGACATTACAGTTCTTCAAGAAGGAGGAACCAGTAAAGCCAGTACATACCAGAGGCACGACCAACCTACTAATCCCGAAATTCAACTACGAGCTTTTTAACTGCAACAACTTTAATATACGCTATTGGAGCTGGAATTACCGCGGCTGCTGGCACCAGACTTGCCCTCCAA
+
DB@@<1<GE<CEHH/C@D1CCFH<1<FEGHFEHH1D?HH1DEFCF@C@HHGI?GH0CGHH?F11<<1CEHHHGH0@F@G1FH1FHHCEHECC1?DHGEGG@EGHICHA0<DC<@B?CF?FCCFCGHE<CHHHHHFGHHEFHHGCEBDEEDGD@F?EHHHEEHHIIHHCEHEEGFH@?HHF@CDFC?HC8HECDCEHIHEHHGGIIIIIIHH@D:1@EDHFCCFG<?HHIIIHDHGHHC1FF<<<FHHIIHIHEHHIIIIHIHEIIHIIIIIIHIHIIIIIIIIHIIIIIIIIIIIIIIHHHIIGIIIIIIIIIIIIIIIIIIIIIIIIIIIIIIIIIIIIIDDDDD
@HISEQ:969:HM2KJBCX2:2:1102:10521:7044 2:N:0:ACTATGCA
CACGTTTATTCCCCCAACTATCCCTATTAATCATTACGTCGATCCTAGAAACCAACAAAATAGAATCAAACGTCCTATTTCATTATTCCATGCTAATGTATTCAAGCGTTAGCCTGCTTTAAACACTCTAATTTTTTCAAAGTAACAGTCCTGTTTCCCCGCAACACCAACTTAATGGCATTACGGTTCTACAAGAAGGAGGAATCAGCAAAGCCAGTGCATACCAGTGGCACGACCAACTTGCTGACCCCGAAATTCAACTACGAGCTTTTTAACTGCAACAACTTTAATATACGCTATTGGAGCTGGAATTACCGCGGCTGCTGGCACCAGACTTGCCCTCCAA
+
@B@@BCE1D1C1CHHDHII@FH<FEEH@GHHICHHEHIEHIIIFF?<GHGHHEF@@HFCHFHHIIHH1<FHC<CECGHFHHIHHGHIFHHEHH?FEFH@HHHIIIH=GCGHIHHHIHHGECGCGGHC?F@HHIIHHGHHHHHHIIHHGBHHHHHHEHH<CFGIIHGGHHHHGG?EFIIIIHHGHHHEIIHFEFFGC;HHIHHGIIHIIHEGCIIIIIIIIIHHE@HHHIGHHGHIHHEGHIHHHFDAHDFHHIHIHEIHHIGIIHHGIHIHIHHHHHIHHIIHHHHHFHIHHCIHIHHIIIIIIIHHIIIIIHIIHIHHHIHIIHGIIIHIIIHIIIGIIIDDDDB
@HISEQ:969:HM2KJBCX2:2:1102:13171:8101 2:N:0:ACTATGCA
CACGTTTATTCCCCCAACTATCCCTATTATCATTACGTCAATCCTAGAAACCAACAAAATAGGATCGAACGTCCTATTTCATTATTCCATGCTAATGTATTCAAGCGTTAGCTTGCTTTAAACACTCTAATTTTTTCAAAGTAACAGTCCAAATTCCCCGCAACACCAAATTAATGGCATTACGGCTCATCAGGAAGGAGGAATCAGTGAGACCAGTGCATACCGATGGCATGACCAATCTACTAACCCCGAAATTCAACTACGAGCTTTTTAACTGCAACAACTTTAATATACGCTATTGGAGCTGGAATTACCGCGGCTGCTGGCACCAGACTTGCCCTCCAA
+
DDDDDIIIIIIIHIIIIIIIIIHIIIIIIIIIIIIIIIIIIIIIIIIIIIIHIIIIIIIIIIHIIIIIIIIHIIIIIIIIIHIIIIIIIIIHIIIIIIIIIIIIIIIIIIIIIHIIIIIIIIIIIIIIIIIIIIIIIIIIIIIIIIHHIIIIHIIIIIIIIIIIIIIIIIHHIHIIIIIIIIIHHHIIHIIIIIIIIIIIIIHHIIIIIIIIIIIIIIIIIIIIIIIIIIIIIIIIIIHIHIHIIIIIIIIIIIIIIIIIHIIIIIIIIIIIIIIIIIIIIIIIIIIIIIIIIIIIIIIIIIIIIIIHIIIIIIIIIIIIIIIIIIIIIIIIIIIIIIIIDDDDD
@HISEQ:969:HM2KJBCX2:2:1102:5149:7569 2:N:0:ACTATGCA
CACGTTTATTCCCCCAACTATCCCTATTAATCATTACGTCAATCCTAGAAACCAACAAAATAGGGTCAAACGTCCTATTTCATTATTCCATGCTAATGTATTCAAGCGTTAGCTTGCTTTAAACACTCTAATTTTTTCAAAGTAACAGTCCTGTTTCCCTGCAACACCAAATTAATGGCATTACAGTTCTTCAGAAAGGAGGAATCAGCGAAGCCAGTACATACCAGTGGCATGACCAACCTGCTGACCCCGAAATTCAACTACGAGCTTTTTAACTGCAACAACTTTAATATACGCTATTGGAGCTGGAATTACCGCGGCTGCTGGCACCAGACTTGCCCTCCAA
+
<0<B0D1EHH1<FHIIIIHIIIIIIHIIIIIIIIIEHCF@<D1<CC1<CFH1FCHE1DGG?<1111<<GHHHCGHHHH@1<<FC1F111111<CC<<@DFCHECIIHHIHF?HHHIIHHH8IHHFGHGHHHHHH?FHIIHIIHHIIIII8G?HFFEIHIHIIHHCIHIHHIEFIHHI:IIIHIHHEHG<C/IHIIIIHIIIGHHIIIIHGIHHHHHHIIIIHIGIIGHGGIHHIIIIHFIIHEGDIFDGGHGIIIIIIIIIIIIIIIIIIIIIIIIIIIIHIIIIIIHIIHIIIIIIIIIIIIIIHHIIIIIIIIIHIIIIIIHHIHHHIIIIIIHHHIIIDADDD
@HISEQ:969:HM2KJBCX2:2:1102:5111:8501 2:N:0:ACTATGCA
CACGTTTATTCCCCCAACTATCCCTATTAATCATTACGTCGATCCTAGAAACCAACAAAATAGAATCAAACGTCCTATTTCGTTATTCCATGCTAATGTATTCAAGCGTGAGCCTGCTTTAAACACTCTAATTTTTTCAAAGTAACAGTCCTGATTCCCCATGACACCAAATTAATGACATCATGGTTCGTCAGAAGGTAGGAATCAATAATACCAGTACGTACAATAGCACGACCAATAAATTGATCCCGAAATTCAACTAAGAGCTTTTTAACTGCAACAACTTTAATATACGCTATTGGAGCTGGAATTACCGCGGCTGCTGGCACCAGACTTGCCCTCCAA
+
DDDDDIIIIIIIIIIIIIIIIIIIIIIIIIIIIIIIIIIIIIIIIIIIIIIIIGHHEHHIIIIIIIIIHIIIIIGIIGHIHHHIIIIIIIIIIIIIIIIIIHHIIIIIIHHHIIIIIIIIIHIIIIIIIIHIIIIIIIIIHHHHIIIHHIIIIIIIIIHIHIHHIIIIIIIHIIIIIIIIIIIHIIIIIIIIGIIIIIIIIIIIIIIIIIIIIIIIIIIIIIIIIIIIHIIIIIIIIIIIIIHHIIIIIIIIIIIIIIIIIIIIIIIIIIIIIIIIIIIIIIIIIIIIIIIIIIIIIIHHIIIIIIIIIIIIIIIIIIIIIIIIIIIIIIIIIIIIIIIIDDDDD
@HISEQ:969:HM2KJBCX2:2:1102:3275:8733 2:N:0:ACTATGCA
CACGTTTATTCCCCCAACTATCCCTATTAATCATTACGTCAATCCTAGAAACCAACAAAATAGGATCAAACGTCCTATTTCATTATTCCATGCTAATGTATTCAAGCGTTAGCCTGCTTTAAACACTCTAATTTTTTCAAAGTAACAGTCCTGTTTCCCTGCAACACCAAATTAATGACATTACAGTTCTTCAAGAAGGAGGAACCAGTAAAGCCAGTACATACCAGAGGCACGACCAACTTACTAATCCCGAAATTCAACTACGAGCTTTTTAACTGCAACAACTTTAATATACGCTATTGGAGCTGGAATTACCGCGGCTGCTGGCACCAGACTTGCCCTCCAA
+
DDDDDIIIIIHIIIIIIIIIIIIIIIIIIIIIIIIIIIIIIIIIIIIIIIIIIIIIHIIHIIIIHIIIIIIIHIHHIIIIIIIIIIHHHHHIIIIIIIIHIHHIIIIIIIIIIIIIIIIIIIIIIIIIIIIIIIIIIIIIIIIIIIIIIIIIIIIIIIIIIIIIIIIIIIIIHIIIIIIIIIIIIIIIIIIIIIIIIIIIIIIIIIIIIIIIIIIIIIIIIIIIIIIHIIIIIIIIIIIIIIIHHIIHIIIIIIIIIIIIIHHIIIIIIIIIIIIIIIIIIIIIIIIIIIIIIIIIIIIIIIIIIIIIIIIIIIIIIIIIIIIIIIIIIIIIIIIIIIIIIDDDDD
@HISEQ:969:HM2KJBCX2:2:1102:10200:8672 2:N:0:ACTATGCA
CACGTTTATTCCCCCAACTATCCCTATTAATCATTACGTCGATCCTAGAAACCAACAAAATAGAATCAAACGTCCTATTTCATTATTCCATGCTAATGTATTCAAGCGTGAGCCTGCTTTAAACACTCTAATTTTTTCAAAGTAACAGTCCTGATTCCCCACAACACCAAATAAATGACATCATGGTTCGTCAGAAGGGAGAAACCAACAATGCCAGTACGTACCTAGGCACGACCGACATGATGGTCCCGAAATTCAACTACGAGCTTTTTAACTGCAGCAACTTTAATATACGCTATTGGAGCTGGAATTACCGCGGCTGCTGGCACCAGACTTGCCCTCCAA
+
DDDDDCHHIIIIIIIIIIIIIIIIIIIIIHHIIIIIIHIIIIIIIIIIIIIIIIIIHHIIIIIGIIIIIIIHHHIIIGIIIIIIIIICFHHIIIIIHHIIIIIHHGIIIIIIIIIIIIHIIIIIIIIIIIIIIHIIIIIIIIIHIIIIIIIIIIHHHIHIIIIIIIIIIIIIHHIIIHIIIIIIHIHGIIIIIIIIIIIIIIIIIIIIIIIIIIIIIIIIIIIIIIIIIIIIIHIIIIIIIHGDIIGIHIIIIIIIIIIIIHIIIIIIIIIIIIIIIIIIIIIIIIIIIIIIIIIIIIIIIIIIIIIIIIIIIIIIIIIIIIIIIIIIIIIIIIIIIIIIDDDDD
@HISEQ:969:HM2KJBCX2:2:1102:11480:8514 2:N:0:ACTATGCA
CACGTTTATTCCCCCAACTATCCCTATTAATCATTACATCGATCCTAGAAACCAACAAAATAGAATCGGATGTCCTATTTCATTATTCCATGCTAATGTATTCAAGCGTGAGCCTGCTTTAAACACTCTAATTTTTTCAAGGTAACAGTCCTAATTCCCCGTGACACCAAATTAATGGCATTACGGTTCTTTAGAAGGTGAGAAATCAATAATATCAGTACATACCAACGGCATGACCGAAACATTGATCCCGAAATTCAACTACGAGCTTTTTAACTGCAACAACTTTAATATACGCTATTGGAGCTGGAATTACCGCGGCTGCTGGCACCAGACTTGCCCTCCAA
+
DDDDDIIHHGHIIIIIIIIIHIIIIHGHIIGIHIIIIIIIIIIIIHIGIIIIIIIIHIIIIIIIHIIFHIHHIIHIHIIIIIIIIIIHIIHHHIIIIIIHHHHIIIIIIIHHIIIIIIIIIIHHHIIIIIIIHIIIIIIIIIIIIIIIIIIIIIIIIIIIIIIIIIIIIIIIIIIIIIIIIIIIHIIIHHIIIIIIIIIIIIIIIIIIIIIIIIIIIIIIIIIIIIIIIIHIIIIIIIIIIIIIHHIIIIIHIHIIIIIIIIIIIIIIGIIIIIGIIIIIIIIIIIIIIIIIIIHIIIIIIIIIIIIHIIIIIIIIIIIIIIIIIIIIIIIIIIIIIIIIIIDDDDD
@HISEQ:969:HM2KJBCX2:2:1102:16495:8802 2:N:0:ACTATGCA
CACGTTTATTCCCCCAACTATCCCTATTAATCATTACGTCAATCCTAGAAACCAACAAAATAGGATCAAACGTCCTATTTCATTATTCCATGCTAATGTATTCAAGCGTTAGCCTGCTTTAAACACTCTAATTTTTTCAAAGTAACAGTCCTGTTTCCCTGCAACACCAAATTAATGACATTACAGTTCTTCAAGAAGGAGGAACCAGTAAAGCCAGTACATACCAGAGGCACGACCAACTTACTAATCCCGAAATTCAACTACGAGCTTTTTAACTGCAACAACTTTAATATACGCTATTGGAGCTGGAATTACCGCGGCTGCTGGCACCAGACTTGCCCTCCAA
+
BDDDDIIIIIGGEHIHIIIIIIHIGHIIIHIFHHIIHIIIIHIHIHIFHHIHEHHIIIHIHHIIIHHHHHHIHHDIIIIIIIIIIIIGHHHCEHIHIIHIIIIIIIIIIIIIIIIHIIIIIIHHHHHHHHHHIIIIIIHHIHIIIHIIIIIIIHHHIHHIIIIIIIIIIIIIHIIIIIIIIIIIIIIIHHHIIIIIIIIIIIIIIHHIIIIIIIIIIIIIIII=IIIIIIIIIIIHIIHHIIIHGIIHIIIIIIIIIIIIIIIIIIIIIIIIHIIIIIIIIIIHIIIIIIIIIIIIIIIIIIIIIIIIIIIIIIIIIIIIIIIIIIIIIIIIIIIIIIHIIDDDDD
@HISEQ:969:HM2KJBCX2:2:1102:10833:9983 2:N:0:ACTATGCA
CACGTTTATTCCCCCAACTATCCCTATTAATCATTACATCGATCCTAGAAACCAACAAAATAGAATCGGATGTCCTATTTCATTATTCCATGCTAATGTATTCAAGCGTGAGCCTGCTTTAAACACTCTAATTTTTTCAAGGTAACAGTCCTAATTCCCCGTGACACCAAATTAATGGCATTACGGTTCTTTAGAAGGTGAGAAATCAATAATATCAGTACATACCAACGGCATGACCGAAACATTGATCCCGAAATTCAACTACGAGCTTTTTAACTGCAACAACTTTAATATACGCTATTGGAGCTGGAATTACCGCGGCTGCTGGCACCAGACTTGCCCTCCAA
+
DDDDDIIIIIHIIHIIIIIIHHIIIHHIIIIIIIHIIIIHIIIHIIIIIIICHGHHIIIIHIGIGIIIICHHFEHHIIHIHHHIIIHGGHHHFHIEHIIIIIIIIIIIHIIHIIIIIIHIHHHIIIIIIIIIIIIHIIIIIIIIIIIIIIHIIHIIIIHHIIIIIIIHHIIHIIIIIIIHHIIIIIIIIIIIIIIIIIIIIIIIIIIIIIIIIIHIIIIIIIIFIHIIIIIIIIIIIIHIIIIIHGIIIIIGIIIIIIIIHIIIIIIIIIIIIIIIIIHIIIIIIHHGIIIIIIIHIIIIIIIIIIIIIIIIIIIIIIIIIIHIIIIIIIIIIIIIIIIHCIDDDDD
@HISEQ:969:HM2KJBCX2:2:1102:16783:9585 2:N:0:ACTATGCA
CACGTTTATTCCCCCAACTATCCCTATTAATCATTACGTCAATCCTAGAAACCAACAAAATAGGTTTGAACGTCCTATTTCATTATTCCATGCTAATGTATTCAAGCAAATGCCTGCTTTAAACACTCTAATTTTTTCAAAGTAACAGTCCTGTTTCCCTGCAACACCAAATTAATGACATTACAGTTCTTCAGAAAGGAGGAATCAGCGAGACCAGTTCATACCAGTGGCACGACCAGCCTGCTGACCCCGAAATTCAACTACGAGCTTTTTAACTGCAACAACTTTAATATACGCTATTGGAGCTGGAATTACCGCGGCTGCTGGCACCAGACTTGCCCTCCAA
+
DDDADHHHHHIIIIIIHICHEHHHIHIHHEGHIIHHIGGEHIEHHIHIIIIHIIHIIIEEHIHIHIGHHHHEFHEHH@FCHIGHHI@?GHGHHEFHCFHHEHHHIHHHIHHHHIEHIGIIIIHHHHEHFHIIIIHIHHIIIIIIIHHHIIIHHEIFHHIHHEGHHHIGGHIHHIHHIHIHHIHHHHFIIIIIIIHEIHIHIHHHEHGIIHCC7HIIIGIIHHHIGIGIHFDHHIHFIIGHHIHFCIIIHGIIIHHHIIHIHHCIHHIIIIHIHHHIIIHIIIIIIIIIIIIIIIIIIIHHGIHIIIIIIHIIIIIIIIIIIIIIIIIIIIIHHGIIIIIIIDDBDB
@HISEQ:969:HM2KJBCX2:2:1102:11542:9642 2:N:0:ACTATGCA
CACGTTTATTCCCCCAACTATCCCTATTAATCATTACGGTGATCCTAGAAACCAACAAAATAGAACCATGCCGTCCTATTCTATTATTCCATGCTAATGTATTCGAGCAAAAATGCCTGCTTTAAACACTCTAATTTTTTCAAGGTAAAGGTCCTGGATCCGCAAGACACCCAATTAAGGACATCAAGTTTCTCCAGAAGGTGAGAAATCAACAGCGACAGTTCATACCCCTTAAGGCACGACCATCACGTCAATCCCGAAATTCAACTACGAGCTTTTTAACTGCAACAACTTTAATATACGCTATTGGAGCTGGAATTACCGCGGCTGCTGGCACCAGACTTGCCCTCCAA
+
DDDDDHIIIHEHHHIIIHHHHIIIEGHHIIIHHIIIHHFCHHGHHFHHIIGHIHIIIIIIIIGHIIIII@GE?DEDHIHHGHIHHHFHHFHHHIHIIHG@FHIGIIIHHIGHIIIHHHHFHGEGHIHIIIIIIIIIIIIIIHIIHHIIIIIHHIIIIHHIIIIIIIIIIIHEIIHFHIIIIIIIGIIIHHIIIHIIIIIIIIIIIIIIIIIIIIIIIIIIIIIIIIIIHHIHIIIIIIIIIIIIIIIIIIHHHHIIIIIIIIIIIIIIIHIIIIIIIGIIIIIIIIIIIIIIIIIIIIIIHIIIIIIIIIIIIIIIIIIIIIIIIIIIIIGIIIHIIIIIIIIIIIIIDDCDD
@HISEQ:969:HM2KJBCX2:2:1102:4524:11733 2:N:0:ACTATGCA
CACGTTTATTCCCCCAACTATCCCTATTAATCATTACGGTGGTCCTAGAAACCAACAAAATAGAACCACAACGTCCTATTCTATTATTCCATGCTAATCTATTCAAGCAATAGCCCGCTTTAAACACTCTAATTTTTTCAAGGTAATGGTCCTGGCTCCCCAACACACCCAATAAAGGACATGCTGGCTCACCAGAAGGAAGACCCGACAGCAGACAGTACTCGCCAATGACGGACCGCCCGGCCAGGCCTAAAATTCAACTACGAGCTTTTTAACTGCAACAACTTTAATATACGCTATTGGAGCTGGAATTACCGCGGCTGCTGGCACCAGACTTGCCCTCCAA
+
DDDCDHIIIIIIIIIIIIIIIIIIIIIIIIIIIIIIIIHIHIIIIIIIIIIIHIIIIIIIIIIIIIGIII@DEHHHIIIIIIIIIIIHHCFHC?FHIIIHIIIIIIHHEIIHIHIHIIIIIIIIHGIIIIIIIHHIIIIIIIIIIIIIIIIIIIIIIIIIIHHIIIIIHEIIIIIIHIIIIIHIHIIIHHHIIIIIIIIIIIHHIIHIIIIIIIIIIIIIIIIIIIGIIIHIIIIIIIIIIIIHHIIGIIIIIIIIIIIIIIIIIIIIIIIIIIIIIIIIIIIIIIIIIIIIIIIIIIIIIIIIIIIIIIIIIIIIIIIIIIIIIIIIIIIIIIIIIIIIIDDDDD
@HISEQ:969:HM2KJBCX2:2:1102:14025:11145 2:N:0:ACTATGCA
CACGTTTATTCCCCCAACTATCCCTATTAATCATTACGGTGATCCTAGAAACCAACAAAATAGAACCATGCCGTCCTATTCTATTATTCCATGCTAATGTATTCGAGCAAAAATGCCTGCTTTAAACACTCTAATTTTTTCAAGGTAAAGGTCCTGGATCCGCAAGACACCCAATTAAGGACATCAAGTTTCTCCAGAAGGTGAGAAATCAACAGCGACAGTTCATACCCCTTAAGGCATGACCATCACGTCAATCCCGAAATTCAACTACGAGCTTTTTAACTGCAACAACTTTAATATACGCTATTGGAGCTGGAATTACCGCGGCTGCTGGCACCAGACTTGCCCTCCAA
+
DDDDDIIIIIIIIIIIIIIIIIIIIIIIIIIIIIIIIIIIIHIIIIIIIIIHIIIIIIIIIIHHHIIIIIIIHIIIIIHIIIIIIIIIIIIIIIIIIIIHHHHIIIIIIIIIIIHIIIIIIIIIIIIIIIIIIIIIIIIIIIIIIIIIIIIIIIIIIIIIIIIIIIIIIIIIIIIIIIIIIIIIIIIIHHIIIIIIIIIIIIIIIIIIIIIIIIIIIIIIIIIHIIIIIIIIIIIIIIIIIIIIIIIIIIHHIIIIIIIIIIIIIIIIIIIIIIIIIIIIIIIIIIIIIIIIIIIIIIIIHIIIIIIIIIIIIIIIIIIIIIIIIIIIIIIIIIIIIIIIIIIIIIIIDDDDD
@HISEQ:969:HM2KJBCX2:2:1102:19605:10785 2:N:0:ACTATGCA
CACGTTTATTCCCCCAACTATCCCTATTAATCATTACGTCGATCCTAGAAACCAACAAAATAGAATCAAACGTCCTATTTCATTATTCCATGCTAATGTATTCAAGCGCGAGCCTGCTTTAAACACTCTAATTTTTTCAAAGTAACAGTCCTGATTCCCCACGACACCAAATTAATGACATCGTGGGTAGGAATCAATTTGACCAGTACGTACCGAGGCACGACCGACCAACAGATCCCGAAATTCAACTACGAGCTTTTTAACTGCAACAACTTTAATATACGCTATTGGAGCTGGAATTACCGCGGCTGCTGGCACCAGACTTGCCCTCCAA
+
DDDDDIIIIIIIIIIIIIIIIIIIIIIIIIIIIIIIIIIIIIIIIIIIIIIIIIIIIIIIHHHIIIIIIIIIIIIIIIIIIIIHIIIIIIIIIIIIIIIIIIIIIHIIHHIHIIHIIIIIIIIIIIIIIIIIIIIIIIIIIIIIIIIIIIHHIIIHIIIIIIIIIIIIIIIIIIIIIIIIIIIIIIIIIIIIIHHIIIIIIHIIIIIIIIIIIIIHIIIIIIIIIIIIIIIHGIIIIIIIIIIIIIIIIIIIIIIIIIIIIIIIIIIIIIIIIIIIIIIIIIIIIIIIHIIIIIIHHIIIIIIIIIIIIIIIIIIIIIIIIIIIIIIIIDDDDD
@HISEQ:969:HM2KJBCX2:2:1102:3275:11774 2:N:0:ACTATGCA
CACGTTTATTCCCCCAACTATCCCTATTAATCATTACGTTGTACCTAGAAACCAACAAAATAGGTTCGAACGTCCTATTTCATTATTCCATGCTAATGTATTCAAGCGTTTGCCTGCTTTAAACACTCTAATTTTTTCAAAGTAACAGTCCTGACTCCCCACAACACCAAATTAATGACATCATGGTTCATCAGAAGGGAGAAATCAACGACGCCAGTGCGTACCGAAGGCACGACCGACGTATTGATCCCGAAATTCAACTACGAGCTTTTTAACTGCAACAACTTTAATATACGCTATTGGAGCTGGAATTACCGCGGCTGCTGGCACCAGACTTGCCCTCCAA
+
DDDDDIIIIIHIIIIIIIIIIIIIIIIIIIIIIIIIIIIIIIIIIIIIIIIIIIIIIIIIIIHIIIIIHIIIIIIIIIHIIIIIIIIHIHHIGIIIIIIIIGIIIIIIIIIIIIIIIHIIIIIIHIIIIIIIIIIIIIHHFHHHIIIIIHIIIIIIIIIIIIIIHGIIIIHHIIIIIIIHIIIHHHHHHHIIIIIHHHHIHIIIIIIHHIIIIHIIIIIIIIIIIIIIIIIIIIIIIIIIIHHFDIIIIHHHIIIIIIIIIIHHIHIIIIIIIIIIIIIIIIIIIIIIIIIIIIIIIIIIIIIIIIIIIIIIIIIIIIIIIIIIIIIIIIIIIIIIIIIIIDDDDD
@HISEQ:969:HM2KJBCX2:2:1102:7652:11452 2:N:0:ACTATGCA
CACGTTTATTCCCCCAACTATCCCTATTAATCATTACGGTGATCCTAGAAACCAACAAAATAGAATCATGCCGTCCTATTTTATTATTCCATGCTAATGTATTCAAGCAAAATGCCTGCTTTAAACACTCTAATTTTTTCAAAGTAAAGGTCCTGGTTCCCCGTGACACCCAATTAAGGGCATCGCGGTTCTCCAGAAGGTGAGAAATTGACTACACCAGTTCATACCCCTTAAGGCACGACCGATGTGTCAATCCCGAAATTCAACTACGAGCTTTTTAACTGCAACAACTTTAATATACGCTATTGGAGCTGGAATTACCGCGGCTGCTGGCACCAGACTTGCCCTCCAA
+
DDCDDHHIIIIIIIIIIIIIIGIIIIHIHHIIHIGEHIHHIIIIIIIIIIHHFHHIIFHIIIIHHHIHIHIGHEHHIHGEHIHIHCHIHGGEHIHHHIIHIHHHIIHIIIHIIHIIIIHHIIHIIIHIHIHIIGHIIIHHIHHIIHIHHFHGIHHHIIIIIHHHHHHIIIIIIHIIIIIIIIIIIIHHHIIIGIIIHIIIIHIHHIIHHIIIIIIHHHIHHIHGIHIIIIHI=HHIIHIIIIIII>>IIHGIIHIIIIIIIGIIIIIIIIIIIIIIIHIIIIIIIHIIHHIIIIIIIIHGIIIIIIIIIIIIIIIIIIIIIIIHIIIIIIIIIHIIIIIIIIIIIIIDDDDD
@HISEQ:969:HM2KJBCX2:2:1102:17877:11389 2:N:0:ACTATGCA
CACGTTTATTCCCCCAACTATCCCTATTAATCATTACGGCGGTCCTAGAAACCAACAAAATAGGATCAAACGTCCTATTTCATTATTCCATGCTAATGTATTCAAGCGTTAGCCTGCTTTAAACACTCTAATTTTTTCAAAGTAACAGTCCTGTTTCCCTGCAACACCAAATTAATGACATTACAGTTCTTCAAGAAGGAGGAACCAGTAAAGCCAGTACATACCAGAGGCACGACCAACCTACTAATCCCGAAATTCAACTACGAGCTTTTTAACTGCAACAACTTTAATATACGCTATTGGAGCTGGAATTACCGCGGCTGCTGGCACCAGACTTGCCCAC
+
<DDD<CCHHGGHIIIIIIIIGGIIIIIIIIHIIIIIIEGC/CEHHFHHHHH1D1FH?GHIC@H<CGHHFHHI<1EEGHEGHFHE@GE1F?<C1CHHFEHIHFHCHECGHGFHGIEHIHHHHHIGHHEHHIIIHGHIDIHGCGHHHIHG?GHFCHGHCGHHIHHHEFCHHHFGHIHHGHHECDHFHGFF@E0HIHEGHHHFCHHCFCFEHFHHHCHIEHHCH@CHCFHCGEHHHHHDHHEHGCACCDE<?HHGCFFC?HGIHHHGC<@@HHHEHF<G?GIHHHCCF@HHHIHHHGEFCHD<CGCEGCGD<1HEECHHHIHIIIHHHHFHHGD11FCGEE@D<00
@HISEQ:969:HM2KJBCX2:2:1102:1320:12283 2:N:0:ACTATGCA
CACGTTTATTCCCCCAACTATCCCTATTAATCATTACGGTGATCCTAGAAACCAACAAAATAGAATCATGCCGTCCTATTTCGTTATTCCATGCTAATCTATTCAAGCATAAAGCCTGCTTTAAACACTCTAATTTTTTCAAAGTAACAGTCCTAGCTCCCTATTACACCTAGTGAAAGGCATAGTAGTTCACTAGAAGGTGGAGATTGACATTACCAGTACATATCCGAAGACACGACCGGTACGCCAATCCCGAAATTCAACTACGAGCTTTTTAACTGCAACAACTTTAATATACGCTATTGGAGCTGGAATTACCGCGGCTGCTGGCACCAGACTTGCCCTCCAA
+
ADDDDHHIIIIIIIIIIIIIIIIIIIIIIIGIIIIIIIIIHIIIGIIIIIIHIIIIIIHIIIHIIIIIIIIIHHIHIHHHHIIIIIIIIIIGHIIIIIIIIHIIIIHHIIIIIHIIIIIIIIIIIIIIHIIIIIHHIIIIIGIIIIIIIIIIIIIIIIIIIIIIIIIIIIIIIIIIIIIIIIIIIIIIIIIIIIIIIIIIIIIIIIIIIIIIIIIIIIIIIIIIIIIIIIIIIIHIIHIIIIIIIIIGIIIIIHIIIIIIIIIIIIIIIIHIIIIIIIIIIIIIIIIIIIIIIIIIIIIIIIIIIIIIIIIIIIIIIIIIIIIIIIIIIIIIIIIIIIIIIIIIDDDDD
@HISEQ:969:HM2KJBCX2:2:1102:7430:12526 2:N:0:ACTATGCA
CACGTTTATTCCCCCAACTATCCCTATTAATCATTACGTCGATCCTAGAAACCAACAAAATAGAATCAAACGTCCTATTTCATTATTCCATGCTAATGTATTCAAGCGCGAGCTTGCTTTAAACACTCTAATTTTTTCAAAGTAACAGTCCTGATTTCCCGCGACACCAAATTAATGACATCGTGGTTCGTCAGAAGGGAGAAACCAATAATGCTAGTACGTACAAAGTACGACCGACATATTAGTCCCGAAATTCAACTACGAGCTTTTTAACTGCAACAACTTTAATATACGCTATTGGAGCTGGAATTACCGCGGCTGCTGGCACCAGACTTGCCCTCCAA
+
DADDDHGIIIIIIIIIHHHHHIHIHIIIIIIIGIIIIIIIIIIIIIIIIEHIIFHHIHIIIIHHIIHIHIIEHHGGHIHIIHIHIIIHHIIIHIIHHIIIIGIIHHIIHHIHHHHHHHIIIIIIIHIHIIHIHIHHHIIIIIIIIIIIIHIIIIIIIIIIIIIIIIIHIIIHIIIIIIIIHIGIIIHHIIIHIIIIIIIIIIIIIIIIIIIIIIIIIIIIIIIHIIIIIIIIIIGIIIIIIIHIIHHIIHIIIIIIIIHIIIIIIHIIHIIIIIIHHIIIIHIIIIIIIIIIIIIHIIIIIIIIIIIIIIIIIIIIIIIIIIIIIIIIIIIIHIIIIIIDDDDD
@HISEQ:969:HM2KJBCX2:2:1102:5791:12768 2:N:0:ACTATGCA
CACGTTTATTCCCCCAACTATCCCTATTAATCATTACGTCGATCCTAGAAACCAACAAAATAGGGTCAAACGTCCTATTTCATTATTCCATGCTAATGTATTCAAGCGTGTGCCTGCTTTAAACACTCTAATTTTTTCAAAGTAACGGTCCTGATTCCCCATGACACCAAATTAATGACATCACAGTTCGTCAGAAGGTAGAAATCAATAATACCAGTGCATACCGGAGGCACGACCAATATATTGATCCCGAAATTCAACTACGAGCTTTTTAACTGCAACAACTTTAATATACGCTATTGGAGCTGGAATTACCGCGGCTGCTGGCACCAGACTTGCCCTCCAA
+
DDDDDHHIIIIIIIIHIIIIIIIIIIIIIIIIIIIIIIIIIIIIIIIIIIIIIIHIIHIIIIIIHIIIIIIIHHIIIIIIIHHIIIIIIIIIGIIIIIIIIHHHHIIIIIIIIIIIIIIIIIIIIIHHHHIIIIIIHIIIHIIIIIIIIIHIHIHIIIIIIIIIIIIIIIIIIIIHIHHIIIIIIIIIIIIIIIIIIIIIIIIIIIIIIIIIIIIIIIIIIIIIIIIIIIIIIIIIIIIIIIIHHIIIIIIIIIIIIIIIIIIIIIIIIIIIIIIIIIIIIIIIIIIIIIIIIIIIIIHHHIIIIIIIIIIIIIIIIIIIIIIIIIIIIIIIIIIIIIIIIDDDDD
@HISEQ:969:HM2KJBCX2:2:1102:7702:13683 2:N:0:ACTATGCA
CACGTTTATTCCCCCAACTATCCCTATTAATCATTACGTCGATCCTAGAAACCAACAAAATAGAATCAAACGTCCTATTTCATTATTCCATGCTAATGTATTCAAGCGCGAGCTTGCTTTAAACACTCTAATTTTTTCAAAGTAACAGTCCTGATTTCCCATGACACCAAATTAATGACATCGTGGTTCGTCAGAAGGGAGAAACCAATAATGCTAGTACGTACAAAGTACGACCGACATATTAGTCCCGAAATTCAACTACGAGCTTTTTAACTGCAACAACTTTAATATACGCTATTGGAGCTGGAATTACCGCGGCTGCTGGCACCAGACTTGCCTCCAA
+
DDDDDIHIIIIIIIIIIIHHIIIIIHIIIIIIGHHIIIIIHIIIIIIIHIIHHIIGFFFHIIHHIHIIEHHHHIIIIHIGFFHIEHHG@HHIIIIIIIIIIIIIHIIIHIIIHHIIIIHIHHIHIIIIIHHIIHHIIIIIIHIIIIIIIIHIHHHHHHHIHHHIHHHIIHHIGIIIIIIIIIIIIIIIIIHIIIIIIIHIHIHHIIIIIIIIIGIIIIIIIHIIIIIIIIIIIDIIHGGGGIIIIIIIIIIIIIIIIIIHHIIIIIIIIIHIIIIHEHIIIIHHEIIIIIIIIIIIIHIIIIIIIIIIIIIIHIIIIIIIIIIIIIIIIIIIHIIIIIDDDDD
@HISEQ:969:HM2KJBCX2:2:1102:7377:13401 2:N:0:ACTATGCA
CACGTTTATTCCCCCAACTATCCCTATTAATCATTACGGTGATCCTAGAAACCAACGAAATAGAATCGAACGTCCTATTTCATTATTCCATGCTAATGTATTCAAGCGTTAGCCTGCTTTAAACACTCTAATTTTTTCAAAGTAACAGTCCTGTTTCCCTGCAACACCAAATTAATGGCATTACAGTTCTTCAGAAAGGAGGAATCAGCGAAGCCAGTGCATACCAGTGGCACGACCAACCTGCTGACCCCGAAATTCAACTACGAGCTTTTTAACTGCAACAACTTTAATATACGCTATTGGAGCTGGAATTATCGCGGCTGCTGGCACCAGACTTGCCCTCCAA
+
DDDDDIIIIIIIIIGIIIIIIIIGIHIIIIIIIIHIIGGHIIIIHHIIIIIIIIIIIGIHIHHIIIIHHHIIIIHIIIIHIIIHIIIHHIIIIHIIGIIIIIIIIHHHIIIIIIIIIHIIIIIIHIHIIHIIIHIIIIHIIIIIIHHIHIIIIIIIIIIIIIIIIIIGHEHIIIHIIIIIIIIIHIIIIIGIIHEIIIIIHIIIIIIIIIHIIIIIIIIIIIIIIHIIIIIIIIIIIIIIIIIHHIIHIIHIIIIIIIHHIIIIIIIIIIIIIIIIIIIIIIIIIIIIIIHIIIIIIIIIIIIIIIIIIIIIIIIIIIIIIIIIIIIIIGIIIIIIIIIIIDDDDD
@HISEQ:969:HM2KJBCX2:2:1102:6417:14024 2:N:0:ACTATGCA
CACGTTTATTCCACCCAACTATCCCTATTAATCATTACGTCGATCCTAGAAACCAACAAAATAGAATCAAACGTCCTATTTCATTATTCCATGCTAATGTATTCAAGCGCGAGCTTGCTTTAAACACTCTAATTTTTTCAAAGTAACAGTCCTGATTTCCCACGACACCAAATTAATGACATCGTGGTTCGTCAGAAGGGAGAAACCAATAATACTAGTACGTACAAAGTACGACCGACATATTAGTCCCGAAATTCAACTACGAGCTTTTTAACTGCAACAACTTTAATATACGCTATTGGAGCTGGAATTACCGCGGCTGCTGGCACCAGACTTGCCCTCCAA
+
DDDDDIIIIIHIIIIIIIIIIIIIIIIIIIIIIIIIIHHIIIIIIIIIIIIIIIIHIHIIIIIIIIIIHIHIGHIIIIIIIHHIIGIHIEHHIIIHIIIIIIHHIIIIIIIHIIIIHIIIIIIIIIIIIIIHIIIIIIIIIIIIIIIIIIIIIIIIHIIIIIIIIIIIHIIIIIIIIIIIIHIIIIIIIIIIIIIIIIIIIIIIIIIIIIIIIIIIIIIIIIIIIIIIIIIIIIIIIIIIIIIIIIIIIIIIIIIIIIIIIIIIIIIIIIIIIIIIIIIIIIIIIHIIIIIIIIIIIIIIIIIIIIIIIIIIIIIIIIIIIIIIIIIIIIIIIIIIIIIIDDDDD
@HISEQ:969:HM2KJBCX2:2:1102:19429:13513 2:N:0:ACTATGCA
CACGTTTATTCCCCCAACTATCCCTATTAATCATTACGGTGATCCTAGAAACCAACAAAATAGAACCATGCCGTCCTATTCTATTATTCCATGCTAATGTATTCGAGCAAAAATGCCTGCTTTAAACACTCTAATTTTTTCAAGGTAAAGGTCCTGGATCCGCAAGACACCCAATTAAGGACATCAAGTTTCTCCAGAAGGTGAGAAATCAACAGCGACAGTTCATACCCCTTAAGGCATGACCATCACGTCAATCCCGAAATTCAACTACGAGCTTTTTAACTGCAACAACTTTAATATACGCTATTGGAGCTGGAATTACCGCGGCTGCTGGCACCAGACTTGCCCTCCAA
+
CDDCDIIIIIIIIIIIHHIIIHIGIIIIIIIIIHIIIIIIIIIIIIIIGIHIHIHIIIIIIIHHHIIIIIIIIEHHIIIIIHIIIIIIHHHIH?GHHIICHDHHIIIHIIIIIIIIIHIHHHIIHHIIIHIIIHHHHHHHHIHGHHHHHIFHIIHHIIIIIIIIIIIIIHGHIHHHIIHIIIHIIHIIIIIIIIHIIIIIIIIIIIIIIIIIIIIHIIIIIIIIIIIIIIIIHHIIHIIIIIIIIHIHHIHGIHIHIIIIIIIIHHHHDHIIIIIIIIIIHHIHIIIIIIIIIIIHHIIIHIIIIIIIHHIIIIIIIIIIIIIIIHIIIIIIIIIIIIIIIIIIIHIHDDDDA
@HISEQ:969:HM2KJBCX2:2:1102:7601:14338 2:N:0:ACTATGCA
CACGTTTATTCCCCCAACTATCCCTATTAATCATTACGTCAATCCTAGAAACCAACAAAATAGGATCAACGTCCTATTTCATTATTCCATGCTAATGTATTCAAGCGCGAGCCTGCTTTAAACACTCTAATTTTTTCAAAGTAACAGTCCTGATTCCCCGCCACACCAAATGAATGACATGATGGTTCGTCAGAAGGTAGGAACCAGTAACACCAGTACGTACCTAAGGCACGACCAACGTACTGATCCCGAAATTCAACTACGAGCTTTTTAACTGCAACAACTTTAATATACGCTATTGGAGCTGGAATTACCGCGGCTGCTGGCACCAGACTTGCCCTCCAA
+
DDDDDIIIIIIIIIIIIIIIIIIIIIIIIIIIIIIIIIIIIIIIIIIHIIIIIIIIHHHIIIHHIIIIIIIIIIIIIIIIIIIIIIIIIIIGIIIIIIIIHHHHHIIHIIIIIIHIIIIIIHHIIIIIIIIIIIIIIIIIIIIIIIHHIIIIHIIIHIIIIIIIIIIIIIIIIIIIIIIIIIIIIIHIIIIIIIHHIIIIIIIIIIIIIIIIIIIIIIIIIIIIIIIIIIIIIIIIIIIIIIIHIIIHIIIIIIIIIIIIIIIIIIIIIIIIIIIIIIIIIIIIIIIIIIIIHIIIIIIIIIIIIIIIIIIIIIHIIIIIIIIIIIIIIIIIIIIIIIIIDDDDD
@HISEQ:969:HM2KJBCX2:2:1102:12340:14109 2:N:0:ACTATGCA
CACGTTTATTCCCCCAACTATCCCTATTAATCATTACGTCGATCCTAGAAACCAACAAAATAGAATCAAACGTCCTATTTCGTTATTCCATGCTAATGTATTCAAGCGTGAGCCTGCTTTAAACACTCTAATTTTTTCAAAGTAACAGTCCTGATTCCCCATGACACCAAATTAATGACATCATGGTTCGTCAGAAGGTAGGAATCAATAATACCAGTACGTACAATAGCACGACCAATAAATTGATCCCGAAATTCAACTACGAGCTTTTTAACTGCAACAACTTTAATATACGCTATTGGAGCTGGAATTACCGCGGCTGCTGGCACCAGACTTGCCCTCCAA
+
@D@D0<CECC@G?C//DCCHHHIHIIIHIHIGHFHE?1FGHHHGHHIHHGHCEHHHE@?HH?@F@C<GEGH@GHHHHEFH?CCCGFHCFH1<EEHHGGHHGHFIHHFFHHG0FHIHIIIHEHHHHHHHEHIHGEHIAEHEHIIHHHHG?HIIHHCHIHED?GCDEHHHFHFFHHHCHGEHHIIHDIIHFHEEHHHG@/HHH?IIIFIHEHHHHEHHHFHHGEHIIHEHHIHHEHHEIIIHHC@CHHBDFGHHHH?HIIHHEEHHHHHGIIIIIIHIIIHHHHG@GHHHHHEIIHHHHHHHHFHHHHHHIIIIIIIHHHIHHIIIHIIIIHIHHIIIHIIHDDDDD
@HISEQ:969:HM2KJBCX2:2:1102:7108:14664 2:N:0:ACTATGCA
CACGTTTATTCCCCCAACTATCCCTATTAATCATTACGTCAATCCTAGAAACCAACAAAATAGAATCAAACGTCCTATTTCATTATTCCATGCTAATGTATTCAAGCGTGCGCCTGCTTTAAACACTCTAATTTTTTCAAAGTAACAGTCCTGATTCCCCACGACACCAAATTAATGACATCGCGGTTCTTCAGAAGGTAGGAACCAATAATGCCAGTACGTACCGAGGCACGACCGACAGTCTGATCCCGAAATTCAACTACGAGCTTTTTAACTGCAACAACTTTAATATACGCTATTGGAGCTGGAATTACCGCGGCTGCTGGCACCAGACTTGCCCTCCAA
+
DBBDDIIIIHIGHHIIIIIEHHHIIIIIIIIEHEHHEEHIIGHHHH@GHIIHIIIIIGHGHHHEHIIHHIIIHHHHHIHHHHHHIEHH?CGHIHIIIHHGHIHHHEHHIHHIHHIIIHIIIIIIHIIIIIIIIIIIIHIIIIGIIIIIIIIIIIHHHHHIHIIIIHIIHIIIIIIIIIIIHIIIIIIIIIIHIHHIIIHHHIIIIHIIHHHGIIIIIIIIIIIIIIIIIIIIIIIIIIIIHGHFIIIIIIIIIIIIIIIIIIIIIIIIIIIIIHHHIIGIIIIIHHIIIIIIIIIIIIIIIIIIIIHIIIIIIHIIIIIIIIHIIIIIIIIIIIHIIHIIDDDDD
@HISEQ:969:HM2KJBCX2:2:1102:5816:13752 2:N:0:ACTATGCA
CACGTTTATTCCGCCCAACTATCCCTATTAATCATTACGTCAATCCTAGAAACCAACAAAATAGGGTCAAACGTCCTATTTCATTATTCCATGCTAATGTATTCAAGCTAATGCCTGCTTTAAACACTCTAATTTTTTCAAAGTAACAGTCCTAACTCCCCATGACACCAAATAAATGAAATCATGGTTCGTCAGAAGGGAGAAATCAATGATACCAGTACGTACCAGAGGCACGACCGATATATTGATCCCGAAATTCAACTACGAGCTTTTTAACTGCAACAACTTTAATATACGCTATTGGAGCTGGAATTACCGCGGCTGCTGGCACCAGACTTGCCCTCCAA
+
0DDADIICHC@HHICEEHHGG@HHIIHGHIEH<@@FCEEHCCHCFHFHHIGHIHIEEHHICFHIEGFCHH?CGFCHHHHHIHEHCHH@E?FHIHGEGHI@GFGCGHGHIIEIIHHEF?GHHGHCHHIHHHFGHIHHHHHHCHHHHEHEFGHEFHFHIHHGHHHHIHHHIHHEHHHFHHGHHGHHHHDCIDIIIHHHFGHHHFHHG?F?HHHHHHHHEHIIHH?GFEBEHAFECEEHCIHIIIHF<<IHHCIHFCHHHHHD<HHHCIHEIHHHIHFHHHEIHIIIHGGGGIHHHFIHEGCEHEIIHHGEG@HCCHHHDHIHGHHEIIHIIHIHHHGECHDHHH@D@D@
@HISEQ:969:HM2KJBCX2:2:1102:9652:14914 2:N:0:ACTATGCA
CACGTTTATTCCCCCAACTATCCCTATTAATCATTACGTCAATCCTAGAAACCAACAAAATAGGATCGAACGTCCTATTTCATTATTCCATGCTAATGTATTCAAGCGTTAGCCTGCTTTAAACACTCTAATTTTTTCAAAGTAACAGTCCTGTTTCCCTGCAACACCAAATTAATGGCATTACAGTTCTTCAGAAAGGAGGAACCAGCAAAGCCAGTGCATACCAGTGGCACGACCAACCTGCTGATCCCGAAATTCAACTACGAGCTTTTTAACTGCAACAACTTTAATATACGCTATTGGAGCTGGAATTACCGCGGCTGCTGGCACCAGACTTGCCCTCCAA
+
DDDDDGIIIIIIIIIHIIIIIIIIIIIIIIIIIIIIIIIIIIIIIIIIIIIIIIIIHIHIIIHHIIIGFHIIIIIIIIIIIIIIIIIIIIIIIIHHIIIIIHHIIIIHIIIHIIIIIHIIIIIIIIIIIIIIIIIIIIIIIIIIIIIIIIIIIIIIHIIIIIIIIIIIIIIIIIIIIIIIIIIIIIIIHIIIIIIIHIIIIIIHIIIIIIIIIIIIHIIIIIIIIIIIIIIIIIIIIIIIIIIIHIIIIIHIIIIIIIIIIIIIIIIIIIIIIIIIIIIIIIIIIIIIIIIIIIIIIIIIIIIIIIIIIIIIIIIIIIIIIIIIIIIIIIIIIIIIIIIIIDDDDD
@HISEQ:969:HM2KJBCX2:2:1102:6301:14863 2:N:0:ACTATGCA
CACGTTTATTCCCCCAACTATCCCTATTAATCATTACGTCGATCCTAGAAACCAACAAAATAGAATCAAACGTCCTATTTCATTATTCCATGCTAATGTATTCAAGCGCGAGCTTGCTTTAAACACTCTAATTTTTTCAAAGTAACAGTCCTGATTTCTCGCGACACCAAATTAATGACATCGTGGTTTGTCAGAAGGGAGAAACCAATAATGCTAGTACGTACAAAGTACGACTGACATATTAGTCCCGAAATTCAACTACGAGCTTTTTAACTGCAACAACTTTAATATACGCTATTGGAGCTGGAATTACCGCGGCTGCTGGCACCAGACTTGCCCTCCAA
+
D<0<<FH@E111<FHIIIIIIIIIIIIIIIIIIIIIIIHEHHHIIIIIIIIIIIGIHHIIIIHHI1DH1DF0<CE@FEFHH1CH?1G@HF11<<@D@FFHG<1@F7<</06FB66<GHHCGGH<1F1?EHGDIIHHICCGHIHGF?EHGBFCC1B0<F0D?E<CEHIHHGH/@GH/C/G<.<:<7CDC?<<CC?HFDBGC<1<<9FGFFH@1FD111CCFCFIIIHHA:<=IIHEHGHC@D<EHF?HF1CIIIIIIHIIIIIIIIIIIIIIIIIIIIIIIIIHIIIIIIIIIIIIGHIIIIIIIIIIIIIHIIIIIIIIIIIIIIIIIIIIIIIIIIIIDDDDD
@HISEQ:969:HM2KJBCX2:2:1102:21167:14358 2:N:0:ACTATGCA
CACGTTTATTCCCCCAACTATCCCTATTAATCATTACGTCAATCCTAGAAACCAACAAAATAGGATCAACGTCCTATTTCATTATTCCATGCTAATGTATTCAAGCGCGAGCCTGCTTTAAACACTCTAATTTTTTCAAAGTAACAGTCCTGATTCCCCACCACACCAAACTAATGACATGATGGTTCGTCAGAAGGTAGAAATCAGTAACACCAGTACGTACCGAAGGCACGACCAGCGTACTAATCCCGAAATTCAACTACGAGCTTTTTAACTGCAACAACTTTAATATACGCTATTGGAGCTGGAATTACCGCGGCTGCTGGCACCAGACTTGCCCTCCAA
+
@DDA@H?EGHHIIIIIIHHHHIIIGIHIHHHHHHCHHHGHHHGHIIIHIIIHIHIIIIHIHIIHHHEHHHGD@GCHHCHHGCHHEEE?G?FHHFHCGHHFFHGGHHGHDHIHHHHHFEHDEHHHIHGHHIHHECHFFFHHHHHHHHHIIHIHIHFIIIHHIHIHHIHHHFIIHGGHHIHHGIGHHIIIIIIIIIGIIIIIIHHIIIIHHGHHIHHHEEIIIIIIIIHIIHHIIIIIIHIIIIHDHHDIHHHE?HIHHHHHHHIHEIIIIHIIIIIIIIGIIHHIIHGIHIHHEIHIIIIHIIIIIIIIHIIIIIIIIIIIIIIIIHHHIIIIIIIIIIHIDDDDD
@HISEQ:969:HM2KJBCX2:2:1102:4427:15737 2:N:0:ACTATGCA
CACGTTTATTCCCCCAACTATCCCTATTAATCATTACGTCAATCCTAGAAACCAACAAAATAGGATCAAACGTCCTATTTCATTATTCCATGCTAATGTATTCAAGCGTTAGCCTGCTTTAAACACTCTAATTTTTTCAAAGTAACAGTCCTGTTTCCCTGCAACACCAAATTAATGACATTACAGTTCTTCAAGAAGGAGGAACCAGTAAAGCCAGTACATACCAGAGGCACGACCAACCTACTAATCCCGAAATTCAACTACGAGCTTTTTAACTGCAACAACTTTAATATACGCTATTGGAGCTGGAATTACCGCGGCTGCTGGCACCAGACTTGCCCTCCAA
+
@DDDDGHCHHHHIEHDEGHH@GHIIHIHCH1CF?<C<CHEH@CCGHFEH1D1@FCEHHGHI?1<1DG@HHICCCDCHHHCG@HG1FHGE?CFC@<FFHIHHHHHHHHHFHEIHEHIIIHHHEHHHHHHHHIHHIIIHHGHFCCG@HHIIGIIHFHD?IIHHHHC?GIHGEHEGIIHHHHHI@HHHHHIHGHG?GEHHGHHEIHHF@HHEHHHHCFIIIIIIIIHGHEHHGGCCCGHHIH;HEFCCGG8IIHEFEEHHIHGG<CHHHIHIHHHFCCIHHEHIHIIHEHHHHEHHHGIHHGHDEHHIHHIIIHFIHIIIHHECIHHEHHCIIIHIHHHHDDE@@AACD
@HISEQ:969:HM2KJBCX2:2:1102:10789:16576 2:N:0:ACTATGCA
CACGTTTATTCCCCCACTATCCCTATTATCATTACGTTGTACCTAGAAACCAACAAAATAGGTTCGAACGTCCTATTTCATTATTCCATGCTAATGTATTCAAGCGTTTGCCTGCTTTAAACACTCTAATTTTTTCAAAGTAACAGTCCTGACTCCCCACGACACCAAATTAATGACATCATGGTTCATCAGAAGGGAGGAATCAACGACCCCAGTGCGTACCGAAGGCACGACCGACGTATTGATCCCGAAATTCAACTACGAGCTTTTTAACTGCAACAACTTTAATATACGCTATTGGAGCTGGAATTACCGCGGCTGCTGGCACCAGACTTGCCCTCCAA
+
ADDDDIIIIIHHHIIDHHHIHIHIIIIIIFHIIGIIII?HHHIIIHHIIIIHHHHHIHFHHIHIIIIIIHHIEGEHIIHGGGEHIEHIIHIHFHIIHIIIHHIHIIIIIHIIIIIIIIHIIHHIIIIHIIHHHHIGIIIIIIIIIIIGIHIIIHIIIHHHIIIIIIIIHHHIHIIIIHHHIIIIHIHIHIIIIIIIHHHHHIIIIIIHGIIIIIIIHHHIIIIIIIIIIIHIIIIIIIHFDHHIIIIIHHIIIHHIIIIIIIIIIHIIIIHGGHIIIIIIIIIIIIIIIIIIIIIIIIIIIIIIIHIIIIIIIIIIIIIIIIIIIIIIIIIIIIIIIIIDDDDD
@HISEQ:969:HM2KJBCX2:2:1102:4191:17763 2:N:0:ACTATGCA
CACGTTTATTCCCCCAACTATCCCTATTAATCATTACGTCGATCCTAGAAACCAACAAAATAGAATCAAACGACCTATTTCATTATTCCATGCTAATGTATTCAAGTGTGAGCCTGCTTTAAACACTCTAATTTTTTCAAAGTAACAGTCCTGATTCCTCACAACACCAAATAAATGACATCATGGTTCGTCAGAAGGGAGAAACCGACGATGCCAGTACGTACCGAGGCACGACCAACATGATGGTCCCGAAATTCAACTACGAGCTTTTTAACTGCAGCAACTTTAATATACGCTATTGGAGCTGGAATTACCGCGGCTGCTGGCACCAGACTTGCCCTCCAA
+
DDDDDHIIIIIIHIIIHIIIIIIHIIIIIIIIIIIIIIIIIIHIIIIIIIHIHIHHCHHIIIIIIIIIHIIHEHIIIIIIIIHIIIIGHIHIIIIIHIIIIIIHHH@IHIIHHHIIIIIIIIIIHHHIIIHHHHIHIIIHIIIIIIIHIIIIIIHIIIIIIIIHIHIIIHIIIHHHIIIIIIIHIIHHHHGIIIIIIIIIIIIIIIIIIIIIIIIIIIIIIIIIIIIII?IIIIIIIIIIIIHGIIIIIGIIIIIIIIIHHHIIIIIIIIHIIIIIIIIIIIIIIIIIIIIIIIIHHFDGIIIIIIIIIIIIIIIIIIIIIIIIIIIIIIIIIIIIIIIIDDDDD
@HISEQ:969:HM2KJBCX2:2:1102:20649:18079 2:N:0:ACTATGCA
CACGTTTATTCCCCCAACTATCCCTATTAATCATTACGTCGATCCTAGAAACCAACAAAATAGGATCGAACGTCCTATTTCATTATTCCATGCTAATGTATTCAAGCGTTAGCTTGCTTTAAACACTCTAATTTTTTCAAAGTAACAGTCCAAATTCCCCGCAACACCAAATTAATGGCATTACGGATCATCAGGAAGGAGGAATCAGTGAGACCAGTACATACCAGAGGCATGACCAATCTACTAACCCCGAAATTCAACTACGAGCTTTTTAACTGCAACAACTTTAATATACGCTATTGGAGCTGGAATTACCGCGGCTGCTGGCACCAGACTTGCCCTCCAA
+
DDDDDIIIIIIIIIIIIIIIIIIIIIIIIIIIIIIIIIIIIIIIHIIIIIIIIHIIIIIIIIIIIIGIIHHIHHIIIIIIIIIIIIIHIIIIIIHIIIIIIIIIIIIIIIIIIIHIIIIIIIIIIIIIHIHHIIIIIIGIIIIHIIIGIHIIIIHHIIIGIIIIIIIIIIIIIIIIIIHIIIIIIIIIIIIIIIIIIIIIIIIIIIIIIIIIII=IIIIIIIIIIHIIIIIIIIIIIIIIIIIIHIIIIHIIIIIIIIIIIIIIIIIIIIIIIIIIIIIIIIIIIIIIIIIIIHIIIIIIIIIIIIIIIIIIIIIIIIIIIIIIIIIIIIIHIHIIIIIIIDDDDD
@HISEQ:969:HM2KJBCX2:2:1102:11147:18009 2:N:0:ACTATGCA
CACGTTTATTCCCCCAACTATCCCTATTAATCATTACGTCAATCCTAGAAACCAACAAAATAGGATCGAATGTCCTATTTCATTATTCCATGCTAATGTATTCAAGCGTTAGCCTGCTTTGAACACTCTAATTTTTTCAAAGTAACGGTCCTGTTTCCCTGCAACACCAAATTAATGACATTACAGTTCTTCAGAAAGGAGGAATCAGCGAAGCCAGTGCATACCAGTGGCACGACCAACCTGCTGACCCCGAAATTCAACTACGAGCTTTTTAACTGCAACAACTTTAATATACGCTATTGGAGCTGGAATTACCGCGGCTGCTGGCACCAGACTTGCCCTCCAA
+
<<D0<1DECF1<E@/C0D1DDF1<<C11CGHHI1<111<<@ECECCC1<@@11FHHHHG1CHHI111<CH11<1<CCF@EHI11D<1<1<<1<DHHHHIIHHGCGFHIIHHHHGDHB?HF8GBGGHFFEHG><G?HHFHCHHHIHH@GHGDHEG@BCHIIIHHHHGHEHEGGHGCHHHEGC/FEFHHECGFHHHEEHFHGHHEFIIIIIIIHGCG@HHHGHHIHIHHGH=AFHG<D?HFCHGB1DGE<CCC1GIHHG@IIIHIHCCEHGCEHHG@HFGIIIHHHC?HFHIIHHEHCIIHHHHFHHHEHIHIHHDDIHHEFHHGED<?CGHCHHFGCH@HCEDDDD@
@HISEQ:969:HM2KJBCX2:2:1102:8503:18987 2:N:0:ACTATGCA
CACGTTTATTCCCCCAACTATCCCTATTAATCATTACAACGGTCCTAGAAACCAACAAATAGAATCAAACGTCCTATTTCATTATTCCATGCTAATGTATTCAAGCGTAAGCCTGCTTTAAACACTCTAATTTTTTCAAAGTAACAGTCCTGATTCCCCACGACACCAAATTAATGACATCGCGGTTCTTCAGAAGGTAGGAACCGATAATGCCAGTGCGTACCGAGGCACGACCAACAATTCGATCCCGAAATTCAACTACGAGCTTTTTAACTGCAACAACTTTAATATACGCTATTGGAGCTGGAATTACCGCGGCTGCTGGCACCAGACTTGCCCTCCAA
+
DDDDDIIIIIIIIIIIIHIIIIIIIIIIIIHIIIIHIIIIIIIIIIIIIHHIIIIIIHHIIHGIHIIIIIIEFGHIIIHIIIIIHIHIIIIIIIIIIIIIIIIIIIIIIHIIIIIIIIIIIIIIIIIIIIIIIHIHHIIIIIIIIIHIIIIIIIIIIIIIIIIIIIIIIIIIIIIGIIIIIIIIIIIHIHIIIIIIIIIIIIIIIIIIIIIIIIIIIIIIIIIIIHIIIIIIIIIIIIIIHHHIIIIIIIIIIIIIIIIHHIIIIIIIIIIIIIIIIIIIIIIIIIIIIIIIIIIIIIIIIIIIIIIIIIGIIIIIHIIIIIIIHGCIIIIIIIIIIIIDDDDD
@HISEQ:969:HM2KJBCX2:2:1102:13150:18823 2:N:0:ACTATGCA
CACGTTTATTCCCCCAACTATCCCTATTAATCATTACGGTGATCCTAGAAACCAACAAAATAGAATCATGCCGTCCTATTTTATTATTCCATGCTAATGTATTCAAGCAAAATGCCTGCTTTAAACACTCTAATTTTTTCAAAGTAAAGGTCCTGGTTCCCCGCGACACCCAATTAAGGGCATCGTGGTTCTCCAGAAGGTGAGAAATTGACTACACCAGTTCATACCCCTTAAGGCACGACCGATGTGTCAATCCCGAAATTCAACTACGAGCTTTTTAACTGCAACAACTTTAATATACGCTATTGGAGCTGGAATTACCGCGGCTGCTGGCACCAGACTTGCCCTCCAA
+
DDDDDIIIIIIIHIIIIIIIIIIIIIIIIIIIHIIIIIIIIIIIIIIIIIIFEHHIIIHIIIIIIIIIIHIHGHIIIIIIIIIIIHIIIIIIIIIIIIHIIGHIHHIIIIIIIIHIIIIIHHIIHIIIIIHIHIIIHIIIIIIIIIIIIIIIIIIIIIHIIIIHIIIIIIHIIIIIIIHIIIIIIIIIIHIIIIIIIIIIIIIIIIIIIIIIIIIIIIIIIIIIIIIIIIIIIIIIIIIIIIIIIIIIIHGIHHIIIIIIIIIIIIIIIIIIIGIIIIIIIIIIIIIIIHHHHHHIIIIIIIIIIIIIIIHIIIIIIIHIIIIIIIIIIIIIIIIIIIIIIIIIIIIDDDDD
@HISEQ:969:HM2KJBCX2:2:1102:1970:18362 2:N:0:ACTATGCA
CACGTTTATTCCCCCAACTATCCCTATTAATCATTGCTCACAAATCCAAAAACCAACAAAATACGATAAACGAGCCCTAACTTATTATTCCATGCTAATGTATTCATAACTAACCGCCTGCTTTAAACACTCTAATTTTTTCAAAGTAAAGGTCCTGGATTGCGAACCCAACCCAGCAAAGGGCAGGAACGTTCTCCAGGAAGATGGTAAGCGCGCATCGGCACTCACACACGAAACCGTGGCGGGCCAAGCGCACTATACCAGAAATCCAACTACGAGCTTTTTAACTGCAACAACTTTAATATACGCTATTGGAGCTGGAATTACCGCGGCTGCTGGCACCAGACTTGCCCTCCAA
+
DDDBDHHIHIIHIIIIIIIIIIIIIHIIIIHIIIIIIHIHIIIIIIIIIIIHIHIGIHHIIIIGHGHIHHH=HHCHGHEHHHHGIHGIHHHHH?GHEFHIHDGH@GHIIIHIIIHGIIHHHHIIHHHIHIIIHIIHHHIIIHHHHHHHHHIHIHIIIIHIIIIHHHHHHHHHIIIIIHHIHHIIIIIIIIIHEHIIIIIIIIIIIIIIIIHIIIIIIIIIIIIIIIIIIHHHHIIIIIIIIIIIIIHIIIIIIIHHHIIIIIIIIIHGHIIIIIIIIIIIIIHIIIIIIIIIIIIIIIIIIIIHGHHIIIIIIIIIIIIIHIIIIIIIIIIIIIIIIIIIIIIIIHIIIIIIIDDDDD
@HISEQ:969:HM2KJBCX2:2:1102:9283:19449 2:N:0:ACTATGCA
CACGTTTATTCCCCCAACTATCCCTATTAATCATTACGGCGGTCCTAGAAACCAACAAAATAGAACCACACGTCCTATTCTATTATTCCATGCTAATGTATTCGAGCATAGGCCTGCTTTGAACACTCTAATTTTTTCAAAGTAAAAGTCCTGGTTCCCCGACACACCCAGTGAAGGGCATGCGGCTCCCCAGAAGGAAAAACCCGGCCGGACCAGTGCACGCGGTGAGGCGGACCGGCCAGCCAGGCTCAAGGTTCAACTACGAGCTTTTTAACTGCAACAACTTTAATATACGCTATTGGAGCTGGAATTACCGCGGCTGCTGGCACCAGACTTGCCCTCCAA
+
DDDDDIIIIIIIIIIIIIIIIIIIIIIIIIIIIIHIIHHIIHHIHIIHIIHIHIIIIHIIHI@HEHIHHFHHIIIIIIIHIEHIIIIHHIHEHHIIHIIIIHHHIFGIIIIIIIIIIIIIIHIHIIHIIHHHHIIHIIIIIHHIIIIIHIIIIHHHIIIIIIIIIHIIIIIIIIIIIHIIHIIIHIHIIHIIIIIIIIIHHHHIIIIIIIIIIIIIIIIIIIIIIIIIIIIIIIHIIIIIIIHGGIIIIIIIIIIIIIIIIIIIIIIIIIIIIIIIIIIIIIIIIHIHIIIIIIIIIIIIIIIIIIIIIIIIIIIIIIIIIIIIIIIIIIIIIIIIIIIIDDDDD
@HISEQ:969:HM2KJBCX2:2:1102:13694:20741 2:N:0:ACTATGCA
CACGTTTATTCCCCCAACTATCCCTATTAATCATTACGTCAATCCTAGAAACCAACAAAATAGGATCGAACGTCCTATTTCATTATTCCATGCTAATGTATTCAAGCGTTAGCCTGCTTTAAACACTCTAATTTTTTCAAAGTAACAGTCCTGTTTCCCTGCAACACCAAATTAATGACATTACAGTTCTTCAAGAAGGAGGAATCAGTAAAGCCAGTACATACCATTGGCACGACCAACCTACTGACCCCGAAATTCAACTACGAGCTTTTTAACTGCAACAACTTTAATATACGCTATTGGAGCTGGAATTACCGCGGCTGCTGGCACCAGACTTGCCCTCCAA
+
DDDDDIIIIIIIIIIIIIIIIIIIIIIIIIIIIHIIIIIIIIIIIIIIIHHIHHIIGIIIHHFHIIIIIIIHIIIHHIIIIIIIIIIIIHHHIIIIIIIIIIIIHIIIIIIHIIIIIIIIIIIIIIIHIIIIIIIIIIIIIIIIIIIIIIIIIIIIIIIIIIIIIIIIIIHIIIIIIIIIIIIIIIIIIIIIIIIIIIIIIIIIIIIIIIIIIIIIIIIIIIIIIIIIIIIIIIIIIHGIIIHHHIHIIIIIIIIIIIIIIIIIIIIIIIIIIIIIIIIIIIIIIIHIIIIIIIIIIIIIIIIIIIIIIIIIIIIIIIIIIIIIIIIIIIIIIIIIIIIIIDDDDD
@HISEQ:969:HM2KJBCX2:2:1102:20029:20597 2:N:0:ACTATGCA
CACGTTTATTCCCCCAACTATCCCTATTAATCATTACGTCGATCCTAGAAACCAACAAAATAGAATCAAACGTCCTATTTCATTATTCCATGCTAATGTATTCAAGCGCGAGCTTGCTTTAAACACTCTAATTTTTTCAAAGTAACAGTCCTGATTTCCCGCGACACCAAATTAATGACATCGTGGTTCGTCAGAAGGGAGAAACCAATAATGCTAGTACGTACAAAGTACGACCGACATATTAGTCCCGAAATTCAACTACGAGCTTTTTAACTGCAACAACTTTAATATACGCTATTGGAGCTGGAATTACCGCGGCTGCTGGCACCAGACTTGCCCTCCAA
+
DBD@B<C<DFHHHIHHEHIH?HH@HHHIHEHHGIIHIGH1<CH?CCEHHHH?1<DGEGHIHIHGIHECE1<CGF@GHIFHHCG?HHCCGGHHHEGIIHFHHHHHHDHGHEIHG@CGHHHHIHIIHGHIHIHHIGHHHHHHIIHHIIHHHHH@GHHDHDHDCEHIHHEHIHHHHIHHHIIIIIHHHHIIHHHIIIIHFHGHIIIIIIHHHIHDEHHHHIIIIIIIIIIHIIHHIIIHIIIIHHHHIIIIIHIIIHIHIIIHIIIIHIIIIHIIIIHHIIIIIHHEHHHIIIIHIIIIIIIIIIIIIHIIIIIIIIIHIIIIIIIIIIIIIIIIIIIIIIIDDDDA
@HISEQ:969:HM2KJBCX2:2:1102:10458:19787 2:N:0:ACTATGCA
CACGTTTATTCCCCCAACTATCCCTATTAATCATTACGTCAATCCTAGAAACCAACAAAATAGGATCAACGTCCTATTTCATTATTCCATGCTAATGTATTCAAGCGCGAGCCTGCTTTAAACACTCTAATTTTTTCAAAGTAACAGTCCTGATTCCCCACCACACCAAATTAATGACATGATGGTTCGTCAGAAGGTAGAAATCAGTAACACCAGTACGTACCGAAGGCACGACCAGCGTACTAATCCCGAAATTCAACTACGAGCTTTTTAACTGCAACAACTTTAATATACGCTATTGGAGCTGGAATTACCGCGGCTGCTGGCACCAGACTTGCCCTCCAA
+
DDDDDIIIIIIIIIIHHIIIIIIIIIIIIIIIIIIIIIIGHIIIIIIIIIIIIIHIIIHIIIHIIIIIIIIIIIIIIIIIHIIIIIIIIIIGIIIIIIIIIHHIIIIIIIHIIIIIHIIIIIIIIHIHIIHIIIIIIIIIIHIIIIIHHIHIIIIHIIIIIIIHIHIIIIHIIIIIIIIIHIIIIIIIIIIIIIIIIIIIIIIIIIIIIIIIIIIIIIIIIIIIIIIIIIIIIIIIIIIIIIIHIIHHIIIIIIIIIIHHIHIIIIIIIIIIIIIIIIIIIIIIIIIIIIIIIIIIIIIHIIIIIIIIIIIIIIIIIIIIIIIIIIIIIIIIIIIIIIIIDDDDD
@HISEQ:969:HM2KJBCX2:2:1102:8072:20341 2:N:0:ACTATGCA
CACGTTTATTCCCCCAACTATCCCTATTAATCATTACGTCAATCCTAGAAACCAACAAAATAGGACGTTGATCCTATTTCATTATTCCATGCTAATGTATTCAAGCGCGAGCCTGCTTTAAACACTCTAATTTTTTCAAAGTAACAGTCCTGATTCCCCACCACACCAAATTAATGACATGATGGTTCGTCAGAAGGTAGAAATCAGTAACACCAGTACGTACCGAAGGCACGACCAGCGTACTAATCCCGAAATTCAACTACGAGCTTTTTAACTGCAACAACTTTAATATACGCTATTGGAGCTGGAATTACCGCGGCTGCTGGCACCAGACTTGCCCTCCAA
+
DDDDDIIIIIIIIIIIIIIIIIIIIIIIIHIIIIIHIIIIIIIIIIIIIIIIIIHIHGHHIIIIIIIHHIIIIIIIIHIIIIIHIHIIIIIHIIIIIIIIIHHIIIIIIIIIIIIIIIIIIIIIIIIIIIIIIIIIHIHIIIIIIIIHIIIIIIIIIIHHHHHHIIIIIIHHHIIIIIIIIIIIIIIHIIIIIIIIIIIIIIIIIIHIIIIIIIIIIHIIIIIIIIIIIIHIIIIIIIIIIIHHIIIIIIIIIIIIIIIIIHIIIIIIIIIIHIIIIIIIIHIHIGIIIIIIHIIIIIIIIIIIIIIIIIIGIIIIIIIIIIIIIIIIIIIIIIIIIIIIDDDDD
@HISEQ:969:HM2KJBCX2:2:1102:10528:20198 2:N:0:ACTATGCA
CACGTTTATTCCCCCAACTATCCCTATTAATCATTACGTCAATCCTAGAAACCAACAAAATAGGTTTGAACGTCCTATTTCATTATTCCATGCTAATGTATTCAAGCGTTAGCCTGCTTTAAACACTCTAATTTTTTCAAAGTAATAGTCCTGATTTCCAATCACACCAAATAAATGGCATGAAAGTTCCTCAGAAGGTAGAGATTTATCTCACCAGTACAGACAATTAAGCCTGACCAATGGGTAAACCCCGAAGTTCAACTACGAGCTTTTTAACTGCAACAACTTTAATATACGCTATTGGAGCTGGAATTACCGCGGCTGCTGGCACCAGACGCCCTCCAA
+
DDDDDIIIIIHHIIIHHIIHIIIIIIIIIIIIIIIIIIIGIIIIIIIIIIIHHHHHGHIIIIHIIIHIGIGIIGHIGIIIIGIIEHHHFHIIHIIIIIIIIHIIIIIIIIIIIIIIIIIIIIIIIHIIIIHIIIIIIIIIIIIIIIIIIIIIIIIIIIIIIIIIIIIIIIIIIIHIIIGIIIIIIIIIIIIIIIIIIIIIIIIHIIIIIIIIIIIIIIIIIIIIIIIIIIIIIIIIIIIIIIIIIIIIIIIIIIIIIIIIIIIIIIIIIIIIIIIIIIIIIIIIIIIIIIIIIIIIIIIIIIIIIIIIIIIIIIIIIIIIIIIIIIIIIIIIIIH<IIIIDDDDD
@HISEQ:969:HM2KJBCX2:2:1102:13586:21735 2:N:0:ACTATGCA
CACGTTTATTCCCCCAACTATCCCTATTAATCATTACGTCAATCCTAGAAACCAACAAAATAGGATCGAACGTCCTATTTCATTATTCCATGCTAATGTATTCAAGCGTTAGCTTGCTTTAAACACTCTAATTTTTTCAAAGTAACAGTCCAAATTCCCCGCAACACCAAATTAATGGCATTACGGCTCATCAGGAAGGAGGAATCAGTGAGACCAGTACATACCAGAGGCATGACCAACCTACTAACCCCGAAATTCAACTACGAGCTTTTTAACTGCAACAACTTTAATATACGCTATTGGAGCTGGAATTACCGCGGCTGCTGGCACCAGACTTGCCCTCCAA
+
DDDDDIIIIIHHHHIIIIIIIIIIIIIIIIIIIIIIIIIIIIIIIIIIIIIIIIIIIIIIHHHIHIIIIHHIIIIIIIIIIIIIIIIEHHIIIIIIIIIIIIIIIIIIIIIIIIIIIIIIIIIIIIIIIHIIIIIIIHIIIIIHHHHHHIIIIIHIIIIIIIIIIIIIIIIIIIIIIIIIIIIIIIIIIIIIIIIIIIIIIIIIIIIIIIIIIIIIIIIIIIIIIIIIIIIIIIIIIIIIIIIHHIHIIIIIIIIIIIIIIIIIIIIIIIIIIIIIIIIIIIIIIIIHIIIIIIIIIIIIIIIIIIIIIIIIIIIIIIIIIIIIIIIIIIIIIIIIIIIIIDDDDD
@HISEQ:969:HM2KJBCX2:2:1102:3894:23107 2:N:0:ACTATGCA
CACGTTTATTCCCCCAACTATCCCTATTAATCATTACTCCGGTCCCGAAGGCCAACACAATAGGACCAGACTCCTATCACGTTATTCCATGCTAATGTATTCAGAGCATAAGCTTGCTTTGAGCACTCTAATTTTTTCAAAGTAACAGCGCTGGAACCGCGACCCAACCAATTAAGGCCAAGAGCACGCCGCCGACAAAAGGGACGGAAGAGCAGGTGCACACCGAGTAGGCGGACCGACCCTTACGACGCAAGATACAACTACGAGTTTTTTAACTGCAACAACTTAAATATACGCTATTGGAGCTGGAATTATCGCGACTGCTGGCACCAGACTTGCCCTCCAA
+
DDDDDHIIIIHIIIIIIIIFHHHIIIIIIIIIIIIIHIHIFIIIIIIIIIHIIIIIIIIIIHIIGIHIIIIIIIIIIIIIIHHIIIHHGHHHHHHIIIIIIIIIIIIIHIIHIIIHIIIHHIIIIIIIHHHHHIIIIIIIHHIIHIIIIIIHHHIHIIHIIIIHHHIIIIIHHIHIIIIIIIIIIIIIIIIIHIIIIIIIIIHIHIIIIIHIIIIIIIGIIIIIIIIHIIIIIIIIIIIIIIHGCIIIIIIIIIIIIIIIIIIIIIIIIIIIIIIIIIIIIHIIIIIIIIIIIHHIIIIIIIIIIIIIIIIIIIIIIIIIIIIIIIIIIIIIIIIIIIIIIDDDDD
@HISEQ:969:HM2KJBCX2:2:1102:5860:22177 2:N:0:ACTATGCA
CACGTTTATTCCACCCAACTATCCCTATTAATCATTACGTCGATCCTAGAAACCAACAAAATAGAATCAAACGTCCTATTTCATTATTCCATGCTAATGTATTCAAGCGCGAGCTTGCTTTAAACACTCTAATTTTTTCAAAGTAACAGTCCTGATTTCCCATGACACCAAATTAATGACATCGTGGTTCGTCAGAAGGGAGAAACCAATAATGCTAGTACGTACAAAGTACGACCGACATATTAGTCCCGAAATTCAACTACGAGCTTTTTAACTGCAACAACTTTAATATACGCTATTGGAGCTGGAATTACCGCGGCTGCTGGCACCAGACTTGCCCTCCAA
+
DBDDDIIIIIIHGHIIIGIIIIIIIIIIIIIIGHIHIIIIIIIIIIIIHIIGIIIIIEHHFHIIIIIIIIIIGIIIIIIIIIIIIGHIIIIHIIIHIHIIIHIIHIIIIIIIIIIIIIIIIIIIIIIIIIHIIIHIIIHHHIIIIIIIIHIIIIIIIIIIIIIHIIIIIIIIIHIIIHHHIIIIHHIIIIIIIIIIIIIIIIIHHHIIIIIHHIIIIIIIIIIIIIIIIIIIIIIIIIIIIHIHHIIIIIHIIIIIIIIIIIIIIIIHIIIHIHIIIIIIIIIIHHHIIIHIIIIIIIIIIIIIIIIHIHIIIIIIIIIIIIIIIIIIIIIHHIIIIIIIDDDDD
@HISEQ:969:HM2KJBCX2:2:1102:17586:23370 2:N:0:ACTATGCA
CACGTTTATTCCCCCAACTATCCCTATTAATCATTACGTCAATCCTAGAAACCAACAAAATAGGATCGAACGTCCTATTTCATTATTCCATGCTAATGTATTCAAGCGTTAGCTTGCTTTAAACACTCTAATTTTTTCAAAGTAACAGTCCAAATTCCCCGCAACACCAAATTAATGGCATTACGGTTCATCAGGAAGGAGGAATCAGTGAGATCAGTACATACCAGAGGCATGACCAACCTACTAACCCCGAAATTCAACTACGAGCTTTTTAACTGCAACAACTTTAATATACGCTATTGGAGCTGGAATTACCGCGGCTGCTGGCACCAGACTTGCCCTCCAA
+
DDDDDHIFFIIIHHIIIIHHHIIGIIIIIHHHIEHIIIIIGHHIIHHHHCEHHFHIIHHHHIFHH?HHHIHIHHIIHIHGHHHIHIIIHIIIGHHHIIIIHIIIIEHIIIIHIHIIHHHHIHIHHIHHHHGHEGHHGHHIIIHIIIIHIGHCIHHHIGHIHIIIIIIHHIIHIHHHHIHIIIIIHHFIIIIIHIIIIIIIIIIIIIIIIIIIGHIIIIIIIIIH9GIIIHIIIIIIIHHIIIIIHIHIGIIHEGGIIHIHHIIIIIIIIIIIIHGEHIIIIIIIIIIIIIIHGIIIIGIIIIIIIIFIIIIIIIIIIIIIIIHIIIIIIIIIHHGIIIIIIBDDDC
@HISEQ:969:HM2KJBCX2:2:1102:3646:23542 2:N:0:ACTATGCA
CACGTTTATTCCCCCAACTATCCCTATTAATCATTACGGTGATCCTAGAAACCAACAAAATAGAACCATGCCGTCCTATTCTATTATTCCATGCTAATGTATTCGAGCAAAAATGCCTGCTTTAAACACTCTAATTTTTTCAAGGTAAAGGTCCTGGATCCGCAAGACACCCAATTAAGGACATCAAGTTTCTCCAGAAGGTGAGAAATCAACAGCGACAGTTCATACCCCTTAAGGCATGACCATCACGTCAATCCCGAAATTCAACTACGAGCTTTTTAACTGCAACAACTTTAATATACGCTATTGGAGCTGGAATTACCGCGGCTGCTGGCACCAGACTTGCCCTCCAA
+
BBDDD?GHGHHIHIHHGHGHEHHHIIIIIIGEHEEEHHEHHHHHHHHGIEH@@@HIIFHEHHHHHEGHIFEEHI?CHHEHIIHCHGIHHH?EHHEEHHH1DCHHHHGIIHHHIGIIIIHFDFFHIEHGHHGHHGHGHIHHHHHHIEHHHCHAHHHHEF?HHEHHHFHIH?IHIHIIIHIHIHHHFHIHHG<IIHGIIIIGIIHGIHGIHIIIIIIFGHIHIIIGHHGGIIIIIIIIIIIHIEIHHHDHHIHHIIHIIIHHEIHEHHHIIIIIHIHHHIIIIIIIGIHEHHHIGHGIIIIIHIHHIIHEHHEHIIIIIIIIIIIHIIIIIIIIIIIHIHIIIIIIIIIIDDBD?
@HISEQ:969:HM2KJBCX2:2:1102:16798:23534 2:N:0:ACTATGCA
CACGTTTATTCCCCCAACTATCCCTATTAATCATTACGGTGGTCCTAGAAACCAACAAAATAGGATCGAACGTCCTATTTCATTATTCCATGCTAATGTATTCAAGCGTTAGCTTGCTTTAAACACTCTAATTTTTTCAAAGTAACAGTCCAAATTCCCCAAAACACCAAATTAATGGCATTAAGGTTCATCAGGAAGGAGGAATCAGTGAGACCAGTACATACCAGAGGCATGACCAACCTACTAACCCCGAAATTCAACTACGAGCTTTTTAACTGCAACAACTTTAATATACGCTATTGGAGCTGGAATTACCGCGGCTGCTGGCACCAGACTTGCCCTCCAA
+
DDDDDIIIIIIIIIIHHIIIIIIIIIIIIIIIIIHHIIDHIIHHIIHIIIIIGIHIGHHHIGHHHIIDHIIIIHIIHHHIIHIHIIIIIIIIIIIIIIIIIIIIHHIIIIIIIIHIIIIHIHIIIIIIIIIIIHIIIIIIIIIIIIHIHIIIIIIIIIIHIIIIIIIIIIIIIIHIIIIIIIIIIIIIIIIIIIIIIIIIIIIIIIIIIIIIIIIIIIIIIIIIIIIIIIIIIIIIIIIIIIHHHIHIIIIIIIIIIIHIIIHIIHIIIIIIIIHIIIIIIHIIIIIHIIIIIHIIIIIIIIIIIIIIIIIIIIIIIIIIIIIIIIIIIIIIIHIIIIIIIDDDDD
@HISEQ:969:HM2KJBCX2:2:1102:17918:23932 2:N:0:ACTATGCA
CACGTTTATTCCCCCAACTATCCCTATTAATCATTACATCGATCCTAGAAACCAACAAAATAGAATCGGATGTCCTATTTCATTATTCCATGCTAATGTATTCAAGCGTGAGCCTGCTTTAAACACTCTAATTTTTTCAAGGTAACAGTCCTAATTCCCCGTGACACCAAATTAATGGCATTACGGTTCTTTAGAAGGTGAGAAATCAATAATATCAGTACATACCAACGGCATGACCGAAACATTGATCCCGAAATTCAACTACGAGCTTTTTAACTGCAACAACTTTAATATACGCTATTGGAGCTGGAATTACCGCGGCTGCTGGCACCAGACTTGCCCTCCAA
+
DDDDDIIIIIIIIHHIIIIIIIIIIIIIIIHIIIIIIGIIIIIIIIIIIIIIIIGHHIIHIGIIIIIIIIHIHIFHIIIIIIIIIIIIIIIIHHIHIIIIHHHHIEIIHIIIIIHIIIHIIIIHHHIIIIIIGHHHIHIIIIIIIIIIIHIIHHIHIHIIIIIIIIIIIIIIHIIIIIIIIIIIIIIIHHIIIIIIIIIIIIIIIIIIIGIIIIIIIIIIIIIIIIIIIIIIIIIIIIIIIIFIHDGIIIHHIIIIIIIIIIHIIIIIIIIIHIIHIIIIIIIIIIIIIIIIIIIIIIIIIIIIIIIIIIIIIIIIIIIIIIIIIIIIIIIIIIIIIIIIIIDDDDD
@HISEQ:969:HM2KJBCX2:2:1102:20134:22723 2:N:0:ACTATGCA
CACGTTTATTCCCCCAACTATCCCTATTAATCATTACGTCGATCCTAGAAACCAACAAAATAGAATCAAACGTCCTATTTCGTTATTCCATGCTAATGTATTCAAGCGTGAGCCTGCTTTAAACACTCTAATTTTTTCAAAGTAACAGTCCTGATTCCCCATGACACCAAATTAATGACATCATGGTTCGTCAGAAGGTAGGAATCAATAATACCAGTACGTACAATAGCACGACCAATAAATTGATCCCGAAATTCAACTACGAGCTTTTTAACTGCAACAACTTTAATATACGCTATTGGAGCTGGAATTACCGCGGCTGCTGGCACCAGACTTGCCCTCCAA
+
D@DDD@CGEFF@GCHH=GHIHIEEFEHHHEHHHEHHHHIIHHHHIIHEGHH?CCEHHIIIIIIEHHHIICCE<FCEHEHGHHHHHHHIHEH?CHHHIIHHFHGHHGIIIIIHHGD?GEHHHHHHHHHFHHHIHHHIGHGGHIEEIIHHHHHHHHHGIHHHHIFEIHIIHHFGEHHFHGFHIHHIIIHHHHHHHHIHHEHIHCHGCFHIFHHDGHEHHFIIIHHHHHHHDHIIIHEIIIIHGHGFHHCCHIIIIIIHIIIHHIIIIHCHHEHGHEHHHIIIHIHHHGHIIIHEHCHIHHFHHIIIIGIIHHGIIIIIIIIIIIIHHEGIIIHIIHHHIIIIDDAAD
@HISEQ:969:HM2KJBCX2:2:1102:14800:23995 2:N:0:ACTATGCA
CACGTTTATTCCCATCCCAACTATCCCTATTAATCATTACGTCAATCCTAGAAACCAACAAAATAGGATCAACGTCCTATTTCATTATTCCATGCTAATGTATTCAAGCGCGAGCCTGCTTTAAACACTCTAATTTTTTCAAAGTAACAGTCCTGATTCCCCACCACACCAAATGAATGACATGATGGTTCGTCAGAAGGTAGGAATCAGTAACACCAGTACGTACCGAAGGCACGACCAGCGTACTAATCCCGAAATTCAACTACGAGCTTTTTAACTGCAACAACTTTAATATACGCTATTGGAGCTGGAATTACCGCGGCTGCTGGCACCAGACTTGCCCTCCAA
+
BDDDDHIIIHHIGIHIEHHF=HHHHHHFCHFHHIIHHHIIEEGHIHICE@C@HGHC1CGE?EHIFCCHEGIICEGGHHHHHIIIIEHFHCFHHIH?CGHHIIHIIIHDEHHFCHEHGHHHIHHHEHHIIHIHIIIHHHCHHHIHHIHHCFIHIHGHEEIIHDFHGGFEHFHHHFIHHHIGEF@HHHHHFGHGEHHCFFHGEHHGHHEIHIHGFHHHHIIHHHIIHGHH=HHFHIIHGDHGHEEIHIIIIIHHEHGCFCF?FE@EEHIHHHFIHHIIIIIHHHIIGHIHHHIIHCHGIIHIGCHHHIHFGIIHHEIIGHHCEHIIHHHEH@HIHEGGE<EHHHFDD@@D
@HISEQ:969:HM2KJBCX2:2:1102:9889:24002 2:N:0:ACTATGCA
CACGTTTATTCCCCCAACTATCCCTATTAATCATTACGTCAATCCTAGAAACCAACAAAATAGGATCAAACGTCCTATTTCATTATTCCATGCTAATGTATTCAAGCGTTAGCCTGCTTTAAACACTCTAATTTTTTCAAAGTAACAGTCCTGTTTCCCTGCAACACCAAATTAATGACATTACAGTTCTTCAAGAAGGAGGAACCAGTAAAGCCAGTACATACCAGAGGCACGACCAACTTACTAATCCCGAAATTCAACTACGAGCTTTTTAACTGCAACAACTTTAATATACGCTATTGGAGCTGGAATTACCGCGGCTGCTGGCACCAGACTTGCCCTCCAA
+
DDDDDHIIIIIIIIIIIIIIIIIIIIIIIIIIIIIIIIIIIIIIIIIIIIIIIIIIIIIIIIHHIIIIIIIIIIIIIIIIIIIIIIIIIIIIIIIIIIIIIHIIIHIIIIIIHIIHIIIIIIIIIIIIIIIIIIIIIIIIIIIHIHIIIIIIIIIIIIIIIHIIIIIIIIIIIIIIIIIIIIIIIIIIIIIIIIIIIIIIIIIIIIIIIIIIIHIIIIIIIIIIIIIIIIIIIIIIIIIIIIIHHIIIIIIIIIIIIIIIIIHIIIIIIIIIIIIIIIIIIIIIIIIIIIIIIIIIIIIHHIIIIIIIIIIIIIIIIIIIIIIIIIIIIIIIIIIIIIIIIDDDDD
@HISEQ:969:HM2KJBCX2:2:1102:7038:24430 2:N:0:ACTATGCA
CACGTTTATTCCCCCAACTATCCCTATTAATCATTACGTTGTACCTAGAAACCAACAAAATAGGTTCGAACGTCCTATTTCATTATTCCATGCTAATGTATTCAAGCGTTTGCCTGCTTTAAACACTCTAATTTTTTCAAAGTAACAGTCCTGACTCCCCACAACACCAAATTAATGACATCATGGTTCATCAGAAGGGAGAAATCAACGACGCCAGTGCGTACCGAAGGCACGACCGACGTATTGATCCCGAAATTCAACTACGAGCTTTTTAACTGCAACAACTTTAATATACGCTATTGGAGCTGGAATTACCGCGGCTGCTGGCACCAGACTTGCCCTCCAA
+
DDDDDIIIIIIIIIIIIIIIIIIIIIIIIIIIIIIIIIIIIIIIIGHIGIIIIIIIIIIIIIHIHHIIGIGIIIIIIIIIIIIIHHIEHHGHHIIIIHHHIHHIIHIIHHIIIIIIIIIIHHIIIIIIIIGIIIIIIHGHIIIIIIIIIIIIIIIIIIHHIIIIIIIIIHIHIIIIIHIIIHHIIIIIIIIIIIIHIHIIIIIHIHIHIIHIIIIIIIIIIIIIIIIIIIIIIIIIHI?IIIHHIIIIIIHHHIIIIIIIIIIIIIIIIIIIIIIIIIIIIIIIIIIIIIIIIIIIIIIIIIIIIIIIIIIIIIIIIIIIIIIIIIIIIIIIIIIHIIIIIDDDDD
@HISEQ:969:HM2KJBCX2:2:1102:14613:24151 2:N:0:ACTATGCA
CACGTTTATTCCCCCAACTATCCCTATTAATCATTACGTCGATCCTAGAAACCAACAAAATAGAATCAAACGTCCTATTTCGTTATTCCATGCTAATGTATTCAAGCGTGAGCCTGCTTTAAACACTCTAATTTTTTCAAAGTAACAGTCCTGATTCCCCATGACACCAAATTAATGACATCATGGTTCGTCAGAAGGTAGGAATCAATAATACCAGTACGTACAATAGCACGACCAATAAATTGATCCCGAAATTCGACTACGAGCTTTTTAACTGCAACAACTTTAATATACGCTATTGGAGCTGGAATTACCGCGGCTGCTGGCACCAGACTTGCCCTCCAA
+
DDDDDHIIIIIIIIIIIIIIHIIIIIIIHIIIIIIIIIIIIIIIIIIIGIIIHIIIHIHEGHHHIIIIIIIGHIIIIIIIHIIIIIIIIIIGIIIIIIIIIGIIIIIIIIIIIIIIIIIIIIIIIIIHIIIIIIIIIIIHIIIIIIIIHHIIIIIIIIIIIIIIIIIIIIIIIIIIIIIIIIIHIIHIIIHIIIIIIIIIIIIIIIIIIIIIIIIIIIHIIIIIIIIIIIIIIIIIIIIIIIIIIIIIIIIIIIIIIIIIIIIIIIIIIIIGIIIIIIIIIIIIIIIIIIIIIIIIIIIIIIIIIIIIIIIIIIIIIIIIIIIIIIIIIIIHIIIIIIIIDDDDD
@HISEQ:969:HM2KJBCX2:2:1102:20201:23781 2:N:0:ACTATGCA
CACGTTTATTCCCCCAACTATCCCTATTAATCATTACGTTGTACCTAGAAACCAACAAAATAGGTTCGAACGTCCTATTTCATTATTCCATGCTAATGTATTCAAGCGTTTGCCTGCTTTAAACACTCTAATTTTTTCAAAGTAACAGTCCTGACTCCCCACAACACCAAATTAATGACATCATGGTTCATCAGAAGGGAGAAATCAACGACGCCAGTGCGTACCGAAGGCACGACCGACGTATTGATCCCGAAATTCAACTACGAGCTTTTTAACTGCAACAACTTTAATATACGCTATTGGAGCTGGAATTACCGCGGCTGCTGGCACCAGACTTGCCCTCCAA
+
DDDDAIIIIIIIIIIIIIIIIHIIIIIIIIIIIIIIIHIIIIHHHIIHIIIIHIIIIIGHIEHHIHIIIIIIIIIIIIIIIIHIIIIIIIIIGIIIIHIIHGIIIIIIHIIHIIIIIGHIIIIIIIHIHIIIIIHIIIIIIIIIIIIIHIIIIIIIIGIIIIIIHIIIIIIIIIIIHHGHIIIIIIIIIHHIIIIIIIIIIIIIIIIIIIHIIIIIIIIIIIIIIIIIIIIIIIIIIIIIIHHHIHHHIHIIIIIIIIIIIIIIIIIIIIIIIIIIIIIIIIIIHHIIIIIIIIIIIIIIIIIIIIIIIIIIIIIIIIIIIIIIIIIIIIIIIIIIIIIIIDDDDD
@HISEQ:969:HM2KJBCX2:2:1102:3140:23356 2:N:0:ACTATGCA
CACGTTTATTCCCCCAACTATCCCTATTAATCATTACGTCAATCCTAGAAACCAACAAAATAGGATCGAACGTCCTATTTCATTATTCCATGCTAATGTATTCAAGCGTTAGCCTGCTTTAAACACTCTAATTTTTTCAAAGTAACAGTCCTGTTTCCCTGCAACACCAAATTAATGGCATTACAGTTCTTCAGAAAGGAGGAATCAGCGAAGCCAGTGCATACCAGTGGCACGACCAACCTGCTGACCCCGAAATTCAACTACGAGCTTTTTAACTGCAACAACTTTAATATACGCTATTGGAGCTGGAATTACCGCGGCTGCTGGCACCAGACTTGCCCTCCAA
+
B@DBDHHHHIHHIFDHGEHIIIIHHIIIGEHIH@HEHHHHIHHGGIGIE@GHHHCECEHGGHHIGHEHDH@DCFEHGHHHHFHHHCHHGEHEHEHHIIEHGIHHHDCHIHFDFGECGFHHIGH@8EHHHH?@FHIHHHHHFIIGHHFEHEHEHHHHH@HIIHCGHHIHEHFFHIIIHGHEHIIIIIIHHHIIIHHHIHIHHGEHHHIIHECIHEIHEIHIHHHHEHIHHHHHHHHHHGCEHEEHEIHC<D?HIIHHHIHHHHHHFCIIIIHHGIHEGIHHHHEGG@EIHFIIHIIIIIIHHHF@EEIHIIHIIIIIIHHHHIHIIHFHGH@FHHIHHDHHHDADDD
@HISEQ:969:HM2KJBCX2:2:1102:6839:24665 2:N:0:ACTATGCA
CACGTTTATTCCCCCAACTATCCCTATTAATCATTACATCGATCCTAGAAACCAACAAAATAGAATCGGATGTCCTATTTCATTATTCCATGCTAATGTATTCAAGCGTGAGCCTGCTTTAAAACACTCTAATTTTTTCAAGGTAACAGTCCTAATTCCCCGTAACACCAAATTAATGGCATTACGGTTCTTTAGAAGGTGAGAAATCAATGATAACAGTGCATACCAACGGCATGACCGAAATATTGATCCCGAAATTCAACTACGAGCTTTTTAACTGCAACAACTTTAATATACGCTATTGGAGCTGGAATTACCGCGGCTGCTGGCACCAGACTTGCCCTCCAA
+
DDDDDIIIIIIIIIIIIIIIIIIIIIIIIIIIIIIIIIIIIGIIIIIHIIHIIIIIIIIIIHIIIIIHIHIGIHIHHIHIIGHIIIIHHIIIIIHEEHIHIIIIIIIIIIIIIIIHIIIIIIIIIIIIHHIHIIIIIIIIIIIIIHHHIIIIIIIIIIIHIHHIIIIIIIIIIIIIIIIIIIIIIIIIIIIIIIIIIHIIIIIIIIIIIIIIIIIIIIIIIIIIIIIIIIIIIIIIIIIIIIIHHHGIIIIIIIIIIIIIIIIIIIIIIIIIIIIIIIIIIIIIIIIIIIIIIIIIIIIIIIIIIIIIIIIIIIIIIIIIIIIIIIIIIIIIIIIIIIIIIIIDDDDD
@HISEQ:969:HM2KJBCX2:2:1102:16442:24014 2:N:0:ACTATGCA
CACGTTTATTCCCCCAACTATCCCTATTAATCATTACATCGATCCTAGAAACCAACAAAATAGAATCGGATGTCCTATTTCATTATTCCATGCTAATGTATTCAAGCGTGAGCCTGCTTTAAACACTCTAATTTTTTCAAGGTAACAGTCCTAATTCCCCGTGACACCAAATTAATGGCATTACGGTTCTTTAGAAGGTGAGAAATCAATAATATCAGTACATACCAACGGCATGACCGAAACATTGATCCCGAAATTCAACTACGAGCTTTTTAACTGCAACAACTTTAATATACGCTATTGGAGCTGGAATTACCGCGGCTGCTGGCACCAGACTTGCCCTCCAA
+
DCDDDIIIIIHHHIIHIIIIIHCHHIIIIHIIIIIIIIHHIIIHHIIIHIIHHIHHGIIIIHHIIIIIIIHCHHHHHIIIIIIIIIIEFHHHHHHHHIIIIIIIIIHHIIIIHIIIGIIIIHIIIIIHIIIIIIIIIHIHIIIIHHIIIHIHHHHHIIIIHHHHIHIHIIIIHIHIIHIIIIIIIIIIIHHIIHIIIIIIIHIIIHIIIHIIHHHIIIIIIIIIIIIIIHHIIIIIIHIIII?HHGIIIIIHHIIIIIHIIIIIIIIIIIIIIIIHIIIIIIIIIHIHHHIHIHIIIIHHIIIHIIIIIIIIIGIIIIIIIIHIIIIIIIIIIIIIIIIIIIDDDDD
@HISEQ:969:HM2KJBCX2:2:1102:1336:24350 2:N:0:ACTATGCA
CACGTTTATTCCCCCAACTATCCCTATTAATCATTACGGTGATCCTAGAAACCAACAAAATAGAATCATGCCGTCCTATTTTATTATTCCATGCTAATGTATTCAAGCAAAATGCCTGCTTTAAACACTCTAATTTTTTCAAAGTAAAGGTCCTGGTTCCCCGCGACACCCAATTAAGGGCATCGCGGTTCTCCAGAAGGTGAGAAATTGACTACACCAGTTCATACCCCTTAAGGCACGACCGATGTGTCAATCCCGAAATTCAACTACGAGCTTTTTAACTGCAACAACTTTAATATACGCTATTGGAGCTGGAATTACCGCGGCTGCTGGCACCAGACTTGCCCTCCAA
+
DDDDDHHIIIIIIIIIGFHIHIIHHEEHIICHHIIEHIGHHIIIIIIHHHEHIHEHIIHIIIEFCFEHIIHIHH?E@GHEDD@FHHHHHHHCDCHIGIIHHGEIIIHHIHHIHGHHHIIIHFGHII@HHHHIGIHHEIIIIIIHEHHGHIIIHIGG@IIIGGHHECHHHHHGGHIHHIIIIIHGHHGHHIHIHGIIHEIIHHEIIIIIIIIHHIIHGIIIIIIIIHIIHIIIIHIIIHIIIIIHIIGIIHFIIGIIIIIIIIIIIIIIIIIIIIIIIHIGIIIIIIHHGIIHIIIIIIIIIIIIIIIIIIIIIIIIIIGIIIIIIIIIIHIIHHHIIIIIIIIIIIIDDDDD
@HISEQ:969:HM2KJBCX2:2:1102:9570:24781 2:N:0:ACTATGCA
CACGTTTATTCCCCCAACTATCCTATTAATCATTACGTCGATCCTAGAAACCAACAAAATAGGGTCAAACGTCCTATTTCATTATTCCATGCTAATGTATTCAAGCGTGTGCCTGCTTTAAACACTCTAATTTTTTCTAAGTAACGGTCCTGATTCCCCATGACACCAAATTAATGACATCACAGTTCGTCAGAAGGTAGAAATCAATAATACCAGTGCATACCGGAGGCACGACCAATATATTGATCCCGAAATTCAACTACGAGCTTTTTAACTGCAACAACTTTAATATACGCTATTGGAGCTGGAATTACCGCGGCTGCTGGCACCAGACTTGCCCTCCAA
+
<D0B<1<<CCG1C1CFEEHIIIFGHIIHHEEEGHHEGCHHIFG@GHECEHCE1FHHGE?DFD?G1<<CEG0DF@HHIIH?GHHHIEHHHI?EE@16@DGHHHG@DHHIHFHHDHHGFIHGGBHHHHEFHHHHFBHHEG@EHG1HG9FHIHHHFCD<@C@FHEFIHIIIHHEEIHHHFHHHEG/IHDEIHHHHHCG<@FCGIIHGIHE?HIIHGIIIIHIHDHFGHHIHHHHHGHHCIFI;HIHHEGHHHGIIIHEHHHEHHDHIIHHEHEIHHHHIHIHGFHHEGCGIIIHHHDHH?HGHIHIIHHHHEHIIHIIIIIIIIGIIIIHGEIIIIHHEIIGF<@<D@
@HISEQ:969:HM2KJBCX2:2:1102:19056:24666 2:N:0:ACTATGCA
CACGTTTATTCCCCCAACTATCCCTATTAATCATTACGTCGATCCTAGAAACCAACAAAATAGAATCAAACGTCCTATTTCGTTATTCCATGCTAATGTATTCAAGCGTGAGCCTGCTTTAAACACTCTAATTTTTTCAAAGTAACAGTCCTGATTCCCCATGACACCAAATTAATGACATCATGGTTCGTCAGAAGGTAGGAATCAATAATACCAGTACGTACAATAGCACGACCAATAAATTGATCCCGAAATTCAACTACGAGCTTTTTAACTGCAACAACTTTAATATACGCTATTGGAGCTGGAATTACCGCGGCTGCTGGCACCAGACTTGCCCTCCAA
+
DADDDIIIIIIIIIIIHIIIIIGHGIIIIHIIHIIHIIIIIHIIIIIHIIHHHEHHICFCGFHHHIIIGIIHIIIIIIIIIHIIIHHHHHHHHIGIIIIIIIHHIIIIIIIIIIGIIIIIIIHHHIIHIIIIIIIIIIHIIIHIIIIIIHIIIIIIIIIIIIIIIIIIIIHHIIHIIIIIIIIIHIIHIIIIIIIIIHIIIIIIIIIIIIIIIIIIIIIIIIIIIIIIIIIIHIIIIIIIIIHHIIIIIIIIIIIIIGIIIIIIIIIIIIIIIIIIIIIIIIIIIHGIIIIIIIIIIIIIIIIIIIIIIIIHIIIIIIIIIIIIIIIIIIIIIIIIIIIIDDDDD
@HISEQ:969:HM2KJBCX2:2:1102:15841:23560 2:N:0:ACTATGCA
CACGTTTATTCCGCCCAACTATCCCTATTAATCATTACGTCAATCCTAGAAACCAACAAAATAGGATCAAACGTCCTATTTCATTATTCCATGCTAATGTATTCAAGCGTTAGCCTGCTTTAAACACTCTAATTTTTTCAAAGTAACAGTCCTGTTTCCCTGCAACACCAAATTAATGACATTACAGTTCTTCAAGAAGGAGGAACCAGTAAAGCCAGTGCATACCAGAGGCACGACCAACCTACTAATCCCGAAATTCAACTACGAGCTTTTTAACTGCAACAACTTTAATATACGCTATTGGAGCTGGAATTACCGCGGCTGCTGGCACCAGACTTGCCCTCCAA
+
DDDADHHHHEHEFHHHHHIHGHIIFHECEHHIIICHHIIHEHHHHIIIHEHECGHHFH1FEFH?CHFHHHHC0FHIIIIHFGEHIIIC?@HHCEHIIHHHHHHHGHEHHHIIEHEHHFEHHIHIIIHHGHGEHHEHHIHEHGEFCHHIEGHHGIHHECHHFIIIHGHEHEHHGHHHHIHFIIIIHHHG@FEEHHEHHHHHHF?HHIIIIHHGIIIHIIIIIHHIIHE9FECHGE?IIHHFFHHGCDDGIIHHCHHGEHGGHIHIIHHHIHIIIIIIHHHIHHHHIHIGIIHFDHHHHHHHHHHIIGIIIHHIHIIIIIHIHGIIH?HHHHIIIHIIIGIIIIDBBDD
@HISEQ:969:HM2KJBCX2:2:1102:11043:25969 2:N:0:ACTATGCA
CACGTTTATTCCCCCAACTATCCCTATTAATCATTACGTCGATCCTAGAAACCAACAAAATAGGGTCAAACGTCCTATTTCATTATTCCATGCTAATGTATTCAAGCGTGTGCCTGCTTTAAACACTCTAATTTTTTCAAAGTAACGGTCCTGATTCCCCATGACACCAAATTAATGACATCACAGTTCGTCAGAAGGTAGAAATCAATAATACCAGTGCATACCAGAGGCACGACCAATATATTGATCCCGAAATTCAACTACGAGCTTTTTAACTGCAACAACTTTAATATACGCTATTGGAGCTGGAATTACCGCGGCTGCTGGCACCAGACTTGCCCTCCAA
+
ADDDDIIIIIIIIIIIIIIIHIIIIIIIIIIIIIIIIIIIHHIIIIIIIIIIIIIIIHIIIIIIIGHIIIIHHHIHIIIIIIIIIIIIIIIHHHHHIHIIIIIIIGHIIIIHIIIIIIIHIIIIIIHHIIIHIIIIIIIIIIIIIIIHHIIIIIIIIIIIIHIIIIIIIIIGIIHIHIIIIIHHHHIIIHIIIIIIIIIIIIIIIIIIIIIIIIIIIHIIIIIHIIIIIIIIIIIIIIIIIIIHHIIIIHIIIIIHIIIIIHEIIIIIIIIIIIIIIIIIIIIIIIIIIIIIIIIIIHIHHIIIIIIIIIIIIIIIIIIIIGIIIIIIIIIIIIIIIIIIIDDDDD
@HISEQ:969:HM2KJBCX2:2:1102:19377:26081 2:N:0:ACTATGCA
CACGTTTATTCCCCCAACTATCCCTATTAATCATTACGTCGATCCTAGAAACCAACAAAATAGAATCAAACGTCCTATTTCGTTATTCCATGCTAATGTATTCAAGCGTGAGCCTGCTTTAAACACTCTAATTTTTTCAAAGTAACAGTCCTGATTCCCCATGACACCAAATTAATGACATCATGGTTCGTCAGAAGGTAGGAATCAATAATACCAGTACGTACAATAGCACGACCAATAAATTGATCCCGAAATTCAACTACGAGCTTTTTAACTGCAACAACTTTAATATACGCTATTGGAGCTGGAATTACCGCGGCTGCTGGCACCAGACTTGCCCTCCAA
+
@A@DDIIIIIHHHIIGIIHIIIIIIIIHIIIHFHIHHHHCHHHIIHHHIIIIGHHHHGIHIIIEHIIIIIHIFEEHHHHEHIIIHIIHGHIIGIIIHIHIIIGIECHIIIIIIIHHHIIHHIHIIIIIIIIHHHHHIHHIIHIIIIIHHHIHIHIHIHHHIGGHIIIHHIIIHHHHHHIIIIIHHIIIHIIIIIIIIIIHHHIHHIIIIIHHIIIIIIHHHHHHIIIIIIIIIIHIIIIIIHHGIIHD<IHIIIIIIIIIHIIIIIIIIIIIIHIIIIIIIIIIHHIIIIIIIIIIIIIIIIIIIIIHHHHIHIIHIIIIIIIIIHIIIIIHIIIIIIIIDDDDD
@HISEQ:969:HM2KJBCX2:2:1102:16543:26149 2:N:0:ACTATGCA
CACGTTTATTCCCCCAACTATCCCTATTAATCATTACGGTGATCCTAGAAACCAACAAAATAGAACCATGCCGTCCTATTCTATTATTCCATGCTAATGTATTCGAGCAAAAATGCCTGCTTTAAACACTCTAATTTTTTCAAGGTAAAGGTCCTGGATCCGCAAGACACCCAATTAAGGACATCAAGTTTCTCCAGAAGGTGAGAAATCAACAGCGACAGTTCATACCCCTTAAGGCATGACCATCACGTCAATCCCGAAATTCAACTACGAGCTTTTTAACTGCAACAACTTTAATATACGCTATTGGAGCTGGAATTACCGCGGCTGCTGGCACCAGACTTGCCCTCCAA
+
DDDDBHIIIIIIHIIIIIIIIIIIIIHIIIIIIIIIIIIIHIIIIIIIIIIIIIIIIIHHHIHGIIIGIHIIHHIIIHIHIIIIIIIIIIIHHGHIIIHHHFHIHIIIIIIIIIIIIIIHGIIIIIIIIIIIIIIIHFHHIIHIGIHIIIIHHIIIHHHHIIIIIHIIIHIIIIIIIIIIIIHEHHHGHIIIHIHHIIIIIIIIIIIHHIIIIIIIIIIIGIIIIIHIIIIHIIIIIHIIIIIIIIIIIIIIIHHIIIIIIIIIHHIIHHIIIIIIIIIIIIIIHIIIIIIIGIIIIIHHEIIIIIIIIIIIIIIIIIIIIIIIIHIIIIIIIIIIIIIIIIIIIHIIDDDDD
@HISEQ:969:HM2KJBCX2:2:1102:5664:26705 2:N:0:ACTATGCA
CACGTTTATTCCCCCAACTATCCCTATTAATCATTACGTCAATCCTAGAAACCAACAAAATAGGATCGAACGTCCTATTTCATTATTCCATGCTAATGTATTCAAGCGTTAGCCTGCTTTAAACACTCTAATTTTTTCAAAGTAACAGTCCTGTTTCCCTGCAACACCAAATTAATGACATTACAGTTCTTCAAGAAGGAGGAATCAGTAAAGCCAGTACATACCATAGGCACGACCAACCTACTGACCCCGAAATTCAACTACGAGCTTTTTAACTGCAACAACTTTAATATACGCTATTGGAGCTGGAATTACCGCGGCTGCTGGCACCAGACTTGCCCTCCAA
+
DDDDDIHGIHHIIIIIIHIIIIIIIIIIIIIIIIIIIIHIIIIHIHIIIIIIIIIIIIIHHHIIHIIIIIIIIIIIIIIIHHIGDHHIHIIHIIHHIIIHEHHIIIIIIIHHHIIIIIHIIIHIHIIIIHHIIIIIIIIIHHIIHHIIIIHHIIIIIIIIIIHHHIIIHIHHHIIIIIHIIIIIIIIIIIIIIIIHIIIIIHIHEIIIIIHEIIIIHIIIIIIIIIIIIIIIIIIIIIIIIIHGEIHIIIIIIIIIIIIIIIIIIIIIIIIIIIIIIIIIIIHIIIIHIIIIIIIIIIHIIIIIIIIIIIIIHIIIIIIIIIIIIIIIIIIIHHIIIIIIIDDDDD
@HISEQ:969:HM2KJBCX2:2:1102:6192:26529 2:N:0:ACTATGCA
CACGTTTATTCCCCCAACTATCCCTATTAATCATTACGTCAATCCTAGAAACCAACAAAATAGGATCAAACGTCCTATTTCATTATTCCATGCTAATGTATTCAAGCGTTAGCCTGCTTTAAACACTCTAATTTTTTCAAAGTAACAGTCCTGTTTCCCTGCAACACCAAATTAATGACATTACAGTTCTTCAAGAAGGAGGAACCAGTAAAGCCAGTACATACCAGAGGCACGACCAACCTACTAATCCCGAAATTCAACTACGAGCTTTTTAACTGCAACAACTTTAATATACGCTATTGGAGCTGGAATTACCGCGGCTGCTGGCACCAGACTTGCCCTCCAA
+
ADDDDHEEEHHEC@C?=E1F<1F@GHHIGEHHHFHEHCGCGCHE11DEFEHIHHFHGCCHHH1DCFHCH?1<DECGGH1CGHFEFHI1DFHHEH?CHIHGGHHHCFEHHIHHGIHHIHHHIHHHEGHHHHEHIIIHIIIHIHHIHHHHGHHFFEGEIIIGIHIIIHIHIHGHHIHIHHIIIIHIIIIHGIIIIIIHHIGIIHIHIIIIHIIIIIIIIIIIIIIIIIIIHHHHHIII>IHIIGHHGHDEIIHIIHIHIHGIHEIIIHHIHIIIIHIIIIIIHFIHHIHHIIIIIIIIIHIIIIIIIIIIIHIHGIIIIIIIIIIIHHIIIIIIIHIIIIIIIBBBDD
@HISEQ:969:HM2KJBCX2:2:1102:2518:27792 2:N:0:ACTATGCA
CACGTTTATTCCCCCAACTATCCCTATTAATCATTACGTCGATCCTAGAAACCAACAAAATAGGTTCGATCGTCCTATTTCGTTATTCCATGCTAATGTATTCAAGCGCGAGCCTGCTTTAAGCACTCTAATTTTTTCAAAGTAACAGTCCTGTTTCCCCGCAACAACAAATTAATGCCATCACGGTTCTACAAGAAGGAGGGACCAGTGAGGCCAGTGCATACCAGTGGCACGACCAACCTACTGGCCCCGAAATTCAACTACGAGCTTTTTAACTGCAACAACTTTAATATACGCTATTGGAGCTGGAATTACCGCGGCTGCTGGCACCAGACTTGCCCTCCAA
+
DDDDDIIIIIIIIIHIIIIIHIIIIIIIIIIIIHIIIIIIIIIIIIIHEHHIIIIIIIIIIIIIIIIGIIIIIIIHHIHIIIHEHHIIIIIIIIIIHHHIIHHIIIIIIIIIIIIIIIIIIIIIIIIIIIIIIIIIIIIIIIIIIIIIIIIIIIHIIIIIIHIIIIIIIIHIIIIIIIIIIIIIIIIIIIIIIIIIIIIIIIIIIIIIIIIIIIHIIIIIIIIIIIIIIIIIIIIIIIIIIIIIHIIIIHIIIIIIIIIIIIIIIIIIIIIIIIIIIIHIIIIIIHIIIIIIIIIIIIIHIIIIIIIIIIIIIIIIIHIIIIIIIIIIIIIIIIIIIIIIIDDDDD
@HISEQ:969:HM2KJBCX2:2:1102:6807:27161 2:N:0:ACTATGCA
CACGTTTATTCCCCCAACTATCCCTATTAATCATTACGGCGGTCCTAGAAACCAACAAAATAGAACCACACGTCCTATTCTATTATTCCATGCTAATGTATTCGAGCATAGGCCTGCTTTGAACACTCTAATTTTTTCAAAGTAAAAGTCCTGGTTCCCCGACACACCCAGTGAAGGGCATGCGGCTCCCCAGAAGGAAAAACCCGGCCGGACCAGTGCACGCGGTGAGGCGGACCGGCCAGCCAGGCTCAAGGTTCAACTACGAGCTTTTTAACTGCAACAACTTTAATATACGCTACTGGAGCTGGAATTACCGCGGCTGCTGGCACCAGACTTGCCCTCCAA
+
DAADDHEHIHHIEHGHHIIIHHHIHHIIIIHIEHIIIIEHHIICHIIEHHHICHGIIII?CGCF1CEEEFCEFCEHHIHCHEGHGHIFHHIEHHIIIHIHHFHFIHHHHHHIIIIIIHIIEIIHHIHCHHEHHHHHHIIIIHFHIHIIIIHIIGCGGHHHHIHIHIIHHIIIIIIIIIIIIIIIIHHHHHHHIIIIHIHHGDIIII>IIIIHHIIIIHIIIIIIIIIIIIIIIIIIIIIIIIHGIHHED?IHHHIIIIIIIIIIIIIIIIIIIIIIIIIIHHIIIIIIIIIIIIIIIIIIIIIIHIIIIIIIIIIIIIIHIIIHEIHHIIIIIIIIIHHHBADDD
@HISEQ:969:HM2KJBCX2:2:1102:12183:27395 2:N:0:ACTATGCA
CACGTTTATTCCCCAACTATCCCTATTAATCATTACTTCAGTCCTAGAAACCAACAAAATAGAACTAAAGTCCTATTCCATTATTCCATGCTAATATATTCAAGCAAACATGCCTGCTTTAAACACTCTAATTTTTTCAAAGTAAAAGTCTTGGATCCCTAGCGCACCCAATTAAGAGCACACTAGTTCCCCAAAAGGAAAAGCCCAAAGTTGCAGTACAAACCTTTCGGTTGACGGCAACTATAAGCCCAAAATTCAACTACGAGCTTTTTAACTGCAACAACTTTAATATACGCTATTGGAGCTGGAATTACCGCGGCTGCTGGCACCAGACTTGCCCTCCAA
+
DDDDDFHIIIIIIIIIIIIIIIIIIIIIIIIIIIHGHHIIHIFHIHHIHIIFHHHIIIIIIHHHIIFHGEHHHIGHHHHIIHHHHHIGHHIGHIIIHIHIIIHHIHHHIIHHCHHHIIHHIHHIIIIIIIIIHHIHHIIIHIIHHIIIHIIIHIIHIIIHIIIIHIIIIIIIHHIHHHIIIIIIIIHIIHIIIIHHIIIIIIIIIIIIIIIIIHIIIIIIIIIIIIIIIIIIIIIIIIG>HHHHHIIIHGIIIIHHIIIHGIIIIIIIIIIIIIIIIIIIIIIIIIIIIIIIIIIIIIIIIIIIIIIIIIIHIIIIIIIIIIIIIIIIIIIIIIIIIIIIDDDDD
@HISEQ:969:HM2KJBCX2:2:1102:7553:28011 2:N:0:ACTATGCA
CACGTTTATTCCCCCAACTATCCCTATTAATCATTACGGTGGTCCTAGAAACCAACAAAATAGAACACAACGTCCTATTCTATTATTCCATGCTAATCTATTCAAGCAATAGCCCGCTTTAAACACTCTAATTTTTTCAAGGTAATGGTCCTGGCTCCACAACACACCCAATAAAGAGTATACTGGTTCACCAGAAGGAAGACCCGACAGCAGACAGTACTCGCCAAAGACGGACCGCCCGGCCAGGCCTAAAATTCAACTACGAGCTTTTTAACTGCAACAACTTTAATATACGCTATTGGAGCTGGAATTACCGCGGCTGCTGGCACCAGACTTGCCCTCCAA
+
DDBADCHHFHHGIHIIIIHIIHEHHIIIIIIIIHGIIHFGHHHEHGHIIHHHIIIICEEGEH1FGHFHIIHCE1CHG1DFHFHHIH?GIIIHHHIIIIIIIGIIIHHIIIIGHDHHHIHHHHIHHIHHIIIIHIHIHHFGHIHHIIIIIIIHIIIIIHIIHIGHHEIIIIIHGHIIIFIIIHHIIGIIHIIIIHHGHHHHHIHIIGIIHHEIIIIIIIIIIIIIIIHIHHIHHHIGHHGFHH?EIIIHHIIIIGHGHIIIIIIIIIIIIIIIIIIIIIIHHIHIIIIGIIHHGIIIHIHHIIIHHIIIIIIIHIIIIIIIIIIIIIHIIIIIIHGIIHHIDDDDD
@HISEQ:969:HM2KJBCX2:2:1102:11350:28543 2:N:0:ACTATGCA
CACGTTTATTCCCCCAACTATCCCTATTAATCATTACGGCTCTCCTAGAAACCAACAAAATAGGAGCGCCGTCCTATTCTATTATTCCATGCTAATGTATTCGAGCAAAGGCCTGCTTTGAACACTCTAATTTTTTCAAAGTAAAAGTCCTGCTTCCCGAACACACCCAGTGAAGGGCATGCCGTTCCGCAGAAGGAAAGGCCCGGCCGAACCAGTGCACGCGGTGAGGCGGACCGGTCAGCCAGGCCCAAGGTTCAACTACGAGCTTTTTAACTGCAACAACTTTAATATACGCTATTGGAGCTGGAATTACCGCGGCTGCTGGCACCAGACTTGCCCTCCAA
+
DDDDDIIIIIIIIIIIIIIIIIIIIHIIIIIIIIIIIIIIIIIIIIIIIIIHIHIIHEHHIIHIGIHCHIHIIIIIIIIIIIIHIHIIIIHIIHIIFH?IIIIIIIIIIIIHIIIIIIIIIIIIIIIIIIIIIIIIIIIIIIIIIIIIIIIIIIIIIIIIIIHIHIHIIIIIIIIHIIIIIGIIHIIIIIIIHIIIIIIIIIIIIIIIIIHIIHIIIHIIIIIIIIHIIIIIIIIIIIIIIIHIIIIHHIIIIIIIIIIIIIIIIIIHIIIIIIIIIIIIIIIIIIIIIIIIHIIIIIIIIIIIIIIIIIIIIIIIIIIIIIIIIIIIHIIIIIIIIIIDDDDD
@HISEQ:969:HM2KJBCX2:2:1102:15959:28688 2:N:0:ACTATGCA
CACGTTTATTCCCCCAACTATCCCTATTAATCATTACGTCAATCCTAGAAACCAACAAAATAGGATCAACGTCCTATCTCATTATTCCATGCTAATGTATTCAAGCGCGAGCCTGCTTTAAACACTCTAATTTTTTCAAAGTAATAGTCCTGATTCCCCGCCACACCAAATTAATGACATGATGGTTCGTCAGAAGGTAGGAATCAGTAACACCAGTACGTACCGAAGGCACGACCAACGTACTAATCCCGAAATTCAACTACGAGCTTTTTAACTGCAACAACTTTAATATACGCTATTGGAGCTGGAATTACCGCGGCTGCTGGCACCAGACTTGCCCTCCAA
+
DDDDDIIIIIIIHHIIIIIIIIIIIIIIIIIIIIIIIIIIIIIIIIIIIIIIIIIIIIIHHHHIHIIIIIIIIIIIIIIIIIIIIIIIIIIIIIIIIIIIIIIIIIIIIIIIIIIIIIIIHIHIIIHIIIIIIIIIIIIHIIIIIIIIIIIHHFEHIIIIIIIIHIIIIHIIIIIIIIIIIIIIIIIIIIIIIIIIIIIIIIIIIIIIIIIIIIIIIIIIIIIIIIIIIIIIIIIIIIIIIIIIIIIIIHIIIIIHIIIIHHIIIIIIIIIIIIIIIIIIIIIIIIIIIIIIIIIIIIHIIIIIIIIIIIIIIIIIIIIIIIIIIIIIIIIIIIIIIIIIDDDDD
@HISEQ:969:HM2KJBCX2:2:1102:10506:29412 2:N:0:ACTAAGCA
CACGTTTATTCCCCCAACTATCCCTATTAATCATTACGGCGGTCCTAGAAACCAACAAAATAGGATCGAACGTCCTATTTCATTATTCCATGCTAATGTATTCAAGCGTTAGCCTGCTTTAAACACTCTAATTTTTTCAAAGTAACAGTCCTGTTTCCCTGCAACACCAAATTAATGACATTACAGTTCTTCAGAAAGGAGGAATCAGCGAAGCCAGTACATACCAGTGGCACGACCAACCTGCTGACCCCGAAATTCAACTACGAGCTTTTTAACTGCAACAACTTTAATATACGCTATTGGAGCTGGAATTACCGCGGCTGCTGGCACCAGACTTGCCCTCCAA
+
DBDDDHIIIIIIIIIIIIIIIIIIIIIIIIIIIIIIHHHIIIIIIIIIIIIHHIHIIIIIIIIICHHHHHHHHHHIHHIIIHHHHHICCGHFHHHIIIHHHHHHIIIIIIIHIHHHIIIIIIHIIIIIIHGIIIIIIIHHIIHIIIIGIHIIIIIIHHIIIIIIIIIIIIIIIIGHIIIIIIIHHIHHHIIHIIIIIIIIIIIIIIIIIIHIIIIIIIIIIIIIIIIIIIIHIIIHIHIIIIHHDIIIIIIIIHIIIIIIIIIIIIIIIIIIIIIIIIIHHIHIIIIIIIIIIIIIHIIIIIIIIIIIIIIIIIIIIIIIIIIIIIIHIIIIHHIIIIIIIDDDDD
@HISEQ:969:HM2KJBCX2:2:1102:14422:29574 2:N:0:ACTATGCA
CACGTTTATTCCCCCAACTATCCCTATTAATCATTACGTCAATCCTAGAAACCAACAAAATAGGATCAAACGTCCTATTTCATTATTCCATGCTAATGTATTCAAGCGTTAGCCTGCTTTAAACACTCTAATTTTTTCAAAGTAACAGTCCTGTTTCCCTGCAACACCAAATTAATGACATTACAGTTCTTCAGAAAGGAGGAATCAGCGAGACCAGTACGTACCAATGGCACGACCAACCTGCTGACCCCGAAATTCAACTACGAGCTTTTTAACTGCAACAACTTTAATATACGCTATTGGAGCTGGAATTACCGCGGCTGCTGGCACCAGACTTGCCCTCCAA
+
DDDDDIIIIIIIIIIIIIIIIIIIIIIIIIHIIHIIIIHHIHIIIIIIIIIHHIIIIIIIIIGHIIHHIIIHIIIIHHIIHHIIIIIIHIGHHHHHIIHIIHHIIIIGIIIIHIIIIIIIIHIIIIIHIIIIIIIIIIIIIIIIIIIIIIIIIIIIIIIIIIIIIIIIIIIHIIIIIIIIIIIIIIIIHIIIIIIIIIIIIIIIIIIIIIIIIHIIIIIIIIIIIIIIIIIIIIHIIIIIIIIHIIIIIHIIIIIIIIIIIIIIIIIIIIIIIHHIIIIIIIIIIIIIIIIIIIIIIIIIIIIIIIIIIIIIIIIIIIIIIIIIIIIIIIIIIIIIIIIIIDDDDD
@HISEQ:969:HM2KJBCX2:2:1102:9159:28853 2:N:0:ACTATGCA
CACGTTTATTCCCCCAACTATCCCTATTAATCATTACGTCAATCCTAGAAACCAACAAAATAGGATCGAACGTCCTATTTCATTATTCCATGCTAATGTATTCAAGCGTTAGCCTGCTTTAAACACTCTAATTTTTTCAAAGTAACAGTCCTGTTTCCCTGCAACACCAAATTAATGACATTACAGTTCTTCAGAAAGGAGGAACCAGCGAGACCAGTACGAACCAAAGGCACGACCAACCTGCTGATCCCGAAATTCAACTACGAGCTTTTTAACTGCAACAACTTTAATATACGCTATTGGAGCTGGAATTACCGCGGCTGCTGGCACCAGACTTGCCCTCCAA
+
DBDADIIIIIHEHIIIIIIIIIIIIIIIIIIIIIIIIGIIIIIIIIIIIIIIIIHIHIHIIIGIIIIGIHIIIIIIGIIIIIIIIHIGHIIHHIIIIIHIIIIIIHIHHIIHIIIIIIIIIIIIIHIIIIIIIIIIIIIIIIIIIIIIIIIHHIHIIIIIIIIIIHIIIIIIIIIIHIIIIIIIIIIIIHIHIIIIIIIIIIIIIIIIHIIIII=IIIIIIIIIIIHIIIIIIIIIIIIIIIHHGIIIIIIIIIIIIIIIIIIIIIIIIIIIIIHIIIIIIIIIIIIIIIIIIIIIIIIIIIIIIIIIIIIIIIIIIIIIIIIIIIIIIIIIIIIIIIIIIDDDDD
@HISEQ:969:HM2KJBCX2:2:1102:20785:29891 2:N:0:ACTATGCA
CACGTTTATTCCCCCAACTATCCCTATTAATCATTACATCGATCCTAGAAACCAACAAAATAGAATCGGATGTCCTATTTCATTATTCCATGCTAATGTATTCAAGCGTGAGCCTGCTTTAAACACTCTAATTTTTTCAAGGTAACAGTCCTAATTCCCCGTGACACCAAATTAATGGCATTACGGTTCTTTAGAAGGTGAGAAATCAATAATATCAGTACATACCAACGGCATGACCGAAACATTGATCCCGAAATTCAACTACGAGCTTTTTAACTGCAACAACTTTAATATACGCTATTGGAGCTGGAATTACCGCGGCTGCTGGCACCAGACTTGCCCTCCAA
+
DA?DDEEHHIIHIIHHHHGHHHIIFHHHHH?EHHHIIIIHHHIHHIIEHHHHIHHCHHIIHEHFEHHEEHHIHIEHHEHHGHFHIIIIIH@FCHHHEGHIIGHGECEHHIHHHHHHHIIIHHIIIIHHIHIIIIIHGHGHGHHCHHIHHHEIIIIHHIIIIIIHCHEIIHHGIIIIIIIIIIIIIIIHIIIHIIIIIIIIIIIHHIIIII<HIIHIIIIIGIIIIHIHIIGHIHIIGIIHHHFHEFGIIHCIIGIIIIIIIIIIIIIIHIIIIIIHIIIIIIIIIIIIIIIIIIHIIIIIIIIIHIIIIIIIHIIIIIIIIIIIIIIIIHIIIIIIIIIIIIDDDDD
@HISEQ:969:HM2KJBCX2:2:1102:18779:30242 2:N:0:ACTATGCA
CACGTTTATTCCCCCAACTATCCCTATTAATCATTACGGTGATCCTAGAAACCAACAAAATAGAACCATGCGTCCTATTTCATTATTCCATGCTAATGTATTCAGGCAATAGCCTGCTTTAAGCACTCTAATTTTTTCAAGGTAACAGTCCTGCTTCCCCAACGCACCAAATTAATGGCATGCTGGTTATTCAGAAGGTAGGAATCCATCACGCCAGTACAGACCCAAAAGCCCGACCAACGGATAAATCCCGAAATTCAACTACGAGCTTTTTAACTGCAACAACTTTAATATACGCTATTGGAGCTGGAATTACCGCGGCTGCTGGCACCAGACTTGCCCTCCAA
+
DCBADEHHIFHIHH<D=H@FHHHHHHHHHHHHHHHIHICHC@GEGHIHHEHHFEHHCFHIHIHHHIGIFGHHG<EHCFG@@GHEHHHHCHHHEHHHHHHIIEFFGEEHHHHIIIHEHHEHIIIIIIHHHIHHHCG?IIIIIHGHHHHHHHIIIHHHIHIIHIIIHG@HIIIHHHIIIIHHHGHIGIHHG?IIIIIIIHFHIHIHIIIHHEIH;HHHFHHIIGIIHIIIIHHIIIIIIIHHHCFHGDIGIIIIIIIHHIIIIGDIIIIIIIIIIIIIIIIIIIIIIHEIHIIIHIIIIIIIIHIHIIIHHHIHIIIIIIIIIIIIIIIIIIIHIHHEHIHHGIDDDDD
@HISEQ:969:HM2KJBCX2:2:1102:12847:30230 2:N:0:ACTATGCA
CACGTTTATTCCCCCAACTATCCCTATTAATCATTACGTCAATCCTAGAAACCAACAAAATAGGTTTGAACGTCCTATTTCATTATTCCATGCTAATGTATTCAAGCGTTAGCCTGCTTTAAACACTCTAATTTTTTCAAAGTAACAGTCCTGTTTCCCTGCAACACCAAATTAATGGCATTACAGTTCTTCAGAAAGGAGGAATCAGCGAAACCAGTTCATACCAGTGGCACGACCAACCTGCTGACCCCGAAATTCAACTACGAGCTTTTTAACTGCAACAACTTTAATATACGCTATTGGAGCTGGAATTACCGCGGCTGCTGGCACCAGACTTGCCCTCCAA
+
<D@DD?GHHIHHFH<C<ECCHHHIIGIEHHEEHHECEHIHII@CFHCG?11<<GGHCHHHCC<E<FEHHGHGCGECFH@HHHHH?CGHHHFHFHIEGIHEHHHHHIHEHIIHHHEGHEHFHHGHHHHHHIFHIHEFHHHIIAGGGE?GCHHHFEGEHEHHFHHHHDCFH@HDFHHHEIHHHHFIHGHEHIIIHHHEECGHHIHIHHHHHHIHHHEHEHEHHEHIIIHGH=IIIHIHEFA@HHHGFHHDIHG@HGIIIIIIHHIHIHHCHH@HIECH@CHHHGCCEHHIIHHIIIHHIHHHIHHIIIHHHEIHHHIIIIIIHFEHHHEEFEF@HFG?IIIIIDDDAB
@HISEQ:969:HM2KJBCX2:2:1102:18567:29840 2:N:0:ACTATGCA
CACGTTTATTCCCCCAACTATCCCTATTAATCATTACGTCAATCCTAGAAACCAACAAAATAGGATCAAACGTCCTATTTCATTATTCCATGCTAATGTATTCAAGCGTTAGCCTGCTTTAAACACTCTAATTTTTTCAAAGTAGCAGTCCTGTTTCCCTGCAACACCAAATTAATGACATTACAGTTCTTCAAGAAGGAGGAACCAGTAAAGCCAGTGCATACCAGAGGCACGACCAACCTACTAATCCCGAAATTCAACTACGAGCTTTTTAACTGCAACAACTTTAATATACGCTATTGGAGCTGGAATTACCGCGGCTGCTGGCACCAGACTTGCCCTCCAA
+
DBDDDIIIIIHIHIIHIIIIIIIIIIIIIIIIIIIIIIIIGHIIIIHFHIIIGIIIIHIIIHHHCHEHHIHHGHHIGIIIIHIHHHIEGHHHHIIIIIIIIIIIIIIHIHIEHIIIIIHIIIHIHHIIIIIIIIIGHGHHIIIHHIIIHGHIIHIIIIHIIIIIIIIIIIHHIIIIIIHIIHIIIIIIIIIHHIIIIIIHIIIIIHIIHIIHIIHIIHIIHIIIIIIIIIIIIIIIIIIIIIHHGIIHIIGIIIIIIIIIIHIIIIIIIIIIIIIIIIIIIIIIIIIIIIIIIIIIIIIIIIIIIIIIIIIIIIIIIIIIIIIIIIIIIIIIIIIIIIIIIDDDDD
@HISEQ:969:HM2KJBCX2:2:1102:4644:30901 2:N:0:ACTATGCA
CACGTTTATTCCCCCAACTATCCCTATTAATCATTACATCGATCCTAGAAACCAACAAAATAGAATCGGATGTCCTATTTCATTATTCCATGCTAATGTATTCAAGCGTGAGCCTGCTTTAAACACTCTAATTTTTTCAAGGTAACAGTCCTAATTCCCCGTGACACCAAATTAATGGCATTACGGTTCTTTAGAAGGTGAGAAATCAATAATATCAGTACATACCAACGGCATGACCGAAACATTGATCCCGAAATTCAACTACGAGCTTTTTAACTGCAACAACTTTAATATACGCTATTGGAGCTGGAATTACCGCGGCTGCTGGCACCAGACTTGCCCTCCAA
+
DDDDCIIIIIIIIIIIIHIIIIIIIIIIIGHIIIIIIIIIHIIIIIIIHIHHIIIIGIHEHHHHIIGHHFHHHFHIIGIIHIIIIIHIIIIIHIIGIIHHHGHIIHIHHIIIIIIIIIIIIIIIIIIIIHIIIIIIHIIIHIIIIIIIHHIHHIIIIIIIIIIIIIIIIIIIIIIIIIIIIIIIIIIIIIIIIIIIIIIIIIIIIIIIIIIIIIIIIIIIIIIIIIIIIIIIIIIIIIIIIIHIHFIIHIIIIIIIIIIIIIIIIIIIIIIIHIIIIIIIIIIIIIIIIIIIIIHHIIIIIIIIIIIIIIIIIIIIIIIIIIIIIIIIIIIIIIIIIIIIIIDDDDD
@HISEQ:969:HM2KJBCX2:2:1102:14225:31040 2:N:0:ACTATGCA
CACGTTTATTCCCCCAACTATCCCTATTAATCATTACGTCAATCCTAGAAACCAACAAATAGGTTCGAACGTCCTATTTCATTATTCCATGCTAATGTATTCAGGCGCTGGCCTGCTTTAAACACTCTAATTTTTTCAAAGTAACAGTCCTGTTTCCCCGCAACACCAAATTAATGGCATTACGGTTCTACAAGAAGGAGGAATCAGCAAGCTAGTACATACCAGTGGCAAGACCAACCTGCTGATCCCGAAATTCAACTACGAGCTTTTTAACTGCAACAACTTTAATATACGCTATTGGAGCTGGAATTACCGCGGCTGCTGGCACCAGACTTCCCTCCAA
+
DDDDDIIIIIIGIIIIIIIIHEHHIIIIIIIIIIIIIIHIIIIHII@EEGHHHGHIIIIIIHHIIIHHFGHGHIIIIIIIIIIIHIIIIIHHIIIIIIIIHHIIHIIIIHHIIHIIHIIHHIHIIIIIIIIHHIIIIIIIIHIIIIIIIIIIIIHIHIIIIIIIIIIIIIIIHIIIHEIIIIIIIIIIIIIIIIIIIIIIIIHIHIIIIIIIIIIIIIIHIIIIII=IHIIIIIIIIIIIHGIIIIIHIHIIIIIIIIIIIIIIIIIIIIIIHIIIIIIIIIIIIIIIIIIIIIIIIIIIIIIIIIIIIIIIIIIIIIIIIIIIIIIIIIIIIIIIIIDDDDD
@HISEQ:969:HM2KJBCX2:2:1102:8690:31043 2:N:0:ACTATGCA
CACGTTTATTCCCCCAACTATCCCTATTAATCATTACGTCAATCCTAGAAACCAACAAAATAGGATCAAACGTCCTATTTCATTATTCCATGCTAATGTATTCAAGCGTTAGCCTGCTTTAAACACTCTAATTTTTTCAAAGTAACAGTCCTGTTTCCCTGCAACACCAAATTAATGACATTACAGTTCTTCAAGAAGGAGGAACCAGTAAAGCCAGTGCATACCAGAGGCACGACCAACCTACTAATCCCGAAATTCAACTACGAGCTTTTTAACTGCAACAACTTTAATATACGCTATTGGAGCTGGAATTACCGCGGCTGCTGGCACCAGACTTGCCCTCCAA
+
DDDDDIIIIIIIGIIIIIIIIIIIIIIIIIIIIIIIIIIIIIIIIIIIIIIHIIIIHIHHHHGHIHIIIIHHIIIIIIIIIIIGIIIHIIIIIIHIIIIIIFGHIHIIIIFF;HIIIHIIIIIIIIIIIIIIIIIIIIIIHIIIIHIIIIIIIIIIIIIIHHIIIIIIHHHIIIHIHHIIIIHIIHFHHIHIHHCFIIIIHHGHHHIIIIHIIGIIHHFEHHHHHHGHIHIIIIIIIHHHHHHG@DEEIIGCEIHHFHCHGEHIFIIHHHHHGEFIIHIIIIIIHHHHIIIHEGIIIIIHHHGIHHIHIIIHCIHIHIIHIIIIIIHIIGIHHIIIIIIHHDBDDD
@HISEQ:969:HM2KJBCX2:2:1102:14745:31216 2:N:0:ACTATGCA
CACGTTTATTCCCCCAACTATCCCTATTAATCATTACGTCAATCCTAGAAACCAACAAAATAGGATCAAACGTCCTATTTCATTATTCCATGCTAATGTATTCAAGCGTTAGCCTGCTTTAAACACTCTAATTTTTTCAAAGTAACAGTCCTGTTTCCCTGCAACACCAAATTAATGACATTACAGTTCTTCAAGAAGGAGGAACCAGTAAAGCCAGTACATACCAGAGGCACGACCAACTTACTAATCCCGAAATTCAACTACGAGCTTTTTAACTGCAACAACTTTAATATACGCTATTGGAGCTGGAATTACCGCGGCTGCTGGCACCAGACTTGCCCTCCAA
+
DDDDDIIIIIIIIIIIIIIIIIIIIIIIIIIIIIIIIIIIIIIIIIGIIIIHHIIIIHHHIHHHHIIIHIIIIIIIIIIIIIIIIIGIIIIIHIHIIIIIIIIIIIIIIIIIIIIIHIIIIIIIIIIIIIIIIIIIIIIIIIIIIIIIIIIIIIIIIGIIIIIIIIIIIIIHIIIIIIIIIIIIIIIIIIIIIIIIIIIIIIIHIIIIIIIIIIIIIIIIIIIIIIIIIIIIIIIIIIIIIIIIIHIIIHIIIIIIIIIIIIIIIIIIIIIIHHIIIIIIIIIIIIIIIIIIIIIIHIHHHIIIIIIIIIIIIIIIIIIIIIIIIIIIIIIIIIIIIIIIIDDDDD
@HISEQ:969:HM2KJBCX2:2:1102:18773:31343 2:N:0:ACTATGCA
CACGTTTATTCCCCCAACTATCCCTATTAATCATTACATCGATCCTAGAAACCAACAAAATAGAATCTGATGTCCTATTTCATTATTCCATGCTAATGTATTCAAGCGTAAGCTTGCTTTAAACACTCTAATTTTTTCAAGGTAACAGTCCTAATTCCCCATAACATCAAATAAATGACATTATGGTTCTTTAGAAGGTGAGAACCAATAAAACCAGTACATACCAAGGCATGACCGATTCCTTGATCCCGAAATTCAACTACGAGCTTTTTAACTGCAACAACTTTAATATACGCTATTGGAGCTGGAATTACCGCGGCTGCTGGCACCAGACTTGCCCTCCAA
+
DDDDDIIIIIIIIIIIIIIIIIIIIIIIIIIIIHIIIIIIIIIIIIIIIIIIIIIIIHIIHIIHIIIIIIIIIIIIIIIIIIIIIIIIIIIIIIIIIIIIIIIIIIIIIIIIIIIIIIIIIHIIIIIIIIIIIIIIHIIIIIIIIIIIIIIIIIIIHIIIIIIIIIIIIIIIIIIIIIIIIIIIIIIIIIGIIIIIIIIIIIIIIIIIIIIIIIIIIIIIIIIIIIIIIIIIIIHGIIIHIHHGIIIIIIIIIIIIIIIIIIIIIIIIIIIHIIIIIIIIIIIIIHIIIIIIIIIIHIIIIIIIIIIIIIIIIIIIIIIIIIIIIIIIIIIIIIIIIIIIDDDDD
@HISEQ:969:HM2KJBCX2:2:1102:9417:31658 2:N:0:ACTATGCA
CACGTTTATTCCCCCAACTATCCCTATTAATCATTACGTCAATCCTAGAAACCAACAAAATAGGATCGAACGTCCTATTTCATTATTCCATGCTAATGTATTCAAGCGTTAGCCTGCTTTAAACACTCTAATTTTTTCAAAGTAACAGTCCTGTTTCCCTGCAACACCAAATTAATGACATTACAGTTCTTCAGAAGGGAGGAATCAGCGAAGCCAGTGCATACCAGTGGCACGACCAACCTGCTGACCCCGAAATTCAACTACGAGCTTTTTAACTGCAACAACTTTAATATACGCTATTGGAGCTGGAATTACCGCGGCTGCTGGCACCAGACTTGCCCTCCAA
+
DADCDHIIHIHHIIIHHIIIIIIIHFHHIIHCHEH@HEGGH=FFHHGHGHIECGCCGHHHHHFECG<CEHFHIHHCGHIEFHHH?FHHH?11DGHHHH?HG?HIIHHHHGIHHHIHHFGIIIHHHIHHGHCHHCIHEIIIIIIIIIIIIHIHEEHHIIIIIHIHHHHHHHHEIIIIHFHIIHIHGIIIIHHHGCHF/;IIHIIIIIIIIIHHIHIIIIIIIIIIIIFFEHIIIIIIIIIIIIIHDGCHDHIHIIHFIIIIHIIIIIIIHIIIHHGIIHIHIIIIHHFIHIIIIIHHIIHHHIHIHHCHHIIIIIIIIIIIIIIIIIIGHIIIHDGEHIHIHD@DD@
@HISEQ:969:HM2KJBCX2:2:1102:13763:32656 2:N:0:ACTATGCA
CACGTTTATTCCCCCAACTATCCCTATTAATCATTACGTCAATCCTAGAAACCAACAAAATAGGATCAACGTCCTATTTCATTATTCCATGCTAATGTATTCAAGCGCGAGCCTGCTTTAAACACTCTAATTTTTTCAAAGTAACAGTCCTGATTCCCCACCACACCAAATTAATGACATGATGGTTCGTCAGAAGGTAGAAATCAGTAACACCAGTACGTACCGAAGGCACGACCAGCGTACTAATCCCGAAATTCAACTACGAGCTTTTTAACTGCAACAACTTTAATATACGCTATTGGAGCTGGAATTACCGCGGCTGCTGGCACCAGACTTGCCCTCCAA
+
@0<0<111CCHH1G//CGH11D1C1<CGGHFEGHHH@GCHHII@?GFEE1CDE1@0EGHCHHC1D<DEE1<<1<0<CCFH1CC1F<C?CFECHG?HHHF15HECCHDDCEIGHGHFH8HG@DHFFEHIIHHEA8CCGB6HEEA1BDCCGHHHH@FFIHB<EEFD8<G@CFFCHDGC@FG<FEGG5<<=HEGEG8HHCDIHGHHHHHG@DGFHFIIIIHCECGFC<1HE0DAE@<D<D@HE:GD>HEE/@D<1CD1<1FCC@HGD1HGCHHHCEHHGCHIHHGCEFC@D1HG=HHEHG<111IIIIHHHEFECHDHHCHHFC1FHF<1HHEEF<@?CFHHC0D0@B
@HISEQ:969:HM2KJBCX2:2:1102:1514:32814 2:N:0:ACTATGCA
CACGTTTATTCCCCCAACTATCCCTATTAATCATTACGTCGATCCTAGAAACCAACAAAATAGAATCAAACGTCCTATTTCATTATTCCATGCTAATGTATTCAAGCGTAAGCCTGCTTTAAACACTCTAATTTTTTCAAAGTAACAGTCCTGATTCCCCACGACACCAAATTAATGGCATTACGGTTCTTTAGAAGGTGAGAAATCAATAATATCAGTACATACCAACGGCATGACCGAAACATTGATCCCGAAATTCAACTACGAGCTTTTTAACTGCAACAACTTTAATATACGCTATTGGAGCTGGAATTACCGCGGCTGCTGGCACCAGACTTGCCCTCCAA
+
@DDDBHHIIIIIIIIGIGHIEHIIICHIEHIIHIIIIHHIHIHFIHHHHIIHHGIGHHGGIIICHHIGHIIIEHHHHHIIGIEHHHHHECHIG@EEHHIHEHHHHHFGIIGIHHHGHHHHIHHHHIEGHIII?HIIIIIHEIHHHHHIHGIGIHHGHIIIIIHIIIHHIHIIIIIIIHIIHFIIGIIHIIIIIIIHIIIHIIIIHIIIIIIIHIIGIIHIIIIIIIIIIHIIIIIHHIIIIIHFGHIIIIIIIIIIIIHIIIIHHGIIIHHIIHIHIHIIIIIIIIIIIIIIIIIIIIIIIIIIIIIIIIIIHIHIIIIIIIIIIIIIIIIIHIIIIIIIIIDDDDD
@HISEQ:969:HM2KJBCX2:2:1102:10740:33211 2:N:0:ACTATGCA
CACGTTTATTCCCCCAACTATCCCTATTAATCATTACGGTGATCCTAGAAACCAACGAAATAGAATCAGTCCGTCCTATTTCATTATTCCATGCTAATGTATTCAGACGATAGTCTGCTTTAAACACTCTAATTTTTTCAAAGTAACAGTCCTGATTTCCCATCACACCAAATAAATGGCATGAAAGTTCCTCAGAAGGTAGAGATCCATCTCACCAGTGCAGACAATTAAGCCTGACCAATGGGTAGACCCCGAGGTTCAACTACGAGCTTTTTAACTGCAACAACTTTAATATACGCTATTGGAGCTGGAATTACCGCGGCTGCTGGCACCAGACTTGCCCTCCAA
+
DDDDDHIIIIIIIIIIIIIIIIIIIIIIIIIIIIIIIIIIIIIIIIIIIIIIHIIIIHDHHIHIIIIIIIIIHHHIGHIIIIIIIIHIIIIIIIIHEHIHIHIIIIIIIIIIIHIIIHHIIIIIHHIIIIIIIIIIIIHHIIIIIIIIIHIHIIIIIIIIIHHIIIIIIIIHIIIIIIIIIIIIIIIIIIIIIIIIIIHGIIIHIIIIHHIIIIIIIIIIIIIIIIIIIIIIIIIIIIIIIIHHHFFIIIIIIIIIIIIIIIIIIIIIIIIIIIIIIIIIIIIIIIIIHIIIIIIIIIIIIIHIIIIIIIIIIIIIIIIIIIIIIIIIIIIIIIHIIIIIIIIDDDDD
@HISEQ:969:HM2KJBCX2:2:1102:10800:33313 2:N:0:ACTATGCA
CACGTTTATTCCCCCAACTATCCCTATTAATCATTACGTCGATCCTAGAAACCAACAAAATAGAATCAAACGTCCTATTTCGTTATTCCATGCTAATGTATTCAAGCGTGAGCCTGCTTTAAACACTCTAATTTTTTCAAAGTAACAGTCCTGATTCCCCATGACACCAAATTAATGACATCATGGTTCGTCAGAAGGTAGGAATCAATAATACCAGTACGTACAATAGCACGACCAATAAATTGATCCCGAAATTCAACTACGAGCTTTTTAACTGCAACAACTTTAATATACGCTATTGGAGCTGGAATTACCGCGGCTGCTGGCACCAGACTTGCCCTCCAA
+
DDDDDIIIIIIIIIIIIIIIIIIIIIIIIIIIIIIIIIIIIIIIHIIIIIIIIIIIIIHIIIIIIIIIHIHIIHIIIIIIIIIIIIICHHIIHIIIIIIIIIIIIIIIIIIIHIIIIIIIIIIIIIIIIIIIIIIIIIIHIIIIIIIIIIIIIIIIIIHIGHIIIIIIIIIIIIHIIIIHIIIIHIIIIIIIIIIIIIIIIIIIIIIIIIIIIIIIIIHHIIIHIIIIIIIIIIIIIIIIIIHHIIIIIIIIIIIIIIIIHIIIIIIIIIIIIIIIIIHIIIIIIIIIIIIIIIIIIIIIIIIIIIIIIIIIIIIIIIIIIIIIIIIIIIIIIIIIIIIIDDDDD
@HISEQ:969:HM2KJBCX2:2:1102:5138:33788 2:N:0:ACTATGCA
CACGTTTATTCCCCCAACTATCCCTATTAATCATTACAGCGGTCCTAGAAACCAACAAAATAGAACCTCTGTCCTATTCTATTATTCCATGCTAATGTATTCGAGCAAAGGCCTGCTTTGAACACTCTAATTTTTTCAAGGTAAAAGTCCTGGTTCCCCACCACGCCCAGTGAAGGGCATGAGGCTCCCCAGAAGGAAAGGTCCGACCGAATCCGTGCGCTCGATTAGGAGGACAGATCGGCCAGACCCAAGGTTCAACTACGAGCTTTTTAACGGCAACAACTTTAATATACGCTATTGGAGCTGGAATTACCGCGGCTGCTGGCACCAGACTTGCCC
+
DDDDDIIIIIIIIIIIIIIIIIIIIIIIIIIIIIIIIIHIIIIIIIIIIIIIHIIIIIGIIIHHHIIHIHIIIIHIIIIIIIIIIIIIIGIIIIIIHHIHIHIIIIIIIIIIIIIIIIIHIIGHIIIIHHH=IIIIIIIIGIIIHIIIIIIHHHHHHIIHIHIIIIIIIHEEHHGHHHIGHFHHIIHHHHHHIIIIIIHIHDGHHHIIHFHAGHHHEGHHCGHDHHHIHGHHHIHHDHIHHCHIHFHIHGHHGG<C<EC<?E11EC1F?EHHHDFD1ECC1HHFDHG?GFEEDCHEHHHEE?EHHIIHIIGHHHDHHHHFEHFFHEF1HHHHECBABD@
@HISEQ:969:HM2KJBCX2:2:1102:1974:33922 2:N:0:ACTATGCA
CACGTTTATTCCCCAACTATCCCTATTAATCATTACGTCAATCCTAGAAACCAACAAAATAGAATCAAACGTCCTATTTCATTATTCCATGCTAATGTATTCAAGCGTGAGCCTGCTTTAAACACTCTAATTTTTTCAAAGTAACAGTCCTGATTCCCCACAACACCAAATAAATGACATCATGGTTCGTCAGAAGGGAGAAACCAACAATACCAGTACGTACCGAGGCACGACCGACATGATGGTCCCGAAATTCAACTACGAGCTTTTTAACTGCAGCAACTTTAATATACGCTATTGGAGCTGGAATTACCGCGGCTGCTGGCACCAGACTTGCCCTCCAA
+
BADDDGHHIHHIIIHIHIIIIIIIHIIIIIIIIIIIIHHIIIIIIHIIIIIIHIHIIIGHIHFHIHIIIIIEHGHGHIIIIIHFEHEHHHGCEHIIIIIHIHHIHHIIHHIHHIIIIIIIGHIIIHFGGHIHHFHHIIIIIIHIIIIIHIIIHIIIIIGHHHHIHIIHHIIIIIIIHIIIIIIIIIIIIIIIIIIIIIIIIIIIIIIIIHIIIIIIIIIIIIIIIIIIIIIIIIIIIIIIHF<IIIIIIIIIIIIIIIIIIIIIIIIIIHIIIIHIIIIIIIIIIIIHIIIIIIIIIIIIIIIIIIIIIIIIIIIIIIIIIIIIIIIIIIHIIIIIHIIDDDDD
@HISEQ:969:HM2KJBCX2:2:1102:20752:34448 2:N:0:ACTATGCA
CACGTTTATTCCCCCAACTATCCCTATTAATCATTACGTCGATCCTAGAAACCAACAAAATAGAATCAAACGTCCTATTTCATTATTCCATGCTAATGTATTCAAGCGTGCGCCTGCTTTAAACACTCTAATTTTTTCAAAGTAACAGTCCTGATTCCCCACGACACCAAATTAATGACATCGCGGTTCTTCAGAAGGTAGGAACCAATAATGCCAGTGCGTACCGAGGCACGACCGACAATCTGATCCCGAAATTCAACTACGAGCTTTTTAACTGCAACAACTTTAATATACGCTATTGGAGCTGGAATTACCGCGGCTGCTGGCACCAGACTTGCCCTCCAA
+
DDDDDHIEHHHIIIIIIHIIIIIIIIIIIIIIIIIIIIIIIIIIIIIIIIIIIIIIIIIGIIIHIIIIIIIGHIHIIIIIIIIIIIIIIIIIIIIIGHHIIHHIIIIIIHIIIIIIIIIIIIIIIIIIIIIIIIHIIHIHIIHIIIIIHIIIIIIHIIIIIIIIHIIIIIIIIIIIGIIHIIIIIIIIIIHIIIIIIIIIIIIIIIIIIIIIIIIIIIIIIIIIIIIIIIIIIIIIIIIII<HHIIIIIIIIIIIIHIIIIIIIIIIIIIIIIIIIIIIIIIIIIIIIIIIIIIIIIIIIIIIIIIIIIIIIIIIIIIIIIIIIHIIIIIIIIIIIIIIIDDDDD
@HISEQ:969:HM2KJBCX2:2:1102:18465:34060 2:N:0:ACTATGCC
CACGTTTATTCCCCCAACTATCCCTATTAATCATTACGTCGATCCTAGAAACCAACAAAATAGAATCAAACGTCCTATTTCATTATTCCATGCTAATGTATTCAAGCGTGAGCCTGCTTTAAACACTCTAATTTTTTCAAAGTAACAGTCCTGATTCCCCACAACACCAAATAAATGACATCATGGTTCGTCAGAAGGGAGAAACCAACAATACCAGTACGTACCGAAGCACGACCGACATGATGGTCCCGAAATTCAACTACGAGCTTTTTAACTGCAGCAACTTTAATATACGCTATTGGAGCTGGAATTACCGCGGCTGCTGGCACCAGACTTGCCCTCCAA
+
DDDDDIIIIIIIIIHIIIGIIIIIIIIIIHIIIIIHIIHIHHIHIIIIIIIHHIIIHIIIIHHIIIIIIIHIHIIIIIIIIIIIIIIIIIIIHIIIIIIIIIIIIHGIIHIIIIIIIIIIIIIIIIIIIIIIIIIIIIHIIIIIIIIIHIIIIIHIIIIIHIIIIHIIIIIHIGHHHHIIIIHIIIIHFIFHIIIIIIIIIIIIIIHHIIIGIIIIIIHIIIIIIIIIIIIIIIHIIIIIIIHHIIIIIIIIIIIIIIHIIIIIIIHIIIIIIIIIIIIIIIIIIIIIIIIIIIIIIIIHIIIIIHIIIIIIIIIIIIIIIIIIIIIIIIIIIIIIIIIIDDDDD
@HISEQ:969:HM2KJBCX2:2:1102:11394:35253 2:N:0:ACTATGCA
CACGTTTATTCCCCCAACTATCCCTTTAATCATTACGTCGATCCTAGAAACCAACAAAATAGAATCAAACGTCCTATTTCATTATTCCATGCTAATGTATTCAAGCGCGAGCCTGCTTTAAACACTCTAATTTTTTCAAAGTAACAGTCCTGATTTCCCACGACACCAAATTAATGACATCGTGGTTCGTCAGAAGGTAGGAATCAATTTGACCAGTACGTACCGAGGCACGACCGATCAACTGATCCCGAAATTCAACTACGAGCTTTTTAACTGCAACAACTTTAATATACGCTATTGGAGCTGGAATTACCGCGGCTGCTGGCACCAGACTTGCCCTCCAA
+
DDDDDEHEH@GHHIIGFIIHHHIHIHIIIIIIIIIIIG@HHIIHIEHIIIIIIIIEHHCHHFHHIIHHHI0<FHHIIIIGGHH@CEHFIE?GHHIIIIHIIHHHHIIHEHHEHIIIIIIHIIIIIHHHIHIIHIIHIIHIHHHHIHIHIIIIIIHIIHHHHIIIIIIHHHIIIHHHFHHHHHIIIHHHIHHHIHIIIIIIIIIIIHIIHIIIHIIIIIHGIIIIIFIIIIIIIIIIIHHHHGHIIHGIIIIIIIIHIIIHIIIGIIIIIIIIIIIIIIIIIIIIIIIIIIIHIGIHIIIIIIIIIIIIIIIIIIIIIIIIHIIIHIIIIIIIIIIIIHIDDDDD
@HISEQ:969:HM2KJBCX2:2:1102:12118:36163 2:N:0:ACTATGCA
CACGTTTATTCCCCCAACTATCCCTATTAATCATTACGGTGATCCTAGAAACCAACGAAATAGAATCAGTCCGTCCTATTTCATTATTCCATGCTAATGTATTCAGACGATAGTCTGCTTTAAACACTCTAATTTTTTCAAAGTAACAGTCCTGATTTCCCATCACACCAAATAAATGGCATGAAAGTTCCTCAGAAGGTAGAGATCCATCTCACCAGTGCAGACAATTAAGCCTGACCAATGGGTAGACCCCGAGGTTCAACTACGAGCTTTTTAACTGCAACAACTTTAATATACGCTATTGGAGCTGGAATTACCGCGGCTGCTGGCACCAGACTTGCCCTCCAA
+
DDDDDIIIIIIIIIIIIIIIIIIIIIIIIIIIIIIIIIIIGIIIIIHIIIIIIIIIIHIIIIIIGHIIHIIHHHIIIIIIIHHIHGIIIIIIHHHIIIHIIIIIIHIIIIHHHHHIIIHIIHHIHHIIIIIIHIIIIIGHIHIIIIHIIIIIIIHIIIIIIIIIIIHIHHGIIIHHIIIIIHIHHIIIIIIIIIIIIIIIIIIIIIIHIIIIIIIIIIIIIIIIIIIIIIIIIIIIIIIIIIIIIHFIIIIIIIIIIIIIIIIIIIIIIIIIIIIIIHIIIIIIIIIIIIIIIIIIIIIIIHIIIIIIIIIIIHHIIHIIIIIIIIIIIIIIIIIIIIIIIIIDDDDD
@HISEQ:969:HM2KJBCX2:2:1102:10886:35820 2:N:0:ACTATGCA
CACGTTTATTCCCCCAACTATCCCTATTAATCATTACGTCGATCCTAGAAACCAACAAAATAGAATCAAACGTCCTATTTCGTTATTCCATGCTAATGTATTCAAGCGTGAGCCTGCTTTAAACACTCTAATTTTTTCAAAGTAACAGTCCTGATTCCCCATGACACCAAATTAATGACATCATGGTTCGTCAGAAGGTAGGAATCAATAATACCAGTACGTACAATAGCACGACCAATAAATTGATCCCGAAATTCAACTACGAGCTTTTTAACTGCAACAACTTTAATATACGCTATTGGAGCTGGAATTACCGCGGCTGCTGGCACCAGACTTGCCCTCCAA
+
DDBDDHHHIIFEHHHHHHIIIHGIIIIIHHIIICHHIHIGHHHHIIIIIIIIHGEHEHHHHIEHIIIIIHIIIHIIIIGHHIIHIIGHHIHFHHHHIIIIIHHHHHIIIIHIHHIIIIIIHIHIIIIFIIIHHHIIIHHHIIIHIIIIHIIIHIIGIHGIIIHIIIIIIIHHIIIIIIIIEIIIIIIHIIIHIIIIIIIIIHIIIHIHHIHHHIIIIIIHIHHHIIIHDHIHEHHHIIIIIIHGIIIIIIHIIIIIIIIIGIIIIIIIIIIIHHIIIIIIHHEGCGIHIIIIIHHIIIHHIIIIIIHIIIHHHGHIIIIIIIIIIIIIIIIIIHHIIIIIDDDDD
@HISEQ:969:HM2KJBCX2:2:1102:14061:35297 2:N:0:ACTATGCA
CACGTTTATTCCCCCAACTATCCCTATTAATCATTACGGTGATCCTAGAAACCAACGAAATAGAATCAGTCCGTCCTATTTCATTATTCCATGCTAATGTATTCAGACGATAGTCTGCTTTAAACACTCTAATTTTTTCAAAGTAACAGTCCTGATTTCCAACCACACCAAATAAATGGCATGAAAGTTCCTCAGAAGGTAGAGATCCATCTCACCAGTACAGACAATTAAGCCTGACCAATGGGTAGACCCCGAAGTTCAACTACGAGCTTTTTAACTGCAACAACTTTAATATACGCTATTGGAGCTGGAATTACCGCGGCTGCTGGCACCAGACTTGCCCTCCAA
+
DBDDDIIIIIIIIIIIIIIIIIIIIIIIGIHIIIIIIIIIIIIIIIIHIIHEHIIIHHIIIIIIHIHIHIIIIIHHIIIIIIIHHIIIIIHHHHIHIIIIIHHHIHIIIIIIIIIIIIIIIIIIIIIHIIIHHIIIHIIGHHIHIIIHIHIIIIIIIIHIIHHIIIHHIIIIHIHIIIIHIIIIIIIIIHIIIIIIHHHII0GHIIIIHHIIHHHHIIIIHIIIIIHIIIHHHIIIIIIIIGIHHGEIHIIHIIIIIIIIIIIIIIIIIGIIIIIIIIIIIIIIHIIIIIIIIHIIIIIIIIHIIIIIIIIIIIIIIIIHIIIIIIIIIIIIIIIIIIHHIHHDDDDD
@HISEQ:969:HM2KJBCX2:2:1102:15596:36692 2:N:0:ACTATGCA
CACGTTTATTCCCCCAACTATCCCTATTAATCATTACGTCGATCCTAGAAACCAACAAAATAGAATCAAACGTCCTATTTCGTTATTCCATGCTAATGTATTCAAGCGTGAGCCTGCTTTAAACACTCTAATTTTTTCAAAGTAACAGTCCTGATTCCCCATGACACCAAATTAATGACATCATGGTTCGTCAGAAGGTAGGAATCAATAATACCAGTACGTACAATAGCACGACCAATAAATTAATCCCGAAATTCAACTACGAGCTTTTTAACTGCAACAACTTTAATATACGCTATTGGAGCTGGAATTACCGCGGCTGCTGGCACCAGACTTGCCCTCCAA
+
DDDDDIIIIIIIIIIIIIIIIIIIIIIIIIIIIIIIIIIIIIIIIIIIIIIIHHHHIIHIIIHHIIIIIIIIHHIIIIIIIIIIIIIIIHHHHIIIIIIIIIHIIIIIIIIIIIIIIIIIIIHIIIIIIIIIIIIIIIHHIIIIIIIIIIIIIIIIIIIIHIIIIIIIIIIIHIIIIIIIIIIIIIIHIIIHIIIIIIIIIIIIIIIIIIIIIIIIIIIIIIIIIIIIIIIIIIIIIIIIIIIHIII<IIIIIIIIIIIIIIIIIIIIIIIIIIIIIIIIIIIIIIIIIIIIIIIIIIIIIIIIIIIIIIIIIIIIIIIIIIIIIIIIIIIIIIIIIIIIDDDDD
@HISEQ:969:HM2KJBCX2:2:1102:4698:37028 2:N:0:ACTATGCA
CACGTTTATTCCCCCAACTATCCCTATTAATCATTACGTCAATCCTAGAAACCAACAAAATAGGATCGAACGTCCTATTTCATTATTCCATGCTAATGTATTCAAGCGTTAGCTTGCTTTAAACACTCTAATTTTTTCAAAGTAACAGTCCAAATTCCCCGCAACACCAAATTAATGGCATTACGGCTCATCAGGAAGGAGGAATCAGTGAGACCAGTACATACCAGAGGCATGACCAACCTACTAACCCCGAAATTCAACTACGAGCTTTTTAACTGCAACAACTTTAATATACGCTATTGGAGCTGGAATTACCGCGGCTGCTGGCACCAGACTTGCCCTCCAA
+
DDDBDIHIHIHIIHDDHHIIIIIIHGIHHIHCEGCGHHHHHHIHHIIGIHHFHIF=HFHHIEHH1CHGHHIIHFEHHI?GHCHH1FE@?EHHEHHHHIIIIFHHIIGEHHHHHHHGHGHHHIIIIHIHIIHGIHHHHIHIHHIHHHIHGGHIIFHIGHHHFDDHHHHHG@HEHHHHFGHEHGIIIIGIIIHIIHGFHFHHGIIIHHIIHGIHHEIHHHIIIGIIHEHGIHIIIIIIIHHHHHHHHHHHHFHEHIIHGHHIIHEIIIIIIIIIIHHIIIIIIIIIIIIHIIHHFIGIIHHIHIHIIIIIIIHIIIHIIIIIGIIIGIIIIIIIIHHHHIHIICDADD
@HISEQ:969:HM2KJBCX2:2:1102:3419:37589 2:N:0:ACTATGCA
CACGTTTATTCCCCCAACTATCCCTATTAATCATTACGTCGATCCTAGAAACCAACAAAATAGAATCAAACGTCCTATTTCATTATTCCATGCTAATGTATTCAAGCGCGAGCCTGCTTTAAACACTCTAATTTTTTCAAAGTAACAGTCCTGATTTCCCACGACACCAAATTAATGACATCGTGGTTCGTCAGAAGGTAGGAATCAATTTGACCAGTACGTACCGAGGCACGACCGATCAACTGATCCCGAAATTCAACTACGAGCTTTTTAACTGCAACAACTTTAATATACGCTATTGGAGCTGGAATTACCGCGGCTGCTGGCACCAGACTTGCCCTCCAA
+
BDDDDGHHIIIIIIIIHHHIGHIIIIIIIIIIIIIGHIIIIIIIIIIIIIIIIIIHIGHIIIHIHIIIIIHHHIIIIIGHHIIIHIIHHHHIIIIIIIIIIHHHIIIIHIHHIIIIIIIIIHIIIIIHHIIIIIIIIIIIIIHIIIIIIIHHHIIIHIIIHIIIIIIIIIIIIIIIIIIIIIIIIIIIIIIIIIIIIIHIIIIIIIIIIIIHHIIIIIIIIIIIIIIIIIIIIIIIIIIIIHHHIIIIIIIIIIIIIIIIHIHIIIIIIIIIIHIIIIIIIIIIIIIIIIHGIIIIIIIIIIIIIIIIIIIIIIIIIIIIIIIIIIIIIIIIIIIIIIIIDDDDD
@HISEQ:969:HM2KJBCX2:2:1102:5724:37979 2:N:0:ACTATGCA
CACGTTTATTCCCCCAACTATCCCTATTAATCATTACGGTGATCCTAGAAACCAACGAAATAGAATCAGTCCGTCCTATTTCATTATTCCATGCTAATGTATTCAGACGTTAGCCTGCTTTAAACACTCTAATTTTTTCAAAGTAACAGTCCTGATTTCCAATCACACCAAATTAATGACATGAAAGTTCCTCAGAAGGTAGAGATTTATCTCACCAGTACAGACAATTAAGCCTGACCAATGGGTAAACCCCGAAGTTCAACTACGAGCTTTTTAACTGCAACAACTTTAATATACGCTATTGGAGCTGGAATTACCGCGGCTGCTGGCACCAGACTTGCCCTCCAA
+
DDDDDIIIIIIIIIIIIIIIIIIIIIIIIIIHIIIIIIIIIIIHIIIIIIIIIIIIIIIIIIFHFHIHHIIIHHIGIIIIIIIIIIIIIIIIHIIIIIIIIHHIIIHIIIIIIIIIIIIIIIIIIIIIIIIIIIIIIIIIIIIIIIIIIIIHHIIIIIIIIHIIIIIIIIIIIHIIIIIIIIIIIIIIIIIIIIIIIIIIIIIIIIIHIIIIIIIIIIIIIIIIIIIHIIIIGIIIIIIIIIIHHHHIIIIIIIIIIIIIIIIIIIIIIIIIHIIIIIIIIIIIIIIIHIIIHIIIIIIIIIIIIIIIIIIIIIIIIIIIIIIIIIIIIIIIIIIIIIIIIIIDDDDD
@HISEQ:969:HM2KJBCX2:2:1102:6633:37930 2:N:0:ACTATGCA
CACGTTTATTCCCCCAACTATCCCTATTAATCATTACGTCAATCCTAGAAACCAACAAAATAGGATCGAACGTCCTATTTCATTATTCCATGCTAATGTATTCAAGCGTTAGCCTGCTTTAAACACTCTAATTTTTTCAAAGTAACAGTCCTGTTTCCCTGCAACACCAAATTAATGACATTACAGTTCTTCAAGAAGGAGGAATCAGTAAAGCCAGTACACACCATTGGCACGACCAACCTACTGACCCCGAAATTCAACTACGAGCTTTTTAACTGCAACAACTTTAATATACGCTATTGGAGCTGGAATTACCGCGGCTGCTGGCACCAGACTTGCCCTCCAA
+
DDDDCIIIIIIIIIIHIIIIIIIHIIIIIIIHIIIIIIHIIIIHIIIIIHHIIIIIIHEHHIHIHIIIIHIIFHIHHHFHGIIIIIIIHHIIIIIIIHIHEIHIHIHFHHIHHHHHEIIHIIGHIHIIHHHIIIIIHIIIIIIEHIIIHIHHIIIIIHGHHHIIIIIIHHHHIIIHIHHHIHIHIIIIIIHIHHHGHHHIHIIHFEGGIIIHIHIIIIIIIIIIIHHHIIIHHFEIHHHHHEFGHHHGCFHIIIIIIHHEHIIIHIIIIIIHIHIIIIIIIHHHIHEIHIIIHIIIIIIIIHHIIHIIIIIIIIIIIIIIIIIIIIIIIIIIIIIIIIIHGDDDDD
@HISEQ:969:HM2KJBCX2:2:1102:12119:38441 2:N:0:ACTATGCA
CACGTTTATTCCCCCAACTATCCCTATTAATCATTACGGTGATCCTAGAAACCAACAAAATAGAACCATGCCGTCCTATTCTATTATTCCATGCTAATGTATTCGAGCAAAAATGCCTGCTTTAAACACTCTAATTTTTTCAAAGTAAAGGTCCTGGATCCGCAAGACACCCAATTAAGGACATCAAGTTTCTCCAGAAGGTGAGAAATCAACAGCGACAGTTCATACCCCTTAAGGCATGACCATCACGTCAATCCCGAAATTCAACTACGAGCTTTTTAACTGCAACAACTTTAATATACGCTATTGGAGCTGGAATTACCGCGGCTGCTGGCACCAGACTTGCCCTCCAA
+
DDDDDIIIIHIIIIIIIIIIIIIIIIIIIIIIIIIIIIIIIIIHIIIIIIIIIIFHHIIIIIIIIIIIIHIGHIIIIIIIIIIIIIIIIIHIIIIIIIGHHGHHHIIIIIFHIIIIIIIIIIIIIIIIIIIIIIIIIHIIIIHHIIIHIIHIHIIIIIIIIIIIIIIIHIIIIIIIIIIIIIIIIIIIIIHIIHIIIIIIIIIIIIIIHIIIIHIIIIIIIIIIIIIIIIIIIIIIIIIIIHIIIIIIIIHGIIIIIIIIIIIIIIIIIHIIIIIIIIIIIIIIIIIIIIIHIIHIIHIIHIIIIIIIHIIIIIIIIIIIIIIIIIIIIIIIIIIIIIIIIIIIIIIIDDDDD
@HISEQ:969:HM2KJBCX2:2:1102:15913:38218 2:N:0:ACTATGCA
CACGTTTATTCCCCAACTATCCCTATTAATCATTACGTCAATCCTAGAAACAAACAAAATAGGATCAACGTCCTATTTCATTATTCCATGCTAATGTATTCAAGCGCGAGCCTGCTTTAAACACTCTAATTTTTTCAAAGTAACAGTCCTGATTCCCCGCCACACCAAATGAATGACATGATGGTTCGTCAGAAGGTAGGAACCAGTAACACCAGTACGTACCTAAGGCACGACCAACGTACTGATCCCGAAATTCAACTACGAGCTTTTTAACTGCAACAACTTTAATATACGCTATTGGAGCTGGAATTACCGCGGCTGCTGGCACCAGACTTGCCCTCCAA
+
[truncated: 40,503,719 more chars]
