# Supplementary material for: Response of arbuscular mycorrhizal fungal community in soil and roots to grazing differs in a wetland on the Qinghai-Tibet plateau
Source: PeerJ. 2020 Jun 19;8:e9375. doi: 10.7717/peerj.9375 (PMC7307571; doi:10.7717/peerj.9375)
Supplement: Supplemental Information 28 [file peerj-08-9375-s028.zip › Root grazing 16-20/80.fastq]

@HISEQ:969:HM2KJBCX2:2:1101:17902:2227 2:N:0:ACTATGCA
GAAACGGAAACGCCCAACTATCCCTATTAATCATTACCTCAATGCTCTACAAAACCAACAAAATAGAACCGAGGTCCTATTCTATTATTCCATGCAACATTATTCAGGCGCAGGCCTGCTTTAAGCACTCTAATTTTCTCAAAGTAAACGCATCGGCCACTGAAAACACCCAATAAAGGGCATCAACAGCCAACCGATAGATTAGGACCGGACGCGTAGTGACAGCAATCAAGCGCACCACGTGCCGGTACCCGAGATCCAACTACGAGCTTTTTAACTGCAACAACTTTAATATACGCTATTGGAGCTGGAATTACCGCGGCTGCTGGCACCAGACTTGCCCTCCAA
+
DDDDAHIIIIIIIIIGHIIIHEHIHHIIIIIIIHIHIHHIIIIIIIHFHHIIIIIIHHIIIGEHEHIIIGHICHEHIGIEIEHIHIII@@GHH?HHIEHHHHFEHHHIIIIIIHIIIIIFHIHIIIHIHIHHIIHHIGIIIIHHHHHIIHIIIIHHIIIIIIIIHIHHHIHIIIHIHIIIIIIIIHHHIIIIIHIIIIIIIIHHIIIIIIIIIIIIIIIIIIIIHGIIIIIIIHIIIIHIIIIIHGDIHIHEIIHEHHIHHIIIHIHIIIIIIIIIIIIIIIIHHHGHIIIIIIIHIIIIIIIIIHIIIIIIIIIIIHIHIIHIIIIIHIIIIIIIIIIIIIIDDDDD
@HISEQ:969:HM2KJBCX2:2:1101:2359:2649 2:N:0:ACTATGCA
GAAACGGAAACGCCCAACTATCCCTATTAATCATTACGTCAATCCTAGAAACCAACAAAATAGGATCGAACGTCCTATTTCATTATTCCATGCTAATGTATTCAAGCGTTAGCCTGCTTTAAACACTCTAATTTTTTCAAAGTAACAGTCCTGTTTCCCTGCAACACCAAATTAATGGCATTACAGTTCTTCAGAAAGGAGGAAGCAGCGAAGCCAGTGCATACCAGTGGCACGACCAACCTGCTGACCCCGAAATTCAACTACGAGCTTTTTAACTGCAACATCTTTAATATACGCTATTGGAGCTGGAATTACCGCGGCTGCTGGCACCAGACTTGCCCTCCAA
+
0D?<DDG0D/G1//<<?EEE11<@CCF1C1<<D<C1<<<100<<EGHIC1DH1FFCH1EHCC@HE<CCEFHHHHHD?CF1DF11<<FH11CF1@GCHEHHHCGHG?1EG0EEFHHHHHGGCHC@<<DFDGHFG@CCFCHGHGAFHFEFFH9<<CCHDFHHEEHG@HFECCFGGHEFGCHHFF<C/DC@C<@EHHIHHFC@D<F<-DEHECCHGEIHEHCEHFHC1CEG:FGHDHECD1F1DHF<<.AC/CF<FCHG<1HE1ECECC1C@HEHF?FC<111<1<1@CD<C<C<<E<GC<F<1CHF@HEG<CHGC<CHHC@HHHGCHE@111GG@F1HC@H=?@DD?D
@HISEQ:969:HM2KJBCX2:2:1101:7175:3106 2:N:0:ACTATGCA
GAAACGGAAACGCCCAACTATCCCTATTAATCATTACGGCGGTCCTAGAAACCAACAAAATAGAACCGCACGTCCTATTCTATTATTCCATGCTAACGTATTCGAGCAAATGCCTGCTTTGAACACTCTAATTTTTTCAAAGTAAAAGTCCTGGTCCCCAACACGCCCAGTGAAGGGCATGCGGTTCTCCAGAAGAAAAGGCCCGGCCGGACAAGTGCACGCGGTGAGGCGGACCTGCCAGCCAGGCCAAAGGTTCAACTACGAGCTTTTTAACTGCAACAACTTTAATATACGCTATTGGAGCTGGAATTACCGCGGCTGCTGGCACCAGACTTGCCC
+
DDDDDIIIIIHIHIIHIIIIIHIIIIIIIIIIIIIIIIIIIIIIIIIIIHIHIIIIHIIFHHHHIGIIGIIIHIIIIIHGIIIIIIIIHIIIHIIIIIIIIIIIIIIIIIIIIIIIIIIIHHGIIIIIIIHIIIIIIIIIHIIIIIIIHIIIIIIIIIIHIIHIIIIIIIIIIIIIIIIIIIIIIIHHIIIIIIIIIHIIIIIIIIIIIIIIIIIIIIIIIIIIIIIIIIIIIIIIHHIIIIIIIIIIIIIIIIIIIIIIIIIIIIIIIIIIIIIIIIIIIIIIIIIIIIIIIIIIIIIIIIIIIIIIIIIIIIIIIIIIIIIIIIIIIIIIIIDDDDD
@HISEQ:969:HM2KJBCX2:2:1101:10086:3262 2:N:0:ACTATGCA
GAAACGGAAACGCCCAACTATCCCTATTAATCATTACATCGATCCTAGAAACCAACAAAATAGAATCGGATGTCCTATTTCATTATTCCATGCTAATGTATTCAAGCGTGAGCCTGCTTTAAACACTCTAATTTTTTCAAGGTAACAGTCCTAATTCCCCGTGACACCAAATTAATGGCATTACGGTTCTTTAGAAGGTGAGAAATCAATAATATCAGTACATACCAACGGCATGACCGATACATTGATCCCGAAATTCAACTACGAGCTTTTTAACTGCAACAACTTTAATATACGCTATTGGAGCTGGAATTACCGCGGCTGCTGGCACCAGACTTGCCCTCCAA
+
DDDDDIIIIIIIIIIIIIIIIIIIIIIIIIIIIIIIIIIIIIIIIIIIIIIHIIGHIIIIIIIIHIIIIIHIHHHHIIIIIIIIIIIIIIIHGHIHIIIHIIIIIIIIIIIIIIIHIIHIIIIIIIIIIIEHIIIIIIIIIIIIIHIIIHIIIIIIIIIIIIHIHIIIIIIIIIIIIIIIIIIIIIIIIIHIIIIIIIIIIIIIIIIIIIIIIIIIIIIIIIIHIIIIIHHIIIIIIIIIIIHIHFIIIIIIIIIIIIIIIIIIIIIIIIIIIIIIIIIIIIIIIIIIIIHIIIIIIIIIIIIIIIIIIIIIIIIIIIIIIIIIIIIIIIIIIIIIIIIIIIDDDDD
@HISEQ:969:HM2KJBCX2:2:1101:6216:3563 2:N:0:ACTATGCA
GAAACGGAAACGCCCAACTATCCCTATTAATCATTACGTCAATCCTAGAAACCAACAAAATAGGATCGAACGTCCTATTTCATTATTCCATGCTAATGTATTCAAGCGTTAGCCTGCTTTAAACACTCTAATTTTTTCAAAGTAACAGTCCTGTTTCCCTGCAACACCAAATTAATGGCATTACAGTTCTTCAGAAAGGAGGAACCAGCAAAGCCAGTGCATACCAGTGGCACGACCAACCTGCTGATCCCGAAATTCAACTACGAGCTTTTTAACTGCAACAACTTTAATATACGCTATTGGAGCTGGAATTACCGCGGCTGCTGGCACCAGACTTGCCCTCCAA
+
DDDDDIIIHIIIIIHIIIIIIGIIIIIIIGIIIIIIIIIIHHHIIIIIIGIIHHIIIHIGIHHHIIIIIEHHEHFHIIIHIIIHIIHHHIHIIIHHIHIIHFIIIIIIHHIIGIHHIIIIIIIIIIIIIIIIIIIIIIIIIIIHHFHIHIHHHHHIIHIIHIIIHIIIIIHHIIIIIIIIHIIIHIIIIIIIIIIIIIIIIIIHIIIIIHEHIHIIIIIIIIIIIIIIIIIIIIIIIIIIIIIIIIIIIIIIIIGIIIIIIIIIIHIIGIIIIIHIIIHFHHIHIIIIIIIIIHHIIIIIIIIIIIIIIIIIIIIIIIIIIIIIIIIIHIIIIIIHIIIIIDDADD
@HISEQ:969:HM2KJBCX2:2:1101:2366:4046 2:N:0:ACTATGCA
GAAACGGAAACGCCCAACTATCCCTATTAATCATTACGTCGATCCTAGAAACCAACAAAATAGGGTCAAACGTCCTATTTCATTATTCCATGCTAATGTATTCAAGCGTGTGCCTGCTTTAAACACTCTAATTTTTTCAAAGTAACAGTCCTGATTCCCCATGACACCAAATTAATGACATCACAGTTCGTCAGAAGGTAGAAATCAATAATACCAGTTCATACCAGAGGCACGACCAATATATTGATCCCGAAATTCAACTACGAGCTTTTTAACTGCAACAACTTTAATATACGCTATTGGAGCTGGAATTACCGCGGCTGCTGGCACCAGACTTGCCCTCCAA
+
CDDDDIIIIIIIIIIIIIGIIIIIIIIIIIIIIIIIIIHHIIIIIIIIIIIIHIIIIHIIIIIHIHHIIIIIIHIIIIIIIIIIGIIIICHIIIIIIIIIIIIHIIIIHIIHGHHHIHIIIIIIIIIHIIGHHIIHIIIIIIIIHHIIIIIIIIIIIIIIIIIIHIIIIIIHHIIIIIIIIIIIIIIIIHHIIIIHIIIHIIIIIIIIIIIHIIIIIIHIIIIIIHIIIIIHIIIIIIIIIIHHHIIIIIIIIIIIIIIIIIIIIIIIIIIIIIHIIIIIIIIIIIIIIIIIIIIIIIHGHIIHIIIIIIIIIIIIIIIIIIIIIIIIIIIIIIIIIIIIIDDDDD
@HISEQ:969:HM2KJBCX2:2:1101:8562:4273 2:N:0:ACTATGCA
GAAACGGAAACGCCCAACTATCCCTATTAATCATTACGTCGATCCTAGAAACCAACAAAATAGAATCAAACGTCCTATTTCGTTATTCCATGCTAATGTATTCAAGCGTGAGCCTGCTTTAAACACTCTAATTTTTTCAAAGTAACAGTCCTGATTCCCCATGACACCAAATTAATGACATCATGGTTCGTCAGAAGGTAGGAATCAATAATACCAGTACGTACAATAGCACGACCAATAAATTAATCCCGAAATTCAACTACGAGCTTTTTAACTGCAACAACTTTAATATACGCTATTGGAGCTGGAATTACCGCGGCTGCTGGCACCAGACTTGCCCTCCAA
+
BDADDIIIIIHIIIIHIIHIIIIIIIIIIIIIIIIIIIIIIIIIIIGIIIIHHHIIIIIGIHHIIIIIHHIIIGIHIHIIIIIIIIIIIIHIGHIIIIIIHIHIIIHIIIHHIHIIIIIIIIHIIIHIIIIIIIIIIIIIIIIIIIIIIIIIIIIIIIIHIIIIIIIIIIIHIIIIIHHHHHIIIHHHIHGIIIIIIIIIIIIIIHIIIIIIHIIIIIIIIIIIIIIIIIIIIIIIIIIIIIIIIIIIIIIIIIIIIIIIIIIIIHIIIIIIIIIIIIIIIIIIIIHHIIIIHIIIIIIIIIIIIIIIIIIIIIIIIIIIIGIIIIIIIIIIIIIIIIIIDDDDD
@HISEQ:969:HM2KJBCX2:2:1101:17915:4576 2:N:0:ACTATGCA
GAAACGGAAACGCCCAACTATCCCTATTAATCATTACTTCAGTCCTAGCAACCAACAAAATAGAACCGAAGTCCTAAATTATTATTCCATGCTAATGTATTCAAGGCATAAGCCTGCTTTAAACACTCTAATTTTTTCAAAGTAATAGAGCTAGATCGCGACGACAACCCAGTGAAGGGCGCCGCCGTTTACTAGCAGGATGGCAGACACGCGCCAGCACTCACACTCGTAACCGAGGCGGGCCAGGTGCGTCAAACCAGAAATCCAACTACGAGCTTTTTAACTGCAGCAACTTTAATATACGCTATTGGAGCTGGAATTACCGCGGCTGCTGGCACCAGACTTGCCCTCCAA
+
<00<<10<0<<GHD?<G<G111<DC11111<<1D<GCCFHH1G1D1D<1111101<11<<1C11111C/</CFHI111<1111<<1DH1G1<1<11F<C<<<D111<F<@CFG@FHG@6<DG<G(@DFF<B1CGGHIEHCFFC@C<8HEHFGBCHCG009<EHGHEBCB<<CHH/HHDC???CD<?.G:C)FBGG?FFHHEH@G@HEHEF6CGHF<<<<CHCCHHE<GEGC5@HHEFDIHDHHIG<DFGIHD0@ECEFFHHCC?IH@GHGCHHEHHEGHHG<1IHHFCCGHCFIIIIHHCECHCIIIHHHHH@@HGFCEEDHDHHCHFHF@<HGGCGHCCF<EEEECCGDD<<@
@HISEQ:969:HM2KJBCX2:2:1101:9414:5100 2:N:0:ACTATGCA
GAAACGGAAACGCCCAACTATCCCTATTAATCATTACGTCAATCCTAGAAACCAACAAAATAGGATCGAACGTCCTATTTCATTATTCCATGCTAATGTATTCAAGCGTTAGCTTGCTTTAAACACTCTAATTTTTTCAAAGTAACAGTCCAAATTCCCCGCAACACCAAATTAATGGCATTACGGATCATCAGGAAGGAGGAATCAGTGAGACCAGTACATACCAGAGGCATGACCAACCTACTAACCCCGAAATTCAACTACGAGCTTTTTAACTGCAACAACTTTAATATACGCTATTGGAGCTGGAATTACCGCGGCTGCTGGCACCAGACTTGCCCTCAA
+
DDBBB@EHEHEH<EHHHEHIHHIIHHHHIIEHIHIIHIHFHHIGGHHHII@CCGHHHGHHIHH@1FHE@HE?FFHIGHII@C@FHHCHFHECE1<IIIIIIHIHIHHFHIIIIIFHHEHHHIHIIIHHHHIHHHEGDHIHHHEFIHIHCG7HEHC?DHHGIIHHHHIIIIIHHIIGIIHIIGIIIIIIIIIIIHIIIIIIHGIIIIHHGIIIIHFHIHIIIIHHHI=IIIHHIIIIHIIGHHCDFHEIIHIIIIIIHIHHIIHIIIIIHIIHIHHHHHHIHFHHGIIIIIIIHIHIHHIIHHIIIIIIIIIIIIIIIIIIIIIIHHHIIIIIHHGHHHIIBDBDD
@HISEQ:969:HM2KJBCX2:2:1101:8185:5225 2:N:0:ACTATGCA
GAAACGGAAACGCCCAACTATCCCTATTAATCATTACATCGATCCTAGAAACCAACAAAATAGAATCGGATGTCCTATTTCATTATTCCATGCTAATGTATTCAAGCGTGAGCCTGCTTTAAACACTCTAATTTTTTCAAGGTAACAGTCCTAATTCCCCGTGACACCAAATTAATGGCATTACGGTTCTTTAGAAGGTGAGAAATCAATAATATCAGTACATACCAACGGCATGACCGAAACATTGATCCCGAAATTCAACTACGAGCTTTTTAACTGCAACAACTTTAATATACGCTATTGGAGCTGGAATTACCGCGGCTGCTGGCACCAGACTTGCCCTCCAA
+
BDDDDHIIIIIIIIGHHIIHIIIIIIIIIIIIIIIIIIIIIIIIIIIIIIIIHIGHIIIIIIIIIIHIIHIIIIHIHIHIIIIIIIIIIIIGIIHIHIIIIIHHIIIIIIIIHIIIIIIIIIIIIIIIIIIIIIIIIIIIHHIIHHIIIIIIIIIIHIIIIIIIIIHIIHIHIIIIIHIIIIIIIIIIIIIIIIIIIIIIIIIIIHHIIIIIIIHHIIIIIIHIIIIIIIIIIIIIIIIIIIIIHGHHIHIIIIIHIIIIIIIIIIIIIIIIIIIIIIIIIIIIIIIIIIIIIIIIIIIIHHIIIIIIIIIIHIIIIIIIIIIIIIIIIIIIIIIIIIIIIIDDDDD
@HISEQ:969:HM2KJBCX2:2:1101:21242:5328 2:N:0:ACTATGCA
GAAACGGAAACGCACAACTATCCCTATTAATCATTACATCGATCCTAGAAACCAACAAAATAGAATCTGATGTCCTAGTTAATTATTCCATGCTAATGTATTCAAGCGTAAGCTTGCTTTAAACACTCTAATTTTTTCAAGGTAACAGTACTAATTCCCCATAACATCAAATAAATGACATTATGGTTCTTTAGAAGGTGAGAACCAATAAAACCAGTACATACCAAGGCATGACCGATTCCTTGATCCCGAAATTCAACTACGAGCTTTTTAACTGCAACAACTTTAATATACGCTATTGGAGCTGGAATTACCGCGGCTGCTGGCACCAGACTTGCCCTCCAA
+
0<<B0<0CEHCE?<<<@D1DH?111DCGHCDG<C1C1<11CC@@C1<<C1C1D@D=EFHHC1CCC111<1111111<1<11<<1<C111<<<111<F<ECGAA<<11<D@C?F?EIHHBACHH8<GFF8D1DHDFHEHCIHGGHGDGHD$GCCDC1IHE@<C<DD<EGD@?HFCGE<CEFHEGFE@EHGHHHHHHHGHE?HIHHHGGCFDCG@HGFIIHIHFHEGGG=HG?HGEHGHIIHHFD:?FEE-HD1C?HHG?CEC<<D1EHHHHHEECHHHHDFGCDEC1DC1<0C<?EH?H?IIHCIGIIHGFIHDIHHC?GIHHIIHEECHHEF<FIHGC0CDBD<<
@HISEQ:969:HM2KJBCX2:2:1101:4377:5638 2:N:0:ACTATGCA
GAAACGGAAACGCCCAACTATCCCTATTAATCATTACGTCGATCCTAGAAACCAACAAAATAGAATCAAACGTCCTATTTCATTATTCCATGCTAATGTATTCAAGCGTAAGCCTGCTTTAAACACTCTAATTTTTTCAAAGTAACAGTCCTGATTCCCCACGACACCAAATTAATGACATCGCGGTTCTTCAGAAGGTAGGAACCAATAATGCCAGTGCGTACCGAAGCACGACCAACAATTTGATCCCGAAATTCAACTACGAGCTTTTTAACTGCAACAACTTTAATATACGCTATTGGAGCTGGAATTACCGCGGCTGCTGGCACCAGACTTGCCCTCCAA
+
ADDDDIIIIIIIIIIIIIIIIIIIIHIIIIIIIIIIHIIIIIIIIIHHIIIIIIIIIIIIIIHIIHIIIIHGIIIIIIHIIIIIIIIICHIHIIIIIIIIIIHIIIIIIIIIIIIIIHIIIHHHIIIIIIIIIHIHHHIIIIIIIIIIIIIIIIIHIIIIIIIIIIIIIIIIIIIIIHHIIIIIIIIHIIIIIIIIIIIIIIIIIHIIIIIIIIIIIIIIIIIIHIIIIIIIIIIIIIIIIIHGIIIIIIIIIIIHIIIIIHIIIIIIIIIIIHIIIIIIIIIIIIIIIIIIIIIHIIHIIIIIIIIIIIIIIIIIIIIIIIIIIIIIIIIIIHIIIIIIDDDDD
@HISEQ:969:HM2KJBCX2:2:1101:3843:6178 2:N:0:ACTATGCA
GAAACGGAAACGCCCAACTATCCCTATTAATCATTACGTCAATCCTAGAAACCAACAAAATAGGATCAAACGTCCTATTTCATTATTCCATGCTAATGTATTCAAGCGTTAGCCTGCTTTAAACACTCTAATTTTTTCAAAGTAACAGTCCTGTTTCCCTGCAACACCAAATTAATGACATTACAGTTCTTCAAGAAGGAGGAACCAGTAAAGCCAGTACATACCAGAGGCACGACCAACCTACTAATCCCGAAATTCAACTACGAGCTTTTTAACTGCAACAACTTTAATATACGCTATTGGAGCTGGAATTACCGCGGCTGCTGGCACCAGACTTGCCCTCCAA
+
DDDDDIIIIIIIIIIIIHIIIIIIIIIIIIIHIIIIIIIIIIIIIIGIIIIIIIIIHIIIIIHHIIIIIIIIIHHIIIHHIIIIIIIHIIIIIHIIIIIIIIIIIIIIIIIHIIIIIIIIIIIIIIIIIIIIIIIIIHIIIIIIIIIIIIIIIIIIIIIIIHIIIIIIIIHIIIHIIIIIIHIHIIIIIIIIIIIIIIIIIIIIIIIIIIIIIIIIHGHIIHIIIIIHIIIIIIIIIIIIHIHHHFHFIIIHIIIIIIIHIIIIIIIIIIIIIIIIIIIIIIIIIIIIIIIIIIIIIIIIHIIIIIIIIIIIIIIIIIIIIIIIIIIIIIIIIIIIIIIIIDDDDD
@HISEQ:969:HM2KJBCX2:2:1101:2189:6553 2:N:0:ACTATGCA
GAAACGGAAACGCCCAACTATCCCTATTAATCATTACGGTGGTCCTAGAAACCAACAAAATAGAACCACAACGTCCTATTCTATTATTCCATGCTAATCTATTCAAGCAATAGCCCGCTTTAAACACTCTAATTTTTTCAAGGTAATGGTCCTGGCTCCCCAACACACCCAATAAAGGACATGCTGGCTCACCAGAAGGAAGACCCGACAGCAGACAGTACTCGCCAAAGACGGACCGCCCGGCCAGGCCTAAAATTCAACTACGAGCTTTTTAACTGCAACAACTTTAATATACGCTATTGGAGCTGGAATTACCGCGGCTGCTGGCACCAGACTTGCCCTCCAA
+
DDDDDIIIIIIIIIIIIIIIIIIIIIIIIIIIHIIIIIIIIIIIIIIIIIIHHIIIIIIHIHHIIIIHIIIHHIHIIIIHHIIIIIIIIIHIHHIHIIIIIIHIIIIIIIHIIIHIIIHHIHIIIIIHIIIIIIIIIIIHHIIIIIIIIIIIIIIIIIGIIIIIHHHIIIIIIIIIIHIIIIIIIIIIIIIIIIIHIIIIIIIIIIIIIIHIIIIIIIIIIIIIIIIIIIIIIIIIIIIIIIIIHIIIIHIIIIIHIIIIIIHIIIIIIIIIIIIIIIIIIIIIIIIIIIIIIHIIIIIIIIIIIIIIIIIIIIIIIIIIIIIIIIIIIIIIIIIIIIIIIDDDDD
@HISEQ:969:HM2KJBCX2:2:1101:2734:6803 2:N:0:ACTATGCA
GAAACGGAAACGCCCAACTATCCCTATTAATCATTACGTCGATCCTAGAAACCAACAAAATAGGGTCAAACGTCCTATTTCATTATTCCATGCTAATGTATTCAAGCGTTAGCTTGCTTTAAACACTCTAATTTTTTCAAAGTAACAGTCCAAATTCCCCGCAACACCAAATTAATGGCATTACGGCTCATCAGGAAGGAGGAATCAGTGAGACCAGTACATACCAGAGGCATGACCAACCTACTAACCCCGAAATTCAACTACGAGCTTTTTAACTGCAACAACTTTAATATACGCTATTGGAGCTGGAATTACCGCGGCTGCTGGCACCAGACTTGCCCTCCAA
+
DDDDDIIHIIIIIIIIIIIIIIIIIIIIIIIIIIIIIIIIIHIIIIHHIIHIHIIIIIIIIGIHEHIIIIIIIIHIIIHIIIIIHHIFHIIHIIIHIHIIHHHHIIIIIIIIIIIIIIIIIIIIIIIIIIIIIIIIIIIIIIIIIIIHIHIIIIHIIIIIIIIIIIIHIIIIIIHHIIIIIHIIHIIIIIHHIHIIIIIIIIIIHIIIIIIHIIIIIIIIIIIIIIIIIIIIIIIIIIHIIHHHHIHIIIIIIIHHHIIIHIHIIIIIIIIIIIIIIIIIIIIIIIHIIHEHHIIIIIIIIIIIIIIHHIIIHIIIIIIIIIIIIIIIIIIIIIIIIIIIIDCDDD
@HISEQ:969:HM2KJBCX2:2:1101:11742:6565 2:N:0:ACTATGCA
GAAACGGAAACGCCCAACTATCCCTATTAATCATTACGGTGATCCTAGAAACCAACAAAATAGAACCATGCCGTCCTATTCTATTATTCCATGCTAATGTATTCGAGCAAAAATGCCTGCTTTAAACACTCTAATTTTTTCAAGGTAAAGGTCCTGGATCCGCAAGACACCCAATTAAGGACATCAAGTTTCTCCAGAAGGTGAGAAATCAACAGCGACAGTTCATACCCCTTAAGGCATGACCATCACGTCAATCCCGAAATTCAACTACGAGCTTTTTAACTGCAACAACTTTAATATACGCTATTGGAGCTGGAATTACCGCGGCTGCTGGCACCAGACTTGCCCTCCAA
+
DDDDDHIIHHHHIIIIIIIIIIIIIIIIIIIIIIIIIIIIIIIGIIHHGEFEHIIIGIHHIIEHHIIFHHCHHHIGIIIIIIIHHHEHIIHIEGGHIIIHIHHIIIHIIIIHHHEIHIIHHHHFHIIIIIIHGHIHIHIIIIIIHIIHHHHHHHIIIIHHIIIIIIIIHIIIIIIIIIIIIIIIHHIHHHHIIIIIIIIIIIIHIIIIGHIIIIIIIIHIIIIIIIIGIHIIIHIIGIIHIIIHIIIIIIHHIIIIIIIIIIGIIIIIHIIIIIIIIHCIIHIIHHEIIIIIIIHIIIHIHIIIIIIIIIIIIIIIIIIIIIIIIIIIIIIHIIIIIIIHIIIIIIIIDDDDD
@HISEQ:969:HM2KJBCX2:2:1101:19397:6941 2:N:0:ACTATGCA
GAAACGGAAACGCCCAACTATCCCTATTAATCATTACGTCAATCCTAGAAACCAACAAAATAGGATCAAACGTCCTATTTCATTATTCCATGCTAATGTATTCAAGCGTTAGCCTGCTTTAAACACTCTAATTTTTTCAAAGTAACAGTCCTGTTTCCCTGCAACACCAAATTAATGACATTACAGTTCTTCAAGAAGGAGGAACCAGTAAAGCCAGTGCATACCAGAGGCACGACCAACCTACTAATCCCGAATTTCAACTACGAGCTTTTTAACTGCAACAACTTTAATATACGCTATTGGAGCTGGAATTGCCGCGGCTGCTGGCACCAGACTTGCCCTCCAA
+
DDDDDIIIIIIIIHIIIIIIIIIIIIIIIIIIHHIIHIIIIIHHIIIIIIHHHIIHHIIIHIIFHIIIIIIIHIIIIIIIIIHEHHHF?GHEHHHHIIIIIHHHIII0CEHHHIIGIIIIIIFFGIIIHIGHEEHIIGGGIEHHFEH1DDHHFHIGHHGIIHHGHHH0@GHHGGHHHGHEHHIIHGF:HHHDEEEHEHIIHHDHHHHHFHFFCFDGEAG1<AFH@@<FH?HHFF<<1CD86CAGDD/ED?ED1<1<1@EC<0/C<1HCEHC@<1C?HEHE<<1<D11HHIHH@HDG<<11111C<1GC1?HCGIIHHCCEF11HFFHEFEEIHD<1C0<0<00<<<
@HISEQ:969:HM2KJBCX2:2:1101:18548:6670 2:N:0:ACTATGCA
GAAACGGAAACGCCCAACTATCCCTATTAATCATTACTTCAGTCCTAGAAACCAACAAAATAGAACCGAAGTCCTAAATTATTATTCCATGCTAATGTATTCAAGGCATAAGCCTGCTTTAAACACTCTAATTTTTTCAAAGTAATAGAGCTAGATCGCGACGACAACCCAGTGAAGGGCGCCGCCGTTTTCTAGCAGGATGGCAGACACGCGCCAGCACTCACACTCGTAACCGAGGCGGGCCAGGTGCGTCAAACCAGAAATCCAACTACGAGCTTTTTAACTGCAACAACTTTAATATACGCTATTGGAGCTGGAATTACCGCGGCTGCTGGCACCAGACTTGCCCTCCAA
+
DDDDDIIIIIIIIIIIIIIIIIIIIIIIIIIIIIIIIIIIIIIIIIIIIIIFHIIIIIIHHIHIIIIHHHIIIIIIIIIIIIIGIIIIIIIHIIIIIIIIIDHHIIHIIIIIIIIIIIIIIIIIIIIHIIIIIIIHIIIHIIIIIIIIHIIIIIIHIIIIIIIIIIIIIIIIIIIIIIIIIIIIIIIIHHIHIIIIIIIIIIIIIIIIIIIIIIIIIIIIIIIIIIIIIIIIIIIIIIIIIIIIIII=IIIIHIIIIIIIIIIIIIIIIIIIIIIIIIIIIIHIIIIIIIIIIIIIIIIIIHIIIIIIIIIIIIIIIIIIIIIIIIIIIIIIIIIIIIIIIIIIIIIIIDDDDD
@HISEQ:969:HM2KJBCX2:2:1101:20573:7328 2:N:0:ACTATGCA
GAAACGGAAACGCCCAACTATCCCTATTAATCATTACATCGATCCTAGAAACCAACAAAATAGAATCTGATGTCCTATTTCATTATTCCATGCTAATGTATTCAAGCGTAAGCTTGCTTTAAACACTCTAATTTTTTCAAGGTAACAGTCCTAATTCCCCATAACATCAAATAAATGACATTATGGTTCTTTAGAAGGTGAGAACCAATAAAACCAGTACATACCAAGGCATGACCGATTCCTTGATCCCGAAATTCAACTACGAGCTTTTTAACTGCAACAACTTTAATATACGCTATTGGAGCTGGAATTACCGCGGCTGCTGGCACCAGACTTGCCCTCCAA
+
DDDDDIGIIIIIIIIIIIIIIIIIIIIIIIIIIIIIIIIIIIIIIIIIHIIIIHIIIIHIHIIIIGIIIHIIIIIIIIIIIIIIIIIIIIIIIIIIIIIIIIIIIIIIIIIIIIIIHIIIIIIIIIHHHIIIIIIIIIIIIIHIIIIIIIIIIIIIHIIIIIIHIIIIIIIIIIIIIIIIIIIIIIIIIHIIIIIIHIIIIIIIIIIIIIIIIIIIIIIIIIIIIIIIIIIIIIIIIIIIIIHFIIIIIIIIIIIIIIIIIIIIIIIIIIIIIHIIIIIIIIIIIIIIIIIIIIIIIIIIIIIIIIIIIIIIIIIIIIIIIIIIIIIIIIIIIIIIIIIIDDDDD
@HISEQ:969:HM2KJBCX2:2:1101:18096:8295 2:N:0:ACTATGCA
GAAACGGAAACGCCCAACTATCCCTATTAATCATTACGGTGATCCTAGAAACCAACGAAATAGAACCAATCCGTCCTATTTCATTATTCCATGCTAATGTATTCAAGCGTTAGCCTGCTTTAAACACTCTAATTTTTTCAAAGTAACAGTCCTGTTTCCCTGCAACACCAAATTAATGACATTACAGTTCTTCAAGAAGGAGGAACCAGTAAAGCCAGTACATACCAGAGGCACGACCAACCTACTAATCCCGAAATTCAACTACGAGCTTTTTAACTGCAACAACTTTAATATACGCTATTGGAGCTGGAATTACCGCGGCTGCTGGCACCAGACTTGCCCTCCAA
+
DDDDDIIIIIIIIIIIIIIIIIHIIIIIIIIIIIIIIIIIIIIHIIIIIIIIIIIIIIIIHIIIIIIIGIHIIHHHIIIIIIIIIIIIHIIIIIIHHIIIIIHIIIIIIIIIIIIIIIIIIIHIIIIIIIIIIIIIIIIIIIIIIIIIIIIIIIIIIIIIIHIIIIIIIIIIIIIIIIIIIIIIIIIIIIIHIIIIIIIIIIIIIHIIIIIIIIIHIHHHIIIIIIIIIIIIIIIIIIIHIIIHHHIHFIIIIIIIIIIIIIIIIIIIIIIIIIIIIIGIIIIIIIIIIIIIIHIIHIIIIIIIIIIIIIIIIIIIIIIIIIIIIIIIIIIIIIIIIIIIIHDDDDD
@HISEQ:969:HM2KJBCX2:2:1101:14378:8387 2:N:0:ACTATGCA
GAAACGGAAACGCCCAACTATCCCTATTAATCATTACGTCGATCCTAGAAACCAACAAAATAGAATCAAACGTCCTATTCCGTTATTCCATGCTAATGTATTCAAGCGTGAGCCTGCTTTAAACACTCTAATTTTTTCAAAGTAACAGTCCTGATTCCCCAAAACACCAAATTAATGGCATTAAGATTCGTCAGAAAGGAGAAACCAATAATACCAGTACGTACAAAAGCACGACCAATAAACCGGTCTCGAAATTCAACTACGAGCTTTTTAACTGCAACAACTTTAATATACGCTATTGGAGCTGGAATTACCGCGGCTGCTGGCACCAGACTTGCCCTCCAA
+
DDDDDIIIIIIIIIHIIIIIHHHIIIIIIIHIIIIIIIHIIHHIIIHIIIIIIGIIIHIIIIHIIIIIIIEGGHHHHIIHIIGECHHIIIIIIIIIIIIGIHIIHIIIIIIIIHIIIHHIHGIIIIHHIIIIIIGIHHIIIIHHIIIIHFIIHIHHIIHIIIIHIHIIIHIIHIIHHIIIIIHHHHHIIIIIIIIIIIIIIHHIHFIIIIIIIIIIIIIIIHIIIIIHIIIIIHIIIIIHHHEGHIIIHIIIIIIIIHHHHIIIIIIIIIIIIIIIIHHIIIHHHIHHIIIIHHIIIIIIIIIIIIIIIIIIIIIIIIHIIIIIIIIIIIIIIIIIIIIIDDDDD
@HISEQ:969:HM2KJBCX2:2:1101:10430:8903 2:N:0:ACTATGCA
GAAACGGAAACGCCCAACTATCCCTATTAATCATTACGTCGATCCTAGAAACCAACAAAATAGAATCAAACGTCCTATTTCATTATTCCATGCTAATGTATTCAAGCGTAAGCCTGCTTTAAACACTCTAATTTTTTCAAAGCAACAGTCCTGATTCCCCACGACACCAAATTAATGACATCGCGGTTCTTCAGAAGGTAGGAACCAATAATGCCAGTGCGTACCGAAGCACGACCAACAATTTGATCCCGAAATTCAACTACGAGCTTTTTAACTGCAACAACTTTAATATACGCTATTGGAGCTGGAATTACCGCGGCTGCTGGCACCAGACTTGCCCTCCAA
+
DDDDDIIIIIIIIIIIIIIIIIIIIIIIIIIIIIIIIIIIIIIIIIIIIIIIIIIIIIIIIIIIIIIIIHHIIIIIIIIIIIIIHIIIIIIHIHHIIIIIIIHHIIIIIIIIIIIIIIIIIIIIIIIHIIHIIIHIIIIIIIHIIIIIIIIIIIIIIIIIIIHHHIIIIIIHIIIIIHIHIHIIIIIIIIHIIIIIIIIIIIIIIIIIIIIIIHIIIIIIIHIIIIIIIIIIIIIIIIIIIHIHHIHIIIHIIIIIIIIIIIIIIIIIIIIIIIIIIIIIIIHIIIIIIIIIIIIIIIIIIIIIIIIIIIIIIIIIIIIIIIIIIIIIIIIIIIIIIIIIDDDDD
@HISEQ:969:HM2KJBCX2:2:1101:14707:9626 2:N:0:ACTATGCA
GAAACGGAAACGCCCAACTATCCCTATTAATCATTACGTCAATCCTAGAAACCAACAAAATAGGATCGAACGTCCTATTTCATTATTCCATGCTAATGTATTCAAGCGTTAGCTTGCTTTAAACACTCTAATTTTTTCAAAGTAACAGTCCAAATTCCCCGCAACACCAAATTAATGGCATTACGGCTCATCAGGAAGGAGGAATCAGTGAGACCAGTGCATACCGATGGCATGACCAATCTACTAACCCCGAAATTCAACTACGAGCTTTTTAACTGCAACAACTTTAATATACGCTATTGGAGCTGGAATTACCGCGGCTGCTGGCACCAGACTTGCCCTCCAA
+
DDDDDIIIIIIIIIIIIIHIHIIHIHIIIGIIIIIIHIHIIIHIIFHEHIIGHIIHIIIIHIHHHFHIIIIHHIIIIIIHIIHHGHHICGHHEHHHIIIIIIIIHIIIIIHIIIIHIIIHHHHHHIHIIIIIIIIIIIIHIIIIIHHHGIIHHIIHIIIIIIIIIIHHIIIIIIIIIIIIIIIIIIIIIIIIIIIIIIIIIIIIIIIIIII<IIIIIIIIIIIII<IIIIIIIIIIIIIIIIIHHIHIIIIIIIIIIIIIIIHIIHIIIIIIIHHIIIIIIIIIIIIIIIIIIIIIIIIIIIIIIIIIIIIIIIIIIIIIIIIIIIIIIIIIIIIIIIIIIDDDDD
@HISEQ:969:HM2KJBCX2:2:1101:3764:9404 2:N:0:ACTATGCA
GAAACGGAAACGCCCAACTATCCCTATTAATCATTACGTCAATCCTAGAAACCAACAAAATAGGATCGAACGTCCTATTTCATTATTCCATGCTAATGTATTCAAGCGTTAGCCTGCTTTAAACACTCTAATTTTTTCAAAGTAACAGTCCTGTTTCCCTGCAACACCAAATTAATGGCATTACAGTTCTTCAGAAAGGAGGAACCAGCAAAGCCAGTGCATACCAGTGGCACGACCAACCTGCTGATCCCGAAATTCAACTACGAGCTTTTTAACTGCAACAACTTTAATATACGCTATTGGAGCTGGAATTACCGCGGCTGCTGGCACCAGACTTGCCCTCCAA
+
DDDDAHIIIIIIHHIEHHIIIIIIIIIIIHHIIHIIIIIHHHIHIIIIIGIHHGIIIIIIIIIIIIIIGHHIHIIHHGHIFHIIIIIIIIIHIIHFIIHHHHHIIIIIIHIIIIIIIIIIIIIIIIHIIIIHIIIIIIIIIIIIIIIHIHIIHIIIIHHIIIIIIIHIHHIIIIIIIIIIIHIIIIIIIIIIIIHIIIIIIIIIIIIIIIIIIIHIIIIIIIIIIIIIIIIIIIIHIIIIIIHHHIIHGIIIIIIIIIIIIIIIIIIIHIIIIIIIIIIIIIIIIIIIIIIIIIIIIIIIIIIIIIIIIIIIIIIIIIIIIIIIIIIGHIIIIIIIIIIIIDDDDD
@HISEQ:969:HM2KJBCX2:2:1101:15260:9275 2:N:0:ACTATGCA
GAAACGGAAACGCCCAACTATCCCTATTAATCATTACGTCAATCCTAGAAACCAACAAAATAGGATCAAACGTCCTATTTCATTATTCCATGCTAATGTATTCAAGCGTTAGCCTGCTTTAAACACTCTAATTTTTTCAAAGTAACAGTCCTGTTTCCCTGCAACACCAAATTAATGACATTACAGTTCTTCAAGAAGGAGGAACCAGTAAAGCCAGTACATACCAGAGGCACGACCAACTTACTAATCCCGAAATTCAACTACGAGCTTTTTAACTGCAACAACTTTAATATACGCTATTGGAGCTGGAATTACCGCGGCTGCTGGCACCAGACTTGCCCTCCAA
+
DDDDDIIIIIIIIIIIIIHIIIIIIIIHIIIIIIIIIIIIIIIIIIIIIIIHIIIHIIIGIIHHIIGHIHIIHIIHIIHHIIIIGHIIHIIEHEHIIIIIIHIIIHIIIIHIIHIIIIHHHHIIIIIIIIIIIHIHHIIIIIIHIIIIIIIIIHHIIIIIIIHIIIIIIIIHHHIIIIIIIIIIIIIIIIHIIIIIIIIIHIIIIIIIHIIIIIIIIIIIIIIHIIIHIHIIIIIIIIIIIHIHHIIHIIIIIIIIIIIIIIIIIIIIIIIIIIIIHIIIIIIIIIIIIIIIIIIIIIIHIIIIIIIIIIIIIIIIIIIIIIIIIIIIIIIIIIIIIIIIICDDDD
@HISEQ:969:HM2KJBCX2:2:1101:11286:9313 2:N:0:ACTATGCA
GAAACGGAAACGCCCAACTATCCCTATTAATCATTACGGTGGTCCTAGAAACCAACAAAATAGAACCACAACGTCCTATTCTATTATTCCATGCTAATCTATTCAAGCAATAGCCCGCTTTAAACACTCTAATTTTTTCAAGGTAATGGTCCTGGCTCCCCAACACACCCAATAAAGGACATGCTGGCTCACCAGAAGGAAGACCCGACAGCAGACAGTACTCGCCAAAGACGGACCGCCCGGCCAGGCCTAAAATTCAACTACGAGCTTTTTAACTGCAACAACTTTAATATACGCTATTGGAGCTGGAATTACCGCGGCTGCTGGCACCAGACTTGCCCTCCAA
+
DDDDDHHHHHIIIIHHIHHIIIHIIGIIIIIIIIIIIHHIIHIHHIHIIIIIIHHIIFHHHHHHHHIIIGGHHEHHHECGHHHIGGHHHHHIHHCGIIIHIHHGIHIHIIHHIIIIIIHHIHIIIIIIIIIHIHHGHHIIIIIIIHIIHHGIIHHHHIIIHIIHHIIIIHIIIHIIIIIIIIIIIIIIIGIGIIIIIIIIIIHIIIIIIIIIIIIIIIIIIIIIIHIIIHHIIIIIIIIIIIIIHIIIIIIIIIIHIIHIIIIIIIIIIIIHIIIHIIIHIIIIIIIIIIIIIIIIIIIIIIIIIIIIIIIIIIIIIIIIIIIIIIIIIIIIIIIIIIIIIDDDDD
@HISEQ:969:HM2KJBCX2:2:1101:20113:9545 2:N:0:ACTATGCA
GAAACGGAAACGCCCAACTATCCCTATTAATCATTACATCGATCCTAGAAACCAACAAAATAGAATCTGATGTCCTATTTCATTATTCCATGCTAATGTATTCAAGCGTAAGCTTGCTTTAAACACTCTAATTTTTTCAAGGTAACAGTCCTAATTCCCCATAACATCAAATAAATGACATTATGGTTCTTTAGAAGGTGAGAACCAATAAAACCAGTACATACCAAGGCATGACCGATTCCTTGATCCCGAAATTCAACTACGAGCTTTTTAACTGCAACAACTTTAATATACGCTATTGGAGCTGGAATTACCGCGGCTGCTGGCACCAGACTTGC
+
DDDDDIIIIIIHHIIIIIHIIIIIIIIIIIIIIIIIIIIIIIIIIIIIIIIIHIIIIIIIIIHIIIIIIGIIIIIIIIIIIIIIIIGHIIIHIHIIIIIHIHHHIIIIIIIIGIIIIIIIHGIHIIIIIIIIIIIIHIFIIIIHIIIIHIIIIIIIIIIIIIIIIIHHIIIIIIIIIIIIIIIIIIIIHIIIIIIIIIIIIIIIIIIIIIIIIIIIIIIIIIIIIIIIIIIIIIIIHIIIHIIIIIIIIIIIIIIIIIIIIIIIIIIIIIIIIIIIIIIIIIIIIIIIIIIIIIIIIIIIIIIIIIIIIIIIIIIIIIIIIIIIIIIIIIIIIDDDDD
@HISEQ:969:HM2KJBCX2:2:1101:18411:9710 2:N:0:ACTATGCA
GAAACGGAAACGCCCAACTATCCCTATTAATCATTACGTCGATCCTAGAAACCAACAAAATAGAATCAAACGTCCTATTTCATTATTCCATGCTAATGTATTCAAGCGTGCGCCTGCTTTAAACACTCTAATTTTTTCAAAGTAACAGTCCTGATTCCCCACGACACCAAATTAATGACATCGCGGTTCTTCAGAAGGTAGGAACCAATAATGCCAGTACGTACCGAAGCACGACCAACAATTCGATCCCGAAATTCAACTACGAGCTTTTTAACTGCAACAACTTTAATATACGCTATTGGAGCTGGAATTACCGCGGCTGCTGGCACCAGACTTGCCCTCCAA
+
DDDDDIIIHHHIIIIIIIIIIIIIIIIIIIHHIIIIIIIIIIHIIHIIIIIEHHIIIIIIIIIHHIIIIIHIIIIIIIIIIIIIHIIIGIIHHIIIIIIIHHIHIIIIIHIIHIIHIHIIHHHIIGIHGIIHIIIIHIIIIIIIIIIIIIIIHHHHIIHHHHIIIIIHIIHIHIHIIIIIIIHDHIIIIIEIIIIIIIIIIIIIHHIHIIIIIIIIIIIIIIIIIIIIII=IIIIHHIIIHIHHIIIIIIIIIIIIIIIIIIIIIIIIIIIIIIIIHIHIIIIIIHHHIIIIIIIIIIIIIIIIIIIIIIIIIIIIIIIIIIIIIIIIIIIIIIIIIIIIDDDDD
@HISEQ:969:HM2KJBCX2:2:1101:14485:9578 2:N:0:ACTATGCA
GAAACGGAAACGCCCAACTATCCCTATTAATCATTACGTCAATCCTAGAAACCAACAAAATAGGATCAACGTCCTATTTCATTATTCCATGCTAATGTATTCAAGCGCGAGCCTGCTTTAAACACTCTAATTTTTTCAAAGTAACAGTCCTGATTCCCCACCACACCAAATTAATGACATGATGGTTCGTCAGAAGGTAGAAATCAGTAACACCAGTACGTACCGAAGGCATGACCAGCGTACTAATCCTGAAATTCAACTACGAGCTTTTTAACTGCAACAACTTTAATATACGCTATTGGAGCTGGAATTACCGCGGCTGCTGGCACCAGACTTGCCCTCCAA
+
@DDD@CHCGHICC<C<CHH1DHEH<F11CDCHHEGEH1CD@EH??EFH<@FC<<D<1<<FCH11D?CDF?CCGHCHIHHEE?ECCFC1@FE1C1<FHHH?H@<9FHEDHCCEEHHHG1@FHEFGHGEHH@=CH/A<EGIHF@HGEFEGFCG@GB0HCD,<<EHC<CHEEHHHF@FHE?HGDHHCDC@HGC<IHFHEHGHFDCG@EHGCCAHEEHHFD80EHGCE:CFA@EF@F<<@E@<1@GG?EGFCC1<?CGEGC<<C=HIHHEDEHHGCCCCHFD1D1<<11GE@@G<=@??G??EHIHHH@@HHFHHHHHHGHHHHG@C@<1HHEG?C<<EHIHG@?0D@D
@HISEQ:969:HM2KJBCX2:2:1101:6537:10082 2:N:0:ACTATGCA
GAAACGGAAACGCCCAACTATCCCTATTAATCATTACGGTGATCCTAGAAACCAACAAAATAGGATCAAACGTCCTATTTCATTATTCCATGCTAATGTATTCAAGCGTTAGCCTGCTTTAAACACTCTAATTTTTTCAAAGTAACAGTCCTGTTTCCCTGCAACACCAAATTAATGACATTACAGTTCTTCAAGAAGGAGGAACCAGTAAAGCCAGTGCATACCAGAGGCACGACCAACTTACTAATCCCGAAATTCAACTACGAGCTTTTTAACTGCAACAACTTTAATATACGCTATTGGAGCTGGAATTACCGCGGCTGCTGGCACCAGACTTGCCCTCCAA
+
DDDDDHHIIIIIIIIIIIIHIIIIIIIIIIHIIIIIIIIIIIIIIIIIIHIIIIIIIIEHIIHIIIIIHIIIIIHIIIIHIIIIIIIIIIIIIHIIIIIIIIIIIIIIIIIIIIHIHIIIIIIIIIHHIIIIIIIHIIIIIIIIIIIIIIIIIIIIIIIIIIIIIIIIIIIHHIIIIIIIIIIIIIIIHIIIIIIIIIIIIIIIIIIIIIIIIIIIIIIIIIIIIIIIIIIIIIIGIIHIIIIIHIIIIIIIIIIIIIIIIIIIIIIIIIIIIIIIIIIIIIIIIIIIIIIIIIIIIIIIIIIIIIIIIIIIIIIIIIIIIIIIIIIIIIIIIIIHIIIIIDDDDD
@HISEQ:969:HM2KJBCX2:2:1101:12988:10446 2:N:0:ACTATGCA
GAAACGGAAACGCCCAACTATCCCTATTAATCATTACGTTGATCCTAGAAACCAACAAAATAGAATCGAACGTCCTATTTCATTATTCCATGCTAATGTATTCAAGCGCGTGCCTGCTTTAAACACTCTAATTTTTTCAAAGTAACAGTCCTGATTCCCCACGACACCAAATTAATGACATCATGGCTCCTCAGAAAGGAGAAACCAATAACACCAGTACATACCAGAGGCATGACCGACGTATTGATCCCGAAATTCAACTACGAGCTTTTTAACTGCAACAACTTTAATATACGCTATTGGAGCTGGAATTACCGCGGCTGCTGGCACCAGACTTGCCCTCCAA
+
DDDDDIIIIIIIIIIIIIIIIIHHIIIIIIIIIIIIIIIIIIIIIIIIIIIHIIIIIIIHIIIIIIHIIIIIHHHIIIIIIIHIHIIIIIIIIIIIIHHHIFGHHIIIIIIIIIIIIIIIIIIIIIIIIIIIIIIIIIIIIIIIIIIIIIIIIHHIHIIIIIIIIIIIIIIHHIIIIIIHIIIIIIIIIIIIIIIIIIIIIIIIHIIIIIHHFIIIIIIIIIIIIIIIIIIIIIIIIIIIIIHIIIIIIIIIIIIHIIIIIIIIIIIIIIIIIIIIIIIIIIIIIIHIIIIIIIIIIIIIIIIIIIIIIIIIIIIIIIIIIIIIIIIIIIIIIIIIIIIIIDDDDD
@HISEQ:969:HM2KJBCX2:2:1101:5072:10364 2:N:0:ACTATGCA
GAAACGGAAACGCCCAACTATCCCTATTAATCATTACGTCGATCCTAGAAACCAACAAAATAGAATCAAACGTCCTATTTCATTATTCCATGCTAATGTATTCAAGCGTGCGCCTGCTTTAAACACTCTAATTTTTTCAAAGTAACAGTCCTGATTCCCCACGACACCAAATTAATGACATCGCGATTCTTCAGAAGGTAGGAACCAATAATGCCAGTGCGTACCGAGGCACGACCGACAATCTGATCCCGAAATTCAACTACGAGCTTTTTAACTGCAACAACTTTAATATACGCTATTGGAGCTGGAATTACCGCGGCTGCTGGCACCAGACTTGCCCTCCAA
+
CDDDDEDHGCHHH?CGHHHHHHIIHIIHHHIHIIIIIHIFHDGHFHHHIFHCHIIIIIIHHHH?HHIIHGFDEEHEHHEHHHHIHGHEHHIFHIHIIHHIFEDEEE?EHIHHEGGHHHHIEHHHHHIIHIIHHIHHDFHHHGIIHHIGHHHHFEHGCFHHHDHGEEHIIHHHHHHHGFGFHFHHHHHHHHHHCHGHCHHHHIIIIHIHHHGCFIIHHHHHIHHIIHIIIHCDIHIHHCCDHEEGHHHIHHFHHHIHFCHHEHEGHGHIHHHGH@HCCFEDF<<EH@EFHFEHCC@HIHGGGEIHGIHFGH@IHHHCIIHHHEHIIHIHIHIHHHIIHIIIDBDDD
@HISEQ:969:HM2KJBCX2:2:1101:14753:10447 2:N:0:ACTATGCA
GAAACGGAAACGCCCAACTATCCCTATTAATCATTACGTCGATCCTAGAAACCAACAAAATAGAATCAAACGTCCTATTTCATTATTCCATGCTAATGTATTCAAGCGCGAGCCTGCTTTAAACACTCTAATTTTTTCAAAGTAACAGTCCTGATTTCCCACGACACCAAATTAATGACATCGTGGTTCGTCAGAAGGTAGGAATCAATTTGACCAGTACGTACCGAGGCACGACCGATCAACTGATCCCGAAATTCAACTACGAGCTTTTTAACTGCAACAACTTTAATATACGCTATTGGAGCTGGAATTACCGCGGCTGCTGGCACCAGACTTGCCCTCCAA
+
DDDDDIHIIIIIIIIIIIIIIIIIIHIIIIIIIIIIIIIIIIIIIHGHIIIHIIIIHIIIHIFHIIIIIIHGHEHHIHHHHHIIIIIIHIIIHHIIIIIIIIIIIIIIIIIHIIIIHIIIIIIIIIIHHIIIIIIIIHHHIIIIIIIIIIHIIIIIIIHIIIIIIIIIIIIIIIIIIIIIIIIIIIIIIIIIIIIIIIIIIIIIIIIIIIIIHIIIIIIIIIIIIIIIIIIIIIIIIIIIIIIHIIIIIIIIIIIIIIIIIIIIIIIIIIIIIIIIIIIIIIIIIIIIIIIIIIIIIIIIIIIIIIIIIIIIIIIIIIIIIIIIIIIIIIIIIIIIIIIIDDDDD
@HISEQ:969:HM2KJBCX2:2:1101:5173:10845 2:N:0:ACTATGCA
GAAACGGAAACGCCCAACTATCCCTATTAATCATTACGGTGGTCCTAGAAACCAACAAAATAGAACCACAACGTCCTATTCTATTATTCCATGCTAATCTATTCAAGCAATAGCCCGCTTTAAACACTCTAATTTTTTCAAGGTAATGGTCCTGGCTCCCCAACACACCCAATAAAGGACATGCTGGCTCACCAGAAGGAAGACCCGACAGCAGACAGTACTCGCCAAAGACGGACCGCCCGGCCAGGCCTAAAATTCAACTACGAGCTTTTTAACTGCAACAACTTTAATATACGCTATTGGAGCTGGAATTACCGCGGCTGCTGGCACCAGACTTGCCCTCCAA
+
DDDDDIIHIIIIIIIIIHHIIIIIIHIIIIIIIIIIIIGIHGHHIIGIHIIIIHIIIIIIIHHIIHIIIIIIHHHFHGHHHGIIIIHIHHIIHHIIIIIIHHIIIIIIIIHHGIIHHIHIIIIIHIIHIIHIIIIIIHHIIIIIIHIIIIIIIIIIIIIIIIIIIIIIIIIIIIIIIIIIIIIHHIIIIIIIIHIIIIIIIIIIIHIIIIIIIIIIIIIIIIIIIIIIIIIIIIIIIIIIIIIIHIIIIHIIIIIIIIIIIIHIIIIIIIHIIIIIIIIIIIIIIIIIIIIIIIIIIIIIIIIIIIIIIIIIIIIIIIIIIIIIIIIIIIIIIIIIIIIIIDDDDD
@HISEQ:969:HM2KJBCX2:2:1101:8235:11309 2:N:0:ACTATGCA
GAAACGGAAACGCCCAACTATCCCTATTAATCATTACATCGATCCTAGAAACCAACAAAATAGAATCGGATGTCCTATTTCATTATTCCATGCTAATGTATTCAAGCGTGAGCCTGCTTTAAACACTCTAATTTTTTCAAGGTAACAGTCCTAATTCCCCGTGACACCAAATTAATGGCATTACGGTTCTTTAGAAGGTGAGAAATCAATAATATCAGTACATACCAACGGCATGACCGAAACATTGATCCCGAAATTCAACTACGAGCTTTTTAACTGCAACAACTTTAATATACGCTATTGGAGCTGGAATTACCGCGGCTGCTGGCACCAGACTTGCCCTCCAA
+
DDDDDIIIHIHIIIIIIIIHIIIIIIIIIIIIIGIIGIIIIIIIIIIIIIIIGIIIEHIIIIIIIIIIGHHHCFHIIIHHIIIHIIHIIIIIIIIIHIIIIIIHIHHIIIHIIIIIIIHIIHIHIIHIIIHHHIIIIIIIIIIIIIIIIIIIIIIIIIIHIIIIIIIIIIIIIIIIIIIIIIIIIIIIIIIIIIHIIIIIIIIIIIIHIIIIIIIIIIIIIIIIIIHIIIIIIIIIIIIIIIIHHIHIIIIIIIIIIIIIIIHIIHIIIIIIIIIIIIIIIIIIIIIIIIIIIHHIHIIIIIIIIIIIIIIIIIIIIIIIIHIIIIIIIIIIIIHIIIIIIIDDDDD
@HISEQ:969:HM2KJBCX2:2:1101:3904:11215 2:N:0:ACTATGCA
GAAACGGAAACGCCCAACTATCCCTATTAATCATTACGGTGATCCTAGAAACCAACAAAATAGAACCATGCCGTCCTATTCTATTATTCCATGCTAATGTATTCGAGCAAAAATGCCTGCTTTAAACACTCTAATTTTTTCAAGGTAAAGGTCCTGGATCCGCAAGACACCCAATTAAGGACATCAAGTTTCTCCAGAAGGTGAGAAATCAACAGCGACAGTTCATACCCCTTAAGGCACGACCATCACGTCAATCCCGAAATTCAACTACGAGCTTTTTAACTGCAACAACTTTAATATACGCTATTGGAGCTGGAATTACCGCGGCTGCTGGCACCAGACTTGCCC
+
DDDDDIIIIIIIHIHEHIIIIIIIIIIIIIIIIIIIIIIIIIIIIHIIIIIIFFHHIGIIIGHHHIIIIHIIHIIIIIIIIIIIIIIIIHIIIIHIIIIIIGIIIIIIIIHIIIIIIIIIIIIIHIIIIIIIIHIIIHHHIIIIHIHIIIIIIIIHIIIHIIIIIIIIIIIIIIHIIIIIIIIIIIIIIHHIIIIIIHIHIIIIIIIIHIIIIIIIIIIIIIIIIIIIIIIIIIIIIIII4IIIHGDHIIHIHHIIIIIIIIIIIIIIIHIIIIIIIIIIIIIIIIIIIIIIIIIIIHIIHIIHHIIIIIIIIIIIIIIIIIIIIIIIIIIIIIIIIIIIIIIDDDDD
@HISEQ:969:HM2KJBCX2:2:1101:3859:11219 2:N:0:ACTATGCA
GAAACGGAAACGCCCAACTATCCCTATTAATCATTACGTCAATCCTAGAAACCAACAAAATAGGATCAACGTCCTATTTCATTATTCCATGCTAATGTATTCAAGCGCGAGCCTGCTTTAAACACTCTAATTTTTTCAAAGTAACAGTCCTGATTCCCCGCCACACCAAATGAATGACATGATGGTTCGTCAGAAGGTAGGAACCAGTAACACCAGTACGTACCTAAGGCACGACCAACGTACTGATCCCGAAATTCAACTACGAGCTTTTAAACTGCAACAACTTTAATATACGCTATTGGAGCTGGAATTACCGCGGCTGCTGGCACCAGACTTGCCCTCCAA
+
DDDDDIIIIIIIIIIIIIIIIIIIIIIIHHIIIIIIIIIIIIIIIIIIIIIIIIIHIHIIIIHGEHIIIHIIHIIIIIIIIIIHIIIHIIIHIIIIIIIIIFHIIHHIIIIHIIIHIIIIIIIIIIIIIHHIIHIIIIHGIHIIIIHIIIIHHIIIIHIIIIHHHIIIIHIIIIIIIIHIIIIIIIIIIIIIIIIIIIIIHIIIIIIIIIIIIIIIIIIIIIIIIIIIIIIHIIIIIIIIHHHFIIIIIIIIIIIIIIIIIIIIIIIIIIIIIIIIIIIIIIIIIIIIIIIIIIIIIIHHIIIIIIIIIIIIIIIIIIIIIIIIIIIIIIIIIIIIIIIIDDDDD
@HISEQ:969:HM2KJBCX2:2:1101:20132:11215 2:N:0:ACTATGCA
GAAACGGAAACGCCCAACTATCCCTATTAATCATTACGTCGATCCTAGAAACCAACAAAATAGAATCAAACGTCCTATTTCATTATTCCATGCTAATGTATTCAAGCGCGAGCTTGCTTTAAACACTCTAATTTTTTCAAAGTAACAGTCCTGATTTCCCGCGACACCAAATTAATGACATCGTGGTTCGTCAGAAGGGAGAAACCAATAATGCTAGTACGTACAAAGTACGACCGACATATTAGTCCCGAAATTCAACTACGAGCTTTTTAACTGCAACAACTTTAATATACGCTATTGGAGCTGGAATTACCGCGGCTGCTGGCACCAGACTTGCCCTCCAA
+
DDDDDHIIIIIIIIIIIIIIIIIIIIIIIIIIIIIIIIIIIIIIIIHIIIIIIIHIIIIIIHIIHIIIIIIIIIIIIIIIIIIHIIIEHHIIHIIIIHIIIIHIIIIIIIIIIIIIIIIHIIIIHHHHHHIHIHIIIIHIIHIIIIIIIIIIIIIIIIIIIHIIIIIIIIHHHIHIIIIIIIIIIIIIIIIIIIIIIIIIIIIIIIIIIIIHIIIIIIIIIIIIIIIIHIIIIIIIIIIIIIHHIIIIIIIIIIIIIIIIIIIIIIIIIIIIIIIIIIIIIIHHHIIIIIIIIIIIIIIIIIIIIIIIIIIIIIIIIIIIIIIIIIIIIIIIIIIIIIIDDDDD
@HISEQ:969:HM2KJBCX2:2:1101:9222:11426 2:N:0:ACTATGCA
GAAACGGAAACGCCCAACTATCCCTATTAATCATTACATCGATCCTAGAAACCAACAAAATAGAATCGGATGTCCTATTTCATTATTCCATGCTAATGTATTCAAGCGTAAGCTTGCTTTAAACACTCTAATTTTTTCAAGGTAACAGTCCTAATTCCCCATAACATCAAATAAATGACATTATGGTTCTTTAGAAGGTGAGAACCAATAAAACCAGTACATACCAAGGCATGACCGATTCCTTGATCCCGAAATTCAACTACGAGCTTTTTAACTGCAACAACTTTAATATACGCTATTGGAGCTGGAATTACCGCGGCTGCTGGCACCAGACTTGCCCTCCAA
+
BDDDDIIIIIIIIIIHIIIIIIIIIIIIIIIIIIIIIIIHIIIHIIFHIIIHHHHHIIIIIIIIIIIIIIIIIIIIIIIIIIIIGIHEHHIHIIIIIIIIIHIIIIHIIIIIHIIIIIIIIIIIIIHHIIIHIHIIIIIIIIIIIIIIIIIIIIIIIIIIIIIIIIIIIIIIIIIIIIIIIIIIIIIIIIIIIIIHIIIIIIIIIIIIIIIIIIIIIIIIIIIIIIIIIIIIIIIIIIIIIIHHIIIIIIIIIIIIIIIIIIIIIIIIIIIIIIIIIIIIIIIIIIIIIIIIHIIIIIIIIIIIIIIIIIIIIIIIIIIIIIIIIIIIIIIIIIIIIIIIDDDDD
@HISEQ:969:HM2KJBCX2:2:1101:5185:11729 2:N:0:ACTATGCA
GAAACGGAAACGCCCAACTATCCCTATTAATCATTACATCGATCCTAGAAACCAACAAAATAGAATCGGATGTCCTATTTCATTATTCCATGCTAATGTATTCAAGCGTGAGCCTGCTTTAAACACTCTAATTTTTTCAAGGTAACAGTCCTAATTCCCCGTGACACCAAATTAATGGCATTACGGTTCTTTAGAAGGTGAGAAATCAATAATATCAGTACATACCAACGGCATGACCGAAACATTGATCCCGAAATTCAACTACGAGCTTTTTAACTGCAACAACTTTAATATACGCTATTGGAGCTGGAATTACCGCGGCTGCTGGCACCAGACTTGCCCTCCAA
+
DDDDDIIIIIIIIIIIIIIIIIIIIIIIHHHIIIIHIHIIIIIIIIIIIHIHIHIHHIIIIHGHIIGHIGGHIHHIIIHHGHIHIIIICHHHEHIIHGHIIHIIIHGIIIIGHIIIHIIIIIIIIHIHHIHHHIIIHIIIIIIIIIIIIIIIIIIIIHIIIHHIHIIHIIIHIIIIIIIIIIIHIIIIIIIIIIIIIIIIIHIIIIIIHIIIIIIIIIIIIIIIIIIIIIIIIIIIIIIIIIIIIHIIIGIIIIIIIIIHIIIIIIIIIIIIIIIHIIIIIIIIIIIIIIIIIIIIIIIIIIIIIIIIIIIIIIIIIIIIIIIIIIIIIIIIIIIIIIIIIIDDDDD
@HISEQ:969:HM2KJBCX2:2:1101:10106:11517 2:N:0:ACTATGCA
GAAACGGAAACGCCCAACTATCCCTATTAATCATTACGTCAATCCTAGAAACCAACAAAATAGGATCAAACGTCCTATTTCATTATTCCATGCTAATGTATTCAAGCGTTAGCCTGCTTTAAACACTCTAATTTTTTCAAAGTAACAGTCCTGTTTCCCTGCAACACCAAATTAATGACATTACAGTTCTTCAAGAAGGAGGAACCAGTAAAGCCAGTGCATACCAGAGGCACGACCAACCTACTAATCCCGAAATTCAACTACGAGCTTTTTAACTGCAACAACTTTAATATACGCTATTGGAGCTGGAATTACCGCGGCTGCTGGCACCAGACTTGCCCTCCA
+
@@<@DEF=HD@EHIHDEHHIIICHFEG@G1GEHHH?<D<1EC1GEGH@CFCH1F@E?GCHHIE@F1<<C1CEHE@0D1<FEEGHGHIIGIH??CEGIHHGHH3IIGIIIIIIHHHHGFGHHEDIIIIHIIHHFGHFCHGCIIFHHGHHHIHFHIHGHHGIHI:HHHHFEHHHIHC@CIHHECHHHHFHEHGHHIIIGIHHHIHGIHHHHI<IIHHIIIIIHHIIIIHHGHIIIIIHIHCIHHGFIGFCIIHHHEIHHHIIGHIIIHIIIIIHHIIIHIIIIIIIHHHGIIIIIIIIIIIHIIIIIIIIIHIIIIHIIIIHIIIIIIIIIIIIIIIIHIIH@@@@D
@HISEQ:969:HM2KJBCX2:2:1101:15474:12536 2:N:0:ACTATGCA
GAAACGGAAACGCCCAACTATCCCTATTAATCATTACGTCAATCCTAGAAACCAACAAAATAGGATCAAACGTCCTATTTCATTATTCCATGCTAATGTATTCAAGCGTTAGCCTGCTTTAAACACTCTAATTTTTTCAAAGTAACAGTCCTGTTTCCCTGCAACACCAAATTAATGACATTACAGTTCTTCAAGAAGGAGGAACCAGTAAAGCCAGTACATACCAGAGGCACGACCAACCTACTAATCCCGAAATTCAACTACGAGCTTTTTAACTGCAACAACTTTAATATACGCTATTGGAGCTGGAATTACCGCGGCTGCTGGCACCAGACTTGCCCTCCAA
+
DDDDDIIHIIIIIHIHIIIIIHIIIIIIIGHIIIIIIIIIIIIIIIHIIIIHHIIIIIIIIIHIIIHIGEFHIIHIIIIIIIIIIIIGHIHIIHHIIHIIIFHHIIIIIIHIIIIIIIIIIIIIIHIIIIIIIIIIIIIIIIIIIIHIIIIIIIIIIIHIIIIIHHIIIIIHHHIIIIIIIIIIIIIIIIIIIIIIIIIIIIIIIIIIIIIIIIIIIIIIIIIIIIIIIIIIIIIIIHHIIIIIHIHHIIIIIIIIIIIHIIIIIIIIIIIIIIIIIIIIIIIIIIIIIIIIIIIIIIIHIIIIIIIIIIIIIIIIIIIIIIIIIIIIIIIIIIIIIIIIIDDDDD
@HISEQ:969:HM2KJBCX2:2:1101:16990:12838 2:N:0:ACTATGCA
GAAACGGAAACGCCCAACTATCCCTATTAATCATTACATCGATCCTAGAAACCAACAAAATAGAATCTGATGTCCTATTTCATTATTCCATGCTAATGTATTCAAGCGTAAGCTTGCTTTAAACACTCTAATTTTTTCAAGGTAACAGTCCTAATTCCCCATAACATCAAATAAATGACATTATGGTTCTTTAGAAGGTGAGAACCAATAAAACCAGTACATACCAAGGCATGACCGATTCCTTGATCCCGAAATTCAACTACGAGCTTTTTAACTGCAACAACTTTAATATACGCTATTGGAGCTGGAATTACCGCGGCTGCTGGCACCAGACTTGCCCTCCAA
+
DDDDDIHIIIIHIIIIIIIIIIIIHHIIIIHHIIIIIHIIIIHIIGIH?HHHHHEHIHIHIHGHHHIHIIIHHGFH1DHHIIIIHIIIIHHHHIIIIHIIIHIHHIIHHIHIIIIIIIHHIHIHIHIHIHIIIIIIIIIIIIIIIIIIIIIIIIIIIIIHIHHIIIHIIIIIIIIIIIIIIIIIIHIIIIIIIIIIIIIIIIIIIIIIIIHIIIIHIIIIIIIIIIHIIIIIIIIIHIIIIHHHHHHIIIIIIHIIIIHHIIIIIIIIIIIIIIIIIIIIIIIIIIIIIIIHHIIIIIIIIIIIIIIIIIIIIIIIIIIIIIIIIIIIIIIIIIIIIIIIDDDDD
@HISEQ:969:HM2KJBCX2:2:1101:12415:13446 2:N:0:ACTATGCA
GAAACGGAAACGCCCAACTATCCCTATTAATCATTACGGTGATCCTAGAAACCAACAAAATAGAACCATGCCGTCCTATTCTATTATTCCATGCTAATGTATTCGAGCAAAAATGCCTGCTTTAAACACTCTAATTTTTTCAAGGTAAAGGTCCTGGATCCGCAAGACACCCAATTAAGGACATCAAGTTTCTCCAGAAGGTGAGAAATCAACAGCGACAGTTCATACCCCTTAAGGCACGACCATCACGTCAATCCCGAAATTCAACTACGAGCTTTTTAACTGCAACAACTTTAATATACGCTATTGGAGCTGGAATTACCGCGGCTGCTGGCACCAGACTTGCCCTCCAA
+
DDDDDIIIIIIHIHIIIIIIIIIIIIIIHIIIIIIIIIIHIH?HHIIGGHIIIHIHIEHHIIFHHIIGIHIICEHHIIIHE@GHHIIIIHHIIHIHGHHHHCGIIIFHHHHHIIIHIIIHIHIIIIIIIIIHIIIIIIIIIIIIIIIHIIIIIGIIIHHHIIIIIIHHIIIIIIIIIIIIIIHHIIHHHIHIIIIIIIIIIIIIIIIIIIIIIIII=IIIIIIIIIIIIIIIIIIIIIIIIIIIIIIHIIIHIHHIIIIIIIIIIIIIHHIIIHIIIIIIIIIIIIIIIIIIIIIIIIIIIIIIIIIIIIIIIIIIIIIIIIIIIIIIHIIIIIIIIIIIIIHIIIIIDDDDD
@HISEQ:969:HM2KJBCX2:2:1101:8584:14020 2:N:0:ACTATGCA
GAAACGGAAACGCCCAACTATCCCTATTAATCATTACGTCGATCCTAGAAACCAACAAAATAGAATCAAACGTCCTATTTCATTATTCCATGCTAATGTATTCAAGCGTGAGCCTGCTTTAAACACTCTAATTTTTTCAAAGTAACAGTCCTGATTCCCCACAACACCAAATAAATGACATCATGGTTCGTCAGAAGGGAGAAACCAACAATACCAGTACGTACCGAGGCACGACCGACATGATGGTCCCGAAATTCAACTACGAGCTTTTTAACTGCAGCAACTTTAATATACGCTATTGGAGCTGGAATTACCGCGGCTGCTGGCACCAGACTTGCCCTCCA
+
CDDCDGHIHIHHHIIFHIIIHIIIIGIIIHIIGIIIIIIIIIHIHIIIIIIHIIIIHIIIIIGHHIIIHIGHEHIIIIIIGIIIIIIHHHIIFIIIHIIIIHHIIIHIIIIGIIIHIHHIHHHIHIHIIIIIIIHHHIIIHHHHIIIIIGIIIHIIIIIIIIIHIIIIHIIIIIIIIIIIIIIIIIIIIIHIIHHHIIIIIIIIHIIIIHIIHIIIIIIIIIIHIIIIIGIIIIIIHIIIIIHIIIHIIIIIGIIIIIHIIIIIIGIIIIIIIIIIHIIIIIIIIIIIIIIIIIIIIIIIIIIIIIIIIHIIIIIIIIHIIHIIIIIIIIIIIIIIIIIDDDDD
@HISEQ:969:HM2KJBCX2:2:1101:17476:14123 2:N:0:ACTATGCA
GAAACGGAAACGCCCAACTATCCCTATTAATCATTACGGTGATCCTAGAAACCAACGAAATAGAATCAGTCCGTCCTATTTCATTATTCCATGCTAATGTATTCAGACGATAGTCTGCTTTAAACACTCTAATTTTTTCAAAGTAACAGTCCTGATTTCCCATCACACCAAATAAATGGCATGAAAGTTCCTCAGAAGGTAGAGATCCATCTCACCAGTGCAGACAATTAAGCCTGACCAATGGGTAGACCCCGAGGTTCAACTACGAGCTTTTTAACTGCAACAACTTTAATATACGCTATTGGAGCTGGAATTACCGCGGCTGCTGGCACCAGACTTGCCCTCCAA
+
DDDDDIIIIIIIIIIIIIIIIIIIIIIIIIIIIIIIIIIIIIIIIHIIIIHHHIIIIIHIIIIIIIIIHHIIIIIIIIIIIIIHIIHIIHIIEHHIIIIIHGIIIIIIIIIIIIIIIIHIIIIIIIIIIIIIHIIIHHIIHIIIHIIIIIIIIIHIIIIIIIIIIIIIHIIIIIIIIIIIIIIIIIIIIIHIIIIIIIIHIIIIIIIIIIIIIIIIIIIIIIIIIIIIIIHIIIIIIIIIIIIHHGFIIIIIIIIIIIIIIIIIIIIIIIIIIIIIIIIIIIIIIIIIHHIIIIIIIIIIIIIIIIIIIIIIIIIIIIIIIIIIIIIIIIIIIIIIIIIIIIIDDDDD
@HISEQ:969:HM2KJBCX2:2:1101:8004:14667 2:N:0:ACTATGCA
GAAACGGAAACGCCCAACTATCCCTATTAATCATTACGTCGATCCTAGAAACCAACAAAATAGAATCAAACGTCCTATTTCGTTATTCAATGCTAATGTATTCAAGCGTGAGCCTGCTTTAAACACTCTAATTTTTTCAAAGTAACAGTCCTGATTCCCCATGACACCAAATTAATGACATCATGGTTCGTCAGAAGGTAGGAATCAATAATACCAGTATGTACAATAGCACGACCAATAAATTAATCCCGAAATTCAACTACGAGCTTTTTAACTGCAACAACTTTAATATACGCTATTGGAGCTGGAATTACCGCGGCTGCTGGCACCAGACTTGCCCTCCAA
+
@DDDDGC=GD<1CCDHH@GHH1CGHGE1GFE?CEHHIHEHHDH1GHHEHHHGHIHHHCDFG<<G@FHHHE@@<1C@F1CH?C@<<CFE1FHC1<<FF6<EG?GIHHF0HHHHDCHHEHIHFEFGGBG6?GFCB8@DCIIHGIIHIHHEHFIIHIHHHHFHHG@HHHHHFDDGHGDG@DGEHFHHCHHHHHHHHG@F@EHHHHGFHCHFHHEF@EC;HHHHIHHEIIII<IIHFIHHHFGA?GIHHIHHCIHCIHGIIIGHHHHIHGGIIIIIHHHIIHHHHGHIIHIHIHDHGDIIHH@EIIIIIIIIIIIIIHIIIIIHHHGIIIIIIIIIIHEGIHHHBABD@
@HISEQ:969:HM2KJBCX2:2:1101:15412:14846 2:N:0:ACTATGCA
GAAACGGAAACGCCCAACTATCCCTATTAATCATTACGGTGATCCTAGAAACCAACGAAATAGAACCAAGCCGTCCTATTTCATTATTCCATGCTAATATATTCAGACGTTAGCCTGCTTTAAACACTCTAATTTTTTCAAAGTAATAGTCCTGATTTCCAATCACACCAAATAAATGGCATGAAAGTTCCTCAGAAGGTAGAGATTTATCTCACCAGTACAGACAATTAAGCCTGACCAATGGGTAAACCCCGAAGTTCAACTACGAGCTTTTTAACTGCAACAACTTTAATATACGCTATTGGAGCTGGAATTACCGCGGCTGCTGGCACCAGACTTGCCCTCCAA
+
DDDDDHHIIIIHCHHIIIIIIHHIIIIHEHIIIIHIHHIIIIIH?GHIIIIIIIIIHHHIIIHIIIHIIHCEEHHHHIICHHHIIIHIIIIIEHHHHIIHHGGHIFHHIHGIIHHIIIIEHIIHHHHIIIIIIIIIIIHHHHIIIIIIIHHHHIHEHHHIIIHIIIIIIIIHHIIIHIIHGIIIIIIIHHIHIIIIIIIIIIIIIIIIIIHIIIIIIIHIIIIIIIIIIIIIIGIIIIIIIIIIIHHHHIIHIIIIIHIIIIIIIIIIIIIIIIIHHIIIIIIIIIIIIIIIIIIIIIIIIIIIIIIIIIIIIIIIIIIIIIIIIIIIIIIIIIIIIIIIIIIDDDDD
@HISEQ:969:HM2KJBCX2:2:1101:10268:15305 2:N:0:ACTATGCA
GAAACGGAAACGCCCAACTATCCCTATTAATCATTACGGTGGTCCTAGAAACCAACAAAATAGAACCACAACGTCCTATTCTATTATTCCATGCTAATCTATTCAAGCAATAGCCCGCTTTAAACACTCTAATTTTTTCAAGGTAATGGTCCTGGCTCCCCAACACACCCAATTAAGGACATACTGGTTCACCAGAAGGAAGACCCGACAACAGGACAGTACTCGCCAAAGACGGACCGCCCGGCCAAGTCTAAAATTCAACTACGAGCTTTTTAACTGCAACAACTTTAATATACGCTATTGGAGCTGGAATTACCGCGGCTGCTGGCACCAGACTTGCCCTCCAA
+
DDDDDIIHIIIIIIIIIIIIIIIIIIIIIFIIIIIIIIIIHIIIIIIHIIIHIIIFHHIIIIIIIIHIIHHHHHIIIIHGHHIHHHIHGHHHHIEHHIIIIIIIIIIHIIIIIIIIIIIIIHFIHIIIIIIIIIHIHIIHHIIIIIIIIHIIIIIHHIIIIIHHIHHGIIIIHHIHIHHIIIHHIHIIIIHIIIIIIIIIIIIIHIIIIIIHHIIIIIIIIIIIIHIHIIIIIIIHIHIIIIIIIIIIIIIIIIIIHIHIIIIHIIIIIIIIIIIHIIIHEHIIIIIIGIIIHIIIIHIHIIIIIIIIIIHIIIIIIIIIIIIHIIIIIHIIIIIIIIIIIICDDDD
@HISEQ:969:HM2KJBCX2:2:1101:21238:15760 2:N:0:ACTATGCA
GAAACGGAAACGCCCAACTATCCCTATTAATCATTACGTCGATCCTAGAAACCAACAAAATAGGGTCAAACGTCCTATTTCATTATTCCATGCTAATGTATTCAAGCGTGTGCCTGCTTTAAACACTCTAATTTTTTCAAAGTAACGGTCCTGATTCCCCATGACACCAAATTAATGACATCACAGTTCGTCAGAAGGTAGAAATCAATAATACCAGTGCATACCGGAGGCACGACCAATATATTGATCCCGAAATTCAACTACGAGCTTTTTAACTGCAACAACTTTAATATACGCTATTGGAGCTGGAATTACCGCGGCTGCTGGCACCAGACTTGCCCTCCAA
+
DDDDAHFHHIGHHHHHH=GG@EHEHGEHIIHEHGIHGIHFHH@10?CEHEFEEGHDHHIHHIGECDFFHHEG@G0@HH@H?GHGEGEFC@DGHCHHFCCHFG@FHEHHEHHIIIHFHHHHHHGHIGEGHHHIHHHGEHHHIHHHIEGHHIHHHFECIIHHEHHIIIIHIHHEHHHHHHIHIIIHHIIIHIIIIHIHIIIIIIIHIIFIHHGIIGIHGIHHIIIIIIIIIIIGFHHIIHHFIIHHFHIFGIHHEHGIIIIIIIHIHHIIIIIIHIHIIIIIIIIIIIIHIIIIIHIIIIIHIIIIHIIIIIIIIIIIIIHIIIHIIIIIIIIHHHIIIIIIIDDDDB
@HISEQ:969:HM2KJBCX2:2:1101:2592:16180 2:N:0:ACTATGCA
GAAACGGAAACGCCCAACTATCCCTATTAATCATTACGTCGATCCTAGAAACCAACAAAATAGAATCAAACGTCCTATTTCGTTATTCCATACTAATGTATTCAAGCGTGAGCCTGCTTTAAACACTCTAATTTTTTCAAAGTAACAGTCCTGATTCCCATGACACCAAATTAATGACATCATGGTTCGTCAGAAGGTAGGAATCAATAATACCAGTACGTACAATAGCACGACCAATAAATTGATCCCGAAATTCAACTACGAGCTTTTTAACTGCAACAACTTTAATATACGCTATTGGAGCTGGAATTACCGCGGCTGCTGGCACCAGACTTGCCCTCCAA
+
DDDDCIIIIIHHHIIIIIIIIIIIIIIIIIIIIIIIIIIIIIIHIIIIIIIIIIIIIIGHIHHIIIIIIIHIHEHIIIIIHIIIIIIIIIIHHIIIIGIHIIIIIIIIIIIIIHHIIFIHIIHIHIIIIIIIIIIIIIIHIIIIIHIIHIIIIIIIIIIIIIIIIIIIIIIIIIIIIIIIIIIIIIIIHHIIIIIIIIIIIIHFIIIIIIIHIIIIIIHIIIHIIIIIIIIIIIIIIIIIIHHIIIIIIIIIIIIIIIIIIIIHIIIIIIIIIIIIIIIIIIIIIIIIIIIIIIIIIIIIIIIIIIIIIIIIIIIIIIIIIIHIIIIIIIIIIIIIIIIDDDDD
@HISEQ:969:HM2KJBCX2:2:1101:19252:14833 2:N:0:ACTATGCA
GAAACGGAAACGCCCAACTATCCCTATTAATCATTACGTCAATCCTAGAAACCAACAAAATAGGATCGAACGTCCTATTTCATTATTCCATGCTAATGTATTCAAGCGTTAGCTTGCTTTAAACACTCTAATTTTTTCAAAGTAACAGTCCAAATTCCCCAAAACACCAAATTAATGGCATTAAGGTTCATCAGGAAGGAGGAATCAGTGAGACCAGTACATACCAGAGGCATGACCAACCTACTAACCCCGAAATTCAACTACGAGCTTTTTAACTGCAACAACTTTAATATACGCTATTGGAGCTGGAATTACCGCGGCTGCTGGCACCAGACTTGCCCTCCAA
+
DDDDDIIIIIIIIIHHIIIIIIIHIIIIIIIIIIIIIIIIIIIIIHIHHIIIIIIIIHIIIIHHHIIHIIHIIEHHIIHIIHIIIIIIIIIIIHIIIIIIHHHHHHHHIIIIHHEEHHGIIHIIHHHHHHIIIIHIEHIIHHHHIHIHHHHIHH1EIHIHHHIHIIGIIIIHIIIHIIIIIIIIIHGIIIHIIHHIIIIHHIIHHHGEHIHHIHIH;IIIIIIIIIIIHGIIIIIIIIIII<HHGHFIIIIIIIIHEHIIIHIIIIGIIIIIIIIIIIIIHHIIIIHIIHIIIIIIIIIIIIIIIIIIIIIIIIIIIIIIIIIIIIIIIIIIIIIIIIIIIDDDDD
@HISEQ:969:HM2KJBCX2:2:1101:10266:16683 2:N:0:ACTATGCA
GAAACGGAAACGCCCAACTATCCCTATTAATCATTACATCGATCCTAGAAACCAACAAAATAGAATCGGATGTCCTATTTCATTATTCCATGCTAATGTATTCAAGCGTGAGCCTGCTTTAAACACTCTAATTTTTTCAAGGTAACAGTCCTAATTCCCCGTAACACCAAATTAATGGCATTACGGTTCTTTAGAAGGTGAGAAATCAATGATAACAGTGCATACCAACGGCATGACCGAAATATTGATCCCGAAATTCAACTACGAGCTTTTTAACTGCAACAACTTTAATATACGCTATTGGAGCTGGAATTACCGCGGCTGCTGGCACCAGACTTGCCCTCCAA
+
DDDDDIFHHIIHIIIIIIHIIHIHIIIIIIHIIIIIIIIIIIIIIIIIIIIIIIIIIIIEHIHIHHIHHHHIIHIIIHIIHIIIIIIEHHIHIIHIIIHIHGHHHGIHIHHIHIIIIIIIIIHAGIIIIIIIIIIIIIHIIIIIIIIIIIIIIIIIIIIIIIIIIIIIIIIIIIIIIIIIIHIIIIIIIIIIIIHIIHFIIIHIIIIIIIHHIIIIIIIIIIIIHIIIIIIIIIIIIIIIIIHHHGIIIHIIIIIIHIIIIIIIIIIIIIIIIIHGIIIIIIIIIIIIIIIIIIHHIIIIIIIIIIIIIIIIIIIIIIIIIIIIIIIIIIIIIIIIIIIIIIDDDDD
@HISEQ:969:HM2KJBCX2:2:1101:10347:17546 2:N:0:ACTATGCA
GAAACGGAAACGCCCAACTATCCCTATTAATCATTACGTCAATCCTAGAAACCAACAAAATAGGATCAACGTCCTATTTCATTATTCCATGCTAATGTATTCAAGCGCGAGCCTGCTTTAAACACTCTAATTTTTTCAAAGTAACAGTCCTGATTCCCCACCACACCAAATTAATGACATGATGGTTCGTCAGAAGGTAGAAATCAGTAACACCAGTACGTACCGAAGGCACGACCAGCGTACTAATCCCGAAATTCAACTACGAGCTTTTTAACTGCAACAACTTTAATATACGCTATTGGAGCTGGAATTACCGCGGCTGCTGGCACCAGACTTGCCCTCCAA
+
DDDADIHIIIIIIIIIIIIIGHIIIIIIIIIHIIIIIGIIIHCFHIHIIIIGHIIHIIIIIIHEFHIIIIIIIIIHHHIIIIIIIIHGIIIIHIHIIIIIIFHEHHHIIHIIIIIIIIHIIIIHIIIIIIIIHIIIIIIIIIIIHIIIIHIIIIIIIHHGHFHHHIIIIIIHHHHIIIIIIIIIIIIIIIIIIIIIIIIIIIIIIIIIIHHHGHIIIIIIIIIIIIIIIIIIIIIIIIIIIHIHIIIIIIIIIIIIIIIIIIIIIIIIIIIIIIIIIHIIIIIIIIIIIIIIIIIIHIIIIIIIIIIIIIIIIIIIIIIIIIIIIIIIIIIIIIIIIIIIDDDDD
@HISEQ:969:HM2KJBCX2:2:1101:16981:18605 2:N:0:ACTATGCA
GAAACGGAAACGCCCAACTATCCCTATTAATCATTACGTCGATCCTAGAAACCAACAAAATAGAATCAAACGTCCTATTTCATTATTCCATGCTAATGTATTCAAGCGTGAGCCTGCTTTAAACACTCTAATTTTTTCAAAGTAACAGTCCTGATTCCCCACAACACCAAATAAATGACATCATGGTTCGTCAGAAGGGAGAAACCAACAATACCAGTACGTACCGAGGCACGACCGACATGATGGTCCCGAAATTCAACTACGAGCTTTTTAACTGCAGCAACTTTAATATACGCTATTGGAGCTGGAATTACCGCGGCTGCTGGCACCAGACTTGCCCTC
+
DDD@DHHIIIGHIIIIIIHIIEHHIIHHIIHHHHIIHH@HHIIIFHHF?HFHIIHIIIIIIFHHHGIEFFHGFHIHHHGHIIIHIGEHHICHHGGHHHIHHHFHIIHIIHHIHIHHIHHEHGHIHIHIHHIFHHHHIHHHHIIIIIHIIHIHIHHHIIIIIIEHHHHGIHHHHGHHHHIHIHHIIIIIIIH?IIIIIIHHIHGIIIIIIHIIHIIIIHHIHEHHHHFHGHIHHHHIIIIHGIIIIIIHDHHIIIHGHHHIHCIHHIIIIIIHHHIIIIIHHIIIIHHCHHIHHIIHIIIIIIHIIIIIIIIIIIIIIIIHIIIIIIIIIIIIHIIHIDDDCD
@HISEQ:969:HM2KJBCX2:2:1101:10658:18259 2:N:0:ACTATGCA
GAAACGGAAACGCCCAACTATCCCTATTAATCATTACGTCGATCCTAGAAACCAACAAAATAGAATCAAACGTCCTATTTCATTATTCCATGCTAATGTATTCAAGCGCGAGCTTGCTTTAAACACTCTAATTTTTTCAAAGTAACAGTCCTGATTTCCCATGACACCAAATTAATGACATCGTGGTTCGTCAGAAGGGAGAAACCAATAATGCTAGTACGTACAAAGTACGACCGACATATTAGTCCCGAAATTCAACTACGAGCTTTTTAACTGCAACAACTTTAATATACGCTATTGGAGCTGGAATTACCGCGGCTGCTGGCACCAGACTTGCCCTCCAA
+
DDDDDHIIIHHHIIIIIIHIIIIHIIIIIIIIIIIIHHIIIIIIIIIIIIIIIIIIIHGHIIHEHIIIIHHHHIIIGHIHHHIIHIIHHHHGHHGIIIIGHIHHIIHIIIIHIIIIIIIIIIHHHHIIIIGHIIHHIIIIHIIIIIIIIIIIIIIHIIHIIIIIIHHIHHHHGIHIIIHIIIHHHIHHIIIIIHIIIIIIIIIIIIIIIIIIIIIIHIHIIHIIIIIIIHHHHIIIIIIIIHHIIHIHGIHIIIHIIIIIIIIIIIIIIIIIIIIIIIIIIIHIIHIIIHIIIIIHIIIIHIIIHIIIIIIIIIIIIIIIIIIIIIIIIIIHIIHIIIIDDDDD
@HISEQ:969:HM2KJBCX2:2:1101:5049:18690 2:N:0:ACTATGCA
GAAACGGAAACGCCCAACTATCCCTATTAATCATTACTTCAGTCCTAGAAACCAACAAAATAGAACCGAAGTCCTAAATTATTATTCCATGCTAATGTATTCAAGGCATAAGCCTGCTTTAAACACTCTAATTTTTTCAAAGTAATAGAGCTAGATCGCGACGACAACCCAGTGAAGGGCGCCGCCGTTTTCTAGCAGGATGGCAGACACGCGCCAGCACTCACACTCGTAACCGAGGCGGGCCAGGTGCGTCAAACCAGAAATCCAACTACGAGCTTTTTAACTGCAGCAACTTTAATATACGCTATTGGAGCTGGAATTACCGCGGCTGCTGGCACCAGACTTGCCCTCCAA
+
0DD?BGEHH<11CCDHH0FHIHEEGHHEHHHHHEGHHICHC1DGHHH@CF@HC@FHHF1FEE<1<GHGHDH@CGGEF1D1F?@EH<DHIHG@FEHH?CEHH@GH11<<FGHHIGIECDHFCHHEG@DEEHHDEHG?FHEHEHCFHEEHHHDFHHIHI?EDEEHHIHHGCECHGHHHHI7IGIHHFHFHCHHIHHIIIHFHHEGF66HHDDHHCHECEHFGHGFIIHIHIHIIHHHEHDDHEAHEFCHHGHFGDEHFHHEFC<FHEEIHEECHIHCHGC@CHG<FCCCEFIGIIIGIIHFHHHDHHHHIIIIIIIIGIIIIDIHIIIHCHFECHGIIIIIIIHHHHHHIIDA@DA
@HISEQ:969:HM2KJBCX2:2:1101:5918:18545 2:N:0:ACTATGCA
GAAACGGAAACGCCCAACTATCCCTATTAATCATTACGTCAATCCTAGAAACCAACAAAATAGGATCAAACGTCCTATTTCATTATTCCATGCTAATGTATTCAAGCGTTAGCCTGCTTTAAACACTCTAATTTTTTCAAAGTAACAGTCCTATTTCCCTGCAACACCAAATTAATGACATTACAGTTCTTCAGAAAGGAGGAATCAGCGAAGCCAGTACATACCAAAGGCACGACCAACCTGCTAACCCCGAAATTCAACTACGAGCTTTTTAACTGCAACAACTTTAATATACGCTATTGGAGCTGGAATTACCGCGGCTGCTGGCACCAGACTTGCCCTCCAA
+
DDDDDIIIIIIHIIIIHIIHIIIIIIIHIIIIIIIIIIIIIIIIIIHIHIIIGIIDHEHEHIIHIIIHIHIHIIHIGEHHIGIIFHHHIIIIIHIHIIIIIIHHIIHHIIIIIIIIIIIIIIHIIIIIIHIHIHIHIIIIIIIIIIIIIHIIIHHHIIIIIIIIIIIIHHHHIIIHIHIIIIIIIIIIHIIIIIIIIIIIIIIIIIIIIIIHIIIIIIHHIIIIIIIGIIIIIIIIIIIIIHIHHHIHIIIIIIIHIIGIIHDIIIIIIIIIIIHIIIIIIIIHIHEIIIIIIIIHIIIIHIIIIIIIIHIIHIIIIIIGIIIIIIIIHIIHIIIHIIIIIDDDDD
@HISEQ:969:HM2KJBCX2:2:1101:19494:19169 2:N:0:ACTATGCA
GAAACGGAAACGCCCAACTATCCCTATTAATCATTACATCGATCCTAGAAACCAACAAAATAGAATCGGATGTCCTATTTCATTATTCCATGCTAATGTATTCAAGCGTGAGCCTGCTTTAAACACTCTAATTTTTTCAAGGTAACAGTCCTAATTCCCCGTGACACCAAATTAATGGCATTACGGTTCTTTAGAAGGTGAGAAATCAATAATATCAGTACATACCAACGGCATGACCGAAACATTGATCCCGAAATTCAACTACGAGCTTTTTAACTGCAACAACTTTAATATACGCTATTGGAGCTGGAATTACCGCGGCTGCTGGCACCAGACTTGCCCTCCAA
+
CDDDDIGIIIIIIHIIIIIIIIIHIIIIIIGHIIIIIIIIIHIIIIIHIIIIIIIIHHIIIIIIIIIIGIHIIHIIIIIIIIHHEHHEHIIIIHIHHH@GHHGHHGCHH<FEGIIIGIIIHHHHHIHHHIGHHIIHGHHHIH9IIIHHEHIIIIIHIHIIIGIIIIGHIIHHIIIIIIIIIIIIIIIIIIIII;III<HIIIIIIIIIIIIIIIHIIIIHHIIIIIIIIIIIIIGIIIIIIIIIHGGIIIIIIIIIIIIIIIIIIIIIIIIIIIIIIIIIIIIIIIIIIIIIIIIIIIIIHIIHIIIIIIIIIIIIIIIIIIIIIIIIIIIIIIIIIIIIIIDDDDD
@HISEQ:969:HM2KJBCX2:2:1101:16177:19046 2:N:0:ACTATGCA
GAAACGGAAACGCCCAACTATCCCTATTAATCATTACTCATTTCCCCAAAAACCAACAAAATTCGAGATACGAGTCCTAAATTATTATTCCATGCTAATGTATTCATAACTTTCAGCCTGCTTTAAACACTCTAATTTTTTCAAAGTAAAGGTCCTGGATTGCGAACCCAACCCAGTAAAGGGCAGGAACGTTCTCCAGGAAGATGGTAAGCGCGCATCGGCACTCACACACGATACCGTGGCGGGCCAAGCGCACTATACCAGAAATCCAACTACGAGCTTTTTAACTGCAACAACTTTAATATACGCTATTGGAGCTGGAATTACCGCGGCTGCTGGCACCAGACTTGCCCTCCAA
+
@DBBBHIH=E?EDHHGHIIHIEHIHFHEHHHH?FHFEHHHFIH?@GCGHGHHIHHIG?<1DCCEEHH1EEHIGHI?HH1DCFHFGH@HHFHG@GHEC<GHHCG<@?GHHIGFGHHEFEH@?CEH9CFCGCCCGHHIIHDC9ECE1<<GE?EEECB<@?EEFFHB=BCCHHBHHHFHHEDGFD?HGCFHHHECCF8GHHHEGD?DACF/CCHEHCHCEEHH?HG1FC<@HIIHEEHE<C0-FDCHE?ED.C/?<@HECHHEHGHEFHC1IHECC0IIHHDCCC1GEHIHF<F1HFEF<1<CGHEHEDCCFCCGEGEHEHHF@HGDCIIHDIIEHG1HHGIIHGIIIIHEE</GD0<@DD
@HISEQ:969:HM2KJBCX2:2:1101:20982:19038 2:N:0:ACTATGCA
GAAACGGAAACGCCCAACTATCCCTATTAATCATTACGGTGGTCCTAGACCAACAAAATAGAACCAACGTCCTATTCTATTATTCCATGCTAATCTATTCAAGCAAAAGCCCGCTTTAAACACTCTAATTTTTTCAAGGTAATGGTCCTGGTTCCCCGACACACCCAATAAAGGGCATACCGGCTCACCAGAAGGATAGACCCGACAACAGACAGTACTCGCCAGAGACGGACCGCCCGGTCAGGTCTAAAATTCAACTACGAGCTTTTTAACTGCAACAACTTTAATATACGCTATTGGAGCTGGAATTACCGCGGCTGCTGGCACCAGACTTGCCCTCCAA
+
DDDDDIIIIIIIIIIIIHHHHIIIIIHIIIHIIIIIIIIHIIIIHHHHHEFGHIIHIIIIEHHHHIIG0DEEHHHGGEFEHHFFHIGHHICHHHEIHHHFGHIIHHHIHHHHIHHHHHHGGHIHGEEIHIIHHIIIHHHHHHEHHHHHIHHHDIHGHHHIIIIIIIIHHGHEIIHIHIHHIIIIIHHIIIIIIIIIHIHHIHIIIIIHHIIHIIIHHIHIIIIIII=IIIIHIIIIIIIIIIIIIIIIIIIIIIIIIIIHIIIIIIIIIIIIIIIIIIIIHIIIIIIIIIHIIIHHHHIIIIIIIIIIIIIIIIIIIIIIIIIIIIIIIIIIIIIIIIDDDDD
@HISEQ:969:HM2KJBCX2:2:1101:20194:19347 2:N:0:ACTATGCA
GAAACGGAAACGCCCAACTATCCCTATTAATCATTACATCGATCCTAGAAACCAACAAAATAGAATCGGATGTCCTATTTCATTATTCCATGCTAATGTATTCAAGCGTGAGCCTGCTTTAAACACTCTAATTTTTTCAAGGTAACAGTCCTAATTCCCCGTGACACCAAATTAATGGCATTACGGTTCTTTAGAAGGTGAGAAATCAATAATATCAGTACATACCAACGGCATGACCGAAACATTGATCCCGAAATTCAACTACGAGCTTTTTAACTGCAACAACTTTAATATACGCTATTGGAGCTGGAATTACCGCGGCTGCTGGCACCAGACTTGCCCTCCAA
+
DDDDDIHIIIIHIHIIIIIIIIIIIIIIIIIIIIIIIIIIIIIIIIIIIIIGIIIIIIIIIIIGIIIIIIIIIIIIIIIIIIIIIIIIIIHIHIIHIIIIIHHHHIIIIIIIIIIIIIIIIIIIIIIIIIHIIIIIIIIIIIIIIIIIIIIIIIIIIIIIIIIIIIIIIIIIIIIIIIIIIIIIIIIIHIIIIIIIIIIIIIIIIIIIIIIIIIIIIIIIIIIIIIIIIIIIIIIIIIIIIIIIIHIIIIIIIIIIIIIIIIIIIIIIIIIIIIIHIIIIIIIIIIIIIIIIIIIIIIIIIIIIIIIIIIIIIIIIIIIIIIIIIIIIIIIIIIIIIIIIIIDDDDD
@HISEQ:969:HM2KJBCX2:2:1101:7340:20585 2:N:0:ACTATGCA
GAAACGGAAACGCCCAACTATCCCTATTAATCATTACGGTGATCCTAGAAACCAACGAAATAGAACCAATCCGTCCTATTTCATTATTCCATGCTAATGTATTCAGACGTTAGCCTGCTTTAAACACTCTAATTTTTTCAAAGTAACAGTCCTGATTTCCTATCACACCAACTAAATGGCATGAAAGTTCCTCAGAAGGTAGAGATTTATCTCACCAGTACAGACAATTAAGCCTGACCAATGGGTAAACCCCGAAGTTCAACTACGAGCTTTTTAACTGCAACAACTTTAATATACGCTATTGGAGCTGGAATTACCGCGGCTGCTGGCACCAGACTTGCCCTCCAA
+
ADDDDIIIIIIIIHIIIIIIIIHIIIIIIIIIIIIIHIIIIIHHIIIIIIIECHIIIGIGHHHIIIIHHIHHHIGHHHGHHIIIIIIIHIIIIIIIIGHIIHHIIIIIIIIIGHIIIIHIIIIIIIIIIIIIIIIIIIHIIIIIIIIIIIIHIIIIIIIIIIIIIIIHHHIHIIIIIIIIIHIIIIIIIIIIIIIIIIIIIIIIIIIIIHIIIIIIIIIIIIIIIIIHIIIIHIIGIIIIIIHGGHHIIIIIIIIIIIIIHIIIIIIIIIIIIIIIIIIIIHIIIIIIHHHIIIIIIIIIIIIIIIIIIIIHIIIIIIIIIIIIIIIIIIIIIIIIHIIIIIIDDDDD
@HISEQ:969:HM2KJBCX2:2:1101:9979:20984 2:N:0:ACTATGCA
GAAACGGAAACGCCCAACTATCCCTATTAATCATTACGTCGATCCTAGAAACCAACAAAATAGAATCAAACGTCCTATTTCATTATTCCATGCTAATGTATTCAAGCGTGCGCCTGCTTTAAACACTCTAATTTTTTCAAAGTAACAGTCCTGATTCCCCACGACACCAAATTAATGACATCGTAGTTCTTCAGAAGGTAGGAACCAATAATGCCAGTGTGTACCGAAGCACGACCGACAATTTGATCCCGAAATTCAACTACGAGCTTTTTAACTGCAACAACTTTAATATACGCTATTGGAGCTGGAATTACCGCGGCTGCTGGCACCAGACTTGCCCTCCAA
+
ADDBDIIIIIIIIIIIIIIIIIIIIIHHIIIIIIIHIHHIIIIIIIIIIIIEHIIIIIIIIIIIIIIHHHIIDGHHIIIEHIIIIIIGHIIIGIHHIIHIIIIIIIIIIIIIIHHHIHHHHIIIIIIIIIHEFIIIIIIIIIIIIIIHHIIIIIHHIIHIIIIIIIIIIIIHHIIIIHIIGIIIIIIIIIIIIIHIIIHIIIHIHFIIHGIIIIIIIIIIIIIIIIIIHIII=IIIIIIHIIHDIIIIIHIIIIIIIIIIIIIIHIIIIIIIIIIIIIIIIIIIIIIIIIIIIIIIIIIIIIIIIIIIIIIIIIIIIIIIIIIIIIIIIIIIIIIIIHIHDDDDD
@HISEQ:969:HM2KJBCX2:2:1101:3491:21432 2:N:0:ACTATGCA
GAAACGGAAACGCCCAACTATCCCTATTAATCATTACGTCGATCCTAGAAACCAACAAAATAGAATCAAACGTCCTATTTCATTATTCCATGCTAATGTATTCAAGCGCGAGCTTGCTTTAAACACTCTAATTTTTTCAAAGTAACAGTCCTGATTTCTCGCGACACCAAATTAATGACATCGTGGTTTGTCAGAAGGGAGAAACCAATAATGCTAGTACGTACAAAGTACGACTGACATATTAGTCCCGAAATTCAACTACGAGCTTTTTAACTGCAACAACTTTAATATACGCTATTGGAGCTGGAATTACCGCGGCTGCTGGCACCAGACTTGC
+
DDDDDIIHIIIIIIHIIIIIIIIIIIIIHIIHIIIHIIIIIIIIIIIIGIIGHIIIEHIIIHHIHIIHIIIIIGIIIIIIIIIIIIIIHIGIIIIIIIIIIIIIIHIIIIIHIIIIIIIIIIIIIIIIIIIIIIIIIIIIIIIIIIIIIIIIIIIIIIIIIIIIIIIIIIIIIIIIIIIIHIIGIIIIIIIIIIIIIIIIIIIIIIIIIIIIIIIIIIIIIIIIIIIIIIIIIIIHIIIIIIIIIIIIIIIIIIIIIIIIIIIIIIIIIIIIIIIIIIIIIIIIIIIIIIIIIIIIIIIIIIIIIIIIIIIIIIIIIIIIIIIIIIIIIIIIDDDDD
@HISEQ:969:HM2KJBCX2:2:1101:12282:21643 2:N:0:ACTATGCA
GAAACGGAAACGCCCAACTATCCCTATTAATCATTACGGTGATCCTAGAAACCAACAAAATAGAACCATGCCGTCCTATTCTATTATTCCATGCTAATATATTCGAGCAAAAATGCCTGCTTTAAACACTCTAATTTTTTCAAGGTAAAGGTCCTGGATCCGCAAGACACTCAATAAAAAACATCAAGTTCCTCAAGAAGGTGAGAAATCAACAGTAACAGTTCATACCCCTTAAGGCATGACCATCCCGTCAATCCCGAAATTCAACTACGAGCTTTTTAACTGCAACAACTTTAATATACGCTATTGGAGCTGGAATTACCGCGGCTGCTGGCACCAGACTTGCCCTCCAA
+
0DBDD10<CFH@HHIIIIIIIIIIIIIIHIIIIIIIII@<CGHIIIIIIIIIIIIIHIIHIHIHIEHEH1<</0<<E?H1<F<1<11111<1C1<<<D1<11<1<<D0/F1@<GGHEH?1111<1:<1111<1/DG?/<<</D1<1<111/<11<1<0<CG00<C<./<F-<<DE/C/--,//7<FC@C/,...,:8FHH@:.HD0D0<.F0HF:0<D11111<<00/<1<111/IIFG/IIIHF0<-@D<<1C/IIIIIIIIIIIIIIIIIIIIIIIIIIIIIIIIIIIIIIIIIIIIIIIIIIIIIIIIIIIIIIIIIIIIIIIIIIIIIIIIIIIIIIIIIIIIIDDDDD
@HISEQ:969:HM2KJBCX2:2:1101:12723:21813 2:N:0:ACTATGCA
GAAACGGAAACGCCCAACTATCCCTATTAATCATTACGTCAATCCTAGAAACCAACAAAATAGGATCGAACGTCCTATTTCATTATTCCATGCTAATGTATTCAAGCGTTAGCCTGCTTTAAACACTCTAATTTTTTCAAAGTAACAGTCCTGTTTCCCTGCAACACCAAATTAATGACATTACAGTTCTTCAAGAAGGAGGAATCAGTAAAGCCAGTACACACCATTGGCACGACCAACCTACTAACCCCGAAATTCAACTACGAGCTTTTTAACTGCAACAACTTTAATATACGCTATTGGAGCTGGAATTACCGCGGCTGCTGGCACCAGACTTGCCCTCCAA
+
DDDDDIIIIIIIIIIIIIHIIIIIIHIIHIIIIIHHHIIIHHHIEHHHIHIIIIIIGHIGHIIGHHHIIICDHIIIHIEHIGHHIGHIGGHIIHGHHHGIIHHHIHHIIHHIHHHHHIHIIHFHIIIHIHIIHHHHHHEHIHIIHHIHHHIHHHHIIGIIIIIIIHIHEIHHHIHIIHHIHIIIIHHFIIIIIIIIIIIIIIIIHIHIIIIIIIIIIIIIIHHGIIIIHIIIIIHIIHEIHHHD<-IIIGIIIIHFFGIIIIIIIIHIIIIHHIIIGIIIHIIHIHIIIIIIIIIIIIIIIIIIIIIFIIIIIIIIIIIIIIIIIIIIIIIIIIIIIIIIIDDDDD
@HISEQ:969:HM2KJBCX2:2:1101:17288:22091 2:N:0:ACTATGCA
GAAACGGAAACGCCCAACTATCCTATTAATCATTACGTCGATCCTAGAAACCAACAAAATAGGGTCAAACGTCCTATTTCATTATTCCATGCTAATGTATTCAAGCGCGAGCCTGCTTTAAACACTCTAATTTTTTCAAAGTAACAGTCCTGATTCCCCGCCACACCAACTTAATGACATGACGGTTCTTTAGAAGGTGAGAACCAATAAAACCAGTACATACCAAGGCATGACCGATTCCTTGATCCCGAAATTCAACTACGAGCTTTTTAACTGCAACAACTTTAATATACGCTATTGGAGCTGGAATTACCGCGGCTGCTGGCACCAGACTTGCCCTCCAA
+
DDDDAHICHIEG<EHHIIHIIHHIIHIGEHHHGIHHEDCE<CGHHIGGHHIIIIIIIIHIHHHHHHHIIGHECGHHIGHHHIIHHHEIEHHF@GHIHHHEEDDHEHHIHIIHIHHHGGEFEHFHEIHHIHIIHIIHHIIHHHHIIHEFFHHHHIDIGIHHHHHHECEHIIIIIIIIIIIIIIIII>IIIGIIIIIIIIIHHIIIIIHGHIHHI<IIIIHHIHHIHIIIIIIIIIIIHIIIIHHIIHHIIIIIIGIIHIIIIHIIIIIIIIIIIIIIIIIIHHIIIHHGIIHGIIIIIIIIIIIHIIIHIIGIIIIIIIIIGIIIIHIIIIHIIIIIIIIDDDBD
@HISEQ:969:HM2KJBCX2:2:1101:5520:22269 2:N:0:ACTTTGCA
GAAACGGAAACGCCCAACTATCCCTATTAATCATTACGTTGATCCTAGAAACCAACAAAATAGAATCGAACGTCCTATTTCATTATTCCATGCTAATGTATTCAAGCGCGTGCCTGCTTTAAACACTCTAATTTTTTCAAAGTAACAGTCCTGACTCCCCACAACATCAAATTAATGACATCATGATTCATCAGAAGGGAGAAATCAATGACATTAGTACGTACCGAAGGCACGACCGACGTATTGATCCCGAAATTCAACTACGAGCTTTTTAACTGCAACAACTTTAATATACGCTATTGGAGCTGGAATTACCGCGGCTGCTGGCACCAGACTTGCCCTCCAA
+
DDDCDIIIHIIIIIIIIIIIIIIIIIIIIGIIIIIIIGIIIIIIHHIIIIIHIIIIIIIIIIIIIIIIIIIGHHIIIIHIIIIIIIIHIIIIHIIIIIIIIHIHIHIGHIIHIIIIIIHIIIHHHIIIGHEHIIIIIIIIIIIIHHIIIIIIIIIIIIIIHIHIIIIIIIIIIIIIIIIIIIIIIIIIIIIIIIIIIIIIIIIIIIIIIIIIIIIIIIIHIIIIIIHIIIIIIIIIIIIIIIIHDIIIIIIIIIIIIIIIIIIIIIIIIIIIIIHIIIIIIIIIIIIIIIIIIIIIIIIIIIIIIIIIIIIIIIIIIIIIIIIIIIIIIIIIIIIIIIIIIDDDDD
@HISEQ:969:HM2KJBCX2:2:1101:1616:22934 2:N:0:ACTATGCA
GAAACGGAAACGCCCAACTATCCCTATTAATCATTACATCGATCCTAGAAACCAACAAAATAGAATCTGTCTATCGGTCGGGCTTCACTGTTCGTACTGATTTGATGGATTCTTACCTTCTGAATAACCTTCATGTCATTAATTTGGTGCGTTGGGGAAGCAGAGCTATTACCTTGAAAAAATTAGAGTGCTTAAAGCAAGCTAGTGCTTGAATAGATTAGCATGGAATAATAAAATAGGACGGCATGGTTCTATTTTGTTGGTTTCTAGGATCACCGTAATGATTAATAGGGATAGTTGGGCGACAGCTGACA
+
DDDDDIIIIII1EHIIIIIIIIIHIHIIIIIIIIIIIIIIGHIIHIHIIIIHIIIIIIIIIHGHIIIIIIIIIIIHHHHGHIHIIIIIIIIIIHIIIIIIIIIIIIIIIIIIIIIIIIIIIIIIIIHIIIIIIIIIIIIIHIIIIHIHIIIIIIHIIIIIIIIIIIIIIIIIIIIIIIIIIIIIIIIIIIHIIIIHIIIIHHIIIIIIIIIIIIIIIIHIIIIHHIIIIIIIIIIIIIIIHIGIIIIIIIIHIIIIIIIIIIIIIIIIIIIIIIIIIIIIIIIIIIIIIIIIIIIIIIIIIIHG<IIIIDDDDD
@HISEQ:969:HM2KJBCX2:2:1101:4371:22128 2:N:0:ACTATGCA
GAAACGGAAACGCCCAACTATCCCTATTAATCATTACATCGATCCTAGAAACCAACAAAATAGAATCTGATGTCCTATTTCATTATTCCATGCTAATGTATTCAAGCGTAAGCTTGCTTTAAACACTCTAATTTTTTCAAGGTAACAGTCCTAATTCCCCATAACATCAAATAAATGACATTATGGTTCTTTAGAAGGTGAGAACCAATAAAACCAGTACATACCAAGGCATGACCGATTCCTTGATCCCGAAATTCAACTACGAGCTTTTTAACTGCAACAACTTTAATATACGCTATTGGAGCTGGAATTACCGCGGCTGCTGGCACCAGACTTGCCCTCCAA
+
DDBDDIIGHHHHCHHGHHHF1<FHIGHGFHIIIIHHHIIHIHIIGEHIIHIHEHIIIIHHIHHIF1GHHIIHHHHHIEHHFHIIIGIIGHI1@FEHHIIHIHHHIFHHHHIIHHHEHHIIIIGHH@HCIIIIIHHIIIHIHIIIIIHIIGIIHHHHIIGIIHHHIIIIIIHHHIIIHIHIIIIIIIIIIIIIIHIHIII;IIIHIIIIIIIIIHIIIIHIHIIHEIIHGIII=HHC4GIIHHFDGHDIIIHHEHHIIHHIIHIIIHHIIIIHFEIHIIIIHHHIIIHIIIIIHIIFIIIIIIIIIIIIGIIIIIIIGIIIHHEHIHEIIIHIHHIHIIIIDDDDB
@HISEQ:969:HM2KJBCX2:2:1101:6248:23159 2:N:0:ACTATGCA
GAAACGGAAACGCCCAACTATCCCTATTAATCATTACTCATTTCCCCAAAAACCAACAAAATTCGAGATACGAGTCCTAAATTATTATTCCATGCTAATGTATTCATAACTTTCAGCCTGCTTTAAACACTCTAATTTTTTCAAAGTAAAGGTCCTGGATTGCGAACCCAACCCAGTAAAGGGCAGGAACGTTCTCCAGGAAGATGGTAAGCGCGCATCGGCACTCACACACGATACCGTGGCGGGCCAAGCGCACTATACCAGAAATCCAACTACGAGCTTTTTAACTGCAACAACTTTAATATACGCTATTGGAGCTGGAATTACCGCGGCTGCTGGCACCAGACTTGCCCTCCAA
+
DDDDDIIIIIIIIIIGIIIIIHIIIIIIIIIIIIIIIIIIIIIHHIIIIIIIIIIIIIIIIIIIHHHIIIIIGHHIIHIIIIIHIIIIIIHIIGIIGHHHHDHHIIIGIIIIIIIIIIIIIIIIIIHHHIIIIIIIIIIIIIIIIHIIIIHIIIIHHIIIHIIIGIIIIIIIHIIIIIHHIIIIIIIIIIIIIIIIIIIIIIIIIIIIIIIIIIIIIIIIIIIIHIIIIIIIHIIIIIIIIIIHHIIIIIIIIIIIHIIIIIIIIIIIIIIIIIIIIIIIIIIIIIIIIIIIIIIIIIIIIIHGIHIIIIIIIIIIIIIIIIIIIIIIIIIIIIIIIIIIIIIHIIIIIIIIIDDDDD
@HISEQ:969:HM2KJBCX2:2:1101:16399:22772 2:N:0:ACTATGCA
GAAACGGAAACGCCCAACTTCCCTATTATCATTACGTCAATCCTAGAAACCAACAAAATAGGATCAAACGTCCTATTTCATTATTCCATGCTAATGTATTCAAGCGTTAGCCTGCTTTAAACACTCTAATTTTTTCAAAGTAACAGTCCTGTTTCCCTGCAACACCAAATTAATGACATTACAGTTCTTCAAGAAGGAGGAACCAGTAAAGCCAGTACATACCAGAGGCACGACCAACTTACTAATCCCGAAATTCAACTACGAGCTTTTTAACTGCAACAACTTTAATATACGCTATTGGAGCTGGAATTACCGCGGCTGCTGGCACCAGACTTGCCCTCCAA
+
B<D?0C000/<C///010<F1<1<G@D<GF<CFD<CF1<0<DFD<@11<<DFF<DHCCC<CC1D11<1F0<10E1CFG1CDCFHI111<11<C@HFFEFHHGGHE0HHG<HEHFFHHHGHHHHHHFGHHHIHHHHHHHGADHIHHEGIGIHHHII9IHCIIIHHCIIHHGHHHIHIIHFHHCIIHEHHH;IHHIHHHHGHIHHHFCHHHIIIIIHHIIIHFIHHIHGHIIIHIIGIIHHIHHEGECGIHHIIHHHGIHHHHGHHFIIIIIHIIIHHIIIIIHHGGFGHHIIIHGIHHIHEHHEIHHIIIHHIHHHHHHHIIIIHEIIIIHHHIIIIIIIDCDDD
@HISEQ:969:HM2KJBCX2:2:1101:14633:23523 2:N:0:ACTATGCA
GAAACGGAAACGCCCAACTATCCCTATTAATCATTACGGTGATCCTAGAAACCAACGAAATAGAATCAGTCCGTCCTATTTCATTATTCCATGCTAATGTATTCAGACGATAGTCTGCTTTAAACACTCTAATTTTTTCAAAGTAACAGTCCTGATTTCCCATCACACCAAATAAATGGCATGAAAGTTCCTCAGAAGGTAGAGATCCATCTCACCAGTGCAGACAATTAAGCCTGACCAATGGGTAGACCCCGAAGTTCAACTACGAGCTTTTTAACTGCAACAACTTTAATATACGCTATTGGAGCTGGAATTACCGCGGCTGCTGGCACCAGACTTGCCCTCCAA
+
DDDDDIIIIIIIIIIIIIIIIHIIIHIIIIIIIIIIIHIIIIIIIIIHIHIIIIIIIIIHIIIIIIIIIIHIIHIHIIIIIIIIIGHIIHIIIIIIIHIIIIIIIHHIIIIIIIIIIIHIIIIIIIIIIIIHIIIIIIIIIHIIIIIIIIIIIIIIIIIIIIIIIIIIIIIIIIIIIIIIIIIIIIIIIIIIIIIIIIIIIIIIIIIIIIIIIIIIIIIIIIIIIIIIIIIIIIIIIIIIIIIIHHHIIHIIIIIIIIIIIIIIIIIIIIIIIIIIIIIIIHEIIIIIIIIIIIIIHIIIIIIIIIIIIIIIIIIIIIIIIIIIIIIIIIIIIIIIIIIIIIIDDDDD
@HISEQ:969:HM2KJBCX2:2:1101:20990:23831 2:N:0:ACTATGCA
GAAACGGAAACGCCCAACTATCCCTATTAATCATTACGTCAATCCTAGAAACCAACAAAATAGGATCGAACGTCCTATTTCATTATTCCATGCTAATGTATTCAAGCGTTAGCTTGCTTTAAACACTCTAATTTTTTCAAAGTAACAGTCCAAATTCCCCGCAACACCAAATTAATGGCATTACGGCTCATCAGGAAGGAGGAATCAGTGAGACCAGTACATACCAGAGGCATGACCAACCTACTAACCCCGAAATTCAACTACGAGCTTTTTAACTGCAACAACTTTAATATACGCTATTGGAGCTGGAATTACCGCGGCTGCTGGCACCAGACTTGCCCTCCAA
+
DDADCIIIIIIIHHIIIIHIHIHIIIIIIIEHHGHHIHHGHIHCHHHHIIHHHHHHIIIIGHHIGHIGHHFH<FHHHGHGHIIIIIIIHHEHCEHHIIIIHHHHIIIIEHHHHHIIIIIIIHHHHIIHIHIIHIHHHIHIIIIIHIHHIHHHHHHIIIIIIIIIHIIIHEIIHHHHIHIIIHIIIIIIIIIHIIHHHIIHIIIIIIHIIHHHHHIIIIIIIIIIIIIIIIHIIIHGHHH<IHHEDDEIIIIIIHHIIIIHIHHIHHIIIIIIHHHIIIIHIIHIIIIIIHIIIIIIHIIIIIIHIIIIIIIIIIIIIIIIIIIIIIIIIIIIIIIIIIIIIDDDDD
@HISEQ:969:HM2KJBCX2:2:1101:11882:24302 2:N:0:ACTATGCA
GAAACGGAAACGCCCAACTATCCCTATTAATCATTACATCGATCCTAGAAACCAACAAAATAGAATCGGATGTCCTATTTCATTATTCCATGCTAATGTATTCAAGCGTAAGCTTGCTTTAAACACTCTAATTTTTTCAAGGTAACAGTCCTAATTCCCCATAACATCAAATAAATGACATTATGGTTCTTTAGAAGGTGAGAACCAATAAAGCCAGTACATACCAAGGCATGACCGATTCCTTGATCCCGAAATTCAACTACGAGCTTTTTAACTGCAACAACTTTAATATACGCTATTGGAGCTGGAATTACCGCGGCTGCTGGCACCAGACTTGCCCTCCAA
+
DDDDDIIGHHIHHIIIHIHHIIHEGHHHIIIIIGIIIIHEGHIIIIEEEHIIIIIIHHIHIIHHIHGHHC=EEFEHHGEHIIIHHIH?HFHHHHIIIIEHHIIIHGHIIIIHIHHHIIHIHIIHHIHGIHFIHIIHHHIHFHIHIHIHIHHIIIHHHIGIIIHGGGHIIIIIIIIIIIIHIIIIIHIIIHIIIIIIIHIIIIIHIIIIIIHIIHHIIII=IIIGIIIIIIIIIHIIIIIIIIIHIIII=IIIIIIIIIIIIIIIIIIIIIIIIIIHIIIIIIIIIIHGIIIIIIIHIIIIIIIIIIIIIIIIIIIIIIIHIIIIIIIIIHHIHIHIIIIIDABDB
@HISEQ:969:HM2KJBCX2:2:1101:17466:24488 2:N:0:ACTATGCA
GAAACGGAAACGCCCAACTATCCCTATTAATCATTACTTCAGTCCTAGAAACCAACAAAATAGAACCAAAGTCCTATTCCATTATTCCATGCTAATATATTCAAGCAAACATGCCTGTTTTAAACACTCTAATTTTTCCAAAGTAAAAGCCTTGTATCCCTAGCGCACTCAATTAAGAGCACACTAGTTCCCCAAAAGGAAAAGCCCAAAGTTGCAGTACAAACCTTACGGTTGACGGCAACTATAAGCCCAAAATTCAACTACGAGCTTTTTAACTGCAACAACTTTAATATACGCTATTGGAGCTGGAATTACCGCGGCTGCTGGCACCAGACTTGCCCTCCAA
+
00<<0D0<0/<1EHIIIIIIIIIIIIIIIIIIIIIII1DG11<DHIIHHIIIIIIIIIIIIIIC11DCGG1<1<<11<111<<11<1<1<1111D1<111<11D<C<<<1C11C1<1/<D1F<F?<1111F1HFHII#1HC18$C1F<1$HDG;$<<FFHH111.<GE##DCD/FC</#/@HHF/<GD/<#<7D@G0HH@7@80EF0:8F1861IIHHFHI1HG@0'A/D1.@HG<1111:/<1<11/IHF@IIIIIIIIIIIIIIHIIIIIIIIIIIIIIIIIIIIIIIIIIIIIIIIIIIIIIIIIIIIIIIIIIIIIIIIIIIIIIIIIIIIIIIIIIDDDDD
@HISEQ:969:HM2KJBCX2:2:1101:14962:24632 2:N:0:ACTATGCA
GAAACGGAAACGCCCAACTATCCCTATTAATCATTACATCGATCCTAGAAACCAACAAAATAGAATCGGATGTCCTATTTCATTATTCCATGCTAATGTATTCAAGCGTGAGCCTGCTTTAAACACTCTAATTTTTTCAAGGTAACAGTCCTAATTCCCCGTAACACCAAATTAATGGCATTACGGTTCTTTAGAAGGTGAGAAATCAATGATAACAGTGCATACCAACGGCATGACCGAAATATTGATCCCGAAATTCAACTACGAGCTTTTTAACTGCAACAACTTTAATATACGCTATTGGAGCTGGAATTACCGCGGCTGCTGGCACCAGACTTGCCCTCCAA
+
DAADDHCEHH1E?E<E?@H@?1CGHHGHGIHIHHIHFHHFE@GHEHIIH?CF@EE=HHCFGCC1<FEG@GHCG1DCHHHH@EHI1CGHHIE?1<CCD@GCF@DHIGEAEHIDAHHAC11B8<F?FHE@FGEHHCHHH6B<D?F?CFFHEGHGFEDCCG;$C<GGGF@<@CCCFHFE/59<DGC/@F</CF@CG@EHHGGHED07D7<7CH6GFIH6HG?GECHC1<0HHCHFHEC</ED1CGF1@@FCCC/CCF@FGC1EHGGE0CCF<FC<1@F<?HEG@<<1<1FDD<<10<0/1?HGHHHHG<1F1HFEHHCC<//FEHCHEG??CC@D1D<D1G0?<@0?D@B
@HISEQ:969:HM2KJBCX2:2:1101:1318:25620 2:N:0:ACTATGCA
GAAACGGAAACGCCCAACTATCCCTATTAATCATTACTTCAGTCCTAGAAACCAACAAAATAGAACCGAAGTCCTAAATTATTATTCCATGCTAATGTATTCAAGGCATAAGCCTGCTTTAAACACTCTAATTTTTTCAAAGTAATAGAGCTAGATCGTGACGACAACCCAGTGAAGGGCGCCGCCGTTTTCTAGCAGGACGGCAGACACGCGCCAGCACTCACACTCGTAACCGAGGCGGGCCAGGTGCGTCAAACCAGAAATCCAACTACGAGCTTTTTAACTGCAGCAACTTTAATATACGCTATTGGAGCTGGAATTACCGCGGCTGCTGGCACCAGACTTGCCCTCCAA
+
DDDDDIIIIIIHIIIIIHHIIIIIIIIIIHIIIIIIIIIIIIIIHIHIIIIIIIIIGHHFIICGHIIIIGEHHGHHHIHHHEFHHEHEFHIIIIHHIEHHE<GHIHFHIIIIHIHIIIIHHIHHIIIHIIIIIIIIIIIIGIHIIHHHFIIIIHHHIHHIIIIIIIIIHHIIIIHHHHIIHIIIIIIIIIIIIIIIIIIIIIIIIHHIIIIIIHIIIIIIIIIIII<IIIIIIIIIIIIIHHHIIIIIIIHGGIIIIHIIIIIIIHHHIIHIIHIIIIIIIIIIIIIIIIIIIIIIIIIHIIIIIIIIIIIIIIIIIIIIIIIIIIIIIIIIIIIIIIIIIIIIIIIIIDDDDD
@HISEQ:969:HM2KJBCX2:2:1101:5046:25677 2:N:0:ACTATGCA
GAAACGGAAACGCCCAACTATCCCTATTAATCATTACGGTAATCCTTGAACCAACAAAATAAGACCACCAGTCCTATTCTATTATTCCATGCTGGCGTATTCAAGCTAAACAGCCTGCTTTGAACACTCTAATTTCTTCACAGTAAAATCCGGTTCATCATCCTCCTCGAAAGAAGAATGTTCCCCGATAAATTGAGACTCGATGACATCAGTACATGTCTTGCGACAGACCAATGCATCTCATCTTACATCCGACTACGAGCTTTTTAACTGCAACAACTTTAATATACGCTATTGGAGCTGGAATTACCGCGGCTGCTGGCACCAGACTTGCCCTCCAA
+
CDADDIIIIIIIIIIIIIIIIIIIIIIIHIIIIIIIIIIIIIIIIIIIIHIIIIIIIIHIIIHHIIGHIIIHIIIIIIIIIIIIIIIIGIFHIHHHHIIIIEIIIIIIIIIIIIIIIHIIIIHIIIIIIIIGIIHIIHIIIIIIIIIHIHHIIIHIIIIIIIIIIIIIIIHIIIIIIIIIIIIIIIIIIIIIIIIIIIIIHIIIIIIIIIIIIIIIIIIIIIIIIIIIIIIIIIIIIIHHIGIIIIIIIIIIIIIIIIIIIIIIIIIIIIIIIIIIIIIIIIIIIIIIHIIIIIIIIIIIIIIIIIIIIIIIIIIIIIIIIIIIIIIIIIIIIIIIDDDDD
@HISEQ:969:HM2KJBCX2:2:1101:5047:25714 2:N:0:ACTATGCA
GAAACGGAAACGCCCAAACTATCCCTATTAATCATTACTTCAGTCCTAGAAACCAACAAAATAGAACCGAAGTCCTAAATTATTATTCCATGCTAATGTATTCAAGGCATAAGCCTGCTTTAAACACTCTAATTTTTTCAAAGTAATAGAGCTAGATCGCGACGACAACCCAGTGAAGGGCGCCGCCGTTTTCTAGCAGGATGGCAGACACGCGCCAGCACTCACACTCGTAACCGAGGCGGGCCAGGTGCGTCAAACCAGAAATCCAACTACGAGCTTTTTAACTGCAACAACTTTAATATACGCTATTGGAGCTGGAATTACCGCGGCTGCTGGCACCAGACTTGCCCTCCAA
+
ADDDAHHIIIIGHHHIHHIH@HCHHHFHIIIIHEHHICGHH1FHCHHHHHIIHEHFHHIHEHIEEFHFHHDHHHIHHIFHHHHIIIIIHHEGCH@EECFHHHHFHHEHGIHHHFIIHHHHHHIHIHHHIHIHHEIHCFHHHGHGIHEFB@HFHHHHFHHE@;<IHIHHHEDHHHEIIIHHIIIIHGIHHIIIIIIIIHIIIIIIHIIHHHIIIIHIIIIIIIIIIIIIHHHHHDHIIHFIIIGHFIIIIIIHEDHFFHIIIIFHHEEIHIIIIIIIIIIIIIIHIHIIHHIHHIIHHHIIIHHHIIIIIIIIIIIIIIIIIIIIHIIIIIIIHIIIIIIIIIIIIIIIIIDDDDD
@HISEQ:969:HM2KJBCX2:2:1101:10861:25332 2:N:0:ACTATGCA
GAAACGGAAACGCCCAAGTATCCATATTAATCATTACGTCGAGCTTAGAAACCTACAAGATAGAAGCAAACGACCTATTTCATTATCCCATGCTAATGTATTCAAGCGCGAGCTTGCTTTAAACACTCTAATTTTTTCAAAGTAACAGTCCTGATTTCCCGCGACACCAAATTAATGACATCGTGGTTCGTCAGAAGGGAGAAACCAATAATGCTAGTACGTACAAAGTACGACCGACATATTAGTCCCGAAATTCAACTACGAGCTTTTTAACTGCAACAACTCTAATATACGCTATTGGAGCTGGAATTACCGCGGCTGCTGGCACCAGACTTGCCCTCCAA
+
0<00<1<<C/11C//011<F<1D11<C1@D@1<111<1<1///</<111111<111<11<<11111<11<<<0<<01<<C1<1<1111<1D1@HGH@@F?@G@EHC>DHHHFFEC8HHF21<011IHG@CHHF1HHHHF?EA@E7A0BAE@EHFHHHFEDHIIIHFHH@::HIIGIHEIHIEHGH;DCIIIHHEHEHHHHGIHG@FHHF<FF<<?GEFD:CHHHFCFHFCDGCIIHFFECG?GHHCD:HFIHHHHHIHHHHHIIHGHHIIHHFF@GIHFHFHCGHHGG<@GGIHEFEGHHHEHG@EFIHIHHHE?HFFHG?HGHIHIHHEGCE?G=DHHDDB@?
@HISEQ:969:HM2KJBCX2:2:1101:16297:26187 2:N:0:ACTATGCA
GAAACGGAAACGCCCAACTATCCCTATTAATCATTACGTCGATCCTAGAAACCAACAAAATAGAATCAAACGTCCTATTTCGTTATTCCATGCTAATGTATTCAAACGTGAGCCTGCTTTAAACACTCTAATTTTTTCAAAGTAACAGTCCTGATTCCCCATGACACCAAATTAATGACATCATGGTTCGTCAGAAGGTAGGAATCAATAATACCAGTACGTACAATAGCACGACCAATAAATTGATCCCGAAATTCAACTACGAGCTTTTTAACTGCAACAACTTTAATATACGCTATTGGAGCTGGAATTACCGCGGCTGCTGGCACCAGACTTGCCCTCCAA
+
DDDDDIIIIIHHHIIIIIIIIIIHIIHHGGIIHIIIIIIIIIIIIIIIIIIIIIIIIHIIIIIIIIIIIIIIIGHHIIIIIIIIIIIGHIIIGIIIIIIIIHHII$IHHIHIIIIIIIIIIHIIHHIIIHIIIIIIIIIIIHIIIIIIHHHIIIIIIIIIHIHIIIIIIIHHHHHIIIIIIIIIIIIIIIIIIIIIIIIHHHIIHIIHIIIIIIIIIIIIIIIIIIIIIIIIIIIIIIIIIHIHIHHIHHHIIHHHIIIIIIIIIIIIIIIIIIIIIIIIIIIIHGHIIIIIIIIIHIIIIIIIIIIIIIIIIIIIIIIIIIIIIIIIIIIIIIIIIIIIDDDDD
@HISEQ:969:HM2KJBCX2:2:1101:11793:26305 2:N:0:ACTATGCA
GAAACGGAAACGCCCAACTATCCCTATTAATCATTACGTCGATCCTAGAAACCAACAAAATAGGGTCAAACGTCCTATTTCATTATTCCATGCTAATGTATTCAAGCGTGTGCCTGCTTTAAACACTCTAATTTTTTCAAAGTAACAGTCCTGATTCCCCATGACACCAAATTAATGACATCACAGTTCGTCAGAAGGTAGAAATCAATAATACCAGTGCATACCAGAGGCACGACCAATATATTGATCCTGAAATTCAACTACGAGCTTTTTAACTGCAACAACTTTAATATACGCTATTGGAGCTGGAATTACCGCGGCTGCTGGCACCAGACTTGCCCTCCAA
+
@BB@0<0CEH<G?E/<<<1D11DGHGHIIEH?<GCGE1<<CCG1<1D<<FHG11<EH1FH<C111<DGHIC<<10<DHHII?<111<<1DH??1D1G@?HEEG@DHGHHAIHG@AH?IHGB<<D$CHHFG9<7E6<6HEF<4<DD7FE@?HF<D<FHHFH?@HFE@D0HF@CEFIHFIIHCHHHCIIIHHG?HEHHCHEEEFEHHFIHIIIEHE?EEEECHHGIHHEG@HHIIHHC1C?HEFHCFFHECD1EHIH@IHHIIHEEFFF<CCEHEEHHCGC1CF<CEIHEHHIIIHHHHHHIHHFEHHHHIIIIIIHHHIHEIIHHHFHGIGH@HHHEHHHDCDAD@B
@HISEQ:969:HM2KJBCX2:2:1101:7866:26363 2:N:0:ACTATGCA
GAAACGGAAACGCCCAACTATCCCTATTAATCATTACGGTGATCCTAGAAACCAACAAAATAGAATCATGCCGTCCTATTTTATTATTCCATGCTAATGTATTCAAGCAAAATGCCTGCTTTAAACACTCTAATTTTTTCAAAGTAAAGGTCCTGGTTCCCCGCGACACCCAATTAAGGGCATCGCGGTTCTCCAGAAGGTGAGAAATTGACTACACCAGTTCATACCCCTTAAGGCACGACCGATGTGTCAATCCCGAAATTCAACTACGAGCTTTTTAACTGCAACAACTTTAATATACGCTATTGGAGCTGGAATTACCGCGGCTGCTGGCACCAGACTTGCCCTCCAA
+
DDDDDIIHIIHIIIIIIIIIIIIHFHHIIIIIIIIIIIHIIIIIIIIIIIIHHHIIIIIIIIIIIIIHHIHCHHIIIIIHHHIIIIIIIEHHHHIGIIHHHGHIIHHHFHHHHHIGIIIIIHHIIIHIIIHIGHHHHIIHGHIHIIIIHIIIIIHIHHIIIIIIIHIIIIIIIIIIIIIIHIIIHIIIIHIIIIIIIIIIIHIIIIIIIIIIIIIIIIIIIIIIHHIIHIIIIIIIIIIIIIHIIIIIIIHIIIIIIIIIIIIIIIIIIIIIIIIIIIIIIIIIIIIHIHIIIIIIIIIHIIIIIIIIIIIIIIIIIIIIIIIIIIIIIIIIIIIIIIIIIIIIIIIDDDDD
@HISEQ:969:HM2KJBCX2:2:1101:5138:26250 2:N:0:ACTATGCA
GAAACGGAAACGCCCAACTATCCCTATTAATCATTACATCGGTCCGTAAACCATCAAAATAGAACCAATGTCCTATTTCATTATCCCATGCTAATGTATTCAAGGCAAACGCCTGCTTTGAACACTCTATTTTTCTCAAAGTAAACTATCGGAATCCCACAAGCACTTAATGAAAAGCACCTATGTTCCTCCGAAGTACATGGCCAGCGTTATCGCATGCACGTGACCAAAGGCCACGGACGCTCAACACCAACCAAGACTCAGACTACGAGCTTTTTAACTGCAACAACTTTAATATACGCTATTGGAGCTGGAATTACCGCGGCTGCTGGCACCAGACTTGCCCTCCAA
+
DDDDDIGIIIIIIIIHIIIIIIIIIIHIIHIHIIIHHHHIIHIIIHGHIIIIHIHIIIIIIIIIIICHHIIIHIHIIIIIHIIIIHIIFIIIIIIIIIIIHIIIIIHIIHIIIIIHIIIIIIIIIIIIIIIIIHIIIIIIIIIIHIIIIIIIIIIIIIIIIIIIIIIIIIIIIIIIIIIIIIIIIIIIIIIIIIIIIIIIIIIIIIIIIIIIIIIIIIIIIIIIIIIIIIIIIIIIIIIIIIIIIIIIHFHIHIHIIHFIIIHHGIIIIIIIIIIIIIIIIIIIIIIHHIIIIIIIIIIIIIIIIIIIIIIIIIIIIIIIIIIIIIIIIIIIIIIIIIIIIIIIIIDDDDD
@HISEQ:969:HM2KJBCX2:2:1101:7986:28229 2:N:0:ACTATGCA
GAAACGGAAACGCCCAACTATCCCTATTAATCATTACATCGATCCTAGAAACCAACAAAATAGAATCGGATGTCCTATTTCATTATTCCATGCTAATGTATTCAAGCGTGAGCCTGCTTTAAACACTCTAATTTTTTCAAGGTAACAGTCCTAATTCCCCGTGACACCAAATTAATGGCATTACGGTTCTTTAGAAGGTGAGAAATCAATAATATCAGTACATACCAACGGCATGACCGAAACATTGATTCCGAAATTCAACTACGAGCTTTTTAACTGCAACAACTTTAATATACGCTATTGGAGCTGGAATTACCGCGGCTGCTGGCACCAGACTTGCCCTCCAA
+
DDDDDGHIIIIHIIIIIIIIIIIIIIIIIHIIIIIIIIIIIIIIHHIIIIIHIHIIHIHIIIIIIIIIIHHIIIIIIIIIIHIIIIIHGHIIGHIHIHIIIIIIIIIIIIIIHIIIIIIIIIGIIIIIIIIIIIIIIIIIIIIIIIIIIIIIIIHIIIIIIIIIIIIIIIIIIIIIIIIIIIIIIIHHIIIIIIIIIIIIIIIIIIIIIIIIIIIIIIIIIIIIIIIIIIIIIIIIIIIIIIIIH9IIIIIIIIIIIIIIIIIIIIIIIIIIIIIIIIIIIIIIIIIIIIIIHIHIIIIIIIIIIIIIIIIIIIIIIIIIIIIIIIIIIIIIIIIIIIIIIIDDDDD
@HISEQ:969:HM2KJBCX2:2:1101:17611:27676 2:N:0:ACTATGCA
GAAACGGAAACGCCCAACTATCCCTATTAATCATTACGTCAATCCTAGAAACCAACAAAATAGGATCAAACGTCCTATTTCATTATTCCATGCTAATGTATTCAAGCGTTAGCCTGCTTTAAACACTCTAATTTTTTCAAAGTAACAGTCCTGTTTCCCTGCAACACCAAATTAATGACATTACAGTTCTTCAAGAAGGAGGAACCAGTAAAGCCAGTACATACCAGAGGCACGACCAACCTACTAATCCCGAAATTCAACTACGAGCTTTTTAACTGCAACAACTTTAATATACGCTATTGGAGCTGGAATTACCGCGGCTGCTGGCACCAGACTTGCCCTCCAA
+
DDCDDIHIIHHIIIIIIIIIIIIHIEHIHIIIHHIIHIIIIIIIIIGIHIIHHIIIIIIHIIIIEHIIIIIIHIIIIIHHHIIIGHIHHHHIIIIHIIIHIIIIIHHIIIIIIIIIHIHIIHHIIHIIHIIIIIIHIHIIIIIIIHIIIIIIIIIHHIIIIIIIIIIIIIIHIIIIIIIIIIIIIIIIIIIIHIIIIIHIIIIHIIIIIIIIHIIIIIIIIIIIIIIIIIIIIIIIIHHIIIHHHIIHIIIIIIIIHHHHGHHIIIIIIIIIIIIIIIIIIIIIIIIIIIIIIIIIIIIIIIIIIIIIIIIIIIIIIIIIIIIIIIIIIIIIHIIIIIIIIDDDDD
@HISEQ:969:HM2KJBCX2:2:1101:20000:27621 2:N:0:ACTATGCA
GAAACGGAAACGCCCAACTATCCCTATTAATCATTACGTCAATCCTAGAAACCAACAAAATAGGATCGAACGTCCTATTTCATTATTCCATGCTAATGTATTCAAGCGTTAGCCTGCTTTAAACACTCTAATTTTTTCAAAGTAACAGTCCTGTTTCCCTGCAACACCAAATTAATGACATTACAGTTCTTCAGAAAGGAGGAATCAGCGAAGCCAGTGCATACCAGTGGCACGACCAACCTGCTGACCCCGAAATTCAACTACGAGCTTTTTAACTGCAACAACTTTAATATACGCTATTGGAGCTGGAATTACCGCGGCTGCTGGCACCAGACTTGCCCTCCAA
+
DDDDDIIIIIIIIIIIIIIIIIIGHIIIIIHIIFHIIIIIIIIIIIIIIIHHIIIHHIIIIIIIIIIIIIIIIIIIIHIIHIIIHIIHIIIIIIIIIIIIIIIIIIIIIIIIIIIIIIIIHIIIIIIIIHIIIIIIIIIIIIIIIIIIIIIIIIIIIIHIIIIIIIIIIIIIHIIIIIIIIIIIIIIIIIIIIIIIIIIIIIIIHIIIIIIIIIIIIIIIIIIIIIIIIIIIIIIIIIIIIIIIIIIIIIIIIIIIIIIIIIIIIIHIIIIIIIHIIIIIIIIIIIIIIIIIIIIIIIIIIIIIIIIIIIIIIIIIIIIIIIIIIIIIIIIIIIIIIGIIIDDDDD
@HISEQ:969:HM2KJBCX2:2:1101:1446:27857 2:N:0:ACTATGCA
GAAACGGAAACGCCCAACTATCCCTATTAATCATTACGGTGGTCCTAGAAACCAACAAAATAGAACCATGCCGTCCTATTTTATTATTCCATGCTGTAATATTCGAGCAAAGGCCTGCTTTGAACACTCTAATTTTTTCAAAGTAAAAGTCCTGGTCCCCAACACACCCAGTGAAGGGCATGCGGTTCTCCAGAAGAAAAGGCCCGGCCGGACAAGTGCACGCGGTGAGGCGGACCTGCCAGCCAGGCCAAAGGTTCAACTACGAGCTTTTTAACTGCAACAACTTTAATATACGCTATTGGAGCTGGAATTACCGCGGCTGCTGGCACCAGACTTGCCCTCCAA
+
@DDD@HIIIIHIIHIIIIIIIIIIIIIIIIIIIIIIIIHHI0EHIIIIIIIIHHIIHHHIIIIIIIIIHEHHCHHCHEICHHHIHHIIIFHEHGCIHH?HHCFE<<<CFGFHDGH8<CHFHIHHCFHH?HHHHIGHHIFHEHHHIIIEGFHHHIIHIIIIHIIHHHIHHHHCIIIIIIIIIIIIIHHIHIHFIIHIGIHIIIHDHIIIIIHHIGIIIIIIIIIIIIIIHIIIIIIHHIHIIHG@FFEHCIIHHGIIIIIIIIIIIIIIIIIIIIIIIIIIIIHIIIIIIIIIIIIIIIHIIIIIIIIIIIIIIIIIIIIIIIIIIIIIIIIIIIIIIIIIDDDDD
@HISEQ:969:HM2KJBCX2:2:1101:8789:28025 2:N:0:ACTATGCA
GAAACGGAAACGCCCAACTATCCCTATTAATCATTACGTCAATCCTAGAAACCAACAAAATAGGATCAACGTCCTATTTCATTATTCCATGCTAATGTATTCAAGCGCGAGCCTGCTTTAAACACTCTAATTTTTTCAAAGTAACAGTCCTGATTCCCCGCCACACCAAATTAATGACATGATGGTTCGTCAGAAGGTAGGAACCAGTAACACCAGTACGTACCTAAGGCACGACCAACGTACTGATCCCGAAATTCAACTACGAGCTTTTTAACTGCAACAACTTTAATATACGCTATTGGAGCTGGAATTACCGCGGCTGCTGGCACCAGACTTGCCCTCCAA
+
DDDBDIIIIIIIIIIIIIIIIIIIIIIIIIIGIIIIHHGHHFHHIHIIHHIHHIFIIIHHHIIGGHIIIHIIHHHIIIIIIIIIIIEHICHHHHIIIIIIHHHIDHHIIIIIHIIHIHIHFHIIHIIIHHHHHHHIIIIHIHIIHHHCIIIHHHHIIIIIIIIIIIIIIIFIIIIIIIIIIIIIIIIIIIIIIIIIIIIIIIIIIIIIIIIIIIIIIIHIIIIIIIIIIIIIIIIIIIIIIHHFIIHIIIIHIIIIIIIHIIIIIIIIIIIIIIIIIIIIIIHHIIIIIIIIHIIIIIIIIIIIIIIIIIIIIIIIIIIHIIIIIIIIIIIIIIIIIIIIDDDDD
@HISEQ:969:HM2KJBCX2:2:1101:2270:28304 2:N:0:ACTATGCA
GAAACGGAAACGCCCAACTATCCCTATTAATCATTACATCGATCCTAGAAACCAACAAAATAGAATCTGATGTCCTATTTCATTATTCCATGCTAATGTATTCAAGCGTAAGCTTGCTTTAAACACTCTAATTTTTTCAAGGTAACAGTCCTAATTCCCCATAACATCAAATAAATGACATTATGGTTCTTTAGAAGGTGAGAACCAATAAAACCAGTACATACCAAGGCATGACCGATTCCTTGATCCCGAAATTCAACTACGAGCTTTTTAACTGCAACAACTTTAATATACGCTATTAGAGCTGGAATTACCGCGGCTGCTGGCACCAGACTTGCCCTCCAA
+
BDDBDIIIIIIIHHIEEHIIIIEHIIIHCHIIHIHHIHIHHCHHIIIIHHHIIIIIIFHEHHI@?GHHIIHI<FHHH@HHHEHHGIIIIHEGHHHHHHIIIHHHEEHGHIHHIIIHGIIGEHHHIHHIIIGHHIIIHHHHHHHIIHGHHHHGFHHHIHIIHHHHHHGHIIIIIIIHIIIIIIHIHHHIIIIIIIFIIIHHIIIIIIIIIIIIIIIIIIIIHIIIHHIIHIIHHHIIIHIIIHHGIIHHIIIHIHIHHIIHHDIHIIIIIIIIIHIIIIIIIIIIIIHIHHIIIIIHIHIIIIIIIIIIHIIIIIIIIIIIIIIIIIHHIHIIIIIIIHIIDDDDB
@HISEQ:969:HM2KJBCX2:2:1101:8592:27960 2:N:0:ACTATGCA
GAAACGGAAACGCCCAACTATCCCTATTAATCATTACGGCTCTCCTAGAAACCAACAAAATAGGAGCGCCGTCCTATTCTATTATTCCATGCTAATGTATTCGAGCAAAGGCCTGCTTTGAACACTCTAATTTTTTCAAAGTAAAAGTCCTGCTTCCCGAACACACCCAGTGAAGGGCATGCCGTTCCGCAGAAGGAAAGGCCCGGCCGGACCAGTGCACGCGGTGAGGCGGACCGGCCAGCCAGGCCCAAGGTTCAACTACGAGCTTTTTAACTGCAACAACTTTAATATACGCTATTGGAGCTGGAATTACCGCGGCTGCTGGCACCAGACTTGCCCTCCAA
+
DDD@AHIIHIIHIIHE@GHEHIHIIHIHIHIGGHHHIC@DHHEEHHHHHGHIIIE@C@GHHIHIIIGCHHHEHHEGHHHH1FHGHEEHIIIIHFIHHHHEGFIHEIHIHIIIIIIIIHIHIHHHHHIIIIIHGHHHHHHIHGHHHIIIIHHFGHHHIHHHHHHHHHFGEHHHEGHIGHHGIIIHDGDGGGEHEHEIIIFIHIHIGHHHIHHECEIIIIIIIIIHEIHHIHIIIHHHHDIIIIIIIGIIIIIHIIIIIHEHIGIIIIHIIHHHHIIIIIIIIIHHIHIIIHHIIIHEIHIIIIHHGIIIIIIIIIIIIIIIHGHIIIIHIIIHIGIIIIIDDDDB
@HISEQ:969:HM2KJBCX2:2:1101:1500:29231 2:N:0:ACTATGCA
GAAACGGAAACGCCCAACTATCCCTATTAATCATTACGTCGATCCTAGAAACCAACAAAATAGAATCAAACGTCCTATTTCATTATTCCATGCTAATGTATTCAAGCGCGAGCTTGCTTTAAACACTCTAATTTTTTCAAAGTAACAGTCCTGATTTCCCGCGACACCAAATTAATGACATCGTGGTTCGTCAGAAGGGAGAAACCAATAATGCTAGTACGTACAAAGTACGACCGACATATTAGTCCCGAAATTCAACTACGAGCTTTTTAACTGCAACAACTTTAATATACGCTATTGGAGCTGGAATTACCGCGGCTGCTGGCACCAGACTTGCCCTCCAA
+
DDDDDHHHHIIIIIIIGIIIIIIIIIIHIHIIIIIIIIHIIHHIIIIIIIIIHIIIIIEHHIIIIHIIIHIGIIIIIIIIIIIIIHIIIIIIIIIIIIIIHHIIHFHHHHHIHHIIIIIIIIHHHHHIHIIIIFIHHIHIIIIIIIHIGIIIIIIIIIIHIIIIIIIIIIIIIIIHIIIIIIIIIIIHIIIHIIIIIIIIHIIIIIIIIIIIIIIIIIIIIIIIIIIHIIIIIIIIIIIIIHGIIIIHIIIIIHIIIIIIIIIIIIIIIIIIIIIIIIIIIHIIHHHIIIIIIIIIIIIIIIIIIIIIIIIIIIIIIIIIIIIIIIIIIIIIIIIIIIIDDDDD
@HISEQ:969:HM2KJBCX2:2:1101:4471:29756 2:N:0:ACTATGCA
GAAACGGAAACGCCCAACTATCCCTATTAATCATTACATCGATCCTAGAAACCAACAAAATAGAATCAAAACGTCCTATTTCATTATTCCATGCTAATGTATTCAAGCGTAAGCCTGCTTTAAACACTCTAATTTTTTCAAAGTAACAGTCCTGATTCCCCATGACACCAAATTAATGACATCATGGTTCGTCAGAAGGGAGAAATCAATAAGCTAGTACGTACCAAAGGCACGACCAACATATTGATCCCGAAATTCAACTACGAGCTTTTTAACTGCAACAACTTTAATATACGCTATTGGAGCTGGAATTACCGCGGCTGCTGGCACCAGACTTGCCCTCCAA
+
DDDDDIIIIIIIIIIIIIIIIIIIIIIIIIIIIIIIIIIIIIIIIIHHIIIIHHIIIIIHIIIHIIIIIHIHHIIIIIIIIHIIIIIIIIIIIHHHIIIIHHHHIIHIIIIIIGHIIHIIHHHHHIIIIIIIIIIIHIHIIII9IIIIIIIIIIIIIIIIIIIIIIIIIIIHHIIII;IIIIIIIIIIIIIHII;IIII<I<IIIIIIIIIIGIIIIIIIIIIIIIIIIGIIIGIIIIIIIIIHEGIIIIIIIIIIIIIIIIIIIIIIIIIIIIIIIIIIIIIIIIIIIIIIIIIIIIIIIIIIIIIIIIIIIIIIIIIIIIIIIIIIIIIIIIIIIIIIIDDDDD
@HISEQ:969:HM2KJBCX2:2:1101:7632:29968 2:N:0:ACTATGCA
GAAACGGAAACGCCCAACTATCCCTATTAATCATTACGGTGATCCTAGAAACCAACGAAATAGAACCAATCCGTCCTATTTCATTATTCCATGCTAATGTATTCAGACGTTAGCCTGCTTTAAACACTCTAATTTTTTCAAAGTAACAGTCCTGATTTCCTATCACACCAACTAAATGGCATGAAAGTTCCTCAGAAGGTAGAGATTTATCTCACCAGTACAGACAATTAAGCCTGACCAATGGGTAAACCCCGAAGTTCAACTACGAGCTTTTTAACTGCAACAACTTTAATATACGCTATTGGAGCTGGAATTACCGCGGCTGCTGGCACCAGACTTGCCCTCCAA
+
DDDDDIIIIIIIIIIIIIIIHHIIIIIIIIIIIHIIIIIHIIIIIIHIIIIHHHHHGHIIIIIHHIIIHHIIIEHGHHHHIIIIIIGIIIIHHIIHIEHIIHIIIHIIIIHIHIIIIIHHHHIIIIIIIIHHHIIIHIHHIHHHIIIIIIIIIIIHHHIIIIIIIHHIHHIGIHIIHHFIIHIIIIIIIIHIIIIIIIIIIIIIIIIIIIIHFHIIIIIHGHIIIIIIIIIIIIIIIHIIHIIIHHEIIHIIIIIHIIIHHIIHIIIGIIIIIIIIIIIIFGIIIIIHIIIIIIIIIIIIIIIIIGIIIIIIIIIIIIIIIIIIIIIIIIIIIIIHIIIIIIIDDDDD
@HISEQ:969:HM2KJBCX2:2:1101:3120:29535 2:N:0:ACTATGCA
GAAACGGAAACGCCCAACTATCCCTATTAATCATTACGTCAATCCTAGAAACCAACAAAATAGGATCAAACGTCCTATTTCATTATTCCATGCTAATGTATTCAAGCGTTAGCCTGCTTTAAACACTCTAATTTTTTCAAAGTAACAGTCCTGTTTCCCTGCAACACCAAATTAATGACATTACAGTTCTTCAAGAAGGAGGAACCAGTAAAGCCAGTACATACCAGAGGCACGACCAACCTACTAATCCCGAAATTCAACTACGAGCTTTTTAACTGCAACAACTTTAATATACGCTATTGGAGCTGGAATTACCGCGGCTGCTGGCACCAGACTTGCCCTCCAA
+
DDBDDIIIIIHIHIIIIIIIIIHIIIIIIIIIIIIIIIIIHCHHHIIIIIIHHIIIIHIIIFHHHHIIHIHIHHIIHIHIIGIIIGIIHHHGGIHIIIIIIHHHHIHIIIIHHGHHIIHHIHIHIIIIIIIIIIIIIIIIHHIIIHHIIIIIHHHHIIIIHIIIHIIIIIIHIIIIHIIIHIIIIHIHIIIIIIIHIIIIIIIHIIIHIIII<IIIIIIHIIIIIH=IIIIHIIIIIIIII=HHGIHHIIHIIIIIIIIIIIIIIIIIIIIIIIIIIIIIIIIIIIIIIIIIIIIIIIIIIIIIIIIIIIIIIIIIIIIIIIIIIIIIIIIIIIIIIIIIIDDDDD
@HISEQ:969:HM2KJBCX2:2:1101:11615:30438 2:N:0:ACTATGCA
GAAACGGAAACGCCCAACTATCCCTATTAATCATTACGTCGATCCTAGAAACCAACAAAATAGAATCAAACGTCCTATTTCATTATTCCATGCTAATGTATTCAAGCGTAAGCCTGCTTTAAACACTCTAATTTTTTCAAAGTAACAGTCCTGATTCCCCACGACACCAAATTAATGACATCGCGGTTCTTCAGAAGGTAGGAACCGATAATGCCAGTGCGTACCGAAGCACGACCAACAATTCGATCCCGAAATTCAACTACGAGCTTTTTAACTGCAACAACTTTAATATACGCTATTGGAGCTGGAATTACCGCGGCTGCTGGCACCAGACTTGCCCTCCAA
+
DDDDDIIIIIIIIIIIIIIIIIIIIIIIIIIIIHIIIFIIIIIIIIHHIIIIHIIIIIIIIIFHIHIIHHHHHIIIIIIIIIIIGHIIIHHIHIIIIIIIIIIIIIIIIIHIIIIIIHIIIIHIIIIIIIIIIIIHEHHHIIHIIIIIIIIIIIIIIIHIIIIIIIIHIIIIIIIIIHIHIIIIIIIIIIIHIIIIIHIIIIIIIIIIIIIIIHIIIIIIIIIIIIIIIIIIIIIIIIIIIHEEIIIIIIIIIIIIIIIIIIIIIIIIIIIIHGIIIIIIIIIIIIGIIIIIIIIIIIIIIIIIIIIIIIIIIIIIIIIIIIIIIIIIIIIIHGIHIIIIDDDDD
@HISEQ:969:HM2KJBCX2:2:1101:1800:31434 2:N:0:ACTATGCA
GAAACGGAAACGCCCAACTATCCCTATTAATCATTACGTCGATCCTAGAAACCAACAAAATAGAATCAAACGTCCTATTTCATTATTCCATGCTAATGTATTCAAGCGTGCGCCTGCTTTAAACACTCTAATTTTTTCAAAGTAACAGTCCTGATTCCCCACGACACCAAATTAATGACATCGCGGTTCTTCAGAAGGTAGGAACCAATAATGCCAGAGCGTACCGAGGCACGACCGACAATCTGATCCCGAAATTCAACTACGAGCTTTTTAACTGCAACAACTTTAATATACGCTATTGGAGCTGGAATTACCGCGGCTGCTGGCACCAGACTTGCCCTCCAA
+
DDDDDGIIIIIIIIIIIIIIIIIIIIIIHIIIIIIIHIIIICIHIHHHIHHIHIIIHIIIHEHHHIIIIHHHHEHIIHIIIIIIIIIIIIIIHIIIHHIIHIIHHFHIHHIGCHIHEFHIHIIIIIIIHHHHHIHHIIIIHHHHGHHHIHIHIIIIIHIIHHIHHHIIIIHHHIIIHHEHDGHHHIIIIHHIIIIIIIIIHEIIIHIIIIIHIIIIIIIIIIIIIIIIIHIIIHIIIIIIIHGFIIIIIIIIHIIIIIIIIIIIIIIIIIIIIHIIIIIIIHGHIIIHHIIIHIHIIIIIIIIIIIIIIIIIIIIIIIIIIIIIIIIIIIIIHHIIIIIICDDDD
@HISEQ:969:HM2KJBCX2:2:1101:17272:32897 2:N:0:ACTATGCA
GAAACGGAAACGCCCAACTATCCCTATTAATCATTACATCGATCCTAGAAACCAACAAAATAGAATCGGATGTCCTATTTCATTATTCCATGCTAATGTATTCAAGCGTGAGCCTGCTTTAAACACTCTAATTTTTTCAAGGTAACAGTCCTAATTCCCCGTGACACCAAATTAATGGCATTACGGTTCTTTAGAAGGTGAGAAATCAATAATATCAGTACATACCAACGGCATGACCGAAACATTGATCCCGAAATTCAACTACGAGCTTTTTAACTGCAACAACTTTAATATACGCTATTGGAGCTGGAATTACCGCGGCTGCTGGCACCAGACTTGCCCTCCAA
+
DDDDDIIIIIIIIIIIIIHHIHIIIIIIIIIIIIIIIIIIHIIIHIIIIIIHIIIIHIIIIIHIIIIICCHHHHIIIIHIIHHHHIIIIIIHIIIHHIIIIIIIIIHIIIIIHIIIHHHHIIIIIIIIIIIIIIIIIIIIIIIIIIIIIIIIIIIIIIHIIIIIIIIIIIIIHIIIIIIIIIIIIIIIIIIIIIIIIIIIIIIIIHIIIIIIIIHIIIIIIIIIIIIIIIIIIIIIIIIIIIIIHHIIIIIIIIIIIIIIIIIIIIIIIIIIIIIHIIIIIIIIIIIIIIIIIIIIIIIIIIIIIIIIIIIIIIIIIIIIIIIIIIIIIIIIIIIIIIIIIIDDDDD
@HISEQ:969:HM2KJBCX2:2:1101:1358:33333 2:N:0:ACTATGCA
GAAACGGAAACGCCCAACTATCCCTATTAATCATTACGTCGATCCTAGAAACCAACAAAATAGAATCAAACGTCCTATTTCATTATTCCATGCTAATGTATTCAAGCGTACGCCTGCTTTAAACACTCTAATTTTTTCAAAGTAACAGTCCTGATTCCCCACGACACCAAATTAATGACATCGCGGTTCTTCAGAAGGTAGGAACCAATAATGCCAGTACGTACCGAAGCACGACCAACAATTCGATCCCGAAATTCAACTACGAGCTTTTTAACTGCAACAACTTTAATATACGCTATTGGAGCTGGAATTACCGCGGCTGCTGGCACCAGACTTGCCCTCCAA
+
CDDDDHHIIHHIIIIIIIIIIIIIIIIIIIIIIIIIIIIIIGIIIHIHHIIIIIIIIIIIIIGHIHIIIIGFHHIIIHIIIIIIIIIIHIIHIIHIIIIIIIHIIIHIIIIHIIIHGIHIHHHHIIIIIHIIIIHIIHIHGIHIIIHHIHIIIIIHHIIIIIIHHIIIIIIIIIIIIIIIIIIIHIIIIIIIIIIIIIIIIIIHIIIIIIIIIIIIIIIIIIIHIIIIIIIIIIIIIIIIIHHEIIIIIIIIIIIIIIIIIHIIIIIIIIIIHHIIIIIIIIIIIIIIIIIIIHIIIIIIIIIIIIIIIIIIIIIIIIIIIIIIIIIIIIIIIIIIIIIIDDDDD
@HISEQ:969:HM2KJBCX2:2:1101:5795:33681 2:N:0:ACTATGCA
GAAACGGAAACGCCCAACTATCCCTATTAATCATTACGTCGATCCTAGAAACCAACAAAATAGAATCAAACGTCCTATTTCATTATTCCATGCTAATGTATTCAAGCGTACGCCTGCTTTAAACACTCTAATTTTTTCAAAGTAACAGTCCTGATTCCCCACGACACCAAATTAATGACATCGCGGTTCTTCAGAAGGTAGGAACCAATAATGCCAGTACGTACCGAAGCACGACCAACAATTCGATCCCGAAATTCAACTACGAGCTTTTTAACTGCAACAACTTTAATATACGCTACTGGAGCTGGAATTACCGCGGCTGCTGGCACCAGACTTGCCCTCCAA
+
DDDDDIIIIIIIIHIIIIIIIIIIIIIIIIIIIIIIIIIIIIIIIIIIIIIIIGIIIHFHIIIIIIHIHHHEHIIIIIIIHGHIIIIIHIIGIIIHIIIIIIIIIIIIIIHIIIIIIIIIIHHIIIIIIIIIIIHHIIIIIIIIIHIIIHIIIHIIIIIIIIIIIIIIIIIIHIIIIIIHIIIIIIIIGIIIIIIHIIIIIIIHIIIHHHIIIIIIIIIIIIIIIIIIIIIIHIIHHIIGIHGHIHIIIIIGIIIIIIIIIIIHHIIHIIIIIHIIIIIIIIIIIIHIIIHHGIIIIIIIHIIIIIIHHIIIIIIIIIIIIIIIIIIHIHIIIIIIIIIHDDDDD
@HISEQ:969:HM2KJBCX2:2:1101:2313:33618 2:N:0:ACTATGCA
GAAACGGAAACGCCCAACTATCCCTATTAATCATTACATCGATCCTAGAAACCAACAAAATAGAATCGGATGTCCTATTTCATTATTCCATGCTAATGTATTCAAGCGTGAGCCTGCTTTAAACACTCTAATTTTTTCAAGGTAACAGTCCTAATTCCCCGTGACACCAAATTAATGGCATTACGGTTCTTTAGAAGGTGAGAAATCAATAATATCAGTACATACCAACGGCATGACCGAAACATTGATCCCGAAATTCAACTACGAGCTTTTTAACTGCAACAACTTTAATATACGCTATTGGAGCTGGAATTACCGCGGCTGCTGGCACCAGACTTGCCCTCCAA
+
DDDDDIIIIIIIHIIIIIIIIHIIIIIIHIIHIIIHIIIIIIIIGHIIIIIIEHIIIIIIIIIHGIHIIHIIIHHHHHHIIIIIHIIIIIIIHHHIIIIIIIHIHHEIHHHIIIIHIHIIIIIIIIIIIHHIIIIIIIHIHHIIIIIIHIIIIIIIIIIGIIIIHIHFIIIHIIIIIIIIIIIIIIIIIIIIIIIIIIIIIIIIIIIIIIIIIIIIIIIIIIIIIIIIIIHIIIIIIIIIIIIIHGIHIIHIIIIIIIIIIIIIIIIIIIIIIIIIIIIIIIIIIIIIIIIIIIIIIIIIIIIIIIIIIIIIIIIIIIIIIIIIIIIIIIIIIIIIIIIIIIDDDDD
@HISEQ:969:HM2KJBCX2:2:1101:15806:34387 2:N:0:ACTATGCA
GAAACGGAAACGCCCAACTATCCCTATTAATCATTACGTCAATCCTAGAAACCAACAAAATAGGATCAACGTCCTATTTCATTATTCCATGCTAATGTATTCAAGCGCGAGCCTGCTTTAAACACTCTAATTTTTTCAAAGTAACAGTCCTGATTTCCCACCACACCAAATGAATGACATGATGGTTCGTCAGAAGGTAGGAATCAGTAACACCAGTACGTACCGAAGGCACGACCAGCGTACTAATCCCGAAATTCAACTACGAGCTTTTTAACTGCAACAACTTTAATATACGCTATTGGAGCTGGAATTACCGCGGCTGCTGGCACCAGACTTGCCCTCCAA
+
DDDDDIIIIIIIIIIIIIIIIIIIIIIIIIIIIIIIIIIIIIIIIIIIIIIIIIIIIIIIIIHIIIIIIIGEHHIHIIIIIIIIIIIIIIIFHHIIIIIHIIIHIIIIIIIIIIIIIIIIHHIIIHIIIIIIIIIIIIHHIIIIIIIIIIIIIIIIIIIIIIIIIIIIIIIIIIIIIIIIIIIIIIIIIIIIIIIIIIIIIIIIIIIIIIIIIIIIIIIIIIHIHIHIIIIIIIIIIIIIIIIIIIIIIIIIIIIIIIIIIIIIIIIIIIIIIHIIIIIIIIIIIIIIIIIIIIIIIIIIIIIIIIIIIIIIIIIIIIIIIIIIIIIIIIIIIIIIIIIIDDDDD
@HISEQ:969:HM2KJBCX2:2:1101:20490:34684 2:N:0:ACTATGCA
GAAACGGAAACGCTCAACTATCCATATTAATCATTACGTCAATCCTAGAAACCAACAAAATAGGATCGAACGGCCTATTTCACTATTCCCTCCTACTGTATTCAAGCGTTACCTTGCTTTAAACACTCTAATTTTTTCAAAGTAACAGTCCAAATTCCCCGCAACACCAAATTAATGGCATTACGGCTCATCAGGAAGGAGGAATCAGTGAGACCAGTACATACCAGAGGCATGACCAACCTACTAACCCCGAAATTCAACTACGGGCTTTTTAACTGCAACAACTTTAATATACGCTATTGGAGCTGGAATTACCGCGGCTGCTGGCACCAGACTTGCCCTCCAA
+
0<<D@1000<C1<00/11<F?1<1111<<1<11<111<<<00<C1<<1D1D111<C1<1F@<<<1<CD<DGH0//<<<11<11<<<FH11<1<F11<HFG?@H@GIHH@CB$@5FF1G1(8<<1@@6<?HE>1CF<A1A8D11<<<D<$2DGHB<7C$GH<7EHCCEFC-/<@CC</F<//<<?<</GEECHEIGCGFEHFC<F0<1<1?GCC1?GF<1>@<HHA/HEC1C/C<./1GC:1/1//-<C/HD<<1C<D<1DHHHED1F0?CHF?GHHCE?CF1HG?D1F1CC<0<<1@D<111F1IH@IHHHD/<HHDHHHCD<<1EH?HIHCFC?CECDHHD?@D<
@HISEQ:969:HM2KJBCX2:2:1101:18422:35329 2:N:0:ACTATGCA
GAAACGGAAACGCCCAACTATCCCTATTAATCATTACATCGATCCTAGAAACCAACAAAATAGAATCGGATGTCCTATTTCATTATTCCATGCTAATGTATTCAAGCGTGAGCCTGCTTTAAACACTCTAATTTTTTCAAGGTAACAGTCCTAATTCCCCGTGACACCAAATTAATGGCATTACGGTTCTTTAGAAGGTGAGAAATCAATAATATCAGTACATACCAACGGCATGACCGAAACATTGATCCCGAAATTCAACTACGAGCTTTTTAACTGCAACAACTTTAATATACGCTATTGGAGCTGGAATTACCGCGGCTGCTGGCACCAGACTTGCCCTCCAA
+
DDDDDIIIIIIIIIIIIIIIIIIIIIIIHIIIIIIIIIIIIIIIIIIIIGIHIIIIIIIHIIEHHIIIIHIIIIIIIIIIIIIIIIIIIHIIIIIIIIIIIIIIIIIIIIIIIHIIIIIIIHIIIIIIIIIIIIIIIIIHIIHIIIIIIIIIIIIIIIIHIIIIIIIHIIIHIIIIIIIIIIIIIIIIIHIIIIIIIIIIIIIIIIIIHIIIIHIIIIIIIIIIIIIIIIIIIIIIIIIIIIIIHGIIIIIIIIIIIIIIIIIIIIIIIIIIIIIIIIIIIIIIIIIIIIIIIIIIIIIIIIIIIIIIIIIIIIIIIIIIIIIIIIIIIIIIIIIIIIIIIIDDDDD
@HISEQ:969:HM2KJBCX2:2:1101:12463:35639 2:N:0:ACTATGCA
GAAACGGAAACGCCCAACTATCCCTATTAATCATTACGTCGATCCTAGAAACCAACAAAATAGGGTCAAACGTCCTATTTCATTATTCCATGCTAATGTATTCGAGCGTGAGCCTGCTTTAAACACTCTAATTTTTTCAAAGTAACAGTCCTGATTCCCCGCGACACCAAATTAATGACATCACGGATCTTCAGAAGGGAGAAACCAGTGACACCAGTGCATACCAAAGGCATGACCAGCGTACTGATCCCGAAATTCAACTACGAGCTTTTTAACTGCAACAACTTTAATATACGCTATTGGAGCTGGAATTACCGCGGCTGCTGGCACCAGACTTGCCCTCCAA
+
BDDDCEHFHGHHCHIEHIICGGHF@FHEHHEHIGIHI1CHHDI1GHECCFFGCEGFHEHH?G11DF<C?1GH@E@@FHCH@EHFFHCHIICHHHGHIIIHFIHHHHGFHHHDHHIHHEIHHHHIHEIIHIHIHHHHIIIIIG?HHEHHEIHFHHEEHDHHEIHHHHCHH@HHHIHHHFFHEIIHH<GBGCIGHHHHHHHHHHIHHGHHCCCEHHHIIIFAHEHIHIIIGCEIHHHHIIIHHIHHFFHHHHHHEEIHHGIHHGIHHEHEHGCHHFHHIHIHHCHCHHHEHEHHHHHHIHHFFCIHIHHIIHHECHDGIIIIIHEHHHE@GIIHHCIHHHHHED@DD@
@HISEQ:969:HM2KJBCX2:2:1101:4469:36314 2:N:0:ACTATGCA
GAAACGGAAACGCCCAACTATCCCTATTAATCAGTACGGTGATCCTAGAAACCAACAAAATAGAACCATGCCGTCCTATTCTATTATTCCATGCGAATGTACTCGAGCAAAAATGCCTGCTTTAAACACTCTAATTTTTTCAAGGTAAAGGTCCTGGATCCGCAAAACACCCAATAAAGGACATCAAGTTTCTCCAGAAGGTGAGAAATCAACAGTAACAGTTCATACCCCTTAAGGCATGACCATCACGTCAATCCCGAAATTCAACTACGAGCTTTTTAACTGCAACAACTTTAATATACGCTATTGGAGCTGGAATTACCGCGGCTGCTGGCACCAGACTAGCCCTCCAA
+
0<D0D1<0<<11</<010DH11<11<<<1<<C111<D<<<1111<D@1<C1<11<C111<C<1<11DC11<1E0/<0<1<1D1<11111<<1DE/0</11111G?IHDHCHF1DH@1611A0HGDG8<HF8<6DC@5&6611FCIHHGH7A?&?AFH<9E4HFC4#HHDED/</:<</>E>IHE</<-DE@GEIIHCC@E@?HC=E@0>G1E>FFDD1<<CG@HFC<HEEGD@HHHIHHEEDFFF<><EED<CCCFC1<1HC<1GGCG@CHH@GCHFIIIHG@CEEHHHHIHF@HGHGCGDEE@GEFCFF1EIHFHIHHCECCCCFFHHHFHHIHIIIHIHHIIIIHIDDDDD
@HISEQ:969:HM2KJBCX2:2:1101:13191:36139 2:N:0:ACTATGCA
GAAACGGAAACGCCCAACTATCCCTATTAATCATTACGGTGATCCTAGAAACCAACAAAATAGAATCATGCCGTCCTATTTTATTATTCCATGCTAATGTATTCAAGCAAAATGCCTGCTTTAAACACTCTAATTTTTTCAAAGTAAAGGTCCTGGTTCCCCGTGACACCCAATTAAGGGCATCGCGGTTCTCCAGAAGGTGAGAAATTGACTACACCAGTTCATGCCCCTTAAGGCACGACCGATGTGTCAATCCCGAAATTCAACTACGAGCTTTTTAACTGCAACAACTTTAATATACGCTATTGGAGCTGGAATTACCGCGGCTGCTGGCACCAGACTTGCCCTCCAA
+
DDDDDIIIIGIHIIIIHHIGHIIIIIIIHHIIIIIIIIIIIHHHHIIIIGIIHIIIGIIEHHIIIIIIHIEHGHIIHGHIIIIHIIIIIIIIIIEHHIHHHGHIIIIIIIIIIIHIIIIIIIIIIIIHIHHIHHHIIIIIIIIIIIIIIHHIHIIIIIIHHIIIHIHHHIIIHIHIIIIIIIIIIIIIIIIIIIIIHIHIIHIIIHIIIIIIIIIIIIIIIIIIIIIIIIIIIIIIIIIIHII=IIIIIHGIIIIIIIIIIIIIIIIGIIIIIIIIIIIIIIIIIIIIIHIHIIIIIIHEIIIIIIIIIIIIIIIIIIIIIIHHIIIIIIIIIIIIIIIIIIIIIIIDDDDD
@HISEQ:969:HM2KJBCX2:2:1101:2771:36410 2:N:0:ACTATGCA
GAAACGGAAACGCCCAACTATCCCTATTAATCATTACGTCAATCCTAGAAACCAACAAAATAGGATCAAACGTCCTATTTCATTATTCCATGCTAATGTATTCAAGCGTTAGCCTGCTTTAAACACTCTAATTTTTTCAAAGTAACAGTCCTGTTTCCCTGCAACACCAAATTAATGACATTACAGTTCTTCAAGAAGGAGGAACCAGTAAAGCCAGTACATACCAGAGGCACGACCAACCTACTAATCCCGAAATTCAACTACGAGCTTTTTAACTGCAACAACTTTAATATACGCTATTGGAGCTGGAATTACCGCGGCTGCTGGCACCAGACTTGCCCTCCAA
+
<@0D<CC<C<F?//<01<1C1F1<C1C1C@FE@CC@GH@@G01F@G@111<GE<CCHCHC1<D1CC1GEGE01<D<C<C<F@1FCF1<DEC11<1<@FF8F11<<51A<G@><6C<81DBC18<G?H@HHHHHHFEC:EA<1HGAEE2<?HHFHEHH6HE9EE@HFCC?<GDIHHI9IIHGHG?#@CHEGC?HHE?HH/FHEIHEGC@DFHFEFEEHFD1HHEHCEIHEHECC=E/ECC?CE>FHHHH?<<11HIHHF?HC0EHH@?EHHIHHG<E@?EEFECFGD?HHHG=CD<1EEFHHHIIHHCFHEHGDCGHDHH@ED11G@CHHHHGHEHHC=DEH@B@BB
@HISEQ:969:HM2KJBCX2:2:1101:11602:36037 2:N:0:ACTATGCA
GAAACGGAAACGCCCAACTATCCCTATTAATCATTACGTCGATCCTAGAAACCAACAAAATAGGATCGAACGTCCTATTTCATTATTCCATGCTAATGTATTCGAGCAAAAATGCCTGCTTTAAACACTCTAATTTTTTCAAGGTAAAGGTCCTGGTTCCACATGACACCCAATTAAGGACATCATGCTTCTCCAGAAGGTGAGAAATCAACTGCGACAGTTCATACCCCTTAAGGCACGACCATCACGTCAATCCCGAAATTCAACTACGAGCTTTTTAACTGCAACAACTTTAATATACGCTATTGGAGCTGGAATTACCACGGCTGCTGGCACCAGACTTGCCCT
+
DDDDDIHIIIIIIIIIIIIIIIIIIIIIIIIIIIIIIHHIIIIHIIIIIIIIHIIIIIIIIIIHIIIHFHHIHHIIIIIIIIIIGIIHHIIIIGHIIHIHHGIIHIIHIIIIIIIIHIIIIHHIIIIIIIIIIIHHHHIHIIIECHHIIIHIIIIIIIIHIIIHIIIIIIIIIIIIIIIIIIIIIIIHIIIHIIIIIIIIIIIIIIIIIIIIIIIIIIIIIHHHIHIIIIIIIII<IIIIIIIIIIIIIIIIHIIIIIIIIHIIIIIIIIIHIIHIIIIIIIIIIIIIIIIIIIIIIIHGIIIIIIIIIIIIIIIIIIIIIIIIIIIIIIIIIIIIIIIIIIIDDDDD
@HISEQ:969:HM2KJBCX2:2:1101:11600:36663 2:N:0:ACTATGCA
GAAACGGAAACGCCCAACTATCCCTATTAATCATTACGTCAATCCTAGAAACCAACAAAATAGGGTCAAACGTCCTATTTCATTATTCCATGCTAATGTATTCAAGCGTGAGCCTGCTTTAAACACTCTAATTTTTTCAAAGTAACAGTCCTGATTTCCCGCGATACCAAATTAATGACATCACGGATCTTCAGAAGGGAGAAACCAGTGACACCAGTGCATACCAAAGGCATGACCAGCGTACTGATCCCGAAATTCAACTACGAGCTTTTTAACTGCAACAACTTTAATATACGCTATTGGAGCTGGAATTACCGCGGCTGCTGGCACCAGACTTGCCCTCCAA
+
DDDDDIIIIIIIIIIIIIIIHIIIIIIIIIIIIIIHIHIIIIIIHFHIIIIIHIIIIIIIIHHHGFCHIIIGHHIIIIIIIHIHIIIIIIIIHIGIIIIIIHHHIHHIIIIIIHHIIIHIIHIIIIIIIIIIIIIIIIIIIIIIIIIIIIIIIIIIIIIIIIIIIIHIIIIIIIIIIIIIIIIIIIIIIIIIIIIIIIIIIIIIIHIIIIIIIIIIIIIIIIIIIIIIIIIIIIIIIIIIIIIIIIIIIIIIIIIIIIIIIIIIIIIIIIIIIIIIIIIIIIIIIIIIIIIIHGIIIIIIIIIIIIIIIIIIIIIIIIIIIIIIIIIIIIIIIIIIIIIIIDDDDD
@HISEQ:969:HM2KJBCX2:2:1101:17422:37155 2:N:0:ACTATGCA
GAAACGGAAACGCCCAACTATCCCTATTAATCATTACGTCAATCCTAGAAACCAACAAAATAGGATCGAACGTCCTATTTCATTATTCCATGCTAATGTATTCAAGCGTTAGCCTGCTTTAAACACTCTAATTTTTTCAAAGTAACAGTCCTGTTTCCCTGCAACACCAAATTAATGACATTACAGTTCTTCAGAAAGGAGGAATCAGCGAAGCCAGTGCATACCAGTGGCACGACCAACCTGCTGACCCCGAAATTCAACTACGAGCTTTTTAACTGCAACAACTTTAATATACGCTATTGGAGCTGGAATTACCGCGGCTGCTGGCACCAGACTTGCCCTCCAA
+
@D@DDHIGIIIIHIDHHIIIIIIIIIIIIHHIIIIGIIHIHHIIHHIHIIIHIGHICHHHHIGHHHHHIIHHHHIHGHHFFHIIIHFHHHIIIIIIHHHIHHHIIHIIHIIIIIIHIIG;IIIHHIHHHHHIIIIIIHIIGIHHHIIH=HI;I<IHIIHHHHIHHFEHHFHEEHHIF@CEHHI<C/<<FCHE@GHCHHFCEDCGGC@F7CGHHH1?FAAGFFHIEFGF@CHCFEHDHEGHFADGCGCEADG?IHGC?HHGHHHIHG<0EDD1C<<1DD1<DG<1D1EFD@?G=HE1EH@HDD1HHIHGF@G?DEC</CGFC1HGHHHEHHD11D<?C@F<1<0DD<
@HISEQ:969:HM2KJBCX2:2:1101:13503:37630 2:N:0:ACTATGCA
GAAACGGAAACGCCCAACTATCCCTATTAATCATTACGTCGATCCTAGAAACCAACAAAATAGAATCAAACGTCCTATTTCATTATTCCATGCTAATGTATTCAAGCGCGAGCTTGCTTTAAACACTCTAATTTTTTCAAAGTAACAGTCCTGATTTCCCATGACACCAAATTAATGACATCGTGGTTCGTCAGAAGGGAGAAACCAATAATGCTAGTACGTACAAAGTACGACCGACATATTAGTCCCGAAATTCAACTACGAGCTTTTTAACTGCAACAACTTTAATATACGCTATTGGAGCTGGAATTACCGCGGCTGCTGGCACCAGACTTGCCCTCCAA
+
ADBDDIGIIIIIIIIHHHIIIIIIIIIIIIIIIIIIIIIIHHIHHIIIIIIIHHIIIIIIIIHIIIIIHIIIHIIHHIIIIIIHIHIIGIIHHIIHHIIIIHIIIHHIGIIIHHHIHHHIIHHHHHHHIIIIIIHHIIIIIIIIIIIIHIIIIIHHHIIIHHIIIIIIIHHHIIHIIIIIIIHIIIIIIIIIHIIIIIHIIIIIIHIIIIIIIIIIIIIIIIIIIIIIIIIIIIHIIIIHIIHIIIIIIIIIIIIIIHEIIIIIIIIIIIIIIIIIIIIIIHHHIIIIIIIIIIIIIHIIIIIIIIIIIIIIIIIIIIIIIIIIIIIIIIIIIIIIIIIDDDDD
@HISEQ:969:HM2KJBCX2:2:1101:21195:37046 2:N:0:ACTATGCA
GAAACGGAAACGCCCAACTATCCCTATTAATCATTACGTCGATCCTAGAAACCAACAAAATAGGTTCGATCGTCCTATTTCGTTATTCCATGCTAATGTATTCAAGCGCGAGCCTGCTTTAAGCACTCTAATTTTTTCAAAGTAACAGTCCTGTTTCCCCGCAACAACAAATTAATGCCATCACGGTTCTACAAGAAGGAGGGACCAGTGAGGCCAGTGCATACCAGTGGCACGACCAACCTACTGGCCCCGAAATTCAACTACGAGCTTTTTAACTGCAACAACTTTAATATACGCTATTGGAGCTGGAATTACCGCGGCTGCTGGCACCAGACTTGCCCTCCAA
+
DDBABGHHHIHHHHIHHIHHCGHHFHHHIIIIIIIHHHHHIDECEEGHFHHCGHHDCEHHHHHCCGHDHECEHEECHC?GEHHHHHCHHHEHCEHH?FCHFEHFHHHHIIHHHHHHHHHCGHIHHHHHHIIGHHHHHHHHHHHHIGHEHHHFHGHHIIHHIIEHEIHHGHIGHIHHIIIHHHHHIHIHHGHHEIIHIIIIHIHHIIIIIIIIII=IIIIHIHIIIHIIIIIIIIHIIHHHIIHHCGIIIIIIIIHIIIGIIIHHIHHIIIIIHHHIHIIIHHHHIIIIIHHEHEIIIIHIHIIIIIIIIIIIIIIIIIIHIIIIIIIIIIHIHGIIIIIIIDDDDD
@HISEQ:969:HM2KJBCX2:2:1101:4421:37779 2:N:0:ACTATGCA
GAAACGGAAACGCCCAACTATCCCTATTAATCATTACGTCGATCCTAGAAACCAACAAAATAGAATCAAACGTCCTATTTCATTATTCCATGCTAATGTATTCAAGCGTGAGCCTGCTTTAAACACTCTAATTTTTTCAAAGTAACGGTCCTGATTCCCCAAGACACCAAATTAATGACATCAAGGTTCTTCAGAAGGGAGAAATCAATAATGCCAGTACGTACCGAGGCACGACCAACAATTTGATCTCGAAATTCAACTACGAGCTTTTTAACTGCAACAACTTTAATATACGCTATTGGAGCTGGAATTACCGCGGCTGCTGGCACCAGACTTGCCCT
+
DDDDDIIIIIIIIIIIIIIIIIIIIIIIIIIIIIIIIIIIIIIIIIIIIIIHIIIIIIGIIIIIIIIIIIIIHHIIIIHIIIIIGHIIIIIIIIIIIIIIIIIIIIIIIIIIIIIIIHIIIIIIIIIIIIIIIIIIIIIIIIHIIIIIIIIIIIIIHIIIIIIIIHHIIIIIIIIIIIIIIIIIIIIIIIIIIIIIIIIIIIIIIIIIIIIIIIIIIIIIIIIIIIIIIIIIIIIIIIIIIIIIIIIIIIIIIIIIIIIIIIIIIIIIIIIIIIIIIIIIIIIIIIIIIIIIIIIIIIIHIIIIIIIIIIIIIIIIIIIIIIIIIIIIIIIIIIIIDDDDD
@HISEQ:969:HM2KJBCX2:2:1101:16878:37862 2:N:0:ACTATGCA
GAAACGGAAACGCCCAACTATCCCTATTAATCATTACGTCGATCCTAGAAACCAACAAAATAGAATCAAACGTCCTATTTCATTATTCCATGCTAATGTATTCAAGCGTAAGCCTGCTTTAAACACTCTAATTTTTTCAAAGTAACAGTCCTGATTCCCCACGACACCAAATTAATGACATCGCGGTTCTTCAGAAGGTAGGAACCGATAATGCCAGTGCGTACCGAAGCACGACCAACAATTCGATCCCGAAATTCAACTACGAGCTTTTTAACTGCAACAACTTTAATATACGCTATTGGAGCTGGAATTACCGCGGCTGCTGGCACCAGACTTGCCCTCCAA
+
DDDDDIIIIIIIIIIIIIIIIIIIIIIIIIIIIIIIIIIIIIIIIIIIIHIIIIIIHIIIIIHIHIIIIIIIEHHIIGHIIIIIIIIIIIIIIIIIIIIIIIIHIIIIHIIIIIIHIIHHIIHIIIIIIIIIIIIIIIIIIIIIIIIIIIIIIIIIIIIIHIHIIIIIIIIHIIIIHIIIIIIIIIIIIIIIIIIIIIHIIIIIIIIIIHHIIIIIIIIIIIIIIHHIIIIIIIIIIIIIHHHDIHIIIIIIIIIIIIIIIIIIIIIIIIIIIIIIIIIIIIIIIIIHIIGIHIIIIIIIIIIIIIIIIIIIIIIGIIIIIIIIIIIIIIIIIIIIIIIIDDDDD
@HISEQ:969:HM2KJBCX2:2:1101:4341:38753 2:N:0:ACTATGCA
GAAACGGAAACGCCCAACTATCCCTATTAATCATTACATCGATCCTAGAAACCAACAAAATAGAATCTGATGTCCTATTTCATTATTCCATGCTAATGTATTCAAGCGTAAGCTTGCTTTAAACACTCTAATTTTTTCAAGGTAACAGTCCTAATTCCCCATAACATCAAATAAATGACATTATGGTTCTTTAGAAGGTGAGAACCAATAAAACCAGTACATACCAAGGCATGACCGATTCCTTGATCCCGAAATTCAACTACGAGCTTTTTAACTGCAACAACTTTAATATACGCTATTGGAGCTGGAATTACCGCGGCTGCTGGCACCAGACTTGCCCTCCAA
+
DDDDDIIIIIIIIIIHIIIIIIIIIIIIIIIIIIIIIIIIHIIIHHHIIIIIIIIIIIIIIIHIIIIIIIIIIGIIIIIIIIIIIIIHIIIIHIIIIIIIIIIIIHIHIIIIIIIIIIIIIIIIIIIHIIIIIIIIIIIIIIIIIIIIHIIIIIIIGHIIIIIIHIIIIIIIIIIIIIIIIIIIIIIIIIHIIIIIIIIIIIIIIIIIIIIIIIIIIIIIIIIHIIIIIIIIIIIIIIIIIIHGIIIIIIIIIIIIIIIIIIIIIIIIIIIIIIIIIIIIIIIIIIIIIIIIIIIIIIIIIIIIIIIIIIIIIIIIIIIIIIIIIIIIIIIIIIIIIIIIDDDDD
@HISEQ:969:HM2KJBCX2:2:1101:20815:38992 2:N:0:ACTATGCA
GAAACGGAAACGCCCAACTATCCCTATTAATCATTACGTCGATCCTAGAAACCAACAAAATAGAATCAAACGTCCTATTTCATTATTCCATGCTAATGTATTCAAGCGTAAGCCTGCTTTAAACACTCTAATTTTTTCAAAGTAACAGTCCTGATTCCCCACGACACCAAATTAATGACATCGCGGTTCTTCAGAAGGTAGGAACCAATAATGCCAGTGCGTACCGAAGCACGACCAACAATTTGATCCCGAAATTCAACTACGAGCTTTTTAACTGCAACAACTTTAATATACGCTATTGGAGCTGGAATTACCGCGGCTGCTGGCACCAGACTTGCCCTCCAA
+
BDDD@10CHIEHH/CHHC<F1CF1CGFHIICHIEHHH@1DHHCHI1CGHHHI1FG@GEHHF?<GE1FHIII@<DE0<1<CGHCHG@1C11C11<<GGHGH@1C@FEIIHHH@?F@EHGG?FHIFCEIHHGFHFBEHEGHIIHHHHIIIHGIIIHHHHIHIIIHHHHHHHEHFCIIHIIIIHIIIHI=EHHHGH<IHIIIHHHFHHEIIIIIH<;IIIHHCIGIIIFGIIIIIIHHHHHGHIHHFG<CHCHHIHGEHHHHHHIIIHHGIIIIHIIIHGIIIHIIHIHHHHHHHEHIHHEHIIIGIIHIIHIIHIIIHHIIIIIIIIIIIIIHHIIIIIIHHDBDDD
@HISEQ:969:HM2KJBCX2:2:1101:5332:37803 2:N:0:ACTATGCA
GAAACGGAAACGCCCAACTATCCCTATTAATCATTACGTCGATCCTAGAAACCAACAAAATAGGATCGAACGTCCTATTTCATTATTCCATGCTAATGTATTCAAGCGTTAGCTTGCTTTAAACACTCTAATTTTTTCAAAGTAACAGTCCAAATTCCCCGCAACACCAAATTAATGGCATTACGGCTCATCAGGAAGGAGGAATCAGTGAGACCAGTACATACCAGAGGCATGACCAACCTACTAACCCCGAAATTCAACTACGAGCTTTTTAACTGCAACAACTTTAATATACGCTATTGGAGCTGGAATTACCGCGGCTGCTGGCACCAGACTTGCCCTCCAA
+
ADDDDHHHIIIGHIIIHIIIIIIIIIIIIHIIIIIIHGHIIIIIIIHIGIIIHIIIIIIIIHIIHGHGEHGHHHDHIIHHHIIIIGIIIHIHHHHIIIIIIHHHIDHGIIIIIIIIHHHHIHHHHIHIHHEGIHHHIIHHHIHHHHIHHEIIHHHHIIHGIIIIIIIIIIIHIIHHHIHIIGIIIIIIIIHIHGIIIIIIIHHIHIIIIIIIIIIIIIIIIIIIHIIIIIHIIIIIHIHIIIHG@HEGIIIIIIIHIIIIIIHHHIIIIIIIIIIIIIIIIIIIIIIIIIIIIIHIIIIIIIIIHIIIIIIIIIIHHIIIIHGIIIIIIHIIIIIIIIIIIDCDDB
@HISEQ:969:HM2KJBCX2:2:1101:1833:39266 2:N:0:ACTATGCA
GAAACGGAAACGCCCAACTATCCCTATTAATCATTACGTCAATCCTAGAAACCAACAAAATATGATCAAACGTCCTATTTCATTATTCCATGCTAATGTATTCAAGCGTTAGCCTGCTTTAAACACTCTAATTTTTTCAAAGTAACAGTCCTGTTTCCCTGCAACACCAAATTAATGACATTACAGTTCTTCAAGAAGGAGGAACCAGTAAAGCCAGTACATACCAGAGGCACGACCAACTTACTAATCCCGAAATTCAACTACGAGCTTTTTAACTGCAACAACTTTAATATACGCTATTGGAGCTGGAATTACCGCGGCTGCTGGCACCAGACTTGCCCTCCAA
+
DDDDDIHIIIIHHHIIIIIIIIIIIIIIIIIHIIIIIIIIIIIIIIIIIIIHIIIIIIIIIIIIIHIIHHIIIIIIGIIIIIIIHIIIHIIIGIIIIIIHIIHIIIIIHHIIIIIIIIHIIIIHIIIHHIIIIIIIIIIIIIIIIIHIIIIIIIIIIIIIIIIIIIIIIIIHIIIIIIIIIIIIIIIHIIIIIIIIIIIIIIIIIIIIIIIIIIIIIIIIIIIIIIIIIIIIIIIIIIHIIIHHHIIIIIIIIIIIIIIIIIIIIIIIIIIIIIIIIIIIIIIIIIIIIIIIIIIIIIIIIIIIIIIIIIIIIIIIIIIIIIIIIIIIIIIIIIIIIIIIIDDDDD
@HISEQ:969:HM2KJBCX2:2:1101:17683:39629 2:N:0:ACTATGCA
GAAACGGAAACGCCCAACTATCCCTATTAATCATTACGTCGATCCTAGAAACCAACAAAATAGAATCAAACGTCCTATTTCATTATTCCATGCTAATGTATTCAAGCGTGAGCCTGCTTTAAACACTCTAATTTTTTCAAAGTAACAGTCCTGATTCCCCACAACACCAAATAAATGACATCATGATTCGTCAGAAGGGAGAAACCAACAATGCCAGTACGTACCTAGGCACGACCGACATGACGGTCCCGAAATTCAACTACGAGCTTTTTAACTGCAGCAACTTTAATATACGCTATTGGAGCTGGAATTACCGCGGCTGCTGGCACCAGACTTGCCCTCCAA
+
DDDDDIIIIIIIIIIIIIIIIIIIIIIIIIIIIIIIIIIIIIIIIIIIIIIIIIIIIIIIIIHHIHIIIIIGIHIIIIIIIIIIIIIIIHIGHIIIIIIIIIIIIIIIIIIIIIIIIIIIIIIIIIIIIIIIIIHHHIIIIIIIIIIIIIIIIHIHIIIIIIIIIHIIIIIIHIIIIIIIIIIIIIIIIIIIIIIIIIHIIIIIIIIIHFIIIIIIIIIIIIIIIIIIIIIIIIIIIIIIIIHHIIIIIIIIIIIIIIIIIIIIIIIIIIIIIIIIIIHHIIIIIIIIIIIIIIIIIIIIIIIIIIIIIIIIIIIIIIIIIIIIIIIIIIIIIIIIIIIIDDDDD
@HISEQ:969:HM2KJBCX2:2:1101:18817:39544 2:N:0:ACTATGCA
GAAACGGAAACGCCCAACTATCCCTATTAATCATTACTTCAGTCCTAGAAACCAACAAAATAGAACCGAAGTCCTAAATTATTATTCCATGCTAATGTATTCAAGGCATAAGCCTGCTTTAAACACTCTAATTTTTTCAAAGTAATAGAGCTAGATCGCGACGACAACCCAGTGAAGGGCGCCGCCGTTTTCTAGCAGGATGGCAGACACGCGCCAGCACTCACACTCGTAACCGAGGCGGGCCAGGTGCGTCAAACCAGAAATCCAACTACGAGCTTTTTAACTGCAACAACTTTAATATACGCTATTGGAGCTGGAATTACCGCGGCTGCTGGCACCAGACTTGCCCTCCAA
+
DDDCDIIIIIIIIIIIIIIIIIIIIIIIIIIIHIIIIIIIIIIIIIHIIIIHIIIIHIIIIIIIIIIDHIIHIGIIIIIIIIIIIIIIIIHIHIHIGIIIH@FHHHHIIIIIIIIIIIIIHIIHHHHHHIIHIIHIHHHHHIIIIHIHIIGHIIHHHHGHFIHIIIIFHIHIHHHHIHEHGIIIIIIIIIIIHIIIIIIIIIIIIIIIIHIIIIIIHIIHIIIHIIIIIIIIIIIIIIIIIIIIIIIIIIIHGHHIIIIIIIIIIIHIIHHIIIIIIIIIIIIIIIIIIIIIIIIIIIIIHHIIIIIIIIIIIIIIIIIHIIIIIIIIIIIIIIIIIIIIIIIIIIIIIDDDDD
@HISEQ:969:HM2KJBCX2:2:1101:10034:40141 2:N:0:ACTATGCA
GAAACGGAAACGCCCAACTATCCCTATTAATCATTACGTCGATCCTAGAAACCAACAAAATAGAATCAAACGTCCTATTTCATTATTCCATGCTAATGTATTCAAGCGTGAGCCTGCTTTAAACACTCTAATTTTTTCAAAGTAACAGTCCTGATTTCCCACAACACCAAATAAATGACATCATGGTTCGTCAGAAGGGAGAAACCAACAATACCAGTACGTACCGAGGCACGACCGACATGATAGTCCCGAAATTCAACTACGAGCTTTTTAACTGCAGCAACTTTAATATACGCTATTGGAGCTGGAATTACCGCGGCTGCTGGCACCAGACTTGCCCTCCAA
+
DDDDDIIIIIIIIIIIIIHIIIIIIIIIIIIIIIIIIIHIHIIIIIIIIIIHIHHHHIIIIIIIIIIIIIHIGHHIHIHIIFIHIIGIHIFHHIIIIIIIIHHHIIHIIHIDIIIIIIIIHIHIIIIIIIIIIIIIIIIIIIIIIIIIIIIIIIIIIIHHIIIIIIIIIIHIIIIIIIIIIIIIIIIIIIIIIIIIIIIIIIIHIHIIIIIIIIIIIIIIIIIIIIIIIIIIIIIIIIIIIIIHIIIIIIIIIIIIIIIIIIIIIIIIIIIIIIIIIIIIIIIIIIIIIIIIIIIIIIIHIIHIIIIIIIIIIIIIIIIIIIIIIIIIIIIIIIIIIIIIDDDDD
@HISEQ:969:HM2KJBCX2:2:1101:20195:40206 2:N:0:ACTATGCA
GAAACGGAAACGCCCAACTATCCCTATTAATCATTACGGTGATTCAGAAACCAACAAAACAGGAACACCGTCCTAATTTATTATTCCATGCTAATGTATTCAGACATAAGCCTGCTTTGAACACTCTAATTTTTTCAAGGTAAAGGTCCTGGTTTCCTACCACGTTAAATTAATAACATGATAGTTCCCCAGAAGGTAGAAATTCTACACGCCAGTACAGACAATAGCCCGACCAACGATAGAACCCCGAAATTCAACTACGAGCTTTTTAACTGCAACAACTTTAATATACGCTATTGGAGCTGGAATTACCGCGGCTGCTGGCACCAGACTTGCCCTCCAA
+
<@DBDCGDHHD1EEHHHIHGII?<CF<FFGHHHH1CFC0<<1<1<<<1<CGHHHHHCGHH@1GE111<<<<</0D11<DFG1FE<FG11<DHCHHIHI?EEGHGGGHIH1ECFDC6@C@<FG@DHB<CH?CGHFCHFCEBFHIHIHHCEHG@GH1HFHIECFHIHIIHHHFHHFHEEHHG@<C/<4DFHF<<DGGFCHHHHCHHHFHHFGHHG?H@<<1CEHH@CHCCC?HHHEFHHF<1<<DHHFDGC?CCC1G@FHHHHHEHIHHHHCGCHF1IHIIHIHEECEIIHEGHEHGCIIIHHHEHGC@GCCHH<IIIIIIHHIIIHFCF?HEIHEIIIIDDDDD
@HISEQ:969:HM2KJBCX2:2:1101:11943:39300 2:N:0:ACTATGCA
GAAACGGAAACGCCCAACTATCCCTATTAATCATTACGTGATCCTAGAAACCAACAAAACGGAACCACTGTCCTATTTCATTATTCCATGCTAATGTATTCAAGCAAATTAATGCCTGCTTTAAACACTCTAATTTTTTCAAAGTAAAAATTCTAGTTCATTGAGACACCCATTAAGAACATCAACAATTCACCAGAAGGTGAGAAATTGGCTACACCAGTTCATGCCCCTTAAGGCACGACCGATGCATCAATTCCGAAATTCAACTACGAGCTTTTTAACCGCAGCAACTTTAATATACGCTATTGGAGCTGGAATTACCGCAATGGCTGCCAACACCAGACTTGCCCTCCAA
+
CDDDDIIIIIIIIIIIIIIHIIIGIIIIHIIIIIIIIIIIHIIIIHIIIIIHHIIIIIIGHIIIIIIIIIIFHIIIIIIIIIIGIIIIIIHIIIIHHHHHHFHHIIIIIIIIHHHIIIHHHIIHIIIIIIIIIIIHIHFHHHHIHIIIIIIHIIIIIHIIHIIIHHIHGHIIIIIIIIHHIIHIIHIIIHHHI;IIHIIIHIIIIHIIIHIIIHHHIIIHHHIIIIIIIIIIIHIIIIIIIIIIIIIIIIIIHGIHIHIHHIIIIIIIIIIIIIIIIIIIIIIIGIIIIIIIIIIIIIIIIIIIIIIIIIIIIIIIIIIIIIIIIIIIIIIIIIIIIIHIIIIIIIIIIIDDDDD
@HISEQ:969:HM2KJBCX2:2:1101:7823:41421 2:N:0:ACTATGCA
GAAACGGAAACGCCCAACTATCCCTATTAATCATTACGTCAATCCTAGAAACCAACAAAATAGGTTTGAACGTCCTATTTCATTATTCCATGCTAATGTATTCAAGCGTTAGCCTGCTTTAAACACTCTAATTTTTTCAAAGTAACAGTCCTGTTTCCCTGCAACACCAAATTAATGGCATTACAGTTCTTCAGAAAGGAGGAATCAGCGAAACCAGTTCATACCAGTGGCACGACCAACCTGCTGACCCCGAAATTCAACTACGAGCTTTTTAACTGCAACAACTTTAATATACGCTATTGGAGCTGGAATTACCGCGGCTGCTGGCACCAGACTTGCCCTCCAA
+
DDADDCHE@EHHCHID?HEC@<FHHCHIHHHEHHICHEGHI=GHGHH1@GHH?FHHCFF?H?<D1CHHGH1C<10<1C@@HEC1CC1DC@G@1GC<GHEHHGHCHCEGHGGDHHIHI8GIIHIB<HEGG<1<F8AHEEGHHHCIIHGFGIHIHHHHH@HIIHHHHIIIIIHEHIIIH:FIIIIIIIIHHGEIHIHIIIIHIIIIIIIHHIIIIIHIHHEIHHHH8HHF<IIHHIII=EEGCC1<1HHIHGHIIHIHEHGDC@EE1CIIHHIIHGCHHCHIHHHIIIHEHHHHEIDIFIIIHEHGIHHHIIIIHIHHHDHIIIIIIIIIIHHHEFHIIIHHIDDDDD
@HISEQ:969:HM2KJBCX2:2:1101:18204:41124 2:N:0:ACTATGCA
GAAACGGAAACGCCCAACTATCCCTATAATCATTACGGTGATCCTAGAAACCAACGAAATAGAATCAGTCCGTCCTATTTCATTATTCCATGCTAATGTATTCAGACGATAGTCTGCTTTAAACACTCTAATTTTTTCAAAGTAACAGTCCTGATTTCCCATCACACCAAATAAATGGCATGAAAGTTCCTCAGAAGGTAGAGATCCATCTCACCAGTGCAGACAATTAAGCCTGACCAATGGGTAGACCCCGAGGTTCAACTACGAGCTTTTTAACTGCAACAACTTTAATATACGCTATTGGAGCTGGAATTACCGCGGCTGCTGGCACCAGACTTGCCCTCCAA
+
DDAADGICHHHIIIIIIIIIIIIIIIIIIHGEHIIIIIIIIIIIIIHHIIHEHIIIGGHHHIIHHIGIHHIGHHIIHIIHGIHIGIIIHHH@FHFHEIIHHIIIIIIIIIIIHHIIIIIIIIIIIIIIIIHHFHHHHIIHIIIIIHHIIIIIIHIIIIIIIIIIIIGHHIIIIIIIIIHHIIIIIIIIGIIIIIIIIIIIIIIIIIIIIIIIIIIIIIIIIIIIIIIIIIIIIIIIIIIIIIIIHIIIIIIIIIIIIIIIIIIIIIIIIIIIIIIIIIIIIIIIIIIIIIIIIIIIIIIIIIHIIIIIIIIIIIIIIIIIIIIHIIIIIIIIIIIIIIIIIIDDDDD
@HISEQ:969:HM2KJBCX2:2:1101:16161:41480 2:N:0:ACTATGCA
GAAACGGAAACGCCCAACTATCCCTATTAATCATTACGGTGATCCTAGAAACCAACGAAATAGAATCAGTCCGTCCTATTTCATTATTCCATGCTAATGTATTCAGACGTTAGCCTGCTTTAAACACTCTAATTTTTTCAAAGTAACAGTCCTGATTTCCTATCACACCAACTAAATGGCATGAAAGTTCCTCAGAAGGTAGAGATTTATCTCACCAGTACAGACAATTAAGCCTGACCAATGGGTAAACCCCGAAGTTCAACTACGAGCTTTTTAACTGCAACAACTTTAATATACGCTATTGGAGCTGGAATTACCGCGGCTGCTGGCACCAGACTTGCCCTCCAA
+
DDDDDIIIIIIIIIIIIIIIIHIIIIIHIIIIIIIIIIIIIHIHHIIIIIIIIIIIIIIIIIIIGIIIGHIIIIIIIIIIIHHHIIIIIIIIHIIIIIIIIIIIHIIIIHIIIHIIIIIIHIIIIIIIIIIIIIIIIIIIIIIIIIIHHIIIIIHIIIIIIHHIIIIIIIGIIIIIIHHIIIIIIIHHIHGIIIHIIHHIHIIIIHHIIIIHIIIIIIIIIIIIIHIIIIIIHHIIIIIIIIHHGHHIIIIIIHIIIHHIIIIHHEHHGIIIIIIIIIIIIIIIIIIHHHHIIIHHIIIIIHIIIIIIHIIIIIIIIIIIIIHHHHIIIIIIIIHHIIIIIIIDDDDD
@HISEQ:969:HM2KJBCX2:2:1101:1913:42017 2:N:0:ACTATGCA
GAAACGGAAACGCCCAACTATCCCTATTAATCATTACGTCAATCCTAGAAACCAACAAAATAGGATCGAACGTCCTATTTCATTATTCCATGCTAATGTATTCAAGCGTTAGCTTGCTTTAAACACTCTAATTTTTTCAAAGTAACAGTCCAAATTCCCCGAAACACCAAATTAATGGCATTACGGCTCATCAGGAAGGAGGAATCAGTGAGACCAGTGCATACCGATGGCATGACCAATCTACTAACCCCGAAATTCAACTACGAGCTTTTTAACTGCAACAACTTTAATATACGCTATTGGAGCTGGAATTACCGCGGCTGCTGGCACCAGACTTGCCCTCCAA
+
@@DD@HHHI?FEHHDHIHIIIIH1<CFEHGHHEHHE@@FHIIFHGHIHGHHIIEHEH1DHHHHIIH?HH@HHGHHIHI?H@1FH?EGHIHIHEHIIIIFIIF<FHHHIIDEHHHHCFGHGIIFG@FEFFHEHCIHHEHHIHHHHHHIGG@ACF<FEIIIHGEHHHIIEEHHFHHDGFEEC@GD//EF<CF00CHHFCDIHHGIHHHGEEFFEGHHHEF@C<EGEGH@CEGHGH=HHFHHHFDCD1HCHHCHGCIHHEHCHGCHHEH?HHHC1@FHIHIHHHGIIHHHIIHEHCIHEHHGDHIIIIIIHHHGHHHGHHDC@HHGHHFHIIIHHEHIIIIHHIBDB@@
@HISEQ:969:HM2KJBCX2:2:1101:11425:42484 2:N:0:ACTATGCA
GAAACGGAAACGCCCAACTATCCCTATTAATCATTACGTCAATCCTAGAAACCAACAAAATAGGATCGAACGTCCTATTTCATTATTCCATGCTAATGTATTCAAGCGTTAGCTTGCTTTAAACACTCTAATTTTTTCAAAGTAACAGTCCAAATTCCCCGCAACACCAAATTAATGGCATTACGGATCATCAGGAAGGAGGAATCAGTGAGACCAGTACATACCAGAGGCATGACCAATCTACTAACCCCGAAATTCAACTACGAGCTTTTTAACTGCAACAACTTTAATATACGCTATTGGAGCTGGAATTACCGCGGCTGCTGGCACCAGACTTGCCCTCCAA
+
ABDADIIIIIHIIIGGHHDGFHHIIGHHIIIIIIIHIHIIHIGIGFHHIII?GHIIEGEGHHGFHHHFHHEDFCHHHHEFHHCHHIHHIHHHGEEEIIIHIIIHIIIIIIIIIIHHHHHIHHHHIHHEIHFHHIHHCGFHIHIIHIFHHIIHHHHHIIIIHHIIIIIHGIHHIIIIIIIHIIIIIIHHHFIIIIIIIIIIHGEHGIIHHHHHIIHHHHHIIIIGIIIIIIIIIIIIHIHIHHHGEHHIIIIIIEIHIHIIHEIIIIIIIIIIIHIIIGIIIIIIHFIHGIIIHEHHEIHIHIHIIGGIIHHHIIHDHIIIIHGGIIIHFIIHHHHHHIDEHDDDBD
@HISEQ:969:HM2KJBCX2:2:1101:8803:42601 2:N:0:ACTATGCA
GAAACGGAAACGCCCAACTATCCCTATTAATCATTACGGTGATCCTAGAAACCAACGAAATAGAATCAGTCCGTCCTATTTCATTATTCCATGCTAATGTATTCAGACGATAGTCTGCTTTAAACACTCTAATTTTTTCAAAGTAACAGTCCTGATTTCCCATCACACCAAATAAATGGCATGAAAGTTCCTCAGAAGGTAGAGATCCATCTCACCAGTGCAGACAATTAAGCCTGACCAATGGGTAGACCCCGAGGTTCAACTACGAGCTTTTTAACTGCAACAACTTTAATATACGCTATTGGAGCTGGAATTACCGCGGCTGCTGGCACCAGACTTGCCCTCCAA
+
DDDCDIIIIIIIIIIIIIIIIIIIIIIIIIIIIIIIIIIIIIIIIIIGIIIHIIIIIGIHIHHIIIIIIIGIIIIIIIIIIIIIIIIIIHIHIGIIIIHHIHHIIIIIIIIIIIIIIIIIIIIIIIIIIIIIIHIIIIIIIIIIIIIIIIIIIIIIIIIIIHIIIIIHIIIIIIIIHIIIIIIIIIIIIIIIIIIIIIIIIIIIIIIIIHIIIIIIIIIIIIIIIIIIIIIIIIIIIIIIIIII2HFIIIIIIIIIIIIIIIIIIIIIIIIIIIIIIIIIIIIIIIIIIIIIIIIIIIIIIIIIIIIIIIIIIIIIIIIIIIIIIIIIIIIIIIIIIIIIIIIDDDDD
@HISEQ:969:HM2KJBCX2:2:1101:13487:42228 2:N:0:ACTATGCA
GAAACGGAAACGCCCAACTATCCCTATTAATCATTACGTCAATCCTAGAAACCAACAAAATAGGATCGAACGTCCTATTTCATTATTCCATGCTAATGTATTCAAGCGTTAGCCTGCTTTAAACACTCTAATTTTTTCAAAGTAACAGTCCTGTTTCCCTGCAACACCAAATTAATGACATTACAGTTCTTCAAGAAGGAGGAATCAGTAAAGCCAGTACATACCATAGGCACGACCAACCTACTGACCCCGAAATTCAACTACGAGCTTTTTAACTGCAACAACTTTAATATACGCTATTGGAGCTGGAATTACCGCGGCTGCTGGCACCAGACTTGCCCTCCAA
+
DDDDDIIHIIIIIIIIIIIIIHIIIIIIIIIIIIIIIIIIIIIGIHIIIIIHIIIIIHIIHIHHIHHHIIIIHEHIIIIHIIIIIIIIIIIIGIIHIIIIIGIHHIIIHHIHIIIIIIHIIIIIIHIHIIIIIHHIIIIIIIIIIIHIHIIIIIIIIIIIIHIIIIIHIIHHGHIIIIIIIIIIIIIIIHIIIIIIIIIIHHIIIIIIIIIIIIIIIIIIIIIIIIIIIIIIIIIIIIHHHIHIHIIIIIIIIIIIIIIIIIIIIIIIIIIIIIHIIIIIIIIIIIIIIIIIIIIIIIIIIIIIIIIIIIIIIIIIIIIIIIIIIIIHIIIIIIIIIIIIIDDDDD
@HISEQ:969:HM2KJBCX2:2:1101:14702:43725 2:N:0:ACTATGCA
GAAACGGAAACGCCCAACTATCCCTATTAATCATTACGGTGATCCTAGAAACCAACGAAATAGAATCAGTCCGTCCTATTTCATTATTCCATGCTAATGTATTCAGACGATAGTCTGCTTTAAACACTCTAATTTTTTCAAAGTAACAGTCCTGATTTCCCATCACACCAAATAAATGGCATGAAAGTTCCTCAGAAGGTAGAGATCCATCTCACCAGTGCAGACAATTAAGCCTGACCAATGGGTAGACCCCGAAGTTCAACTACGAGCTTTTTAACTGCAACAACTTTAATATACGCTATTGGAGCTGGAATTACCGCGGCTGCTGGCACCAGACTTGCCCTCCAA
+
DDDDDIIIIHHIIIIEHIIIIIIIIIIIHIIIHIIIIIIIIIIHIGHIIIIGFHIIIIIHIIEHHIIIIIIIHHEHIIIIIIIIIIEHGIIHHGGHIIIIHHIHIIIIIIHIIIIIIIHIIIHHIIIHHIIIIHIIHHIIIEHIIIIIIHHIHIIIHHHIIIIHIHHFHHIIIIIIIHIIHIIIIHIIIIIHIIIIIIIIIIIIIGIHIIIIIIIIIIIIIIIIIIHIGIIIIIIIIIIIIIIIIHGIHGIHIIIIIIIIIIIIIGIHIIGIIIIIIIGIIIIIIIIIIIIIIIHIGIIIIIH?IIIIIIIIIIIIIIIIIIIIHEIIIIIIIIIIIIIIIIIDDDDD
@HISEQ:969:HM2KJBCX2:2:1101:9196:43734 2:N:0:ACTATGCA
GAAACGGAAACGCCCAACTATCCCTATTAATCATTACGTCAATCCTAGAAACCAACAAAATAGGATCAAACGTCCTATTTCATTATTCCATGCTAATGTATTCAAGCGTTAGCCTGCTTTAAACACTCTAATTTTTTCAAAGTAACAGTCCTGTTTCCCTGCAACACCAAATTAATGACATTACAGTTCTTCAAGAAGGAGGAACCAGTAAAGCCAAGTACATACCAGAGGCACGACCAACTTACTAATCCCGAAATTCAACTACGAGCTTTTTAACTGCAACAACTTTAATATACGCTATTGGAGCTGGAATTACCGCGGCTGCTGGCACCAGACTTGCCCTCCAA
+
DDDDDIIIIIIIIIIIIIIIGHCHIIIIIIIHIIIIHIIIIIIIIIIIIIIEHHIIIIEHHIHHHHIIIIIIHHHGHIIIGIHHCHHHEHHIGHIHIIIIIIIIIIHIHIIHIIHIHHHIIIHIIHHIIIIIIIIHHHGIIHHIIHIIIIHHHHHIIHHIHIIIHIIHHIIICGHIIHHIHGHIHIIHIIHIIHIIIIIIIIIIIIIIIIIHHIIIIIIIIIHIHIIIIIIIIIIIIIIIIIIHHIIIHIIIHHIHGHIIIIIIIIHIIHIIIIIIIIIIIHIIIHHGHIIHHIIIIHGIHHIHIIIIHHIIIHIIIIIIIIIIIIIIIIIIIIIIHIIIIIDDDDD
@HISEQ:969:HM2KJBCX2:2:1101:7136:43963 2:N:0:ACTATGCA
GAAACGGAAACGCCCAACTATCCCTATTAATCATTACGTCAATCCTAGAAACCAACAAAATAGGATCGAACGTCCTATTTCATTATTCCATGCTAATGTATTCAAGCGTTAGCTTGCTTTAAACACTCTAATTTTTTCAAAGTAACAGTCCAGATTCCTCGCAACACCAAATTAATGGCATTACGGCTCATCAGGAAGGAGGAATCAGTGAGACCAGTACATACCAGTGGCATGACCAACCTACTGACCCCGAAATTCAACTACGAGCTTTTTAACTGCAACAACTTTAATATACGCTATTGGAGCTGGAATTACCGCGGCTGCTGGCACCAGACTTGCCCTCCA
+
DDDDDIIIIIIIIIIIIHIIHIIIIIIIIIIIIIIIIIIIIIIIIIIIIIIIIIIIHIHHHHGHHIHHHHIDHHIIIIIIIIIIIIIIIIIIGHHHIFHHIHHIIIIIIIIIIIIIHHIIIIIIIIIGIIHIIIIHIIIIIHHIIHIIIIHGHIIIIIHIIHHHHHIIHIHIIIHHHIIIIIIIHHIIHIIIIIIIIHIIIIIIHIIIIIHIHHHHHIIIIIHIIHHIIIIHIIHIIHHIHIHFIIIIIIIIIIHHHIIHHGIHIHIIIIIIIIIIIIIIIIIIIIIIIIIIIIIIIIIHHIIIIIIIIIIIIIIIIIIIIIIIIIIIIIIIIIIIIIIIDDDDD
@HISEQ:969:HM2KJBCX2:2:1101:7666:43730 2:N:0:ACTATGCA
GAAACGGAAACGCCCAACTATCCCTATTAATCATTACGTCGATCCTAGAAACCAACAAAATAGAATCAAACGTCCTATTTCATTATTCCATGCTAATGTATTCAAGCGTAAGCCTGCTTTAAACACTCTAATTTTTTCAAAGTAACAGTCCTGATTCCCCACGACACCAAATTAATGACATCGCGGTTCTTCAGAAGGTAGGAACCGATAATGCCAGTGCGTACCGAGGCACGACCAACAATTCGATCCCGAAATTCAACTACGAGCTTTTTAACTGCAACGACTTTAATATACGCTATTGGAGCTGGAATTACCGCGGCTGCTGGCACCAGACTTGCCCTCCAA
+
DDDDDHIIIIIIIIHIIIIIIIIIIHIIIIHHIIIIIIIIIIIIIIIIIIIIIIGGHIHIIIIIIHIIGIIIIIIIIIIIIIIIIIIEHIIIIIIIIHIIIIIIIIIIIIIIIIIIHHIIIIIIIIIIIIIIIIIIIIIIIIIIIIIIIIIIIIIIIIIIIIIIIIIIIIIIHIIIIIIIIIIIIIIIIIIIIIIIIIIIIIIIIIIIIIIHIIIIIIIIIIIIIIIIIIIIIIIIIIIIIHHFIIIIIIIIIIIIIIIIIIIIIIIIIIIIIHIIIIIIH@IIIIIIIIIIIIIIIIIIIIIIIIIIIIIIIIIIIIIIIIIIIIIIIIIIIIIIIIIIDDDDD
@HISEQ:969:HM2KJBCX2:2:1101:10392:44608 2:N:0:ACTATGCA
GAAACGGAAACGCCCAACTATCCCTATTAATCATTACTTCAGTCCTAGAAACCAACAAAATAGAACCAAAGTCCTATTCCATTATTCCATGCTAATATATTCAAGCAAACATGCCTGCTTTAAACACTCTAATTTTTTCAAAGTAAAAGTCTTGGATCCCTAGCGCACTCAATTAAGAGCACACTAGTTCCCCAAAAGGAAAAGCCCAAAGTTGCAGTACAAACCTTTCGGTTGACGGCAACTATAAGCCCAAAATTCAACTACGAGCTTTTTAACTGCAACAACTTTAATATACGCTATTGGAGCTGGAATTACCGCGGCTGCTGGCACCAGACTTGCCCTCCAA
+
DDDDDIIIIIIIIHIIIIHHIIIIIIIIIIIIIIIIIIIIIIIHIHHIIIIIIIIIIIIHIIHHIIHIHIHIIIHIHHIIIIIIIIHHHHIEGHHIIIIIHIIIIIIIIIIIIIIIIIIIIIIIIIIIIIIIIIIIHEIIHIIIIIIIIIIHIIIIIIIIIIIIIIIIIIIIIIIIIIIHIIIIIIIIIIIIIIIIIIIIIIIIIIIIIIIIIIIIIIIIIIIIIIIIIIIIIIIIIIIIHHHHHIIIIIIIIIIIHIIIIIHIIIIIIIIIIIIIIIIIIIIIIIIIIIIIIIIIIIIIIIIIIIIIIIIIIIIIIIIIIIIIIIIIIIIIIIIIIIIIIDDDDD
@HISEQ:969:HM2KJBCX2:2:1101:7084:44585 2:N:0:ACTATGCA
GAAACGGAAACGCCCAACTATCCCTATTAATCATTACGTCAATCCTAGAAACCAACAAAATAGGATCAAACGTCCTATTTCATTATTCCATGCTAATGTATTCAAGCGTTAGCCTGCTTTAAACACTCTAATTTTTTCAAAGTAACAGTCCTGTTTCCCTGCAACACCAAATTAATGACATTACAGTTCTTCAAGAAGGAGGAACCAGTAAAGCCAGTACATACCAGAGGCACGACCAACTTACTAATCCCGAAATTCAACTACGAGCTTTTTAACTGCAACAACTTTAATATACGCTATTGGAGCTGGAATTACCGCGGCTGCTGGCACCAGACTTGCCCTCCAA
+
DDBDDIIIIIIIHIIIIIIIIIIIIIHIIIIIIIIIIIIIIIIIIIIIIIIHHIIIIIIIIIHHHIIICHHHHIIHHIIHIIGIIIHHHIIGIIIIIIIIIIIIIIIIIIIIIIIHHHIIIIIIIIHHIIIIIHIHHIHHIHHIIIIIIIIIIIIHIIIHHHIIIIIIHHHGHHHHIIIIGIIIIIIIHIIIHIIIIIIIIHIIIHIIIIHHIIIIIIIIIIII<IIIHHIIIIIHIIHIIIIHIIIIHHHIIIIIIIIIIHHIIIIIIIIIIIIIIIIIIIIIHIIIIIIIIIIIIIIHIIIIIIIIIIIIIIIHIIIIIIIIIIIIIIIIIIIIIHIIIDDDDD
@HISEQ:969:HM2KJBCX2:2:1101:11601:44688 2:N:0:ACTATGCA
GAAACGGAAACGCCCAACTATCCCTATTAATCATTACGGTGATCCTAGAAACCAACGAAATAGAATCAGTCCGTCCTATTTCATTATTCCATGCTAATGTATTCAGACGATAGTCTGCTTTAAACACTCTAATTTTTTCAAAGTAACAGTCCTGATTTCCAACCACACCAAATAAATGGCATGAAAGTTCCTCAGAAGGTAGAGATCCATCTCACCAGTACAGACAATTAAGCCTGACCAATGGGTAGACCCCGAAGTTCAACTACGAGCTTTTTAACTGCAACAACTTTAATATACGCTATTGGAGCTGGAATTACCGCGGCTGCTGGCACCAGACTTGCCCTCCAA
+
BDDDDIIIIIIIIIIIIIIIIIIIIIIIIIIIIIIIIIIHIIIIIIIIIIIIIIIIIIIIIIFHIIIIIIIGHHFHIIIIIIIIIHIHIIIIEHIIIIIIIIIIIHIIIHIIIIIIIIIIIIIIIIIIIIIIIIIIHIIIHHIIIIIIIIIIHIIIIHIIIIIIIIIIHHIIIIIIIIIIIIIIHIIIIIIIIIIIIIIIIIIIIIIIIIIIIIIIIIIIIIIIIIIIII=IIIIIIIIIHIIIHHDIIIIIIIIIIIIIIIIIIIIIIIIIIIIIIIIIIIIIIIIIIIIIIIIIIIIIIIIIIIIIIIIIIIIIIIIIIIIIIIIIIIIIIIIHIHIIIIIDDDDD
@HISEQ:969:HM2KJBCX2:2:1101:10528:45243 2:N:0:ACTATGCA
GAAACGGAAACGCCCAACTATCCCTATTAATCATTACGTCAATCCTAGAAACCAACAAAATAGGATCGAACGTCCTATTTCATTATTCCATGCTAATGTATTCAAGCGTTAGCCTGCTTTAAACACTCTAATTTTTTCAAAGTAACAGTCCTGTTTCCCTGCAACACCAAATTAATGACATTACAGTTCTTCAAGAAGGAGGAATCAGTAAAGCCAGTACATACCATAGGCACGACCAACCTACTGACCCCGAAATTCAACTACGAGCTTTTTAACTGCAACAACTTTAATATACGCTATTGGAGCTGGAATTACCGCGGCTGCTGGCACCAGACTTGCCCTCCAA
+
DDDDDIIIHHIIIIIIIIHIHIGIIHHIIIIIIIIIIHIHIGHHHIIIGIIIIHIIIIIHHFGHHHIHIHHI<@GHIIFGHHHHIIHIEHHHHEHHIIIIIIHIIIIHGFHGIIIIIHHHHHHIHIIIHHIIIIIIHHHHIIHIIIIIHIIIIHIIHHGHIIIIIIIIIIHHIIIIIIHIIIIIIIIIIHIIIIIIIIIIIIIIHIIIIIHHIIIIHIIIIIIIIIIIIIIIIIIIIIIIIIIHGIIIIIIIIIIIHIIIIIIIIIIIIIGIIIIIIIIIIIIIIIIIIIIIIIIIIIIIIIIIIIIIIIIIIIIIIIIIIIIIIIIIIIIIIIIIIIIIIDDDDD
@HISEQ:969:HM2KJBCX2:2:1101:4756:45329 2:N:0:ACTATGCA
GAAACGGAAACGCCCAACTATCCCTATTAATCATTACGTTGATCCTAAAAACCAAGGAAATGGAATCAGTCCGTCCTATTTAATTATTCCATGTTAATGTATTCAGACGATAGTCTGCTTTAAACACTCTAATTTTTTCAAAGTAACAGTCCTGATTTCCAACCACACCAAATAAATGGCATGAAAGTTCCTCAGAAGGTAGAGATCCATCTCACCAGTGCAGACAATTAAGCCTGACCAATGGGTAGACCCCGAAGTTCAACTACGAGCTTTTTAACTGCAACAACTTTAATATACGCTATTGGAGCTGGAATTACCGCGGCTGCTGGCACCAGACTTGCCCTCCAA
+
@@DDDEHE=EHEDHHHHHHEFEHF11<1<<111<111<11<11<C111<FE00<111<CD@11<111<@1<10<D/0<DG111111<1D<1<111<1<HHHI9IIIIHG9HIIH-78GIIIIIIIIIHIIHHHHHHGI8GHFHIII8H-FIFIIIHH9I9H5G6DEHG9:IIIIHIHIFIHHIIIIIIHIGGGIGHHIHEIGIIIGIGHHHIIIIIIGIHFHCIGIHIIIIIIIIFHHFHIGIHFF<FHHIHGIHEGIHHIHIIIHIIIIIIIGIIIIIHHIIHIIHHIHIHHIIHIIGIHHIIHGIIIIIIIIIIHIIHHHHIHE@HIHIIIHHGE@E@HGCD@B@@
@HISEQ:969:HM2KJBCX2:2:1101:4256:45451 2:N:0:ACTATGCA
GAAACGGAAACGCCCAACTATCCCTATTAATCATTACATCGATCCTAGAAACCAACAAAATAGAATCTGATGTCCTATTTCATTATTCCATGCTAATGTATTCAAGCGTTAGCCTGCTTTAAACACTCTAATTTTTTCAAAGTAACAGTCCTGTTTCCCTGCAACACCAAATTAATGACATTACAGTTCTTCAAGAAGGAGGAATCAGTAAAGCCAGTACATACCATTGGCACGACCAACCTACTGACCCCGAAATTCAACTACGAGCTTTTTAACTGCAACAACTTTAATATACGCTATTGGAGCTGGAATTACCGCGGCTGCTGGCACCAGACTTGCCCTCCAA
+
DDDDDIIIIIIHGIIGIIIIIIIIIIIIIFHIIIIIIIIIIIIIIIIIIIIGIIIIIIHHHIGHIHHIIIIIIHIIIIIEFHHHHGHIIIIGHHHHIIHIHIIIIIIIHHHGHIIIIIIIIIIIIIIIIIIIIIIIIIIIIIIIIIIIIIIIIIIIIIIIIIIIIIIIIIIIHIIIIIIIIIIIIIIHIIIHIIIIIIIIIIIIHIIIIIIIIIIIIIIIIIIIIIIIIIIIIIIIIIIIIIIHHIIIIIIIIIIIIIIIIIIIIIIIIIIIIIIIIIIIIIIIIHIIIIIIIIIIIIIIIIIIIIIIIIIIIIIIIIIIIIIIIIIIIIIIIIIIIIIIIDDDDD
@HISEQ:969:HM2KJBCX2:2:1101:7147:45958 2:N:0:ACTATGCA
GAAACGGAAACGCCCAACTATCCCTATTAATCATTACGTCGATCCTAGAAACCAACAAAATAGAATCAAACGTCCTATTTCGTTATTCCATGCTAATGTATTCAAGCGTGAGCCTGCTTTAAACACTCTAATTTTTTCAAAGTAACAGTCCTGATTCCCCATGACACCAAATTAATGACATCATGGTTCGTCAGAAGGTAGGAATCAATAATACCAGTACGTACAATAGCACGACCAATAAATTAATCCCGAAATTCAACTACGAGCTTTTTAACTGCAACAACTTTAATATACGCTATTGGAGCTGGAATTACCGCGGCTGCTGGCACCAGACTTGCCCTCCAA
+
@DDADIHHDEHH<CDHHHIIHHCEHGHIIIIIIIIIEEHHIIIHHIIHIIIHHHIIHIIIIIHIIIIHHF<DHEHHIIIIEEEHIHH@HHIHCHEIHEIIIIIIIIHIHIIIHIIIIIIIHIIIIHIIIIIIHFHHHHHIIIIIGGHIHHHHGHIIIIIHHGHHHHGIHHIFHIIIHHFGIIIIIIHIHHHIIIIIIGIIIIIIIIIIIIIIHIIIIHHHIIIIIIHIHIHIHIIIIIIIHFHHGHHIIIIIIIIIIIIIIIIIIGIIIIIIIHIIIIHIHHHIHGHHIIIIHIIIGIIIIIIIIIHHHIHHHIIIIIIIIIIIIIIIGIIIIIHIIIIIDDDDD
@HISEQ:969:HM2KJBCX2:2:1101:17716:45616 2:N:0:ACTATGCA
GAAACGGAAACGCCCAACTATCCCTATTAATCATTACATCGATCCTAGAAACCAACAAAATAGAATCTGATGTCCTATTTCATTATTCCATGCTAATGTATTCAAGCGTAAGCTTGCTTTAAACACTCTAATTTTTTCAAGGTAACAGTCCTAATTCCCCATAACATCAAATAAATGACATTATGGTTCTTTAGAAGGTGAGAACCAATAAAACCAGTACATACCAAGGCATGACCGATTCCTTGATCCCGAAATTCAACTACGAGCTTTTTAACTGCAACAACTTTAATATACGCTATTGGAGCTGGAATTACCGCGGCTGCTGGCACCAGACTTGCCCTCCAA
+
@DDDBHDHC<FHDDH=CED1@@EEEE<CG?EHHHHCG@GCE<CGEHHFHHHFHGHDC@@F?ECGHIHIG@G?CGH@1@FEHHHHHEEF1C1<11<EIIIHIIFHIHIIHHIHHGIGIIIHFGHHHHEGHIIHHIHCHGFIIHIHI9IIHIHHHHIIIHIIHHHC9HIHHIHHHIIHHHHIIIIIIIHHIIIIIIIIIIIII;IIIIIIIIIIIIIIIIIIIIIIIHIIHIIIIIIIIIIIGHHHIIIIIHIHHEHIHIIIIIIIHIIIIIIIIIHIIHIIHIIIIIHIIIIIHIHIIIIIIIIIIIIIIIIIIIIIIIIIIIIIIIIIIIIIIIIIIIIIDDDDD
@HISEQ:969:HM2KJBCX2:2:1101:18218:46035 2:N:0:ACTATGCA
GAAACGGAAACGCCCAACTATCCCTATTAATCATTACGTCAATCCTAGAAACCAACAAAATAGGATCAAACGTCCTATTTCATTATTCCATGCTAATGTATTCAAGCGTTAGCCTGCTTTAAACACTCTAATTTTTTCAAAGTAACAGTCCTGTTTCCCTGCAACACCAAATTAATGACATTACAGTTCTTCAAGAAGGAGGAACCAGTAAAGCCAGTACATACCAGAGGCACGACCAACCTACTAATCCCGAAATTCAACTACGAGCTTTTTAACTGCAACAACTTTAATATACGCTATTGGAGCTGGAATTACCGCGGCTGCTGGCACCAGACTTGCCCTCCAA
+
DADDDEHCHCHIIDHIIIIIFHGHFHHIHEHHIHIGFHF?EHGIHFHHEHHG1CEDEH@FEHGHEHIIGHHHFEHHIIHCHGICEFEC@FF?EEEHEGHHHIIHHHHIHIHIIGHHIIIHHFHHIIHIIHHHEGHHHHIIH?HHIIEACEHHHGIIIIHIHIHHFIHIIIHGHIIHIIHEHHIIHHEHEEGIHIIHHHHHDHHHHGHGIHIHIHHIGIIIIIIIIIIIIFIIHIIIIIIIIHHGDGF<GHIIHHIHIIIHHEEIIIIIGIIHIIIIIIIIIIHIIIIIIIHHHIIIIIIIIIIIIIIIIIIIIIIHIIIIIIIIIIIIIIIIHIIIIIIIICDDDD
@HISEQ:969:HM2KJBCX2:2:1101:17398:46891 2:N:0:ACTATGCA
GAAACGGAAACGCCCAACTATCCCTATTAATCATTACGTCAATCCTAGAAACCAACAAAATAGGATCAAACGTCCTATTTCATTATTCCATGCTAATGTATTCAAGCGTTAGCCTGCTTTAAACACTCTAATTTTTTCAAAGTAACAGTCCTGTTTCCCTGCAACACCAAATTAATGACATTACAGTTCTTCAAGAAGGAGGAACCAGTAAAGCCAGTACATACCAGAGGCACGACCAACTTACTAATCCCGAAATTCAACTACGAGCTTTTTAACTGCAACAACTTTAATATACGCTATTGGAGCTGGAATTACCGCGGCTGCTGGCACCAGACTTGCCCTCCAA
+
DAD@B@=CGHHHC/<<FEE@CFCGHHIGH@<GE<<FF@HFHDHEHEGG?HHIGHF=EHEEGHG@CGEHEG@E<<=CCHIHI@@CFEHEHHH?GHGEHEIHHEHGHIHGHGC=FHEGHEEHHHHIIIIIIIHIIHGHGEFHIHHGGHIIEFHHFHIIIIHHHGHHHFIHHFCHHIHHHHHHHHHHHHFEHHGGHHFFHIIIGHGIHHHHHHIIIIHIIGIIIHIIIHHHHIHHEHE:HIHFHGGGCIHHCFHHHIHEIGHIHHIHEHIHHHHHHHHHHHHGHHHHFC?HIIHHHEHHEEHIHHHHIIIHHFHGHEHCHHHEHHEHIHIHHGIIGHIIIIIIIDDDDA
@HISEQ:969:HM2KJBCX2:2:1101:1523:47209 2:N:0:ACTATGCA
GAAACGGAAACGCCCAACTATCCCTATTAATCATTACATCGATCCTAGAAACCAACAAAATAGGTTCGATCGTCCTATTTCGTTATTCCATGCTAATGTATTCAAGCGCGAGCCTGCTTTAAGCACTCTAATTTTTTCAAAGTAACAGTCCTGTTTCCCCGCAACAACAAATTAATGCCATCACGGTTCTACAAGAAGGAGGGACCAGTGAGGCCAGTGCATACCAGTGGCACGACCAACCTACTGGCCCCGAAATTCAACTACGAGCTTTTTAACTGCAACAACTTTAATATACGCTATTGGAGCTGGAATTACCGCGGCTGCTGGCACCAGACTTGCCCTCCAA
+
DDDDDHIIHHIHIHIIIIIIGHHHHHHIIIIGHIIIIIIHIIHIIIIIGHIIIIEHEHEHHIHHHHIIHIIIIIIIIIIIIHIIHIHHHIG?GHHIHHHHIIHHHIIHIHIIHFHHHGIIIHHHHCGHIIHIIHHIIIIGIHHIIIIIHIIIHHHIIHGEIIIIIIIIIHHIIIIIIHHHHHGHHHHIHIIHIGIIIIIIHH:FIIIIIIHHHHHHIIIIIIIIIIIIIIIHGIIIIIIHIHHHHIIIIIHIIIIIIIIHHIIIIIIHIHHIIIIIIIIIHIIIIIHIIIIHHHIIIIIHIIIIIIIIIIIIIIIIIHIIIIIIIIHIIIIHEIIIIIIHIDDDDD
@HISEQ:969:HM2KJBCX2:2:1101:2742:46776 2:N:0:ACTATGCA
GAAACGGAAACGCCCAACTATCCCTATTAATCATTACGTCGATCCTAGAAACCAACAAAATAGAATCAAACGTCCTATTTCGTTATTCCATGCTAATGTATTCAAGCGTGAGCCTGCTTTAAACACTCTAATTTTTTCAAAGTAACAGTCCTGATTCCCCATGACACCAAATTAATGACATCATGGTTCGTCAGAAGGTAGGAATCAATAATACCAGTACGTACAATAGCACGACCAATAAATTGATCCCGAAATTCAACTACGAGCTTTTTAACTGCAACAACTTTAATATACGCTATTGGAGCTGGAATTACCGCGGCTGCTGGCACCAGACTTGCCCTCCAA
+
DBDB0<<EGH<<<FCEHH@HIIFFG1<CCFHGHHHHCHIHHDH1@CEDGFHF1CFHHFHIHHIHIHHIIHHHHHGEHIHHHHHIIII?CFHHHIIIHIHHIEGGHII;HHHCIIHHHHHGHHHHHHIIHH?DHFHIHHHEEGHHHHIHHIHHHHHIHHHEFGHHHHFHIHHGHHHHIHEHHHHGIHIHHHFIHHHGHIIIHHHIIIIHHEGHHHHIIHIHHIIIIIIIHHHHIIIIIIHHCHIIIIIIHGHHGIIIIIIHIIHHIIIHHHCHHIHHHIIIIIHIHHHFHHHGGHIIIIHIIIIIIIIHIHEIIGIIIHIHIHIIIHIIIIIIIIIIIIIICDDDD
@HISEQ:969:HM2KJBCX2:2:1101:9699:46380 2:N:0:ACTATGCA
GAAACGGAAACGCCCAACTATCCCTATTAATCATTACATCGATCCTAGAAACCAACAAAATAGAATCTGATGTCCTATTTCATTATTCCATGCTAATGTATTCAAGCGTAAGCTTGCTTTAAACACTCTAATTTTTTCAAGGTAACAGTCCTAATTCCCCATAACATCAAATAAATGACATTATGGTTCTTTAGAAGGTGAGAACCAATAAAACCAGTACATACCAAGGCATGACCGATTCCTTGATCCCGAAATTCAACTACGAGCTTTTTAACTGCAACAACTTTAATATACGCTATTGGAGCTGGAATTACCGCGGCTGCTGGCACCAGACTTGCCCTCCAA
+
DDDCDIIIHIIIHIIIIIIIIIIIIIIIHIIIIIIIIIIIIIIIIIIIIIIIHHIIIIHIIIHIIIIIHIIGGHIIIIHIHHIIIIIHIIIIIIIIIIIIIIIIIIIHIIIIIIHIIIIIIIIIIIIHIIIIIIHIIIIIIIIIIIIIIIHIIIIIIIHIIIIHHHHHIIIIIIIIIIIIIIIIIIIIHIIIIIIIIIIIIIIIIIIIIIIIIIIIIIIIIIIIHIIIIIIIIIIIIIIIIIHFIIIIIIIIIIIIIIIIIIIIIIHIIIIIIIIIIIIIIIIIIIIIIIIIHIIIIIIIIIIIIIIIIIIIIIIIIIIIIIIIIIIIIIIIHIIIIIIIDDDDD
@HISEQ:969:HM2KJBCX2:2:1101:9315:48269 2:N:0:ACTATGCA
GAAACGGAAACGCCCAACTATCCCTATTAATCATTACGTCGATCCTAGAAACCAACAAAATAGGGTCAAACGTCCTATTTCATTATTCCATGCTAATGTATTCAAGCGTGTGCCTGCTTTAAACACTCTAATTTTTTCAAAGTAACAGTCCTGATTCCCTATGACACCAAATTAATGACATCACAGTTCGTCAGAAGGTAGAAATCAATGATACCAGTTCATACCAGAGGCACGACCAATATATTGATCCCGAAATTCAACTACGAGCTTTTTAACTGCAACAACTTTAATATACGCTATTGGAGCTGGAATTACCGCGGCTGCTGGCACCAGACTTGCCCTCCAA
+
DDDDDIIIIHIIIIIIIIIIIIIIIIIIIIIIIIIIHIIIIIIHIIHIIIIHIIIIIIHIIHIIGEHHIIIIIIGIHIHIIIIIIIHHHIHHHIIIIIIIHIIIIIIIIHIIIIIHIIIIIIIIIIIIIIIIIIHIIIIHIIIIIIIIIIHIIIIIIIIIHIIIIIIIIIIIIIIIIIIHIHHIIIIHIIIIIIIIIIIIIIIIIIIIIIIIIIIIIIIIIIIIIIIIIIIIIIHIIIIIIIIIHIIIIIIIIIIIIIIIIIIIIIIIIIIIIIIIIIIIIIIHIIIIIIIIIIIIIHIHHIIIIIIIIIIIIIIHIIIIIIIIIIIIIIIIIIIHIIIIIDDDDD
@HISEQ:969:HM2KJBCX2:2:1101:12880:48572 2:N:0:ACTATGCA
GAAACGGAAACGCCCAACTATCCCTATTAATCATTACGGTGATCCTAGAAACCAACGAAATAGAATCAGTCCGTCCTATTTCATTATTCCATGCTAATGTATTCAGACGTTAGCCTGCTTTAAACACTCTAATTTTTTCAAAGTAACAGTCCTGATTTCCAATCACACCAAATTAATGACATGAAAGTTCCTCAGAAGGTAGAGATTTATCTCACCAGTACAGACAATTAAGCCTGACCAATGGGTAAACCCCGAAGTTCAACTACGAGCTTTTTAACTGCAACAACTTTAATATACGCTATTGGAGCTGGAATTACCGCGGCTGCTGGCACCAGACTTGCCCTCCAA
+
DADD@HIIIIIICHIIIIIIIIIIIHHIIIIIIIIIIIIIIIIIIIIHHHIE@GHHHHIIHHHHIIHHII@EEHIIHIGIIHHHHHHIIHHIHHHIIIIIIHIHIIIIIGIIHIHIHIHHHIIIIHHHHIHHHHIHFIHIHIIHHIGIIEHHHFIIHHFHHHHIIIHEDHHIIIIIHHIGIIIIIIIHHFHHIIIIHHIIHIHHIIIHIHHI:;CIIHIHHIIHHHGIIIIHHGC:CIHIHHGIHHEIIHHCIIIIIIIIIIIIIIGIHECIIIHGGIHHHHHHGHIIHHHIHIIIHIHHEEIHIIIIIIHIHIIIIIGIIIHIIHIIIIIHG@HGHGIHIIIDDDDD
@HISEQ:969:HM2KJBCX2:2:1101:3696:48622 2:N:0:ACTATGCA
GAAACGGAAACGCCCAACTATCCCTATTAATCATTACGTCGATCCTAGAAACCAACAAAATAGGTTCGATCGTCCTATTTCGTTATTCCATGCTAATGTATTCAAGCGCGAGCCTGCTTTAAGCACTCTAATTTTTTCAAAGTAACAGTCCTGTTTCCCCGCAACAACAAATTAATGCCATCACGGTTCTACAAGAAGGAGGGACCAGTGAGGCCAGTGCATACCAGTGGCACGACCAACCTACTGGCCCCGAAATTCAACTACGAGCTTTTTAACTGCAACAACTTTAATATACGCTATTGGAGCTGGAATTACCGCGGCTGCTGGCACCAGACTTGCCCTCCAA
+
DDDCCIGHHHHIHEDHIGHIHIIHCGHCHHFFHIGFDGHHDHICECGHHHI1CEHFCEHIHHHGHH?EHE1<DHDEHIC1GGH<CCHC1FGFH1FHIIIIIIIHIIHDHGCHEHIGIHIHHHIIIHHHIIHHHGHHCHIHIIHHIHH?CIHGGEHDGDHGIIIIHII:IIIIIIIIHGIII<IIIIHIIIIHIIIIIIIIHIIIIHIGIIIIIHIIIHIHIGIGIIGGGIIIIIIGGIIHGIIIHIIIHHIIIIIIIHIIIHIIIIHHIIIIIIIIIIIIIIIIIIIIIIIIHEIIGIIIIIIIIIHIIIIIIIIIIIIIIIIHIIIIIIIIIIIIIIIIIDDDDD
@HISEQ:969:HM2KJBCX2:2:1101:10258:48427 2:N:0:ACTATGCA
GAAACGGAAACGCCCAACTATCCCTATTAATCATTACATCGATCCTAGAAACCAACAAAATAGAATCTGATGTCCTATTTCATTATTCCATGCTAATGTATTCAAGCGTAAGCTTGCTTTAAACACTCTAATTTTTTCAAGGTAACAGTCCTAATTCCCCATAACATCAAATAAATGACATTATGGTTCTTTAGAAGGTGAGAACCAATAAAACCAGTACATACCAAGGCATGACCGATTCCTTGATCCCGAAATTCAACTACGAGCTTTTTAACTGCAACAACTTTAATATACGCTATTGGAGCTGGAATTACTGCGGCTGCTGGCACCAGACTTGCCCTCCAA
+
DDDDDIIIIIIIIIIIGIIIIIIIIIIIIIIIIIIIIIHIIIIIIIIIIHIHHIIIIIIIIIHIGIHIIIIIIIIIIIIIIIIGIHHIHIIHHIIIIIIIIEFHIGIIHIIHIIIIIIIIIHIIIIIIIIIIIHHIIHIIIIIIIIIIIIIIIIIHIIIIIIIIIIIIIIIIIIIIHIIIIIIIIIIIIIHIIIIIIIIIIIIIIIIIIIIIIIIIIIIIIIIIIIIIIIIIIIIIIIIIIIHFIIIIIIIIIIIIIIIIHHIIIIIIIIIIIIIIIIIIIIIIIIIIIIIIIIHIIIIIIIIIIIIIIIIIIIIIIIIIHIIIIIIIIIIIIIIIIIIIDDDDD
@HISEQ:969:HM2KJBCX2:2:1101:21050:48733 2:N:0:ACTATGCA
GAAACGGAAACGCCCAACTATACCTATTAATCATTACTTCGGTCCTAGAAACCAACAAAATAGAACCAAAGTCCTATTCTATTATTCCATGCTAATGTATTCAAGCGTGAGCCTGCTTTAAACACTCTAATTTTTTCAAAGTAAAAGTCCTGGATCCCCAGCGCACTCAGTTAAGAGCACACTGGCTCCCCAGAAGGAAAGATCCGACCAGAGCAGTGCTTACCTTTCAGCAAGACCACCCAGCCAGATCCAAAATTCAACTACGAGCTTTTTAACTGCAACAACTTTAATATACGCTATTGGAGCTGGAATTACCGCGGCTGCTGGCACCAGACTTGCCCTCCAA
+
@BDA0CDHI/@1/CCC?G<G<1<1DC1DCE1CC?D@C<1<@0ECC@E1<<1<1<DGC?@@1CDCHHIFHHE<DHCD1<11D11<@1F?CEF?ECE<F?@GH1DCGCDGC=HFC1FHG@6<GHB1HEG<@CCFB1<C(1<DFDGH?AEE@EFDB1DHEE?<EIHHHHHEEGG@<C</HG??CIHHCCCCC#HHF?HHC0D0?0EC?<E1CCGEG@HHHE:;GCG?EHHHHEFFGEHHGGHHEHEC<@G@ECCGED<1HEHGH=FHDCHHEHHH?HGIIIIHHHHHHHHEHHHHE<HHH@1HEHHCECG?C@IHGHGHCHHHHFHHHHHHGHFCCEHH@IHHHDB@?<
@HISEQ:969:HM2KJBCX2:2:1101:2321:49358 2:N:0:ACTATGCA
GAAACGGAAACGCCCAACTATCCCTATTAATCATTACGTCAATCCTAGAAACCAACAAAATAGGATCGAACGTCCTATTTCATTATTCCATGCTAATGTATTCAAGCGTTAGCTTGCTTTAAACACTCTAATTTTTTCAAAGTAACAGTCCAAATTCCCCAAAACACCAAATTAATGGCATTAAGGTTCATCAGGAAGGAGGAATCAGTGAGACCAGTACATACCAGAGGCATGACCAACCTACTAACTCCGAAATTCAACTACGAGCTTTTTAACTGCAACAACTTTAATATACGCTATTGGAGCTGGAATTACCGCGGCTGCTGGCACCAGACTTGCCCTCCAA
+
DDCDDIHIIIIIHHIIIIIIIIIIIHIIIIIIIIIIIIIIIIIHIIIIIIIIHIIIIIIIIIIIHIIIIIHIHIII1DGHIHIIIIIHHIIII?HIIIIIIIIIIIIIIIIIIIIIIIHIIIIIHHIHIIIIIIIIIIIHHIIIIIIIIIIIIGHIIIIIIIIIIIIIIIIHIIIIIIIIIIIIIIIIIIIIIIIIIIIHIIIIHIIIIIIIIIIIIIIIIIIIIIIIIIIIIIIIIIIIIIIHHHHIHIIIIIIIIIIIIIIIIIIIIIIIIIIIIIIIIIIIIIIIIIIIIIIIIIIIIIIIIIIIIIIIIIIIIIIIIIIIIIIIIIIIIIIIIIIIIDDDDD
@HISEQ:969:HM2KJBCX2:2:1101:8597:49143 2:N:0:ACTATGCA
GAAACGGAAACGCCCAACTATCCCTATTAATCATTACGTCGATCCTAGAAACCAACAAAATAGAATCAAACGTCCTATTTCGTTATTCCATGCTAATGTATTCAAGCGTGAGCCTGCTTTAAACACTCTAATTTTTTCAAAGTAACAGTCCTGATTCCCCAAGACACCAAATTAATGACATCATGGTTCGTCAGAAGGTAGAAATCAATAATACCAGTACGTACAATAGCACGACCAATAAATTGATCCCGAAATTCAACTACGAGCTTTTTAACTGCAACAACTTTAATATACGCTATTGGAGCTGGAATTACCGCGGCTGCTGGCACCAGACTTGCCCTCCAA
+
D@DDDGIHHHHHGIIIIIIIIIIHIIIIIIIHHIIIIIIIIIHHDHHIHIIHIHIIIIIIIIIIIIFFHHHHHCEGHIEHEHHICHIHHHIHIHEIHIIIIGIIHHGHHHHIIHFHHIHIFHIHIIIHIIIIIIIHIIIIIIGGIIIIIIHHIIIIHEGHIIIIIHHIHIIIHIIIHIIIIIIIIHDHIHIIIIIIIIIHHIIIIIHIIIIIIHIIIIHHHIIIHIGIIIIIIIHHIIIIIIIIIIIIIIHIIIIHHHIIIIIIIIIIIIIIIIIIIIIHIIIIIIIIHIHCIIIIIIIIIIIIIIIIIIIIIIIIIIIIIIIIIIIIIIIIIIIIHGIIDDDDD
@HISEQ:969:HM2KJBCX2:2:1101:17711:49732 2:N:0:ACTATGCA
GAAACGGAAACGCCCAACTATCCCTATTAATCATTACGTCAATCCTAGAAACCAACAAAATAGGATCAAACGTCCTATTTCATTATTCCATGCTAATGTATTCAAGCGTTAGCCTGCTTTAAACACTCTAATTTTTTCAAAGTAACAGTCCTGTTTCCCTGCAACACCAAATTAATGACATTACAGTTCTTCAAGAAGGAGGAACCAGTAAAGCCAGTACATACCAGAGGCACGACCAACCTACTAATCCCGAAATTCAACTACGAGCTTTTTAACTGCAACAACTTTAATATACGCTATTGGAGCTGGAATTACCGCGGCTGCTGGCACCAGACTTGCCCTCCAA
+
@DADDIIIIIIIIIIIIIIIIIIIIGHIHIIIIIIIIIIHHIIIIHIHIIIGEHHIHIIFHIHDHIII@GFGGHIIIIGHIIIIIIIFHIIHHIIIIIHIIIIIIIHHHHIIIIIIIHGHIHHHIIIIIIIIIIIIIHIIIIHIIHIIIIIIIIIIIIIIIIIIIIIIIIIHIIIIIIIIIIIIIIIIHIIIHIIIIIIHGHHHIHHIIIHIIGIIIIIIHHIIIIIIIIHIIIIIIIIIHHHHGIIHIIHIIIIIIIIIIHHIIIIIIIIIIIHIIIIIIIIIIIIIIIIIIHIIIIIIIIIIIIIIIIIIIIIIIIIIIIIIIIIIIIIIIIIIIIIIIDDDDD
@HISEQ:969:HM2KJBCX2:2:1101:12756:49357 2:N:0:ACTATGCA
GAAACGGAAACGCCCAACTATCCCTATTAATCATTACATCGATCCTAGAAACCAACAAAATAGAATCGGATGTCCTATTTCATTATTCCATGCTAATGTATTCAAGCGTGAGCCTGCTTTAAACACTCTAATTTTTTCAAGGTAACAGTCCTAATTCCCCGTGACACCAAATTAATGGCATTACGGTTCTTTAGAAGGTGAGAAATCAATAATATCAGTACATACCAACGGCATGACCGAAACATTGATCCCGAAATTCAACTACGAGCTTTTTAACTGCAACAACTTTAATATACGCTATTGGAGCTGGAATTACCGCGGCTGCTGGCACCAGACTTGCCCTCCAA
+
BDBD@GEGEHEHCDHH?EFHHHIIGECGHEEGGHEEHIEFHFHFHHICH?F11DFH?HIHHI?C<FCEH=ECGCCHEHFCHHHIGHCFHHHHEHHI?HHIGEGGEHHGHHHHHFHHHD@CIHHFCGB1CHHHHEHHDHHHHEEIIHFGFGHHGHHH/<HGCGGHHHHFHGHHHHGH@FHFIHGFGEHFCFIHFHHGFCH;HIHGHHHHHEHHG?FGHIHGEHHEHEHHC@GEFCHGHHHHHGHF@DGEEEHHHIIHEHEIHHHHCIIHEEHEFC1<CHFEGIHHGEE@FEHIGIEHGCHHHIIIHIIIIHHHHHIHHHDIIIIGHFCFEHIIHIHIHIIIIHABADD
@HISEQ:969:HM2KJBCX2:2:1101:16656:49488 2:N:0:ACTATGCA
GAAACGGAAACGCCCAACTATCCCTATAATCATTACATCGATCCTAGAAACCAACAAAATAGAATCGGATGTCCTATTTCATTATTCCATGCTAATGTATTCAAGCGTGAGCCTGCTTTAAACACTCTAATTTTTTCAAGGTAACAGTCCTAATTCCCCGTAACACTAAATTAATGGCATTACGGTTCTTTAGAAGGTGAGAAATCAATGATAACAGTGCATACCAACGGCATGACCGAAATATTGATCCCGAAATTCAACTACGAGCTTTTTAACTGCAACAACTTTAATATACGCTATTGGAGCTGGAATTACCGCGGCTGCTGGCACCAGACTTGCCCTCCAA
+
@DDDDIIIIIIIIIIIIIIIIIIIIIIIIIHIIIIIIIIIIIIIIIIIIIIGIIIIIIIIHHIIIIIHFHIIIIIIIHIIHIIIHIIIIHIHIEHIIIIIIEHHHHIIIIIHIIIIHIIHIHHIIIIIIHIIIHIHIIHIHHHHIIHGHIIIIIIHHHHIIIHIIIHHIIHIHIIIGHIIIHIGHEIIIIHIIIIIIIIIIIIIHIIIIIIIIIIIIHIGIIIIHIIIIIIIIIIIIIIIIIIIFIHIIHIIIIIIIGIIIIIIIIIIIIIIHHGIIIIIIIIIIIIIIIIIHIIIIIHHIIIIIIIIIIIIIIHIIIIIIIIIIIIIIIIIIIGIIIIIIDDDDD
@HISEQ:969:HM2KJBCX2:2:1101:13962:50364 2:N:0:ACTATGCA
GAAACGGAAACGCCCAACTATCCCTATTAATCATTACGTCGATCCTAGAAACCAACAAAATAGAATCAAACGTCCTATTTCGTTATTCCATGCTAATGTATTCAAGCGTGAGCCTGCTTTAAACACTCTAATTTTTTCAAAGTAACAGTCCTGATTCCCCATGACACCAAATTAATGACATCATGGTTCGTCAGAAGGTAGGAACCAATAATGCCAGTGCGTACCGAAGCATGACCGACAATTTGATCCCGAAATTCAACTACGAACTTTTTAACTGCAACAACTTTAATATACGCTATTAGAGCTGGAATTACCGCAGCTGCTGGCACCAGACTTGCCCTCCAA
+
DDDCDIHIGIHIIHIIHHIIIHIIIGIIIIIIIIIHIHIIIIHIIHIIIIIIIIGIIIIIIIIHIIHHHIIIIIIIHIHHIIIIIIIIGIIIIIIHIHHIHIHIHIIHIIIHHIIHIHHHHIIIIIIIIIIIIIIIIIHIHIIIIIIIIIIIHIIIIHIIIIIIIIIIIIIIIIIIIIIIIIIIIIIIIIIIIIIIIIIIIIIIIIIIIHIIIHIIHHIIIIIIIIIIHIIIIIIIIIIIIIHFIIIIIIIIIIIHIIIIIIIIIHIIIIIIIHIIIIIIIIHHIIIIIIIIIIIIIIIIIIIIIIIIIIIIIIIIIIIIIIHIIIIIIIIIIIIIIIIIDDDDD
@HISEQ:969:HM2KJBCX2:2:1101:6031:50349 2:N:0:ACTATGCA
GAAACGGAAACGCCCAACTATCCCTATTAATCATTACGTCAATCCTAGAAACCAACAAAATAGGATCGAACGTCCTATTTCATTATTCCATGCTAATGTATTCAAGCGTTAGCCTGCTTTAAACACTCTAATTTTTTCAAAGTAACAGTCCTGTTTCCCTGCAACACCAAATTAATGACATTACAGTTCTTCAGAAAGGAGGAATCAGCGAAGCCAGTGCATACCAGTGGCACGACCAACCTGCTGACCCCGAAATTCAACTACGAGCTTTTTAACTGCAACAACTTTAATATACGCTATTGGAGCTGGAATTACCGCGGCTGCTGGCACCAGACTTGCCCTCCAA
+
D@DD?GGCHDH?CEDH?EHHHHHCHEF?HHIGHEHHHFEH=GCECF?FCEGHGE<C1FGEHIIGIGHE0?CD@GHH?CEHGH@<CFEHHG1<1FEHE@CGGIHHHIIHIHHHGHIHIHHHFHGF6EHF@FHFGHHEEGHIHHHHIIHIIIIIHGECEHHHEHGHEFEHEHEHHHHIIIHIHGHHHEEEGCHHHEEIIGEHGHH?IHEEGHGIIHHFHFE@EHHFHHH@CFHHF1HECDECG<@FBCFHIIHHEHIIIHHHHFHHGEGHHEIIIIHIIIIHHGFHFGHHIHHIIIHHHF@CHIIIHCIHIHHEIHIHH?HHHHHFIHIIIHHIHFE@HHHHHD@DDD
@HISEQ:969:HM2KJBCX2:2:1101:5238:50635 2:N:0:ACTATGCA
GAAACGGAAACGCCCAACTATCCCTATTAATCATTACGTCAATCCTAGAAACCAACAAAATAGGATCAACGTCCTATTTCATTATTCCATGCTAATGTATTCAAGCGCGAGCCTGCTTTAAACACTCTAATTTTTTCAAAGTAACAGTCCTGATTCCCCGCCACACCAAATGAATGACATGATGGTTCGTCAGAAGGTAGGAACCAGTAACACCAGTACGTACCTAAGGCACGACCAACGTACTGATCCCGAAATTCAACTACGAGCTTTTTAACTGCAACAACTTTAATATACGCTATTGGAGCTGGAATTACCGCGGCTGCTGGCACCAGACTTGCCCTCCAA
+
DDDB@@H=EHFHIGHHHIHI?@<CGHHIIIEHH<DCEHGHIIGHEHHIHFHIHIIIIEEHIH<<GHHIHH0<<EHHH?E?GH@HHHHGFE1F<GHEGHGCFEHGHHD?HDC@E?HHC@HHIIIIIIHIIHHH@GHHEIIHGEHFHIFHH@FGHHDHIHDHHIIHHHIIHHHIIHIHHHGHFIIHHCD?E8IIHHHEIIHHFHHIIIGIIIIIHIIIHH?IHHGIIHIIIGI=IIG<IIIIHHHHIIHHHHHHIHGG?HIIHEHGIHHIIIHGIHEIIIIIIIIIIIIHIHIHHIIIIIIIIHIIIIIIIIIIIIIIIHIIIIIIIIIIIIIIIIIIIIIHDDDDD
@HISEQ:969:HM2KJBCX2:2:1101:4120:52253 2:N:0:ACTATGCA
GAAACGGAAACGCCCAACTATCCCTATTAATCATTACATCGATCCTAGAAACCAACAAAATAGAATCTGATGTCCTATTTCATTATTCCATGCTAATGTATTCAAGCGTAAGCTTGCTTTAAACACTCTAATTTTTTCAAGGTAACAGTCCTAATTCCCCATAACATCAAATAAATGACATTATGGTTCTTTAGAAGGTGAGAACCAATAAAACCAGTACATACCAAGGCATGACCGATTCCTTGATCCCGAAATTCAACTACGAGCTTTTTAACTGCAACAACTTTAATATACGCTATTGGAGCTGGAATTACCGCGGCTGCTGGCACCAGACTTGCCCTCCAA
+
DDDDDIIIIIFHHHHGHIIHIHHIIIIIIIIGIIIIIHHHHHHIIIIIHIIHHHIIIHHHIIHIIIGHHIEHHHHIGHHIIHHIIIHHH@1CGHIIIIIIIHHIIGEHIIIIIIHHIHIIIIHIIIHHIIIIHIHHHIIIIIHIIIHIIIIIIIIIIIHHIHIIIIHIIIIIIIIIIIHIIIIIIIIIIIIIIIIIIIIIIIHIIIIIIIIIIIIIIIIIIIIIIII<IHIHIIIIIIIIHIIHIIIIIIIIIIIIIIIIIIIIIIIIIIIIIIIIIIIIIIIIIIIIIIIIIIIIIIIIIIIIIIIIIIIIIHIIIIIIIIIIIIIIIIIIIIIIIIIIDDDDD
@HISEQ:969:HM2KJBCX2:2:1101:3955:52000 2:N:0:ACTATGCA
GAAACGGAAACGCCCAACTATCCCTATTAATCATTACGGTGGTCCTAGACCAACAAAATAGAACCAACGTCCTATTCTATTATTCCATGCTAATCTATTCAAGCAAAAGCCCGCTTTAAACACTCTAATTTTTTCAAGGTAATGGTCCTGGTTCCCCGACACACCCAATAAAGGGCATACCGGCTCACCAGAAGGATAGACCCGACAGCAGAACAGTACTCGCCAGAGACGGACCGTCCGGTCAGGCCTAAAATTCAACTACGAGCTTTTTAACTGCAACAACTTTAATATACGCTATTGGAGCTGGAATTACCGCGGCTGCTGGCACCAGACTTGCCCTCCAA
+
DDDDDIIIIIIIIIIHIIIIIIIIIIIIIHIIIIGIIHIIIIIHIIIIIIGHIIIIIEHIHIIIIIHHIHGHIHFGHIHIIIIIIIIIHIIIIIIIIHDIHGHHHIIIHIIIIHHIIIIIHIIIIIIIIHIIHHIIIIIIIIIIIIIIIIIIHIHHIIIHIHIIIIIIIIIIIIHIIIIIIIIIIHIHHIIIIIIIIIHIIIIIIIIIIIIIIIIIHIIIIIIIIIIIIIIIIHHHIIIIIIIIIIIIIIIIIIIIIIIIHIIIIIIIIHIIIIIIIIIIIIIIIIIIIIIHIIIIHHHIIIIIIIIIIIIIIHIIIIIIIIIIIIIIIIIIIIIIIIIDDDDD
@HISEQ:969:HM2KJBCX2:2:1101:18957:51132 2:N:0:ACTATGCA
GAAACGGAAACGCCCAACTATCCCTATTAATCATTACGGTGATCCTAGAAACCAACGAAATAGAATCAGTCCGTCCTATTTCATTATTCCATGCTAATGTATTCAGACGTTAGCCTGCTTTAAACACTCTAATTTTTTCAAAGTAACAGTCCTGATTTCCAATCACACCAAATTAATGACATGAAAGTTCCTCAGAAGGTAGAGATTTATCTCACCAGTACAGACAATTAAGCCTGACCAATGGGTAAACCCCGAAGTTCAACTACGAGCTTTTTAACTGCAACAACTTTAATATACGCTATTGGAGCTGGAATTACCGCGGCTGCTGGCACCAGAC
+
DD@DDIIIIIIIHHHIIIHIIIIIIIIIIIEHIHIGHIHIIHIHIIIIIIIIHHIIHGHHHIIIHIIIIIIFFHHHHIHHHIIIGIIIHIIIIHHHIIIIIIIIIIIIIHIIIIHIIHIIIIIIIIIIIIGIIHIHIIIIHIIIIIIIIHIIIIIHIIIIIIHIIIIIIIIIHIIIIIIIIIIIIIIIIIHHIHIIIIIIIIIIIIIHHIIIIIIIIIIIIIIIIIIIIIIHIIHHIIIIIIIHHIIIIIIIIIIIIIHIIIIIIIIIHIIIIIIIIIIIIIIIIHIIHIIIIIIIIIIIIIIIIIIIIIIIIIIIIIIIIIIIIIIIIIIIDDDDD
@HISEQ:969:HM2KJBCX2:2:1101:8475:52461 2:N:0:ACTATGCA
GAAACGGAAACGCCCAACTATCCCTATTAATCATTACATCGATCCTAGAAACCAACAAAATAGAATCGGATGTCCTATTTCATTATTCCATGCTAATGTATTCAAGCGTGAGCCTGCTTTAAACACTCTAATTTTTTCAAGGTAACAGTCCTAATTCCCCGTGACACCAAATTAATGGCATTACGGTTCTTTAGAAGGTGAGAAATCAATAATATCAGTACATACCAACGGCATGACCGAAACATTGATCCCGAAATTCAACTACGAGCTTTTTAACTGCAACAACTTTAATATACGCTATTGGAGCTGGAATTACCGCGGCTGCTGGCACCAGACTTGCCCTCCAA
+
DDDDDIIIIIIIIIIIHIIIIIIIIIIIIIIIIIIIIIIIIIIIIIHIIIIIHIIIIIIIIGIIIIIHHCHDHHIHIIIIIIIIIIIIIIIIIIHIIIIIIIIIIHHHIHIHHIIIIIIIIIIIIIIIIIIIIHIIIIIHHIIIIIIHIIIIIIIIHIIIIIIIIIIIIIIIIIIIIIIIIIIIIIIIIIIIIIIIIIIIIIIIIIIIIIIIIIIIIIIIIIIIIIIIIIIIIIIIIIIIII?IIHIIIIHIIIIIIIIIIIIIIIIIIIIIIIIIIIIIIIIIIIIHIIIIIIIIIIIIIIIIIIIIIIIIIIIIIIIIIIIIIIIIIIIIIIIIIIIIIIDDDDD
@HISEQ:969:HM2KJBCX2:2:1101:13072:52308 2:N:0:ACTATGCA
GAAACGGAAACGCCCAACTATCCCTATTAATCATTACGGTGATCCTAGAAACCAACAAAATAGAACCATGCCGTCCTATTCTATTATTCCATGCTAATGTATTCGAGCAAAATGCCTGCTTTAAACACTCTAATTTTTTCAAGGTAAAGGTCCTGGTTCCACATGACACCCAATTAAGGACATCATGCTTCTCCAGAAGGTGAGAAATCAACTGCGACAGTTCATACCCCTTAAGGCACGACCATCACGTCAATCCCGAAATTCAACTACGAGCTTTTTAACTGCAACAACTTTAATATACGCTATTGGAGCTGGAATTACCGCGGCTGCTGGCACCAGACTTGCCCTCCAA
+
DDDD@@H=@CHH?E?@?HEFH?11<CGHHG@1<CHEHHDGE1D<DHFEE@GGCEHH1<D@<<@HIIHFEE<DDH</0<D1<1<DH1<@<FFF?HH11<<<FDC8HGIHHHHIHHGHHG?HAGEG@HBFHHEHGHF?CFEHHGHHEGFEHGIH5EGHCHIHHGHEIHHHHHHIIIHHIIHDFFGE?IIHF<IIGHIFGGHFFCEHHHHHHHCHHHCCF?EHGHHHIHDHIHFGFHEHHIIGIFHIHC@GHGIHHHHHIGIIIGIHHHHHIHIHHEHIHHHGCFHIIHHHGFGFCHFHHE@CCHIHIIIIIIIIHIHHHHGIHHHHHIHIHHHFIIHIHFCEEEEFIHGDBDDC
@HISEQ:969:HM2KJBCX2:2:1101:10413:52215 2:N:0:ACTATGCA
GAAACGGAAACGCCCAACTATCCCTATTAATCATTACGTCGATCCTAGAAACCAACAAAATAGAATCAAACGTCCTATTTCATTATTCCATGCTAATGTATTCAAGCGCGAGCTTGCTTTAAACACTCTAATTTTTTCAAAGTAACAGTCCTGATTTCCCATGACACCAAATTAATGACATCGTGGTTCGTCAGAAGGGAGAAACCAATAATGCTAGTACGTACAAAGTACGACCGACATATTAGTCCCGAAATTCAACTACGAGCTTTTTAACTGCAACAACTTTAATATACGCTATTGGAGCTGGAATTACCGCGGCTGCTGGCACCAGCTTGCCCTCCAA
+
DDDDDIHHHIIIIHIHIIIIIIIIIIIIIIIIIIIIIIIIIIIIIIIIIIIIIIIIFHHIIIHIIHIIIIIHHHIIHIIIIIIIHIIHIIHHFHHIIIIIIGIIIHHIIHIIIIIHIIIIIHIIIIIIIIIIIIIIIIIIIIIIIIIIIIIHIIIIIIIIIIIIIIIIIIIHHIIIIIIIIIIIHIIIIIIIIIIIIIIIIIIIHIIIIIIIIIIHIIIIIIIIIIIIIIIIIHIIIIIIHIIIIHIIIIIIGIIIIIIHIIIIIIIIIIIIIIHIIIIIIIIIIHIIIIIIIIIIIIIIIIHIIIIIIIIIIIIIIIIIIIIIIIIIIIIIIIIIIIDDDDD
@HISEQ:969:HM2KJBCX2:2:1101:10271:51442 2:N:0:ACTATGCA
GAAACGGAAACGCCCAACTATCCCTATTAATCATTACATCGATCCTAGAAACCAACAAAATAGAATCGGATGTCCTATTTCATTATTCCATGCTAATGTATTCAAGCGTAAGCTTGCTTTAAACACTCTAATTTTTTCAAGGTAACAGTCCTAATTCCCCATAACATCAAATAAATGACATTATGGTTCTTTAGAAGGTGAGAACCAATAAAACCAGTACATACCGAGGCATGACCGATTCCTTGATCCCGAAATTCAACTACGAGCTTTTTAACTGCAACAACTTTAATATACGCTATTGGAGCTGGAATTACCGCGGCTGCTGGCACCAGACTTGCCCTCCAA
+
DDDDDHHIIIIHIIIIHGIIIIGIIIIIIIIIIGIIIIIIHIIHGGHIHIIIHIIIHHIIIIHHIIHHIIHHDHHIIIIHHIIIIGHHHIIIHIIIIIIIHHHIIHHIIIHIIIIHIHHIHIIHIHGIIIIIHIIIIIHIIIIIIIIIIIHIFHHIIHHHIIIIIIHIIIIIIIIIIIHIIIIIIIIIHIIIIIIIIIIHIHIIIIIIIHIIHIIIIIIIIIIIIIIIIHIIIHIIIIIIHHHHIIIIIIIIHIIIIHIIIHIIIIIIIIIIHHIIIHIIHIIIIIIIIIIIIIIIIIIIIIIIIIIIIIIIIHIIIIIIIIIHIIIIIIIIIIIIIIIIDDDDD
@HISEQ:969:HM2KJBCX2:2:1101:8766:51856 2:N:0:ACTATGCA
GAAACGGAAACGCCCAACTATCCCTATTAATCATTACGTCGATCCTAGAAACCAACAAAATAGAATCAAACGTCCTATTTCATTATTCCATGCTAATGTATTCAAGCGCGAGCTTGCTTTAAACACTCTAATTTTTTCAAAGTAACAGTCCTGATTTCCCGCGACACCAAATTAATGACATCGTGGTTCGTCAGAAGGGAGAAACCAATAATGCTAGTACGTACAAAGTACGACCGACATATTAGTCCCGAAATTCAACTACGAGCTTTTTAACTGCAACAACTTTAATATACGCTATTGGAGCTGGAATTACCGCGGCTGCTGGCACCAGACTTGCCCTCCAA
+
DDDDDIIIIIIIIIIIIIIIIHIIIIIIIIIIIIIIIIIIIIIIIIIIIIIIGHIIIHIIIIIIIIIIIIIHHIIIIIIIIIIGIIIHHIIIHIIIIIIIIHIIIIIIIIIIIIIIIIIIIIIHIIIIIIIIIIIIIIIIIIIIIIIIIIIIIIIIIIIIIIIIIIIIIIIIIIIIIIIIIIIIIIHIIIIIIIIIIIIIIIIIIIIIIIHIIIIIIIIIIIIIIIIIIIIIIIIIIIIIIIHIIIIIIIIIIIIIIIIIIIIIIIIIIIIIIIIIIIIIIIIIHIIIIIIIIIIIIIIIIIIIIIIIIIIIIIIIIIIIIIIIIIIIIIIIIIIIIIIDDDDD
@HISEQ:969:HM2KJBCX2:2:1101:5105:53120 2:N:0:ACTATGCA
GAAACGGAAACGCCCAACTATCCCTATTAATCATTACGGTGATCCTAGAAACCAACAAAATAGAACCATGCCGTCCTATTCTATTATTCCATGCTAATGTATTCGAGCAAAAATGCCTGCTTTAAACACTCTAATTTTTTCCAGGTAAACGTCCTGGATCCGCAAGACACCCAATTAAGGACATCAAGTTTCTCCAGAAGGTGAGAAATCAACAGCGACAGTTCATACCCCTTAAGGCATGACCATCACGTCAATCCCGAAATTCAACTACGAGCTTTTTAACTGCAACAACTTTAATATACGCTATTGGAGCTGGAATTACCGCGGCTGCTGGCACCAGACTTGCCCTCCAA
+
@@<D@1D0<CFCHHHHEEEGC111<DHEHHIIIIHHH@=C11D1D1<1<CF?C@E01D@1DF1<GFH11D@C/</C0CG1<<D1C11<111<1CDC1DGCC1<CEF@CCEHHHI,F5?EHHG<EB1EA@ACHHHFHHHHGF$CHCEFDF%EIHCE6IGIHDHGCCHC@C?EIIHIIHIIGIGHHCEFDGHHHIFHIFHEIGHHHGIIHHIIIIHECGIIIIIIHIIHIGIGGIIIGHGIFGHHEHGIHHFEGIIHDHHFHHHHIHHHIIHHHECHHIIIGIHIIIIIIFHHIIIHIIIHHHIIIIIHHIIIIIHHIIHFIHIIHGIIIIIHIIHIIIHIHHGIHHIIHBACDD
@HISEQ:969:HM2KJBCX2:2:1101:10790:52662 2:N:0:ACTATGCA
GAAACGGAAACGCCCAACTATCCCTATTAATCATTACATCGATCCTAGAAACCAACAAAATAGAATCGGATGTCCTATTTCATTATTCCATGCTAATGTATTCAAGCGTAAGCTTGCTTTAAACACTCTAATTTTTTCAAGGTAACAGTCCTAATTCCCCATAACATTAAATAAATGACATTATGGTTCTTTAGAAGGTGAGAACCAATAAAACCAGTACATACCAAGGCATGACCGATTCCTTGATCCCGAAATTCAACTACGAGCTTTTTAACTGCAACAACTTTAATATACGCTATTGGAGCTGGAATTACCGCGGCTGCTGGCACCAGACTTGCCCTCCAA
+
DD@B<1DC<EHE/<<D1<D111<<CGEHIIHE<<FH@<G<<1<10DD@CHF111<E1CGHHIIE@11CGC0<D<F@FEF<<FCHH@H1<DGH?EHHI?<GH<@<D9EGCGG111AC?1HFCD<C61<FC9CHII1D?8<A<@BIHGFD<<CGCCHHGFCCEG<F<C<#<CDDCC<<DEH@GHFEC@D0HDG<C0F<<.F@FEEHGFHCIHGGCH?HGHDACIHHHFHG:>F0<<EEHGIHD<1DHDDHCED@<<<1HCCCD<<1<@HF<C<H@CH@HCC<C<<EIHF<11D<</G<@CGD<HIHG1?HG<1CC/C<C?HEG@CC<1CCGD<<<1<CFIIIDD<<0
@HISEQ:969:HM2KJBCX2:2:1101:18469:52522 2:N:0:ACTATGCA
GAAACGGAAACGCCCAACTATCCCTATTAATCATTACGTCAATCCTAGAAACCAACAAAATAGGATCAACGTCCTATTTCATTATTCCATGCTAATGTATTCAAGCGCGAGCCTGCTTTAAACACTCTAATTTTTTCAAAGTAACAGTCCTGATTCCCCACCACACCAAATTAATGACATGATGGTTCGTCAGAAGGTAGGAATCAGTAACACCAGTACGTACCGAAGGCACGACCAGCGTACTAATCCCGAAATTCAACTACGAGCTTTTTAACTGCAACAACTTTAATATACGCTATTGGAGCTGGAATTACCGCGGCTGCTGGCACCAGACTTGCCCTCCAA
+
<D@?@<0E0CCE?HHHGEHHIHFHIIFHGHEHECGECCHECGEHCH@FEGH@1<FHCDCHHHF??@11<CCEHECHCEHHGII?1D<<1D1CFE1HHHF@GHEHHHI<E@D@@6@@HHGHFCE86@EFCHHHF1FIHF<G@?EHGFEA@?HHHHHHHHFBE8HEDDFHCFHGFEIHHHHIHGIIHIHEHGEHHEHECHIIH;IHHGF@HIHHHG@;HHIHIHEHGIHEC=HHF<CEEDHIHEHGHHHEDFFC@IIIHIHEHEHH@GIHHIIIIIHIIIIIIHGEGGHGHHHEEHHEIIIHHIIIHIHIIIIIHDCHIIIIHIIIIHHHGIHIIHIIIIIIDCDDD
@HISEQ:969:HM2KJBCX2:2:1101:12155:53231 2:N:0:ACTATGCA
GAAACGGAAACGCCCAACTATCCCTATTAATCATTACTTCAGTCCTAGAAACCAACAAAATAGAACCGAAGTCCTAAATTATTATTCCATGCTAATGTATTCAAGGCATAAGCCTGCTTTAAACACTCTAATTTTTTCAAAGTAATAGAGTTAGATCGCGACGACAACCCAGTGAAGGGCGCCGCCGTTTTCTAGCAGGATGGCAGACACGCGCCAGCACTCACACTCGTAACCGAGGCGGGCCAGGTGCGTCAAACCAGAAATCCAACTACGAGCTTTTTAACTGCAGCAACTTTAATATACGCTATTGGAGCTGGAATTACCGCGGCTGCTGGCACCAGACTTGCCCTCCAA
+
DDDDDIIIIIIIIHIIIHIIIGHIIIHIHHIIIIIHIIIIIGIHIIIIIIIHIHIIIIIIIIHHHIIIIIIIIIHIIIIIIIIIIIHIIIIIHHHIIIIIIEHHHIIIIIIIIIIIIIIIHHHIIIIIIIHIHIIIIIIIIIIIIIIIIIIIIIIIIIIIIIHHIIIIIIIIIHIIIIGIIIIIIIIIIIIHIIIIIIIIIIIIIIHIIIHIIIIIIIIIIIIIIIIIIIIIIIIIIIIIIIIIIIIIIIIHGIIIIIIIIIIIIIIIIHIIIIIIIIIIIIIIIIIIIIIIIIIIIIIIIHIIIIIIIIIIIIIIIIIIIIIIIIIIIIIIIIIIIIIIIIIIIIIIIDDDDD
@HISEQ:969:HM2KJBCX2:2:1101:8631:53226 2:N:0:ACTATGCA
GAAACGGAAACGCCCAACTATCCTATTAATCATTACGTTGATCCTAGAAACCAACAAAATAGAATCGAACGTCCTATTTCATTATTCCATGCTAATGTATTCAAGCGCGTGCCTGCTTTAAACACTCTAATTTTTTCAAAGTAACAGTCCTGATTCCCCACGACACCAAATTAATGACATCATGGCTCCTCAGAAAGGAGAAACCAATAACACCAGTACATACCAGAGGCATGACCGACGTATTGATCCCGAAATTCAACTACGAGCTTTTTAACTGCAACAACTTTAATATACGCTATTGGAGCTGGAATTACCGCGGCTGCTGGCACCAGACTTGCCCTCCAA
+
DDDDDIIIIIIIIIIIIIIIIIIIIIIIIIIIIIIIIIIIIIIIIIIIIIIHIIIIIIIIIIIIIIHIIIIIIIIGIHIIIIIIHIIHIIHIHIHIIIIIIHHIIIIIIIHIIIIIIHIIIIIIIIIIIIIIIIHIIIIIIIIIHIIHIHIIIIIIIIIIIIIIIIIIIHFHIIIIIIIIIIHIIIIIIIIIIIIIIIIIIIIIIIIIIHIHIIIIIIIIIIIIIIIIIIIIIIIIIIIIIHHGIIIIIIIIIIIIIIIIIIIIIIIIIIIIIIIIIIIIIIIIIIIIIIIIIIIIIIIIIIIIIIIIIIIIIIIIIIIIIIIIIIIIIIIIIIIIIIIIDDDDD
@HISEQ:969:HM2KJBCX2:2:1101:8515:53475 2:N:0:ACTATGCA
GAAACGGAAACGCCCAACTATCCCTATTAATCATTACGTCGATCCTAGAAACCAATAAAATAGAATCAAACGTCCTATTTCGTTATTCCATGCTAATGTATTCAAGCGTGAGCCTGCTTTAAACACTCTAATTTTTTCAAAGTAACAGTCCTGATTCCCCATGACACCAAATTAATGACATCATGGTTCGTCAGAAGGTAGGAATCAATAATACCAGTACGTACAATAGCACGACCAATAAATTGATCCCGAAATTCAACTACGAGCTTTTTAACTGCAACAACTTTAATATACGCTATTGGAGCTGGAATTACCGCGGCTGCTGGCACCAGACTTGCCCTCCAA
+
BDDDDIIIIIIIIIHIIIFHIIIIIIIIIIIIIIIIIHIHIIIIIHFHHIIHHHGIHIIIIIHIIIIIIIIIIHHIIIIIIGIIIIHIEHIIIIGIIIHHHIIHIIIIIIIIIHIIIIIIHHIHIIIIIIIIIIIIIIIIIIIIIIIIIIIIIIIIIIIHIHIIIIIIIIIHHIIIIIIIIIIIIIIIIIIIIIIIIIIIIIIIIIIIIIIIIIIIIIIIIIIIIIIIIIIIIIIIIIIIIIIIIIIHIIIIIIIIIIIIIIIIIIIIIIIIIIIIIIIIIIIIHHHIIIIIIIIIIIIIIIIIIIIIIIIIIIIIIIIIIIIIIIIIIIIIIIIIIIIIDDDDD
@HISEQ:969:HM2KJBCX2:2:1101:16331:54491 2:N:0:ACTATGCA
GAAACGGAAACGCCCAACTATCCCTATTAATCATTACGTCGATCCTAGAAACCAACAAAATAGAATCAAACGTCCTATTTCGTTATTCCATGCTAATGTATTCAAGCGTGAGCCTGCTTTAAACACTCTAATTTTTTCAAAGTAACAGTCCTGATTCCCCAAGACACCAAATTAATGACATCATGGTTCGTCAGAAGGTAGGAATCAATAATACCAGTACGTACAATAGCACGACCAATAAATTGATCCCGAAATTCAACTACGAGCTTTTTAACTGCAACAACTTTAATATACGCTATTGGAGCTGGAATTACCGCGGCTGCTGGCACCAGACTTGCCCTCCAA
+
@DADDHIIIIIG<HHIIIHIHHHIHHIIIIIIGIIIIIIIIHHHHHHIHEHHHIIIIEHHF<CHHIHHHIHHHHIIIIIIIIIIHHHEHCHHIIHIIHIIHHIIIIIHIIIIIHHHHHGGGCHHIHIIHHIHHHIIIHIHHGEIIGIHIHIHHHHIIHHCIHHIIIHIIHFHHIIHHIHHHIIIIIHIHHHIIIIIIIHIHHHGGIIHIIIIHHIIIHIHIIIIIIIIH=IHIIIIIIIIIHHIHHEIIIIIIIHIIIHIHIIIIIIIIIIIIIHHIIHIIIHGFGGIHIIIIIIIHIIIIHIIHHHHHHIIIIIIIIIIIIIIIIIIIHHGIHHHHIIIDDDDD
@HISEQ:969:HM2KJBCX2:2:1101:17334:54415 2:N:0:ACTATGCA
GAAACGGAAACGCCCAACTATCCCTATTAATCATTACGTCGATCCTAGAAACCAACAAAATAGGGTCAAACGTCCTATTTCATTATTCCATGCTAATGTATTCAAGCGTGTGCCTGCTTTAAACACTCTAATTTTTTCAAAGTAACGGTCCTGATTCCCCATGACACCAAATTAATGACATCACAGTTCGTCAGAAGGTAGAAATCAATAATACCAGTGCATACCAGAGGCACGACCAATATATTGATCCCGAAATTCAACTACGAGCTTTTTAACTGCAACAACTTTAATATACGCTATTGGAGCTGGAATTACCGCGGCTGCTGGCACCAGACTTGCCCTCCAA
+
DDDCDIIIIIHIIIIIIIIIIIIIIIIIIIIIIIIIIHIIIIIIIHIHIIIGIIIIIIGHHH@HHGHHIIIHHIIIIIIIHIIHIIGIIIIGIHIIIHIIIIHIIIIIIIIIIIIIIIHIIHHIIIIIIIHIIIIHIHIIIHIIIIIIIHIIIIIIIIIIIIIIIIIIIIIIIIIIIIIIIIIIIIIIIIIIIIIIIIIIIIIIIIIIIIIIIIIIIIIIIIIIIIIIIIIIIIIIIIIIIIHIHIIIIIHIIIIIIIIIIIIIIIIIIIIIIIIIIIIIIIIIIIIIIIIIIIIIIIIHHIIIIIIIIIIIIIIIIIIIIIIIIIHIIIIIIIIIIIIIIDDDDD
@HISEQ:969:HM2KJBCX2:2:1101:1853:55233 2:N:0:ACTATGCA
GAAACGGAAACGCCCAACTATCCCTATTAATCATTACGTCAATCCTAGAAACCAACAAAATAGGATCGAACGTCCTATTTCATTATTCCATGCTAATGTATTCAAGCGTTAGCCTGCTTTAAACACTCTAATTTTTTCAAAGTAACAGTCCTGTTTCCCTGCAACACCAAATTAATGACATTACAGTTCTTCAAGAAGGAGGAACCAGTAAAGCCAGTACATACCAGAGGCACGACCAACCTACTAATCCCGAAATTCAACTACGAGCTTTTTAACTGCAACAACTTTAATATACGCTATTGGAGCTGGAATTACCGCGGCTGCTGGCACCAGACTTGCCCTCCAA
+
DDCD@HHIIIIHGHIIIIIIIIIIIIIIIHIIIIIIIIIHHIIIGEHIHGIHIIIGEHHGHGHF@HCGHCHHHHIIHIH1FFFEGECGE<CC11D1EHGIHIHFHHHHHEHIHHGFHCHHHHHCCHHHHGEHIHHIHHHIHHIHHFCBCCFHIIGIHIIIHGIHHHGHIIIHHHG@HFHHDHHHCIIGHHFIHHGIHIIHGHHGHHHIHHGIHGIIHHIIHEII<IHGIIIHHHIIIIHIIHGFEHHHIHIIIIIIHIIHHHHIIHIIIIIHIHIIIIIIIIIIIIIIIIIIHIIIIIIHHIIIIIIIIIIIIIIIIIIIIIIIIIIIIIIIIIIIIIIIIDDDDD
@HISEQ:969:HM2KJBCX2:2:1101:17338:55068 2:N:0:ACTATGCA
GAAACGGAAACGCCTAACTATCCCTATTAATCATTACGTCAATCCTAGAAACCAACAAAATAGGATCAAACGTCCTATTTCATTATTCCATGCTAATGTATTCAAGCGTTAGCCTGCTTTAAACACTCTAATTTTTTCAAAGTAACAGTCCTGTTTCCCTGCAACACCAAATTAATAACATTACAGTTCATCAGAAAGGAGGAATCAGCGAAGCCAGTACATACCAAAGGCACGACCAACCTGCTAACCCCGAAATTCAACTACGAGCTTTTAACTGCAACAACTTTAATATACGCTATTGGAGCTGGAATTACCGCGGCTGCTGGCACCAGACTTGCCCTCCAA
+
BDDADIHIIFGHHHHIHIHHHIIIHIIIIIIIIIIIIIHGHHHFHHHIHIIHIHIIIIIIHIFHHHHIIIIIHHHIHHHGHGIIIIIIIIHHIIHIIFHII@DGHDGIIHIIIFIHHFGGHIHHIIIIIIIHHHHHHHHIIIIHIIIFGHHHCGFHHGHIIHHHHIHIIHCCCHGHEHHIIHDHIHHCDHHHHHHIHHDGHFGHIEHHEHHIDCGFEFHHHCEHEHHGC@GHIFHHHHGCG@FAFF<C<HFCCG<HC1D<D<<0<1IIIHGHC<CIIIIHHHGC1EC@EIHHHHIHHHIIIIHGEHIHEIIIIHHECIHHHCHHHHHHIIHHHHHHHIIHDD@DD
@HISEQ:969:HM2KJBCX2:2:1101:14893:54832 2:N:0:ACTATGCA
GAAACGGAAACGCCCAACTATCCCTATTAATCATTACATCGATCCTAGAAACCAACAAAATAGAATCGGATGTCCTATTTCATTATTCCATGCTAATGTATTCAAGCGTGAGCCTGCTTTAAACACTCTAATTTTTTCAAGGTAACAGTCCTAATTCCCCGTGACACCAAATTAATGGCATTACGGTTCTTTAGAAGGTGAGAAATCAATAATATCAGTACATACCAACGGCATGACCGAAACATTGATCCCGAAATTCAACTACGAGCTTTTTAACTGCAACAACTTTAATATACGCTATTGGAGCTGGAATTACCGCGGCTGCTGGCACCAGACTTGCCCTCCAA
+
DDDDDIIIIIIIIIIIIHIIIIIIIIIIIIIIIIIIIIIIIIIIHIIIIIIIIIIIIIIIIIIIIIIIIIIIIHHIIHIIIIFHIIIGIIIIIIHIHIIIIIIIIIIIIIIIHIIIIIIIHIIIIIIHHIIIIIIIIIIIIHIIHIHIHIIIIIIIIIIIIIIIIIIIIIIIIIIIIIIIIIIIIIIIHIIIIIIIIIIIIIIIIIIIIIIIIIIIIIIIIIIIIIIIIIIIIIIIIIIIIIIIHHIIIIIIIIIIIHIIIIIIIIIIIIIIIIIIIIIIIIIIIIIIIIIIIIIIIIIIIIIIIIIIIIIIIIIIIIIIIIIIIIIIIIIIIIIIIIIIIIDDDDD
@HISEQ:969:HM2KJBCX2:2:1101:19549:54528 2:N:0:ACTATGCA
GAAACGGAAACGCCCAACTATCCCTATTAATCATTACGTTGTACCTAGAAACCAACAAAATAGGTTCGAACGTCCTATTTCATTATTCCATGCTAATGTATTCAAGCGTTTGCCTGCTTTAAACACTCTAATTTTTTCAAAGTAACAGTCCTGACTCCCCACAACACCAAATTAATGACATCATGGTTCATCAGAAGGGAGAAATCAACGACGCCAGTGCGTACCGAAGGCACGACCGACGTATTGATCCCGAAATTCAACTACGAGCTTTTTAACTGCAACAACTTTAATATACGCTATTGGAGCTGGAATTACCGCGGCTGCTGGCACCAGACTTGCCCTCCAA
+
DBADDIIIIIIIIHIHIIIIIIIIIHIIIIIIHHIIIIGHIIIIHHIIIGHC1CFHHHHIHIIIHIIIIIIDHHIHHHHGHHIIGHHIGHHHHIIIIHIIIHIIIFHGHIHHHHHHHHFHIHIBGHEHIIFHHFH@E@HEHIHHHIEHCHHHHHHIIGIHHHIFEEGGHIHHIIHIHHIGHIIHEGHFHFHHFCFEHHCHHIIHHIIHFHCGHEG@8HCHIIHGHHHHHCIIHHHHCDCHHIF<<CIHHHHHIHHFHEHGC0HEHGCHHHHHHIHHIIHHHHH@HHCIIIHHHIIIHEIIIHIIHGCHIIIHIHIIHGHIIIHIHHGEGFECEIHHEIIIIDDAAD
@HISEQ:969:HM2KJBCX2:2:1101:3958:55533 2:N:0:ACTATGCA
GAAACGGAAACGCCCAACTATCCCTATTAATCATTACGGTGATCCTAGAAACCAACGAAATAGAATCAGTCCGTCCTATTTCATTATTCCATGCTAATGTATTCAGACGATAGTCTGCTTTAAACACTCTAATTTTTTCAAAGTAACAGTCCTGATTTCCAACCACACCAAATAAATGGCATGAAAGTTCCTCAGAAGGTAGAGATCCATCTCACCAGTACAGACAATTAAGCCTGACCAATGGGTAGACCCCGAAGTTCAACTACGAGCTTTTTAACTGCAACAACTTTAATATACGCTATTGGAGCTGGAATTACCGCGGCTGCTGGCACCAGACTTGCCCTCCAA
+
DDDDDIIHIIIIIIIIIIIIIIHIIIIIIIIIIIIIIIIIIIIIIIIIIIIIHIIIIIIIIIHIIIIIIIIHIIHIIIIIIHIIHIIIHHIIHIIIIIIIIIIIHIIIIIIIHIIHIIIIIIIIIIIIIIIIIIIIHIIIHIHHIHIIIIIIIIIIIHIIIIIIIIIIIIIIIIIIIIIIIIIIIIIIIIIIIIIIIIIIIIIIIIIIIIIIIIIIIIIIIIIIIIIIIIIIIIIIIIIIIIIHIHFIIIIIIIIIIHIIIIIIIIIIIIIIIIIIIIIIIIHIIIIIIIIIIIIIIIIIIIIIIIIIIIIIIIIIIIIIIIIIIIIIIIIIIIIIIIIIIIIDDDDD
@HISEQ:969:HM2KJBCX2:2:1101:14271:55698 2:N:0:ACTATGCC
GAAACGGAAACGCCCAACTATCCCTATTAATCATTACGGTGGTCCTAGACCAACAAAATAGAACCAACGTCCTATTCTATTATTCCATGCTAATCTATTCAAGCAAAAGCCCGCTTTAAACACTCTAATTTTTTCAAGGTAATGGTCCTGGTTCCCCGACACACCCAATAAAGGGCATACCGGCTCACCAGAAGGATAGACCCGACAACAGAACAATACTCGCCAGAGACGGACCGTCCGGTCAGGCCTAAAATTCAACTACGAGCTTTTTAACTGCAACAACTTTAATATACGCTATTGGAGCTGGAATTACCGCGGCTGCTGGCACCAGACTTGCCCTCCAA
+
DDDDDIIIIIIHIIIIIIIIIIIIIIIIIIIIIIIIIHHIHIIIHIIIIIIIIIIHIIIIHHIIIIIIIIIHIIIIIIIIIIIIIIIIIIIIIIIIIIHIIHHIIIIIIIIIIIIIIIHIIIIIIIIIIIIIIIIIIIIIIIIIIIIIIIIIIIIIIIIIIIIIIIIIIIIIIIIIIIIIIIIIIIIIIIIIHIIIIIIIIIIIIIIIIIIIIIIIHIIIIIIIIIIIIIIIIIIIIIIIIIHIIIIIIIIIIIIIIIIIIIIIIIIIIIIIIIIIIIIIIIIIHIIIIIIIIIHHGFGIIIIIIIIIIIIIIIIIIIIIIIIIIIIIIIIIIIIIIIIDDDDD
@HISEQ:969:HM2KJBCX2:2:1101:12053:55941 2:N:0:ACTATGCA
GAAACGGAAACGCCCAACTATCCCTATTATCATTACGTCAATCCTAGAAACCAACAAAATAGGATCGAACGTCCTATTTCATTATTCCATGCTAATGTATTCAAGCGTTAGCTTGCTTTAAACACTCTAATTTTTTCAAAGTAACAGTCCAAATTCCCCGCAACACCAAATTAATGGCATTACGGATCATCAGGAAGGAGGAATCAGTGAGACCAGTACATACCAGAGGCATGACCAATCTACTAACCCCGAAATTCAACTACGAGCTTTTTAACTGCAACAACTTTAATATACGCTATTGGAGCTGGAATTACCGCGGCTGCTGGCACCAGACTTGCCCTCCAA
+
ADDDDIIIIIIIIIIIIIIIHIIIIIHIIIIIIIIIIIIIIIIIIIIIHIICGHHIHIIHIEGHHEEHHIGGHHIIHIIIIHIIIGHGIHGCGHHIIIIIIIHHIIHIIIIIIIIIHHFIIHIIIIHIIIIIIIIIIIIIIIIIIIIHIIIIIIIIIIIIIIIIIHIIIHIIIIIIIIIIIIIIIIIIIIIIIIIIIIIIIIIIIIIIIIIIIIIIIIIIIIIIIIIIIIIIIIIIIIIIHHHHII=IIIIIIIIIIIIIIHIIIIIIIIIIIIIIIIIIIIIIIIIIIIIIIIIIIIIIIIIIIIIIIIIIIIIIIIIIIIIIIIIIIIIIIIIIIIIIDDDDD
@HISEQ:969:HM2KJBCX2:2:1101:3183:56032 2:N:0:ACTATGCA
GAAACGGAAACGCCCAACTATCCCTATTATCATTACGTCGATCCTAGAAACCAACAAAATAGAATCAAACGTCCTATTTCGTTATTCCATGCTAATGTATTCAAGCGTGAGCCTGCTTTAAACACTCTAATTTTTTCAAAGTAACAGTCCTGATTCCCCAAGACACCAAATTAATGACATCATGGTTCGTCAGAAGGTAGGAATCAATAATACCAGTACGTACAATAGCACGACCAATAAATTGATCCCGAAATTCAACTACGAGCTTTTTAACTGCAACAACTTTAATATACGCTATTGGAGCTGGAATTACCGCGGCTGCTGGCACCAGACTTGCCCTCCAA
+
DD@@DEEH0CC</CFEHHHI1CCCF@GHIHHIHHHHH11/CEGCHHH?CEHFC@E<GHEH@1<FDC1GECC11DHHIHEEGFCCH?11FHH?HEHICGEG@CFEF@DIIIHA<HCCIHBB?HIIHHFHGA7C<GHCFHCHHGDGGHHFHHHCCEC?FIHGEEEHHFIHFEHFHHHIHHH?H?GHDIHIHHFC@@FFHCHHHHEHCCHHE@?GHHEHDCHIHHCGHHEHGHFHHHIIIIHHHHHIHDGFGHEHHEIHHHHGIHHFHHHEIHECHIIIHHHHEGG?HDHHHHEEHHHHHHHGG@HIIIIIHEDIIHDIIIHIFIIHGIHHHC@GHFIIGIHBBD@D
@HISEQ:969:HM2KJBCX2:2:1101:20706:56420 2:N:0:ACTATGCA
GAAACGGAAACGCCCAACTATCCCTATTAATCATTACGTCAATCCTAGAAACCAACAAAATAGGATCGAACGTCCTATTTCATTATTCCATGTTAATGTATTCAAGCGTTAGCCTGCTTTAAACACTCTAATTTTTTCAAAGTAACAGTCCTGTTTCCCTGCAACACCAAATTAATGACATTACAGTTCTTCAAGAAGGAGGAATCAGTAAAGCCAGTACACACCACTGGCACGACCAACCTACTGACCCCGAAATTCAACTACGAGCTTTTTAACTGCAACAACTTTAATATACGCTATTGGAGCTGGAATTACCGCGGCTGCTGGCACCAGACTTGCCCTCCAA
+
DADDDIIIIGHIHHIIIIIIHIGIIIIIIIEFHHGHHHGHFCGEHIIIIIIIIIHIIIIHIHGEGHHHIHIHHICHHGHIHHIHHIEHIFFHHHIHIIIHIFEHHHHHHHHHIHEHEHHIHHHGHIIHHHIIHIIIHIIIIIHHHEGHHHIIIIHHIHHGHHHIHIIHIHHIHIIIIIIIIIIIIIHGIIIIIIIIIIHHHHHIIIIIIHHHIIIHGGGHIIIIIIIIIGIIIIIIGHHIHEHHCIIGIFIIIIIIIIIIIGIIIHGIIIIIIIHIIIIIIIIIIIIIIIIIIIIIIIHIIIIIIIIIIIIIIIIIIIIIIIIIIIIIIIIIIIIIIIIIIDDDDD
@HISEQ:969:HM2KJBCX2:2:1101:1785:57247 2:N:0:ACTATGCA
GAAACGGAAACGCCCAACTATCCCTATTAATCATTACGGCGACTCTAGAAACCAACAAAATAGAACCGCACGTCCTATTTTATTATACCATGCTAATGTATTCGAGCATAAGCCTGCTTTGAACACTCTAATTTTCTCAAGGTAAAAGTCCTGGTTCCCCAACACACCCAGTGAAGGGCATGCCGGCTCACCAAGAGGTAAGACCCAGCCGGACAGTACATACCGTTAGGCAGACCATCCAGCCAGGCCTGAAGTTCAACTACGAGCTTTTTAACTGCAACAACTTTAATATACGCTATTGGAGCTGGAATTACCGCGGCTGCTGGCACCAGACTTGCCCTCCAA
+
DDDA0<CGHHHIHDHEHIH?GHIIIIEHHGIIICHEHHHHHICCHHHIHIIHEEHHI?GHGIHHIHHHIH/E<GEHIIICH@H1GHCHIEHFGH?IHEHHHDHHHHIIHIIIGHIHHHGEIIHHHIIIIHHEEB1FACEHHCFHHHHIHIIHEHGHHIIIHIIIHHHIIIGIIIIIIIIIHHGII>HHFIHIIIFIIIIHIIHHHIIIIHHHIIII=<HIGIIIIIHHIIIII=IIIHCIIIIHIIIHIIIHHGIIHGIIIIIIIIHHIHEIHHHHIIIHHIIIGHIIIIGHEHIIIIIIIIIIIIIIIIIIIIIIIIIIIIIIIIIIHIIHEIIGIIHHDD@DD
@HISEQ:969:HM2KJBCX2:2:1101:7460:56881 2:N:0:ACTATGCA
GAAACGGAAACGCCCAACTATCCCTATTAATCATTACATCGATCCTAGAAACCAACAAAATAGAATCGGATGTCCTATTTCATTATTCCATGCTAATGTATTCAAGCGTGAGCCTGCTTTAAACACTCTAATTTTTTCAAGGTAACAGTCCTAATTCCCCGTGACACCAAATTAATGGCATTACGGTTCTTTAGAAGGTGAGAAATCAATAATATCAGTACATACCAACGGCATGACCGAAACATTGATCCCGAAATTCAACTACGAGCTTTTTAACTGCAACAACTTTAATATACGCTATTGGAGCTGGAATTACCGCGGCTGCTGGCACCAGACTTGCCCTCCAA
+
DDDDDIIIIIIIHIIIIIIIIHIIIIIIIIIIIIIIIIIIIIIHGHIHIIIGIIIIIHIFHHEGHIIIIIIIIHIIIIIIIIIIIIIEHIIIIIIIGIIIIIIIIIIHHIIIHHHIIIIIHIHIIIIIIHIIIIIIIIIHIIIIIIIIIIGIIIIIIHIIHIIIIIIIIIIIIIIIIIIIIIIIIIIIIIIIIIIIIIIIIIIIIIIIIIIIIIIIIIIIIIIIIIIIIIIIIIIIIIIIIIIHHFIHIIIIIIIHIIIIIIIIIIIIIIIIIIIIIIIIIIIIIIIIIIIIIIIIIIIIIHIIIIIIIIIIIIIIIIIIIIIIIIIIIIIIIIIIIIIIIIDDDDD
@HISEQ:969:HM2KJBCX2:2:1101:1823:57263 2:N:0:ACTATGCA
GAAACGGAAACGCCCAACTATCCCTATTAATCATTACGTCAATCCTAGAAACCAACAAAATAGGATCAAACGTCCTATTTCATTATTCCATGCTAATGTATTCAAGCGTTAGCTTGCTTTAAACACTCTAATTTTTTCAAAGTAACAGTCCTGTTTCCCTGCAACACCAAATTAATGGCATTACAGTTCTTCAGAAAGGAGGAATCAGCGAAGCCAGTACATACCAGTGGCATGACCAACCTGCTGACCCCGAAATTCAACTACGAGCTTTTTAACTGCAACAACTTTAATATACGCTATTGGAGCTGGAATTACCGCGGCTGCGGGCACCAGACTTGCCCTCCAA
+
DDDDCIIHIIHIIIIIIIIIIIIIHIIIIIIIIIIHIIIIIIIIIHIIIIHHIIIIHIIIHHGHHIIIHHIGEEEHHHHHIIIIIIIIIIIIIIIHIHIIIHHIEHFHIIIHFHGHGHHIHFFIIIIIIIHHIIIIIIHIIIIIIHIIIIHIIIHIIIHHIIHHHCHHHHHEHHHHHIHHIIIIIIIIHHHIIIIIIIIIHIHIIIIIIHHIHIIIIIIIIIIIIIIIIIIIHGIHIIIHIGHGCE@IIIIIIHEIIIIIIIIIHIIHHFHGIIHIIIHIIHIHHHHIIIIGIIGIIHGIHIIIIIGIHIIIIIIIGIIIIIIIIIIIIIIIHHIIIIIIIDBDDD
@HISEQ:969:HM2KJBCX2:2:1101:13791:57162 2:N:0:ACTATGCA
GAAACGGAAACGCCAACTATCCCTATTAATCATTACGGTGATCCTAGAAACCAACGAAATAGAATCAGTCCGTCCTATTTCATTATTCCATGCTAATGTATTCAAGCGTGAGCCTGCTTTAAACACTCTAATTTTTTCAAAGTAACAGTCCTGATTCCCCATGACACCAAATTAATGACATCATGGTTCGTCAGAAGGTAGGAATCAATAATACCAGTACGTACAATAGCACGACCAATAAATTGATCCCGAAATTCAACTACGAGCTTTTTAACTGCAACAACTTTAATATACGCTATTGGAGCTGGAATTACCGCGGCTGCTGGCACCAGACTTGCCCTCCAA
+
ADDDDIIIIIIIIIIIIIIIIIIIIIIIIIIIIIIIIHIIIIIIIIIIIIHIIIIHIIIIIHHIIIIHHHHIIIHIIHHHIIIIIIIHIIIGIIIIIIIHIIHHIFHIIIIIGHIIIIIIIIIIIIIIIIIIIIIGHIIIIIIIIIIIIIIIIIIIIIIIIIIIIIIHHGIHIIHIIIIIIIIIIIIIIIHIHHIIGIIIIIIIIIIIIHIIHIIIIHHIIIIIIIIIIIIIIHIIIHIIIIHHIIIIGIIIIIIIIIIIIIIIIIIIIIIIIIIIIIIIHHGHIIIIIIIIIIIIIIIIIIIIIIIIHIIIIIIIIIIIIIIIIIIIIIIIIIIIIIIIDDDDD
@HISEQ:969:HM2KJBCX2:2:1101:7066:58452 2:N:0:ACTATGCA
GAAACGGAAACGCCCAACTATCCCTATTAATCATTACGTCGATCCTAGAAACCAACAAAATAGAATCAAACGTCCTATTTCATTATTCCATGCTAATGTATTCAAGCGTGAGCCTGCTTTAAACACTCTAATTTTTTCAAAGTAACAGTCCTGATTCCCCACAACACCAAATAAATGACATCATGGTTCGTCAGAAGGGAGAAACCAACAATACCAGTACGTACCGAGGCACGACCGACATGATGGTCCCGAAATTCAACTACGAGCTTTTTAACTGCAGCAACTTTAATATACGCTATTGGAGCTGGAATTACCGCGGCTGCTGGCACCAGACTTGCCCTCCAA
+
DDCDDIIIIIIIIIIIIIIIHIIIIIIIIIIIIIIIIIIIIIIIIIIIHIIIIIIIHIIIIIHHIHIIGIIHHIIIIIHHIIIHIIIIIIIHIIIIIIIHIIHIIIIIIIIHIIIIIHIIIHIIIIIIIHIHIIIIIIIIIHHIIIIHHIIIIIGIIIIIIIIIIIIIHIIIIIIIHHIIHIIIIIHHIIIIIIIIIIIIHIIHIIIIIIIHIIIIIIIIIHIIHIIIIIIIIIIIIIIIIHHHIIIIIIIIIIIIIHHIIHIIIIIIIIIIIIIIHIIIIIIIIIIIIIIIIIIIIIIIIIIIIIIIIIIIIIIIIIIIIIIIIIIIIIIIIIIIIIIIDDDDD
@HISEQ:969:HM2KJBCX2:2:1101:19427:57928 2:N:0:ACTATGCA
GAAACGGAAACGCCAACTATCCCTATTAATCATTACGTCAATCCTAGAAACCAACAAAATAGGATCGAACGTCCTATTTCATTATTCCATGCTAATGTATTCAAGCGTTAGCCTGCTTTAAACACTCTAATTTTTTCAAAGTAACAGTCCTGTTTCCCTGCAACACCAAATTAATGACATTACAGTTCTTCAGAAAGGAGGAATCAGCGAAGCCAGTGCATACCAGTGGCACGACCAACCTGCTGACCCCGAAATTCAACTACGAGCTTTTTAACTGCAACAACTTTAATATACGCTATTGGAGCTGGAATTACCGCGGCTGCTGGCACCAGACTTGCCCTCCAA
+
DDCDBHIIIIEHIIGHIIHIEHIIEHHHIF@FHIIIEHFHHIHIIIHIHHHHCGEEHIHHIHGIHIEHHEDEHFGHEHIEHHGHIIFHHFHCHHHIED?%E@CGCCEEGIIIHHACGHHHECEHIHIHHEHIIHHH1HCHHHIHIHHHHIIHIIIIHG?FIHHHHIHHIHEHIIHHHEHHCHHGIIIIIIIIIIIHHEHHIIHHIIIIII<IHEHHFHHIHHFIIIIFHIIIHIIGIGIIIIHFIHGIGIIIIIIIIIIIIIIIIIIIHIIIIIIIIIIIIIIIIGIIIIHIIIIIIIIIIIIIIIIIIIIIIIIIIIIIIIIIIIIIIIIIHIIIIIIIDDDDD
@HISEQ:969:HM2KJBCX2:2:1101:2517:58448 2:N:0:ACTATGCA
GAAACGGAAACGCCCAACTATCCCTATTAATCATTACGTCAATCCTAGAAACCAACAAAATAGGATCGAACGTCCTATTTCATTATTCCATGCTAATGTATTCAAGCGTTAGCTTGCTTTAAACACTCTAATTTTTTCAAAGTAACAGTCCAAATTCCCCAAAACACCAAATTAATGGCATTAAGATTCATCAGGAAGGAGGAATCAGTGAGACCAGTACATACCAGAGGCATGACCAACCTACTAACCCCGAAATTCAACTACGAGCTTTTTAACTGCAACAACTTTAATATACGCTATTGGAGCTGGAATTACCGCGGCTGCTGGCACCAGACTTGCCCTCCAA
+
DADB@EH0@EE1/CH0<E1D11D?F<DCFEHII1FHHG1C@0GHEH?DHCHHHIIIG<1CG@1DG@CE<F1C1D@@FHH111<DEGHEGH?@11<1HCHG@HEGGHHF@HHHHHED@FIHGIHG8FEEGF1><HHGG<HFIFHE@HDHHHFGH@:CIHDHHHHHHG@HHH?HHHGFH?GIIFIIHHEEHIHEIIHIIHHHIIIIHIIIHIIGHHEIIHIHHHHHEGHIIIIHEIHHHHEGHEIHHHHDHIHHFHIIIIHEHIIIIHIIHIIHIIIIIGIIHHIHIHFFIIHHCHHGIHIIIIIIIIIIIIIIDHHHHIIIIIIIHIIIIIIHHIIHIIIIIDDDDC
@HISEQ:969:HM2KJBCX2:2:1101:15419:57835 2:N:0:ACTATGCA
GAAACGGAAACGCCCAACTATCCCTATTAATCATTACATCGATCCTAGAAACCAACAAAATAGAATCTGATGTCCTATTTCATTATTCCATGCTAATGTATTCAAGCGTAAGCTTGCTTTAAACACTCTAATTTTTTCAAGGTAACAGTCCTAATTCCCCATAACATCAAATAAATGACATTATGGTTCTTTAGAAGGTGAGAACCAATAAAACCAGTACATACCAAGGCATGACCGATCCCTTGATCCCGAAATTCAACTACGAGCTTTTTAACTGCAACAACTTTAATATACGCTATTGGAGCTGGAATTACCGCGGCTGCTGGCACCAGACTTGCCCTCCAA
+
DDDDDIIHIIGHIIIIIIIIHIIHHIIHHHIEHHIIIIII@FHHHHHHIHH1FHIIIHHHHIFHHHGHHIICHHHIHIIIIIIIGHHFHFHEHHIIIIIIHHIIIHGHIIIIIHIHIIIHIIIIIIIIHIIIIIIIIIIHIIIIHHIIIIIIIHIHHIIIIIIHHFEHEIHHIIIIIHIIHIIIIIIIIHIGHHIHHHH:HHIHHHHHHHHHIIIIII=HECH;HHFFHIIIHIIIIIIIHEHEIIHCCHIIIHHHIHIIIHHEIIIIIIHHHFIHIIIIIIHHIHIHIIIHIHIIIIIIIIIIIIIIIIHHHDC?HHHIHHIIIHHIIIHHHIIIHHHIDDDAA
@HISEQ:969:HM2KJBCX2:2:1101:5060:59054 2:N:0:ACTATGCA
GAAACGGAAACGCCCAACTATCCCTATTAATCATTACGTCGATCCTAGAAACCAACAAAATAGAATCAAACGTCCTATTTCATTATTCCATGCTAATGTATTCAAGCGTGAGCCTGCTTTAAACACTCTAATTTTTTCAAAGTAACAGTCCTGATTCCCCACAACACCAAATAAATGACATCATGGTTCGTCAGAAGGGAGAAACCAACAATGCCAGTACGTACCTAGGCACGACCGACATGATGGTCCCGAAATTCAACTACGAGCTTTTTAACTGCAGCAACTTTAATATACGCTATTGGAGCTGGAATTACCGCGGCTGCTGGCACCAGACTTGCCCTCCAA
+
@<DDDHDEGHCGHIIIHC1<GHHH@GHIIIHGCHIHIEHCHII?GHHHCHH@GHHCHIHEHECCGHHE@FHHCFGHH@HHIHIIFEH11CGFFHEHIHIHHH?DHIIHIGIIIIIIIIIIIHHIIIIIIIHIIIIIHIIIIIHHHGIIIIIIIHIHIIHHEHEHHHHHHIIIIIIHIIIIIIIGIIHHHHEHHHIHHHHIIIHIIIIHHHFGEIHIIIHHHHGHHHGHIIIIIIIIIHIHHIHHHIHIIIIIHIIIIIIIIIIIIIIIIIIIIIIIIIIIIIIIIIIIIIIIIIIIIIIIIIIIIIIIIIIIIIIIIIIIIIIIIIIIIIIIIIIIIIIIDDDDD
@HISEQ:969:HM2KJBCX2:2:1101:7394:59020 2:N:0:ACTATGCA
GAAACGGAAACGCCCAACTATCCCTATTAATCATTACGTCGATCCTAGAAACCAACAAAATAGAATCAAACGTCCTATTTCGTTATTCCATGCTAATGTATTCAAGCGTGAGCCTGCTTTAAACACTCTAATTTTTTCAAAGTAACAGTCCTGATTCCCCATGACACCAAATTAATGACATCATGGTTCGTCAGAAGGTAGGAATCAATAATACCAGTACGTACAATAGCACGACCAATAAATTGATCCCGAAATTCAACTACGAGCTTTTTAACTGCAACAACTTTAATATACGCTATTGGAGCTGGAATTACCGCGGCTGCTGGCACCAGACTTGCCCTCCAA
+
DDDDDIIIIIIIIIIIIIIIIIIIIIIIIIIIIIIIIIIIIIIIIHIIIIIIIHIIIIIIIIIIIIIIIIIIIIIIIIIIIIIIIIIIIIIIIIIIIIIIIIIIIIIIIIIIIIIIIIIIHHIIIIIIIIIIIIIIIIIIIIIIIIIIIIIIIIIIIIIIIIIIIIIIIIIHIIIHHHIIIIIIIIIIHIIIIIIIIICIHIIIIIIIIIIIIIIIIIIIIIIIIIIIIIIIIIIIIIIIIIIHIIIIIIIIIIIIIIIIIIIIIIIIIIIIIIIIIIIIIIIIIIIIIIIIIIIIIIIIIIIIIIIIIIIIIIIIIIIIIIIIIIIIIIIIIIIIIIIIDDDDD
@HISEQ:969:HM2KJBCX2:2:1101:12126:59438 2:N:0:ACTATGCA
GAAACGGAAACGCCCAACTATCCCTATTAATCATTACGGTGATCCTAGAAACCAACGAAATAGAATCAAGCCGTCCTATTTCATTATTCCATGCTAATGTATTCAGACGTTAGCCTGCTTTAAACACTCTAATTTTTTCAAAGTAACAGTCCTGATTTCCAATCACACCAAATTAATGACATGAAAGTTCCTCAGAAGGTAGAGATTTATCTCACCAGTACAGACAATTAAGCCTGACCAATGGGTAAACCCCGAAGTTCAACTACGAGCTTTTTAACTGCAACAACTTTAATATACGCTATTGGAGCTGGAATTACCGCGGCTGCTGGCACCAGACTTGCCCTCCAA
+
BDDDDIIIIIIIIIIIIIIHIIIIIIIIIGIIIIIIIIIIIIIIIIIIIHIHHIIGIIGHIIHIIIIHIHHHIIIGHIIHHHIIIHIIIHHIHEHIIIHIIHIIHHHIHHIIIIIIFHIIIIIIHIIHHHIIIIIIIIIIIIIHIHIHHGHIIHIIIIIGIHIIIIIIGIIHIIHIIIHHHIIIIIIIHIIGHHIHIIIIIIIIIIIHHHIIIHIIIIIIHIHIIIIHIIIIIIIHHGGIGHIHEGHIIIIIHIIIIIIIIIIIIIIIIIIIIHIIIIIGIIIIIIHIHHIIIIHIIIIHIHEHIIIIIIIIIIHIIIIIIIIIIIIIIIIIIIIIIIIIIIIDDDDD
@HISEQ:969:HM2KJBCX2:2:1101:17932:58764 2:N:0:ACTATGCA
GAAACGGAAACGCCCAACTATCCCTATTAATCATTACATCGATCCTAGAAACCAACAAAATAGAATCTGATGTCCTATTTCATTATTCCATGCTAATGTATTCAAGCGTAAGCTTGCTTTAAACACTCTAATTTTTTCAAGGTAACAGTCCTAATTCCCCATAACATCAAATAAATGACATTATGGTTCTTTAGAAGGTGAGAACCAATAAAACCAGTACATACCAAGGCATGACCGATTCCTTGATCCCGAAATTCAACTACGAGCTTTTTAACTGCAACAACTTTAATATACGCTATTGGAGCTGGAATTACCGCGGCTGCTGGCACCAGACTTGCCCTCCAA
+
CDADD?HIHHIHHIIIIIIIIIIHHIIIIIHIIIIIIIIIGFHHGEHIIIHHHIIIIGIIHHHHHHIIIIHIHIIHHHHHHHHIIFHFHIIIEHHIHIHIGIIIIGIIIIHHHHIHIHHHIHIIHHHIIIIIIIIIIHHFHHIIIIIIHHIIIHHIHFHIHIIHIIIIIIIIIIIIIIIIIHIIIHIIIIIIIIIHIIIIHIHIIIIIIIIIII<IIIIIIIIIIIIIHIIIIIIIIIIIIIIHIIIIIIIIIIHIIIIIIIIIIIHHIIIIIIIIIIIIIIIIIIIIIIIIIIIIIIIIIIIIIIIIHIIIIIIIIIIIIIIIIIIIIIIIIIIIIIIHDDDDD
@HISEQ:969:HM2KJBCX2:2:1101:20136:59591 2:N:0:ACTATGCA
GAAACGGAAACGCCCAACTATCCCTATTAATCATTACGTCGATCCTAGAAACCAACAAAATAGAATCAAACGTCCTATTTCATTATTCCATGCTAATGTATTCAAGCGTGCGCCTGCTTTAAACACTCTAATTTTTTCAAAGTAACAGTCCTGATTCCCCACGACACCAAATTAATGACATCGCGGTTCTTCAGAAGGTAGGAACCAATAATGCCAGTGCGTACCGAGGCACGACCGACAATCTGATCCCGAAATTCAACTACGAGCTTTTTAACTGCAACAACTTTAATATACGCTATTGGAGCTGGAATTACCGCGGCTGCTGGCACCAGACTTGCCCTCCAA
+
DDDBDHHIIIIHIHHHIIHIHHIGHIIHIHEHIIHHCHHIIIIHHIHHIIIEEFHHHHHHHI1DHEHHHIHHH?GHIIIIGCGGEHG??@CF?GFHHHHHECCHFHFHHHIIC=EEHHFHHEHHIIIHHGHHGHEHHII@FGHHIIIEGCHHHHFHHHHHHEHHEC.HGHEHHIIIGFCHHDHFDFDDHEHHIIIIHGFHGHGHCGHHGHHCEAHHHGDE@FHIIIIIIECE=EHHIHHGC<@GFHC<<HFGD1<H@HG@IIGHG?HHIHIIHHIHIIHIHIIIHHFHIHHHIIIHHHHHHCHCHHHEHGHHIIIIHHHIHEHFIIHEIIIIHCGIHHGIAAADB
@HISEQ:969:HM2KJBCX2:2:1101:14961:60440 2:N:0:ACTATGCA
GAAACGGAAACGCCCAACTATCCCTATTAATCATTACGTCGATCCTAGAAACCAACAAAATAGAATCAAACGTCCTATTTCGTTATTCCATGCTAATGTATTCAAGCGTGAGCCTGCTTTAAACACTCTAATTTTTTCAAAGTAACAGTCCTGATTCCCCAAGACACCAAATTAATGACATCATGGTTCGTCAGAAGGTAGGAATCAATAATACCAGTACGTACAATAGCACGACCAATAAATTGATCCCGAAATTCAACTACGAGCTTTTTAACTGCAACAACTTTAATATACGCTATTGGAGCTGGAATTACCGCGGCTGCTGGCACCAGACTTGCCCTCCAA
+
@BB<@1C@HHHH///0<EHHHC?1<DEEHIE@F@@EGE@GHCHHECHCHEHHIE?EH?F1FGC@EEFHHH101<C=FFEGHEHH@GEF@GC1DGEIIIHHHF<GFHGACGEHG@FHHHCGHEHFHEFFHHIHEB@FEHHHHHHGHIHEHCHGFGHIIHEIHHGF@CCHHHEFCHHHGHEECHHEIHHHEHHHHEHEHHIHHHIHEEHHEIHHHHIIIIHHEHIIHGCH0HHHGHHGIHHFHGCCIGIHFHEHCHIHHHGCHIIIIIHIHIIIIHHHHHGCDEHHEIIHHHHHHHEHHHHGEHHHGHIHIIIIIIHHIIIIHHGHHHHIIIHHHHHHFHDIDDDDB
@HISEQ:969:HM2KJBCX2:2:1101:10627:60123 2:N:0:ACTATGCA
GAAACGGAAACGCCCAACTATCCCTATTAATCATTACGTGATCCTAAAACCAACAAAATAGAACCATCGTCCTATTTTATTATTCCATGCTAATGTATTCAAGCAAAAATGCCCGCTTTAAACACTCTAATTTTTTCAAAGTAAAGGTCCTGATTCATCGAAACACCCAAGAGCATCCCGAATCACCAGAAGGTGAGAAATTGGCTACACACCGTTTCATGCCCCTAAAGGCACAATCGATATATCCCAATTCCGAAATTCAACTACGAGCTTTTTAACCGCAACAACACTAATATACGCTATTGGAGCTGGAATTACCGCGGCTGCTGGCACCAGACTTGCCCTCCAA
+
DDDDDIIIIIIIIIIIIIIIIIIIIIIIIIIIIIIIIIIHIIIIIIIIIHIHIIIIIIIIHIIIHIIIIHHHIIIIIIIIIIIIIIIIGIIIIIIHIIIIIHIIIIIHGIIIIIIIHIIIHHHIIIHIIIIIIIIIIIIIIIIIIIIIIIIIIIIIIHIIIIIIIIIIIHG@IIIHIHIIIIHIIIIIIIIIIIIIHIIIIIIIIIIIIIIIIIIIIIIIIIIIIHIIIIIIIIIIIIIIIIIIIIIHIIIIIIIIIIIIIIIIIIIIIIIIIIIIIIIIIIIIIIIIIIIIIIIIIIIIIIIIIIIIIIIIIIIIHIIIIIIIIIIIIIIIIIIIIIIIIIIIDDDDD
@HISEQ:969:HM2KJBCX2:2:1101:10459:60230 2:N:0:ACTATGCA
GAAACGGAAACGCCCAACTATCCCTATTAATCATTACGGTGATCCTAGAAACCAACGAAATAGAATCAGTCCGTCCTATTTCATTATTCCATGCTAATGTATTCAGACGATAGTCTGCTTTAAACACTCTAATTTTTTCAAAGTAACAGTCCTGATTTCCCATCACACCAAATAAATGGCATGAAAGTTCCTCAGAAGGTAGAGATCCATCTCACCAGTGCAGACAATTAAGCCTGACCAATGGGTAGACCCCGAGGTTCAACTACGAGCTTTTTAACTGCAACAACTTTAATATACGCTATTGGAGCTGGAATTACCGCGGCTGCTGGCACCAGACTTGCCCTCCAA
+
BDBBDIIDH<HIHHDHHHHHHHCHHHEGHHEHFHHHIGF@C@HFHHHEHHHHEEHIIHHHEHEHHHHIICCHHC@EEE?FEEHIIIE@EHFHH@EFC@IHHFCHHGHFHIIIHHHHHDDHGHHHHIIHIIIIHIHIIHHFHHHHHFGEHIHHHEIHHCGIIHHHIHHCIIIHHHHHHEHEHHHHHHHIH@CEIHHHGCG:HGHGFHHHEHHEIHIIHIHHEHGHHFHIHIHEHHHHFHHIHEFCFFFIHCHCIHEFIIIIGHGFIHIHIIHIGIFIHHIGIIIIIHHEHHHHHHEHECGEEEEHIIIHHIIHHHHIHDEHIHCHEGHHHIHHHHHCD?CHHHHABAAB
@HISEQ:969:HM2KJBCX2:2:1101:12687:60312 2:N:0:ACTATGCA
GAAACGGAAACGCCCAACTATCCCTATTAATCATTACATCGATCCTAGAAACCAACAAAATAGAATCTGATGTCCTATTTCATTATTCCATGCTAATGTATTCAAGCGTAAGCTTGCTTTAAACACTCTAATTTTTTCAAGGTAACAGTCCTAATTCCCCATAACATCAAATAAATGACATTATGGTTCTTTAGAAGGTGAGAACCAATAAAACCAGTACATACCAAGGCATGACCGATTCCTTGATCCCGAAATTCAACTACGAGCTTTTTAACTGCAACAACTTTAATATACGCTATTGGAGCTGGAATTACCGCGGCTGCTGGCACCAGACTTGCCCTCCAA
+
DADDDIHGHH@GHIIIIIIHIHHIIIIIHFHHIIHIIIIFIHIHIIIIIIIIIIIIIHHHIIIGIIHGHHHHHCHHHHIHIIIHHIIIEH@GHHHHHIGHFDHHHGGHHIHGFHHFHHHHHHFHHHIHHCHHIHHHHFGHHHFIIHHHHHIHHEHHCGHHHIIIHIHHIIIHIHIHHIIHIIHHHFCCEEHHIHHHHEFCHHIIIIIIIIIHEHHHEIIIIIIIIIIIIIIHH<=HHHEGIHGFHIHIIIIIIIIHIIIHIIIIIIIIIIHIIHIIIIIIIIIIIIIIIIIHIIIIIIIIIIIIIIIIIIIIIIIIIIIIIIIIIIIIIIIIIIIIIIIIDDDDD
@HISEQ:969:HM2KJBCX2:2:1101:20705:60646 2:N:0:ACTATGCA
GAAACGGAAACGCCCAACTATCCCTATTAATCATTACGTCAATCCTAGAAACCAACAAAATAGGATCAACGTCCTATTTCATTATTCCATGCTAATGTATTCAAGCGCGAGCCTGCTTTAAACACTCTAATTTTTTCAAAGTAACAGTCCTGATTCCCCACCACACCAAATTAATGACATGATGGTTCGTCAGAAGGTAGGAATCAGTAACACCAGTACGTACCGAAGGCACGACCAGCGTACTAATCCCGAAATTCAACTACGAGCTTTTTAACTGCAACAACTTTAATATACGCTATTGGAGCTGGAATTACCGCGGCTGCTGGCACCAGACTTGCCCTCCAA
+
DDDDDIIIIIIIIIIIIIIIHIIIIIIIIIIIIIIIIIIIIIIHHIIGIIIIIHIHHIIIIIGFIIIIIHIHIIIIHIIIIIIIIIGIIIIIHHIIHIGIHHHIEHIIIIIIIIIIHHHIHHIIIIIIIIIHIIIIIIIIHIHIIHHHIHHHGHGHHHHIIIIIIIIIIIIIIIIIIIIIIIIIIIIIIIIIIIIIIIIIIIHHIIIIIIIHIHIIIIIIIIIIIIIIIIIIIIIIIIIIIIIHIIIIHHIIIHIIIIIIIHIIIIIIIIIIIIIIIIIIIIIIIIIIIIIIIIIIIIIHIIIIIIIIIIIIIIIIIIIIIIIIIIIIIIIIIIIIIIIIDDDDD
@HISEQ:969:HM2KJBCX2:2:1101:13632:61420 2:N:0:ACTATGCA
GAAACGGAAACGCCCAACTATCCCTATTAATCATTACATCGATCCTAGAAACCAACAAAATAGAATCGGATGTCCTATTTCATTATTCCATGCTAATGTATTCAAGCGTGAGCCTGCTTTAAACACTCTAATTTTTTCAAGGTAACAGTCCTAATTCCCCGTGACACCAAATTAATGGCATTACGGTTCTTTAGAAGGTGAGAAATCAATAATATCAGTACATACCAACGGCATGACCGAAACATTGATCCCGAAATTCAACTACGAGCTTTTTAACTGCAACAACTTTAATATACGCTATTGGAGCTGGAATTACCGCGGCTGCTGGCACCAGACTTGCCCTCCAA
+
DA@DAHIIIHIIIHCHHHIIIHEHHHIIHHIHIHEGHIHIH?1FHEEHHHIHHHIHIHH@HIIHFHHHH@GCHHFHGHHHHIEHGHII?HI@@HHIIGHIHEHIEHGGH@HHHHHFFGHFHHHHIIIHHHHIHFHAHHIHHEFHGGFHHGIIHHFFHHHIHGHHHHHIHHGIHIHHDEEIHHIHIIIIIIIIIIIIIIIHEIHHGGEH;HDHHHCIIIIIHHHHIIIIGIIHHHHGCGFFIIHIHHIHHCGHHIIHEHIHHHEDIIHHIIIHHIIGHHIHCIHEGC@EHCGIHHIHIHHHEIHHHIIIHIIHHIHGHHDHHHHIIIHGGFIHHGFHEHEHHHD@<<0
@HISEQ:969:HM2KJBCX2:2:1101:16037:61452 2:N:0:ACTATGCA
GAAACGGAAACGCCCAACTATCCCTATTAATCATTACGTCGATCCTAGAAACCAACAAAATAGAATCAAACGTCCTATTTCGTTATTCCATGCTAATGTATTCAAGCGTGAGCCTGCTTTAAACACTCTAATTTTTTCAAAGTAACAGTCCTGATTCCCCAAGACACCAAATTAATGACATCATGGTTCGTCAGAAGGTAGGAATCAATAATACCAGTACGTACAATAGCACGACCAATAAATTGATCCCGAAATTCAACTACGAGCTTTTTAACTGCAACAACTTTAATATACGCTATTGGAGCTGGAATTACCGCGGCTGCTGGCACCAGACTTGCCCTCCAA
+
DDDDDIIIIIIIIIIIIIIIIIIIIIIIIIIIIIIIIIIIIIIIIIIIIIIHHIIIIIIIIHHIIIIIIIIGGHHIIIHHIIIIIIHIIHIIIIIEIIHIIHIIIIIIIIIIIIIIIIHHIIIIIIIIIIIIIIIHHIIIHIIIIIIIIIIIIIHHIIHIIIIIIIIIHHHHHIIIIIIIHIIIIIIIIIIIIIIIIIIIIIIIIIIIIIIIIIIIIIIIIIIIIIHIIIIIIIIIIIIIIIIHHHIIHIIIIIIIIIIIIIIIIIIIIIIIIIIIIIIIIIIIHHHIIIIIIIIIIIIIIIIIIIIIIIIIIIIIIIIIIIIIIIIIIIIIIIIIIIIIDDDDD
@HISEQ:969:HM2KJBCX2:2:1101:14377:61639 2:N:0:ACTATGCA
GAAACGGAAACGCCCAACTATCCCTATTAATCATTACATCGATCCTAGAAACCAACAAAATAGAATCTGATGTCCTATTTCATTATTCCATGCTAATGTATTCAAGCGTAAGCTTGCTTTAAACACTCTAATTTTTTCAAGGTAACAGTCCTAATTCCCCATAACATCAAATAAATGACATTATGGTTCTTTAGAAGGTGAGAACCAATAAAACCAGTACATACCAAGGCATGACCGATTCCTTGATCCCGAAATTCAACTACGAGCTTTTTAACTGCAACAACTTTAATATACGCTATTGGAGCTGGAATTACCGCGGCTGCTGGCACCAGACTTGCCCTCCAA
+
DDDADIIIIIIFIIIIHIIIIIIHEHEHHHHIIIIIIIICEHIIIHHFGEHHEHHFHGHI@GGHH@EHIHIIIHHHEEEH?@HHI@HIHHIC?GGEHIIIIHIIHHHGHHGHHHHHHHHIIHIHEHFHIHGHHHHIHHIIIIIIIHHIHHGIHHHHHHGHHHHFHHCHFGHIIHHHHIIIHIIIIIIHHGHIIIHIHIIIIIIIIHIIHIHHIIIIIIHIIIIHFIIGIIHIIIIHGIHHHHEHIIIHIIIIIIHIIIIGIHIHIHHIIIHHEFIIIIHIIIHHIHIIIIIIIIIIIIIIIIIHIIIIIIIIIIIHIIIIIIIIHHHIIIHHHIHIIIIIDA@DD
@HISEQ:969:HM2KJBCX2:2:1101:15954:62239 2:N:0:ACTATGCA
GAAACGGAAACGCCCAACTATCCCTATTAATCATTACGTCGATCCTAGAAACCAACAAAATAGAATCAAACGTCCTATTTCATTATTCCATGCTAATGTATTCAAGCGTGCGCCTGCTTTAAACACTCTAATTTTTTCAAAGTAACAGTCCTGATTCCCCACGACACCAAATTAATGACATCGTAGTTCTTCAGAAGGTAGGAACCAATAATGCCAGTGTGTACCGAAGCACGACCGACAATTTGATCCCGAAATTCAACTACGAGCTTTTTAACTGCAACAACTTTAATATACGCTATTGGAGCTGGAATTACCGCGGCTGCTGGCACCAGACTTGCCCTCCAA
+
DDADDIIIIIIIIIIIHIIIIIIIIIHIIIIHIIIIIHIIIIHIIIIIIIIHIGIIFFHFHIGHIIIIHIIHHFHIIIIIHHIHIIIIHFHGEHHIIHHIHGEHIIIIIHIIIIIHGHHIIIIHHIIIIIIIHHIIIIHHIIIIIIIHHIHHHIHHIIIIHIIHIIIIHHIIIIIIIIIIIIIIHIIHHIIHIIIIIIIIIIIIHHIIIIIHHHIHIIIIIIIHHIIIIHIIIIIIIIHHIHHFIIIIIIIIIIHIIHIHIIIIIIIIIIIIIHIIIIGIIIIIIIIIIIIIIIIIIIHHIIIIIIIIIIIIIIIIIIIIIIIIIIIIIIIIIIIIHIIIDCDDD
@HISEQ:969:HM2KJBCX2:2:1101:8780:62475 2:N:0:ACTATGCA
GAAACGGAAACGCCCAACTATCCCTATTAATCATTACGGTGATCCTAGAAACCAACAAAATAGAACCATGCCGTCCTATTTTATTATTCCATGCTAATGTATTCAGGCACTAGCCTGCTTTGAGCACTCTAATTTTTTCAAGGTAATAGTCCTGCTTCCCCAACGCACCAAGTGAATGGCATGCTGGTTATTCAGAAGGTAAGAACCCACCACACCAGTACGGACAGTGAAGCCCGACCGATGGACAGATTCCGAAATTCAACTACGAGCTTTTTAACTGCAACAACTTTAATATACGCTATTGGAGCTGGAATTACCGCGGCTGCTGGCACCAGACTTGCCCTCCAA
+
DBB?DHGDH<<GD/CGHF1<<1F<CEHHHHHHFF?G?@CG?EH?C@EHHHHCH1CHHHI@GIGFHGHHH@HHIH?HGGHHI@GH?11CFDHHH?F11<@FF<?HGEGHHHHHHEHIHHHHIHEHHHEH@EE?GHIIIIGHHIIHCFHHFHHIIHHFHIHFHHHHHHHHHEFHIHHHHHHIIHGHGIGIHFIIHHHIHIIGIIIIIHHHHEECGCIIIGIIIIGIIIIIIIIIHHIIHFGIIHHIHEHIHIIIIHHGIHHIHEHEHHHHHGIIIHEHHIIIHFIIIIIHCGEEHGHHIIIIIHEHHEEIIIIHIHGIIIGIIIIIIIIGIHHIHHIIHIIIIHHD?DBD
@HISEQ:969:HM2KJBCX2:2:1101:12012:62321 2:N:0:ACTATGCA
GAAACGGAAACGCCCAACTATCCCTATTAATCATTACGGTGATCCTAGAAACCAACAAAATAGAACCAATCCGTCCTATTTCATTATTCCATGCTAATGTATTCAGACTATAGCCTGCTTTAAACACTCTAATTTTTTCAAAGTAACAGTCCTGATTTCCCAACACACCAAATTAATGACATGAAGGTTCTTCAGAAGGTAGAAATTCGCCACTACTGTACGGACCGTAAAGCCCGACCATAGGACAAATTTCGAATTTCAACTACGAGCTTTTTAACTGCAACAACTTTAATATACGCTATTGGAGCTGGAATTACCGCGGCTGCTGGCACCAGACTTGCCCTA
+
ADDDDIIIIIIIHIIIIIHIIIIIIIIIIIIIHIIIIIIIIGIIIEHIIHIHHIIIIIICHEFHHHIIIIIIHHIHHIIIIIIIHHHIIIIIH?HIIIIIHIHIHHHHIIIIIIHIIHHHIIIIIHHHHIIHHHHHGGIIIIIIIIIIIIIIIIIIIIIIIIIIIIIIIHIIIHIIIIIIIIIIIIIIIIIIIIIIIIIIIIIIIIIIIHIIIIIIIIIIIIIIIIIHIIHIIIIIIIIIIHHDIHIIIIIIIIIIIIIIIIIIIHHIIHIIHHIIIIIIIIIIIIIIIHEIIIIIIIIIIIIIIIIIIIIIIIIIIIIIIIIIIIIIIIIIIIIIIIIIDDDDD
@HISEQ:969:HM2KJBCX2:2:1101:8062:62948 2:N:0:ACTATGCA
GAAACGGAAACGCCCAACTATCCCTATTAATCATTACATCGATCCTAGAAACCAACAAAATAGAATCTGATGTCCTATTTCATTATTCCATGCTAATGTATTCAAGCGTAAGCTTGCTTTAAACACTCTAATTTTTTCAAGGTAACAGTCCTAATTCCCCATAACATCAAATAAATGACATTATGGTTCTTTAGAAGGTGAGAACCAATAAAACCAGTACATACCAAGGCATGACCGATTCCTTGATCCCGAAATTCAACTACGAGCTTTTTAACTGCAACAACTTTAATATACGCTATTGGAGCTGGAATTACCGCGGCTGCTGGCACCAGACTTGCCCTCCAA
+
DDDDDIIIIIIGIIIIIIIIIHIIIIIIIIHIIIIIIIIIIIIHIIIIIIIIGHIIIIIIIIHHHIHHHHIIIGHIIIIIIHIIIIHFHGIIIIIIHIIIIIIIIHHHHIIIIIIIIIIIIIIIIIIHIIIHHHIGHHIIHIIHIIIIIIIIIIIIHHIHHHIIIIIIIHHIIHIHIHGIIHHHFC:+HIIIIIIIIIIIIIIIIIIIIIHIIIHIIIIIIIIIIHIIIIIIIIIIIIIIIIHHIIIIIIIIIIIIIIIIIIIHIIIIIIIIIIGIIIIIIIIIIIIIHIIHHIIIIIIIIIIIIIIIIIIIIIIIIIIIIIIIIIIIIIIIHIIIIIIIDDDDD
@HISEQ:969:HM2KJBCX2:2:1101:17406:62565 2:N:0:ACTATGCA
GAAACGGAAACGCCCAACTATCCCTATTAATCATTACGTCAATCCTAGAAACCAACAAAATAGGATCAACGTCCTATTTCATTATTCCATGCTAATGTATTCAAGCGCGAGCCTGCTTTAAACACTCTAATTTTTTCAAAGTAACAGTCCTGATTCCCCACCACACCAAATTAATGACATGATGGTTCGTCAGAAGGTAGAAATCAGTAACACCAGTACGTACCGAAGGCACGACCAGCGTACTAATCCCGAAATTCAACTACGAGCTTTTTAACTGCAACAACTTTAATATACGCTATTGGAGCTGGAATTACCGCGGCTGCTGGCACCAGACTTGCCCTCCAA
+
ADDDDIIGHIHHIIGIIIHHHHHIFHIIGIHIIIHICHGHIGFHHEHHIIHHEEGHFEHFHI?D@FHIIIEHEC=@HGHEHIFCCFHHHEHIHIHFHIIIHE@IHHCCHHHCHIIIIHEHHHHHHHIHHIIHEIHEHHGFHHHHIHFC@HHHHHFHHGEHIHHHHIHIHIHHGGIHHFGIIIIHIHHFIIHIIIIIIIIIIHHHIIIIIIHIHIIH;IIIIIIHIHHI=IHIIII=HHHIHGIHIIIHDIIHHHGIIIHIIHHIIIIIIIHHHHCIIIIIIIIHIGIIIIIIHIIIIIIIIIIIIIIHIIIHIHIIIIIIIIIIIIIIIIIIIIIIIIIIDDDDD
@HISEQ:969:HM2KJBCX2:2:1101:10648:63053 2:N:0:ACTATGCA
GAAACGGAAACGCCCAACTATCCCTATTAATCATTACGGTGATCCTAGAAACCAACAAAATAGAACCATGCCGTCCTATTCTATTATTCCATGCTAATGTATTCGAGCAAAAATGCCTGCTTTAAACACTCTAATTTTTTCAAGGTAAAGGTCCTGGATCCGCAAGACACCCAATAAAGGACATCAAGTTTCTCCAGAAGGTGAGAAATCAACAGTAACAGTTCATACCCCTTAAGGTATGACCATCACGTCAATCCCGAAATTCAACTACGAGCTTTTTAACTGCAACAACTTTAATATACGCTATTGGAGCTGGAATTACCGCGGCTGCTGGCACCAGACTTGCCCTCCAA
+
DDDDDIIIIIIIIIIIHIIIIIIIIIIIIIIIIIIIIIIIIIHHIGIIGHIHIHIIIIIHHHHIIIIIIHGHIHHGIIIHHIIIIIIIHIHHFHIIIIIGHFHIIIIIIIIIIIG?HIHHIIIIIIIIIIIHIIIIIIIIIIIIHIIIIIIHIIHHIIIIIHIIIIIHHIIIIIIIIIIIIIIIIIIIIIHIIIIIIIIIIIIIIIIIIIIIIIIIIIIIIIHIIIIIIIIIIIIIIIIIIIIIIIIHIIHFHHHIIIGIIIIIIIHIIHIIIIIIIIIIIIIIIIIIIIIIIIIIIIIIHIIIIIIIIIIIIIIIIIIIIIIIIIIIIIIIIIIIIIIIIIIIIIIIDDDDD
@HISEQ:969:HM2KJBCX2:2:1101:6833:63182 2:N:0:ACTATGCA
GAAACGGAAACGCCCAACTATCCCTATTAATCATTACATCGATCCTAGAAACCAACAAAATAGAATCTGATGTCCTATTTCATTATTCCATGCTAATGTATTCAAGCGTAAGCTTGCTTTAAACACTCTAATTTTTTCAAGGTAACAGTCCTAATTCCCCATAACATCAAATAAATGACATTATGGTTCTTTAGAAGGTGAGAACCAATAAAACCAGTACATACCAAGGCATGACCGATTCCTTGATCCCGAAATTCAACTACGAGCTTTTTAACTGCAACAACTTTAATATACGCTATTGGAGCTGGAATTACCGCGGCTGCTGGCACCAGACTTGCCCTCCAA
+
DDDDDIIIIIIIIIIIIIIIIIIIIIIIIIIIIIIIIIIIIIIIIIIIIIIHIIIIHIIIIIIIIIIIIIIIIIIIIIIIIIIHHIIFHIIHIGIIIHGIHHIHIHEIIIIIHIIIIIIIIIIHHIIIIIIIIGIIIIIIHIIIIIIIIGIIIIIIIIHIIIIIHIGIIHGIIIIIIIIIIIIIIIIIIIIIIIIIIIIIIIIIGIIIIIIHIIIIIIIIIIIIIHIGIIIIIIGIIIIIIHHGIIHHIIIIIIIIIIIIIIIIIIIIIIIIIIIIIIIIIIIIIIIIIIHIHIIIIIIIIIIIIIIIIIIIIIIIIIIIIIIIIIIIIIIIIIIIIHIIDDDDD
@HISEQ:969:HM2KJBCX2:2:1101:19894:63440 2:N:0:ACTATGCA
GAAACGGAAACGCCCAACTATCCCTATTAATCATTACGGTGGTCCTAGAAACCAACAAAATAGAACCATGCCGTCCTATTTTATTATTCCATGCTAATGTATTCAAGCAAAAATGCCTGCTTTAAACACTCTAATTTTTTCAAAGTAAAGGTCCTGGTTCCCCGCGGCATCCAATTAAGGACATCGCGGTTCTCCAGAAGGTGAGAAATTGACTGCACCAGTTCATACCCCGTGAGGCACGACCGATGCGCCAATCCCGAAATTCAACTACGAGCTTTTTAACTGCAACAACTTTAATATACGCTATTGGAGCTGGAATTACCGCGGCTGCTGGCACCAGACTTGCCCTCCAA
+
DDDDDIIIIIIIIIIIIIIIIIIIIIIIIIIIIIHIIIIIIIIFHHHIIIIIIIIIIHIIIIHHHIIIIHGHIIIIHIIIIIHIIHIIHCHHHEHIIHIIHHHHIIIIIIIGHIIHIHIIIIHIIHIIIIIIIIIHHIHIIIIIIIIIIIIIIIIIIHIIIIIIIIIIIIIIIIIIIIIIIIIIIIIIIIIIIIIIIIIIIIIIIIIIIIIIIIIIIIIIIIIIIIIIIIIIIIIIIIIIIIIIIIIIIIIHIIHIIIIIIIIIIIHIIHIIIIIIIIIIIIIHIIIIIIIIIHIIIIIIIIIIIIIIIIIIIHIIIIIIIIIIIIIIIHIIIIIIIIIIIIIIIIIIDDDDD
@HISEQ:969:HM2KJBCX2:2:1101:19264:63671 2:N:0:ACTATGCA
GAAACGGAAACGCCCAACTATCCCTATTAATCATTACGTCAATCCTAGAAACCAACAAAATAGGTTTGAACGTCCTATTTCATTATTCCATGCTAATGTATTCAAGCGTTAGCCTGCTTTAAACACTCTAATTTTTTCAAAGTAACAGTCCTGTTTCCCTGCAACACCAAATTAATGACATTACAGTTCTTCAGAAAGTAGGAATCAGCGAAACCAATTCATACCAGTGGCACCACCAACCTGCTGACCCCCAAATTCAACCACCGGCTTTTTAACCGCCACAACCTTTATATACGCTATTGGAGCTGGAATTACCGCGGCTGCTGGCACCAGACTTGCCCTCCAA
+
DDDDDIIGIIIIIHIIIIIIHIIHIIIHHHIIHIIIIHHHIIIIHIIHIIIHGHIIIIIIIIHHIIIIHIEECGHFHHIHHGHHIIIG@HHGHGHHIIHIFFEEHFHGHIGHIIIIIIIIH@HIIIHEFHIIHHEHHHEHHFFHIIGFHFGHE@HHHHHI>>HHHGFCHHFGIIIG>/-/-/CGF-<<<-CFC/5C/F--AEH?6HHE?9IGHDHI09<0C1EEEFHCAF/00%5/F:CE<34FA0</HE<11D<1<01<0////1<0?IHF</<//100D<1<11G<1<1<00/11111D1<11111IIIIIIIIIIIIIIIIIIIIIIIIIIIIIIIIIDDDDD
@HISEQ:969:HM2KJBCX2:2:1101:16549:63307 2:N:0:ACTATGCA
GAAACGGAAACGCCCAACTATCCCTATTAATCATTACATCGATCCTAGAAACCAACAAAATAGAATCTGATGTCCTATTTCATTATTCCATGCTAATGTATTCAAGCGTAAGCTTGCTTTAAACACTCTAATTTTTTCAAGGTAACAGTCCTAATTCCCCATAACATCAAATAAATGACATTATGGTTCTTTAGAAGGTGAGAACCAATAAAACCAGTACATACCAAGGCATGACCGATTCCTTGATCCCGAAATTCAACTACGAGCTTTTTAACTGCAACAACTTTAATATACGCTATTGGAGCTGGAATTACCGCGGCTGCTGGCACCAGACTTGCCCTCCA
+
DDDDDIHIIHEHHHIIIIHIGHIIIIIIHIIIIIIIIIHHIIIIHIHIIGIIIIHIIIIIIIGIHIIIHIIIHIIIIIIHIIIIIIIIIHGEHIIHHIHHIIIHIIHHIIIIIHIIHGHHHHIIIIHIIIIHHIGHEIIHIIIIIIIIIIHIIHIHEGIIIIIHHHFHIIHHIIIIIIIIIIIIHIIIHIIIIHIIIIIIIIIIIIIIIIIIIIIIIIIHHIIIIIIIIIHIIIIIHIIIHHHIIIHIIIIIIIIIIIIIIIIHIIHIIIIIIIIIIIIIIIIIIIIIIIIIIIIIIIIIIIIHIHHEIIIIIIIIIIIIIIIIIIIIIIIIIIHIIIIDDDDD
@HISEQ:969:HM2KJBCX2:2:1101:10112:63424 2:N:0:ACTATGCA
GAAACGGAAACGCCCAACTATCCCTATAATCATTACGTCAATCCTAGAAACCAACAAAATAGGATCAAACGTCCTATTTCATTATTCCATGCTAATGTATTCAAGCGTTAGCCTGCTTTAAACACTCTAATTTTTTCAAAGTAACAGTCCTGTTTCCCTGCAACACCAAATTAATGACATTACAGTTCTTCAAGAAGGAGGAACCAGTAAAGCCAGTGCATACCAGAGGCACGACCAACCTACTAATCCCGAAATTCAACTACGAGCTTTTTAACTGCAACAACTTTAATATACGCTATTGGAGCTGGAATTACCGCGGCTGCTGGCACCAGACTTGCCCTCCAA
+
DDDDDIIIIIIIIIIIIIIIIIIIIIIIIIIIIIIIIIIIIIIIIIIIIIIFHIIIIHIIIIIIIIIIIHHIGHIIIIIIIIIIIIIHIIHHIIIIIHIIHHHHIIIIIIIIIIIIIIIIIIIIIHHIIIIHIIIHIIIIIIIIIIIIIIIIIIIIIIHIIIIIIIIIIIHIIIIIIIIIIIIIIIIHIIIIIIIIIIIIIIIIIIIIIIIIIIIIIIIIIIIIIIIIIIIIIIIIIHIIIIIHIHHIIIIIIIIIIIIIIIIIIIIIIIIIIIIIIIIIIIIIIIIIIIIIIIIIIIIIIIIIIIIIIIIIIIIIIIIIIIIIIIIIIIIIIIIIIIIIDDDDD
@HISEQ:969:HM2KJBCX2:2:1101:18894:63913 2:N:0:ACTATGCA
GAAACGGAAACGCCCAACTATCCCTATTAATCATTACGTCGATCCTAGAAACCAACAAAATAGAATCAAACGTCCTATTTCATTATTCCATGCTAATGTATTCAAGCGCGAGCTTGCTTTAAACACTCTAATTTTTTCAAAGTAACAGTCCTGATTTCCCGCGACACCAAATTAATGACATCGTGGTTCGTCAGAAGGGAGAAACCAATAATGCTAGTACGTACAAAGTACGACCGACATATTAGTCCCGAAATTCAACTACGAGCTTTTTAACTGCAACAACTTTAATATACGCTATTGGAGCTGGAATTACCGCGGCTGCTGGCACCAGACTTGCCCTCCAA
+
DDDDDIIIIIIIIGIHIIIIIIIIIIIIIHHIHIIIIGIHIIIIIIIIIIIIIIIIIIIIIIHIIIHIHHEHHIIIIIIIIIHIIIIHIIIIIIIIIHIIIIHIIIIIIIIIIIIIIIIIIHIIIIIIHIIHHHHIHIIIIHIIIIIIIIHIIHHHIHIHIIIIIIIIIHIIIIIIIIIIIIIIHIIHHIHIIIHIIIIIIIIIIIIIIIIIIIIIIHIIIIIIIIIIIIIIIIIIIIIHHIHIIIIIIIIIIIIIIIIIIIIIIIIIIIHIIIIIIIIIIIIIIIIIIIIIIIIIIIIIIIIIIIIIIIIIIIIIIIIIIIIIIIIIIIIIIIIIIIIDDDDD
@HISEQ:969:HM2KJBCX2:2:1101:15446:64658 2:N:0:ACTATGCA
GAAACGGAAACGCCCAACTATCCCTATTAATCATTACGTCGATCCTAGAAACCAACAAAATAGGTTCGATCGTCCTATTTCGTTATTCCATGCTAATGTATTCAAGCGCGAGCCTGCTTTAAGCACTCTAATTTTTTCAAAGTAACAGTCCTGTTTCCCCGCAACAACAAATTAATGCCATCACGGTTCTACAAGAAGGAGGGACCAGTGAGGCCAGTGCATACCAGTGGCACGACCAACCTACTGGCCCCGAAATTCAACTACGAGCTTTTTAACTGCAACAACTTTAATATACGCTATTGGAGCTGGAATTACCGCGGCTGCTGGCACCAGACTTGCCCTCCAA
+
@BBDDIIHIHHGHHIHHHIIIIIIHHIEHHIHIIHHIIHHHIIIHICHEHHGHEEHHECHIHICGCHIIIIIFH=CEGHHIEFHEHHHHHHFHHIHIIIHHHGHIHFHHHIGIIIIIHIIIHIHHIIIHHHHHEHHHHHIIIIIIIHIIIHHHFHHHHHHHEIHHHIIIHGEHGHHIHHFIHIHIIIHIIIIIHIHIIIIHHEIIIIIHEIIHHGHIHGHHIHEIHHHHHHHIIIIHIHHHGIHHGIGHIIFGHHHHHIHEIIIIIHG1GIIIIHIIIIIIIIIHEFEIIIIIHIGIHIHIIIIIIIIIIHIIIGHHIIIIIIIIIIIHIIIIIIHIIIIIDDDDD
@HISEQ:969:HM2KJBCX2:2:1101:15919:64731 2:N:0:ACTATGCA
GAAACGGAAACGCCCAACTATCCCTATTAATCATTACGTCAATCCTAGAAACCAACAAAATAGGATCAAACGTCCTATTTCATTATTCCATGCTAATGTATTCAAGCGTTAGCCTGCTTTAAACACTCTAATTTTTTCAAAGTAACAGTCCTGTTTCCCTGCAACACCAAATTAATGACATTACAGTTCTTCAAGAAGGAGGAACCAGTAAAGCCAGTGCATACCAGAGGCACGACCAACCTACTAATCCCGAAATTCAACTACGAGCTTTTTAACTGCAACAACTTTAATATACGCTATTGGAGCTGGAATTACCGCGGCTGCTGGCACCAGACTTGCCCTCCAA
+
DBDDDHIIIIGIIIIIIIIIIIIIIIIIIIIHIGHIIIIIIGIIIIIIIHIIIIIHFHIIIHHFHHIEHHGHHHIIIIHIIIIIIIIGIIHIFHIIIIIIIHHIIHHHHHHIIIIIIHIIIIHHIIIIHIIIIHIIIIHIHIHIHFIIIHIIIIIHIIIIIIIIIIIIIIIIHIIHIIIIHIIIIIIIIIIIIIIIIIIIIIIHIIIIIIIIIIIIIIHIIIIIIIIIIHHHIIIIIIHIIIIHGIIIIHIIIIIIIIIIIIHHIIIIIIIIIIGIIIIIIIIIIIIHHIIIIIIIIIIIIIIIIIIIIIIIIIGIIIIIIIIIIIIIIIIIIIIIIIIIIDCDDD
@HISEQ:969:HM2KJBCX2:2:1101:17214:64530 2:N:0:ACTATGCA
GAAACGGAAACGCCAACTATCCCTATTAATCATTACGTCAATCCTAGAAACCAACAAAATAGGATCAACGTCCTATTTCATTATTCCATGCTAATGTATTCAAGCGCGAGCCTGCTTTAAACACTCTAATTTTTTCAAAGTAACAGTCCTGATTCCCCGCCACACCAAATGAATGACATGATGGTTCGTCAGAAGGTAGGAACCAGTAACACCAGTACGTACCTAAGGCACGACCAACGTACTGATCCCGAAATTCAACTACGAGCTTTTTAACTGCAACAACTTTAATATACGCTATTGGAGCTGGAATTACCGCGGCTGCTGGCACCAGACTTGCCCTCCAA
+
D0DDB@HHHCF1ECEDHHHIIIHHIIEEHEHCHHCFEHHHHCEHIIGHIIFHEHHIGHEHC1C@GHCHE0<C<EHIEEFFGHHHHHHH11DGCCHHHHHIIDC1<HDECCIHGCHHFHHGHIHFHDHHHHHHFHDEEHGIHHC??HEEFHGGFFIHHIHFEHH/IIIHE?HHC<GFCGEEHHDIHEHIGIIHHGHHCHHHHHHIHHEGHHGIIIHIIIIIIHHIHGF@HHHHHHFHHHIIHGGHHIDHHHGCHGHIIHHGHHIIGHFIHIHHFIHHHHGHHHF@CEIIIIIIIHHEGHIIIIHFIIHHHGIIIIHIIIHHEIIIIIHIIIIIHGHHIIIDDDAA
@HISEQ:969:HM2KJBCX2:2:1101:15579:65004 2:N:0:ACTATGCA
GAAACGGAAACGCCCAACTATCCCTATTAATCATTACTTCAGTCCTAGAAACCAACAAAATAGAACCGAAGTCCTAAATTATTATTCCATGCTAATGTATTCAAGGCATAAGCCTGCTTTAAACACTCTAATTTTTTCAAAGTAATAGAGCTAGATCGCGACGACAACCCAGTGAAGGGCGCCGCCGTTTTCTAGCAGGATGGCAGACACGCGCCAGCACTCACACTCGTAACCGAGGCGGGCCAGGTGCGTCAAACCAGAAATCCAACTACGAGCTTTTTAACTGCAGCAACTTTAATATACGCTATTGGAGCTGGAATTACCGCGGCTGCTGGCACCAGACTTGCCCTCCAA
+
BB@DAHHIIIIIHHIIIHIIIHIGIHIIIGIIIIIIIHIIIIHIHIIHGIIIGIHHHGHEHI@@HIIIHIIGCFGHIIGEHCEHHGHEHIF?FGHIEGHEHGHHHIIHHIIIIIIHIIIIIIIHIHHIHHIIIHIHHIHHIIIIIIIIHGIIIIHHIIIGIIIIIHHGIIHHHIHIHIIIIIIIHIIIIIIIIIIIIIIIIIIIIIIIIIIIHIIIHIIIIHIIIIIIIIIIIIIIIIIIIIIHIIIIIIIIHIIHIIIIIHGIIIIIHIHIIIIIIIIIIIHIIIIIIIIIIIIHIIIHIHIIIIIIIIIIIIIIIIIIIIIIIIIIIIIIIIIIIIIIIIIIIIIIIDDDDD
@HISEQ:969:HM2KJBCX2:2:1101:10394:65270 2:N:0:ACTATGCA
GAAACGGAAACGCCCAACTATCCCTATTAATCATTACGGTGATCCTAGAAACCAACGAAATAGAATCAGTCCGTCCTATTTCATTATTCCATGCTAATGTATTCAGACGATAGTCTGCTTTAAACACTCTAATTTTTTCAAAGTAACAGTCCTGATTTCCCATCACACCAAATAAATGGCATGAAAGTTCCTCAGAAGGTAGAGATCCATCTCACCAGTACAGACAATTAAGCCTGACCAATGGGTAGACCCCGAAGTTCAACTACGAGCTTTTTAACTGCAACAACTTTAATATACGCTATTGGAGCTGGAATTACCGCGGCTGCTGGCACCAGACTTGCCCTCCAA
+
CDADDHIIIIIHIIIHIIIIIIIIIIIIIGIIIIIIIIIIIHIHIIIIIIIEHIIIIIIIIIHHHHIIHIHIIIIHHHHIHIIIIIIIIIIIIIHIIIIIIIHIIIHIIIIIIIIIIHIIIIIHIIIIIIIIIHIHIIIIIIIHHIIIIHIHIIIIIIHIIIIIIIIHIIIIIHHHIIIHIIIIIHIIIHIIIIIIIIIIIIIIIIIHIIIIIIIIIIIIIIIIIIIIIIIIIIIIIIIIIIIIHGFIIIIIIIIIIHIIIIIIIIIIIIIIIIIIIIIIIIIIIIIIIHIIIIIIIIIIIIIIIIIIIIIIIIIIIIIIIIIIIIIIIIIIIIIIIIIIIIIDDDDD
@HISEQ:969:HM2KJBCX2:2:1101:19224:65395 2:N:0:ACTATGCA
GAAACGGAAACGCCCAACTATCCCTATTAATCATTACGTTGATCCTAGAAACCAACAAAATAGAATCGAACGTCCTATTTCATTATTCCATGCTAATGTATTCAAGCGCGTGCCTGCTTTAAACACTCTAATTTTTTCAAAGTAACAGTCCTGATTCCCCACGACACCAAATTAATGACATCATGGCTCCTCAGAAAGGAGAAACCAATAACACCAGTACATACCAGAGGCATGACCGACGTATTGATCCCGAAATTCAACTACGAGCTTTTTAACTGCAACAACTTTAATATACGCTATTGGAGCTGGAATTACCGCGGCTGCTGGCACCAGACTTGCCCTCCAA
+
DDDDDIIIHHIIHIIIHIIIIIIIHIIIHIIHIIIIIIIIIIIIIHIIIIIHIIIIIIIIIHHHIIIHIIIHHHHHIIIIIIIIIIGIIIHIIIIIIIIIIIHIIIIIIIIIIIIGIHIIIEHHHIHHHHIIIIHHGIIIIIIIIIIIHIIHIIHIIIIIHIHGIIIHHHHIIIIIIIIIIIIIIIIIIIIIIIGIIIHIIIIIIIIIHHHHFEHIIIIIIHIIIIIIIIIIHIIIIGIIIIIHHIIIIIIIIIIIIIIIIIIIIIIIIIIIIHHIIIIIIIIIIHGIIIIIIIIIIIIIIIIIIIIIIIIIIIHIIIIIIIIIIIIIIIIIIIIIIIIIIDCDDD
@HISEQ:969:HM2KJBCX2:2:1101:13230:65921 2:N:0:ACTATGCA
GAAACGGAAACGCCCAACTATCCCTATTAATCATTACGTCGATCCTAGAAACCAACAAAATAGGGACAAACGTCCTATTTCATTATTCCATGCTAATGTATTCAAGCGTGTGCCTGCTTTAAACACTCTAATTTTTTCAAAGTAACAGTCCTGATTCCCCATGACACCAAATTAATGACATCACAGTTCGTCAGAAGGTAGAAATCAATAATACCAGTGCATACCGGAGGCACGACCAATATATTGATCCCGAAATTCAACTACGAGCTTTTTAACTGCAACAACTTTAATATACGCTATTGGAGCTGGAATTACCGCGGCTGCTGGCACCAGACTTGCCCTCCAA
+
@B@AA1G0D/<1C?H=10DGHIE1<<1<D1G?<<@<G11<</<F<FC11<<D?G@ECGC1<FH111<<FDE0<<C0<11<<C1F1<1<<CH<<<1<CGEHHHIH@D<FE9GHEHHG6?FGHEAF61HF@HH=H?F@G@?1CA@HHHGH8?B<FFC0GEEHH0GCGHFIH-HGFIHFCH@<GHGCDD<CC@HEEHHHHEHIHIHFGEHFECIHHCEIIIHHEDHEDCEGHFHHCC<CCAFCECF1FFDHE/F<EHEGHHHHHEECFEFEC?HHC<1D1GHEGHEIHFCEHHHE=HE?HFD1@HHHEC?CHHHHIHHECHHCEHGC1FIHFFGCF<11@HGIHDD0?B
@HISEQ:969:HM2KJBCX2:2:1101:18679:66272 2:N:0:ACTATGCA
GAAACGGAAACGCCCAACTATCCCTATTAATCATTACGTCGATCCTAGAAACCAACAAAATAGAATCGTTGTCCTATTCTATTATTCCATGCTAATGTATTCTGGCATATGCCTGCTTTAAACACTCTAATTTTTTCAAGGTAAAGGTCTTGGCTCCGAGCAACACCCAATAAAGGGCATTACCCTTCCCCAAGCGGTGAGGCCCAACCGCCCAGTACTCGTTACAAGAACGGACCAACCGGCCAAACCCAAAATTCAACTACGAGCTTTTTAACTGCAACAACTTTAATATACGCTATTGGAGCTGGAATTACCGCGGCTGCTGGCACCAGACTTGCCCTCCAA
+
ADADDIIGDHIH?HIHHHHCH?GHFHHHIIHIHIIHIEGE/CHHHFEGHCCCFGGHHHICGHCHHIGIHIGECGHHHCEEEHHG1FGEHHHEGHCEHHIH1CFFHIIIGFHIFCC?GEGHHHFIHFHHHG@GE@HHEFEFHEF1HHHF9<CF<1<EECD7EHHGEGHEB/FCE7GE@FE@HEI;HHBCHHHCD<HHGC-@E@D<HHEAC<1C?CHHEIIGIHHHFFHHIIHCGGHIHIHHIIHIIIFHDHHFHIIIHHIIHIIIHGCHHGIHHHEIIIHIIIHEHHHHHGEGCHHEHHGIIIIHIHIIHIIIIIIIIIIIHCIHHEIIIIIIHHHHGIIIDBDDB
@HISEQ:969:HM2KJBCX2:2:1101:8139:65967 2:N:0:ACTATGCA
GAAACGGAAACGCCCAACTATCCCTATTAATCATTACGGTGATCCTAGAAACCAACGAAATAGAATCAGTCCGTCCTATTTCATTATTCCATGCTAATGTATTCAGACGATAGTCTGCTTTAAACACTCTAATTTTTTCAAAGTAACAGTCCTGATTTCCCATCACACCAAATAAATGGCATGAAAGTTCCTCAGAAGGTAGAGATCCATCTCACCAGTGCAGACAATTAAGCCTGACCAATGGGTAGACCCCGAAGTTCAACTACGAGCTTTTTAACTGCAACAACTTTAATATACGCTATTGGAGCTGGAATTACCGCGGCTGCTGGCACCAGACTTGCCCTCCAA
+
DDDDDIIIIIIIGIHIIHIIIIIIIIIIIIIHIIIIIIIIIHIIHIHIIIIIGHIIIIIIGFIIHIIIIIIGHIGIIIGHIIIIIIFHIGIIIHIIIIIIIHIHIIIIIIIIIIIIIIIIIIIIIIIIIIIIIIIIHIIIIIIHIIIIIIGHIIIIIIIIIHIIIIIHHHIIIIIIIIIIIIIIHHIIHFIIIIHIG;IHIHHHHIIIIGGIIIIHIIIHIIIIIIIIIIIIIIIIIIIIIIIHHGDIIIHIIIIIIIIIIIIIIIIIIHIHIIIIIIIIIIIIIIIHGHIIIIIIIIIIIIIIHIIHIIIIIIIIIIIIIIIIIIIIIIIIIIHIIIIIIIIDDDDD
@HISEQ:969:HM2KJBCX2:2:1101:12265:67382 2:N:0:ACTATGCA
GAAACGGAAACGCCCAACTATCCCTATTAATCATTACGTCAATCCTAGAAACCAACAAAATAGGATCGAACGTCCTATTTCATTATTCCATGCTAATGTATTCAAGCGTTAGCCTGCTTTAAACACTCTAATTTTTTCAAAGTAACAGTCCTGTTTCCCTGCAACACCAAATTAATGACATTACAGTTCTTCAAGAAGGAGGAATCAGTAAAGCCAGTACACACCATTGGCACGACCAACCTACTGACCCCGAAATTCAACTACGAGCTTTTTAACTGCAACAACTTTAATATACGCTATTGGAGCTGGAATTACCGCGGCTGCTGGCACCAGACTTGCCCTCCAA
+
DDDDDHGH0ECEDDHCHGCF@GHIIIIIH?1C@G?GHEEHHHIGFHHFHIIEEEHGHHHHHIHC<@E0C@GDF1GHHHCGE1DGHHHHD?FH1CH1HHHIIIHHHHHHIHECIIIIIIIHIGHHHFIHIIHIIHHIHHHIHIHHHHGHIIIFHF?HIHIHHHHFCHHIHFHGHHIHHHHIHHIHHHIHHHGHIGIIIHEGHHHIIIIIHHHGHCIIHHIIIIIIH<EEHHGIIIHIHGFHCHHHGHHDHGIIIIIIHHGGEHHGIIHIHHIIHGFHHGHGIIIIHHIHHIHIHIGIIHIHIIIIIIIIIHIIHIIIIIIIIIIIHIIIIIIIIHHIIIIIICCDDD
@HISEQ:969:HM2KJBCX2:2:1101:18081:68267 2:N:0:ACTATGCA
GAAACGGAAACGCCCAACTATCCCTATTAATCATTACGGTGATCCTAGAAACCAACAAAATAGAATCAAACGTCCTATTTCATTATTCCATGCTAATGTATTCAAGCGCGAGCCTGCTTTAAACACTCTAATTTTTTCAAAGTAACAGTCCTGATTTCCCGCGACATCAAATTAATGACATCGTGGTTCGTCAGAAGGTAGGAATCAATTTGACCAGTACGTGCCGAGGCACGACCGATCAACTGATCCCGAAATTCAACTACGAGCTTTTTAACTGCAACAACTTTAATATACGCTATTGGAGCTGGAATTACCGCGGCTGCTGGCACCAGACTTGCCCTCCAA
+
DDDDDHIIIIIIIIIIIIIIIIIIIIIIIIIIIIIIIIIIIIGIHIIHIIIHIIIHHGHIIIIGHIHGIIIIIHIIIIEHIIHIIHIIIIIIIIIIIHIIIIIIIIIIIIIIIIIIIIIHHIHIHHHEIIHIIIIHIIIIIIIIIIHIHIIIIIIIIIHIIIIIIIIIIIIIIIIIIIIIIIIIIIIIIIIIIIIIIIIIIIIIIIIIIIIIIIIIIIIIHH$IIIIIIIIHIIIIIIIIIIHHIIIIIHIIIIIIIIIIIIIIIIIIIIIIIIIIIIIIIIIHHIIIIIIIIIIIIIIIIIIIIIIIIIIIIIIIIIIIIIIIIIIIIIIIIIIIIIIIDDDDD
@HISEQ:969:HM2KJBCX2:2:1101:2986:68207 2:N:0:ACTATGCA
GAAACGGAAACGGCGACTCCCCAACTATCCCTATTAATCATTACGTCGATCCTAGAAACCAACAAAATAGAATCAAACGTCCTATTTCGTTATTCCATGCTAATGTATTCAAGCGTGAGCCTGCTTTAAACACTCTAATTTTTTCAAAGTAACAGTCCTGATTCCCCATGACACCAAATTAATGACATCATGGTTCGTCAGAAGGTAGGAATCAATAATACCAGTACGTACAATAGCACGACCAATAAATTGATCCCGAAATTCAACTACGAGCTTTTTAACTGCAACAACTTTAATATACGCTATTGGAGCTGGAATTACCGCGGCTGCTGGCACCAGACTTGCCCTCCAA
+
DDDDDIIIIIIIIIIIIIIIIIIIIIIIIIIIHIIIHIIIIIIIIIIHIIHGIIIIIGIIIIIGHIHIGHIIHIIIIHIHHIIIIHIHIIIIIIGIEHHIHGIIIIIIIIIIIIIIIIHIIHIIIGIIHIIIIIHIHHIHIIHIIIIHIIIHHHIHIIIIIIIIIIIIIIIIIIIIIIHIIIIIIHIIIIIIIIIIIIIIIIIIIIIIIIIIIIIIIIIIIIIIIIIIIIHIIIIIIIIIIIIIIIIIHIHHIHIIIHIIHHIIIIIIIIIIIIIIIIIIIIIIIIIIIIIIHHIIIIIIIIIIIIIIIIIIIIIIIIIIIIIIIIIIIIIIIIIIIIIIIIIIIIIDDDDD
@HISEQ:969:HM2KJBCX2:2:1101:13615:68371 2:N:0:ACTATGCA
GAAACGGAAACGCCCAACTATCCCTATTAATCATTACTTCAGTCCTAGAAACCAACAAAATAGAACCGAAGTCCTAAATTATTATTCCATGCTAATGTATTCAAGGCATAAGCCTGCTTTAAACACTCTAATTTTTTCAAAGTAATAGAGCTAGATCGCGACGACAACCCAGTGAAGGGCGCCGCCGTTTTCTAGCAGGATGGCAGACACGCGCCAGCACTCACACTCGTAACCGAGGCGGGCCAGGTGCGTCAAACCAGAAATCCAACTACGAGCTTTTTAACTGCAGCAACTTTAATATACGCTATTGGAGCTGGAATTACCGCGGCTGCTGGCACCAGACTTGCCCTCCAA
+
DBDABIHHIIGIIIIHIIHIHHHIIHHHHHIGFHHHHIIHIHIHHGHIEHHHGHFHIIIIHIHHIGIIIHIIFHFHGIHIIHHIFHHHHIIHHEHHIIIIIIIIIIIGIIIIGIIHHHHIIIHIIIIHHHIHHHEHIIGIIIIIHIIGGIHGIIHHIIIIIIIIGIIIHHIHIIHIIHIIHHHIIHHEHHGHIIIIIIIIGIIIIIIIIIIIHFIIIIIIIIIIIIIIIIIIIIIIIIIIIIIIIIIIIIIHEIIIIIIIIIIIIIIIHHEIIIIIIIIIIIIHIIIIIIIIIIIIIIIIIIIIIIIIIIIIIIIIIIIIIIIIIIIIIIIIIIIIIIIIIIIIIIHIIDDDDD
@HISEQ:969:HM2KJBCX2:2:1101:11883:68435 2:N:0:ACTATGCA
GAAACGGAAACGCCCAACTATCCCTATTAATCATTACGGTGATCCTAGAAACCAACGAAATAGAATCAGTCCGTCCTATTTCATTATTCCATGCTAATGTATTCAGACGTTAGCCTGCTTTAAACACTCTAATTTTTTCAAAGTAACAGTCCTGATTTCCAATCACACCAAATTAATGACATGAAAGTTCCTCAGAAGGTAGAGATTTATCTCACCAGTACAGACAATTAAGCCTGACCAATGGGTAAACCCCGAAGTTCAACTACGAGCTTTTTAACTGCAACAACTTTAATATACGCTATTGGAGCTGGAATTACCGCGGCTGCTGGCACCAGACTTGCCCTCCAA
+
DDCDDIIIIIIHIIIIIIIIIHIIHIIIIIIIIHIIIHGIIHIIIIIIIIHIIIIIIHGIIIIIIIIIIIHHHHHIIHIIIIIIIIIIIIIIIIIEIHHHIHIIIIIIIHIIHIIIIIIIIIIIIIIIIIIIHIHIIIIIIIIIIIIIIIHIIIIIHIIIIIIIIIIIIIIIIIIIIIIIIIIIIIIHGGIHIIIIIIIIIIIIIIIIIIIHIIIIIIIIIIIIIIIIIIIIIIIIIIIIIIIHIHGIIIIIIIIHIIIIIIIIIIIIIHIIIIIIIIIIIIIIIIIIIIIIIIIIIIIIIIIIIIIIIIIIIIIIIIIHIIIIIIIIIIIIIIIIIIIIIIIDDDDD
@HISEQ:969:HM2KJBCX2:2:1101:19178:68993 2:N:0:ACTATGCA
GAAACGGAAACGCCCAACTATCCCTATTAAATCATTACTTCAGTCCTAGAAACCAACAAAATAGAACCGAAGTCCTAAATTATTATTCCATGCTAATGTATTCAAGGCATAAGCCTGCTTTAAACACTCTAATTTTTTCAAAGTAATAGAGCTAGATCGCGACGACAACCCAGTGAAGGGCGCCGCCGTTTTCTAGCAGGATGGCAGACACGCGCCAGCACTCACACTCGTAACCGAGGCGGGCCAGGTGCGTCAAACCAGAAATCCAACTACGAGCTTTTTAACTGCAGCAACTTTAATATACGCTATTGGAGCTGGAATTACCGCGGCTGCTGGCACCAGACTTGCCCTCCAA
+
@BD@D10E@EC1E/CEH@<C<<CFHHIHIIIII?<C@1DECCE1<F?G?DDE1DG@GHE@HIH@?C@EHH</1<DC@GCFH@HGHII?<?GHIIH1DH<<@<1F@HG?HHH?H@CIIGIIIHEHG@@F<HG@DHIIIF??FFHIHHFGHGHHFHGHCHHHHEHF:CGFHEGHBFHHHHGIHD9DDEHFIIIHIHHGFEEH=G@@EG@IHHDFHHHHIHIIIHIFIHIHCIIIIHIFIIFIIIHGFIHHHHEHHEIHFGHIHHHG?CEGIHHEHHEHFHEIHHHHHEIHHHHFF<C1HHH@IIIIHHHIHGHGHHEHHIHIHDHDHHHHEHHHHHHHFHHGHG@HEIHDHED@DDB
@HISEQ:969:HM2KJBCX2:2:1101:15379:68926 2:N:0:ACTATGCA
GAAACGGAAACGCCCAACTATCCCTATTAATCATTACGTCGATCCTAGAAACCAACAAAATAGAATCAAACGTCCTATTTCATTATTCCATGCTAATGTATTCAAGCGCGAGCTTGCTTTAAACACTCTAATTTTTTCAAAGTAACAGTCCTGATTTCCCATGACACCAAATTAATGACATCGTGGTTCGTCAGAAGGGAGAAACCAATAATGCTAGTACGTACAAAGTACGACCGACATATTAGTCCCGAAATTCAACTACGAGCTTTTTAACTGCAACAACTTTAATATACGCTATTGGAGCTGGAATTACCGCGGCTGCTGGCACCAGACTTGCCCTCCAA
+
DDBDDIIIIIEFIEHEFCHIIIICHHHIIIHHHIIIIEFHDDHHEHIHFHHIIIIEHEHHHIIIHEHHIEEEFHHEHE?FHHHIGHEHHGHGHIIIIIHEHHHHIIHHHHIIIIIIHIHGFHGFHHHIHGHCGHIHIIIIHHHIIIHGIIIHHIHHGIIIHEHEHHHHHCEHHHHIIIIIHHIIIIIIIIIIIHIIIIIIIIIIIIHHE@GIIIIIIIIHHEIIHIIIIIHIIIIIGIIHIIHIIIIHGIIIHIIIHIHIIIIHIIIIIHIIHIIHIHHHHIIHGHIHHG=IIIIIIIIIIIIIIHHIIHIIIIIIIIGIIHEIIIIIIHIIIHIIIIIBDDBB
@HISEQ:969:HM2KJBCX2:2:1101:11567:69498 2:N:0:ACTATGCA
GAAACGGAAACGCCCAACTATCCCTATTAATCATTACGTCGATCCTAGAAACCAACAAAATAGAATCAAACGTCCTATTTCATTATTCCATGCTAATGTATTCAAGCGCGAGCCTGCTTTAAACACTCTAATTTTTTCAAAGTAACAGTCCTGATTTCCCACGACACCAAATTAATGACATCGTGGTTCGTCAGAAGGTAGGAATCAATTTGACCAGTACGTACAGAGGCACGACCGATCAACTGATCCCGAAATTCAACTACGAGCTTTTTAACTGCAACAACTTTAATATACGCTATTGGAGCTGGAATTACCGCGGCTGCTGGCACCAGACTTGCCCTCCAA
+
BBDBAHHI=DCDHEECHHII<GFHHEHGHEEHGGHHGHICHHI?HHHCHIHH?EHDHIGFEHEHE1CFFEGECGHHHEHC1DGEEHEE1FHG?1CEIIHIIIIFGIHCIHHDCHIIIIHHHIGHFIHHHGGIIIIHEEHHIHHHHHIHGHHIIIIHHHGHHIHHHHCHGCHHIHEHIIHHHGFHDIFIHHHHIHG?CHHHHHGHG@IIHHGEHHHHIHHHEIIHHII1GI=HFHIIHIHHHFEGHF/HDHIHIIIIFIHEIIIIHIIIIHFHEFHIIHHHHHHGGIHGFIHHGHHGEGGHIIIIIIIIIHHCIIHIIIIIIHGEHIHIIIIHHHIIIHIICDDDC
@HISEQ:969:HM2KJBCX2:2:1101:3368:70051 2:N:0:ACTATGCA
GAAACGGAAACGCCCAACTATCCCTATTAATCATTACGTCAATCCTAGAAACCAACAAAATAGGATCGAACGTCCTATTTCATTATTCCATGCTAATGTATTCAAGCGTTAGCCTGCTTTAAACACTCTAATTTTTTCAAAGTAACAGTCCTGTTTCCCTGCAACACCAAATTAATGACATTACAGTTCTTCAAGAAGGAGGAATCAGTAAAGCCAGTACATACCATTGGCACGACCAACCTACTGACCCCGAAATTCAACTACGAGCTTTTTAACTGCAACAACTTTAATATACGCTATTGGAGCTGGAATTACCGCGGCTGCTGGCACCAGACTTGCCCTCCAA
+
DDDDDIIIHIIIIIIIIIIIIIIIIIIIIIIIIIIIIIIIIIIHIIIIIIIIIIIIHIHHIIIHEHIHIIIIIIIIIIHHIIIIIIIIIIIIIIIIHHHHHIIIIIHIIIIIIIIIIIIIIHGIIIIIIIIIIIIIIIIIIIIIIHIIIIIIIIIIIIIIIIIIIIIIIIIIIIIIIIIIIIIIIIIIIIIIIIIIIIIIIIIIIIIIIIIIIIIIIIIIIIIIIIIIIIIIIIIIHHHIIIHHHIHIIIIIIIIHIIIIIIIIIIIIIIIIIIIIIIIIIIIIIIIIIIIIIIIIIIIIIIIIIIIIIIIIIIIIIIIIIIIIIIIIIIIIIIIIIIIIIDDDDD
@HISEQ:969:HM2KJBCX2:2:1101:17521:70577 2:N:0:ACTATGCA
GAAACGGAAACGCCCAACTATCCCTATTAATCATTACGTCAATCCTAGAAACCAACAAAATAGGATCGAACGTCCTATTTCATTATTCCATGCTAATGTATTCAAGCGTTAGCCTGCTTTAAACACTCTAATTTTTTCAAAGTAACAGTCCTGTTTCCCTGCAACACCAAATTAATGACATTACAGTTCTTCAAGAAGGAGGAATCAGTAAAGCCAGTACATACCATAGGCACGACCAACCTACTGACCCCGAAATTCAACTACGAGCTTTTTAACTGCAACAACTTTAATATACGCTATTGGAGCTGGAATTACCGCGGCTGCTGGCACCAGACTTGCCCTCCAA
+
DDDDDIIIIIIIDHIIIIIIIIIIIIIIIIIIIIIIIIIIIIIIIIIIIIIIIIIIIIIIHIIIIIIIIIIIIIIIIIHIIIIIHIIIIIIIHIIIIIIIIIIIIIIIIIIIIHHIIHIIIIIIIHIIHIHHIIIIIIIIIIIIIIIIIIIIIIIHIIIIIIIHHIHIIIIHIIHIIIIIIIIIIIIIHIIIIIIIIIIIIIIIIIIIIIIIIIIIIIIIIIIIIIIIIIIIIIIIIIHIIIIHIIIIIIIHIIIIIIIIIIIIIHIIIIIIIIHIIIHIIIIIIIIIIIIIIIIIIIIIHIIIIIIIIIIIIIIIIIIIIIIIIIIIIIIIIIIIIIIIIDDDDD
@HISEQ:969:HM2KJBCX2:2:1101:20743:70036 2:N:0:ACTATGCA
GAAACGGAAACGCCCAACTATCCCTATTAATCATTACATCGATCCTAGAAACCAACAAAATAGAATCTGATGTCCTATTTCATTATTCCATGCTAATGTATTCAAGCGTAAGCTTGCTTTAAACACTCTAATTTTTTCAAGGTAACAGTCCTAATTCCCCATAACATCAAATAAATGACATTATGGTTCTTTAGAAGGTGAGAACCAATAAAACCAGTACATACCGAGGCATGACCGATTCCTTGATCCCGAAATTCAACTACGAGCTTTTTAACTGCAACAACTTTAATATCCGCTATTGGAGCTGGAATTACGCGGCTGCTGGCACCAGACTTGCCCTCCAA
+
DDCDDIIIIIIFIIIHIIIIGIIIGIIIIIIHHIIIIIIIIIIIIIIGHIIEHHIIIGIIIHHHHIIIIIFHHEHIIIIHHHI1FFEHHHHHGIHIHHIIE<FHHGHHIIIHGIIHHIIII@HHIHI?FHEHHHHIHHHHC@DE@FB9DCF@DGGHHGHEEE@GHHG@HDC<HFD00<CEHEFHF/GC?IHEHHI/G<:CFHHIHHHHHHGHIHEDCDHHHDGHGFCD15EGD9HFHDF<D:<C:/CHFCHHH@HCCD<C<<EC1C0IHHFCC<<<1<F<@F<CHGCD1</</<<111HEGC1<1GH@H?HDHIIIIIIIIIIIIIIIIIIHIIIIIIIDDDCD
@HISEQ:969:HM2KJBCX2:2:1101:13508:71726 2:N:0:ACTATGCA
GAAACGGAAACGCCCAACTATCCCTATTAATCATTACCTCGACTCCGAAAGCCAACGAAATAGAACCGAGATCCTATTCCATTATTCCATGCACTAATGTTCAGGCTGTAGCGCCTGCTTTGAGCACTCCAATTTTTTCAAAGTAAACGTGCTGGCCACGTATAGCACTCGGTTAAGAGAACTATACACGAGCCAACAAAATCGTCCTGACAAACAGTAAACACCGCAAGGTGCACCGCCCATCTGGAACCGAGATCCAACTACGAGCTTTTTAACCGCAACAACTTTAGTATACGCTATTGGAGCTGGAATTACCGCGGCTGCTGGCACCAGACTTGCCCTCCAA
+
DDCBDHIIIIHHHHIIHIIIHIIIIIIHIIIIIIIIIHHIIHDHIIIGHIIFHIIIIHIGHIIIHIIIIIGIGEHHIIHHHEHEIHHIIIHIIIIIHIIIIIIHIIIIIIHIIHHHIIIIIIIIIIIIIIIHHIIIIIIIIHIIIIIIIIIIIIHIHHIHHIIIIIIIIIIIIHIIIIIIIIHHHIIIIHH$IIIIIIHHIHIHIIGHIIIIIIIIIIIIIGIIIIIIIIIIIHHIIIIIIHHEHIIIIIIIIIIIIIIIIHDIIIIIIIHIIIIIIIIIHHIHIIHIIIIIIIIIIIIIIIIIIIIIIIIIIIIIIIIIIIIIIIIIIIIIHIIIIIIIIDDDDD
@HISEQ:969:HM2KJBCX2:2:1101:5735:72094 2:N:0:ACTATGCA
GAAACGGAAACGCCCAACTATCCCTATTAATCATTACGTCAATCCTAGAAACCAACAAAATAGGATCAAACGTCCTATTTCATTATTCCATGCTAATGTATTCAAGCGTTAGCCTGCTTTAAACACTCTAATTTTTTCAAAGTAACAGTCCTGTTTCCCTGCAACACCAAATTAATGGCATTACAGTTCTTCAGAAAGGAGGAATCAGCGAGACCAGTACGTACCAATGGCACGACCAACCTGCTGACCCCGAAATTCAACTACGAGCTTTTTAACTGCAACAACTTTAATATACGCTATTGGAGCTGGAATTACCGCGGCTGCTGGCACCAGACTTGCCCTCCAA
+
DDDDDIIIIIIIIIIIGIIIHIGIIIIIIIIIIIIIIIIIIIIHHHHIIIIIHHIIIIHHIIIHFHHIIIHHHIIIIIHHIIIIIIIHGHIIIIHHIIIIIIIIIIIIHIHIIIIGIIIIIIHIIIIIIIIIIHIHHIIIIIIIIHIHIIIIIIIIIIIIIIIIIIIIIIIHHIIIIIIIIIIIIIIIIIIIIIIIIIIIIIIIHIIIIIIIIIIIIIIIIIIIIIIIIIIIIIIIIIIIIIIIHIIIIIIIIIIIIIIIIIIIIIIIIIIIIIIIIIIIIIIIIIIIIIIIIIIIIIIIIIIIIIIIIIIIIIIIIIIIIIIIIIIIIIIIIIIIIIIIIDDDDD
@HISEQ:969:HM2KJBCX2:2:1101:11483:72418 2:N:0:ACTATGCA
GAAACGGAAACGCCCAACTATCCCTATTAATCATTACATCGGTCCGTAAACCATCAAAATAGAACCAATGTCCTATTTCATTATCCCATGCTAATGTATTCAAGGCAAAAACGCCTGCTTTGAACACTCTATTTTTCTCAAAGTAAACTATCGGAATCCCATGAGCACTTAGTGAAAAGTACCAAAACATGTTCCTCCGAAGTACATGGCCAACATTCTCGCATGCGCATGACCGTGAGGCCACGGACGCTCGAATATCAACCAAGACTCAGACTACGAGCTTTTTAACTGCAACAACTTTAATATACGCTATTGGAGCTGGAATTACCGCGGCTGCTGGCACCAGACTTGCCCTCCAA
+
<<0DDHHHI<E<E//DCEHIIIFCCFG@@CHHH1FGHFHHCE<ECDHCCCDG?HHIEHCCE1<D@F1FFGCG?EG??1D?1<<F1FEE?@GH??FHHIEEF<1<11<F@HHEHHFF<?HHGGB<GGHGHF1ECFB?HHHHGCFGHH1EHIEHGBA<GGCEIHG@B8DF<HHGG??HCEHFFCHG/FHHHGIIIHE@HE<@GH:/<CEGHGCC/HF<</EC=C@HHC<1F=GFCEEEH@FCC1C?C0/CHFHHF<1@@CC<<GC<1<<D1<1C<@=HHF?HH@HHHHGIIHHG?C@CHHHFD1HC<FIHHHCF1HHHHF<FFC<HHHHHHIIHF@HHEHHHF<1HEH@CHEGCD10000<
@HISEQ:969:HM2KJBCX2:2:1101:15070:72368 2:N:0:ACTATGCA
GAAACGGAAACGCCCAACTATCCCTATTAATCATTACGTCAATCCTAGAAACCAACAAAATAGGATCGAACGTCCTATTTCATTATTCCATGCTAATGTATTCAAGCGTTAGCCTGCTTTAAACACTCTAATTTTTTCAAAGTAACAGTCCTGTTTCCCTGCAACACCAAATTAATGACATTACAGTTCTTCAAGAAGGAGGAATCAGTAAAGCCAGTACATACCATAGGCACGACCAACCTACTGACCCCGAAATTCAACTACGAGCTTTTTAATTGCAACAACTTTAATATACGCTATTGGAGCTGGAATTACCGCGGCTGCTGGCACCAGACTTGCCCTCCAA
+
DDDDDIIIIIIIIIIIIIIIIIIIIIIIIIIIIIIIIIIIIIIIIIIIIIIGHIHIGFIIIIIIIIIIIHHHIIHIIIIIIIIIIHIHHIIIIIIIIIIIIIIIIHHIIIIIIIIIIHIIIIIHHIIIIIHIIIIIIIIIIIIIIIIHIIIIIIIIIIIIIIIIIIHIIIIIIIIIIIIIIIIIIIIIIIIIIIIIIIIIHIIIIIIIIIIIIIIIIIIIIIIIIIIIIIIIIHIIHIIIIIIHHIIIHIIIIIIIIIIIIIIIIIIIIIIIIIHEIIIIIIIIIIIIIHIIIIIIIIIIIIIIIIIIIIIIIIIIIIIIIIIIIIIIIIIIIIIIIIIIIDDDDD
@HISEQ:969:HM2KJBCX2:2:1101:3725:72064 2:N:0:ACTATGCA
GAAACGGAAACGCCCAACTATCCCTATTAATCATTACGGTGATCCTAGAAACCAACAAAATAGAATCATGCCGTCCTATTTTATTATTCCATGCTAATGTATTCAAGCAAAATGCCTGCTTTAAACACTCTAATTTTTTCAAAGTAAAGGTCCTGGTTTCCCGCGACACCCAATTAAGGGCATCGTGGTTCTCCAGAAGGTGAGAAATTGACTACACCAGTTCATACCCCTTAAGGCACGACCGATGTGTCAATCCCGAAATTCAACTACGAGCTTTTTAACTGCAACAACTTTAATATACGCTATTGGAGCTGGAATTACCGCGGCTGCTGGCACCAGACTTGCCCTCCAA
+
DDDDDIIIIIIIHIIIIIHIHGIIIIIIIIIIIIIIIIIIIIHIHIHIIIIIHIIIIIHIIIHIIHIIIIIHIHHIIIIHIIIIIIIIIIIHIIIIIIIHIHIHIIIIIIIIIIIIIIIIIIIHHHHHIIIIIIIIIIIIIIIHHIIIIIIIIIIHHIIIIIIIIHHIIIIIIIIIIHHIIIIIIIIIIIIIIIIIHIIIIIIIIIIIIIIIIIIIIIIIIIIIIIIIIIIIIIIIIIIIIIIIIIIIIIHIHIIIIIIIIIIIIIIIIIIIIIIIIIIIIIIIIIIIIIIIIIIIIIIIIIIIIIIIIIIIIIIIIIIIIIIIIIIIIIIIIIIIIIIIIIIIIIIDDDDD
@HISEQ:969:HM2KJBCX2:2:1101:17082:73378 2:N:0:ACTATGCA
GAAACGGAAACGCCCAACTATCCCTATTAATCATTACGGTGATCCTAGAAACCAACAAAATAGAACCATGCCGTCCTATTCTATTATTCCATGCACGAATATCCAAGCGTGTAAAGCCTGCTTTGAGCACTCTAATTTTTTCAAAGTAAACCTGGCGGCGCCCCAGGACACTCGGTTAAGAGCACCCTGACGCCTCCGCCACACCATTCACGGGCCAATGGGACAGTCGCGCCAAACAGCGGACCGTCCCCTACCCGCCGAGATCCAACTACGAGCTTTTTAACCGCAACAACTTTAATATACGCTATTGGAGCTGGAATTACCGCGGCTGCTGGCACCAGACTTGCCCTCCAA
+
CDDCDIIIIIIIHHIIHIHIHIIIHGIIHHGHIHIHIIIIIIIIIIIEHIIGIIIIGGHIHICHIIIIHHFHCHHGIIGIFHIHHIHHHIIHGIGHFIIHHIHHHIIHIHIIIIIIIIIIIIIIHHIIIHIIIIIIHHHHHHIIIHHHEHHHIIIIIIIIIIIIIIIHIHIGIIIIIHHHHHHHIHIIHHIIIIIIIIIGHIHIIHHFHFHIIHIIIIIIIIIIIIIIIIGIIIIHIIIIIIIIIIHIIIIIHHIIIIIIIIIIIIIIIIIIIIIIIIIIIHHIIIIIIIHGIIIIIIIIHHIIIIIIIIIIIIIIIIIIIIIIIIIIIIIIIIIIIIIIIIIIIIIIIDDDDD
@HISEQ:969:HM2KJBCX2:2:1101:19908:73739 2:N:0:ACTATGCA
GAAACGGAAACGCCCAACTATCCCTATTAATCATTACGTCGATCCTAGAAACCAACAAAATAGGTTCGATCGTCCTATTTCGTTATTCCATGCTAATGTATTCAAGCGCGAGCCTGCTTTAAGCACTCTAATTTTTTCAAAGTAACAGTCCTGTTTCCCCGCAACAACAAATTAATGCCATCACGGTTCTACAAGAAGGAGGGACCAGTGAGGCCAGTGCATACCAGTGGCACGACCAACCTACTGGCCCCGAAATTCAACTACGAGCTTTTTAACTGCAACAACTTTAATATACGCTATTGGAGCTGGAATTACCGCGGCTGCTGGCACCAGACTTGCCCTCCAA
+
D@DBDEHI=<D<<C?0F0<F@HCGGHCG?<?<@1DCGGEHHHG?<DFEEEH<FHEHHGHIIEEEHIIHHH1FGCCDHHIHIIHH1CGCHHIEEHHHFHFGE<1CFG?GGDHH</GFH1CHIEFHHHGHHHHHEHHH<G@EHIHIIIHHEHGF?A<FHHCHFHHI@CIHHHGGIIGHDG@HHHG<B<17?HHHCHEHHB@A?70<FEF<?FHDAGHGC11CHEGAGC1EE<ECDHHGHHHFD1<10?<://1?IIEC1?IIHHHD<@CE<EECCFIHHCHIHHHED?HH@GCC0C<1FEIHD1CE?GC<CHHE<<<C<DHHHCHC@@?HHGIHCHEE<0/010@DBD
@HISEQ:969:HM2KJBCX2:2:1101:2362:73782 2:N:0:ACTATGCA
GAAACGGAAACGCCCAACTATCCCAACTATCCCTATTAATCATTACCTCAATGCTCTACAAAACCAACAAAATAGAACCGAGGTCCTATTCTATTATTCCATGCAACATTATTCAGGCGTAAAGCCTGCTTTAAGCACTCTAATTTTCTCAAAGTAAACGTACCGGCTACCGAAAACACCCAGTAAAGGGCATAAACGGCCAACCGATTGATTAGGACTAGACATGCAGTAACAGCAATTAAGCGTACCACATGCTAGTACCCGAGATCCAACTACGAGCTTTTTAACCGCAACAACTTTAATATACGCTATTGGAGCTGGAATTACCGCGGCTGCTGGCACCAGACTTGCCCTCCAA
+
D@0DDHHHG/GHHHIHHHICHHCHH@HHFFEHGHHCHCHFHEHIHEHHIEHIGH11FGEHEHIHIII@HCF1CFHGHHHIGHHE@EHHGHHIHIC?GEHHEDGHIIHCGHF@EHHHFIIHHEHHHHHHHEHIHHGIIIIHHHECHEH?EHHFIIIIHFHFHHIHGCHEIHIHE?DEHFGIHHHIHHHHHIIHHFCIIIHHHFHHHEHFEHHEIHFHIGIIIIIIHEIG@HIIIGEFIIIIFIIFFIIIGIIIIHHHDGHHHHIHIIHHIIIIHFIIHIIIGHIIIIIIIIIHGIHIIHEHHIIIIIIIIIIHIIHIIHHIIIHEIIIHHHIHIIHFHIIIIHIIIHHIHIIIIADABB
@HISEQ:969:HM2KJBCX2:2:1101:3359:74244 2:N:0:ACTATGCA
GAAACGGAAACGCCCAACTATCCCTATTAATCATTACGGTGATCCTAGAAACCAACGAAATAGAATCAGTCCGTCCTATTTCATTATTCCATGCTAATGTATTCAGACGATAGTCTGCTTTAAACACTCTAATTTTTTCAAAGTAACAGTCCTGATTTCCCATCACACCAAATAAATGGCTTGAAAGTTCCTCAGAAGGTAGAGATCCATCCTACCAGTGCAGACAATTAAGCCTGACCAATGGGTAGACCCCGAAGTTCAACTACGAGCTTTTTAACTGCAACAACTTTAATATACGCTATTGGAGCTGGAATTACCGCGGCTGCTGGCACCAGACTTGCCCTCCAA
+
DDDDDIIIIIIIIIIIIIIIIIIIIIIIIIIIIIIIIIIIIIIIIIIIIIIHIIIHIIIIIIIIIIIIIIIHIIIGIIIIIIIIIIIIIIIIIHIIIIIIIHHIIIIIIIIIIIIIIIIIIIIIIIIIIIIIHIIIIIHIHIIIIIIIIIHIHIIIIIIIIIIIIIIIIIIIIIIIIIIHIIIIIIIIIIIIIIIIIIIIIIIIIIIHIHIIIIIIIIIIIHIIIIIIIIIIIIIIIIIIIIIIIHHIIIIIIIIIIIIIIIIIIIIIIIIIIIIIIIIIIIIIIIIIIIIIIIIHIIIIIIIIIIIIIIIIIIIIIIIIIIIIIIIIIIIIIIIIIIIIIIIDDDDD
@HISEQ:969:HM2KJBCX2:2:1101:14447:74895 2:N:0:ACTATGCA
GAAACGGAAACGCCCAACTATCCCTATTAATCATTACGTCAATCCTAGAAACCAACAAAATAGGTTTGAACGTCCTATTTCATTATTCCATGCTAATGTATTCAAGCGTTAGCCTGCTTTAAACACTCTAATTTTTTCAAAGTAACAGTCCTGTTTCCCTGCAACACCAAATTAATGACATTACAGTTCTTCAGAAAGGAGGAATCAGCGAAACCAGTTCATACCAGTGGCACGACCAACCTGCTGACCCCGAAATTCAACTACGAGCTTTTTAACTGCAACAACTTTAATATACGCTATTGGAGCTGGAATTACCGCGGCTGCTGGCACCAGACTTGCCCTCCAA
+
DAADDIIIIIIIIIIIIIIGHEHHIIIIIIHHHHHHHHIEHFHHHHHHIIIEHHIIIIHIICGHHHIIIHIIIHHHIHHGGHHHIIHGHIIIHIHIHIIIHGIHHHIHHHEIGHIIHFIIHHIGIIIHIIIHHIIIHIGIIIIIHIIIIIIIHIHIGIIIIIIIIIHHHIIHHIHIIIIHIGIIIIIIIIIIIIIIIIIIIIIIIHIIIIIIIIIIIHIIIIHIIIIIIIIHIIHIIIIIIIHHHHDIIIIIIIIHIIIIIIIIIIIHIIHIHIIIIIIIIHIIIIHIIIIIIIIIIIIIIIIIIIIIIIIIIIIIIIIIIIIIIIIIIIIIIHIIIIIIIDDDDD
@HISEQ:969:HM2KJBCX2:2:1101:14065:74392 2:N:0:ACTATGCA
GAAACGGAAACGCCCAACTATCCCTATCAATCATTACGTCAATACTAGAAACCAACAAGATATAATCAAACGTCCTATTTCATTATCCCATACTAATGTATTCAAGCGTTAGCCTGCTTTAAACACTCTAATGATTTCAAAGTAACAGTCCTGTTTCCCTGCAACACCAAATTAATGACATTACAGTTCTTCAAGAAGGAGGAACCAGTAAAGCCAGTACATACCAGAGGCACGACCAACTTACTAATCCCGAAATTCAGCTACGAGCTTTTTAACTGCAACAACTTTAATATACGCTATTGGAGCTGGAATTACCGCGGCTGCTGGCACCAGACTTGCCCT
+
0<D0DHH00/<<E//0<0DH11<1<<<1<111<111<DF?0<111<111<<<1<10<11<1111<DG11DH01<E01<<@11<C1<111<111EE5@DA@@@GH@D@EHHF1A1IIGB1B<66C1FF1A1FH$$.H7HD<DFFCC0CGHF64<<FHHFFD1<<<GCHG<<<CHCHHHFCCC@FGCHFCFHHGD01<1@EECD<1<1HFF1HCHHEGCAD<1ED<<1D:A0<CDCED<11HHHHF?HH<HCCD111F1HD1D0<E<HG=HFC<FCC1E@C@GCFIHGGE@D1<0E/GD1F<<1D<1<1HHIHHECDHFC1CCC?FHFD1GH?HHHD1C@@@D@
@HISEQ:969:HM2KJBCX2:2:1101:17098:75183 2:N:0:ACTATGCA
GAAACGGAAACGCCCAACTATCCCTATTAATCATTACGTCGATCCTAGAAACCAACAAAATAGAATCAAACGTCCTATTTCATTATTCCATGCTAATGTATTCAAGCGCGAGCCTGCTTTAAACACTCTAATTTTTTCAAAGTAACAGTCCTGATTTCCCACGACACCAAATTAATGACATCGTGGTTCGTCAGAAGGTAGGAATCAATTTGACCAGTACGTACCGAGGCACGACCGATCAACTGATCCCGAAATTCAACTACGAGCTTTTTAACTGCAACAACTTTAATATACGCTATTGGAGCTGGAATTACCGCGGCTGCTGGCACCAGACTTGCCCTCCAA
+
DBDDDHIHHHEHCHIIIHIIIIIIIIIIIIIIIHIIIGFHHHIHIIIGHIHIIGHHHHIIIHIIIHHHHIICGHHFIIHHIHHGIHGCHHHHFHHIHHIIHEHFIIIIIIIIIIIIIHHHHHHHHIIIHHIHIIIIIIHGIIIIHHIIHIHHHIIHHIIHIIHEIHDEHHIHIIIIIIHEIIIHIIIIIIIIIIIIIIIIHHIIIIIIIIIIIIIIIIIIIIIIIIIIIIHIIIIHIIIHHIHHIHIIIIIHHIHFGHHIIIIIIHIIIIIIIIIHIIIIHIIIHHHHIIHIIIIIIIIIIIIIIIIIIIIIIIIIIIIIIIGIIIIIIIIIIIIIIIIIDDDDB
@HISEQ:969:HM2KJBCX2:2:1101:9229:75647 2:N:0:ACTATGCA
GAAACGGAAACGCCCAACTATCCCTATTAATCATTACGGTGATCCTAGAAACCAACAAAATAGAACCATGCCGTCCTATTCTATTATTCCATGCTAATGTATTCGAGCAAAATGCCTGCTTTAAACACTCTAATTTTTTCAAGGTAAAGGTCCTGGTTCCACATGACACCCAATTAAGGACATCATGCTTCTCCAGAAGGTGAGAAATCAACTGCGACAGTTCATACCCCTTAAGGCACGACCATCACGTCAATCCCGAAATTCAACTACGAGCTTTTTAACTGCAACAACTTTAATATACGCTATTGGAGCTGGAATTACCGCGGCTGCTGGCACCAGACTTGCCCTCCAA
+
DDDDCHDCHHEGHHIIHIHHIHFHIIIIHIEGEHEFHEGHHHIGHHHHIIHGEFHHHIGIIIIIIIEHH?EFHEDDHIGHHHEEFECGEFHIIIIHHEEHHHHGHHIHIHGHHGIHIHGHHHHFIHHHHFHIIHHH@HHIHGIIGHFHHHFIIHGHIIIIIIIHHHEHEIIHIHHHIGIIIHHHIHHHHEH@EGHHGHIHIIHIIIIHIIIIEHHHHHEHFEHFHEHHGIIIIIIHHIIHHIFHHEHIHGEGHIHIIHIHHIHHIHHHHGHHHHIHIIHHHGIIHHIIHHHE@IIIIHHEHIHIIHHIHIIIIIIHIIIIIIIIIIIIIIHHHHFHIIFHIIIHIHIDCDCD
@HISEQ:969:HM2KJBCX2:2:1101:6762:75875 2:N:0:ACTATGCA
GAAACGGAAACGCCCAACTATCCCTATTAATCATTACGTCAATCCTAGAAACCAACAAAATAGGATCAAACGTCCTATTTCATTATTCCATGCTAATGTATTCAAGCGTTAGCCTGCTTTAAACACTCTAATTTTTTCAAAGTAACAGTCCTGTTTCCCTGCAACACCAAATTAATGACATTACAGTTCTTCAAGAAGGAGGAACCAGTAAAGCCAGTACATACCAGAGGCACGACCAACCTACTAATCCCGAAATTCAACTACGAGCTTTTTAACTGCAACAACTTTAATATACGCTATTGGAGCTGGAATTACCGCGGCTGCTGGCACCAGACTTGCCCTC
+
DDDDDIIIIIIIIIIIIIIHIIIIIIHIIIIIIIIIIIIIIIIIIIIIIIIHHHIIIIIIIHHIIIIIIIIIGHIIIIIHIIIIIIIHHIIHHIIIIHHIIIIIIIIIHIIIIIIIIIIIIIIIIIIIIIIIIIIIIIIIIIIIIIIIHHHIIIIIIIIIIIHIHIIIIIIHIIIIIIIIIIIIIIIIIIIIIIIIIIIIIIIIIHHIIIIIIIIIIIIIIIIIIIIIIIIIIIIIIIHIHHIIIIHHIIIIIIIIIIIIHIIIIIIIIIIIIIIIIIIIIIIIIIIIIIIIIIIIIIIIIIIIIIIIIIIIIIIIIIIIIIIIIIIIIIIIIIIIIIDDDDD
@HISEQ:969:HM2KJBCX2:2:1101:7475:75784 2:N:0:ACTATGCA
GAAACGGAAACGCCCAACTATCCCTATTAATCATTACATCGATCCTAGAAACCAACAAAATAGAATCGGATGTCCTATTTCATTATTCCATGCTAATGTATTCAAGCGTGAGCCTGCTTTAAACACTCTAATTTTTTCAAGGTAACAGTCCTAATTCCCCGTGACACCAAATTAATGGCATTACGGTTCTTTAGAAGGTGAGAAATCAATAATATCAGTACATACCAACGGCATGACCGAAACATTGATCCCGAAATTCAACTACGAGCTTTTTAACTGCAACAACTTTAATATACGCTATTGGAGCTGGAATTACCGCGGCTGCTGGCACCAGACTTGCCCTCCAA
+
CDDDDIIIIIHIIIIIHIIIIIHIIIIIIHIIIIIIIIHHEEHHIIIIIIIEHHHIIIHHIHIIIIHIHIIIIIIIIIIHEHIIIHHHHIHGHEHEHIIIIIIIIIIIIIIHHIIIIIIIIHIIHIIIIIIIIIIIIIIIIIIIIIIHIIIIIIIIIIIIIHIIIIHIIIIIIIIIIIIIIIIIIIIIIIIIIIIIIIIHIIIIIHIIIHIIIIIIIIIIIIIIIIIIIIIIIIIIIIIIIIIHHGIIIHIIIIIIIIIIIIIIIIIIIIIIIIIIIIIIIIIIIIIIIIIIGIHIIIIIIIIIIIIIIIIIIIIIIIIIIIIIIIIIIIIIIIIIIIIIIIDDDDD
@HISEQ:969:HM2KJBCX2:2:1101:12321:75894 2:N:0:ACTATGCA
GAAACGGAAACGCCCAACTATCCCTATTAATCATTACATCGATCCTAGAAACCAACAAAATAGAATCGGATGTCCTATTTCATTATTCCATGCTAATGTATTCAAGCGTGAGCCTGCTTTAAACACTCTAATTTTTTCAAGGTAACAGTCCTAATTCCCCGTGACACCAAATTAATGGCATTACGGTTCTTTAGAAGGTGAGAAATCAATAATATCAGTACATACCAACGGCATGACCGAAACATTGATCCCGAAATTCAACTACGAGCTTTTTAACTGCAACAACTTTAATATACGCTATTGGAGCTGGAATTACCGCGGCTGCTGGCACCAGACTTGCCCTCCAA
+
DDDDDIIIIHIIIIIIIIIIIHIIIIIIIIIIIIIIIIIIHIIIHIIIIIIIIHIIIIIIIIIIIIHEHIHIIIIIHIIIIIIIIIICGHIIIIIHHIIIIIIIIIIIIIIIHIIIIIIIIIIIIIIIIIIIIHIIIIIIIIIIIIIIIIIIIIIIHHHHIIIIIIIIIIIIIIIIIIIIIIIIIIIIIIIIIIIIIIIIIIIIIIIIIIIIIIIIIIIIIIIIHIIIIIIIIIIIIIIIIIIIIHIIIIIHIIIIIIIIIIIIIIIIIIIIIIIIIIIIIIIIIIIIIIIIIIIIIIIIIIIIIIIIIIIIIIIIIIIIIIIIIIIIIIIIIIIIIIIIIIDDDDD
@HISEQ:969:HM2KJBCX2:2:1101:4881:76609 2:N:0:ACTATGCA
GAAACGGAAACGCCAACTATCCCTATTAATCATTACGTCGATCCTAGAAACCAACAAAATAGAATCAAACGTCCTATTTCATTATTCCATGCTAATGTATTCAAGCGTAAGCCTGCTTTAAACACTCTAATTTTTTCAAAGTAACAGTCCTGATTCCCCACGACACCAAATTAATGACATCGCGGTTCTTCAGAAGGTAGGAACCGATAATGCCAGTGCGTACCGAAGCACGACCAACAATTCGATCCCGAAATTCAACTACGAGCTTTTTAACTGCAACAACTTTAATATACGCTATTGGAGCTGGAATTACCGCGGCTGCTGGCACCAGACTTGCCCTCCAA
+
DDDDDIIIIIIIIHIIIHIIIIHHHIIIEHIIIIIIIIIHIIIIIIIIHIIIIIHHIIIIIIIIIIHIIIIGFIIIIIHHHIHIIHH?@HHIIHIIIIIHIHHIIIIHHHIIIIIHHIIIHIHHIIIIIHHHEHHIIHHIIHHIHIIIIIIIHHFHIHIHIIIHHIHIIIIIIIHIHHGIIIIIIIIIIIGIIIIHIIIIIIHIIHIHIIIIIIIII<IHHIIHIIIIIIIIIIIIIIIIHGEIHHIIIIIIIIIIIHIIHIIIHIIIIIIIIIIIIIIIIIIIIIIIIIIIIIIIIIHIIIHIIIIIIHIIIIIIIHIIIIIIIIIIIIIIIIIIIIIDDDDD
@HISEQ:969:HM2KJBCX2:2:1101:5011:76236 2:N:0:ACTATGCA
GAAACGGAAACGCCCAACTATCCCTATTAATCATTACGTCGATCCTAGAAACCAACAAAATAGAATCAAACGTCCTATTTCATTATTCCATGCTAATGTATTCAAGCGTAAGCCTGCTTTAAACACTCTAATTTTTTCAAAGTAACAGTCCTGATTCCCCACGACACCAAATTAATGACATCGCGGTTCTTCAGAAGGTAGGAACCGATAATGCCAGTGCGTACCGAAGCACGACCAACAATTCGATCCCGAAATTCAACTACGAGCTTTTTAACTGCAACAACTTTAATATACGCTATTGGAGCTGGAATTACCGCGGCTGCTGGCACCAGACTTGCCCTCCAA
+
ADDDDIGIHIHHIDDHIIIEHIIIIIIIIIIHIIIGIHHIHIIIIGFHIIIGCGHDCHIFHHHHIIIIIIHIHHHHHIIIHIHIIIIIIIIEGIIIHHIIHHHHIIHIIIIGHHHFIHHHIHHIIIIIIIHIIIHHIIIHIIHIIIIIIGHIIIIIHIIIIIIIIIIHIHHHHIIIHHIIIIIIIIIIIIIIIIIIIIIIIIIIIHIIIIHIIGIIIIIIIHHHIIIIIIIIIIIHIIIIHHHEIIIIIIIIIIIIIIIIIIIIIHIIIIIIIHHIIIIIIIIIIIIIIIIIIIIIIIIIIIIIIIIIIIIIIIIIIIIIIIIIIIIIIIIIIHIIIIIIDDDDD
@HISEQ:969:HM2KJBCX2:2:1101:20862:75934 2:N:0:ACTATGCA
GAAACGGAAACGCCCAACTATCCCTATTAATCATTACATCGATCCTAGAAACCAACAAAATAGAATCGGATGTCCTATTTCATTATTCCATGCTAATGTATTCAAGCGTGAGCCTGCTTTAAACACTCTAATTTTTTCAAGGTAACAGTCCTAATTCCCCGTGACACCAAATTAATGGCATTACGGTTCTTTAGAAGGTGAGAAATCAATAATATCAGTACATACCGACGGCATGACCGATACATTGATCCCGAAATTCAACTACGAGCTTTTTAACTGCAACAACTTTAATATACGCTATTGGAGCTGGAATTACCGCGGCTGCTGGCACCAGACTTGCCCTCCAA
+
DDADDHF=@FHHCE/<FGHH1DGHHIIIII?GHHIIIIHHII?CG?HEHHIHHIEHHHHDFHHIIEHGIH@CHHHGHH?GHEGHIHHFHG1CFHIIHHEHHEHGHHG@FEHHHFHEEHHIIIEF@EHHGBFGHCEHHHHHIHCHGFFCIIHHHHHGIIHGEHIIIIIIHEHHFIHHIIHGIIHHGIIIIHHIHHHHHHFHHHIHIHIIHFHHHIIIIIIIIHHHIGGIIIGIIGFGIFGEHIIHHFIIHIHGHIIIIIIIIIHIIIIHIIIHIIIHIIHIIIHIHIIIIIIIIIIIIIHIHHIIIIIIIIIIIIIIIIIIIIHHIIIIIIIIIIIIHIIIIIDDDDD
@HISEQ:969:HM2KJBCX2:2:1101:13417:76120 2:N:0:ACTATGCA
GAAACGGAAACGCCCAACTATCCCTATTAATCATTACGTCGATCCTAGAAACCAACAAAATAGAATCAAACGTCCTATTTCATTATTCCATGCTAATGTATTCAAGCGCGAGCTTGCTTTAAACACTCTAATTTTTTCAAAGTAACAGTCCTGATTTCCCGCGACACCAAATTAATGACATCGTGGTTCGTCAGAAGGGAGAAACCAATAATGCTAGTACGTACAAAGTACGACCGACATATTAGTCCCGAAATTCAACTACGAGCTTTTTAACTGCAACAACTTTAATATACGCTATTGGAGCTGGAATTACCGCGGCTGCTGGCACCAGACTTGCCCTCCAA
+
DDDDDIIIIIIIIIIIIIIIIIIIIIIIIIIIIIIIIIIIIIIIIIIIIIIIIIIIIIIHHHHHIIIHIIIIIIIIHIIIIHIIIIIIGIIIIIIIIIIIIDIIIIIIIIIIIIIIHIIIIIHIIIIIIIIIIIIIIIIIIIIIIIIIIIIIIIIIIIIIIIIIIIIIIIIHHIIIIIIIIIIIIIIIIIIIIIIIIIIIIIIIIIIIIIIIIIIIIIIIIHIIIIIIIIIIIIIIIIIIIIIIIIIIIIIIIIIIIIIIIIIIIIIIIIIIIIIIIIIIIIIIIIIIIIIIIIIIIIIIIIIIIIIIIIIIIIIIIIIIIIIIIIIIIIIIIIIIIIIDDDDD
@HISEQ:969:HM2KJBCX2:2:1101:6363:76619 2:N:0:ACTATGCA
GAAACGGAAACGCCCAACTATCCCTATTAATCATTACGTCGATCCTAGAAACCAACAAAATAGAATCAAACGTCCTATTTCATTATTCCATGCTAATGTATTCAAGCGCGAGCTTGCTTTAAACACTCTAATTTTTTCAAAGTAACAGTCCTGATTTCCCGCGACACCAAATTAATGACATCGTGGTTCGTCAGAAGGGAGAAACCAATAATGCTAGTACGTACAAAGTACGACCGACATATTAGTCCCGAAATTCAACTACGAGCTTTTTAACTGCAACAACTTTAATATACGCTATTGGAGCTGGAATTACCGCGGCTGCTGGCACCAGACTTGCCCTCCAA
+
DDDDDIIIIIIIIIIIIIIIIIIIIIIIIIIIGIIHIIIIIIIIIIIIIIIIIIIIIHIIIIIIIIIIIIIIHHIIIIIIIIIIIHIHIIIIHHHIIIIHIHIIIIIIIIIIIIIIIIIIIIHHHIIIIIHIIIIIIIIIIIIIIIIIIIIIIIIIIIIIIIIIIIIIIIIIIIIIIIIIIIIIIIIIIIIIIIIIIIIIIIIIIIIIIIIIIIIIIIIIIIIIIIIIIIIIIIIIIIIIIIHIIIIIIIIIIIIIIIIHIIIIIIIIIIIIIIIIIIIIIIIIIIIIIIIIIIIIIIIIIIIIIIIIIIIIIIIIIIIIIIIIIIIIIIIIIIIIIIIDDDDD
@HISEQ:969:HM2KJBCX2:2:1101:6831:76560 2:N:0:ACTATGCA
GAAACGGAAACGCCCAACTATCCCTATTAATCATTACGTCAATCCTAGAAACCAACAAAATAGGATCAAACGTCCTATTTCATTATTCCATGCTAATGTATTCAAGCGTTAGCCTGCTTTAAACACTCTAATTTTTTCAAAGTAACAGTCCTGTTTCCCTGCAACACCAAATTAATGACATTACAATTCTTCAAGAAGGAGGAACCAGTAAAGCCAGTACATACCAGAGGCACGACCAACCTACTAATCCCGAAATTCAACTACGAGCTTTTTAACTGCAACAACTTTAATATACGCTATTGGAGCTGGAATTACCGCGGCTGCTGGCACCAGACTTGCCCTCCAA
+
@DDD@@HEEC@CH?/<<DG@GH@1<<<<DEHC@@CCH@<DHEGHEGHCC<FHHHHE?HCHEHH1FHHH1DE@1<CHHE?GCEEH1<G?GIHG1DDEE@EFEEHHE>CHIIIIHHEHCHHAGAAF<FHGAEEGGHHHHB9@FIHGHIIIIHEGC@@EHFHHGIHHHGIHHEHCGHIIIIHHEIIHFFHCHIHFEEHIHFHHHIHGIIHGEHIHHECHGHHFHCHCHGEEFDHHHCHHFCFHHGGDCHHIIHHH@EEFEHHHGECHIFHIHHHIHEGIHHFEHHHIHCHHIHHHHIHHHCGFHHHIHHGHHHHHHHHHDDHHFHFHIIIIHHIHIHHHHHHHG@B@DD
@HISEQ:969:HM2KJBCX2:2:1101:9540:78046 2:N:0:ACTATGCA
GAAACGGAAACGCCCAACTATCCTATTAATCATTACATCGATCCTAGAAACCAACAAAATAGAATCGGATGTCCTATTTCATTATTCCATGCTAATGTATTCAAGCGTGAGCCTGCTTTAAACACTCTAATTTTTTCAAGGTAACAGTCCTAATTCCCCGTGACACCAAATTAATGGCATTACGGTTCTTTAGAAGGTGAGAAATCAATAATATCAGTACATACCAACGGCATGACCGAAACATTGATCCCGAAATTCAACTACGAGCTTTTTAACTGCAACAACTTTAATATACGCTATTGGAGCTGGAATTACCGCGGCTGCTGGCACCAGACTTGCCCTCCAA
+
DDDDDHIIIIIHHIIIIIIHHIIHIIIIIIHGHIHIIIIIIIEHEHHHFHFCHIIHIIIIIIIIIIHIIHIIIIIIIHIHHIIIIIIHIIIHIIIFIIIHIIIIIIIIIIIIIIIIIHIIIIIIHIGIIIIIIIIIIIIIIIIIIIIIHIIIIIHIIHIHIHIIIIHIIIIHHIIIIIIIIIIIIIIIIIIIIIIIIIIIIIIIIIIIIIIIIIIIIIIIIIIIIIIIIIIIIIIIIIIIIIIHGIIIHIIIIIIIIIIIIIIIIIIIIIIIIIIIIIIIIIIIIIIIIIIIIIIIIIIIHIIIIIIIIIIIIIIIIIIIIIIIIIIIIIIIIIIIIIIIIDDDDD
@HISEQ:969:HM2KJBCX2:2:1101:2647:78350 2:N:0:ACTATGCA
GAAACGGAAACGCCCAACTATCCCTATTAATCATTACGGTGATCCTAGAAACCAACAAAATAGAACCATGCCGTCCTATTCTATTATTCCATGCTAATGTATTCGAGCAAAAATGCCTGCTTTAAACACTCTAATTTTTTCAAGGTAAAGGTCCTGGATCCGCAAGACACCCAATTAAGGACATCAAGTTTCTCCAGAAGGTGAGAAATCAACAGCGACAGTTCATACCCCTTAAGGCATGACCATCACGTCAATCCCGAAATTCAACTACGAGCTTTTTAACTGCAACAACTTTAATATACGCTATTGGAGCTGGAATTACCGCGGCTGCTGGCACCAGACTTGCCCTCCAA
+
DBDDDHHDFIIIHHGIIIIIIIHIIHHHIFIIIIIIIEHHHHEHHIIIIIIIHGHIHIGHHIHIIIIIGFHHIEHIIEHIIEEHHHIIIIIHHHIHFHHHHHCGHHHHHIIIIIGIIHHGHIIHHHIIIHHIIIGHHIHIIIIIIIIIHHHIIIIHHFHHHIIIIHIIIHIHIHIIIIHIIIHHIIIHFHHIIIIIIIIIHGHHIIIHIIIIIIHIIIIIIIIIIIIIIIII=IIIIIIIIIIHIIIHGIHGHIIIIIIHIIIIIIIIIIIIIIIIIIIIIIIIIIIIIIIIIIIIIIIIIIIIHIIIIIIIIIIIIIIIIIIIIIIIIIIIIIIIIIIIIIIIIIIHDDDDD
@HISEQ:969:HM2KJBCX2:2:1101:15249:78220 2:N:0:ACTATGCA
GAAACGGAAACGCCCAACTATCCCTATTAATCATTACGTCAATCCTAGAAACCAACAAAATAGGATCAAACGTCCTATTTCATTATTCCATGCTAATGTATTCAAGCGTTAGCCTGCTTTAAACACTCTAATTTTTTCAAAGTAACAGTCCTGTTTCCCTGCAACACCAAATTAATGACATTACAGTTCTTCAAGAAGGAGGAACCAGTAAAGCCAGTACATACCAGAGGCACGACCAACCTACTAATCCCGAAATTCAACTACGAGCTTTTTAACTGCAACAACTTTAATATACGCTATTGGAGCTGGAATTACCGCGGCTGCTGGCACCAGACTTGCCCTCCAA
+
CDDDDIIIIIIHIIIIIIIIIIIIIIIIIIIIIIIIIIIIIIIIIGHIIIIIHIIIHIIHIIHHIIIIIIIIHHIIIIIIIIIHIIIIHIIIGIIHIIIIIHIIHHHHIIIIHIIHIHIHIIIIIHIIIIHIIIIIIIIIIIIIIIIIIIIIIIIIIIIIHIIIIIGIIIHHHIIIIIIIIIIIIIIIIIIIIIIIIIIIHIIIIHIIIIIIIIIIIIIIIIIIIIIIIIIIIIIIGIHIIIIHGIHCIIHIIIIIIIIIIIHIIIIIIIIIIIIIIIIIIIIIIIIIIIIIIIIIIIIIHIIIIIIIIIIIIIIIIIIIIIIIIIIIIIIIIIIIIIIIIDDDDD
@HISEQ:969:HM2KJBCX2:2:1101:2510:77656 2:N:0:ACTATGCC
GAAACGGAAACGCCCAACTATCCCTATTAATCATTACGTCGATCCTAGAAACCAACAAAATAGAATCAAACGTCCTATTTCATTATTCCATGCTAATGTATTCAAGCGTGCGCCTGCTTTAAACACTCTAATTTTTTCAAAGTAACAGTCCTGATTCCCCACGACACCAAATTAATGACATCGCGGTTCTTCAGAAGGTAGGAACCAATAATGCCAGTGCGTACCGAGGCACGACCGACAATCTGATCCCGAAATTCAACTACGAGCTTTTTAACTGCAACAACTTTAATATACGCTATTGGAGCTGGAATTACCGCGGCTGCTGGCACCAGACTTGCCCTCCAA
+
DDDADIIIIIHIIHIIIIIIIIIIIIIIIIIIIIIIIIIIIIIIIIIIIIIHHIIIIHIIIEHEHHIIIIIIHHIIIIIIIIIIIIIIHIIIHIHIIIIIIIIHIIIIIIIHHHHIIIIIHIIIIIIIIIGIIIIIIIIIIIIHIHIIIIIIHIIIIIIIIIIIIIIIIIIIHIIIIIIIIIIIIIIIIIIIIIIIIIIIIIIIIIIIIIHIIIIIIIIIIHIIIIIIIIIIIIIIIIIIIIIHIIIIIIIIIIIIIIIIIIIIIIIIIIIIIIIIIIIIIIIIIIIIIIIIIIIIIIIIIIIIIIIIIIIIIIIIIIIIIIIIIIIIIIIIIIIIIIIIDDDDD
@HISEQ:969:HM2KJBCX2:2:1101:16891:78306 2:N:0:ACTATGCA
GAAACGGAAACGCCCAACTATCCCTATTAATCATTACGGTGGTCCTAGAAACCAACAAAATAGAACCCTTAGCCGTCCTATTTTATTATTCCATGCTAATGTATTCAGACGATAAAGCCTGCTTTAAACACTCTAATTTTTTCAAGGTAATGGTCCTGGTTCCGCCAGACACCAAATAAATGACATCTGACCTCGCCAGAAGGTAAGAGACCCGCGGAGCCAGTGATGGACAGTTAAGCCCAACCGACCCGCAGCTCCCGAAATTCAACTACGAGCTTTTTAACTGCAACAACTTTAATATACGCTATTGGAGCTGGAATTACCGCGGCTGCTGGCACCAGACTTGCCCTCCAA
+
DDDDDIIIIIIIIIIIIIIIIIIIIIIHIIIIIIIIIIGIHIHIHIHGIIIIIIIIIIHIIIHIHIGIIIIEHIIHHIIIIIIIIIIIIIHIIHHIEEHHICGGIIIIIIIIIIIIIIIIHIIIIIIIIIIIIIIIIIIIHIHIHHIIIHHIIIIIIIIIIIIIIIIIIIIHIIIIIIHGIIIHHIHHHHIIIIIIIIIIIIIIIIIIIIIIIIIIIIIIIIIIIIIIIIIIIIIIIIIIIIHIIIHIIIIIHIIIIIIIIIIIIIIIIHDIIHIIIIIIIHHIIIIIIIIIIIIIIIIIIIIIIIIIIIIIIIIIIIIIIIIIIIIIIIIIIIIIIIIIIIIIIIIIIDDDDD
@HISEQ:969:HM2KJBCX2:2:1101:5295:78795 2:N:0:ACTATGCA
GAAACGGAAACGCCCAACTATCCCTATTAATCATTACGGTGATTCAGAAACCAACAAAATAGAATCGGATGTCCTATTTCATTATTCCATGCTAATGTATTCAAGCGTGAGCCTGCTTTAAACACTCTAATTTTTTCAAGGTAACAGTCCTAATTCCCCGTGACACCAAATTAATGGCATTACGGTTCTTTAGAAGGTGAGAAATCAATAATATCAGTACATACCAACGGCATGACCGAAACATTGATCCCGAAATTCAACTACGAGCTTTTTAACTGCAACAACTTTAATATACGCTATTGGAGCTGGAATTACCGCGGCTGCTGGCACCAGACTTGCCCTCCAA
+
ABDDDIHIIHIHHIIIGHIIIHIIHIHIIIHHIIIHHIIHIIIIIIIIIIIEHIEHHHGHCHEHIHFECECFCHHHHEH?HIIIIEHHHHH?FGHFHHIIFHHHHGHHHHIGIIGHHIHHHFFEHCGHHHIHIIHHEGCCHEHHIIB??GHIIHHEHGFHEHH8C0GHIIEHHHHHHHG@?HHE5ECIHHEIHHHIHIHGIIIHEIIIIIGIHIIIIIIIIFIIGIIIHIIIHHIIIHHIIH@F@GIHHDHIIIHHHIIIHHIHHIIHHFGEHCHIHIHHIIIIIH@HHHHDHHIGGIIIIIIHHFHHIHHHHHHHIIIHHHIHHIIHHHIIIIIIIIHIHBDDDB
@HISEQ:969:HM2KJBCX2:2:1101:18385:79387 2:N:0:ACTATGCA
GAAACGGAAACGCCCAACTATCCCTATTAATCATTACGTCGATCCTAGAAACCAACAAAATAGAATCAAACGTCCTATTTCGTTATTCCATGCTAATGTATTCAAGCGTGAGCCTGCTTTAAACACTCTAATTTTTTCAAAGTAACAGTCCTGATTCCCCATGACACCAAATTAATGACATCATGGTTCGTCAGAAGGTAGGAATCAATAATACCAGTACGTACAATAGCACGACCAATAAATTGATCCCGAAATTCAACTACGAGCTTTTTAACTGCAACAACTTTAATATACGCTATTGGAGCTGGAATTACCGCGGCTGCTGGCACCAGACTTGCCCTCCAA
+
DDDDDIIIIIHIIIHIHIIIIIIIIIIIIIIHIIHIIIIIIIIIGIIIIIIHIIIIIHIIHIIIIIIIIIIIIIIIIIIIIIIIIIIIHIHIIIIIIHHIHEIIIHHIHIIIIIIIFHHHIHIIHIIHIHIIIIIIIIIIIHHIIGIHHHIIIIHHHIIIHIIIIIHIIHIHIIIIIHIHFIIIIIIHHIIIIIIIIHHHIIIIHIIIIIHIIIIIIIIIIIIIIIIIIIIIIHIIIIIIIIIHIIIIHIGHIIHHHIIIIIIIIIIIIIIIIIIHHHIIIIIIHHHIIIHIIHIIGIIIGIIIIIIIIIIIIIIIIIIIIIIIIIIIIIIIIIIIIIIIDDDDD
@HISEQ:969:HM2KJBCX2:2:1101:7552:78314 2:N:0:ACTATGCA
GAAACGGAAACGCCCAACTATCCCTATTAATCATTACATCGATCCTAGAAACCAACAAAATAGAATCGGATGTCCTATTTCATTATTCCATGCTAATGTATTCAAGCGTAAGCTTGCTTTAAACACTCTAATTTTTTCAAGGTAACAGTCCTAATTCCCCATAACATCAAATAAATGACATTATGGTTCTTTAGAAGGTGAGAACCAATAAAACCAGTACATACCGAGGCATGACCGATTCCTTGATCCCGAAATTCAACTACGAGCTTTTTAACTGCAACAACTTTAATATACGCTATTGGAGCTGGAATTACCGCGGCTGCTGGCACCAGACTTGCCCTCCAA
+
DDADDIIIIIIIIIIIIIIIIIHIIIIIIIIIIIIHHIIHIIIIIIIIIIIHIIIIHIIIIIIIIIHIIIIHHHGHIIIIHIIIHIIEHGIIIIIIIIIIIIIIIIIIIIIHHIIIHIHIIIIIIIIIIIHGIIIHHIIGHGHHHHIIIHHIIIIIFGHIIIIIIHHIIIIIIIHHGIIIIIIGIIHFIHIIIIHIIIIIIHHHHHIIHGIIIIIIIIIIIIIIIIIIHIIIIHGIHHIHHIIHIIIIIIHIIHHIIIIIIIIHHIIIIIIIIHIIIIIIIIIIHIIIIIIIHHIHIIIIIIIIIIIIIIIIHIGIIIIIIIIHIIIIIIHIHIHIHIIIDDDDD
@HISEQ:969:HM2KJBCX2:2:1101:13693:79533 2:N:0:ACTATGCA
GAAACGGAAACGCCCAACTATCCCTATTAATCATTACGTCAATCCTAGAAACCAACAAAATAGGATCGAACGTCCTATTTCATTATTCCATGCTAATGTATTCAAGCGTTAGCTTGCTTTAAACACTCTAATTTTTTCAAAGTAACAGTCCAAATTCCCCGCAACACCAAATTAATGGCATTACGGATCATCAGGAAGGAGGAATCAGTGAGACCAGTACATACCAGAGGCATGACCAATCTACTAACCCCGAAATTCAACTACGAGCTTTTTAACTGCAACAACTTTAATATACGCTATTGGAGCTGGAATTACCGCGGCTGCTGGCACCAGACTTGCCCTCCAA
+
DDCDDHIIIIHIIHIHIGIHHIIIIIIIIGIIIIIIIIIIIIIIIIHIIIIIHIIIIIIIIIIHHHHHEHIGHHHIEHIGHIIGHIIIH@GHIIIEFHHIIIIIIIHHIIIIIIIIIIHHIIIIIHHIIIHHIHHIIIIIHHGHHIIHHIIIHIHHHIIHIGIHGIIIIIIIIIIIIIIIHHIIIIIIIIIIIIIIIIIIIIIIIIIIIIIIIIIIIIIIIIIIIIIIIIIIIIIIIIIIIIIHHIIIIIIIIIIIIIIIIIIIIIIIIIIIIIIIIIIIIIIIIIIIIIIIIIIIIIIIIIIIIIIIIIIIIIIIIIIIIIIIIIIIIIIIIIIIIIIIIDDDDD
@HISEQ:969:HM2KJBCX2:2:1101:13581:79908 2:N:0:ACTATGCA
GAAACGGAAACGCCCAACTATCCCTATTAATCATTACATCGATCCTAGAAACCAACAAAATAGAATCGGATGTCCTATTTCATTATTCCATGCTAATGTATTCAAGCGTGAGCCTGCTTTAAACACTCTAATTTTTTCAAGGTAACAGTCCTAATTCCCCGTGACACCAAATTAATGGCATTACGGTTCTTTAGAAGGTGAGAAATCAATAATATCAGTACATACCAACGGCATGACCGAAACATTGATCCCGAAATTCAACTACGAGCTTTTTAACTGCAACAACTTTAATATACGCTATTGGAGCTGGAATTACCGCGGCTGCTGGCACCAGACTTGCCCTCCAA
+
DDDDDIIIIIIIIIIIIIIIIIIIIIIIIIIIIIIIIIIIIIIHIIIIIIIIIIIIIIIIHHHGIIIIHHIIIIIIIIIIIIIIHIIHHHIIIIGIIFIIIHHHIIIHHIIHHIIIIIIIIHIIHIIIIIIIIIIIIIIHIIHIIIIIIIIIIIIIIIHIIIHIIIHHIIIIIIIIIIIIIIIIIIIIIIIIIIIIIIIIIIIIIIIIIIIIIHIIIIIIIIIIIIIIIIIIIIIIIIIIIIIIIHIIIIIIIIIIIIIIIIIIIIIIIIIIIIIIIIIIIIIIIIIIIIIIIIIIIIIIIIIIIIIIIIIIIIIIIIIIIIIIIIIIIIIIIIIIIIIIIIDDDDD
@HISEQ:969:HM2KJBCX2:2:1101:18778:80097 2:N:0:ACTATGCA
GAAACGGAAACGCCAACTATCCCTATTAATCATTACGTCGATCCTAGAAACCAACAAAATAGAATCAAACGTCCTATTTCATTATTCCATGCTAATGTATTCAAGCGCGAGCCTGCTTTAAACACTCTAATTTTTTCAAAGTAACAGTCCTGATTTCCCACGACACCAAATTAATGACATCGTGGTTCGTCAGAAGGTAGGAATCAATTTGACCAGTACGTACCGAGGCACGACCGATCAACTGATCCCGAAATTCAACTACGAGCTTTTTAACTGCAACAACTTTAATATACGCTATTGGAGCTGGAATTACCGCGGCTGCTGGCACCAGACTTGCCCTCCAA
+
DDDDDIIIIIIIIIIIIHIIIIIIIIIIIIIIIIIIIIIIIIIIIIIIIIIHIIIIHIIIIHIIIIIIIIHHHIIIIIIIIIIIIHIHIIIIIIHIHIIIIIIIIIIIIIIIIIIIIIIIIIIHIHIIIIIIIIHIIIIIIIHIIIIIIIIIIIIIIIIIIIIIIIIIIIIIHIIIIIIHIIIIIIHIIIIIIIIIIIIIIIIIIIIIIIIIIIIIIIIIIIIIIIIHIIIIIIIIIIIIIIHIIIIIIIIIIIIIIIIIIIIIIIIIIIIIIIIIIIIIIIIIHIIIIIIIIIIIIIIIIIIIIIIIIIIIIIIIIIIIIIIIIIIIIIIIIIIIIIIDDDDD
@HISEQ:969:HM2KJBCX2:2:1101:8893:79773 2:N:0:ACTATGCA
GAAACGGAAACGCCCAACTATCCCTATTAATCATTACGTCAATCCTAGAAACCAACAAAATAGGATCAAACGTCCTATTTCATTATTCCATGCTAATGTATTCAAGCGTTAGCCTGCTTTAAACACTCTAATTTTTTCAAAGTAACAGTCCTGTTTCCCTGCAACACCAAATTAATGACATTACAGTTCTTCAAGAAGGAGGAACCAGTAAAGCCAGTACATACCAGAGGCACGACCAACTTACTAATCCCGAAATTCAACTACGAGCTTTTTAACTGCAACAACTTTAATATACGCTATTGGAGCTGGAATTACCGCGGCTGCTGGCACCAGACTTGCCCTCCAA
+
DDDDDIHIIIIHIIIHIIIIIIIIIIIIIIIIIIIIIIIIIIIIIHIIIIIIIIHIIIHIIIIIHIIIHIHIHHIIIIIIIHIIIIIHIHIIIIIIHIIIIIIIIIIHIIIIIHHIIIIIIIHHIIHIIIIIIIIIIIIIIIIIIHIIIIIIIIIIHHHIIIIIIIIIIIIHIIIIIII?HIIIIIIHHIIIIIIIIIIHFCIIIIIIHIHIIIHIIIIIIIIIIIIIIIIIIIIIIIIIIIIHIIIHIIIIIIIHIIIIIIIIIIIIIIIIIIIIIIIIIIIIIIIIIIIIIIIIIIIIIIIIIIIIIIIIIIIIIIIIIIIIIIIIIIIIIIIIIIIIIDDDDD
@HISEQ:969:HM2KJBCX2:2:1101:6437:80704 2:N:0:ACTATGCA
GAAACGGAAACGCCCAACTATCCCTATTAATCATTACTTCAGTCCTAGAAACCAACAAAATAGAACCGAAGTCCTAAATTATTATTCCATGCTAATGTATTCAAGGCATAAGCCTGCTTTAAACACTCTAATTTTTTCAAAGTAATAGAGCTAGATCGCGACGACAACCCAGTGAAGGGCGCCGCCGTTTTCTAGCAGGATGGCAGACACGCGCCAGCACTCACACTCGTAACCGAGGCGGGCCAGGTGCGTCAAACCAGAAATCCAACTACGAGCTTTTTAACTGCAGCAACTTTAATATACGCTATTGGAGCTGGAATTACCGCGGCTGCTGGCACCAGACTTGCCCTCCA
+
DDDDDIHHHIHEHIIGHIIIIIIIFIIHHFHEHHIHIIIIIIHHIIIHIIIEHIIHIFHHHFHFIIFDHIHGEHHIIIGFHHHIIGGFHIHEEHHHHHHIIDHIHCFCHHHGHIGHHHHHIIIIIEHHGHHCGFDIIGHHCEFGHIIHIIIIIIIIIIHIIHHHDHHIIHHIHHHIIIIIHHHIHIHIHHIIHIGHHHIIIIIIIHEHHIIIIIIIIIIIIIIIIHIIIIIIIIIHIIIHHHHIIIIIHGHFIIIHIIHIIHHGHHFGEHHIIHHIIIIIHHGHIIIHGHHIIIHIIIIIIIHIIIHHHIIHHIIIIIIIIIIIIHIIIIHIHIHIIHIIIIIIIIHCADDDD
@HISEQ:969:HM2KJBCX2:2:1101:9471:79216 2:N:0:ACTATGCA
GAAACGGAAACGCCCAACTTCCCTATTAATCATTACGTCAATCCTAGAAACCAACAAAATAAGATCGAACGTCCTATTTCATTATTCCATGCTAATGTATTCAAGCGTTAGCTTGCTTTAAACACTCTAATTTTTTCAAAGTAACAGTCCAAATTCCCCGCAACACCAAATTAATGGCATTACGGTTCATAAAGAAGGAGGAATCAGTGAGACCAGTACATACCAGAGGCATGACCAACCTACTAACCCCGAAATTCAACTACGAGCTTTTTAACTGCAACAACTTTAATATACGCTATTGGAGCTGGAATTACCGCGGCTGCTGGCACCAGACTTGCCCTCCAA
+
DDDDDIIIIIIIIIIIIIIHHIIIIIIIIIIIIIIIIIIIIIHIIIIIIIIHHIHIIIIIIIIIIHIGIHIIIHIIIIIIIIHIIIIIHIIIIGIIIIIIHIHHHIIIIIIIIIIIHHIIIIIIIIIIIHIHHIHHHIHIIIIIIIIIIHIGIIHIHIIIIIIIIIIHIIIIIIIIHIIIIIHIIIIIIIIIIIHIIIIIIIIIIIIIIIIIIIIIIIIIIIIIIIIIIIIIIIIHIIIIIIHFHEHIIIIIIIIIIIIIIIIIIIIIIIIIIIIIIIIIIIHIIIIIIIIIIIIIIIIIIIIIIIIIIIIIIIIIIIIIIIIIIIIIIIIIIIIIIIIIDDDDD
@HISEQ:969:HM2KJBCX2:2:1101:17270:79410 2:N:0:ACTATGCA
GAAACGGAAACGCCCAACTATCCCTATTAATCATTACGTCGATCCTAGAAACCAACAAAATAGAATCAAACGTCCTATTTCATTATTCCATGCTAATGTATTCAAGCGTGAGCCTGCTTTAAACACTCTAATTTTTTCAAAGTAACAGTCCTGATTCCCCACAACACCAAATAAATGACATCATGGTTCGTCAGAAGGGAGAAACCAACAATGCCAGTACGTACCTAGGCACGACCGACATGATGGTCCCGAAATTCAACTACGAGCTTTTTAACTGCAGCAACTTTAATATACGCTATTGGAGCTGGAATTACCGCGGCTGCTGGCACCAGACTTGCCCTCCAA
+
DDDDDHIHHHHHHHHCEEHH@CFEHHIHEHHIHHIIHHHHHCHHHHEE?GFCFHHEGC@FHHEHICHHGIII1GEHEHHIEHHHCFHHHIHHIHEE@HGHIHIIIHHFHHHGHHHEIHEHHEFGHHHHFH?CFGHFFCHEHHIIHHHHHEHHIHHHIHHIHHIHHGHHHCIIHHGHGIIHHHIIIHHEIIIIIIIIIIIIIIIIIII=HHGHHHIGIIIIIHHIHIIIGIIHH?IGIIIIGHEDHIHGGIIIHIGIIHHIIIHIIIIHFIIIHHIIIIIIIHHF?IIIIIIIIGIIIIHHIIIIHEHHFIHIIIIIIIIIIIIIIIIIIHCIHEIIIHHF@BBB<
@HISEQ:969:HM2KJBCX2:2:1101:15006:80701 2:N:0:ACTATGCA
GAAACGGAAACGCCCAACTATCCCTATTAATCATTACGGTGATCCTAGAAACCAACAAAATAGAACCATGCGTCCTATTTCATTATTCCATGCTAATGTATTCAGGCAATAGCCTGCTTTAAGCACTCTAATTTTTTCAAGGTAACAGTCCTGCTTCCCCAACGCACCAAATTAATGACATGCTGGTTATTCAGAAGGTAGGAATCCATCACGCCAGTACAGACCCAAAAGCCCGACCAACGGATAAACCCCGAAATTCAACTACGAGCTTTTTAACTGCAACAACTTTAATATACGCTATTGGAGCTGGAATTACCGCGGCTGCTGGCACCAGACTTGCCCTCCAA
+
DCDBAHFEFHHG<<FHEHHEHC1CHHHEHHIHIHIIHHHIIHH?FHHHIIHEHHEHECHCCH<FEHHHEEHHCEHDHCE11<<<@<FEHHCCCE<@EHEIHHEFHHHHIHHDF@HFHGHIHHHEHHIIHGIIHIIIIIIIHEHHHEIIIIIHGHIHHH?HHEHHHCHHHIHH@IIIIGIHIIIIIHIIGIIIH:IIHHGHIGIG<HFHIIHHIIIIIIIIIIHIHHHHHIHHIHIIIIHEHEEIHGIIIIHIIIIIHIIIIIIHIIIIIIIIIIIHHFIIHHIIHIHGIIHIHIHIIHHIIIIIIIIIIIHIIIIIHIIIIIHIIIIHIIIIIIIIIIGIIIDDDCD
@HISEQ:969:HM2KJBCX2:2:1101:11486:80687 2:N:0:ACTATGCA
GAAACGGAAACGCCCAACTATCCCTATTAATCATTACGTCGATCCTAGAAACCAACAAAATAGGTTCGATCGTCCTATTTCGTTATTCCATGCTAATGTATTCAAGCGCGAGCCTGCTTTAAGCACTCTAATTTTTTCAAAGTAACAGTCCTGTTTCCCCGCAACAACAAATTAATGCCATCACGGTCCTACAAGAAGGAGGGACCAGTGAGGCCAGTGCATACCAGTGGCACGACCAACCTACTGGCCCCGAAATTCAACTACGAGCTTTTTAACTGCAACAACTTTAATATACGCTATTGGAGCTGGAATTACCGCGGCTGCTGGCACCAGACTTGCCCTCCAA
+
DDDDDIIIIHIIIIIIIIIIHIIIIIIIIIIIIIIIIIIIIIIIIIHIIHIHHHHHIHIH@GH?HCHHCFHDEHIIHIIHHHIHHHHHEEEEEHHIIIIIIHFHIHHHIIIIIIIIIIIIIHIIIIIIIIIIIIIIIIIHEHIIIHHHIIHIIIIHHIIIIIIIIIIIHIIIIIIIIIIIIIIIIIIIIIIIHIIHIIIIIIIIIIIII<IIIIIIGIIIIIIIIIIIIIIIIIIIGIGIHHHIHIGIIIIIIHIIIIIIIIIIIIIIIIIIIIHIIIIIIIIHIIIIIIIHHGIIIIIIIIIIIIIIIIIIIIIIIIIIIIIIIIIIIIIIIIIIIIIIIDDDDD
@HISEQ:969:HM2KJBCX2:2:1101:9161:80841 2:N:0:ACTATGCA
GAAACGGAAACGCCCAACTATCCCTATTAATCATTACGTCGATCCTAGAAACCAACAAAATAGAATCAAACGTCCTATTTCATTATTCCATGCTAATGTATTCAAGCGTAAGCCTGCTTTAAACACTCTAATTTTTTCAAAGTAACAGTCCTGATTCCCCACGACACCAAATTAATGACATCGCGGTTCTTCAGAAGGTAGGAACCGATAATGCCAGTGCGTACCGAGGCACGACCAACAATTCGATCCCGAAATTCAACTACGAGCTTTTTAACTGCAACAACTTTAATATACGCTATTGGAGCTGGAATTACCGCGGCTGCTGGCACCAGACTTGCCCTCCAA
+
@@AADHIHIHHIIIIGEHHHHHHHIIIGHHHHIGIHIIHIDHHEHEHFCHIIHHHHHGEHHIIIEE@EHIGHCGDHHI@GHIHC@HCEHIEEGGHIIHIIHHGEGHHHHD<HHHIIIIHHHHHGCHHHHHHHHFGHHHIGIHHEGHHEGIIIEGHHHICGIIHHIGIHHH@GIIHGHCHHHIIIHHCCHHHFHHIIIHHHIIGHIIIIIHIHIIIIHHIGIHGCHHHHHHHHEHIHHHHIHEED=HDHIIHHHHIHIHHFDIIIHEHHIHHFHHHGIIIIIIHHHHIIIIHHE?GHIIIHIIIHH@HF@IIIHGIIGHIHIHHEE@HHHHHE<G@CGHHG@?DB@
@HISEQ:969:HM2KJBCX2:2:1101:3927:80200 2:N:0:ACTATGCA
GAAACGGAAACGCCCAACTATCCCTATTAATCATTACGTCAATCCTAGAAACCAACAAAATAGGATCGAACGTCCTATTTCATTATTCCATGCTAATGTATTCAAGCGTTAGCCTGCTTTAAACACTCTAATTTTTTCAAAGTAACAGTCCTGTTTCCCTGCAACACCAAATTAATGACATTACAGTTCTTCAGAAAGGAGGAATCAGCGAAGCCAGTGCATACCAGTGGCACGACCAACCTGCTGACCCCGAAATTCAACTACGAGCTTTTTAACTGCAACAACTTTAATATACGCTATTGGAGCTGGAATTACCGCGGCTGCTGGCACCAGACTTGCCCTCCAA
+
<DDBBHDDEHHHHHHHHIIEHHHHHHIHII@HHIHIHIIFHHEFHHIIHHIEEGHICHCHHHCGCEC=HHEDHHHHIIH?CGHFEHH1FEFCCHGHHIIIIIIHIIIIIIIHEIIIIGIIHHHGHIIHIIHIIHEHHHHIIIIHHHHHHHGIIIHHIHIHIEGIHIHIHIHHHHIIIIIIIIIIIIIHIIIIIIIIGIIIIIIHIGHIIIIIIIIIIHIIIHIIIIIIIIHHIIIIIIHIIIIHFIIIHHHHIIIIIIIIIIIIIHHIIIIHIIIIIIIIIIIHHIHIIIHIHIIIIHIIHIIIIIIIIIIIIIGGIIIIIIIIIIIIIIIIIIIIIIIHIDDDDD
@HISEQ:969:HM2KJBCX2:2:1101:6798:81043 2:N:0:ACTATGCA
GAAACGGAAACGCCCAACTATCCCTATTAATCATTACGTCAATCCTAGAAACCAACAAAATAGGATCGAACGTCCTATTTCATTATTCCATGCTAATGTATTCAAGCGTTAGCCTGCTTTAAACACTCTAATTTTTTCAAAGTAACAGTCCTGTTTCCCTGCAACACCAAATTAATGACATTACAGTTCTTCAAGAAGGAGGAATCAGTAAAGCCAGTACATACCATAGGCACGACCAACCTACTGACCCCGAAATTCAACTACGAGCTTTTTAACTGCAACAACTTTAATATACGCTATTGGAGCTGGAATTACCGCGGCTGCTGGCACCAGACTTGCCCTCCAA
+
DDDDAID=GHHHHCHFHHEHIHHHGHHIHIIHIIIIHIIHHHIIEHHIHHIEHHIIIIIIIEEC1F?HIIIHHGIHIHIIHIIIGHIH?@@EHIIIHIIIIEHIHHIHIIIIHHIEHIIIIHIIIHHHHIHGHIHHHHIHHHHHHHCHIIFHIHHHGEIIHIIIIHIHHIIIHHHHIIIIIHIIIIIIHEIHIIIIIHHHIHIIHGIIIIIHIIIIHHHHHHIHIIIIIHHIHHIIIHFHHGEHGHEHCIIHIIIIIHIHHHHHIGIIIHIIHEFHHHHIHGEHEFIHIIIIHIHHHHHIIIIIIIHIIIIIIIIHIHIIIIIIHIHIIHHHCEHHIIIIIDDD@D
@HISEQ:969:HM2KJBCX2:2:1101:2109:81511 2:N:0:ACTATGCA
GAAACGGAAACGCCCAACTATCCCTATTAATCATTACATCGATCCTAGAAACTAACAAAATAGAATCTGATGTCCTATTTCATTATTCCATGCTAATGTATTCAAGCGTAAGCTTGCTTTAAACACTCTAATTTTTTCAAGGTAACAGTCCTAATTCCCCATAACATCAAATAAATGACATTATGGTTCTTTAGAAGGTGAGAACCAATAAAACCAGTACATACCAAGGCATGACCGATTCCTTGATCCCGAAATTCAACTACGAGCTTTTTAACTGCAACAACTTTAATATACGCTATTGGAGCTGGAATTACCGCGGCTGCTGGCACCAGACTTGCCCTCCAA
+
DDDDDIIIIIIIIIIIIIIIIIIIIIIIIIIIIIIIIIIIHIIIHHIIIIIF1DHIHIHHIIIIIIIIIIIIIIIIIIHHIIIIHIIHHHIIIIIIIIIIIIIIIIIIIIIIIIIIIIIIIIHIHIIIIIHIIIIIIIIIIHIIIIIIIIIIIHIIHIIIIHIIIIIIIIIIIIIIIIIIIIIIIIIIIIIIIIIIIIIIIIIIIIIIIIIIIIIIIIIIIHIIIIIIIIIIIIIIIIIIIIHGIIIIIIIIIIIIIIIIIIIIIIIIIIIIIIIIIIIIIIIIIIIIIIIIIIIIIIIIIIIIIIIIIIIIIIIIIIIIIIIIIIIIIIIIIIIIIIIIDDDDD
@HISEQ:969:HM2KJBCX2:2:1101:3775:80754 2:N:0:ACTATGCA
GAAACGGAAACGCCCAACTATCCCTATTAATCATTACAACGGTCCTAGAAACCAACAAATAGAACCATTGTCCTATTCCATTATTCCATGCTAATGTATCCAAGCGATTGCCTGCTTTGAACACTCTAATTTTTTCACAGTAAAAGTCCTGGTTCCCCGCCACGGCCGGTTAAGGCCATGACGCTTCGCCAGAAGGTAGGACCCGACCACAGACAGTACTCACCCGAAGGGCGGACCGTCCAGCCAGGCCTGAAATTCAACTACGAGCTTTTTAACTGCAACAACTTTAATATACGCTATTGGAGCTGGAATTACCGCGGCTGCTGGCACCAGACTTGCCCTCCAA
+
DDDDDIIIIIIIIIIIIIIIIIIIIIIIIIIIIIIIIIIIIIIIIIIIIIIIIIIIIIHIIIIIIIIIIIIIIHIIIHGHIHII?HIHHIHIIIIIIIIIIHHHIIIIIIIIIIIHHIHHIIIIIIIIIHIIIIIIIIIIIIIIIIGIIIIHIHIIIIIIIIIHIIIIIIHIIIIIIIIIIIIIIIIIIIIIIIIIIIIIIIIIIIIIIIIIIIIIIIIIIIIIIIIIIIIIIIIHIIIIGIIIHIIIIIIIIIIIIIIIIIIIIIIIIIIIIIIIIIIIIIHHIIIIIIIIIHIIIIIIIIIIHIIIIIIIIIIIIIIIIIIIIIIIIIIIIIIIIIIIIDDDDD
@HISEQ:969:HM2KJBCX2:2:1101:1516:81659 2:N:0:ACTATGCA
GAAACGGAAACGCCCAACTATCCCTATTAATCATTACGGTGATCCTAGAAACCAACAAAATAGGATCAAACGTCCTATTTTATTATTCCATGCTAATGTATTCAAGCGTTAGCCTGCTTTAAACACTCTAATTTTTTCAAAGTAACAGTCCTGTTTCCCCGCAACACCAAATTAATGGCATCACGGTTCTTCAAGAAGGAGGAATCAGCGAGGCCAGTGCATACCATTGGCACGACCAACCTGCTGACCCCGAAATTCAACTACGAGCTTTTTAACTGCAACAACTTTAATATACGCTATTGGAGCTGGAATTACCGCGGCTGCTGGCACCAGACTTGCCCTCCAA
+
ADDDDIHIIIIIIIIIIIIIIIIIIIIIIIIIIIIIIIIIIIHHIIIIIIIIIIIIHIIIIIIIHIIIIIHIIIIIIIHIIHIIIIIIIIIIHIIIIIIIIIGIIIIIHIIHIIIIIHGHIIHIIIIHCHHIIHHIIIIIIIIIIIIIIIIIIIIIHIIIIIIIIHHIIIIHIIIIIIIIIIIIIIIIIIIIIIIIIIIIIIIIIIIIIIIIIIIIIIIIIIIIIIIIIIIIIIIIIIIIIIIHHIIIHIIIIIIIIIIIIIIIIIIIIIIIIIIIIIIIIIIIIIIIIIIIIIIIIIIIIIIIIIIIIIIIIIIIIIIIIIIIIIIIIIIIIIIIIIIIHDDDDD
@HISEQ:969:HM2KJBCX2:2:1101:18398:81888 2:N:0:ACTATCCA
GAAACGGAAACGCCCAACTATCCCTATTAATCATTACGGTGATCCTAGAAACCAACAAAATAGAACCATGCGTCCTATTTCATTATTCCATGCTAATGTATTCAGGCAATAGCCTGCTTTAAGCACTCTAATTTTTTCAAGGTAACAGTCCTGCTTCCCCAACGCACCAAATTAATGACATGCTGGTTATTCAGAAGGTAGGAATCCATCACGCCAGTACAGACCCAAAAGCCCGACCAACGGATAAATCCCGAAATTCAACTACGAGCTTTTTAACTGCAACAACTTTAATATACGCTATTGGAGCTGGAATTACCGCGGCTGCTGGCACCAGACTTGCCCTCCAA
+
DDCDDIIIIIIIIIIIIIIIIHIIIIIIIIIIIIIIIIIIIIIIHIGHIIIIIIIIIHIIIIHIIHIIIIIHHIIIIHHIIIIIIIIIIIIIIIIHIIIIIHIHIHHIIIIIIIIIIIIIIIIIIIIIIIIIIIIHIHIIIIIIIIIIIIIIIIIIIIIHIIIHIHHIIIIIIIIIIIIIIIIIIIIHHIIHIIIIIIHHIIIIHIIIIIIIIIIIIIIIIIIIIIIIIIIIIIIIIIIIIIIIHGIIIGIHIIIIIIIIIIIIIIIIIIIIIIIIIIIIIIIIIIIIIIIIIIIIIIIIIIIIIIIIIIIIIIIIIIIIIIIIIIIIIIIIIIIIIIIIIIDDDDD
@HISEQ:969:HM2KJBCX2:2:1101:13611:83912 2:N:0:ACTATGCA
GAAACGGAAACGCCCAACTATCCCTATTAATCATTACGTCGATCCTAGAAACCAACAAAATAGGGTCAAACGTCCTATTTCATTATTCCATGCTAATGTATTCAAGCGTGTGCCTGCTTTAAACACTCTAATTTTTTCAAAGTAACAGTCCTGATTCCCCATGACACCAAATTAATGACATCATAGTTCGTCAGAAGGTAGAAATCAATAATACCAGTGCATACCGGAGGCACGACCAATATATTGATTCCGAAATTCAACTACGAGCTTTTTAACTGCAACAACTTTAATATACGCTATTGGAGCTGGAATTACCGCGGCTGCTGGCACCAGACTTGCCCTC
+
ADCDDIIIIIIIIIIIIIIIIIIIIIIIIIIIIIIIIIIHIHIIIIGIHIIIHHIIIIIIHFHIHIIIIIIHIHIIIIIIIIIIIIHGHHIIIIIIIIIIIIIIIIIIIIIIIIIIIHIIIIIIIIIIIHIIIIIIIIIIIIIIIIIIIIIIIIIIIIIIIIIIIIIIIIIHIIIIIIIIIIIIIIIIIIIIIIIIIIIIIIIIIIIIIIIIIHIIIIIIIIIIIIIIIIIIIIIIIII<IHIIIIIIIIHHHIIIIIIIIIIIIIIIIHIIIIIIIIIIIIIIIIIIIIIIIIIIIIIIIIIIIIIIIIIIIIIIIIIIIIIIIIIIIIIIIIIIIIDDDDD
@HISEQ:969:HM2KJBCX2:2:1101:15839:84408 2:N:0:ACTATGCA
GAAACGGAAACGCCCAACTATCCCTATTAATCATTACGGTGATCCTAGAAACCAACGAAATAGAATCAGTCCGTCCTATTTCATTATTCCATGCTAATGTATTCAGACGATAGTCTGCTTTAAACACTCTAATTTTTTCAAAGTAACAGTCCTGATTTCCAACCACACCAAATAAATGGCATGAAAGTTCCTCAGAAGGTAGAGATCCATCTCACCAGTGCAGACAATTAAGCCTGACCAATGGGTAGACCCCGAAGTTCAACTACGAGCTTTTTAACTGCAACAACTTTAATATACGCTATTGGAGCTGGAATTACCGCGGCTGCTGGCACCAGACTTGCCCTCCAA
+
DDDDDIIIIIIHIIIIIIIIIIIIIIIIIIIIIHIIIIIIIIIIIIHHIIIHIGIIIIHHIIIIIIIIHIIIIHIIIIIIIIIIIIHHHIIIHFHIHHIHIIIIIIIIIIIIIIIIIIIIIIIIIIIIIIIIIIHHIHHIIIIIIIIIIIHIIIIIIIIIIIIIIIIIIIIIIIIIIIIIIIIIIIIIIIIIIIIIIIIIIIIIIIIIHIIHIIIIIIIIIIIIIIIIIIIIIIIIIIHIIIIIHHGIIIHIIIIIIIIHIIIIIIIIIIIIIIIIIIIIIIIIIIIIIIIIIIIIIIIIIIIIIIIIIIIIIIIIIIIIIIIIIIIIIIIIIIIIIIIIIIIDDDDD
@HISEQ:969:HM2KJBCX2:2:1101:11003:83724 2:N:0:ACTATGCA
GAAACGGAAACGCCCAACTATCCCTATTAATCATTACGTCAATCCTAGAAACCAACAAAATAGGATCAAACGTCCTATTTCATTATTCCATGCTAATGTATTCAAGCGTTAGCCTGCTTTAAACACTCTAATTTTTTCAAAGTAACAGTCCTGTTTCCCTGCAACACCAAATTAATGACATTACAGTTCTTCAAGAAGGAGGAACCAGTAAAGCCAGTACATACCAGAGGCACGACCAACCTACTAATCCCGAAATTCAACTACGAGCTTTTTAACTGCAACAACTTTAATATACGCTATTGGAGCTGGAATTACCGCGGCTGCTGGCACCAGACTTGC
+
DDDDDIIIIIIIIIIIIIIIIIIIIIIIIGHIHIIIIIIIIIIIIIIIIIIIHIIIIHIIIIHHHIIIIIIIHHIIIIIIIIIIIIIIGIIIIIIIIIIIIIIIIHIIHIHIHHIIIIIIIIIHIIIIIHGIHHIIIIIIIIIIIIIIIIIIIIIHHIIIIIIIIIIIIIIHIIIIIIIIIIIIIIIIIIIIHHIIIIIIIIIIIIIIIIIIIIIIIHHIIIIIIIIIIIIIIIIIHHIHIIIIIIIHIIIIIIHHHHHGHFHIIHHHIIIIIIIIIIIIIIIIIIHIIIIIHIIIIIIIHIIIIIIIIIIIIIIIIIIIIIIIIIIIIIIIIIDDDDD
@HISEQ:969:HM2KJBCX2:2:1101:6238:84945 2:N:0:ACTATGCA
GAAACGGAAACGCCCAACTATCCCTATTAATCATTACCTCGACTCCGAAAGCCAACGAAATAGAACCGAGATCCTATTCCATTATTCCATGCACAATTGTTCAGGCTGTAGCGCCTGCTTTGAGCACTCCAATTTTTTCAAAGTAAACGTGCTGGCCACTCAAGGCACCCGATTAAGAGCACCATGAACGAACCAACAAAATCGTCCGGGCAGACAGTAAACGCCGCAAGGCGCACCACCCGCCCGAAACCGAGATCCAACTACGAGCTTTTTAACAACAGCAAAATTAATATACGCTATTGGAGCTGGAATTACCGCGGCTGCTGGCACCAGACTTGCCCTCCAA
+
DDDDDIHIIIIIGHHIGEHGHHHIIIIIHIHIIIGIIHHHHIGIGHIGDDHH?HHIHII0FHCHFIIIIGIFEHIIIHEGHIHEGH@HIHIIIIHHGEFHHDHEHFHHHIHHIIIIHHIIIIIHHHHGHIIHIIGHGHIIIHHHHHIIIHIIIIHIHIIHHHHHIIHHGHGHEGIHIIIHGGFHHHHIIIIIIIIHH?HEADHHIIHHEIIIHHHHIHHHHHHDGHIIHD<HHGEDDHHIIGHHHIIGIIIHHIHHHHHEHGHHHHHEIIIHHHHFIHHHHHHHHHGEHGIHHGHEHEHHIHIIIHIIHHIHHIHHEHHGHGHHFIIGIIIHEFHHGIHHED?BDD
@HISEQ:969:HM2KJBCX2:2:1101:9806:84040 2:N:0:ACTATGCA
GAAACGGAAACGCCCAACTATCCCTATTAATCATTACGTCGATCCTAGAAACCAACAAAATAGAATCAAACGTCCTATTTCATTATTCCATGCTAATGTATTCAAGCGCGAGCTTGCTTTAAACACTCTAATTTTTTCAAAGTAACAGTCCTGATTTCCCGCGACACCAAATTAATGACATCGTGGTTCGTCAGAAGGGAGAAACCAATAATGCTAGTACGTACAAAGTACGACCGACATATTAGTCCCGAAATTCAACTACGAGCTTTTTAACTGCAACAACTTTAATATACGCTATTGGAGCTGGAATTACCGCGGCTGCTGGCACCAGACTTGCCCTCCAA
+
DDBDDIHIHHGHGIIIIIIIIIIHIIIIIIIIIIIIIIIIHIIIIHHHHIIIHHHEHIIHIIHIIIIHIHIIHHIIIIIHIIIIIIHGIGIIHHIIIIIHIIHHIIIHIIIHIIIIIIHHHIIIIIHIIIIIIHIIIIIIIIIIIIIIIIIIIHHIIIIIIIIIGIIIIIHIIIIIIIIHIIIIIIIHHIIHIIIIIIIIIIIIIIIIHIIIIIIIIIIIIIIIIIHIIIIIIIIIIIIIIHHIIIIHIIIIIIIHIIIIIIIIIIIIIIIIIIIIIIIIHHIIIIIIIIIHIIIIIIIIIIIIIIIIIIIIIIIIIIIIIIIIIIIIIIIHIIHIIIIDDDDD
@HISEQ:969:HM2KJBCX2:2:1101:4556:84635 2:N:0:ACTATGCA
GAAACGGAAACGCCCAACTATCCCTATTAATCATTACGGTGGTCCTAGAAACCAACAAAATAGAACCACAACGTCCTATTCTATTATTCCATGCTAATCTATTCAAGCAATAGCCCGCTTTAAACACTCTAATTTTTTCAAGGTAATGGTCCTGGCTCCCCAACACACCCAACAAAGGACATGCTGATTCACCAGAAGGAAGACCCGACAGCAGACAGTACTCGCCAAAGACGGACCGCCCGGCCAGGCCTAAAATTCAACTACGAGCTTTTTAACTGCAACAACTTTAATATACGCTATTGGAGCTGGAATTACCGCGGCTGCTGGCACCAGACTTGCCCTCCAA
+
DDDDDIHHIIIHIIIIIIIIIIIIIIIIIIIIIIIIIIHIHII@GHIIIIIGEHIIIIIIIHGHIIHIHIIG?EHHHHHHHIIIIIFHFEHH@FHIIIIIIHIIIIIIIIIIIIDHHIIIIIIIIHHGHHIIHHIHEHIIIIIIIHHIIIIIHIIHIIHHIIIIIIIIIIIIIIHIIHFIIIIHIIIIIIIIIIIIIIIIIHHIIIIIIIIIIIIHIIIIIIIIGIIIIIIIIIIIIIHIIIIIIIIIIHIIIIIIIIHIIIIIIIIIIIIIIIIIIIIIIIIIIIIIIIIIIIIIIIIIIIIIIIIIIIIIIIIIIIIIIIIIIIIIIIIIIIIIIIIIIDDDDD
@HISEQ:969:HM2KJBCX2:2:1101:3142:84629 2:N:0:ACTATGCA
GAAACGGAAACGCCCAACTATCCCTATTAATCATTACTTCAGTCCTAGAAACCAACAAAATAGAACCGAAGTCCTAAATTATTATTCCATGCTAATGTATTCAAGGCATAAGCCTGCTTTAAACACTCTAATTTTTTCAAAGTAATAGAGCTAGATCGCGACGACAACCCAGTGAAGGGCGCCGCCGTTTTCTAGCAGGATGGCAGACACGCGCCAGCACTCACACTCGTAACCGAGGCGGGCCAGGTGCGTCAAACCAGAAATCCAACTACGAGCTTTTTAACTGCAGCAACTTTAATATACGCTATTGGAGCTGGAATTACCGCGGCTGCTGGCACCAGACTTGCCCTCCAA
+
DAD@DHIIHHHID?FHHIHEHF?EGHCEHIIGGH11<DGFHIHCHHHIHFEHH1DG@HHHIHHIIIIICCDH1GHHHIFG?GEHHHIE?1DCE?1D<DHEFCFCFH?GHHEGGHHIHHEHGCHHHHHGFEHIIGFHFHHGFFBGCEH@HHHHFEGGHHHGCBCHECCHHEGACHHFHHHE:-7GHIH<CHCIHCEHHHEHHF?EIHHDCHFIIHHHDHHG@G@HHHGHHH@EECIIHHDHHHFHHDHDHDHCC?C11HCHCHHEHGECIHHHH@HHCCHHGCCHHIHHG?EHHFHFHHHEHGHFHHIHHHHEHHHIHHIIHHC<HDIHGIIHHHHHGIIH@HHHIIIHEDDBDD
@HISEQ:969:HM2KJBCX2:2:1101:4040:85912 2:N:0:ACTATGCA
GAAACGGAAACGCCCAACTATCCCTATTAATCATTACGTCAATCCTAGAAACCAACAAAATAGGATCAAACGTCCTATTTCATTATTCCATGCTAATGTATTCAAGCGTTAGCCTGCTTTAAACACTCTAATTTTTTCAAAGTAACAGTCCTGTTTCCCTGCAACACCAAATTAATGACATTACAGTTCTTCAGAAAGGAGGAATCAGCGAGACCAGTACGTACCAATGGCACGACCAACCTGCTGACCCCGAAATTCAACTACGAGCTTTTTAACTGCAACAACTTTAATATACGCTATTGGAGCTGGAATTACCGCGGCTGCTGGCACCAGACTTGCCCTCCAA
+
DDDDDIIHIIIIIIIIIIIIIIIIIIIIIIIIIIIIIIIIIIIIIHIIIIIIIIIIHHIIIIHIIIIIIHIEHIHHIHHHIIIIIIIIIGHIIHIIIIIIIIIIIIHIIIIHIIHIIIIIIIIIIIIIIIIIIIIIIHHIIIIIIHGIHIIIIIIIIIIIIIIIIIIIIHIHIIIIIIIIIIIIIIIIIIIIIIIIIIIIIIIIIIIIIIIIIIIIIIIIIIIIIHIII=IIIIIIIIIIIIIHFIIIIIIIIIIIIIIIIIIIIIIIIIIIIIIIIIIIIIIIIIIIIIIIIIIIIIIHHIIIIIIIIIIIIIIIIIIIIIIIIIIIIIIIIIIIIIIIIDDDDD
@HISEQ:969:HM2KJBCX2:2:1101:12240:85546 2:N:0:ACTATGCA
GAAACGGAAACGCCCAACTATCCCTATTAATCATTACGGCGGTCCTAGAAACCAACAAAATAGAACCGCACGTCCTATTCTATTATTCCATGCTGTAATATTCGAGCAAAGGCCTGCTTTGAACACTCTAATTTTTTCAAAGTAAAAGTCCTGGTCCCCAACACACCCAGTGAAGGGCATGCGGTTCTCCAGAAGAAAAGGCCCGGCCGGACAAGTGCACGCGGTGAGGCGGACCTGCCAGCCAGGCCAAAGGTTCAACTACGAGCTTTTTAACTGCAACAACTTTAATATACGCTATTGGAGCTGGAATTACCGCGGCTGCTGGCACCAGACTTGCCCTCCAA
+
DDDB@1HHHHHHHHHGHHHH?EHEHHHHHIIEGEHHIFHHHHHHCHH@HHI1<GHEHHIHHHHHIEFCDHHGG@EEFHHIIHIIIII?@EEHH1HHHHGIHIIIGIIIIIIIHHHHIIHIHIIHIIIIIIIHHIHHHIIIIIIIIIIIHIIHHHHIHHGHHHIHHIIIGIHIIIHIHIIIIIIIIIHIIIIIIIIIIHHIIIIIHHIIIIIIIIIII=I=IIIIIIIIIIIIIIIIIIIIFIHIIIHHIIIIIHIIIIIIIIIIIIIIHHHIIIIIIIIIIIIIIIIIIIIIIIIHIIIIHIIIIIIIIIIIIIIIIIIIIIIIIIIIIIIIHIIIIHIDDDDD
@HISEQ:969:HM2KJBCX2:2:1101:4657:86482 2:N:0:ACTATGCA
GAAACGGAAACGCCCAACTATCCCTATTAATCATTACGTCGATCCTAGAAACCAACAAAATAGAATCAAACGTCCTATTTCGTTATTCCATGCTAATGTATTCAAGCGTGAGCCTGCTTTAAACACTCTAATTTTTTCAAAGTAACAGTCCTGATTCCCCATGACACCAAATTAATGACATCATGGTTCGTCAGAAGGTAGGAATCAATAATACCAGTACGTACAATAGCACGACCAATAAATTGATCCCGAAATTCAACTACGAGCTTTTTAACTGCAACAACTTTAATATACGCTATTGGAGCTGGAATTACCGCGGCTGCTGGCACCAGACTTGCCCTCCAA
+
DDDDDIHIIIIIIIIIIIIIIIIIIIIIIIIHHIIIIIIHIIIIIIIIIIIIIIIIIIHHIIHIIIIIIIHIIFHIIIIIGIIIIIIIIIIIFIIIIIIIIHIIIIIIIIHIIIIIIIIIHHIHIIIHIIIIIIHHHIHIHIIIIIIIIIIIIIIIHIHIIIIIIHHIIIIHIIIIIIIIIIIHIIIIHIIIIIIIIIIIIIIIIIHIIIIIHIIIIIIIIIIIIIIIIIIIIIIIIHIIHIHHIIIHIIIHIIIIIIIIIIIIHIIIIIIIIIIIIIIIIGIIIIIIIIIIIIIIIIIIIIIIIIIIIIIIIIIIIIIIIIIIIIIIIIIIIIIIIIIIDDDDD
@HISEQ:969:HM2KJBCX2:2:1101:8327:86470 2:N:0:ACTATGCA
GAAACGGAAACGCCCAACTATCCCTATTAATCATTACGTCGATCCTAGAAACCAACAAAATAGGGTCAAACGTCCTATTTCATTATTCCATGCTAATGTATTCAAGCGTGTGCCTGCTTTAAACACTCTAATTTTTTCAAAGTAACAGTCCTGATTCCCCATGACACCAAATTAATGACATCACAGTTCGTCAGAAGGTAGAAATCAATAATACCAGTTCATACCGGAGGCACGACCAATATATTGATCCCGAAATTCAACTACGAGCTTTTTAACTGCAACAACTTTAATATACGCTATTGGAGCTGGAATTACCGCGGCTGCTGGCACCAGACTTGCCCTCCAA
+
DDD@DHHHHHHIHIIIIIIHIIIIIIIIIHIIIIIIHIIIIIIHHIIIIIIHEHIIIIIIIIHHIIIEHIHIHFHIHHHIGHHHHIHIIHIIHIIIHIHIHHHIIIIEHDGHHIIIIGHIIHHHHHFHGDIHGHHHHIHHIIIIIEHHHIHIHHHHHFEHIIHFEIIHHIIIIIIIIIHHIIHIIIIIHIIHIIIIIIIIIIIIIIIIHIIIIHIIGIIHIHIHIIIHHIHEIIIIIIIIIHHEDHHDIIHHHIIIIIIIIIHIIIHIIIIIIIIIIIIIIIIIIIIIIIIIIIIIIHHGFIIIIIIIIIIIIIIIIIIIIIIIIIIIIIIIIIIIIIIIIDDDDD
@HISEQ:969:HM2KJBCX2:2:1101:7254:85989 2:N:0:ACTATGCA
GAAACGGAAACGCCCAACTATCCCTATTAATCATTACATCGATCCTAGAAACCAACAAAATAGAATCGGATGTCCTATTTCATTATTCCATGCTAATGTATTCAAGCGTGAGCCTGCTTTAAACACTCTAATTTTTTCAAGGTAACAGTCCTAATTCCCCGTGACACCAAATTAATGGCATTACGGTTCTTTAGAAGGTGAGAAATCAATAATATCAGTACATACCAACGGCATGACCGAAACATTGATCCCGAAATTCAACTACGAGCTTTTTAACTGCAACAACTTTAATATACGCTATTGGAGCTGGAATTACCGCGGCTGCTGGCACCAGACTTGCCCTCCAA
+
DDBDDIIIIIIIIIIIIIIIIIIIIIIIIIIIIIIIIIIHIIIHHIIIIIHIHIIHIIIIIIIIIIIEHIIIIIIIIIIIIIIIIIIHIIIIEHIHIIIIIIIIIIIIIIIIIIIIIIIIIIIIIIIHIIIIIIIIIIIIIIIIIIIIIIIIIIIIIIIIIIIIIIFIHIIIIIIIIIIIHIIIIIIHIIIIIIIIIIIIIIIIIIIIIIIIIIIIIIIIIIIIIIIIIIIIIIIIIIIIIIIIHHIIIIIIIIIIIIIIIIIIIIIIIHIIIIIIIIIIIIIIIIIIIIIIIIIIIIIIHIIIIIIIIIIIIIIIIIIIIIIIIIIIIIIIIIIIIIIIIIDDDDD
@HISEQ:969:HM2KJBCX2:2:1101:19042:86555 2:N:0:ACTATGCA
GAAACGGAAACGCCCAACTATCCCTATTAATCATTACATCGATCCTAGAAACCAACAAAATAGAATCTGATGTCCTATTTCATTATTCCATGCTAATGTATTCAAGCGTAAGCTTGCTTTAAACACTCTAATTTTTTCAAGGTAACAGTCCTAATTCCCCATAACATCAAATAAATGACATTATGGTTCTTTAGAAGGTGAGAACCAATAAAACCAGTACATACCAAGGCATGACCGATTCCTTGATCCCGAAATTCAACTACGAGCTTTTTAACTGCAACAACTTTAATATACGCTATTGGAGCTGGAATTACCGCGGCTGCTGGCACCAGACTTGCCCTCC
+
DDDDAHHIHHHHHHDHHEGGFHHHIIHIHHIIIIIIIICHII?FHHEHIHHEHHIIIHIIEHGHIHIIFEHEHHEHHHCHHHHHGIIGHIIGHIHHIHHHHEIHGHIIIIIGHIIHFHIHHIIIHIIIIIFHHGHGCIIHHFIIIIIIIIIHIHIHIIIHHHIIIIHIIIHHIIIHIIIHHIIHIHGHIIHFIIIIIIIIIIIIIIIHIIIGIIIIGIIIIIIIIIIIHIIHIIIIHIHHH8IIIIHIHHGIIHHHIIIIIIIIIIHEHFHFGHIHIIIIIIIHIIIIIIIHHIHIIHIIIIIIIIIHIIIIIIIIIIIIHIHCIIIIIIIIIHIIIIDCDDD
@HISEQ:969:HM2KJBCX2:2:1101:5878:86788 2:N:0:ACTATGCA
GAAACGGAAACGCCCAACTATCCCTATTAATCATTGCTCACAAATCCAAAAACCAACAAAATACGATAAACGAGCCCTAACTTATTATTCCATGCTAATGTATTCATAACTAACCGCCTGCTTTAAACACTCTAATTTTTTCAAAGTAAAGGTCCTGGATTGCGAACCCAACCCAGCAAAGGGCAGGAACGTTCTCCAGGAAGATGGTAAGCGCGCATCGGCACTCACACACGAAACCGTGGCGGGCCAAGCGCACTATACCAGAAATCCAACTACGAGCTTTTTAACTGCAACAACTTTAATATACGCTATTGGAGCTGGAATTACCGCGGCTGCTGGCACCAGACTTGCCCTCCAA
+
DBDADIIIIIGIIIIIHIIIIIIHIIIIIIHIHHHIIHIIIIII@GFHGFHHE=GEHHIFIIIIHGIIIHHHHHHIHIIIIHIHHHHHIHHIHHGIIHIHHGEHGIHIIIIIIIIIIHHIIIIIIIIHHHHIIIIHHHIIHIHHIIIHHGIHHIIHIHHIIIIIIIHIIIIIIIIIIIIIIIIIHHHIIIHHIIIIIIIIIIIIIIIIIHIIIIIIHIIIIIIIIIIIHIIIHHIIHIIIHIHIIIIIIIIIIIIHGIIIIIIIIIIIIIIIIIIIIIIIIIIIIIIIIIIIIIIIIIIIIIIIIIIIIIIIIIIIIIIIIIIIIIIIIIIIIIIIIIIIIIIIIIIIIIIIIDDDDD
@HISEQ:969:HM2KJBCX2:2:1101:11283:86945 2:N:0:ACTATGCA
GAAACGGAAACGCCCAACTATCCCTATTAATCATTACGTCAATCCTAGAAACCAACAAAATAGGATCGAACGTCCTATTTCATTATTCCATGCTAATGTATTCAAGCGTTAGCCTGCTTTAAACACTCTAATTTTTTCAAAGTAACAGTCCTGTTTCCCTGCAACACCAAATTAATGGCATTACAGTTCTTCAGAAAGGAGGAATCAGCGAAGCCAGTGCATACCAGTGGCACGACCAACCTGCTGACCCCGAAATTCAACTACGAGCTTTTTAACTGCAACAACTTTAATATACGCTATTGGAGCTGGAATTACCGCGGCTGCTGGCACCAGACTTGCCCTCCAA
+
BDDDB1EHECHEHIIGEGH?FCCGH1CCEE@HHE@G1<<DEHHIIIIHGIGHH??GGE11D?@E1<CG@GH<1DHCF@GHIEFH1C?@@GC@HCC@HIHEHIHGHDGEHIHDFIIHAF7GIHFHIIIIIHEIIIIHHFFHIIHEFHFHHIIIIHHFHHHHHFIIHEHHFCHGHHHHI;IIIIIHHEHFHGHHCHHHIIGIHIHHHHIHEHIIHIIIIIHIIHHCHIIIIIIIIIIIHIIIHHHEGE?HHCIHIIHHHFEIHDHIIGIIHIIIIIIIIGH?EIIHIHHHIIIIHHHHHGIIIIIHIIIIHEHHGIIHDDIIHIIHIIIIHHFFHHIIHIIIHDDADD
@HISEQ:969:HM2KJBCX2:2:1101:20624:86816 2:N:0:ACTATGCA
GAAACGGAAACGCCCAACTATCCCTATTAATCATTACGTCAATCCTAGAAACCAACAAAATAGGATCGAACGTCCTATTTCATTATTCCATGCTAATGTATTCAAGCGTTAGCCTGCTTTAAACACTCTAATTTTTTCAAAGTAACAGTCCTGTTTCCCTGCAACACCAAATTAATGACATTACAGTTCTTCAAGAAGGAGGAATCAGTAAAGCCAGTACATACCATAGGCACGACCAACCTACTGACCCCGAAATTCAACTACGAGCTTTTTAACTGCAACAACTTTAATATACGCTATTGGAGCTGGAATTACCGCGGCTGCTGGCACCAGACTTGCCCTCCAA
+
D@0<01C00<1DE/<<CCGH111D@CHHC<F1<GHIE@FGE0111<CD@HEC1CGH1<<CC1<D@1<0<F1/11<<111<1DDCF<11<1<11<1<F1HEG@F@@<<E?@CEHEGCH?EFCHHHGHHIHHF=C@HGHE@CHHFG@FA<1G9GIHHFIIGHHFG@<GH?C<FCFFHHGFD/GD://D/<GEE@HIHGHGC@C0HHEDG@@HHF<1HEEFF=IIHIIIIHEHEAHCC<HHG?EGCC<0EEC-C?IHHEHCCCCHCE@F?IHIHIIIGHEGFFD1EGHF1IHGFC0HHGCEEHHEEECHHFCHHHIIHE<E@HCHEECHGEHEH?HGCEH=GIHD@DD@
@HISEQ:969:HM2KJBCX2:2:1101:1475:87134 2:N:0:ACTATGCA
GAAACGGAAACGCCCAACTATCCCTATTAATCATTACATCGATCCTAGAAACCAACAAAATAGAATCGGATGACATATTTCATTATTCAATGCAAATGTATTCAAGCGTGAGCCTGCTTTAAACACTCTAATTTTTTCAAGGTCACAATCCTAATTCCCCGTGACACCAAATTAATGGCATTACGGTGCTTTAGAAGGTGAGAAATCAATAATATCAGTACATACCAACGGCATGACCGAAACATTGATCCCGAAATTCAACTACGAGCTTTTTAACTGCAACAACTTTAATATACGCTATTGGAGCTGGAATTACCGCGGCTGCTGGCACCAGACTTGCCCTCCAA
+
00@D@G@0CCDDHH<01CGECGH11<CECG1F1D@EH?@GHH1D0<<<DCCDHC1<DFH1<DCGHHI1C00<1D111C<<F1<1<DHG1F11<11<<11H0<1DE01)11G>@@1<86<C:FBH1<CG811<B1F118<%@7B$<91$1ADC5G@E<<=DHHHG1ED<ECE@IHHC8DGCEFHC<C<#EHEHHH@?HEEEDIHCEFFHEFFH<CCCFFFFCFEEAGBHGC@HHGCCH=EG<1FD:1:??A/@CFD1HFFGD1E<@HC?EFIHHIHGEIHF@<<1FHHHHE?EC=IHHEF1IHH?HFCGD<11GEC<<ECHHECGEHGE@<E?HGC@CE</<<D000D
@HISEQ:969:HM2KJBCX2:2:1101:16863:87303 2:N:0:ACTATGCA
GAAACGGAAACGCCCAACTATCCCTATTAATCATTACATCGATCCTAGAAACCAACAAAATAGAATCTGATGTCCTATTTCATTATTCCATGCTAATGTATTCAAGCGTAAGCTTGCTTTAAACACTCTAATTTTTTCAAGGTAACAGTCCTAATTCCCCATAACATCAAATAAATGACATTATGGTTCTTTAGAAGGTGAGAACCAATAAAACCAGTACATACCAAGGCATGACCGATTCCTTGATCCCGAAATTCAACTACGAGCTTTTTAACTGCAACAACTTTAATATACGCTATTGGAGCTGGAATTACCGCGGCTGCTGGCACCAGACTTGCCCTCCAA
+
BDADBIIHHHHEHHDCHHHFEHHHFHHGIIHHGHHHHHGHHIHGH?HE?HHHIHIIIFHHHHEEHCGEHGGHIIIIIIHIIIFHHIHIIIIH?HHHHHHG@EGFIHEHHHHHHFEHEHHIHHGHHIIIIGHHE?HHIHHHIIGIIHHHHHHHHIIGHGCGHHIIHHEHGCHIIIIIHHHIIIFHIIHHHHCHHHEIIIIIHHHHIHIIHGGHIIHHIIIHHHGH;IHHHHHGHGIHHHHIIHEFIIIIIHIIIHIIHIIIHCHHFHIHIGIIIHHGGIIIIIIHEIIIHHH@<IIIIIIIHIHIIIIIIIIHIIIIIIIHHIGIIIIIIHHGDIIIIIIIDDDDD
@HISEQ:969:HM2KJBCX2:2:1101:4902:87485 2:N:0:ACTATGCA
GAAACGGAAACGCCCAACTATCCCTATTAATCATTACATCGATCCTAGAAACCAACAAAATAGAATCGGATGTCCTATTTCATTATTCCATGCTAATGTATTCAAGCGTGAGCCTGCTTTAAACACTCTAATTTTTTCAAGGTAACAGTCCTAATTCCCCGTGACACCAAATTAATGGCATTACGGTTCTTTAGAAGGTGAGAAATCAATAATATCAGTACATACCAACGGCATGACCGAAACATTGATCCCGAAATTCAACTACGAGCTTTTTAACTGCAACAACTTTAATATACGCTATTGGAGCTGGAATTACCGCGGCTGCTGGCACCAGACTTGCCCTCCAA
+
ADDDDHHIIIIHIIIIIIIIIHIIIIIIIIIIIIHIIIIIIHGIIIIIIGHHHEIHCHHGIIIHIIIFIHIIIIIHGIHIIHHIIIIIFFHHHFHHIIIIIIHIIIIIIIIIIIHHIHIIHIHHHIHHIHHIIIIIHIIIIIHHHIHIIHIIIIIIIIHGIIIIIIIHIIHIIIIIIIHIIIIIIIIIHIIIIIIIIIIIIIIIIIIIIIIIIIIIIIIIIIIIIIIIIIIIIIIIHIIIIIIIHHIIIIIIIIIIIIIIIIIIIIIIIIIIIIIHIIIIIIIIIIIIIIIIIIIIIIIIIIIIIIIIIIIIIIIIIIIIIIIIIIIIIIIIIIIIIIIIIIDCDDD
@HISEQ:969:HM2KJBCX2:2:1101:9032:87323 2:N:0:ACTATGCA
GAAACGGAAACGCCCAACTATCCCTATTAATCATTACATCGATCCTAGAAACCAACAAAATAGAATCGGATGTCCTATTTCATTATTCCATGCTAATGTATTCAAGCGTGAGCCTGCTTTAAACACTCTAATTTTTTCAAGGTAACAGTCCTAATTCCCCGTGACACCAAATTAATGGCATTACGGTTCTTTAGAAGGTGAGAAATCAATAATATCAGTACATACCAACGGCATGACCGAAACATTGATCCCGAAATTCAACTACGAGCCTTTTAACTGCAACAACTTTAATATACGCTATTGGAGCTGGAATTACCGCGGCTGCTGGCACCAGACTTGCCCTCCAA
+
DDDDDIIIIIIIIIIIIIIIIIIIIIICHHIIIIIIIIIIIGHIHHIIIIIHIIIIIIIIIIIIIIIIIIHIIIHHHIIIIIHIGIIIGHHIIIIIIIIHHHGHHIGHHHHHGHIIIIIIIHIFIIIIHIIIIIHHIIIIIIIIHIIIIIIHIHHGIIHHHHHHEIIIHIHIIHHIFGHHHHIHIIHHIIHHEIHHEHFIIHIIHGGIIIHIHIHHIIIHEEHEEIIIIIIIIIIIIIHIIIIIIHIHEIIHHIIHIIIIHIHHIIHHC1HHIIGIIIIIHIIIIHHHGIIIHIIIIHHIIIIIIIIIGIIIIIIIHIIHIIIHIIIHGHGIIHIIIIIIHGDDDDD
@HISEQ:969:HM2KJBCX2:2:1101:7902:87761 2:N:0:ACTATGCA
GAAACGGAAACGCCCAACTATCCCTATTAATCATTACGTCAATCCTAGAAACCAACAAAATAGGATCAAACGTCCTATTTCATTATTCCATGCTAATGTATTCAAGCGTTAGCCTGCTTTAAACACTCTAATTTTTTCAAAGTAACAGTCCTGTTTCCCTGCAACACCAAATTAATGACATTACAGTTCTTCAAGAAGGAGGAACCAGTAAAGCCAGTACATACCAGAGGCACGACCAACTCTCTAATCCCGAAATTCAACTACGAGCTTTTTAACTGCAACAACTTTAATATACGCTATTGGAGCTGGAATTACCGCGGCTGCTGGCACCAGACTTGCCCTCCAA
+
DDDDDIIIIIIIIHIIHIIIIIIIIIIIIIIIIIIHIIIIIIIIIIIIIIIIIIIIIFCHIHHIIHIIFIIHHEHHIIIIHHHIIIIIIIIIGIIIIIIIIHHHIIIIIIIIIIIIIIIIIIIIIIIHHHIIIIIIIIIIIIIIIIIIHHHIIIHHIIHHIIIIIIIIIIIIIIIIIIIIHIIIIIIHIIIIIGIHIHIHIIIIIIIHHHIIIHIIIIIIIIIIIIIIIIIIIIIHIHHHHIHIHHIIIHIHIIIIIIIIIHIIIHIIGIIIIIIIIIIIIIIIIIIIIIIIIIIIIIIIIIIIIIIIIIIIIIIIIIIIIIIIIIIIIIIIIIIIIIIIIDDDDD
@HISEQ:969:HM2KJBCX2:2:1101:14352:88381 2:N:0:ACTATGCA
GAAACGGAAACGCCCAACTATCCCTATTAATCATTACGTCAATCCTAGAAACCAACAAAATAGAATCAAACGTCCTATTTCATTATTCCATGCTAATGTATTCAAGCGTAAGCCTGCTTTAAACACTCTAATTTTTTCAAAGTAACAGTCCTGATTCCCCACGACACCAAATTAATGACATCGCGGTTCTTCAGAAGGTAGGAACCAATAATACCAGTGCGTACCGAGGCACGACCGACACTCTGATCCCGAAATTCAACTACGAGCTTTTTAACTGCAACAACTTTAATATACGCTATTGGAGCTGGAATTACCGCGGCTGCTGGCACCAGACTTGCCCTCCAA
+
DDDDDIIHIIIIHHIIIIIIIIGIIIIIIIIIIHIHIIIIGIIIIHIIIIIIIIIIIIIIIIHHIIIHHHHIFIIIIIIHIIIIIIHFHIIIIIIIIIIIIIIIIIIIIIHHHIIIIHIIIIIHHIIIIIIIIIIIIIIHIIIIIHIHHIIIIIIIIIIIIIIIHHIIIIIIIIIIIIIIIIHIIIIIIIIIIIIIIIIIIIIIHIIIIIIIIIIIIIIIIIIIIIIIIIIIIIIIIIIIIIHHIIIIIIIIIIGIIIIIIIIIIIIIIIIHHHHIIIIIIIIIIIIIIIIIHIGIIIIIIIIIIIIIIIIIIIIIIIIIIIIIIIIIIIIIIIIIIIIIDDDDD
@HISEQ:969:HM2KJBCX2:2:1101:20107:88367 2:N:0:ACTATGCA
GAAACGGAAACGCCCAACTATCCCTATTAATCATTACGTCAATCCTAGAAACCAACAAAATAGGATCAACGTCCTATTTCATTATTCCATGCTAATGTATTCAAGCGCGAGCCTGCTTTAAACACTCTAATTTTTTCAAAGTAACAGTCCTGATTTCCCACCACACCAAATGAATGACATGATGGTTCGTCAGAAGGTAGGAATCAGTAACACCAGTACGTACCGAAGGCACGACCAGCGTACTAATCCCGAAATTCAACTACGAGCTTTTTAACTGCAACAACTTTAATATACGCTATTGGAGCTGGAATTACCGCGGCTGCTGGCACCAGACTTGCCCTCCAA
+
DDDDDIHIIHIIGHIIIIIIIIIIIIIIIIIIIIIIIIIHGIIIIIIHEEHHHHIIIIIIFHGCGHIHIEHIIHHHHIIIIHIIIEEGHHIIIIGIIHHIIHHHIIIIIIGIIIHHEEIIGHIHHGIIIIIIIHIIIIIIIIIIIIIIHIIHIHIIHCEGHHIIIIIIHHFHIIHIIIGIIIHHHHGGIHHIIIIIIIIIIIIIIIIIIIHHFIIIII=IIIIIIIIGIIIIIIIIIIIIHHHHIGIIIIIHHEGFIIIHHEIIIIIIIIHIIIIIIIIIIGIHIIIIIHIIIHFIIIIIIIIIHIIIIIIIHIIHIIIIIIIIIIIIIIIIIIIIIIIIDDDDD
@HISEQ:969:HM2KJBCX2:2:1101:16155:89470 2:N:0:ACTATGCA
GAAACGGAAACGCCCAACTATCCCTATTAATCATTACATCGATCCTAGAAACCAACAAAATAGAATCTGATGTCCTATTTCATTATTCCATGCTAATGTATTCAAGCGTAAGCTTGCTTTAAACACTCTAATTTTTTCAAGGTAACAGTCCTAATTCCCCATAACATCAAATAAATGACATTATGGTTCTTTAGAAGGTGAGAACCAATAAAACCAGTACATACCAAGGCATGACCGATTCCTTGATCCCGAAATTCAACTACGAGCTTTTTAACTGCAACAACTTTAATATACGCTATTGGAGCTGGAATTACCGCGGCTGCTGGCACCAGACTTGCCCTCCAA
+
DDDDDIIIIIIIIHIIIIIIIIIHIIIIIIIIIIIIIIIIIIIIHIIIIIIHIIIHIIIHIIIIIIIIIIIIIGIIIIIIIIIIIIIIHIIIEHIIIIIIIIHIIIIIIIIIIIIIIIIIIIIIIHIIIIIIHIIIIIIIIIIIIIIIIIIIIIIIIIIIHIIIIIIIIIIIIIIIIIIIIIIIIIIIHHIIIIIIIIIIIIIIIIIIIIIIIIIIIIIIIIIIIIIIIIIIIIIIIIIIIIHHIIIIIIIIIIIIIIIIIHIIIIIIIIIIIIIIIIIIIIIIIIIIIIIIIIIIHIIIIIIIIIIIIIIIIIIIIIIIIIIIIIIIIIIIIIIIIIIIDDDDD
@HISEQ:969:HM2KJBCX2:2:1101:3996:90008 2:N:0:ACTATGCA
GAAACGGAAACGCCCAACTATCCCTATTAATCATTACGTCAATCCTAGAAACCAACAAAATAGGATCAAACGTCCTATTTCATTATTCCATGCTAATGTATTCAAGCGTTAGCCTGCTTTAAACACTCTAATTTTTTCAAAGTAACAGTCCTGTTTCCCTGCAACACCAAATTAATGACATTACAGTTCTTCAAGAAGGAGGAACCAGTAAAGCCAGTACATACCAGAGGCACGACCAACCTACTAATCCCGAAATTCAACTACGAGCTTTTTAACTGCAACAACTTTAATATACGCTATTGGAGCTGGAATTACCGCGGCTGCTGGCACCAGACTTGCCCTCCAA
+
@@B0DEEEHH@C?<EHEECFHI1DE@C@@GHEH@@GH<<FHHCHEHHHCCCHHHFEG?HE@HF?11CGHHEE<1<<@E?@FH@EE1DH1DC1GE?GHHH@HHEIH8EADFHDDHFECHEFDE1BDCFHFCHCGHHEHGF@?EHFGG@E<?EIHHGCG4CFHFGH8CGFCF00GCHHHIHGHGHHHFHHHHGHGHE?HCHEFHHHEEHIHIIHHHHFGIIIHCHCHHACECGECCEHGE?IFEFGCIHIIHHHHEF11HHCD</EHHEIEHHIHHHIHIIIHHEIHHHIIHEEHHCIIHHHHHHIHHHGHHEHHIIHHIIHEIIHHIIIHIHHHEIHHHHHG@@ADD
@HISEQ:969:HM2KJBCX2:2:1101:20631:89919 2:N:0:ACTATGCA
GAAACGGAAACGCCCAACTATCCCTATTAATCATTACGTCAATCCTAGAAACCAACAAAATAGAATCAAACGTCCTATTTCATTATTCCATGCTAATGTATTCAAGCGTAAGCCTGCTTTAAACACTCTAATTTTTTCAAAGTAACAGTCCTGATTCCCCACGACACCAAATTAATGACATCGCGGTTCTTCAGAAGGTAGGAACCAATAATGCCAGTGCGTACCGAGGCACGACCGACAATCTGATCCCGAAATTCAACTACGAGCTTTTTAACTGCAACAACTTTAATATACGCTATTGGAGCTGGAATTACCGCGGCTGCTGGCACCAGACTTGCCCTCCAA
+
DBDCBFHFHCEGHHHIIIIHII@EHHHHHGHHHECHHCCGHHHIIIH1CCHHIHHHHEHFEHHHHHEEEHIECHIHIIIHH@FHGCHHIH@EEHEHHE<DH@HHICHHHCFGHH@HFHIEHEGHHHHHHF@DHHG?HHEHHHHHHHEE<IHEHCCEHHH2<DHHGAFGHHFHHHECHD:CHGC<<HHEHEDHHHHFHHHGCGCHFIHGGF?HEGH;HE<HHCHHCHIHHE@HEHIIIHHGF@E:B/DCHGCHIHGHG1HE0<HIHHHHIHHEGFEHIHCHIHGC1CFCGCHHIHIIHHEHHHHHCHHIHHHIHHHIIHIIIIIHHIHCIIHHHHEHE?HIDCDDB
@HISEQ:969:HM2KJBCX2:2:1101:10321:90098 2:N:0:ACTATGCA
GAAACGGAAACGCCCAACTATCCCTATTAATCATTACTTCAGTCCTAGAAACCAACAAAATAGAACCGAAGTCCTAAATTATTATTCCATGCTAATGTATTCAAGGCATAAGCCTGCTTTAAACACTCTAATTTTTTCAAAGTAATAGAGCTAGATCGCGACGACAACCCAGTGAAGGGCGCCGCCGTTTTCTAGCAGGATGGCAGACACGCGCCAGCACTCACACTCGTAACCGAGGCGGGCCAGGTGCGTCAAACCAGAAATCCAACTACGAGCTTTTTAACTGCAGCAACTTTAATATACGCTATTGGAGCTGGAATTACCGCGGCTGCTGGCACCAGACTTGCCCTCCAA
+
DDDDDIIIIIIIIIIIIIIIIIIIIIIIHIIIIIIIIIIHIHHIHIIIIIIIIIIHIIIIIIGHIIIHHHIHHIIIHHHIIIIIIIIHIIIFHIIHHIHEGDGIIHIHIIIIIHIIIHIIIIIIIIIHHHHHGHIIHIIIIIIIIHIIIIGIHHIHIIHHIIIIIIIIIHIHHFHFIIIIIIIIIIIIIIHHIIIIIIIIIIIIIIIIIIIIIIIIIIIIIIIIIIIIIIIIIII>IIIIIIIIIIIGIIHEEIIIGIIIIIIIHIIIIIIIIIIIHIIIIIIIIIIIIIIIHIIIIIIHHHIIIIIIIIIIIIIIIIIIIIIIIIIIIIIIIIIIIIIIIIIIIIIIIDDDDD
@HISEQ:969:HM2KJBCX2:2:1101:17996:89864 2:N:0:ACTATGCA
GAAACGGAAACGCCCAACTATCCCTATTAATCATTACGTCGATCCTAGAAACCAACAAAATAGAATCAAACGTCCTATTTCATTATTCCATGCTAATGTATTCAAGCGTAAGCCTGCTTTAAACACTCTAATTTTTTCAAAGTAACAGTCCTGATTCCCCACGACACCAAATTAATGACATCGCGGTTCTTCAGAAGGTAGGAACCAATAATGCCAGTGCGTACCGAAGCACGACCAACAATTTGATCCCGAAATTCAACTACGAGCTTTTTAACTGCAACAACTTTAATATACGCTATTGGAGCTGGAATTACCGCGGCTGCTGGCACCAGACTTGCCCTCCAA
+
DDDDDIIIIIIIIIIIHIIIIIIIIIIIIIIIIIIIIIIIIIIIIIIIIIIHIIIIIGIIIIIIIIIIHGIHHHHIIGIIIIIIIIIGHGHIIIIIIIHIIFCHIHIHHGIIHIIIIIIIIIIIHIIIIIIHIIIIHHHHIIIIIIIIIIIHHHHHIIIIIIIIIIHGIIIHIIIIIIIIIIIIIIGIIIIIIIIIIIIIIIIIHIIIIIIIIIIIIIHIIIIIIIIIIIIIIIIIIIIIHGIIIIIIIIIIIIIIIIIIIHIIIIIIIIIIIIIIIIIIIIIIIIIIIGIIHIIIIIIIIIIIIIIIIIIIIIIIIIIIIIIIIIIIIIIIIIIIIIIIDDDDD
@HISEQ:969:HM2KJBCX2:2:1101:17030:90550 2:N:0:ACTATGCA
GAAACGGAAACGCCCAACTATCCCTATTAATCATTACGGTGGTCCTAGAAACCAACAAAATAGAACCACAACGTCCTATTCTATTATTCCATGCTAATCTATTCAAGCAATAGCCCGCTTTAAACACTCTAATTTTTTCAAGGTAATGGTCCTGGCTCCCCAACACACCCAATAAAGGACATACTGGTTCACCAGAAGGAAGACCCGACAGCAGACAGTACTCGCCAAAGACGGACCGCCCGGCCAGGCCTAAAATTCAACTACGAGCTTTTTAACTGCAACAACTTTAATATACGCTATTGGAGCTGGAATTACCGCGGCTGCTGGCACCAGACTTGCCCTCCAA
+
DDDDDGIHIHIIIIIIIIHHIIIIIIIIIIIIIIIIIICFHHEHIHIIIIIHGIIIIIIIIHHIHIHIIIIIDCGHIHIIIIIGHHE1FHHHHHEHHIIIIHHHHIIIIIIIHHIGHHIHHHHHHIGIIHHHHHIFEHGHHIIIIIIIIIIIIIIIIIIIIIIIHIIIIIIIHGHGIHIIIIIHIHIIHIIGIIIIIIHIHHIGIIIIIIIIHIIIIIIIIIIIIIIIHHHIIIIIIIIIIIIHHIIIHHIIIIIHIIIIIIIIIHIIIIIIIIHIIIIIIHIIIIIIIIIIIIIIIIIIIIIIIIIIIIIIIIIIIIIIIIIIIIIIIIIIIIIIIIIIIDDDDD
@HISEQ:969:HM2KJBCX2:2:1101:14966:91001 2:N:0:ACTATGCA
GAAACGGAAACGCCCAACTATCCCTATTAATCATTACGTCAATCCTAGAAACCAACAAAATAGGATCAACGTCCTATTTCATTATTCCATGCTAATGTATTCAAGCGCGAGCCTGCTTTAAACACTCTAATTTTTTCAAAGTAACAGTCCTGATTCCCCACCACACCAAACTAATGACATGATGGTTCGTCAGAAGGTAGGAATCAGTAACACCAGTACGTACCGAAGGCACGACCAGCGTACTAATCCCGAAATTCAACTACGAGCTTTTTAACTGCAACAACTTTAATATACGCTATTGGAGCTGGAATTACCGCGGCTGCTGGCACCAGACTTGCCCTCCAA
+
CDDDDIIIIIHIIIIIIIIIIIIIIIIIIIIIIIIIIIIIIIIHIIIIHIHIHIIIIIIGIIHHIIIHIIIHIIIIIIIIIIIIIIIIIIIGIIIIIIIIIHHIHIIIIIIIIIIIHIIIIIIIIIIIIIIIIFHHIIIIIIIIIIIIIIIIIIHIHHIIIHHIIIIIIIIIIIIHHIIIIIIIIIIIIIHIIIIIIIIIIIIIIIIIIIIIIIIIIIIIIIIIIIIIIIIIIIIIIIIIIHIHIIIIIIIIIIIHIIIIIIIIIIIIIIIIIIIIIIIIIIIIIIIIIIHIIIIIIIIIIIIIIIIIIIIIIIIIIIIIIIIIIIIIIIIIIIIIIIIIDDDDD
@HISEQ:969:HM2KJBCX2:2:1101:20426:90313 2:N:0:ACTATGCA
GAAACGGAAACGCCCAACTATCCCTATTAATCATTACGGTGATCCTAGAAACCAACAAAATAGAACCATGCCGTCCTATTTTATTATTCCATGCTAATCTATTCAAGCACAAGCCTGCTTTAAGCACTCTAATTTTTTCAAGGTAATAGCTCTGCTTCCCCAACGCACTAACTTAATAGCATGCTGGTTATTCAGAAGGTAGGAATTCATCAGGCCAGTGCGGACAGTGAAGCCCGACCAACCGACAAACTCCGAAATTCAACTACGAGCTTTTTAACTGCAACAACTTTAATATACGCTATTGGAGCTGGAATTACCGCGGCTGCTGGCACCAGACTTGCCCTCCAA
+
DDDDBE@EHICEDHHHHEHIIIIIIIIIIIGIIHHIHHHHIIIIHHHEHIIIIIHIIIIIIICEHHHIHHFEHECHHHHHIHIHHHEEHHHH?EHIIHIHHH@FGHH?GHEIHHGHGHIIHIHHFIIHGIIIIIIHHGABIIIIHIIGIHHHIHHHFIGIIIIHHGIHHIIGFGHCGGIIIIIIIIIIIIHIIIIIIIIIIIIHHHEHHHIHHHHIHFHHIIGHIHEHHGCHE<HCD<<HHHHEHFGHGIIIIIIIIIIIHGHIIHIIIHIIIHHEHIIIIHHHHHIHIIIIIIIIIIIIIHHHIIHHIHHHHIIIHHIIIIHIIHHHIHHIIIHIIHHIHHHDADDD
@HISEQ:969:HM2KJBCX2:2:1101:18528:91741 2:N:0:ACTATGCA
GAAACGGAAACGCCCAACTATCCCTATTAATCATTACGTCGATCCTAGAAACCAACAAAATAGGGTCAAACGTCCTATTTCATTATTCCATGCTAATGTATTCAAGCGTGAGCCTGCTTTAAACACTCTAATTTTTTCAAAGTAACAGTCCTGATTCCCCGCGACACCAAATTAATGACATCACGGATCTTCAGAAGGGAGAAACCAGTGACACCAGTGCATACCAAAGGCATGACCAGCGTACTGATCCCGAAATTCAACTACGAGCTTTTTAACTGCAACAACTTTAATATACGCTATTGGAGCTGGAATTACCGCGGCTGCTGGCACCAGACTTGCCCTCCAA
+
DBDDDIIIIIIIIIIIIIIIIIIIIIIIIIIIIIIIIIIIIIIIIHIIIIIHIIIIHIIIIIIHIIHIIIIIHGIIIIIIIIIIIIIHIIIIIIHIIIIIIIIIIIIIIIIIIIHIIHIIIIIIIIIHIIIIIIIIIIIIIIIIIIIIIHIIIIIIIIIIHIIIIIHIIIGIIIIIIIIIIIIIHIIIIIIIIIIIIIIIIHIIIIIIIIIIIIIIIHIIIIIIIIIIIIIIIIIIIIIIIIHGHIHIIIIIIIIIIIIIIIIIIIIIIIIIIIHIIIIIIIIIIIHIIIIIHIIIIHIGIIIIIIIIIIIIIIIIIHIIIIIIIIIIIIIIIIIIIIIIIDDDDD
@HISEQ:969:HM2KJBCX2:2:1101:10799:91214 2:N:0:ACTATGCA
GAAACGGAAACGCCCAACTATCCCTATTAATCATTACATCGATCCTAGAAACCAACAAAATAGAATCTGATGTCCTATTTCATTATTCCATGCTAATGTATTCAAGCGTAAGCTTGCTTTAAACACTCTAATTTTTTCAAGGTAACAGTCCTAATTCCCCATAACATCAAATAAATGACATTATGGTTCTTTAGAAGGTGAGAACCAATAAAACCAGTACATACCAAGGCATGACCGATTCCTTGATCCCGAAATTCAACTACGAGCTTTTTAACTGCAACAACTTTAATATACGCTATTGGAGCTGGAATTACCGCGGCTGCTGGCACCAGACTTGCCCTC
+
DDDDDHIIIHIIIIIIIIIIIIIIIIIIIIIIIIIIIIIIIIIIIIIIIHIIIIIIIIIHIIIHHIIIIIIIIIIHHIIIIIIIGIIHIIIIIIIIIIIIIHIIIIIIIIIIIIIIIIIIIHIIIHHIIIHIHIIIIIIIIIIIIIIIIIIIIHIIIHIHIIIHIIIIIHIIIIIIIHHIIIIIIIIIIIHIIIIIIHIIIIIIIHIIIIIIIIIIIIIIIIIIIIIIIIIGHIIIIIIHGIIIIIIIHIHIIIIIIIIHIHIIIIIIIIIIIIIIIIIIIIIHIIIIIIIHHIIIIIIIIIIIIIIIIIIIIHIIIIGIIIIIIIIIIIIIIIIHIDDDDD
@HISEQ:969:HM2KJBCX2:2:1101:2927:92652 2:N:0:ACTATGCA
GAAACGGAAACGCCCAACTATCCCTATTAATCATTACGTCAATCCTAGAAACCAACAAAATAGGATCGAACGTCCTATTTCATTATTCCATGCTAATGTATTCAAGCGTTAGCTTGCTTTAAACACTCTAATTTTTTCAAAGTAACAGTCCAAATTCCCCGCAACACCAAATTAATGGCATTACGGATCATCAGGAAGGAGGAATCAGTGAGACCAGTACATACCAGAGGCATGACCAATCTACTAACCCCGAAATTCAACTACGAGCTTTTTAACTGCAACAACTTTAATATACGCTATTGGAGCTGGAATTACCGCGGCTGCTGGCACCAGACTTGCCCTCCAA
+
DDDDDIIIIIIIGIIIIIIIIIIIIIIIIGHIIIIIIIIIHIIHIIIIIIIIHIIIIIIGIIIHHIIHIHHHHHIIHIIIIIIIIIIHIIIHHIIGIIIIIHIIIHHHIIIIIIIIIIIHHHHIIIIIIIIIIIIIIHIHHIHIIIHHHIIIIHIIIIIIIIIIIIIIIIIIHIIIIIIIIIIIIIIIIIGIIIIIIIIIHIIIIIIIIIIIIIIIIIIIIIIHIIIIIIIIIIIIIIIIIIIHHIIIIIIIIGIIIIIIIIIIIIIIIIIIIIIIIIIIIIIIIIIIIIIIIIIIIIIIIIIIIIIIIIIIIIIIIIIIIIIIIIIIIIIIIIIIIIIIIDDDDD
@HISEQ:969:HM2KJBCX2:2:1101:12048:92432 2:N:0:ACTATGCA
GAAACGGAAACGCCCAACTATCCCTATTAATCATTACGTCGATCCTAGAAACCAACAAAATAGGGTCAAACGTCCTATTTCATTATTCCATGCTAATGTATTCAAGCGTGTGCCTGCTTTAAACACTCTAATTTTTTCAAAGTAACGGTCCTGATTCCCCATGACACCAAATTAATGACATCACAGTTCGTCAGAAGGTAGAAATCAATAATACCAGTGCATACCGGAGGCACGACCAATATATTGATCCCGAAATTCAACTACGAGCTTTTTAACTGCAACAACTTTAATATACGCTATTGGAGCTGGAATTACCGCGGCTGCTGGCACCAGACTTGCCCTCCAA
+
DDDDDIIIIIIIIIIIIIIIIIIIIIIIIIIIIIIIIIIIHIHIIIIIIIIIIIIIIIIIIIIIIIIIIIIGHIIIIIIIIIIIIHIIIIIIIIIIIIIIIIIIIIIIIIIIIIIIIHIHIIIIIIIIIIIIIIIIIIIIIIIIIIIIHIHHIIHIIIIHIIIIIIIIIIIIHIIIIIIIIIIIHIIIIIIIIIIIIIIIIIIIIIIIIIIIIIIIIIIIIHIIHIIIIIIIIIIIIIIIIIIHHIIIIHIIIIIIIIIIIIHIIHIIIIIIIIHIIIIIIIIIIIIIIIIIIIIIHIIHHIIIIIIIIIIIIIIIHIIIIIHIIIIIIIIIIIIIIIIIIDDDDD
@HISEQ:969:HM2KJBCX2:2:1101:10434:93312 2:N:0:ACTATGCA
GAAACGGAAACGCCCAACTATCCCTATTAATCATTACGTCAATCCTAGAAACCAACAAAATAGGATCGAACGTCCTATTTCATTATTCCATGCTAATGTATTCAAGCGTTAGCTTGCTTTAAACACTCTAATTTTTTCAAAGTAACAGTCCAAATTCCCCGCAACACCAAATTAATGGCATTACGGCTCATCAGGAAGGAGGAATCAGTGAGACCAGTACATACCAGAGGCATGACCAACCTACTAACCCCGAAATTCAACTACGAGCTTTTTAACTGCAACAACTTTAATATACGCTATTGGAGCTGGAATTACCGCGGCTGCTGGCACCAGACTTGCCCT
+
DDDDDGHIIIIIIIIIIIIIIIIIIIIIIIIIIIIIIIIIIGHIIIHHHIIHHHIIHGHGIIIIFHHHIIIIIIIIIGHFHIIIIHIIGHIIIIIHHHHIIHHHHIIGIIIIIHHIIIHHHIHIIIIIIIIIIIIIIIIIIIIHIIIIIHIIIHIHHIIHHIIIIIIIIIIIIHIIHIIHIIIIIIGIHGIIIIIIIIIIIIHIIIIIIIIIIHGIIIIIIIIIHIIIIIIII<HHIIHHFIHGIIIIHIHHEFIIIIIIIHIIIIIIIIIIIHFHIIIIIIIHIIIIIIHIIIIIIIIIIIIIIIIIIIIIIIIIIIIIIIIIIHIIIIIIIIIIIDDDDD
@HISEQ:969:HM2KJBCX2:2:1101:16090:93237 2:N:0:ACTATGCA
GAAACGGAAACGCCCAACTATCCCTATTAATCATTACGTCGATCCTAGAAACCAACAAAATAGAATCAAACGTCCTATTTCATTATTCCATGCTAATGTATTCAAGCGTGAGCCTGCTTTAAACACTCTAATTTTTTCAAAGTAACAGTCCTGATTCCCCACAACACCAAATAAATGACATCATGGTTCGTCAGAAGGGAGAAACCGACGATGCCAGTACGTACCGAGGCACGACCAACATGATGGTCCCGAAATTCAACTACGAGCTTTTTAACTGCAGCAACTTTAATATACGCTATTGGAGCTGGAATTACCGCGGCTGCTGGCACCAGACTTGCCCTCCAA
+
DDBDDIGIIIHIIDHIIIIIHIIHHHHHIIIIIIHHHIHIHHHHFHIIIIIICHHHIIHIIHHIGIIIIIIIIHIIIIIIIIIHEHIIGGHIHHIIIHHIIIHIIIGIIIIHGIIHIIHIIIIIIIIIIIIIIIIIHIIIHIIIIIIIIIIIHHI@IIHHHHIIHIIGIHIIIGIIIHHIHIIIIIIIIIIIIIIIIIHGIIIIIIIIIIIIIIHIIHIIHIIIIIII=IIIIIIIIIIIIIHIIIIIIIIIIHHHIIIIIHHIIIIIIIIIIHIIIIIIIIIHIIIIIHIIIIIIHIIIIIIIIIIIIIIIIIIIIIIIIIIIIIIIIIIIIIIIIIIIDDDDD
@HISEQ:969:HM2KJBCX2:2:1101:3445:93341 2:N:0:ACTATGCA
GAAACGGAAACGCCCAACTATCCCTATTAATCATTACGTCAATCCTAGAAACCAACAGAATAGGATCAAACGTCCTATTACATTATTCCATGCTAATGTATTCAAGCGTTAGCCTGCTTTAAACACTCTAATTTTTTCAAAGTAACAGTCCTGTTTCCCTGCAACACCAAATTAATGACATTACAGTTCCTCAAGAAGGAGGAACCAGTAAAGCCAGTACATACCAGAGGCACGACCAACTTACTAATCCCGAAATTCAACTACGAGCTTTTTAACTGCAACAACTTTAATATACGCTATTGGAGCTGGAATTACCGCGGCTGCTGGCACCAGACTTGCCCTCCAA
+
DDDDDIIIIIIIIIIIIIIIHIIIIIIIIIIIIIIIIIIIIIIIIIIIIIIIIIIII1CHHIIIIIIIIIIIIIHIIIIIIIIIIIIIIIIIIIEHIIIIHIIIIIIIHHIIHHIIIIIIHIIIIIIIIIIIIIIIIIIIIIIIIHIIIIIIIIIIIIIIIIIIIIIIIIHIIIIIHIIIIIIIIIIHI#IIIIIIIIIIIIIIIIIIIIIIIIIIHIIIIIIIIIIIIIIIIIIIIIIIIIIIIHHHIIHIIIIIIIIIIIIIIIIIIIIIIIIIIIIIIIIIHHIIIIIIIIIIIGIIIIIIIIIIIIIIIIIIIIIIIIIIIIIIIIIIIIIIIIIIIDDDDD
@HISEQ:969:HM2KJBCX2:2:1101:12693:93808 2:N:0:ACTATGCA
GAAACGGAAACGCCCAACTATCCCTATTAATCATTACGGCGGTCCTAGAAACCAACAAAATAGAACCGCGCGTCCTATTCTATTATTCCATGCTAATGTATCCGAGCAAAGGCCTGCTTTGAACACTCTAATTTTCTCAAAGTAAAAGTCCTGGTTCCCCGACACGGCCAGTGAAGGCCATGCGGCTCCCCAGAAGGAAAGGCCCGGCCGGACCAGTGCACGCGGTGAGGCGGACCGGCCAGCCAGGCCCAAGGTTCAACTACGAGCTTTTTAACTGCAACAACTTTAATATACGCTATTGGAGCTGGAATTACCGCGGCTGCTGGCACCAGACTTGCCCTCCAA
+
DDDDDIIIIIIIIIIIIIHIIIIIIIIIIIIIHIIIIIIIIIIIIIIIIIIIIIIIIIIIIIEHIIIEHIIIIIIIHIIIIHIIHIIIIIIGIIIIIIIIIFIIIIHHIIIIIIIIIIIIIIIIIIIIIIIIIIIIHHIHIIHHIIHGHIIHHIIIIIIIHIIIIIIIIIIIIIIIIIIHIIIIIIIIIIIIIIIIIIIIIIIIIIIIIIIIIIIIIIIIIIIIIIIIIIHIIIIIIIIIIIIIIIIIIIIIIIIIIIIIIIIIIIIIIIIIIIIIIIIIIIIIIIIIIIIIIIIIIIIIIIIIIIIIHIIIIIIIIIIIIIIIIIIIIIIIIIIIIIIIDDDDD
@HISEQ:969:HM2KJBCX2:2:1101:11655:94407 2:N:0:ACTATGCA
GAAACGGAAACGCCCAACTATCCCTATTAATCATTACGTCAATCCTAGAAACCAACAAAATAGGATCAAACGTCCTATTTCATTATTCCATGCTAATGTATTCAAGCGTTAGCCTGCTTTAAACACTCTAATTTTTTCAAAGTAACAGTCCTGTTTCCCTGCAACACCAAATTAATGGCATTACAGTTCTTCAGAAAGGAGGAATCAGCGAAACCAGTTCATACCAGTGGCACGACCAACCTGCTGACCCCGAAATTCAACTACGAGCTTTTTAACTGCAACAACTTTAATATACGCTATTGGAGCTGGAATTACCGCGGCTGCTGGCACCAGACTTGCCCTCCAA
+
DDBBDFFHHIEHIII=CGHHHIIHHHHFHEHHCHHHIIGHHHHIHICHIIHI@EEHIF?GHHCFGHHHIFHEHEE@GGEHEHHHHHI?EHHEHFECGHIHH@GHHEHHHHIHFHIIGHGHHHIIHHHIIIHHFHHIHHHHIIIHHHEIHGHHHHHIIIHHIHHHIIHHHIHIHHGHGHHHGHIIIHIGFIHHHHHHHEIIIGIIIIIHHIHIHHEHHGHHIHHHHHIHHCFGHEHEHIGFHHHHFIHHAIHHHHEHIHEHHIIHHGHHHIIIHEGHIHFHHHHGCCHHHHIHIIHIIHHHHCHHIHGIIHIIIIIIHHIIIHEHHHCHGIIIH@IHG=HHIADB@?
@HISEQ:969:HM2KJBCX2:2:1101:4526:94897 2:N:0:ACTATGCA
GAAACGGAAACGCCCAACTATCCCTATTAATCATTACGTCAATCCTAGAAACCAACAAAATAGGATCAAACGTCCTATTTCATTATTCCATGCTAATGTATTCAAGCGTTAGCCTGCTTTAAACACTCTAATTTTTTCAAAGTAACAGTCCTGTTTCCCTGCAACACCAAATTAATGACATTACAGTTCTTCAAGAAGGAGGAACCAGTAAAGCCAGTACATACCAGAGGCACGACCAACCTACTAATCCCGAAATTCAACTACGAGCTTTTTAACTGCAACAACTTTAATATACGCTATTGGAGCTGGAATTACCGCGGCTGCTGGCACCAGACTTGCCCTCCAA
+
DDDDCIIIIIIIIIIIIIIIIIIIHIIIIIIIIIIIIIHIIIIIIIIIIIIIHIIIIIIIHIHHHIIIIIIIIHHIHIIIIIIIIIHGHHIIIIHIIIIIIIHIIHIHIIIIIIIHIIIIIIIIIIIIIIIIIIIIIIIIIIIIIIIIIIHIHIIIIIIHHIIIIIHIIIIIHIIIIIIIIIIIIIIIIIHIIIIIIIHHIHIHIIIIGIIIIIIIIIIIIIIIIIIIIIIIIIIIIIIIIHHHFIHHIIIIIIHHHIIIIIHIIIIIIIIIIIIIIIIIIIIIHIIIIIIIIIIIIIIIIIIIIIIIIIIIIIIIIIIIIIIIIIIIIIIIIIIIIIIIIDDDDD
@HISEQ:969:HM2KJBCX2:2:1101:10229:94579 2:N:0:ACTATGCA
GAAACGGAAACGCCCAACTATCCCTATTAATCATTACGTCGATCCTAGAAACCAACAAAATAGAATCAAACGTCCTATTTCATTATTCCATGCTAATGTATTCAAGCGCGAGCTTGCTTTAAACACTCTAATTTTTTCAAAGTAACAGTCCTGATTTCTCGCGACACCAAATTAATGACATCGTGGTTTGTCAGAAGGGAGAAACCAATAATGCTAGTACGTACAAAGTACGACTGACATATTAGTCCCGAAATTCAACTACGAGCTTTTTAACTGCAACAACTTTAATATACGCTATTGAAGCTGGAATTACCGCGGCTGCTGGCACCAGACTTGCCCTCCAA
+
DDDDDIIIIIIIIIIIIIIIIIIIIIIIIIIIIIIIIIIIIIIIIHIIIIIHIIIHIIIIIIIHIIIIIIIIIIIIIIIIIIIIIIIIIIIIIIIIIIIIIIIIIHIIIIIIHIIIIIHIIIIIIIIIHIGIIIIIIIIIIIIIIIIIIIIIIIIIIIIIIIIIIIIIIIIIIIIIIIIHDIIIIIIIIIIIIIIIIIIIIIIIHIIIIIIIIIIIIIIIIIIIIIIIIIIIIIIIIIIIIIHIIIIHIIIIIIIIIIIIIIIIIIIIIIIIIIIIIIIIIHIHHIIIIIIIIIIIIIIIIIIIIIIIIIIIIIIIIIIIIIIIIIIIIIIIIIIIIIIDDDDD
@HISEQ:969:HM2KJBCX2:2:1101:9840:95192 2:N:0:ACTATGCA
GAAACGGAAACGCCCAACTATCCCTATTAATCATTACGTCAATCCTAGAAACCAACAAAATAGGATCAACGTCCTATTTCATTATTCCATGCTAATGTATTCAAGCGCGAGCCTGCTTTAAACACTCTAATTTTTTCAAAGTAACAGTCCCGATTCCCCACCACACCAAATGAATGACATGATGGTTCGTCAGAAGGTAGAAATCAGTAACACCAGTACGTACCGAAGGCACGACCAGCGTACTAATCCCGAAATTCAACTACGAGCTTTTTAACTGCAACAACTTTAATATACGCTATTGGAGCTGGAATTACCGCGGCTGCTGGCACCAGACTTGCCCTCCAA
+
DDCDDIIIIIIIIIIIIIIIIIIIIIIIIIHIII1FHIIIIIIIIHHIIIIIIHIIIIIHIHHIIIIHIIHHHHIHIHHIIIIIHHHHIIHGIHIIIGIIIGHIHHIIIIHIIIIIIIIIIIIIIIIIIIIIIHHIIIIIIIIIIIIIII0IIIIIIIIIIIIIIIIIHIIIIHIIIIIIIIIIIIIIIIIIIIIIIIIIIIIIIIIIIIIIIIIIIIIIIIGIIIIIIIIIIIIIIIIIIIHHIIIIHIIIIHIIIIIIIHIHHIIIIIIIIIIIIIIIIIIIIIIIIIIIIIIIIIIIIIIIIIIIIIIIIGIIIIIIIIIIIIIIIIIIIIIIIIIIDDDDD
@HISEQ:969:HM2KJBCX2:2:1101:5445:95600 2:N:0:ACTATGCA
GAAACGGAAACGCCCAACTATCCCTATTAATCATTACGTCGATCCTAGAAACCAACAAAATAGAATCAAACGTCCTATTTCATTATTCCATGCTAATGTATTCAAGCGTACGCCTGCTTCAAACACTCTAATTTTTTCAAAGTAACAGTCCTGATTCCCCACGACACCAAATTAATGACATCGCGGTTCTTCAGAAGGTAGGAACCAATAATGCCAGTACGTACCGAAGCACGACCAACAATTCGATCCCGAAATTCAACTACGAGCTTTTTAACTGCAACAACTTTAATATACGCTATTGGAGCTGGAATTACCGCGGCTGCTGGCACCAGACTTGCCCTCCAA
+
DDBDDIHIGIHHIIGHIIIIHIIIIIIHHIHIIIIIIHHHID1C@GHHHFIHIHHDFHHHHIHHIHIIGIIGIHEEHHHIGHIIIHIIIGIHIIIHIHHHEGFEEHFDHHDHHIIE?FHIIHIHHEEHGHHEEEHGDCHHHFHHHIIHG@HHIIHHHGHHHCHFEHIIHGHHIIHIHIGHHEIIGHIHHIHIHIIIIIIHFHHG?HIHIIFHIHHH@GHHEHIIGIIIIHFIIIFFIIHIHHHEIHHIGHIIIIIHHHHIIIIIIIIIIHIIHHHHIIIIHHHHHHIIIIHIIIIIIIIIIIIHIHHEIIIIIIIIIIIIIIIIIIIIIIIHIHHIIIHH@BDDD
@HISEQ:969:HM2KJBCX2:2:1101:1678:95985 2:N:0:ACTATGCA
GAAACGGAAACGCCCAACTATCCCTATTAATCATTACATCGATCCTAGAAACCAACAAAATAGAATCGGATGTCCTATTTCATTATTCCATGCTAATGTATTCAAGCGTGAGCCTGCTTTAAACACTCTAATTTTTTCAAGGTAACAGTCCTAATTCCCCGTGACACCAAATTAATGGCATTACGGTTCTTTAGAAGGTGAGAAATCAATAATATCAGTACATACCAACGGCATGACCGAAACATTGATCCCGAAATTCAACTACGAGCTTTTTAACTGCAACAACTTTAATATACGCTATTGGAGCTGGAATTACCGCGGCTGCTGGCACCAGACTTGCCCTCCAA
+
DBDDDHHIIIIHIIIIIIIIIIIIIIIIIIIIIIIIIIIIIIIIIIIIIIIIHHIIIHIIIIIHIIIHIIHIIIHHIIHIHHIIIHIIIHIIIIIIHIIIIHIIIIHIIIIHGIIIIIIIIIIHHHIIIIIIIIIIHIIHIIHHHIHIIIIIIIIIIIIIIIIIIIIIIIIIIIIIIIIIIIIIIIIIIIHIIIIIIIIIHIIIIIIIIIIIIIIIIIIIIIIIHIIIII=IIIIHIIIIIIIHHHIIIIIIIIHIIIIIIIIIIIIIIIIIIIIIIIIIIIIIIIIIIIIIIIIIIIIIHHIIIIIIIIIIIIIIIIIIIIIIIIIIIIIIIIIIIIIIIIDDDDD
@HISEQ:969:HM2KJBCX2:2:1101:20550:95759 2:N:0:ACTATGCA
GAAACGGAAACGCCCAACTATCCCTATTAATCATTACTTCAGTCCTAGAAACCAACAAAATAGAACCGAAGTCCTAAATTATTATTCCATGCTAATGTATTCAAGGCATAAGCCTGCTTTAAACACTCTAATTTTTTCAAAGTAATAGAGCTAGATCGCGACGACAACCCAGTGAAGGGCGCCGCCGTTTTCTAGCAGGATGGCAGACACGCGCCAGCACTCACACTCGTAACCGAGGCGGGCCAGGTGCGTCAAACCAGAAATCCAACTACGAGCTTTTTAACTGCAGCAACTTTAATATACGCTATTGGAGCTGGAATTACCGCGGCTGCTGGCACCAGACTTGCCCTCCAA
+
DDDADHHIIIIIIIIGIIGHHIIIIIIIGHIGIII?FHHIGIEHHHHIIHIHIIIIIEHEHHCHIHHHHHIHCEHHEGHHFHHIIIIEHIEGCHGCGHHHGDHHHG?GEHIIHHHIHHIGHIHCF@HHIIEHHIHHFHIHHHIIIIIHFHIHIHHDHHHEGCGHHHHHHHHHGGEDHHHIHDHHICHIIIIGFHEGHHHIIHHCGIIIHHHEHII>HIHHEIIHHICEHHHHDGIHHHHIIHEHHIIHHGHIHIIHHHHHIIIHIIIHHHIIIIIIIIIIHHEHHIIIHHIHH?IIIIIIHIIHHCHHIIIIIHHIHEHIIIIIIIIIIIHHHIIIHHIIIIHGIIIIIDDDDD
@HISEQ:969:HM2KJBCX2:2:1101:6015:96368 2:N:0:ACTATGCA
GAAACGGAAACGCCCAACTATCCCTATTAATCATTACAACGGTCCTAGAAACCAACAAAATAGAATCGTTGTCCTATTCTATTATTCCATGCTAATGTATTCTGGCATATGCCTGCTTTAAACACTCTAATTTTTTCAAGGTAAAGGTCTTGGCTCCGAGCAACACCCAATAAAGGGCATTACCCTTCCCCAAGCGGTGAGGCCCAACCGCCCAGTACTCGTTACAAGAACGGACCAACCGGCCAAACCCAAAATTCAACTACGAGCTTTTTAACTGCAACAACTTTAATATACGCTATTGGAGCTGGAATTACCGCGGCTGCTGGCACCAGACTTGCCCTCCAA
+
DDDDDIIIIGIIGDHHIIIHIHHFHHIHHHHIIGIIIICGHIICEHHHIIHHHHICH?HFHHIEHHHIIHHIIIIHIIIIIII?GHI?G@HHCCEGHIGGIHEGHHHIIIIIIIIIIHHIHHI?GHIIIIIIIIIIIIHHHHFIHHHFHHHHHHGHIIIIIIIIIHIIHIIIIIHHHHHIHIIIIIIHIHIIIIIIHHIIIIIIIIIIIHIIIHHIHIIIIIIIIIIIIIIIIIIIIIIIIIHGIIIIIHIIHHIIHIIIHEHGIIIIIIIIIHIIIIIIIHFHIHHIHHHHHIHIHHD1IHIIIIIIIIIIIIIIIIIIGIIIIIIIIIIIIIIIIIIIDDDDD
@HISEQ:969:HM2KJBCX2:2:1101:20415:96652 2:N:0:ACTATGCA
GAAACGGAAACGCCCAACTATCCCTATTAATCATTACATCGATCCTAGAAACCAACAAAATAGAATCGGATGTCCTATTTCATTATTCAATGCTAATGTATTCAAGCGTGAGCCTGCTTTAAACACTCTAATTTTTTCAAGGTAAAAGTCCTAATTCCCCGTGACACCAAATTAATGGCATTACGGTTCTTTAGAAGGTGAGAAATCAATAATATCAGTACATACCAACGGCATGACCGAAACATTGATCCCGAAATTCAACTACGAGCTTTTTAACTGCAACAACTTTAATATACGCTATTGGAGCTGGAATTACCGCGGCTGCTGGCACCAGACTTGCCCTCCAA
+
@DD00CHCHDC@?C/EH=FEH@1<CE@GGFH1DG<FCE<<<DE1<DDCHHI1<DFEE@GHIC<GFHE100<C@1<D@?@HEC<@FEC11<1<1CGHIICHHF5@CCH=<7CEEHC9IHFEGHEFFFB?IIHGHEAC<C@GA8DB;$81<H@HIHCC<CDCEG@HEG7<@@FHHHFHGD/<<<</HEEIHIHHHHHECCDCG?EEHHCHFHHGCCCD@1@@D<1<F<<<CD1<1=IIHFGHFHGHFDB/<E<HHF@G<F@<D@HDHHFEIHIHGHGGCCHG@F@HHHHGHHHHGHHHGFGEEHHIGIIHIIHGHHHHHHGHHCHEGHHF?GD1<<EECE<D=HD@DD@
@HISEQ:969:HM2KJBCX2:2:1101:12000:96595 2:N:0:ACTATGCA
GAAACGGAAACGCCCAACTATCCCTATTAATCATTACGTTGATCCTAGAAACCAACAAAATAGAATCGAACGTCCTATTTCATTATTCCATGCTAATGTATTCAAGCGCGTGCCTGCTTTAAACACTCTAATTTTTTCAAAGTAACAGTCCTGACTCCCCACAACATCAAATTAATGACATCATGATTCATCAGAAGGGAGAAATCAATGACATTAGTACGTACCGAAGGCACGACCGACGTATTGATCCCGAAATTCAACTACGAGCTTTTTAACTGCAACAACTTTAATATACGCTATTGGAGCTGGAATTACCGCGGCTGCTGGCACCAGACTTGCCCTCCAA
+
DDDDDHIIIIIGIIIIIIGFHIHHFHIIEHHHIIGGIIIFGHHIIIHICGHHFHHIHHIIFHGHGIIHGHICHIEHHEGHHIIIIIGFCEHGHHHIFGFGHIIGIIIHEIHIIIIHHAHIHHIIHHHHFHHIIHHHIIHIHHIIIIIIHIHIIIHHHIIHIIIHHHHHHIIIIIHHEIIIIIIIHIIIIHHIGIIIIIIIIIIII<IFIIIIIHIIIIIIIIIGHIIIH6IHIIHIIHIIIIIHGIIIIHHHHIIIIIIIHHEIIIIIIIIIIIHIIIIIIIGIIIIIIIIIHHHIIIIIIHIIIIIIIIIGIIIIIIIIIIIIIIIIIIIIIIIIIIIIIDDDDD
@HISEQ:969:HM2KJBCX2:2:1101:12605:96774 2:N:0:ACTATGCA
GAAACGGAAACGCCCAACTATCCCTATTAATCATTACGGTGGTCCTAGACCAACAAAATAGAACCAACGTCCTATTCTATTATTCCATGCTAATCTATTCAAGCAAAAGCCCGCTTTAAACACTCTAATTTTTTCAAGGTAATGGTCCTGGTTCCCCGACACACCCAATAAAGGGCATACCGGCTCACCAGAAGGATAGACCCGACAGCAGAACAGTACTCGCCAGAGACGGACCGTCCGGTCAGGCCTAAAATTCAACTACGAGCTTTTTAACTGCAACAACTTTAATATACGCTATTGGAGCTGGAATTACCGCGGCTGCTGGCACCAGACTTGCCCTCCAA
+
@@DB0GC<ECH?CHCEHCHECHICECGFHH?H<GHC@<<<E=<<C<<1<1<<10<1DGE1?CCCGH@C0C<CGGCFGH?1C1<FC<FH11CC@?EECF1HF<CHBDFDHDHHCHEHHEHF?F?IHHHH<CHF<<HG@HH5IHIHGFIHHHE<1<DHIIIHEEGHIHGB?HHGHIIIIIIIIHEHFEHH?HFCHHHHEGIHHHHHGCHHFEHHFEHHGDIIIIHEEIHGCCHHIIIIGIIHIFHHIHHHHHHHG@HIGIHCEHFHHDHHHE?GIHHFHHHHHHHHIFIHIHHHCHHHGGHIIEIHIHHHIHGHDIIHHHFEHIIHHHHIIIHFEHIIIHIDDD@@
@HISEQ:969:HM2KJBCX2:2:1101:7775:95455 2:N:0:ACTATGCA
GAAACGGAAACGCCCAACTATCCCTATTAATCATTACGTCAATCCTAGAAACCAACAAAATAGGATCAACGTCCTATTTCATTATTCCATGCTAATGTATTCAAGCGCGAGCCTGCTTTAAACACTCTAATTTTTTCAAAGTAACAGTCCTGATTCCCCACCACACCAAATTAATGACATGATGGTTCGTCAGAAGGTAGGAATCAGTAACACCAGTACGTACCGAAGGCACGACCAGCGTACTAATCCCGAAATTCAACTACGAGCTTTTTAACTGCAACAACTTTAATATACGCTATTGGAGCTGGAATTACCGCGGCTGCTGGCACCAGACTTGCCCTCCAA
+
DDDDDIHIIIIIIIIIIIIIIIIHIIIIIIIIIIIIIIIIIIIIIIIIIIIEHIIIHIIIIHHHIHIFHHIIIIIIIHHIIIIIIIIHIIIIHHGIHIIIIHIIIIIIIIIHIIIIIIIIIIIIIIIIIHIIHIIIIIIIIIIIHIIIIIIIIIHIIIIIIIIIIIIIIIHHIIIIIIIIIIIIIIIIIIIIIIIIIIIIIIIIIIIIIIIIIIIIIIIIIIIIIIIIIIIIIIIIIIIIIIIHIIIIIIIIIIIIIIIIIHIIIIIIIIIIIIIIIIIIIIIIIIIIIIIIIIIIIIIIIIIIIIIIIIIIIIIIIIIIIIIIIIIIIIIIIIIIIIIIDDDDD
@HISEQ:969:HM2KJBCX2:2:1101:10880:96056 2:N:0:ACTATGCA
GAAACGGAAACGCCCAACTATCCCTATTAATCATTACATCGATCCTAGAAACCAACAAAATAGAATCGGATGTCCTATTTCATTATTCCATGCTAATGTATTCAAGCGTGAGCCTGCTTTAAACACTCTAATTTTTTCAAGGTAACAGTCCTAATTCCCCGTGACACCAAATTAATGGCATTACGGTTCTTTAGAAGGTGAGAAATCAATAATATCAGTACATACCAACGGCATGACCGAAACATTGATCCCGAAATTCAACTACGAGCTTTTTAACTGCAACAACTTTAATATACGCTATTGGAGCTGGAATTACCGCGGCTGCTGGCACCAGACTTGCCCTCCAA
+
DDDCDIIIIIHIIIGHIIIIIIHIIIIIHGHHIIIIIIIIFHIIGGHHHIIIIEHIHIIHIHIIIIIIIGIHHIIIIGIIHIIIGHIHHHIIHIHIHIHIIIIIIIIIGIIIIIIIIIHHIIIHIIIIIIIIIIIIHIIIIIIHIIIIIIIIIIIIIIHGIIIIGIIIIIIIIIIIIIIIIIIIIIIIIIIIIIIIIIIIIIIIIIIIIIIIIIIIIIIIIIIIIIIIIIIIIIIIIIIIIIIIFHIIHEIIIIIIIIIIIIHIIIIIIIIIIIIHIIIIIIIIIIIIIIIIIIIIIIIIIIIIIIIIIIIIIIIIIIIIIIIIIIIIIIIIIIIIIIIIIIDDDDD
@HISEQ:969:HM2KJBCX2:2:1101:2171:96284 2:N:0:ACTATGCA
GAAACGGAAACGCCCAACTATCCCTATTAATCATTACGTCGATCCTAGAAACCAACAAAATAGAATCAAACGTCCTATTTCATTATTCCATGCTAATGTATTCAAGCGCGAGCTTGCTTTAAACACTCTAATTTTTTCAAAGTAACAGTCCTGATTTCCCACGACACCAAATTAATGACATCGTGGTTCGTCAGAAGGGAGAAACCAATAATACTAGTACGTACAAAGTACGACCGACATATTAGTCCCGAAATTCAACTACGAGCTTTTTAACTGCAACAACTTTAATATACGCTATTGGAGCTGGAATTACCGCGGCTGCTGGCACCAGACTTGCCCTCCAA
+
DDADDEHCECFEHHIIIIIEGHFHFHIIIHHHIIEHHEFEHHHHFHIIHFHHHHHHEHIIIH1DEHIIEFECHHIICEHHCHHHHHH?H1GCHHIHIHHHFIIHHHHHHHHHHHHCHHGHGF<D<HEHIHHHHHHHIIIHHHHHFIIIHIHHGEHH@FEGHHHHFHF:HHHHHIHIIHIIHHIHIIIIHIHHHHGGHHFECFFCGEHGEIGHHHHHEIHEHHIIHFIIIHHCDHEIH@@FHIHHHEHEIGIIIIHF1HHIHHIIIIHHFEIIIHIHHGIHHHGECHHIHGIIIIIIIHIGIIHEIIHIIIHHGIIIIIIIIIHHHEHIIIHHIIIIHIHD@@@D
@HISEQ:969:HM2KJBCX2:2:1101:1337:97615 2:N:0:ACTATGCA
GAAACGGAAACGCCCAACTATCCCTATTAATCATTACATCGATCCTAGAAACCAACAAAATAGAATCGGATGTCCTATTTCATTATTCCATGCTAATGTATTCAAGCGTGAGCCTGCTTTAAACACTCTAATTTTTTCAAGGTAACAGTCCTAATTCCCCGTGACACCAAATTAATGGCATTACGGTTCTTTAGAAGGTGAGAAATCAATAATATCAGTACATACCAACGGCATGACCGAAACATTGATCCCGAAATTCAACTACGAGCTTTTTAACTGCAACAACTTTAATATACGCTATTGGAGCTGGAATTACCGCGGCTGCTGGCACCAGACTTGCCCTCCAA
+
DDDDDHHGIIHHIGIIIHIIIIIIHHHHIIHHHIHHIIHIIGIHIIIHIIIGHHIIIIIIHHIIHIHIIIIGGHHIIHHHIIIIIHIIIFEEHIHIHHIIHIIHIIIHHHHIHIIIIIIHIIHHIIIIIIIIHIIIIHHIIIIIHIHIIIIIIIIIIIIIIIIIIIIIIIIIIIIHIIIHHIIIIIIIIIHIIIIIIIIIIIIIHIIIIIIIIIIIIIIIIIHHGGIIIIIIHIIIHIIIHIGFGDIIIIIIIIIIIIIIIIIIIIIIIIIIHIIIIIIIIIHIIIIIIIIHIIIIIIIIIHIIIIGIIIIIIIIIIIIIIIIIIIHIIHIIIIIIIIIIIIDDDDD
@HISEQ:969:HM2KJBCX2:2:1101:18720:97138 2:N:0:ACTATGCA
GAAACGGAAACGCCCAACTATCCCTATTAATCATTACGTCGATCCTAGAAACCAACAAAATAGAATCAAACGTCCTATTTCATTATTCCATGCTAATGTATTCAAGCGTGAGCCTGCTTTAAACACTCTAATTTTTTCAAAGTAACAGTCCTGATTCCCCACAACACCAAATAAATGACATCATGATTCGTCAGAAGGGAGAAACCAACAATGCCAGTACGTACCTAGGCACGACCGACATGACGGTCCCGAAATTCAACTACGAGCTTTTTAACTGCAGCAACTTTAATATACGCTATTGGAGCTGGAATTACCGCGGCTGCTGGCACCAGACTTGCCCTCCAA
+
BDDDDE=H@EHIIHIHHI?C1CG?HEGHHHHIHHHHIHHIIIIH@GHIIGIHIIII@HFHHHD1CC1GHGHHFFEDHGGEGH1@H?G1<F@HHEHEHIEHCEDHFHHHIIIG@GEHHGHHHHHHIIHGHEHHGHIIHHFFHF<HGCHHHHHHHGIHDHHHHHHCECHDHHFHHFEIIHHIIIHIHIIHIHFHIIHIHHHHGHHGIIIHIIIIHHFHIHHIHHIIIIIIHHIIIIGIHIFIIHHCIHIIHEHIIIHEHHHHHEIIHHHGIIHIHIHHHHIIIIIIHEIIIIIIIIHIIHHHIIHIHHIIIIHDHHHIIIIIHIHEIIHIHHHHHHHIHIIHDADCD
@HISEQ:969:HM2KJBCX2:2:1101:7347:97767 2:N:0:ACTATGCA
GAAACGGAAACGCCCAACTATCCCTATTAATCATTACATCGATCCTAGAAACCAACAAAATAGAATCGGATGTCCTATTTCATTATTCCATGCTAATGTATTCAAGCGTGAGCCTGCTTTAAACACTCTAATTTTTTCAAGGTAACAGTCCTAATTCCCCGTGACATCAAATTAATGGCATTACGGTTCTTTAGAAGGTGAGAAATCAATAATATCAGTACATACCAACGGCATGACCGATACATTGATCCCGAAATTCAACTACGAGCTTTTTAACTGCAACAACTTTAATATACGCTATTGGAGCTGGAATTACCGCGGCTGCTGGCACCAGACTTGCCCTCCAA
+
ADDDDIIIIIIIIHHIHIIIIIIIIIIIIIIIIIIIIIIIIIIIIIIIIIIHHFHHIHIHIIIIIIIHIIIIIIIIGHIIIGHIIHIHIIECHGHHHHIIIIIIIHHIHGIHIHIIIIGHIIHIIIHHHFHHIIIIIIHHHIHHIIIHHHIHIHHHFCHIHIHIIIIIIIIIIIIIIIIHIIIIIHHHIHIHIHHIIHHHIIIHHGHIIIHHHGIEGHHHHHHIHHHGHHHIHIIHHAGHIIHGHHHHHHDHEHEHIIGIIIHHHHHHIHHFHHIHIIIIIIIHIHIHFHCD@@HGGHIIIHHHHHGHEGCHIHIIIIHFHFHHIIHIHHIIIIIHHHDHCHDDDDB
@HISEQ:969:HM2KJBCX2:2:1101:5643:98622 2:N:0:ACTATGCA
GAAACGGAAACGCCCAACTATCCCTATTAATCATTACGTCAATCCTAGAAACCAACAAAATAGGATCAAACGTCCTATTTCATTATTCCATGCTAATGTATTCAAGCGTTAGCCTGCTTTAAACACTCTAATTTTTTCAAAGTAACAGTCCTGTTTCCCTGCAACACCAAATTAATGACATTACAGTTCTTCAAGAAGGAGGAACCAGTAAAGCCAAGTACATACCAGAGGCACGACCAACTTACTAATCCCGAAATTCAACTACGAGCTTTTTAACTGCAACAACTTTAATATACGCTATTGGAGCTGGAATTACCGCGGCTGCTGGCACCAGACTTGCCCTCCAA
+
BBBDDIIHIHHHIIIIIIIIIIHIIIIIIIIIIIIIHHIIIIIIIIIIIIIIGIIIIIGHIIIIIHIIHIIIHGIIIIIGCEHIIIIIGHHIIIIIIIIIIIIIIHIIIIIIIIIIIIIIIHIHIIHHIIIIIIHHHIIHHIHIIIHHHIIIIIIIIIIIHIIIHIIIIIIHHIHIIIIHIIIIIIIIHIIIIIIIIIIHIIIHIIHIIIIIIGHIIIIIIIIHIIIIIIIIIIIIIIIIIIIIHHHGHIIHIHHHHHIIIIHIIIIIIIIIIIIIIIIIHIIIIIIIIIIIIIIIIIIIHIIIIIIIIIIIIIIIIIIIIIIIIIIIIIIIIIIIIIIIIIDDDDD
@HISEQ:969:HM2KJBCX2:2:1101:10256:99041 2:N:0:ACTATGCA
GAAACGGAAACGCCCAACTATCCCTATTAATCATTACGGTGATCCTAGAAACCAACGAAATAGAATCAGTCCGTCCTATTTCATTATTCCATGCTAATGTATTCAGACGATAGTCTGCTTTAAACACTCTAATTTTTTCAAAGTAACAGTCCTGATTTCCAACCACACCAAATAAATGGCATGAAAGTTCCTCAGAAGGTAGAGATCCATCTCACCAGTACAGACAATTAAGCCTGACCAATGGGTAGACCCCGAAGTTCAACTACGAGCTTTTTAACTGCAACAACTTTAATATACGCTATTGGAGCTGGAATTACCGCGGCTGCTGGCACCAGACTTGCCCTCCAA
+
DDDDDIIIIIIIHIIIIIIIIIIIIIIIIIIIIIIIIIIIIHIIIIIIIIIIHHIIIIIHIIIIIIIHHIIIIIIIIIIIIIIIIIIHIIHIHFHIIIIIIIIIIIIIIIIIIIIIIIIHHIIHIHGIIIIIIHIIIIIIIIIIIIIIIIHIIIIIIIIIIHIIHIIIIIIIIIIIIIIIIIIIHIIIIIIIIIIIIIIIIIHIIIIIIIIIIII<IIIIIIIIIIIIIIIHIIIIIIIIIIIIHHDHGIIGIIIIIIIIIIIIIIIIIIIIIIIIIIIIIIIIIIIIGIIIIIIIIIIIIIIIIIIIIIIIIIIIIIIIIIIIIIIIIIIIIIIIIIIIIIIDDDDD
@HISEQ:969:HM2KJBCX2:2:1101:13868:99029 2:N:0:ACTATGCA
GAAACGGAAACGCCCAACTATCCCTATTAATCATTACGTCAATCCTAGAAACCAACAAAATAGGATCAACGTCCTATTTCATTATTCCATGCTAATGTATTCAAGCGCGAGCCTGCTTTAAACACTCTAATTTTTTCAAAGTAACAGTCCTGATTCCCCGCCACACCAAATTAATGACATGATGGTTCGTCAGAAGGTAGGAACCAGTAACACCAGTACGTACCTAAGGCACGACCAACGTACTGATCCCGAAATTCAACTACGAGCTTTTTAACTGCAACAACTTTAATATACGCTATTGGAGCTGGAATTACCGCGGCTGCTGGCACCAGACTTGCCCCCAA
+
DDDDDIIIIIIIIIIIIIIIGIIIIIIIIIIIIIIIIIIIIIIHHIIIIIIEHHIIHIIHIIHHHHIIIGIHIIIIIIIIIHIGHHHIIIIHIIHHIIHIHHHHHIIHIIHIIIHIIIIHIIIIIIHIIIIIIIIIIIIHIIIIIIIHHIIIIIIIIIIIIIIIIIIIIIIIIIIIIIIIIIIIIIIIIHIIIIIIIIIIIIIIIIIIHIIIIIIIIIIIIIIIIIIIIIIIIIIIIIIIIHHIIIIIIIIIIIIIIIIIHHIIIIIIIIIIIIIIIIIIIIIIIIIIIIIIIIIIIIIIIIIIIIIIIIIIIIIIIIIIIIIIIIIIIIIIIIIIIIIDDDDD
@HISEQ:969:HM2KJBCX2:2:1101:14207:99019 2:N:0:ACTATGCA
GAAACGGAAACGCCCAACTATCCCTATTAATCATTACGTCAATCCTAGAAACCAACAAAATAGGATCAACGTCCTATTTCATTATTCCATGCTAATGTATTCAAGCGCGAGCCTGCTTTAAACACTCTAATTTTTTCAAAGTAACAGTCCTGATTCCCCACCACACCAAATTAATGACATGATGGTTCGTCAGAAGGTAGAAATCAGTAACACCAGTACGTACCGAAGGCACGACCAGCGTACTAATCCCGAAATTCAACTACGAGCTTTTTAACTGCAACAACTTTAATATACGCTATTGGAGCTAGAATTACCGCGGCTGCTGGCACCAGACTTGCCCTCCAA
+
BADDDIHHHIIIIGIIIIIIHIIII?GHHHHIIIGHHHIHHIIEHIHIIIHIGHHHHIGIIIHFHHIIIHHHIIIIIIIIIHHGFHIIIIIHIIGHIHIHHHCGHCHIHIHHIIHHIHHHGHHIIIHIIIIIIGHHHIHIHHHIIIIIIHIIHHGHEGHHHGHHEHHFGHHHHHIHHHHIHHFEHFHIHIIIIHHHIIHFGHHIHHHHIHHHGIHIHIIIIIHHHHIIIHHIIIIHHHHHIHHFHG8HDHHCGGIHIHEIHEIIHIIIIIIIIHIIHG?IHIIHHEIIHH=IIIIGIIHGHEGHIHHHIGHHHHGIIIGHIGIGIIIIIIIIIIHIHIIIDBDBD
@HISEQ:969:HM2KJBCX2:2:1101:4955:99921 2:N:0:ACTATGCA
GAAACGGAAACGCCCAACTATCCCTATTAATCATTACGGTGATCCTAGAAACCAACGAAATAGAATCAGTCCGTCCTATTTCATTATTCCATGCTAATGTATTCAGACGATAGTCTGCTTTAAACACTCTAATTTTTTCAAAGTAACAGTCCTGATTTCCAACCACACCAAATAAATGGCATGAAAGTTCCTCAGAAGGTAGAGATCCATCTCACCAGTGCAGACAATTAAGCCTGACCAATGGGTAGACCCCGAAGTTCAACTACGAGCTTTTTAACTGCAACAACTTTAATATACGCTATTGGAGCTGGAATTACCGCGGCTGCTGGCACCAGACTTGCCCTCCAA
+
BDCDDHIIIIIGIIIHIIIIIIIIIIIIIIIIIIIIIGIIIIIIIIIIIIIIIHHIHGHFHHHHHIIIHIHIFHIHIIIIIHIIIIIIIIHIIIIGHIIIIIIIIHIIIIIIIIIIIIIIHIIIIIIIIIHIHIHIIIIIHIIIIIIIIIIIIIIHIHIIIIIIIIIIIIIIIIIIIIIIIIIIIIIIIIIIIIIIIIIIIIIIIIIIIIIIIIIIIIIIIIIIIIIIIIIIIIIIIIIIIIIIIHDIIIIIIIIIIIIIIIIIIIIIIIIIIIIIIIIIIIIIIIIIIHIIIIIIHIIIIIIIIIIIIIIIIIIIIIIIIIIIIIIIIIIIIIIIIIIIIIIDDDDD
@HISEQ:969:HM2KJBCX2:2:1101:16564:99282 2:N:0:ACTATGCA
GAAACGGAAACGCCCAACTATCCCTATTAATCATTACGTCGATCCTAGAAACCAACAAAATAGAATCAAACGTCCTATTTCGTTATTCCATGCTAATGTATTCAAGCGTGAGCCTGCTTTAAACACTCTAATTTTTTCAAAGTAACAGTCCTGATTCCCCATGACACCAAATTAATGACATCATGGTTCGTCAGAAGGTAGGAATCAATAATACCAGTACGTACAATAGCACGACCAATAAATTGATCCCGAAATTCAACTACGAGCTTTTTAACTGCAACAACTTTAATATACGCTATTGGAGCTGGAATTACCGCGGCTGCTGGCACCAGACTTGCCCTCCAA
+
DD?@DHHHEHHHDCC@F@CHGFGHHHHHI?FCHIIIHHIIHHHEC1CFHEEGEFHHHIIEHIEHHIEHHHEEHHHIH@1FGH<CHHCEHIIE?GHIHHHIHFHEHHHCIHHHHHHCIHIHIHHHHHHHHHFHHHC?.HHFHHHHHIIIFHFHIIHGEHEHHHIHGIIHIIIIHIIIHHIIHIHHHCCFHGEIIIIIFGIIHHHGIHIIIIIHHHIHIHHHHE=<HFHGIHI=HII(IIIIGHHGHFHH+IHIIIHGIIIIIIIHIIIHHIGIHEIIGIIIIHHIIIIIIIIIHIIIIIIIIIIIIIIIIIIHIIIIIIIHHHIIIIIIIIIIIIHIHIIIDDCDD
@HISEQ:969:HM2KJBCX2:2:1101:14191:99338 2:N:0:ACTATGCA
GAAACGGAAACGCCCAACTATCCCTATTAATCATTACGTTGTACCTAGAAACCAACAAAATAGGTTCGAACGTCCTATTTCATTATTCCATGCTAATGTATTCAAGCGTTTGCCTGCTTTAAACACTCTAATTTTTTCAAAGTAACAGTCCTGACTCCCCACAACACCAAATTAATGACATCATGGTTCATCAGAAGGGAGAAATCAACGACGCCAGTACGTACCGAAGGCACGACCGACGTATTGATCCCGAAATTCAACTACGAGCTTTTTAACTGCAACAACTTTAATATACGCTATTGGAGCTGGAATTACCGCGGCTGCTGGCACCAGACTTGCCCTCCAA
+
DDDDDHCHHIIHIIIIIIIHHHHIIIIHIIIIIIIIIHIIIIHHHIEEHIIIHHHIIIICCFCHGHHHEHIIHHHIIIHIHIHFEHHIIIIIIIIIIIIIIHIIIHHIIHIHIIHIIIIIIIIIHIIHIIHIHHHHHHICGGIIIIIIIHIIIIIIIIHIIIHIIIIIIHIIIFHHIIIHHIHHIHIIIHIHHIIIIIIIIHIIIIIIIHHIIHGIIIIIIIIHIHHIIIHHIIIHIIIIIGIHGHGIIHHHHHIHIHHHHIIIIHGIIIIIIIHIIIHHIHIHIIIIIIIIIIIIIIIIIHIIIIIIIIHGIIIIIIIIIIIIHIIIIIIIIIIIIIHIIDDDDA
@HISEQ:969:HM2KJBCX2:2:1101:8631:100517 2:N:0:ACTATGCA
GAAACGGAAACGCCCAACTATCCCTATTAATCATTACGTTGATTCTAGAAACCAACAAAAATAGAATCTAACGTCCTATTTCATTATTCCATGCTAATGTATTCAAGCGCGTGCCTGCTTTAAACACTCTAATTTTTTCAAAGTAACATCCTGACTCCCCACAACATCAAATTAATGACATCATGATTCATCAGAAGGGAGAAATCAATGACATTAGTACGTACCAAAGGCACGACCGACGTATTGATCCCGAAATTCAACTACGAGCTTTTTAACTGCAACAACTTTAATATACGCTATTGGAGCTGGAATTACCGCGGCTGCTGGCACCAGACTTGCCCTCCAA
+
DDDDDHIHIIIIIHIIHIHHIIIIIHIIIHIIHIHIIHHHIIIIIIFHHHHHCHIIIEHIIIIGHHIGEHIHCEH=EHHHIIIIIHII@HHIIIHIIIHHIGIGHHHHIHHHIIHHIIIIHIIIIIIIIIGIHHIHIIIHHHIIHIHGHIHHHBGHHHHHIHHFHIEIHIHHIIIIIIIIIIIIIIHIHIIIIIIIIIIIIIIIIHIIHEIHHGIHIIIHIIIIHIIIHIHIHHEGIIHHHHHHFIIIHIHHIIIIIHIHH=HHIIIIIIIIIHHIHIIHIHHGIHGIHIIIIIIIIIHIIIHHIIIIIIIIIIIGIIIIIIHGIIIIIIIIIHHHGHIHHBBCAD
@HISEQ:969:HM2KJBCX2:2:1101:17251:100732 2:N:0:ACTATGCA
GAAACGGAAACGCCCAACTATCCCTATTAATCATTACGTCGATCCTAGAAACCAACAAAATAGGGTCAAACGTCCTATTTCATTATTCCATGCTAATGTATTCAAGCGTGTGCCTGCTTTAAACACTCTAATTTTTTCAAAGTAACAGTCCTGATTCCCTATGACACCAAATTAATGACATCACAGTTCGTCAGAAGGTAGAAATCAATGATACCAGTTCATACCAGAGGCACGACCAATATATTGATCCCGAAATTCAACTACGAGCTTTTTAACTGCAACAACTTTAATATACGCTATTGGAGCTGGAATTACCGCGGCTGCTGGCACCAGACTTGCCCTCCAA
+
DDDDDIIIIIIIIIIHIIIIIIIIIIIIIIIIIIIHIIIIIIIIIIIIIIIIIIIIIIIIIIHIIIIIIIIIIIIIIHIIIIIIIIIIIIIIIIIIIIIIIIIIIIIIIIIIIIIIIIIIIIGIIIIHIIHIIHIIHIIIGIIIIHIIIIIIIIIIIIIIIIHHIGHIIHHHIIIIIIIIIIIIIHHIIIHIIIIIIIIIIIIIHIIIIIIIIIIIIIIIIIIIIIIIIIIIIIIIIIIIIIIHGIHIHIIIIIIIIIIIIIIIIIIIIIIHIIIIIIIIIIIIIIIHIIIIIHIIIIIIIIIIIIIIIIIIIIIIIIIIIIIIIIIIIIIIIIIIIIIIIDDDDD
@HISEQ:969:HM2KJBCX2:2:1102:16842:2637 2:N:0:ACTATGCA
GAAACGGAAACGCCCAACTATCCCTATTAATCATTACGGTGATCCTAGAAACCAACAAAATAGAACCATGCCGTCCTATTCTATTATTCCATGCTAATGTATTCGAGCAAAAATGCCTGCTTTAAACACTCTAATTTTTTCAAGGTAAAGGTCCTGGATCCGCAAGACACCCAATAAAGGACATCAAGTTTCTCCAGAAGGTGAGAAATCAACTGCAACAGTTCATACCCCTTAAGGCATGACCATCACGTCAATCCCGAAATTCAACTACGAGCTTTTTAACTGCAACAACTTTAATATACGCTATTGGAGCTGGAATTACCGCGGCTGCTGGCACCAGACTTGCCCTCCAA
+
DBDDD?HIHIIHCHHHHIH@GHIIHHHIIFHFECHHHGIHHHIIICFHIHHGHIIIIHIHIIHFHIHHHGFHEEHHHIDCGHHHHHHHIICHEHH?GGC<CEECHHHIIIFHIIHHHHFHCHHEHHHHHHEIIIIHFHHHHHEHHHHIHHIHIIIIHGHHHIHIIIIHIHHHHIIIHC@GCIHIHHIIHIIIIIIIIHIIIGHGIIIHHHFEIIIIHHHIHIHIHHGIHEIIHHHHIIHIHFIIHFCHIIHCHIIIIIIIIIHCEGIIIHHHEIHHH?FHHFHIHIHHIHHHHEIIFHDGDIIIIIIIIIIGHHIIGIGIIIGIHIIIGIHIIIHIHHIIIIIIIIIHAAADA
@HISEQ:969:HM2KJBCX2:2:1102:17726:2879 2:N:0:ACTATGCA
GAAACGGAAACGCCCAACTATCCCTATTAATCATTACGTTGATCCTAGAAACCAACAAAATAGAATCGAACGTCCTATTTCATTATTCCATGCTAATGTATTCAAGCGCGTGCCTGCTTTAAACACTCTAATTTTTTCAAAGTAACAGTCCTGACTCCCCACAACATCAAATTAATGACATCATGATTCATCAGAAGGGAGAAATCAATGACATTAGTACGTACCGAAGGCACGACCGACGTATTGATCCCGAAATTCAACTACGAGCTTTTTAACTGCAACAACTTTAATATACGCTATTGGAGCTGGAATTACCGCGGCTGCTGGCACAAGACTTGCCCTCCAA
+
DDDDDIIIIIHIIHIIIIIIIIIIIIIIIIIIIIIIIIIIIIIIIIIHGHIFHHIIIIIIIIHIHHIIHIHIHIIIIHHIHIIHHIIIHIHHHIIIIIIIIIIIIIIIIIIIIIIHICHHIIIIIIIIHIIIIIHHHIIIIIIIIIIIHIIIIIIIHIIIIIIIIHHHIIIIIIIIIIIIIIIIIIIIHIGIIIIIIIIIIIIIIIIIIIIIIIIIIIIIIIIIIIIIIIIIIIIIIIIIIIIHGIIIIIIIIIIIIIIIIIHIIIIIIIIIIIIIIIIIIIIHIIIIIIIIIIIIIIIIIIIIIIIIIIIIIIIIIIIIIIIIIIIIIIIIIIIIIIIIIDDDDD
@HISEQ:969:HM2KJBCX2:2:1102:13515:3318 2:N:0:ACTATGCA
GAAACGGAAACGCCCAACTATCCCTATTAATCATTACGTCAATCCTAGAAACCAACAAAATAGGGTCAAACGTCCTATTTCATTATTCCATGCTAATGTATTCAAGCGTGAGCCTGCTTTAAACACTCTAATTTTTTCAAAGTAACAGTCCTGATTTCCCGCGATACCAAATTAATGACATCACGGATCTTCAGAAGGGAGAAACCAGTGACACCAGTGCATACCAAAGGCATGACCAGCGTACTGATCCCGAAATTCAACTACGAGCTTTTTAACTGCAACAACTTTAATATACGCTATTGGAGCTGGAATTACCGCGGCTGCTGGCACCAGACTTGCCCTCCAA
+
D@<DDHCCHH<GCDCE?@GHIIIIG1<FC?<C<1<DHHH1<CC<FFHE1EEHCHEHHED@HHFHI<D11<1CF@0EH11<11<DGHH?@11<CD?1FGGEGGHHHCF@IIHHHHHCIIHECFFEHHHGIIHHHHHG/GHHFHHHHIEHFHGCFFGHCIIIHFIHHIHG@GCC@HHH/HIHHIHHFEG@:CHEIIHIIHEHIIH;CIHIGHIIIIIIIFHHHHG?FHGFEHHIHIHDCHDDIIHHGIHCCHHGGGHHIHHEEHHCIIIHIIIHHG@GHIHIIHGD?GCEG@HE0CHHHFHHHCIHHEIIIIHGIIHHHHIIIIIEEFHEHIIHEIIHHGIHHD@@D@
@HISEQ:969:HM2KJBCX2:2:1102:3327:3903 2:N:0:ACTATGCA
GAAACGGAAACGCCCAACTATCCCTATTAATCATTACGGTGATCCTAGAAACCAACGAAATAGAATCAGTCCGTCCTATTTCATTATTCCATGCTAATGTATTCAGACGATAGTCTGCTTTAAACACTCTAATTTTTTCAAAGTAACAGTCCTGATTTCCCATCACACCAAATAAATGGCATGAAAGTTCCTCAGAAGGTAGAGATCCATCTCACCAGTACAGACAATTAAGCCTGACCAATGGGTAGACCCCGAAGTTCAACTACGAGCTTTTTAACTGCAACAACTTTAATATACGCTATTGGAGCTGGAATTACCGCGGCTGCTGGCACCAGACTTGCCCTCCAA
+
DDDDDIIGIIHIIIIIIIIIIIIIIIIIIIIIIIIIIIIIIIIIIIIIIIIHIIIIIIIHIHIIIHIIIIIIIIIIIIIIIIIIIIHIHIGIIIIIIIIIIIIHIIIIIIIIIIIIIHIIIIIHHHIHIIIIIIIIIIIIIHIHIIIIIIIIIHHHIIIIIIHIIIIIIIIIIIIIIIIIIIIIIIIIIIIIIIIIIIIHIIIIIIIIIIIIIIIIIIIIIIIIIIIIIIIIIIIIIIIIIIIIIHHIIIIIIIIIIIIIIIIIIIIIIIIIIIIIIIHIIIIIIIIIIIIIIIIIIIIIIIIIIIIIIIIIIIIIIIIIIIIIIIIIIIIIIIIIIIIIIIIDDDDD
@HISEQ:969:HM2KJBCX2:2:1102:2136:4578 2:N:0:ACTATGCA
GAAACGGAAACGCCCAACTATCCCTATTAATCATTACGTCGATCCTAGAAACCAACAAAATAGAATCAAACGTCCTATTTCATTATTCCATGCTAATGTATTCAAGCGTGCGCCTGCTTTAAACACTCTAATTTTTTCAAAGTAACAGTCCTGATTCCCCACGACACCAAATTAATGACATCGCGGTTCTTCAGAAGGTAGGAACCAATAATGCCAGTGCGTACCGAAGCACGACCAACAATTTGATCCCGAAATTCAACTACGAGCTTTTTAACTGCAACAACTTTAATATACGCTATTGGAGCTGGAATTACCGCGGCTGCTGGCACCAGACTTGCCCTCCAA
+
DADBCIHIHHCHCEDGEHHH@HHHEFHGHIIGHIICHHHHIIHHIIIEHHIHHHH=1FHHIIHCHHHGF<1C<FHIIE@G1FHCCHHHCCGEHHHHIHIIHHEHHFHIIHGHIIHHGGHHGGHHHHHGHHHEHHHHIIIIHEHFHGGHHEGFGHEHIIHHGG@FACHIIHHEHHFFCCECHHHGDIIHHIHIIHIIIGI:HGHHHGGFIHHHHHIHHHHHIHHEIIIHHIIIIHHGFH<FHEG8HGHIHHGG@HEHIIHHGIHEGEGHHHFHHCHFHIIIIHHHHHEIIHHEHIGHHHHGGHGIIHIIHIHHIIHIIIIIHHFFHHGIIIHIHHHHCHHGB@@D@
@HISEQ:969:HM2KJBCX2:2:1102:15598:4498 2:N:0:ACTATGCA
GAAACGGAAACGCCCAACTATCCCTATTAATCATTACGTCGATCCTAGAAACCAACAAAATAGGGTCAAACGTCCTATTTCATTATTCCATGCTAATGTATTCAAGCGTGTGCCTGCTTTAAACACTCTAATTTTTTCAAAGTAACAGTCCTGATTCCCCATGACACCAAATTAATGACATCACAGTTCGTCAGAAGGTAGAAATCAATAATACCAGTGCATACCAGAGGCACGACCAATATATTGATCCCGAAATTCAACTACGAGCTTTTTAACTGCAACAACTTTAATATACGCTATTGGAGCTGGAATTACCGCGGCTGCTGGCACCAGACTTGCCCTCCAA
+
DDDDCGHHIHIHHDHIHIHIHIEHIIIIHIIIIIIIIHHHIIIHHHHHIIIIIGHIIIHEHH<CCFHHHICHHHHIIIHIGIIIGHIHGFHCCHHHIIIIIIIIIIIIIHHIIHIIIIIHHIHHIIIIIHIIIIIIIHHHIIIIHIHIIIIIIHIHIIIHIIIIIIIIIIIIIIIIIIIIIIIIIIIIIIHIIIIIIIIIIIIIIIIIIIIIIIIIIIIIIIIIIIIIIIHIIIIIIIIIIIIIHIIIIIGIIIIIIIIIIIIIIIIIIIIIHIHIIIIIIIIIIIIIIIIIIIIIIHIIIIIIIIIIIIIIIIIIIIIIIIIIIIIIIIIIIIIIIIIIIDDDDD
@HISEQ:969:HM2KJBCX2:2:1102:20115:4328 2:N:0:ACTATGCA
GAAACGGAAACGCCCAACTATCCCTATTAATCATTACGGTGGTCCTAGAAACCAACAAAATAGAACCACAACGTCCTATTCTATTATTCCATACTAATCTATTCAAGCAATAGCCCGCTTTAAACACTCTAATTTTTTCAAGGTAATAGTTCTGGCTCCCCAAAACACCCAATAAAGAGCATACTGGTTCACCAGAAGGAAGACCCGACAGCAGACAGTACTCGCCAAAGACGGACCGCCCGGCCAGGCCTAAAATTCAACTATGAGCTTTTTAACTGCAACAACTTTAATATACGCTATTGGAGCTAGAATTACCGCGGCTGCTGGCACCAGACTTGCCCTCCAA
+
DDDDDIIIIIIIIIIIIIIIIIIIIIHIIIIIIIIIIIIIIIIIIIIIIIIIIIIIIIIIIIHIIIIIIIIIHIIIIIIIIIIIIIHIIIIHIIIHGHHHIFHHIIIHIIIIHIIIIIIIIHHHHHHGHHHHIIIIIDFHIIHHIHHIIIIIGIHGHHIIIHIHIIHIIHIHIHHHHIHIIGHHIIHHHIIIHHEHHICEHHHGIIHHHHHHHGHIIIHDGEHHIIIIIIHHGIHGIHEDDHHEEGIIHIHHHHHHGIHIHIIHHFGHIHIIGIIIGIIIIIHGHHFHHHFHHHHHHHIIHHEHGHHHHHEGIIIIIHHHIIHHHEEGHFIIHIIHHHDHEDDDDD
@HISEQ:969:HM2KJBCX2:2:1102:13008:4483 2:N:0:ACTATGCA
GAAACGGAAACGCCCAACTATCCCTATTAATCATTACATCGATCCTAGAAACCAACAAAATAGAATCTGATGTCCTATTTCATTATTCCATGCTAATGTATTCAAGCGTAAGCTTGCTTTAAACACTCTAATTTTTTCAAGGTAACAGTCCTAATTCCCCATAACATCAAATAAATGACATTATGGTTCTTTAGAAGGTGAGAACCAATAAAACCAGTACATACCAAGGCATGACCGATTCCTTGATCCCGAAATTCAACTACGAGCTTTTTAACTGCAACAACTTTAATATACGCTATTGGAGCTGGAATTACCGCGGCTGCTGGCACCAGACTTGCCCTCCAA
+
DDDDDIIIIIIIEHHIIIIIIHIIIIIIGHIIIIIIIIIGHIIIIHIIHIIIHHIIIIIIIHIHIIIIIIIIIIIIIIIIIIIIIII?HHIIIHIIIIIIIIIIIIIIIIIHIIIIIIIIIIIIIIIHIIIIIIIIIHIIHIIIIIIIIIIIIIIIIHGIIIIIIIIIIIIIIIIIIIHIIIIIIIIIIIIIIIIIIIIHIIIIIIIIIHIIIIIIIIIIIIIIIIIIIIIIIIIIIIIIIIIHIIIIIIIIIIIIIIIIIHIIIHIIIIIIIIIIIIIIIIIIHIIIIIIIHIIIIIIIIIIIIIIIIIHIIIIIIIIIIIIIIIIIIIIIIIIIIIIIDDDDD
@HISEQ:969:HM2KJBCX2:2:1102:9934:4966 2:N:0:ACTATGCA
GAAACGGAAACGCCCAACTATCCCTATTAATCATTACATCGATCCTAGAAACCAACAAAATAGAATCGGATGTCCTATTTCATTATTCCATGCTAATGTATTCAAGCGTGAGTCTGCTTTAAACACTCTAATTTTTTCAAGGTAACAGTCCTAATTCCCCGTGACACCAAATTAATGGCATTACGGTTCTTTAGAAGGTGAGAAATCAATAATATCAGTACATACCAACGGCATGACCGAAACATTGATCCCGAAATTCAACTACGAGCTTTTTAACTGCAACAACTTTAATATACGCTATTGGAGCTGGAATTACCGCGGCTGCTGGCACCAGACTTGCCCTCCAA
+
DDDDDIIIIIIIIIIIIIIIHIIIIIIIIIIHIIIIIIIIIHIIIIIIIHIHHIIGIHHHIIIIHIHIIIIIIIIIIIHHHIIIIHIIHIIHEGHHIIIHIGIIHIHHHIIHIIHIGIHHIIHIIHIIIIIIIIIHHHIIIIIIIIIIIHIHHHHHIIHIIIIIHIIIIIIHHIIIIIIIIIIIIIIIIIIIIIIIIIIHIIIIIIIIIHIIIHHHIIIIIIIIIIIIHIIHHIIIH=IIIIIIHHIIIIIIIIIIIIIIIIIIIIIIIIIIIIIHIIIIIIHIIIIIIIIIIIIIIIIIHIIIIIIIIIIIIIIIIIIIIIIIHIIIIIIIIIIIIIIIIIDDDDD
@HISEQ:969:HM2KJBCX2:2:1102:11523:5218 2:N:0:ACTATGCA
GAAACGGAAACGCCCAACTATCCCTATTAATCATTACGTCAATCCTAGAAACCAACAAAATAGGATCAAACGTCCTATTTCATTATTCCATGCTAATGTATTCAAGCGTTAGCCTGCTTTAAACACTCTAATTTTTTCAAAGTAACAGTCCTGTTTCCCTGCAACACCAAATTAATGACATTACAGTTCTTCAAGAAGGAGGAACCAGTAAAGCCAGTACATACCAGAGGCACGACCAACCTACTAATCCCGAAATTCAACTACGAGCTTTTTAACTGCAACAACTTTAATATACGCTATTGGAGCTGGAATTACCGCGGCTGCTGGCACCAGACTTGCCCTCCAA
+
DDDDDGHIIIHIIIIIIIIIFHIHIIHIIIIIIIIIIIIIIIHIIHHHIIHGHIIHIHEHIIHHIHHIIIIIHFGHIHFHIIIIIIGHHIHIIIIIHIIIIIIHIHHHHHHHIIIIIIHIIHIIIIIIIIHIIIIIIHHHHIIIIIIIIHIIIIHGIIHIIIIIHHGIIIIIIIIIIIIIIIIIIIIIIHIHIIIIIIIIIIIHHHIIIIIIIIIIIIIIHIIIIIIIIIIIIIIIIHHHIHHHHHIHIIIIIIIIHIIIIIIIIHIIIIIIIIIIIIIIIIIIIIIIIIIIIIIIIIIIIIIIIIIIIIIIIIIIIHIIIIIIIIIIIIIIIIIIIIIIIDDDDD
@HISEQ:969:HM2KJBCX2:2:1102:6606:4925 2:N:0:ACTATGCA
GAAACGGAAACGCCCAACTATCCCTATTAATCATTACGGTGATCCTAGAAACCAACAAAATAGAACCATGCCGTCCTATTCTATTATTCCATGCTAATGTATTCGAGCAAAAATGCCTGCTTTAAACACTCTAATTTTTTCAAGGTAAAGGTCCTGGATCCGCAAGACACCCAATTAAGGACATCAAGTTTCTCCAGAAGGTGAGAAATCAACAGCGACAGTTCATACCCCTTAAGGCACGACCATCACGTCAATCCCGAAATTCAACTACGAGCTTTTTAACTGCAACAACTTTAATATACGCTATTGGAGCTGGAATTACCGCGGCTGCTGGCACCAGACTTGCCCTCCAA
+
DDBDDI=GHDE@C/CHHEHHIIIIHIIHHH1<GHHHHIHHHIHHHIGHIII11<FHHGH1DC?C<F@HECG@H0EHIHCHHC@GHIIIHHHHHIIIH1<<EC@GF@GGHGHHFIHCHFF<E@@GDFHHHI?GFHHHIEFHHHHGHFC<EHGGHIIFCHDHDHFFIHCECHCHIFH@EDHEHHHIIHGGIHHFEIHEGIHGHEHEIIHEHIHEIHGGHHHHHEIHHHHE@HHHEIIHHIIIHHHHHEEHHHEGHHIHHIIHF@CECHGHEDHHIHDH?HGEGCGIHIHHFC<GIIIHGHIDIIIHIIIHHHHFGIIHIIIHIHHDIHHHFIIIHHEHHHHEHHGCHHIHDBDDB
@HISEQ:969:HM2KJBCX2:2:1102:19704:5352 2:N:0:ACTATGCA
GAAACGGAAACGCCCAACTATCCCTATTAATCATTACGTCGATCCTAGAAACCAACAAAATAGAATCAAACGTCCTATTTCATTATTCCATGCTAATGTATTCAAGCGCGAGCTTGCTTTAAACACTCTAATTTTTTCAAAGTAACAGTCCTGATTTCCCGCGACACCAAATTAATGACATCGTGGTTCGTCAGAAGGGAGAAACCAATAATGCTAGTACGTACAAAGTACGACCGACATATTAGTCCCGAAATTCAACTACGAGCTTTTTAACTGCAACAACTTTAATATACGCTATTGGAGCTGGAATTACCGCGGCTGCTGGCACCAGACTTGCCCTCCAA
+
DDDDDIIIIIIHHHIIIIIIIHHIIHIIIIHIIIIIIIIHIHIIIGIIIIIGHHIHIIIIIFHIIIIIIIIIHHHIIIIIHIIIIIIIIIIHHIIHIIIHHIIHHIHHIIIIHIHHHIIIHEHIIIIHHHHIIIHHHIIIIIIIIIHHHIIIHHHIEIIIHHHHHIIHIIIHHIHHFHHHIIIGHHHHHIEIIIIHEHHIIHHHEGHHHGHIIHIHHHEIIHHHIHIHIHIIIHIHHFHHGEGHHDIIIIIIIIIIIIHCHIIIIIIGHHIGHIHHHEHHIHEHCHIHH=DIGHHEIHIIHIIIIIIIHHIIIIIDHHIHIIIIIHGIIIIHIHIIHIHBDBDD
@HISEQ:969:HM2KJBCX2:2:1102:17695:5306 2:N:0:ACTATGCA
GAAACGGAAACGCCCAACTATCCCTATTAATCATTACAGCGGTCCTAGAAACCAACAAAATAGAACCGATGTCCTATTCTATTATTCCATGCTAATGTATTCGAGCAAAGGCCTGCTTTGAACACTCTAATTTTTTCAAGGTAAAAGTCCTGGTTCCCCACGACGCCCAATAAAGAACATCGGGTTCCCCAGAAGGAAAGACCCGACCGAATCCGTACGCTCGATTAGGAGGACAGATCAGCCCGGTCCAAGGTTCAACTACGAGCTTTTTAACGGCAACAACTTTAATATACGCTATTGGAGCTGGAATTACCGCGGCTGCTGGCACCAGACTTGCCCTCCAA
+
DDDDDIIIIIIIIIIIIIHIIIIIIIIIIIIIIIIIHHHIHIIIIIIHIIIIIIEEHHHHIIHIFIHDHIHEHHIIIHHEHHIIIHIIHHHGIHIIIIIIHDIGHHIIHHIIIHHIHIIIHIIIIIHIIIHHIGIHIIIIIIIHFIIIIIIIHHHIHIIIHIIIHHHIHHHHHIIIIIIHGIIHIHIIGIIIIIHHHIIIIIIIHHIIIHHHIIIIIIIIIIIIIIIIIIIIIHIHHIIIIIHIIGIIIIIHIIIIIIIIIIIIIIIIIIIIIIIIIIIIIIIIIHIIHIHHIIIIIIIGIIIIIIIIIIIIIIIIIIIIIIIIIIIHIIIIIIIIHHHDDDDD
@HISEQ:969:HM2KJBCX2:2:1102:10211:5172 2:N:0:ACTATGCA
GAAACGGAAACGCCCAACTATCCCTATTAATCATTACGTCGATCCTAGAAACCAACAAAATAGAATCAAACGTCCTATTTCATTATTCCATGCTAATGTATTCAAGCGTAAGCCTGCTTTAAACACTCTAATTTTTTCAAAGTAACAGTCCTGATTCCCCACGACACCAAATTAATGACATCGCGGTTCTTCAGAAGGTAGGAACCGATAATGCCAGTGCGTACCGAAGCACGACCAACAATTCGATCCCGAAATTCAACTACGAGCTTTTTAACTGCAACAACTTTAATATACGCTATTGGAGCTGGAATTACCGCGGCTGCTGGCACCAGACTTGCCCTCCAA
+
DDDDDGGHGHHIHCHHIIIIHIHIGHIIIIIIIIIIHHHHHIIHHHIIIIIIIIIIIIGIIIIIHHFFEHIIEHHDHHHHHHHEHHIIHHHICCHIIHHIIHHIIHIIIHHD@FHHHIHHHIIIIHIIIIIIIIIHIIHIIIIHIIIHHIIIIIIIIHIIIHIIIHHEFHIHHHHHHHIHIIIIIIIIIIIIHIIIIIIIIIIIHIIIIIIIIHIIIIGIHIIIIIIIIIIIHHHIHIIHHFEDIIIIIHIIIIIIIIIIIIIIIIIIIIIIHHIIIIHIHIHIIHHIIIHHGIIIHIIIIIIIIIIIIIIIIIHIIIIIIIIIIIIIIIIHIIIHIIIIBCDDD
@HISEQ:969:HM2KJBCX2:2:1102:5333:6506 2:N:0:ACTATGCA
GAAACGGAAACGCCCAACTATCCCTATTAATCATTACGGTGATCCTAGAAACCAACGAAATAGAATCAGTCCGTCCTATTTCATTATTCCATGCTAATGTATTCAGACGTTAGCCTGCTTTAAACACTCTAATTTTTTCAAAGTAACAGTCCTGATTTCCCATCACACCAAATAAATGGCATGAAAGTTCCTCAGAAGGTAGAGATTCATCTCACCAGTGCAGACAATTAAGCCTGACCAATGGGTAAACCCCGAAGTTCAACTACGAGCTTTTTAACTGCAACAACTTTAATATACGCTATTGGAGCTGGAATTACCGCGGCTGCTGGCACCAGACTTGCCCTCCAA
+
DDDDDIIIIIIIIIIIIIIIIIIIIIIGIHIIFHHIIIIIIIIIIIIIIHIHIIIIIGIIIIIHIIIIIIIIIIHIIIIIIIIIIFHIIIIHIIIIHIIIHHIIIIIIIIIIIIIIIIIHIIIIIIIIIIIIIIIIIIIIIIIIIIIIIIIIIHHHHHIIIIIIIIIIIIIIIIIIIIIIIIIIIIIIIHHGIIIIIIIHIIIIIIIIGIIIIIIIIIIIIIIIIIIIIIIIIIIIIIIIIIHGHGDIIIIIIIIIIIIIIIIIIIIIIIIIIIIIIIIIIIIIIIIIHHIIIHIIIIIIIIIIIIIIIIIIIIIIHIIIIIIIIIIIIIIIIIIIIIHIIIHDDDDD
@HISEQ:969:HM2KJBCX2:2:1102:10576:6316 2:N:0:ACTATGCA
GAAACGGAAACGCCCAACTATCCCTATTAATCATTACGTCAATCCTAGAAACCAACAAAATAGGATCGAACGTCCTATTTCATTATTCCATGCTAATGTATTCAAGCGTTAGCCTGCTTTAAACACTCTAATTTTTTCAAAGTAACAGTCCTGTTTCCCTGCAACACCAAATTAATGACATTACAGTTCTTCAGAAAGGAGGAATCAGCGAAACCAGTGCATACCAGTGGCACGACCAACCTGCTGACCCCGAAATTCAACTACGAGCTTTTTAACTGCAACAACTTTAATATACGCTATTGGAGCTGGAATTACCGCGGCTGCTGGCACCAGACTTGCCCTCCAA
+
DDDDDHIIIIIIIIIIIIIIGIHIIIIIIIIIIIIIIIIIIIIIIIIIIGIEHIIIIIIEHHHHHHEHHHIIGHIHHHIIGIHIHHIIHHIIIIHIIHHIIIHIIIIIIIIIHFIIIIIIIIHIIIIHIIHHIIHIIHIIIIIIIIIIIIIIIIIIIHIIIIIIIIHIIIHHIIIIIIIIIIIIIIIIIIHIIIIIIIIIIIIIIIIIHIIHIIHIIIIIIIIIIIIIIIIIIIIIIIIIIHIHFIIIIIIIIIIIIIIIIIIIIIIIIIIIIIHIGIIIIIIIIIIIIIHIIIIIIIIIIIIIIIIIIIIIIIIIIIIIIIHIIIIIIIIIIIIIIIIIIDDDDD
@HISEQ:969:HM2KJBCX2:2:1102:19322:6847 2:N:0:ACTATGCA
GAAACGGAAACGCCCAACTATCCCTATTAATCATTACGGTGATCCTAGAAACCAACGAAATAGAATCAGTCCGTCCTATTTCATTATTCCATGCTAATGTATTCAGACGATAGTCTGCTTTAAACACTCTAATTTTTTCAAAGTAACAGTCCTGATTTCCCATCACACCAAATAAATGGCATGAAAGTTCCTCAGAAGGTAGAGATCCATCTCACCAGTACAGACAATTAAGCCTGACCAATGGGTAGACCCCGAAGTTCAACTACGAGCTTTTTAACTGCAACAACTTTAATATACGCTATTGGAGCTGGAATTACCGCGGCTGCTGGCACCAGACTTGCCCTCCAA
+
DDDDDIIIIIIIHIIIIIIIIIIIIIIIIIIIIIIIIIIIIIIIIIIIIIIFFHIIIIIIIIIIHIIIIIHHIIHHHIIIIGHHIIIIIIIIHGFIHIIGIHHHIIIIIIIIIIIIIIHIHIIIIIIIIIIIIIIIIIHIIIIIHIIIIIIIHIIIIIIIIIIIIIIHHIIIIIG1HIIIIIHIIIIIIHIIIIIIIIIIIIIIIIIIIIIIIIIIIIIIIIIIIIIIIIIIIIIIIIIIIIIHHGDIIIIIIIIIIIIIIIIIIIIIIIIIIIIIIIIIIIIIIIIIIHIIIIIIIIIIIIIIIIIIIIIIIIIIIIIIIIIIIIIIIIIIIIIIIIIIIIIDDDDD
@HISEQ:969:HM2KJBCX2:2:1102:9140:6707 2:N:0:ACTATGCA
GAAACGGAAACGCCCAACTATCCCTATTAATCTTTACATCGATCCTAGAAACCAACAAAATAGAATCTGATGTCCTATTTCATTATTCCATGCTAATGTATTCAAGCGTAAGCTTGCTTTAAACACTCTAATTTTTTCAAGGTAACAGTCCTAATTCCCCATAACATCAAATAAATGACATTATGGTTCTTTAGAAGGTGAGAACCAATAAAACCAGTACATACCAAGGCATGACCGATCCCTTGATCCCGAAATTCAACTACGAGCTTTTTAACTGCAACAACTTTAATATACGCTATTGGAGCTGGAATTACCGCGGCTGCTGGCACCAGACTTGCCCTCCAA
+
@D@DDGIIHIHH</C<FGHHGHHGEHEHH1<CCCEFGHHFHHF?G1<FH?GECH?EHIH1<CHHCEEHHE<F@GHIIH@?FEHGHI@<CHCEEEHHH@CHHCEGHHGIIHIHFHHHGHEHIHIIIIGHHFIHIIIHHHFIIGIIIHGCGFHIHEHHHH?IHFHHHIHHHIHHHHHHHIHHHHHHHEHE8HHIIIIIIHHHHIIIIIHHIIIHHHGIIIIIIIIHHEFEGHEHFIGIHHHIGIHFFHDIIHHG?HHIIHIIIHIHIHGEHIHHFHECHGIIIIHHEHIIIIIIHIIHIIHIIHIIHHHGHIHIHHHCGIHFIIIIIIHGIIIHGIIIGIIHBDDDD
@HISEQ:969:HM2KJBCX2:2:1102:6301:7402 2:N:0:ACTATGCA
GAAACGGAAACGCCCAACTATCCCTATTAATCATTACGTCAATCCTAGAAACCAACAAAATAGGATCGTCGTCCTATTTCATTATTCCATGCTAATGTATTCAAGCGTTAGCCTGCTTTAAACACTCTAATTTTTTCAAAGTAACAGTCCTGTTTCCCCGCAACACCAACTTAATGGCATTACGGTTCTTCAAGAAGGAGGAATCAGCAAAGCCAGTGCATACCAATGGCACGACCAACTTGCTGACCCCGAAATTCAACTACGAGCTTTTTAACTGCAACAACTTTAATATACGCTATTGGAGCTGGAATTACCGCGGCTGCTGGCACCAGACTTGCCCTCCAA
+
<B<B0<<C@CG1/<?G?CFF1<C11DH1D1FHHGEF11DC@E<<F1D1<CG11DGC1F1<DG11<<1<1<C/<0<CCGC111DGHII<111<<CHHHHHHGHHHDGHIHIDC@<61FHEHHHHGDF@<FHHIFHIH11DHFIIHGEIIHGHHHGHHC?HEF<GEEEHHIHEIHHHHHHHEFHH@CEHEGCGIIFHEIIHGIIHF0HGHHHFHEHGHHGIIIHEHC<H@HHHCCHHFIIHE@E@FIIHEHFFHIIHECEHHGHIIIIHEIIHEHFEEED1D?FD1HIHHHIHHHCEC@F1IIHIIGIGIHIIGIIHDHFFHH@@HEIHIIHHCHEEHIHHID@B00
@HISEQ:969:HM2KJBCX2:2:1102:7740:7640 2:N:0:ACTATGCA
GAAACGGAAACGCCCAACTATCCCTATTAATCATTACGTCGATCCTAGAAACCAACAAAATAGAATCAAACGTCCTATTTCATTATTCCATGCTAATGTATTCAAGCGTAAGCCTGCTTTAAACACTCTAATTTTTTCAAAGTAACAGTCCTGATTCCCCACGACACCAAATTAATGACATCGCGGTTCTTCAGAAGGTAGGAACCGATAATGCCAGTGCGTACCGAAGCACGACCAACAATTCGATCCCGAAATTCAACTACGAGCTTTTTAACTGCAACAACTTTAATATACGCTATTGGAGCTGGAATTACCGCGGCTGCTGGCACCAGACTTGCCCTCC
+
DDDDDGIIIIIHIHIIIIIIIHIIIIIIIIIIIIIIIIIIIIIIIIHIIIIIIIIIIIIIIIIIIIIIIHIIIIIIIIIIIIIIIIIHIIHIHHIIIIHHHHIIIHIIHIIHHIIIIIIIHHIHIIIIIIHIHHIHHIIIIIIIIHIHIIIIIIIIIIIIIIIIIIIGIHHIIIIIIIIIIIIHFHHHIIIIIIIIIIHIIIIIIIIHIIIIIIIIHIIIIIIIIIIHIIIIIIIHIIIHIIGIIIIIIIIIIIIIIIIIIHIIIHHIIIIIIIIIIIIIIHIIIIIIIIIIHIIIIIIIIIIIIIIIIIHIIIIIIIIGIIIIIIIIIIIIHCIIIIDDDDD
@HISEQ:969:HM2KJBCX2:2:1102:11862:8244 2:N:0:ACTATGCA
GAAACGGAAACGCCCAACTATCCCTATTAATCATTACGTCGATCCTAGAAACCAACAAAATAGAATCAAACGTCCTATTTCGTTATTCCATGCTAATGTATTCAAGCGTGAGCCTGCTTTAAACACTCTAATTTTTTCAAAGTAACAGTCCTGATTCCCCAAGACACCAAATTAATGACATCATGGTTCGTCAGAAGGTAGGAATCAATAATACCAGTACGTACAATAGCACGACCAATAAATTGATCCCGAAATTCAACTACGAGCTTTTTAACTGCAACAACTTTAATATACGCTATTGGAGCTGGAATTACCGCGGCTGCTGGCACCAGACTTGCCCTCCAA
+
DADDDHIHIIIIIIIIIIIIIIIIIIIIIIIIGIHIIIHIIIIIIIIIIIIIIIIIIHHIIIHHIHIIIIIHHGHGGHHIIIIIIHIIHIHIGHIIIIHIIHGHHHHHIIHHIHIIIIIIIIHIIIIIIIIIHIHIHIIIIHIIIGHHHHIHHIIHIIHHGIHHHIHIIIIIIIIIIIIIHHIIIIIIHIIIIIIIIIIIIIHIIIIIIIHIHIIIIIIIHHIHHHIIIIIHIIIIIIIHIIHH<IIGIGIIIIIIIIIIIIIIHIIHIIIIIIIIIIHIIIIIIIHIIIIIIIIIIIIIIIIIIIIIIIIIIGIIIIIIIIIIIIGIIIIIIIIIIIIIDDDDD
@HISEQ:969:HM2KJBCX2:2:1102:8566:7933 2:N:0:ACTATGCA
GAAACGGAAACGCCCAACTATCCCTATTAATCATTACGTTGATCCTAGAAACCAACAAAATAGAATCGAACGTCCTATTTCATTATTCCATGCTAATGTATTCAAGCGCGTGCCTGCTTTAAACACTCTAATTTTTTCAAAGTAACAGTCCTGACTCCCCACAACATCAAATTAATGACATCATGATTCATCAGAAGGGAGAAATCAATGACATTAGTACGTACCGAAGGCACGACCGACGTATTGATCCCGAAATTCAACTACGAGCTTTTTAACTGCAACAACTTTAATATACGCTATTGGAGCTGGAATTACCGCGGCTGCTGGCACCAGACTTGCCCTCCAA
+
@DDDD1ECGCHEHICGEEHIIHHIE<CE@HH?EECHHHIIF?@E@GH?CGHHHHHIEHEHEIEGE@EHHHE?FEGHIIECCHEEC@GE1C1FE?CHIHIGHCHHHHHCHHHDHHHEB<<HHHIHHIGIIEGGFHEEHHHCGIHIHHHFHHHIEHFEHHHHECGHHFHEIHHEIIIIIHHHHHFDEHHHH?FIHHFHE&GIIIIHEFFHCHE8IIHHEIHHHIIIHHGHHGHIIHIGI<HHGHD<FIHHHDHEHHIHEHHHHHDHFHEHCEHFHECDCEHHFEFFGCIHIIGIIHHEHEHIIGIHHHHGEEHH?HHHHIIIIHHGIHIIIIHHHHEHHDHGF?A@BD
@HISEQ:969:HM2KJBCX2:2:1102:12184:7130 2:N:0:ACTATGCA
GAAACGGAAACGCCCAACTATCCCTATTAATCATTACGTCAATCCTAGAAACCAACAAAATAGGTTTGAACGTCCTATTTCATTATTCCATGCTAATGTATTCAAGCGTTAGCCTGCTTTAAACACTCTAATTTTTTCAAAGTAACAGTCCTGTTTCCCTGCAACACCAAATTAATGGCATTACAGTTCTTCAGAAAGGAGGAATCAGCGAAACCAGTTCATACCAGTGGCACGACCAACCTGCTGACCCCGAAATTCAACTACGAGCTTTTTAACTGCAACAACTTTAATATACGCTATTGGAGCTGGAATTACCGCGGCTGCTGGCACCAGACTTGCCCTCCAA
+
BDDBDHIIIIIFHHGHIIIIIIHHHHHIHHHGHIIIIIHHHIHHIIIIIHIICHHHHHIIIIHHCGHHHIHHHF@GHIIIIIIIIIIEHHI?HIIEHHIIIIHIIIHHHHHGHIHHHIIIIHIIIIIHHHHIIIIHIIHIHHHHHHIIIIIIIIIIIIIIIIHHIIIIIIIHIIIHIIIIIIIIHIIIIIIIIIIHIHIIIIIIIHGIIIIHHIIIHHIIIIIIIIIIIIIIIIHIIIIIIIHHGIIIIIIIIIIIIIHIIIIIIIHIIIHIIHGIIIIHHIIHIIIIIIIGIHIIIIIIIHIIIIIIIIIIIIIIIIIIIIIIIIIIIIIIIIIIIIIIIDDDDD
@HISEQ:969:HM2KJBCX2:2:1102:20514:8416 2:N:0:ACTATGCA
GAAACGGAAACGCCCAACTATCCCTATTAATCATTACGTCAATCCTAGAAACCAACAAAATAGGATCGAACGTCCTATTTCATTATTCCATGCTAATGTATTCAAGCGTTAGCTTGCTTTAAACACTCTAATTTTTTCAAAGTAACAGTCCAAATTCCCCAAAACACCAAATTAATGGCATTAAGGTTCATCAGGAAGGAGGAATCAGTGAGACCAGTACATACCAGAGGCATGACCAACCTACTAACTCCGAAATTCAACTACGAGCTTTTTAACTGCAACAACTTTAATATACGCTATTGGAGCTGGAATTACCGCGGCTGCTGGCACCAGACTTGCCCTCCAA
+
DDDDDIIIIIIIIIIIIHIIIIIIIIIIIIIIIIIIIIIIIIIGIIIIIIHHHHIIIIIIIIIHIIIIIHEHIIIIIIIIIIIIHIHEHIHIGHIIHIIIIHHIIIIIIHIHIHHIIIIIIIGIHGHHHHHIIIIIIIIIIIGIIIIIHIIHHIIHIIIHIGIIHIHHIIIIIIHHHHIHIIIIIIHIIIIIIIIIIIIHIHIIHIIIIIIHIIIIIIIIIHIIIIIIIIIIIIIIIIIIIIHHHHGHHIIIIIIHHHIHIIIIIIIIIIIIIIIIIIIIIIIIIHHGHIIIIIIIIIIIIIIIIIIIIIIIIIIIIIIIIIIIIIIIHIIIIIIIIIIIIDDDDD
@HISEQ:969:HM2KJBCX2:2:1102:16979:8473 2:N:0:ACTATGCA
GAAACGGAAACGCCCAACTATCCCTATTAATCATTACGTCAATCCTAGAAACCAACAAAATAGGATCAAACGTCCTATTTCATTATTCCATGCTAATGTATTCAAGCGTTAGCCTGCTTTAAACACTCTAATTTTTTCAAAGTAACAGTCCTGTTTCCCTGCAACACCAAATTAATGACATTACAGTTCTTCAAGAAGGAGGAACCAGTAAAGCCAGTACATACCAGAGGCACGACCAACCTACTAATCCCGAAATTCAACTACGAGCTTTTTAACTGCAACAACTTTAATATACGCTATTGGAGCTGGAATTACCGCGGCTGCTGGCACCAGACTTGCCCTCCAA
+
ADDDDIHIIIIHIIIIIIIIIIIIIIIIIIIIIIIIIIIGIIIIIIIIIHIIIIIIHHGHIIGHIIIIIIIFGHIIIHIIIIIIIIHIIIIHHHHIIIIIIIIHIIIIIHIIHIIIHIIHHIIIIIIIIIHIIIIIIHHIIIIIIHIIIIIIIIIIIIIIIIIIHHHIIIIIHIIIIIIIIIIIIIIIIIIIIIIIIIIIIIHHHEIIIIIIIIIIIIIIIIIIIIIIIIIIIIIIIIHIIHHHDIIHIIIIIIIIIIIIIIHIIIIIIIIIIHHIIIIIIIIHIIIIIHIIHGIIIIIIHIIIIIIIIIIIIIIIIIIIIIIIIIIIIIIIIIIIIIIIIDDDDD
@HISEQ:969:HM2KJBCX2:2:1102:18441:8455 2:N:0:ACTATGCA
GAAACGGAAACGCCCAACTATCCCTATTAATCATTACGTCAATCCTAGAAACCAACAAAATAGGATCGAACGTCCTATTTCATTATTCCATGCTAATGTATTCAAGCGTTAGCTTGCTTTAAACACTCTAATTTTTTCAAAGTAACAGTCCAAATTCCCCAAAACACCAAATTAATGGCATTAAGGTTCATCAGGAAGGAGGAATCAGTGAGACCAGTACATACCAGAGGCATGACCAACCTACTAACTCCGAAATTCAACTACGAGCTTTTTAACTGCAACAACTTTAATATACGCTATTGGAGCTGGAATTACCGCGGCTGCTGGCACCAGACTTGCCCTCCAA
+
CDDDCIIIHIIIIIIIIIIIIIIIIIIIIIIIIIIHIIIIIIIIIIIIIIIIIIIIGE?GHHHHIIIIHIIIIIHIIIIIIGHHIIIHHIIIHICFHHIIHIHIIIIIIHIHIIIIIIIIIIHIHIIIIIHHIHHIHIIIIIIHIIIHHIIHIHIHHIIHIIHIIIHGIIIIIIIHIIIHFIIIIIIIIHIIIIIIIIIIIHIIIIIIIIIIIIIIIIIHIIIIIIIIIIIIIIIIIIIIIIIHHHHHHIIIIIIIHHIHIIIIIIIIIIIIIIIIIIIIIIIIIIIHIIIIIIIIIIIIIIIIIIIIIIIIIIIIHIIIIIIIIIIIIIIIIIIIIIIIIDDDDD
@HISEQ:969:HM2KJBCX2:2:1102:3472:8324 2:N:0:ACTATGCA
GAAACGGAAACGCCCAACTATCCCTATTAATCATTACATCGATCCTAGAAACCAACAAAATAGAATCTGATGTCCTATTTCATTATTCCAGCTCCAATAGCGTATATTAAAGTTGTTGCAGTTAAAAAGCTCGTAGTTGAATTTCGGGATCAGTACGTTGGTCGTGCCTTAGGTACGTACTGGTGTTACTGGTTTCTACCTTCTGACGAACCATCATGTCATTCATTTGGTGTGGCGGGGAATCAGGACTGTTACTTTGAAAAAATTAGAGTGTTTAAAGCAGGCTCGCGCTTGAATACATTAGCATGGAATAATGAAATAGGACGTTGATCCTATTTTGTTGGTTTCTAGGATTGACGTAATGATTAATAGGGATAGTTGGGGGAACTAGCCGT
+
DDDDDIIIIIIIIIIIHHIIIIIIIIIIIIIIIIIIIIIIIHIIIIHIIIIIIIIIIIHHIIIGHHEHHIIHIHIHHIIEHHHIIIIHHIIIIIIIIIHHHCGHIIIIIHIIIIIIIIHFHIIIGIIHGHIGHHIIIIHEHHIICIHHHIIIIIIIIIHIHIIIIIIIIIIIIIIIIHHHHHIIIIIIIIIIHIIHHIIIIIIIHIIIIIHIIIIIIIIIIIIIIIIIIIIIIIIIHIHHIIIIIIIIIIIIIIIIHIIIIIIIIHIIIIIIIIIIIIIIIIIIIIIIIIIIHHIIIIIIIIIIIIIIIIIIIIIIIIIIIIIIIIIIIIIIIIIIIIIIIIIIIIIIIIIIIIIIIIIIIIIIIIIIIIIIIIIIIIIIIIIIIIIIIIDDDDD
@HISEQ:969:HM2KJBCX2:2:1102:10344:7583 2:N:0:ACTATGCA
GAAACGGAAACGCCCAACTATCCCTATTAATCATTACCTCGACTCCGAAAGCCAACGAAATAGAACCGAGGTCCTATTCCATTATTCCATGCACTAATGTTCAGGCTGTAGCGCCTGCTTTGAGCACTCCAATTTTTTCAAAGTAAACGTGCTGGCCACTCATGGCACTCGGTTAAGAGAACCATAAACGAACCAGCAAGATCGTCCGGGCAAACAGTAAACGCCGCAAGGCGCACCGCTCGCCCGAAACCGAGATCCAACTACGAGCTTTTTAACCGCAACAACATTAATATACGCTATTGGAGCTGGAATTACCGCGGCTGCTGGCACCAGACTTGCCCTCCAA
+
DDDDDIIIIIHIIIIIIIHIHIIIIIIIIIIIIIIIIIIIIIIIIIHIIIIIHIGIIIIIIIIHIIIIIIHHHHHHIIHHGHHHIIIHIIHIIIHIIIIIIIHHIIIIHIIIIIIIIIIIIHIIIIIHHIIIHGIHHIIIIIIIIIIIIIIIIIIIIIIHIIIIIIIHIIIHHHIHIIIIIIIIIIHIIIIHHIIIIIIIIIIIHIIHIHIIIIIIIIIHHIIIIIIIIIIIIIIIIIIIIIIHHIIIIIIIIIIIIIIIIIIIIIIIIIIIIIIIIIIIIIIIIIIIIIIIIIIIIIIIIIIIIIIIIIIIIIIIIIIIIIIIIIIIIIIIIIIIIIIIIDDDDD
@HISEQ:969:HM2KJBCX2:2:1102:20690:6585 2:N:0:ACTATGCA
GAAACGGAAACGCCCAACTATCCCTATTAATCATTACGTCAATCCTAGAAACCAACAAAATAGGATCGAACGTCCTATTTCATTATTCCATGCTAATGTATTCAAGCGTTAGCCTGCTTTAAACACTCTAATTTTTTCAAAGTAACAGTCCTGTTTCCCTGCAACACCAAATTAATGACATTACAGTTCTTCAGAAAGGAGGAATCAGCGAAGCCAGTGCATACCAGTGGCACGACCAACCTGCTGACCCCGAAATTCAACTACGAGCTTTTTAACTGCAACAACTTTAATATACGCTATTGGAGCTGGAATTACCGCGGCTGCTGGCACCAGACTTGCCCTCCAA
+
DBADAGDHHIE@?CHIIIIGCCH1DGHIIIIIIIEFEEHGGHICHHIIIIIIIIIHIIIIHGEEHIHGCHCEDHHHIIHHHIIHHGHE1CCGCFGHIIHHGDEFHEHHGCEHH@HGHHIIHHHEHHIHFG1DECEH?GHHIHHHHEHG@@CIHHFEIIHHHGHIHGEHHIHCHIHHFCFHHIIIIIH?HHHGHF2@EIHEHHGECII;HCFEHI=HHHHIIIIHHHH@AEHCIIHFEHHGEHFCAFCGGCIIIIIIIHHIHIIHHHIHHHHH@EFHCGIHIIHHEFHE@IHHHIIIIHGHHIIIIIIHHCIIIIGIIIHIIIHHGIIGCHHHFFGHIIIIIDCDDD
@HISEQ:969:HM2KJBCX2:2:1102:14274:8577 2:N:0:ACTATGCA
GAAACGGAAACGCCCAACTATCCCTATTAATCATTACATCGATCCTAGAAACCAACAAAATAGAATCTGATGTCCTATTTCATTATTCCATGCTAATGTATTCAAGCGTAAGCTTGCTTTAAACACTCTAATTTTTTCAAGGTAACAGTCCTAATTCCCCATAACATCAAATAAATGACATTATGGTTCTTTAGAAGGTGAGAACCAATAAAACCAGTACATACCAAGGCATGACCGATTCCTTGATCCCGAAATTCAACTACGAGCTTTTTAACTGCAACAACTTTAATATACGCTATTGGAGCTGGAATTACCGCGGCTGCTGGCACCAGACTTGCCCTCCAA
+
DDDDDIIIIIIIIIIHIIIIHIIIIIIIIIIIIIIIIIHIHIIIIHHIIIIHHIIIIIIGIIHIIHHIIIIIIIIIIIHIIIIIIIHIHIIHHHIIIIIIIIIIIIIHIHIHHHIHIIIIIIIIIIIIIIIIIIIIHIIIIIIIIIIIIIIIIIHIIGIIIIIIIIHIHIIIIIIIIIIIIIIIIIIIIIIIIIIIIIIIIIIIIIIIIIIIIIIIIIIIHIIIIIIIIIIIIIIIIIIIIIHHIIIIIIIIIIIIIHIIIHIIIIIIIIIGIHIIIIIIIIIIIIIIIIIIHIIIIIIIIIIIIIIIIIIIIIIIIIIIIIIIIIIIIIIIIGIIIIIIDDDDD
@HISEQ:969:HM2KJBCX2:2:1102:17344:8318 2:N:0:ACTATGCA
GAAACGGAAACGCCCAACTATCCCTATTAATCATTACTCATTTCCCCAAAAACCAACAAAATTCGAGATACGAGTCCTAACTTATTATTCCATGCTAATGTATTCATAACTTTCAGCCTGCTTTAAACACTCTAATTTTTTCAAAGTAAAGGTCCTGGATTGCGAACCCAACCCAGTAAAGGGCAGGAACGTTCTCCAGGAAGATGGTAAGCGCGCATCGGCACTCACACACGATACCGTGGCGGGCCAAGCGCACTATACCAGAAATCCAACTACGAGCTTTTTAACTGCAACAACTTTAATATACGCTATTGGAGCTGGAATTACCGCGGCTGCTGGCACCAGACTTGCCCTCCAA
+
DDDDDIIIIIIIIIIIIIIIIIIIIIIHIIIIIIIIIIIIIIIHIIIIIIIIIIIIIIIHIHHIHHHIIIIHIIHHIIIIIIIIIHIIIIIIHFHFHHIHHDGHHHIIHIIIIIIIHIIIHGIIHIIHIIIIIIIIIIIIIIIIIIIIHIIIIIIIIIIIIIIIIIIIIIIIGIIIHIIIIIIIIIIIIIHIIIIHIIIIHIIIIIHIIIIIIIIIIIIIIIIIIIIIIIIIIIIIIIIIIIIIIHIIIIIIIIIIHIIIIIIIIIIIIIIIIIIIIIIIIIIIIIIIHIIIIIIIIHIIIIIIIIIIHIIIIIIIIIIIIIIIIIIIIHIIIIIIIIIIIIIIIHIIIIIIIDDDDD
@HISEQ:969:HM2KJBCX2:2:1102:12059:9116 2:N:0:ACTATGCA
GAAACGGAAACGCCCAACTATCCCTATTAATCATTACGTCGATCCTAGAAACCAACAAAATAGAACCACAACGTCCTATTCTATTATTCCATGCTAATCTATTCAAGCAATAGCCCGCTTTAAACACTCTAATTTTTTCAAGGTAATGGTCCTGGCTCCCCAACACACCCAATAAAGGACATGCTGGCTCACCAGAAGGAAGACCCGACAGCAGACAGTACTCGCCAAAGACGGACCGCCCGGCCAGGCCTAAAATTCAACTACGAGCTTTTTAACTGCAACAACTTTAATATACGCTATTGGAGCTGGAATTACCGCGGCTGCTGGCACCAGACTTGCCCTCCAA
+
DDDDDHDDEHIIIIIHIIIIIIIIIIIIIIIIIIIIIIIIIIIIIIIIIHIHHIIIIIIIIGHIIIIIHHEEHHFCHHIIIIHHHCHEHCHHE?<DHDF?EFC@HH?EGHHHDHHHDHIIGHH@F@F@FEHHHHHHICIHIIHHIHHHFHGGHHIGEHHHHHGDEHHHE?GHIHHHIGB?HHIIHIIHFFIIGIIIIIIIHHEHIHF@F>?HHHFFFEACDHDEGC@HEHHIIIIIHDIIHHHHCGHHIFHHIIIIIIIIIIIIIIIIHIIIIIIIIIIIIIIHIIIIIIIIIIIIIIIIIIIIIIIIIIIIIIIIIIIIIIIIIIIIIIIIIIIIIIIIIDCDDD
@HISEQ:969:HM2KJBCX2:2:1102:19711:8213 2:N:0:ACTATGCA
GAAACGGAAACGCCCAACTAACCTTATTAATCATTACATCGACTCTAGAAACCAACAAAATAGAATCGGATGTCCTATTTCATTAGTCCATGCTAATGTATTCAAGCGTGAGCCTGCTTTAAACACTCTAATTTTTTCAAGGTAACAGTCCTAATTCCCCGTGACACCAAATTAATGGCATTACGGTTCTTTAGAAGGTGAGAAATCAATAATATCAGTACATACCAACGGCATGACCGAAACATTGATCCCGAAATTCAACTACGAGCTTTTTAACTGCAACAACTTTAATATACGCTATTGGAGCTGGAATTACCGCGGCTGCTGGCACCAGACTTGCCCTCCAA
+
BD@@BH00</<C/C/<10<11<F111<<DH1F<DH@@11DHH<00<111<1<F1<0CFH1<<1D<<1<00<<FH1G1CG<C1CF<1<<GH11G1<<1<<CCHHIIHHH@0GCFIHGHEHGDHFFAHGCHEHDIHEEGEGB<HDBA(11<CEEFB<<<?=HG01IIHE99FHG:FGEIHHEGGEDC</>@@FCEEFHIHF@HHHFIIHHHHHHHHIFFEHIHHGECHGCE@ECCG@FFE1HGHHEE@HE:C?EHFHGC@IHHGHHHFC<CEHHC@FHCHFG?HEHIHHHEHHHHEHCEFHGCGEGFHFG<IGF@DEHIHDIHECEHHFCFFECGCFHEEHCEEDBD@@
@HISEQ:969:HM2KJBCX2:2:1102:11984:9470 2:N:0:ACTATGCA
GAAACGGAAACGCCCAACTATCCCTATTAATCATTACGTCGATCCTAGAAACCAACAAAATAGAATCAAACGTCCTATTTCATTATTCCATGCTAATGTATTCAAGCGTGAGCCTGCTTTAAACACTCTAATTTTTTCAAAGTAACAGTCCTGATTCCCCACGACACCAAATAAATGACATCATGGTTCGTCAGAAGGGAGAAACCAACAATACCAGTACGTACCGAGGCACGACCGACATGATGGCCCCGAAATTCAACTACGAGCTTTTTAACTGCAACAACTTTAATATACGCTATTGGAGCTGGAATTACCGCGGCTGCTGGCACCAGACTTGCCCTCCAA
+
0D@BDHIHIIH?CCC@FEHHHGEHHHHHIHI?GFGHHECHDCGGHIIEGHEGHHFCHIFHGHHEGEHIH?H@<DEEHHF?EHFHHCHH?G1<FHHHIHEEHIHHHHEEHFDDIHHHFHHGH?FHHHIHC?BDHHCEHHHHIHHHEHHFHCFH6GCAHHGHFHHHHEHHHHEHIIIHIIIIHHIIIIIIIHHHHHIII<HIIIIIGIIIIHEGDHHHIHIIHFIHHEHHG@DGHHHHIIIHHHC<IIIIHIHEHHIHHEEHHHIIIHIIHIIHCFIHHIHHHIIIIHHHHGEEHHFIIIHHHHIHHHHFGHHIIIIIIIHFHHEIIIIHGHGIIHIIHIIHDDDDD
@HISEQ:969:HM2KJBCX2:2:1102:4261:10178 2:N:0:ACTATGCA
GAAACGGAAACGCCAACTATCCCTATTAATCATTACGTCAATCCTAGAAACCAACAAAATAGGATCGAACGTCCTATTTCATTATTCCATGCTAATGTATTCAAGCGTTAGCCTGCTTTAAACACTCTAATTTTTTCAAAGTAACAGTCCTGTTTCCCTGCAACACCAAATTAATGACATTACAGTTCTTCAGAAAGGAGGAATCAGCGAAGCCAGTGCATACCAGTGGCACGACCAACCTGCTGACCCCGAAATTCAACTACGAGCTTTTTAACTGCAACAACTTTAATATACGCTATTGGAGCTGGAATTACCGCGGCTGCTGGCACCAGACTTGCCCTCCAA
+
DDDDDIIIIIIIIIHIIIHHHIIIIIIIIIIIIIIIEGHHIIGIIIHHIIHHIIIIHEEHI?GHEHIGIIHIIIIIGHHHHIIIIHHFHIHIHHIIIIIIIFIIIHHIIIHHHIIIIIIHHGHHIIIIIFIHIIIIHIIIHIHIHHIIIIIIIIHHIIIHHIHIIHGIHIHIIHIHIIIIIIIHIIIGIIIIGIHIIIIIIIGHIIIIIIHHEIIIIIIIIIIIIIIIIIIIHIGIIIIIIIHHHIIIHHCHIGIIHEHIIIIIIIIIIIIIIIIHIIIIIIIIIIHIHIFIIIIIIIIIIIIIIIHIIIIGIIIIIIIIIIIIIIHHIIIIHIIIIIIIDDADD
@HISEQ:969:HM2KJBCX2:2:1102:2351:10230 2:N:0:ACTATGCA
GAAACGGAAACGCCCAACTATCCCTATTAATCATTACGTCGATCCTAGAAACCAACAAAATAGAATCAAACGTCCTATTTCGTTATTCCATGCTAATGTATTCAAGCGTGAGCCTGCTTTAAACACTCTAATTTTTTCAAAGTAACAGTCCTGATTCCCCATGACACCAAATTAATGACATCATGGTTCGTCAGAAGGTAGGAATCAATAATACCAGTACGTACAATAGCACGACCAATAAATTGATCCCGAAATTCAACTACGAGCTTTTTAACTGCAACAACTTTAATATACGCTATTGGAGCTGGAATTACCGCGGCTGCTGGCACCAGACTTGCCCTCCAA
+
DDDCDIIIIIIHIIIIHHHIIIIIIHIIIIIIIIIIIIIIIIHIGIHHIHHHIIIGFHFHHIDHHHIIIIIHHHHHEHIIIHHIIIIHIIHIIHHHIHHFHIGIHHHIIIHIIIIIIHHIHIHIIIIHIHIIIHIIIIIIIIIIIIIIHIIHHHHFHHHHHHHHHHHIIHGIIIHIIHHHIIIHIIIIIIIIIIHHIIIIIIIIHHIIIIHHFIIIIIIHIIIIIHIIIIIIIIIIIIIIHIIIIIIHIIIIIHHIIIIIHIIIIIIIIIIIIIIIIIIIIIIHHHHIIIIIIIIIIIIIIIIIIIIIIIIIIIIIIIIIIIIIIIIIIIIIIIIIIGIIDDDDD
@HISEQ:969:HM2KJBCX2:2:1102:14484:10775 2:N:0:ACTATGCA
GAAACGGAAACGCCCAACTATCCCTATTAATCATTACGTCGATCCTAGAAACCAACAAAATAGAATCAAACGTCCTATTTCGTTATTCCATGCTAATGTATTCAAGCGTGAGCCTGCTTTAAACACTCTAATTTTTTCAAAGTAACAGTCCTAATTCCCCATGACACCAAATTAATGACATCATGGTTCGTCAGAAGGTAGGAATCAATAATACCAGTACGTACAATAGCACGACCAATAAATTGATCCCGAAATTCAACTACGAGCTTTTTAACTGCAACAACTTTAATATACGCTATTGGAGCTGGAATTACCGCGGCTGCTGGCACCAGACTTGCCCTCCAA
+
<0<B0G0<E?1<CHIIIIIIIIIIIIIIIIIIIIIII1<GHHIIIIIIHIIHIIIIIGIIIIIIIIIE<GCHHIHHIIHHI1FHHIGIIIIIHIIIIHIHHHHHIFHHHIICEHHHHHHIIIIIIIIIIHIIIIIGIGII1<FHHIIIHCCH/CFFEHII0GHHIIGIIHCEFHIIHE?C@?E/?EHHH,D/D@GGG#####D111FCCC</<D11<1<A:11GFD1<IHC/IIHG<D/HCIHHGIIIIIIIIIIIIIIIIIIIIIIIIIIIIIIIIIIIIIIIIIIIIIIIIIIIIIIIIIIIIIIIIIIIIIIIIIIIIIIIIIIIIIIIIIIIIIIIDDDDD
@HISEQ:969:HM2KJBCX2:2:1102:12562:11124 2:N:0:ACTATGCA
GAAACGGAAACGCCCAACTATCCCTATTAATCATTACGTCAATCCTAGAAACCAACAAAATAGGATCAAACGTCCTATTTCATTATTCCATGCTAATGTATTCAAGCGTTAGCCTGCTTTAAACACTCTAATTTTTTCAAAGTAACAGTCCTGTTTCCCTGCAACACCAAATTAATGACATTACAGTTCTTCAAGAAGGAGGAACCAGTAAAGCCAGTGCATACCAGAGGCACGACCAACCTACTAATCCCGAAATTCAACTACGAGCTTTTTAACTGCAACAACTTTAATATACGCTATTGGAGCTGGAATTACCGCGGCTGCTGGCACCAGACTTGCCCTCCAA
+
DDADDHIIIIIIIIIIIIIIIIIIIIIIIIIIIIIIIIIHIIIIIIIIIIIHHIIHGIGHIIGIHGHIIIHIIIIIIIIIIIIHIIIIIIIHGHFHIIIIIIIHIHIIIHHIHHIIIIIIIIHIHIIIIIIIIIIIIIIIHIIIIHIIHIIIIIIIIIIIIIIIHIIIIIIIIIIIIIIIIIIIIHIIIIIIIHIIIIIIIHIHHIIIIIIIIIIIII=IIIIIIIIIIIHIIIHHHHFIIIHHHII<IIHHIIIIHIIIIIIIIIIIIIIIIIHIIIIIIIIHIIIIIIIIIIIIIIIIIIIIHIIIIIIIIIIIIIIIIIIIIIIIIIIIIIIIIIIIIDDDDD
@HISEQ:969:HM2KJBCX2:2:1102:2995:11457 2:N:0:ACTATGCA
GAAACGGAAACGCCCAACTATCCCTATTAATCATTACATCGATCCTAGAAACCAACAAAATAGAATCTGATGTCCTATTTCATTATTCCAGCTCCAATAGCGTATATTAAAGTTGTTGCAGTTAAAAAGCTCGTAGTTGAACCTTGGACCTGGCTGATCTGTCCTCCTAATCGAGCGTACGGATTCGGTCGGGTCTTTCCTTCTGGGAAACCCGATGCCCTTTACTGGGTGTCGTGGGGAACCAGGACTTTTACCTTGAAAAAATTAGAGTGTTCAAAGCAGGCCTTTGCTCGAATACATTAGCATGGAATAATAGAATAGGACATCGGTTCTATTTTGTTGGTTTCTAGGACCGCTGTAATGATTAATAGGGATAGTTGGGTTCACCATAGGT
+
DDDDDIIIIIIIIHHIHIIIHHIIHIIIIIIGGIIIHHIIIIIIGIIIIIIIIIIIIGHGIIGHHIIIIIIHIIIIHIHIIGIIIIIHHHHIIIIFIIIIH?EHFHHHIIIIIIIIIHIHG@HHIIHHHHHHCCHHHHHIIIIIIIHGHHIHFHIHIIIIGIIIIIIIIIIIEHIIIIIIIIIHIIHIIHHIIHIIIIIHHAIIIIIIIIHIIIIIIIIIIIIIIIIIIIIIIIIIIIIHIIIIIIIIGIIIIIIIIIIIIIIIIIIIIIIHIHIIIIIIIIIHIIIIIIIIIIIIIIIIIIIIIIHIIIIIIIIIIIHIIIIIIIIIIIIIIIIIIIIIIIIIIIIIIIIIIIIIIIIIIIIIHIIIIIIIIIIIIIIIIIIIIIIIIDDDDD
@HISEQ:969:HM2KJBCX2:2:1102:19235:10633 2:N:0:ACTATGCA
GAAACGGAAACGCCCAACTATCCCTATTAATCATTACATCGATCCTAGAAACCAACAAAATAGAATCATGCCGTCCTATTTTATTATTCCATGCTAATGTATTCAAGCAAAATGCCTGCTTTAAACACTCTAATTTTTTCAAAGTAAAGGTCCTGGTTCCCCGCGACACCCAATTAAGGGCATCGCGGTTCTCCAGAAGGTGAGAAATTGACTACACCAGTTCATGCCCCTTAAGGCACGACCGATGTGTCAATCCCGAAATTCAACTACGAGCTTTTTAACTGCAACAACTTTAATATACGCTATTGGAGCTGGAATTACCGCGGCTGCTGGCACCAGACTTGCCCTCCAA
+
@DADDHIIH?HCCHH@CHEHHHG?EE@HHG@GHEHIIIC?EEHEGFHCCGHG1CGHHCG1DCGHG1FE?@@DECCHD@H?@EHHFHH1<FHEHEHIII?FGHGIIIIIHC?H@@CGHIGFGBCFHHIHHHHHIIEHHHHFEIIIHHGHIIGIHEHGHHHH<<EEC.=HHEIIIHFIIIIIIIHHHEFHFIIHEGHIIHGIHIIIIIIIIIIIHFHIGHIIHHHG<IIH<EEIIIHHIIIIHIIIIGIHEHGHHHIHIIIHIIIIIHHHHFIHHGHIIIIIIIHIIHIIIIHHEIIIIIHHDHHIIIIIIIIIIIIHIIIIIIHHIIIIHIIIGIIIIIIIHHIHIIHDDDDD
@HISEQ:969:HM2KJBCX2:2:1102:15750:11554 2:N:0:ACTATGCA
GAAACGGAAACGCCCAACTATCCCTATTAATCATTACGTCAATCCTAGAAACCAACAAAATAGGATCAAACGTCCTATTTCATTATTCCATGCTAATGTATTCAAGCGTTAGCCTGCTTTAAACACTCTAATTTTTTCAAAGTAACAGTCCTGTTTCCCTGCAACACCAAATTAATGACATTACAGTTCTTCAAGAAGGAGGAACCAGTAAAGCCAGTGCATACCAGAGGCACGACCAACCTACTAATCCCGAAATTCAACTACGAGCTTTTTAACTGCAACAACTTTAATATACGCTATTGGAGCTGGAATTACCGCGGCTGCTGGCACCAGACTTGCCCTCCAA
+
DDDDDIIIIIIIIIIIIIIIIIIIIIIIIIIIGIIIIIHIIIIHGHHEHIIHIHIIIHHHIIHIIIIIIECGGHIFHHIHIIGIIIHHHIHIHFCGIHIHIHHHIIIHHHHHIHIIIIHIIIHIIIIIIIIIIIIIIIIIIIIIIIIIIHIHIIIIIIHIIIIIIIIHIIIIHIIIIIIIIIIIIIIGIIIIIIIIIIIIIIHHIIIIIIIIIIIIIIIIIGII<IIIIIIIIIIIIIHIIHHGEIHHIIIIIIIIIIHIIIHIIIIIIIIIIIHIIIIIIIIHIIIIIIIHIHIIIIIIIIIIIIIIIIIIIIIIHIIIIIIIIIIIIIIIIIIIIIIIIDDDDD
@HISEQ:969:HM2KJBCX2:2:1102:19478:11886 2:N:0:ACTATGCA
GAAACGGAAACGCCCAACTATCCCTATTAATCATTACGGTGATCCTAGAAACCAACAAAATAGAATCATGCCGTCCTATTTTATTATTCCATGCTAATGTATTCAAGCAAAATGCCTGCTTTAAACACTCTAATTTTTTCAAAGTAAAGGTCCTGGTTCCCCGCGACACCCAATTAAGGGCATCGCGGTTCTCCAGAAGGTGAGAAATTGACTACACCAGTTCATACCCCTTAAGGCACGACCGATGTGTCAATCCCGAAATTCAACTACGAGCTTTTTAACTGCAACAACTTTAATATACGCTATTGGAGCTGGAATTACCGCGGCTGCTGGCACCAGACTTGCCCTCCAA
+
ADDDDIIIIIIIHIIIIIIIIIIIIIIIIGIIIIIIIIIIIGIHIIIIIIIIHHIHIIIHIIIIIIIIIGHHHIIHHIIIHHHHIIHIIIHIGFHIGHHIHFIIIIIIIIIIIIIIIIIIIIIIIIIIHHIHIIIIIIIIIIIHHIIIGIIHIIIHHHIIHIIHHHIHGGIIIIHIIIHIIIIIIIIHHIIIIIIIIIIHGIIIIHIIIIIIIIIHIIIIIIHIIIIIGIIHIIIIIIIHIIIIIIIIIHHIIIIIIHIIIHIIIIIIIIIIIIIIIIIIIIIIIIHHIHIIIIIHIIIIIGIIIIIIIIIIIIIIIIIIIIIIIIIIIIIIIIIIIIIIIIIIIIIDDDDD
@HISEQ:969:HM2KJBCX2:2:1102:6145:12748 2:N:0:ACTATGCA
GAAACGGAAACGCCCAACTATCCCTATTAATCAGTACGTCAATCCTAGAAACCAACAAAATAGGATCAAAGGTCCTATTTCATTATTCCATGCTAATGTATTCAAGCGTTAGCCTGCTTTAAACACTCTAATTTTTTCAAAGTAACAGTCCTGTTTCCCTGCAACACCAAATTAATGACATTACAGTTCTTCAAGAAGGAGGAACCAGTAAAGCCAGTGCATACCAGAGGCACGACCAACCTACTAATCCCGAAATTCAACTACGAGCTTTTTAACTGCAACAACTTTAATATACGCTATTGGAGCTGGAATTACCGCGGCTGCTGGCACCAGACTTGCCCTCCAA
+
D@D?01<00/1<///<CH<<11<<C<<1<111<1<D1<1<D0111<<GH1<1<<10<1<1111<<FH1@<1<11<1<D1<<D<<C1<11FEC<FHFIHHHIHHHHIDGHHIHHIHGIHHIIIIIIIIHHGHHHHHHHIIIIIHIHHHHHIHIHHHHHIIIIIIIIIIIIIHFHHIIHGHGHEIIHHIIHGIIIIHHIIIIHIIIIHIHIIIIIIIIIIIIIHIIIIHHIIIIIIHIH?HIIHGGDHHHIHIIIIHHHIIIHHHIIIIIIIIIHHGIHGIIIIIHHHEIHIIIHHIIIIIIIIIIIHEIHHIIIIIIIIIIIIIIIIIIIIIIIIIIIHIHIDDDDD
@HISEQ:969:HM2KJBCX2:2:1102:15843:12424 2:N:0:ACTATGCA
GAAACGGAAACGCCCAACTATCCCTATTAATCATTACGGTGATCCTAGAAACCAACGAAATAGAACCAATCCGTCCTATTTCATTATTCCATGCTAATGTATTCAGACGTTAGCCTGCTTTAAACACTCTAATTTTTTCAAAGTAACAGTCCTGATTTCCTATCACACCAACTAAATGGCATGAAAGTTCCTCAGAAGGTAGAGATTTATCTCACCAGTACAGACAATTAAGCCTGACCAATGGGTAAACCCCGAAGTTCAACTACGAGCTTTTTAACTGCAACAACTTTAATATACGCTATTGGAGCTGGAATTACCGCGGCTGCTGGCACCAGACTTGCCCTCCAA
+
DADDDHIIHDIEHIIIIIIIIH?GHIIIIIEHICHHIFH@CHHIHEHIHIHHGHHIE?HHHHGHIIIHHFHHEHHGHIG1DHEHIIHHIIIIIGE@@<IHHHIHEHGHHHGHDHFHEHEHFHIGGHHFHHIIIIHHGHHHIIIHHIHHIIHIIIGHHHIIIHFCIHHEHIIIIGFHEH;HIIIIIIIHHHIIIIIIIIHIIIIHIHEIHHIHIIHIIIHHHHIIIIIIIIIIIHHGIIIIIIIHHHEIIIIHIIIIIIIHIIIIIIIIIIIIIIIIIHFIIIIIIIIIHIIIIIIIDHIIIIIIIIIHIIIIIIIIIIIIIIIIIIIIIIIIIIIHIIIIIIIDDDDD
@HISEQ:969:HM2KJBCX2:2:1102:17656:12613 2:N:0:ACTATGCA
GAAACGGAAACGCCCAACTATCCCTATTAATCATTACATCGATCCTAGAAACCAACAAAATAGAATCGGATGTCCTATTTCATTATTCCATGCTAATGTATTCAAGCGTGAGCCTGCTTTAAACACTCTAATTTTTTCAAGGTAACAGTCCTAATTCCCCGTGACACCAAATTAATGGCATTACGGTTCTTTAGAAGGTGAGAAATCAATAATATCAGTACATACCAACGGCATGACCGATACATTGATCCCGAAATTCAACTACGAGCTTTTTAACTGCAACAACTTTAATATACGCTATTGGAGCTGGAATTACCGCGGCTGCTGGCACCAGACTTGCCCTCCAA
+
DDCDDIIIIIIIHIIIHIIIHIIIIIIIIIIIIIIIIIIIIIIIIIIIIIIIHHHIIIIHIIIHIIIIIIIIHHHHIHIIIIIIIHHIIIIGHIIIIHIIHGHIHHHIIIIIIIIIIIIIIIIIIIIIIIIIIIIIIIIIIIHHIIIIHIIIIIIIIIIIIIIIIIIHIIIIHIIIIIIIIIIIIIIIIIIIIIIIIIIIIIIIIIIIIIIIIIIIIIIIIIIIIIIIIIIIIIIIIIIIIIIHHHIIIIIIIIIIIIIIIIIIIIIIIIIIIIIIIIIIIIIIIIIIIIIIIIHIIIIIIIIIIIIIIIIIIIIIIIIIIIIIIIIIIIIIIIIIIIIIIIDDDDD
@HISEQ:969:HM2KJBCX2:2:1102:18262:13157 2:N:0:ACTATGCA
GAAACGGAAACGCCCAACTATCCCTATTAATCATTACGTCGATCCTAGAAACCAACAAAATAGAATCAAACGTCCTATTTCATTATTCCATGCTAATGTATTCAAGCGTAAGCCTGCTTTAAACACTCTAATTTTTTCAAAGTAACAGTCCTGCTTCCCCACGACACCAAATTAATGACATCGCGGTTCTTCAGAAGGTAGGAACCGATAATGCCAGTGCGTACCGAGGCACGACCAACAATTCGATCCCGAAATTCAACTACGAGCTTTTTAACTGCAACAACTTTAATATACGCTATTGGAGCTGGAATTACCGCGGCTGCTGGCACCAGACTTGCCCTCCAA
+
<D0DDEHHCH1E</<EE01FHHI1CCFEHIEC<D1<<<<1<<@10<FEHEG1C@1EG1DFGG<1FC@@@1E@C@00<<<C1CC@<?1G?1DHC<FC@FHIHEHCG=HEEHHIIHHHHFGFHHHFHEIHIHF<CGEH?ECHHHEDGEHHCC@GF$ACD5EEAHIHHGF@DHGC/FEHHFCHC8<CC<</HG#EGCCHH@GHCCDCFD>D<<D@@<ADHC88EHGGECEEHAADHG?EHGD<1<0<1HHC<HHIHCEHEHC<<<CCC1EFIIH@CDC<1HGFGF<<<<<HFGIIHEFCFD<<C@GDC@D@CCCDC/?CD@IHIIHHGCHCEHHHHGC@C/<<00@DD
@HISEQ:969:HM2KJBCX2:2:1102:13009:13379 2:N:0:ACTATGCA
GAAACGGAAACGCCAACTATCCCTATTAATCATTACGTTGATCCTAGAAACCAACAAAATAGAATCGAACGTCCTATTTCATTATTCCATGCTAATGTATTCAAGCGCGTGCCTGCTTTAAACACTCTAATTTTTTCAAAGTAACAGTCCTGATTCCCCACGACACCAAATTAATGACATCATGGCTCCTCAGAAAGGAGAAACCAATAACACCAGTACATACCAGAGGCATGACCGACGTATTGATCCCGAAATTCAACTACGAGCTTTTTAACTGCAACAACTTTAATATACGCTATTGGAGCTGGAATTACCGCGGCTGCTGGCACCAGACTTGCCCTCCAA
+
DDDDDIIIHIIIIIIIIIIIIIIIIIIHIIIIIIIIIIIIIIIIIIIIHIIIHHHIHIIIHEHIIIIHIIIIIIIIHIIHIHIIIIIEHHIIFHIIIIIIIIIIIIIIIIIIHHHIIHIIHHFHIIFHIGHHHIIIIIIHHHHIHHHIHIHIEHHIGHHIIHGIIIGIIIIIHIIHEGIHIIIHHHHHHHIIIIIIIIIGHHHIHHEGHHHHHHHHHGFIIIGIHHHGHHIIGHHHIHHHHGHGFIHIIHHHGHHHHHHHCEG@?CE?HHHHEEHCIHIHHGECCIIHIIHHIIIIHHHHIIIIIIHHIHHHHIIHIIHIIIIHHGIHHEEFHGHFHHHH@CDDD
@HISEQ:969:HM2KJBCX2:2:1102:12797:13158 2:N:0:ACTATGCA
GAAACGGAAACGCCCAACTATCCCTATTAATCATTACGGTGATCCTAGAAACCAACGAAATAGAATCAGTCCGTCCTATTTCATTATTCCATGCTAATGTATTCAGACGATAGTCTGCTTTAAACACTCTAATTTTTTCAAAGTAACAGTCCTGATTTCCCATCACACCAAATAAATGGCATGAAAGTTCCTCAGAAGGTAGAGATCCATCTCACCAGTGCAGACAATTAAGCCTGACCAATGGGTAGACCCCGAAGTTCAACTACGAGCTTTTTAACTGCAACAACTTTAATATACGCTATTGGAGCTGGAATTACCGCGGCTGCTGGCACCAGACTTGCCCTCCAA
+
DCDDDIIIIIIIIIIIIIIHIIIIIIIIIIIIHIIIIIGHIIIIIIIIIIIECHIGHHIGHICHIIIIIIHHHIIIIIIIIEHHIIIIIIIIHIIIIIHIIIIIIIIIIIIIIIIIIIIIIIIIIIIIIIIIIIIIIIIIIIIIIIHIIHIIIIIIIIHIIIIIIIIIIIIIIIIIIIIIIIIIIIIIIHIIIIIIIIIIIIIIIIIIIHIIIIIIIIIIIIIIIIIIHIIIHHIIIIIIIIIIIHIIIIIIIIIIIIIIIIHHIIHIIIHIIIIIIIIIIIIIIIIHHIIIIIIIIIIIIIIIIHIIIIIIIIIIIIIIIIIIIIIIIGIIIIIIIIIIIIIDDDDD
@HISEQ:969:HM2KJBCX2:2:1102:10854:13961 2:N:0:ACTATGCA
GAAACGGAAACGCCCAACTATCCCTATTAATCATTACGTCGATCCTAGAAACCAACAAAATAGGGTCAAACGTCCTATTTCATTATTCCATGCTAATGTATTCAAGCGTGTGCCTGCTTTAAACACTCTAATTTTTTCAAAGTAACGGTCCTGATTCCCCATGACACCAAATTAATGACATCACAGTTCGTCAGAAGGTAGAAATCAATAATACCAGTGCATACCGGAGGCACGACCAATATATTGATCCCGAAATTCAACTACGAGCTTTTTAACTGCAACAACTTTAATATACGCTATTGGAGCTGGAATTACCGCGGCTGCTGGCACCAGACTTGCCCTCCAA
+
DDDDDIIIIIEHDHHDEHIFHHIIIGIIIHCHHIIIIHIIIGHHIIIIIIHFHEHHHIHHEGCHIHEHIIIGIEGHHIHIHIIIIIIIIIIIGIIIIIIIIFHHHIHIIIIIIHIIIIIIIIHIIIIHIHHIIIIIIIIIIIHIHIIIIIIIIIIIIIIHHHHFHHHHHHHFEIIIHIHIIIIHIIHFHIIIIHIIIIIIIIIIHIIIIIIIIHHIIHIHIIIIIIIIH@HIHHHEIIHIIIIHGIIHHGIIIIIIIIIIIHHHIHIIIIIHGIHIIHIIIIIIIHIIIIIIIIIIIHHHHIIIIIIIIIIIHIIIIIIIIIIHIIIIIIIIIIIIIIIIIDDDDD
@HISEQ:969:HM2KJBCX2:2:1102:16579:15276 2:N:0:ACTATTCA
GAAACGGAAACGCCCAACTATCCCTATTAATCATTACATCGATCCTAGAAACCAACAAAATAGAATCGGATGTCCTATTTCATTATTCCATGCTAATGTATTCAAGCGTGAGCCTGCTTTAAACACTCTAATTTTTTCAAGGTAACAGTCCTAATTCCCCGTGACACCAAATTAATGGCATTACGGTTCTTTAGAAGGTGAGAAATCAATAATATCAGTACATACCAACGGCATGACCGAAACATTGATCCCGAAATTCAACTACGAGCTTTTTAACTGCAACAACTTTAATATACGCTATTGGAGCTGGAATTACCGCGGCTGCTGGCACCAGACTTGCCCTCCAA
+
@DB@BHGIHIHHHIIGHEHFHHIHIHEHIIIHHHHFHHIHDHI1CGHHIFHEHIIIGIIHEIGHHHED=DD?G1<DEHHI?FHHHHEGD?C1DHHIHEFH@HEHHCIHHCGEEGHEHHHHIHHGHFHHHIIIHIIIHHIHHGHIIGIHHHIIIIHHDHFHHHGHHHEIIHHHHIIIHHIGHIIHHHIHIHIIIHIIIIHHHHIHIHIIHIIHIIIIIIIIIIIFHIIHHIIIIIIIIIIIIIFHHHIIIHDIHIHIIIIIIIIIIIIIIIIIIHIIIIIIIIIIIIIIIIIIIIIIIIIIIIIIIIIIIIIIIIIIHIIIIIIIIIHIIIIIIIIIIGIIIHDACDD
@HISEQ:969:HM2KJBCX2:2:1102:20982:14337 2:N:0:ACTATGCA
GAAACGGAAACGCCCAACTATCCCTATTAATCATTACGTCGATCCTAGAAACCAACAAAATAGAATCAAACGTCCTATTTCATTATTCCATGCTAATGTATTCAAGCGCGAGCTTGCTTTAAACACTCTAATTTTTTCAAAGTAACAGTCCTGATTTCCCGCGACACCAAATTAATGACATCGTGGTTCGTCAGAAGGGAGAAACCAATAATGCTAGTACGTACAAAGTACGACCGACATATTAGTCCCGAAATTCAACTACGAGCTTTTTAACTGCAACAACTTTAATATACGCTATTGGAGCTGGAATTACCGCGGCTGCTGGCACCAGACTTGCCCTCCAA
+
BDDDBHHIIIEHHIIIIIHHHIIIGIIIIIHIIHHIHHHHIHHHIIHHHIHHHHIGIIIHIIIHHEHHIIHF<CEEHGEHHHIGHHFHEHCHH?GEHHHHHEFHHHHIHHIHHHHHHEFHEGHBFGHHHHIII@HGHHIHIIHHHIIIGIHHHGIIIIIIIIGIIHGIIIIIIIHIHHIIIIIHHIHIIIIHHIIIIIIIIIIIIIIHHHHIIIIIIIH<IIIIIIIIIHHIHIHGIHGIIHFIIHGHIIIIIIIIIIIIIIHIIIHIIIIIIIIIIIIIIHIIIIHHIIHGIIIIIIIIIIIIIIIIIIIIIIGIIIIIIIIIIIIIIIIHIIIIIIIDDDDD
@HISEQ:969:HM2KJBCX2:2:1102:2561:15714 2:N:0:ACTATGCA
GAAACGGAAACGCCCAACTATCCCTATTAATCATTACGTCAATCCTAGAAACCAACAAAATAGGATCAAACGTCCTATTTCATTATTCCATGCTAATGTATTCAAGCGTTAGCCTGCTTTAAACACTCTAATTTTTTCAAAGTAACAGTCCTGTTTCCCTGCAACACCAAATTAATGGCATTACAGTTCTTCAGAAAGGAGGAATCAGCGAGACCAGTACGTACCAATGGCACGACCAACCTGCTGACCCCGAAATTCAACTACGAGCTTTTTAACTGCAACAACTTTAATATACGCTATTGGAGCTGGAATTACCGCGGCTGCTGGCACCAGACTTGCCCTCCAA
+
?@DDBEHIIIIEHDHEHCHIGHHGHGHHIIIIFIIIIIIIIGHEECHHIIII1GHHIHHGHHIIIICEHCHHC<<GHH1GHIHFHHFGHHH1<<FHHHIIIHEFIIHIHIHDHHHHIHGIHIIIHHIIHGHGHGIIHIHGHHGIHHEEDHEEHHHIHGEGHHIIHHHHIHHHHHHHHIHHFHIHIIIHIHIIIIIIIHIIIHHEHIIIIIIHIIIIGGIIIIIHFEIHFHGIIIHGIIIIIFGHEHGIIIHHIGIIIIIIIHIIIIHGHIIIHIIIIIIIHGHEHHIHIIIGIIIIIHHIGHIIIIIIIIIIIHIIIIHIIIIIIIIHHIIIHIIIIIIIHB@DDD
@HISEQ:969:HM2KJBCX2:2:1102:19918:15680 2:N:0:ACTATGCA
GAAACGGAAACGCCCAACTATCCCTATTAATCATTACGTCGATCCTAGAAACCAACAAAATAGAATCAAACGTCCTATTTCATTATTCCATGCTAATGTATTCAAGCGCGAGCCTGCTTTAAACACTCTAATTTTTTCAAAGTAACAGTCCTGATTTCCCACGACACCAAATTAATGACATCGTGGTTCGTCAGAAGGTAGGAATCAATTTGACCAGTACGTACCGAGGCACGACCGATCAACTGATCCCGAAATTCAACTACGAGCTTTTTAACTGCAACAACTTTAATATACGCTATTGGAGCTGGAATTACCGCGGCTGCTGGCACCAGACTTGCCCTCCAA
+
DDBDDHICHHFHIIGDHHIIII@HHHHFHHHHHIIHIIHHIHIHHIIHCGFEH@GHHI1D@E@GHG1<GHCECFEDEHHIFEGHHIIHHHHFHHIHIIHHHHEFFDH<DFHHEHHEHGHHEEHHHHIIHEGHEHHHHHHIHIIIIHHHHHEEHHGEIIIHHHFHIHGIIIHIHIIIHGGHHIH?EDCIIHIIIHHGGHHHHEIIHIIIIIHEIHEHHGHCGIIGHHE?H<HIHHHHCHHHHHH@HHHD<C?IIIHIIHHHGHHG@EHIHG?HIIFHIIHHHHFHHHHF?CIHHHHFIHHHGIHHCHHHEHEDIIHIIHIIIIIHGHHHIIHHFGEEECHEBDBAD
@HISEQ:969:HM2KJBCX2:2:1102:12473:15956 2:N:0:ACTATGCA
GAAACGGAAACGCCCAACTATCCCTATTAATCATTACATCGATCCTAGAAACCAACAAAATAGAATCTGATGTCCTATTTCATTATTCCATGCTAATGTATTCAAGCGTAAGCTTGCTTTAAACACTCTAATTTTTTCAAGGTAACAGTCCTAATTCCCCATAACATCAAATAAATGACATTATGGTTCTTTAGAAGGTGAGAACCAATAAAACCAGTACATACCAAGGCATGACCGATTCCTTGATCCCGAAATTCAACTACGAGCTTTTTAACTGCAACAACTTTAATATACGCTATTGGAGCTGGAATTACCGCGGCTGCTGGCACCAGACTTGCCCTCCAA
+
DDBBDIIIIHEEHHDHHIIIIIFHGHEHHHH?GHHFHIHHHIEHDHIIFHHEHIHHH?H@GGHEEEHIEEHFHHCHHEHEHFHHH@?1<GH@EHHHHHGGHIIIHGHGIIIGHHIHHIHHHGHHHIHHHHIHGHHIHHFHIHHFHHHEGEIHHHCGGIIHHIHHIIHIIIIGHIIHHHHGIHHHGGHHHFHIIIIIHHHHGHIIIIHIIIIHHGHHIIIHIIIG;IHHIHFHIIIIIIIHHGHHIHDDHEHHHHFFIIIHCFE?HHIHHIIHGIIIIHCIIIIHHHIIIIFGIHIIIIIIHHHHIIIIHHHGIIHCHEIHHIIIIIIIHHEHEIHIHHHH?DDD@
@HISEQ:969:HM2KJBCX2:2:1102:18814:16239 2:N:0:ACTATGCA
GAAACGGAAACGCCCAACTATCCCTATTAATCATTACGTCGATCCTAGAAACCAACAAAATAGAATCAAACGTCCTATTTCATTATTCCATGCTAATGTATTCAAGCGTGAGCCTGCTTTAAACACTCTAATTTTTTCAAAGTAACAGTCCTGATTCCCCACAACACCAAATAAATGACATCATGGTTCGTCAGAAGGGAGAAACCAACAATGCCAGTACGTACCTAGGCACGACCGACATGATGGTCCCGAAATTCAACTACGAGCTTTTTAACTGCAGCAACTTTAATATACGCTATTGGAGCTGGAATTACCGCGGCTGCTGGCACCAGACTTGCCCTCCAA
+
DDDDDIIIIIHIIIIIIIIIIIIIIIIIIIIIIIIIIIIIIIIIIIIIIIIIIIIIIHIIIIHGHIIIIIIGIIHIIIIIIIIIIIIIIIIHIIIIIIIIIGHIIIIIIIIIIIIIIHIIIIIIIIIIIIIIIIIIIIIIHHIIIIIIIHIIIHIIIIIHIIIIIIIIIIIIIIIHIIIHIIIIIIIIIHIIIHIHIIIIIIIIIIIIIIIIIIIIIIIIIIIIIIIIIIIIIIIIIIIIIIHHIIIIIIIIIIHHIIIIIIIIIHIIIIIIIIIIIIIIIIIIIIIIIIIIIIIIIIIIIIIIIIIIIIIIIIIIIIIIIIIIIIIIIIIIIIIIIIIIDDDDD
@HISEQ:969:HM2KJBCX2:2:1102:20570:15257 2:N:0:ACTATGCA
GAAACGGAAACGCCCAACTATCCCTATTAATCATTACATCGATCCTAGAAACCAACAAAATAGAATCTGATGTCCTATTTCATTATTCCATGCTAATGTATTCAAGCGTAAGCTTGCTTTAAACACTCTAATTTTTTCAAGGTAACAGTCCTAATTCCCCATAACATCAAATAAATGACATTATGGTTCTTTAGAAGGTGAGAACCAATAAAACCAGTACATACCAAGGCATGACCGATTCCTTGATCCCGAAATTCAACTACGAGCTTTTTAACTGCAACAACTTTAATATACGCTATTGGAGCTGGAATTACCGCGGCTGCTGGCACCAGACTTGCCCTCCAA
+
DDCDDIIIIIIIIIIIIIIIIIIIIIIIIIIIIIIIIIIIEHIIIIIHIIIIIIIIIIIIIIIIIIIIIIIIIIIIHIIIIIIIIIIIIIIIIIIIIIIIIIHIIIIIIIHIIIIIIIIIIIIHHIIIIIIIIIIIIIIIIHHIIIIIIIHIIIIIIIIIIIIIIIHIIIIIIIIIIIIIIIIIIIIIIIIIIIIIIIIIIIIIIIIIIIIIIIIIIIIIIIIIIIIIIIIIIIIIIIIIIIIHIIIIHIIIIIIIIIIIIIIIIIIIIIIIIIIIIIIIIIIIIIIIIIIIIIIIIIIIIIIIIIIIIIIIIIIIIIIIIIIIIIIIIIIIIIIIIIIIDDDDD
@HISEQ:969:HM2KJBCX2:2:1102:1902:16670 2:N:0:ACTATGCA
GAAACGGAAACGCCCAACTATCCCTATTAATCATTACGGTGATCCTAGAAACCAACAAAATAGAACCATGCCGTCCTATTCTATTATTCCATGCTAATGTATTCGAGCAAAAATGCCTGCTTTAAACACTCTAATTTTTTCAAGGTAAAGGTCCTGGATCCGCAAGACACCCAATTAAGGACATCAAGTTTCTCCAGAAGGTGAGAAATCAACAGCGACAGTTCATACCCCTTAAGGCATGACCATCACGTCAATCCCGAAATTCAACTACGAGCTTTTTAACTGCAACAACTTTAATATACGCTATTGGAGCTGGAATTACCGCGGCTGCTGGCACCAGACTTGCCCTCCAA
+
BDDDDIIIHIIIGHIHIIHIIIIIIIIIIIIIIIIIIHIIIIHHIIIHIGIHIHIIIIIIIIHGHIHIIIIIIHHHEHIIHIIIIIIIGIEHIFHIEHIHHIHHIIIHIIIIHIIHIIHHHHHIHIIHHHIIIIIIIIIHIIIIIIIIHHHHIIHHHFHHIIIIHIIIIIHIIIIHIIIIIHIIIIIHHHHFHHIIIIIHHGHIIIIIIIIIIIIIIIIIIIIIIIIIIIIIIIIIIIIIIIIIIIIIIIHEIIIIIIIIIIIIIIIHHHIIIIIHIIIIIIIIIIIIIIIIIIIIIIIIIIIIIIIIIIIIIIIIIIIIIIIIIIIIIIIIIIIIIIIIIIIIIIIIDDDDD
@HISEQ:969:HM2KJBCX2:2:1102:20439:17040 2:N:0:ACTATGCA
GAAACGGAAACGCCCAACTATCCCTATTAATCATTACATCGGTCCGTAAACCATCAAAATAGAACCAATGTCCTATTTCATTATCCCATGCTAATGTATTCAAGGCAAAAACGCCTGCTTTGAACACTCTATTTTTCTCAAAGTAAACTATCGGAATCCCATGAGCACTTAGTGAAAAGTACCAAAACATGTTCCTCCGAAGTACATGGCCAACATTCTCGCATGCGCATGACCGTGAGGCCACGGACGCTCGAATATCAACCAAGACTCAGACTACGAGCTTTTTAACTGCAACAACTTTAATATACGCTATTGGAGCTGGAATTACCGCGGCTGCTGGCACCAGACTTGCCCTCCAA
+
DDDDDIGIIIIIIIIHIIIIIIIIIIIIIIIIIIIHHHIIHIIIIIHHIIIHIIIIIIIIIEHHIIIIIHHIIIIIIIIIIIIIIGIIIIIIHHG?HHIEHDHFHHIIIIIHHHIIIIIIIIIIHHIHHIIIIIIHHIIIIIIIHHIIIIHIHHHHHIHIIIHIIIIIIIIIHHIHIIHIIIGIIHHIIIHHHIIIIIIIIIHIIIIIIIIIIIIHHIIIIIIIIIIIII=IIIIHIIIIIIIIIIIHIIIIIIIIHGIIHIIIIIIIIIIIIIIIIIIIIIIIIIIIIIIIIIIIIIIIIIIIIIHIIIIIIIIIIIIIIIIIIIIIIIIIIIIIIIIIIIIIIIIIIIIIIIDDDDD
@HISEQ:969:HM2KJBCX2:2:1102:15792:17179 2:N:0:ACTATGCA
GAAACGGAAACGCCAAACTATCCCTATTAATCATTACGTCAATCCTAGAAACCAACAAAATAGGATCGAACGTCCTATTTCATTATTCCATGCTAATGTATTCAAGCGTTAGCCTGCTTTAAACACTCTAATTTTTTCAAAGTAACAGTCCTGTTTCCCTGCAACACCAAATTAATGACATTACAGTTCTTCAGAAAGGAGGAATCAGCGAGACCAGTTCATACCAGTGGCACGACCAGCCTGCTGACCCCGAAATTCAACTACGAGCTTTTTAACTGCAACAACTTTAATATACGCTATTGGAGCTGGAATTACCGCGGCTGCTGGCACCAGACTTGCCCTCCAA
+
DDDDDIIIIIIIIIIIIHIIIIIIIIIIIIIIIIIIIIIIIIIHIIIIIIIHIIIHIIHIIIHHIHIIIIIGGHHIIIIIIGGHIHIGHIHHHHHHIIIHIHHHIIIIIIIHIIIIIIHIIIIIIIIGIIIIIIHIIIIIIIIIIIHIIIIHIIIIGIHIIIIIIIIHIIHHIIIIIIIIIIIIIHIIIIIHIIIIIIIIIIIIIIIIIIIIIIIIIIIIIIIIIIIIIIIIIIIIIIIIIIIHHIIIIIIIIIIIIIIIIIIIIIIIIIIIIIIIIIIIIIIHIIIIIIIIIIIIIIIIIIIIIIIIIIIIIIIIIIIIIIIIIIIIIIIIIIIIIIIIIDDDDD
@HISEQ:969:HM2KJBCX2:2:1102:19084:16966 2:N:0:ACTATGCA
GAAACGGAAACGCCCAACTATCCCTATTAATCATTACGTCAATCCTAGAAACCAACAAAATAGGATCGAACGTCCTATTTCATTATTCCATGCTAATGTATTCAAGCGTTAGCCTGCTTTAAACACTCTAATTTTTTCAAAGTAACAGTCCTGTTTCCCTGCAACACCAAATTAATGACATTACAGTTCTTCAGAAAGGAGGAATCAGCGAAGCCAGTACATACCAGTGGCACGACCAACCTGCTGACCCCGAAATTCAACTACGAGCTTTTTAACTGCAACAACTTTAATATACGCTATTGGAGCTGGAATTACCGCGGCTGCTGGCACCAGACTTGCCCTCCAA
+
@DDDDIIIIIEHDHHIIGHIIIIIHIIIIIIHIIIIHHHIIIIHIIGHHHIFHHIHIGEHIIHIIHIIIIECHHCHIIIIIIIGIIIH1FCGEHIIIHIIIIHHHGHIIIIIIIHEIIIIIIIIHIHIIHIHHIHHHHHHIIIIHHIIIIHHHHIIIIIIIIIIHHIIIIGHIIIIIIIHIHHIIIIIIIIIIIIIIHIIHIHHHHHIHHIHIIIIHGCEIIIIIHIIIIIIIIHIIIIIHIHHFIIIIIIIIIIIH@HHIIIIIHIIIIIHIIIIHIIIIIIIIIIIIIIIIIIIIIIIIIIIIIIIIIIIIIIIIIIIHIIIIIIHIIIHIIIIIIIIIDDDDD
@HISEQ:969:HM2KJBCX2:2:1102:19303:16847 2:N:0:ACTATGCA
GAAACGGAAACGCCCAACTATCCCTATTAATCATTACGGTGATCCTAGAAACCAACAAAATAGAACCATGCCGTCCTATTCTATTATTCCATGCTAATGTATTCGAGCAAAATGCCTGCTTTAAACACTCTAATTTTTTCAAGGTAAAGGTCCTGGTTCCACATGACACCCAATTAAGGACATCATGCTTCTCCAGAAGGTGAGAAATCAACTGCGACAGTTCATACCCCTTAAGGCACGACCATCACGTCAATCCCGAAATTCAACTACGAGCTTTTTAACTGCAACAACTTTAATATACGCTATTGGAGCTGGAATTACCGCGGCTGCTGGCACCAGACTTGCCCTCCAA
+
DADDCIIHIIIGIIIIHIIIIIIIHIIIIIIIIIIIIIIIGHHIIIIIIIIGEHHIIIIIHHHHHIHIIHIGHHIIHHIHHIIGIIIIGHGHHIIIIIHHHFHIIIIIIIIIHIHIIHHHFHIHIIIIIIIIIIHHIIHHHGHHHIIIIIIIIIIIIIHIIIIIHIIIHIHIIIIIIIHIIIIIIIIIIIHIIIIIIIIIHHIIIIIIIIIIIIIIIIIIIHIIIIIIIHIHIGIGIHHIIIIGIIIIIIHIHIIIIIIIIIIIIIIIHIIIGIIIIIIIIIIIIIIIIIIIIIIIIIIHIIIIIIIIIIIIIIIIIIIIIIIIIIIIIIIIIIIIIIIIIIIIIIIDDDDD
@HISEQ:969:HM2KJBCX2:2:1102:20306:16934 2:N:0:ACTATGCA
GAAACGGAAACGCCCAACTATCCCTATTAATCATTACGGTGATCCTAGAAACCAACAAAATAGAATCATGCCGTCCTATTTCGTTATTCCATGCTAATCTATTCAAGCATAAAGCCTGCTTTAAACACTCTAATTTTTTCAAAGTAACAGTCCTAGCTCCCTATTACACCTAGTGAAAGGCATAGTAGTTCACTAGAAGGTGGAGATTGACATTACCAGTACATATCCGAAGACACGACCGGTACGCCAATCCCGAAATTCAACTACGAGCTTTTTAACTGCAACAACTTTAATATACGCTATTGGAGCTGGAATTACCGCGGCTGCTGGCACCAGACTTGCCCTCCAA
+
DDDDDIIIIIIGIIIIIIIIIIIIIIIIIIHIIIIIIIHIIIIHIIIIIIIIIIIGIIIIIIHIIIIIIHIHIHHIGHHIIIIIIIIIIIGI?HHIIIHHIHIIIIHIIIIIIIIHHIHHIIIIIIIIIIIIIIIIIIIIIIIIIIIIIIIIIHHHIHIIIIIIIIIIIIIIIIIHIIIIIIIIIIIIIIIIIIIIIIIIIIIIIIIIIIIIIIIIIHIGIIIHIIIIIIIIIIHIIIIIIIIIIIHDIIIIIIIIIIIIIIIIIIIIIIIIIIIIIIIIIIIIIIIIIHHIIIIIIIIIIIIIIIIIIIIIIIIIIIIIIIIIIIIIIIIIIIIIIIIIIIIIDDDDD
@HISEQ:969:HM2KJBCX2:2:1102:11502:17319 2:N:0:ACTATGCA
GAAACGGAAACGCCCAACTATCCCTATTAATCATTACGGTGATTCAGAAACCAACAAAACAGGACCACCGTCCTATTCTATTATTCCATGCTAATGTATTCAGACGTAAGCCTGCTTTGAACACTCTAATTTTTTCAAGGTAAAGGTCCTGGTTTCTCACCACGCTAAATTAATAACATGATAGTTCCCCAGAAGGTAGAAATTCTACACACCAGTACAGACTTGTTAGCCCGACCAACGGTAGAATCCCGAAATTCAACTACGAGCTTTTTAACTGCAACAACTTTAATATACGCTATTGGAGCTGGAATTACCGCGGCTGCTGGCACCAGACTTGCCCTCCAA
+
BDDCDIIIIIIIHIIIIIIIHIGIIIIIIIIHIIIIHIIHHHHHHIFHIIIGIIIIHGIIIHCGHIIIIHHHIHIIIHIHHHIIIIIIEHHFHHHIHHHIHHFGHHHIIHGHIIGIIIIIIIIIHHHIIHIIIIIIHHIGHIHIIIHGIHIHHIIGHIIHHHIHHHHHHHIIIHIHHIIIIIIIHIIIHIIHHIIIIIIIIIGIHIIHHHIIIIIHI<HHHIHIIIIIIIHIIII>IIIIIIHDIIIIIIIHHIIHHHIIIIIHIIIIIIIIIHIIHIIIHHGHIIIHHIIIIIIIIIIIIIIIIIIIIIIIIIDIHIIIIIIIIHHIIIIIIIIIIIIIDDDDD
@HISEQ:969:HM2KJBCX2:2:1102:7819:17466 2:N:0:ACTATGCA
GAAACGGAAACGCCCAACTATCCCTATTAATCATTACGTCAATCCTAGAAACCAACAAAATAGGATCGAACGTCCTATTTCATTATTCCATGCTAATGTATTCAAGCGTTAGCCTGCTTTAAACACTCTAATTTTTTCAAAGTAACAGTCCTGTTTCCCTGCAACACCAAATTAATGACATTACAGTTCTTCAGAAAGGAGGAATCAGCGAAGCCAGTGCATACCAGTGGCACGACCAACCTGCTGACCCCGAAATTCAACTACGAGCTTTTTAACTGCAACAACTTTAATATACGCTATTGGAGCTGGAATTACCGCGGCTGCTGGCACCAGACTTGCCCTCCAA
+
DCDDDIIIIIHIIIHIIHHIIIIIGIIHHIIHHIIIIIIIIIIGHIHIIIIHHHIGIIIIIIIIHIHHIHHHHHHIIHHIHHIHIGCGHIHHGHIIIIIIIHEHIIIIIIIHHIHIIHIIIHIIIIIIIHHIIIHIIIHIHIIIIIIIIIHHIIIIIHHIHIIIIIIIHHHHIIIIIIIIIIIIIIIIIIIIIIIIIIIIIIIIIIIIIIHIIHGIIIIHHIIIIHIHIIIIIIIIIIIIIIHGFIHIIIIIIIIIIIIIIHIIIIIIIIIIIHHIIIIIIIIIIIIIIIIIIIIIIIIIHIIIIIIIIIIIIIIIIIIIIIIIIIIIIIIGIIIIIIIIIDDDDD
@HISEQ:969:HM2KJBCX2:2:1102:7712:17590 2:N:0:ACTATGCA
GAAACGGAAACGTCCAACTATCCCTATTAATCATTACGGTGATCCTAGAAACCAACAAAATAGAACCATGCCGTCCTATTCTATTATTCCATGCTAATGTATTCGAGCAAAAATGCCTGCTTTAAACACTCTAATTTTTTCAAGGTAAAGGTCCTGGATCCGCAAGACACCCAATTAAGGACATCTAGTTTCTCCAGAAGGTGAGAAATCAACAGCGACAGTTCATACCCCTTAAGGCATGACCATCACGTCAATCCCGAAATTCAACTACGAGCTTTTTAACTGCAACAACTTTAATATACGCTATTGGAGCTGGAATTACCGCGGCTGCTGGCACCAGACTTGCCCTCCAA
+
ADCDDIIIIIIIIIIIIIIIIIHIIHIIIIIIIIIIIHIIIIIIIIIIIIIIHIIIIIIIIIIIIIIIIIIIIIIIIIIIFHIIIIIHHIIIIHIIGIHHIGHHIIIIIIIIIIIIIHIIIIIIIIHIIGIIIIIIIIIIIIIHIIIIIIIIIIIIIIHIIIIIIIIIIIIIIIIIIIIIIHIIH#IIIIIIIIIIIIIIIIIIIIIIIIIIIIIIIIIIIIIIIIIIIIIIIIIIIIIIIIIIIIIIIIHGIIIIIIIIIIIIIIIIIIIIIIIHIIIIIIIIIIIIIIIIIIIIIIIIHIIIIIIIIIIIIIIIIIIIIIIIIIIIIIIIIIIIIIIIIIIIIIIIDDDDD
@HISEQ:969:HM2KJBCX2:2:1102:9566:17006 2:N:0:ACTATGCA
GAAACGGAAACGCCCAACTATCCCTATTAATCATTACGTCAATCCTAGAAACCAACAAAATAGAACCATGCGTCCTATTTCATTATTCCATGCTAATGTATTCAGGCAATAGCCTGCTTTAAGCACTCTAATTTTTTCAAAGTAACAGTCCTGTTTCCCTGCAACACCAAATTAATGACATTACAGTTCTTCAAGAAGGAGGAACCAGTAAAGCCAGTACATACCAGAGGCACGACCAACCTACTAATCCCGAAATTCAACTACGAGCTTTTTAACTGCAACAACTTTAATATACGCTATTGGAGCTGGAATTACCGCGGCTGCTGGCACCAGACTTGCCCTCCAA
+
DDDDDIIIIIIIIIIHIIIIIIIIIIIIIIIIIIIHIIIIIFHIIIIIIIIGHIIIIIIIIIIIIIGHIFHIIIIIIIIIIIIIIIIGIIIIIIIIIIIIIIIIIIIIIIIIIIIIIIIIIIIIIIIIIIIIIIIIIIIIHHHHIIIIIIIIIIIIIIIIHIIIHHIIHIHIIIIIIIHIIIIIIIIIIIIIIIIIIIIIIIIIIIIIIIIIIHHIIIIIIIIIIIIIIIIIIIIIIIIIIIIIHIHGIIIIIIIIIIIIIIIIIIIIIIIIIHIIIIIHIIIIIIIIIIIIIIIIIIIIIIIIIHIIIIIIIIIIIIIIIIIIIIIIIIIIIIIIIIIIIDDDDD
@HISEQ:969:HM2KJBCX2:2:1102:21271:17531 2:N:0:ACTATGCA
GAAACGGAAACGCCCAACTATCCCTATTAATCATTACGGCGACTCTAGAAACCAACAAAATAGAACCGCACGTCCTATTTTATTATTCCATGCTAATGTATTCGGGCATAGGCCTGCTTTGAACACTCTAATTTTCTCAAGGTAAAAGTCCTGGTTCCCCGACGCACCCCAATAAAGGGCACGCCGGCTCACCACGAGGTAAGGCCCAGTCAAGCAGTACACACCGTTAGGCGGACCACTCGACCAGGTCTGAAGTTCAACTACGAGCTTTTTAACTGCAACAACTTTAATATACGCTATTGGAGCTGGAATTACCGCGGCTGCTGGCACCAGACTTGCCCTCCAA
+
0<DD0<<<C<F1CHHFEEHHGHIIEHCHHGFHIGEHIHHC/CCEHFIGEEHHCHH=GHFHGHFCCGCC/ECH<CE0<1<C?GCCHC@HHHGE11F11C1DC<C?1<C<CG1<EHEHGFHG11DFCGFHG?FHF8<@FE@<?D<0FF<HHH?FG?<CHC7<.#<.E:?#?EDFCFHGH@8C:HHHCC<<-</C-<-D@FC:.C?D0C00..11<1A@HCHHD1<DCD:B0C//1CEGD<</C1<:<<<//D1F11FHEHGHHGFHF1IIHEHHF@DHEFH?CE?HHEC<GCFDHGHEHCEIHHIHHHHHHHEHDHIIIIIHHHHIHHHHHHGEHFHIIHHHGACDDD
@HISEQ:969:HM2KJBCX2:2:1102:16274:18393 2:N:0:ACTATGCA
GAAACGGAAACGCCCAACTATCCCTATTAATCATTACGTCGATCCTAGAAACCAACAAAATAGGTTCGATCGTCCTATTTCGTTATTCCATGCTAATGTATTCAAGCGCGAGCCTGCTTTAAGCACTCTAATTTTTTCAAAGTAACAGTCCTGTTTCCCCGCAACAACAAATTAATGCCATCACGGTTCTACAAGAGGGAGGGACCAGTGAGGCCAGTGCATACCAGTGGCACGACCGACCTACTGGCCCCGAAATTCAACTACGAGCTTTTTAACTGCAACAACTTTAATATACGCTATTGGAGCTGGAATTACCGCGGCTGCTGGCACCAGACTTGCCCTCCAA
+
DDDDDIIHHIIIDHIIIHIGIHIIIIIIIHIIIIIIIIICHHIHHHHIIIF@EFHHIGHFGGHIHHIIHIIHHHIIIIIHHHHIHHHH?HII@HHHIIIIHDIIIHIHGHHIIIIIHHHIIHHIIIHHIHHIIIHHIIIIIHHIHFHEHHGHHHIIIHG?HIIIIIIIIHHHIHEHIIHHIHIIHIHIIHHIIIIHHHIIIIG=HFHIIIIIIIIIHHIIIHIIIIIIHHHHIIIIIIHGIIHFGHHIHIIHIIIHIIIIIHHHIIIIIIIIIHHHHIIIHFHGEIIHIIIHGEHIIHIIIIIIIIIIIIIIIIIIIIIGIIIIIIIIIIIIIIHIIIHIIDDDDD
@HISEQ:969:HM2KJBCX2:2:1102:12899:18911 2:N:0:ACTATGCA
GAAACGGAAACGCCCAACTATCCCTATTAATCATTACGTCGATCCTAGAAACCAACAAAATAGAATCATGCCGTCCTATTTTATTATTCCATGCTAATGTATTCAAGCAAAATGCCTGCTTTAAACACTCTAATTTTTTCAAAGTAAAGGTCCTGGTTCCCCGCGACACCCAATTAAGGGCATCGTGGTTCTCCAGAAGGTGAGAAATTGACTACACCAGTTCATACCCCTTAAGGCACGACCGATGTGTCAATCCCGAAATTCAACTACGAGCTTTTTAACTGCAACAACTTTAATATACGCTATTGGAGCTGGAATTACCGCGGCTGCTGGCACCAGACTTGCCCTCCAA
+
DDDDDHHHHIIIDHHHHIIHHEHHIIIIIHIHIIIHHIIHHHIIIIIIIHIIC@HHHHIEHHHIIIIIIGHIIIHIHFHIIIHHIEHHHHEHHIHIIHIHH<EEGE@@HHHHIIHHIGHHFIHHHH9@FGHE@DGCFHHHGEEHHHHHHHIEHHHHHHHHGCHHCHECC7CFGHFCDGHHFGCGEEHGEGEEHGHHHHGFGHHEHG<A?CFEEHFHAGHAHHFFHIGCFHEHHD@FEFIGG3=IHG@HC?DC?<//EFG@FC?HFCH@IHGCC01FHHCFDC@HHEGC@HGF1CD<EEHIIHG<<@HD<<?HIHGCC1FC</HHEH@@EEGHCHIIIHHGEH@H<IHD0BD@
@HISEQ:969:HM2KJBCX2:2:1102:6361:19075 2:N:0:ACTATGCA
GAAACGGAAACGCCCAACTATCCCTATTAATCATTACATCGATCCTAGAAACCAACAAAATAGAATCGGATGTCCTATTTCATTATTCCATGCTAATGTATTCAAGCGTGAGCCTGCTTTAAACACTCTAATTTTTTCAAGGTAACAGTCCTAATTCCCCGTGACACCAAATTAATGGCATTACGGTTCTTTAGAAGGTGAGAAATCAATAATATCAGTACATACCAACGGCATGACCGAAACATTGATTCCGAAATTCAACTACGAGCTTTTTAACTGCAACAACTTTAATATACGCTATTGGAGCTGGAATTACCGCGGCTGCTGGCACCAGACTTGCCCTCCAA
+
DDDD?HIIIHHECHIGEHHIHEHHHHHEHHHHGIIEHGIHHHHGHIIIHHHHIHHIIGIIIHHHHIHIIHH/<DHHHHEHHIHIGHHHCCEGHHHEHIHHGHEHHHHIIHIIIHEHHHIHIIIHHHICGHHIHFGFEHHHIHFHHIHHFHIIIHHFHHHHEHHHHFIHIIIIIHHIHHIIIHIIIGGCHHGIHHDHEHGHIIIHHHIIHHHHHHIHFHIIGHHHIIHHHHIIIIIIHIIIIIIHFHIFGHIIHHHIIHIIIIIIIIIIGHIIIHIIIIIIHIIIIHIIHHIHFHIIIHHHIIIIIIIIIIHIIIIHCHIIIIIHIIIHHGHIHHEFEEIIIIDDBDD
@HISEQ:969:HM2KJBCX2:2:1102:3749:18568 2:N:0:ACTATGCA
GAAACGGAAACGCCCAACTATCCCTATTAATCATTACGTCAATCCTAGAAACCAACAAAATAGGATCGAACGTCCTATTTCATTATTCCATGCTAATGTATTCAAGCGTTAGCCTGCTTTAAACACTCTAATTTTTTCAAAGTAACAGTCCTGTTTCCCTGCAACACCAAATTAATGACATTACAGTTCTTCAAGAAGGAGGAATCAGTAAAGCCAGTACATACCATTGGCACGACCAACCTACTGACCCCGAAATTCAACTACGAGCTTTTTAACTGCAACAACTTTAATATACGCTATTGGAGCTGGAATTACCGCGGCTGCTGGCACCAGACTTGCCCTCCAA
+
DDDDDIIIIIIIIIHIIIIIHIIIIIIIIIIIIIIIIIHIHHIGHGHIIIIIHHHIIHIIIIIIIHIIHIIIIIIIIIIIIIIHHIHHIIIIIIHIIHHIIHIIIHIIHHIIIIIIIIIIIHIIIIIIIIIIIIHIHIHHHIIIIIIIIGIIHHIIIIIIIIIIIIIIIIIIIIIIIIIIIIIIIIIIIIIIIIIIIIIHIIIIIIIIIIIIIIIIIIIIIIIIIIIIIIIIIIHIHIIIIHGHHIIIIIIIIIIIIIIIIIIIIIIIIIIIIIIIIIIIIIIIIIIIIIIIIIIIIIIHHIIIHIIIIIIIIIIIIIIIIIIIIIIIIIIIIHIIIIIIIDDDDD
@HISEQ:969:HM2KJBCX2:2:1102:9096:19191 2:N:0:ACTATGCA
GAAACGGAAACGCCCAACTATCCCTATTAATCATTACGTCGATCCTAGAAACCAACAAAATAGAATCAAACGTCCTATTTCATTATTCCATGCTAATGTATTCAAGCGTGCGCCTGCTTTAAACACTCTAATTTTTTCAAAGTAACAGTCCTGATTCCCCACGACACCAAATTAATGACATCGCGGTTCTTCAGAAGGTAGGAACCAATAATGCCAGTGCGTACCGAGGCACGACCGACAATCTGATCCCGAAATTCAACTACGAGCTTTTTAACTGCAACAACTTTAATATACGCTATTGGAGCTGGAATTACCGCGGCTGCTGGCACCAGACTTGCCCTCCAA
+
DDDDDIIHHIHIIIIIIIIIIIIIIIIIIIIHHIIGIIHHIHIIGIIIHHI?HHIHHIHHHHHGHIIIII?HIIIHIHHFIHIIIHIHIIHEHIGIIIIHIIIIIIIIIIHIIHIIIIIHHIHIIIIIIIIIIIIIHIIIIIIIIIIIIIIIHHIHIIHIIIIIIIIIHHHHIHHHIIIHIIIIIIIIIIIIIIIIIIIHIIIIIIIHIIIIIIIIIIIIIIIIIIIIIHIIIIGHIIIIIHHGIIIIIIIIIIIIIIIIIIIIIIIIIIIIIIIIIIIIIIIIHGIIIIIIIIIIIIIHIIIIIIIIIIIIIIIIIIIIIIIIIIIIIIIIHIHIIIIIDDDDD
@HISEQ:969:HM2KJBCX2:2:1102:7100:19713 2:N:0:ACTATGCA
GAAACGGAAACGCCCAACTATCCCTATTAATCATTACGTCAATCCTAGAAACCAACAAAATAGGATCAACGTCCTATTTCATTATTCCATGCTAATGTATTCAAGCGCGAGCCTGCTTTAAACACTCTAATTTTTTCAAAGTAACAGTCCTGATTCCCCACTACACCAAATTAATGACATGATGGTTCGTCAGAAGGTAGAAATCAGTAACACCAGTACGTACCGAAGGCACGACCAGCGTACTAATCCCGAAATTCAACTACGAGCTTTTTAACTGCAACAACTTTAATATACGCTATTGGAGCTGGAATTACCGCGGCTGCTGGCACCAGACTTGCCCTCCAA
+
DDADDHIIIIIIIIIIIIIIIIIIIIIIIIIIIIIIIHIIIIIHIIIIHIIIIIIIIIIIIIHHIHIIIIIHIIIIIIIIIIIHEHHIHIIIIIIIIIIIIHHIIIIIIHIIIHIIIIIIIIIIHIIIIHHIIIIIIIIIIIIIIIIIIIIHIIIHHIIIHIIIIIHIIIHIIIIIIIIIIIIIIIIIIIIIIIIIHIIIIIIIIIIIIIIIIIIIIIIIIIIIIIIIIIIIIIIIIIIIIIIIIIHIIIIIIIIIIIIIIIIIIIIIIIIIIIIIIIIIIIIIIIIIIIIIIIIIIIIIIIIIIIIIIIIIIIIIIIIIIIIIIIIIIIIIIIIIIIIIDDDDD
@HISEQ:969:HM2KJBCX2:2:1102:1678:19686 2:N:0:ACTATGCA
GAAACGGAAACGCCCAACTATCCCTATTAATCATGACGTCAATCCTAGAAACCAACAAAATAAGATCAAACGTCCTATTTCATTATTCCATACTAATGTATTCAAGCGTTAGCCTGCGTTAAACACTCTAATTTTTTCAAAGTAACAGTCCTGTTTCCCTGCAACACCAAATTAATGACATTACAGTTCTTCAAGAAGGAGGAACCAGTAAAGACAGTACATACCAGAGGCACGACCAACTTACTAATCCCGAAATTCAACTACGAGCTTTTTAACTGCAACAACTTTAATATACGCTATTGGAGCTGGAATTACCGCGGCTGCTGGCACCAGACTTGCCCTCCAA
+
@@@0@H@<D?E1//<DH0DG1<1D@1<11DD1CH1D1<E@H0<<1D1<11<11110<D<1<D111<<1D110<10<11<G1@11<DH11DC1111<G7IHG@<@FGEHBDG,<6<68%DHE@GB81<1F8<D1DGHIIHGBHHGFH?G<DCF<D<F1EGHECGCC<HFC?EDCG/D.//@IHHFC<0<<HDDC0F<:.HHFEECHEEB1EIHC:1HFHHEIFG1AFC?FE<</GE1C@HD?HGD<EDCF?GD1CHEG1@EEEH@@1?G?EHEHHFHG?HEIIHG@D1CCD<0E<EHFEHFCH@GF@IHHH@CCCE?C/HD1HE?HFG@G<1?HG<CGD<0CD?DDD
@HISEQ:969:HM2KJBCX2:2:1102:12529:19563 2:N:0:ACTATGCA
GAAACGGAAACGCCCAACTATCCCTATTAATCATTACGGTGATCCTAGAAACCAACAAAATAGAACCATGCCGTCCTATTCTATTATTCCATGCTAATGTATTCGAGCAAAAATGCCTGCTTTAAACACTCTAATTTTTTCAAGGTAAAGGTCCTGGATCCGCAAGACACCCAATTAAGGACATCAAGTTTCTCCAGAAGGTGAGAAATCAACAGCGACAGTTCATACCCCTTAAGGCATGACCATCACGTCAATCCCGAAATTCAACTACGAGCTTTTTAACTGCAACAACTTTAATATACGCTATTGGAGCTGGAATTACCGCGGCTGCTGGCACCAGACTTGCCCTCCAA
+
DDBDDIIHEHHIIIIIIIIEHHIHIIIIIIIGHIIIIIIHIHIIIIIHHHEHEHHHIIIHIIHIIIHHIIIIHEHHHHHHHHHGHCHHHIGCHHIIIHGHEGGHIGHIHGGHHIHHHFHHIIIIHHBGHIIIHIHHHGCHGIIIHHDIIIIHIIIHHHGFHCCHIIHHHGFHHHHIIHIHGHHIEHHIHGEIIHHIIHHIGIIIIIIHGHHE;HIHHGHHFIHEHHIHEHGHIHHIIIIHHFHFIIHGGEHHHHCD<IIHFHEHHHGHHHEHFIHHIIHHHEHHEHIHIHGHHIIHHGHECHHHHHHHHHCIIIIIHIIIIIDIHIIIIHHHIIHHIIIHG?HHIIIIDDDBD
@HISEQ:969:HM2KJBCX2:2:1102:18199:19595 2:N:0:ACTATGCA
GAAACGGAAACGCCCAACTATCCCTATTAATCATTACGTCGATCCTAGAAACCAACAAAATAGAATCAAACGTCCTATTTCATTATTCCATGCTAATGTATTCAAGCGTTAGCTTGCTTTAAACACTCTAATTTTTTCAAAGTAACAGTCCAAATTCCCCGCAACACCAAATTAATGGCATTACGGCTCATCAGGAAGGAGGAATCAGTGAGACCAGTGCATACCGATGGCATGACCAATCTACTAACCCCGAAATTCAACTACGAGCTTTTTAACTGCAACAACTTTAATATACGCTATTGGAGCTGGAATTACCGCGGCTGCTGGCACCAGACTTGCCCTCCAA
+
DDDDDIIIIIIIHIIIIIIIIIIIIIIIIIIIIIHIIIIIIIIIIIIIIIIIIIIICHHHIIGHIIIIIIIIHIIIIIIIIIIIIIIIIIIIIIIIHHIIIIIIIHHIIHHHIIIIIHIIIIIIIIIIIIIIIIIIIIIIIIHIIIIIIIIIIIIIIIIIIHIIIIIIIIIIIIIIIIIIIHIIIIIIIIIIIIIIIIIIIIIIIIIIIIIIIIIIIIHIIIIIIIIIIIIIIIIHIIIIIIIHHIIIIIIIIIIIIIIIIIHIIIIIIIIIIIIIIIIIIIIIIIIIIIIIIIIIIIIIIIIIIIIIIIIIIIIIGIIIIIGIIIIIIIIIIIIIIIIIIDDDDD
@HISEQ:969:HM2KJBCX2:2:1102:16891:20018 2:N:0:ACTATGCA
GAAACGGAAACGCCCAACTATCCCTATTAATCATTACGTCAACCCTAGAAACCAACAAAATAGGATCAAACGTCCTATTTTATTATTCCATGCTAATGTATTCAAGCGTTAGCCTGCTTTAAACACTCTAATTTTTTCAAAGTAACAGTCCTGTTTCCCCGCAACACCAAATTAATGGCATCACGGTTCTTCAAGAAGGAGGAATCAGCGAGGCCAGTGCATACCATTGGCACGACCAACCTGCTGACCCCGAAATTCAACTACGAGCTTTTTAACTGCAACAACTTTAATATACGCTATTGGAGCTGGAATTACCGCGGCTGCTGGCACCAGACTTGCCCTCCAA
+
DDCDDIIIIIIIIIIIIIHIHIIIIIIIIIIIIIIIIIIIIIIIIIIHIIIHIIIIIHHHIIHHHHIIIIIIIIIIHIHIIIHHIHIHIIGHIHHHIIIHIHHIIIIIIIIIIIHIIIIIIIIIIIIIIIIIIIIIIHIIIIIIIIIIGIIIIIIIIIIIIIIIIIIIIIIIIIIIIIIIIIIIIIIIIIIIIIIIIIIIIIIIIIIIIIIIIHIIIIIIIIIIIHIIIIIIHHIIIIHIIIIHGIIIIIIIIIIIIIIIIIIIIIIIIIIIIIHIIIIIIIIIIIIIIIIIIHIIIIIIIIIIIIIIIIIIIIIIIIIIIIIIIIIIIIIIIIIIIIIIIDDDDD
@HISEQ:969:HM2KJBCX2:2:1102:18522:20025 2:N:0:ACTATGCA
GAAACGGAAACGCCCAACTATCCCTATCAATCATTACTTCAGTCCTAGAAACCAACAAAATAGAACCCAAGTCCTAAATTATTATTCCATACTAATGTATTCAAGACATAAGCCTGCATAAAACACTCTAATTTTTTCAAAGTAATAGAGCTAGATCGCGACGACAACCCAGTGAAGGGCGCCGCCGTTTTCTAGCAGGATGGCAGACACGCGCCAGCACTCACACTCGTAACCGAGGCGGGCCAGGTGCGTCAAACCAGAAATCCAACTACGAGCTTTTTAACTGCAGCAACTTTAATATACGCTATTGGAGCTGGAATTACCGCGGCTGCTGGCACCAGACTTGCCCTCCAA
+
DADB<EH0@/1DCE/<D0<F<CH@<111<1C111DGH1?1<<<F11<D@<1<<1101<111D<ECG<0<<11111<<111111<111<<G1<F1@<@HHC11<F1:IIIIHH@@1?B%8%HGHIHH@EECHHCG26<CED@CEBCHEEB<%EFADFHCHHEHFIHH@GEFHFCDCHBC=FHH?<@<HF>HCC=FHHGGHHGFFHHEHHHCE<C@?HFCHHIIHEFCIHIHHHHFEECBIHHFEHIHFHECECCIHHEHHHHHHEHIHHHHEHHFCHHHHHHGHHHHIIIIHHFCHHGH@FHHIHHHIIIIHHHEHIIIIIHE?<HHHHHEEHHH@HIIHG@CHHFGIHH@ADDB
@HISEQ:969:HM2KJBCX2:2:1102:1867:20749 2:N:0:ACTATGCA
GAAACGGAAACGCCCAACTATCCCTATTAATCATTACGGTGATCCTAGAAACCAACAAAATAGAACCATGCCGTCCTATTCTATTATTCCATGCTAATGTATTCGAGCAAAAATGCCTGCTTTAAACACTCTAATTTTTTCAAGGTAAAGGTCCTGGATCCGCAAGACACCCAATTAAGGACATCAAGTTTCTCCAGAAGGTGAGAAATCAACAGCGACAGTTCATACCCCTTAAGGCATGACCATCACGTCAATCCCGAAATTCAACTACGAGCTTTTTAACTGCAACAACTTTAATATACGCTATTGGAGCTGGAATTACCGCGGCTGCTGGCACCAGACTTGCCCTCCAA
+
DDDDDIIIIIIIIIIIIIIIIIIIIIIIIIIIIIIIIIHIIIIIIIIIIIIGIIIIHHIIIIHIIIIIIIHIIIGIIIIIIIIIIIIIIHIIIIHIIIIHHHHHFIIIIIIIIGIHIIIHHHIIIIHHIIIIIIIIIIIGIIIIIIIIIIIIIIIIHIIIIIIIIIIIIIIIIIIHIIIIIIIIIIIIIHIHIIIIIIIIIIIIIIIIHIIIIIIIIIIIIIIIIIIIIIIIIIIIIIIIIIIIIIIIIIHHIIIIIIIIIIIIIIIHHFIIIIIIIIIIIIIIIIIIIIIIIIIIIIIIIIIIIIIIIIIIIIIIIIIIIIIIIIIIIIIIIIIIIIIIIIIIIIIIDDDDD
@HISEQ:969:HM2KJBCX2:2:1102:1765:20937 2:N:0:ACTATGCA
GAAACGGAAACGCCCAACTATCCCTATTAATCATTACATCGATCCTAGAAACCAACAAAATAGAATCGGATGTCCTATTTCATTATTCCATGCTAATGTATTCAAGCGTGAGCCTGCTTTAAACACTCTAATTTTTTCAAGGTAACAGTCCTAATTCCCCGTGACACCAAATTAATGGCATTACGGTTCTTTAGAAGGTGAGAAATCAATAATATCAGTACATACCAACGGCATGACCGAAACATTGATCCCGAAATTCAACTACGAGCTTTTTAACTGCAACAACTTTAATATACGCTATTGGAGCTGGAATTACCGCGGCTGCTGGCACCAGACTTGCCCTCCAA
+
ADDDDIIHIIHIIIIIIIIIEHFHCHHIHIIIIHHGHIIIIHHHFCGHHIIHIIIIIHIIIHIHIIIIIIIIIIHIIIHHEHIIIIIIHHIHCHHICIHIIIIIIIIIHIHHIGIIHIIIHIIIHIIIIIIIHIIIIIIIIIIIHIIHIHIIHIIIHIIIIIIIIHGHIIIIIIIIIIIIIHIIIIIIIIIIIIIIIIIIIIIIIIIIIIIIIIIIIIIIIIIIIIIII=IIIIIIHIIIIIIHHFIIIIIIIIIIIIIIIIIIIIIIIIIIIIIIIIIIIIIIIIIIIIIIIIIIIIIIIIIIIIIIIIIIIIIIIIIIIIIIIIIIIIIIIIIGIIIIIIDDDDD
@HISEQ:969:HM2KJBCX2:2:1102:5086:21105 2:N:0:ACTATGCA
GAAACGGAAACGCCCAACTATCCCTATTAATCATTACGGTGATCCTAGAAACCAACAAAATAGAACCATGCCGTCCTATTCTATTATTCCATGCTAATGTATTCGAGCAAAAATGCCTGCTTTAAACACTCTAATTTTTTCAAGGTAAAGGTCCTGGATCCGCAAGACACCCAATTAAGGACATCAAGTTTCTCCAGAAGGTGAGAAATCAACAGCGACAGTTCATACCCCTTAAGGCATGACCAACCTACTAACTCCGAAATTCAACTACGAGCTTTTTAACTGCAACAACTTTAATATACGCTATTGGAGCTGGAATTACCGCGGCTGCTGGCACCAGACTTGCCCTCCAA
+
DDDDDIIIIIIIIIHIHIIIIIIIIHIIIIIIIIIIIIHIIIIHHHIHIIIIGIIIIII?HIHFHIIIIIIIHHIIIIIIIIIIIIIIIIIIIIIIIIIIIHIHIIIHIIIIIIIIIIIHHIHIIIHHIIIIIIIIIIIIIIIHHIIIIIIIIIIIIIHHHIIIIIIIIIIIIIIHGIIIIIIIIIIIIIIIHIIIIIIIIIIIIIIIIIIIIIIIIIIIIIIIIIIIIIIIIIIIHIIIIIIIIIIIGHHDIHIIIIIIIIIIIIIIHFIIIIIIIIIIIIIIIIIIIIIIIIIIIIIIIIIIIIIIIIIIIIIIIIIIIIIIIIIIIIIIIIIIIIIIIIIIIIIIDDDDD
@HISEQ:969:HM2KJBCX2:2:1102:14574:19850 2:N:0:ACTATGCA
GAAACGGAAACGCCCAACTATCCCTATTAATCATTACATCGATCCTAGAAACCAACAAAATAGAATCTGATGTCCTATTTCATTATTCCATGCTAATGTATTCAAGCGTAAGCTTGCTTTAAACACTCTAATTTTTTCAAGGTAACAGTCCTAATTCCCCATAACATCAAATAAATGACATTATGGTTCTTTAGAAGGTGAGAACCAATAAAACCAGTACATACCAAGGCATGACCGATCCCTTGATCCCGAAATTCAACTACGAGCTTTTTAACTGCAACAACTTTAATATACGCTATTGGAGCTGGAATTACCGCGGCTGCTGGCACCAGACTTGCCCTCCAA
+
DDDDDIIIIIHHIIHIHIIIIIIIIIIIIHIIIHIHIIIHIIIHI?FHIIIIIIIIIIEHIIEHIHHIGIIIHHFIIIIIIIIIIIHHHIGEHGIIIIIHHGIHHGIIIIIIHHIIHIIIIHHHHHHIIIIIIIIIIIIIIIIIIIIIIIIIIIIIHIIGIHHHHHIIHHIIIHIIIIHIIIIHFIIIIIIIIIIIIIIIIIIIGIIIIIHIHHHIIHIIIIIIIIIIIIIIIIHIIIIIIIHGIIIHIIIIIIIIIIIIIHIIIIIIIIHIHGIHIIIIIIIIIIIIIIHIIIIIIIIIIIIIIIIIHIIIIIIIIIIIIIIIIIIIIIIIIIIIIIHIDDDDD
@HISEQ:969:HM2KJBCX2:2:1102:8851:21560 2:N:0:ACTATGCA
GAAACGGAAACGCCCAACTATCCCTATTAATCATTACGTCAATCCTAGAAACTAACAAAATAGAATCAAACGTCCTATTTTATTATTCCATGCTAATGTATTCAAGCGTAAGCCTGTTTTAAACACTCTAATTTTTTCAAAGTAACAGTCCTGATTCCCCACGACACCAAATTAATGACATCGCAGTTCTTCAGAAGGGAGGAACTAATAATACCAGTGCGTACCAAAGCACAACTGACAATTTGATCCCAAAATTTAACTACGAGCTTTTTAACTGTAACAACTTTAATATACACTATTGGAGCTAGAATTACTACAGCTGCTAGCACCAGACTTGCCCTCCAA
+
DDDDDIIIIIIIHHHIHIIIIIIIIIIIIIIIIIIIHHHIIHHHIIIIGHIIIIHIHHIIIIHIIIIIIIIHHHIIIIIIIIIIIIHHFHHIHHIIIIHHHIIIIIIIIIIHIIHHIIIIIHIIIIIIIIHHIIIIIIIIHHIIIIHIIHHIIIIIIIIIIIIIIHHIIIHIIIHIIIIIHIIIIIHHIHIIIIIIIIIIIGIIIIIIIIIIIIHIIIHIIIIHIIIIIIIIIIIIIIIIIIHHIIIIIIIIIIIIIHIIIIIIIIIIIIIIIIIIIIIIIIIIIIIIIIIIIIIIIIIIIIIIIIIIIIIIIIIIIIIIIIIIIIIIIIIIIIIIIIIIDDDDD
@HISEQ:969:HM2KJBCX2:2:1102:13488:21799 2:N:0:ACTATGCA
GAAACGGAAACGCCCAACTATCCCTATTAATCATTACGTCAATCCTAGAAACCAACAAAATAGGATCGAACGTCCTATTTCATTATTCCATGCTAATGTATTCAAGCGTTAGCCTGCTTTAAACACTCTAATTTTTTCAAAGTAACAGTCCTGTTTCCCTGCAACACCAAATTAATGACATTACAGTTCTTCAGAAAGGAGGAATCAGCGAAGCCAGTGCATACCAGTGGCACGACCAACCTGCTGACCCCGAAATTCAACTACGAGCTTTTTAACTGCAACAACTTTAATATACGCTATTGGAGCTGGAATTACCGCGGCTGCTGGCACCAGACTTGCCCTCCAA
+
DDDDDIIIIIIIIIHIIIIIIIIIIIIIIIIIIIIIIIIIIIIIIIIIIIIIHIIIIIIIHHHIIIHIIIIIIIIIIIIIIIIIIHIGIIHFHIIIIIHIIIIIIIIIIIIIIIIIIHIIGIIIIIGIIIIIIIIIIIIIIIIIIIIIIIIIIIHHIIHIIIIIIIIHHHGHHIHIIIIIIIIIIHIIIIGIIIIIIIIIIIIIIIIHHIIIIIIIIIIIIIIIIIIIIIIIIIIIIIHIIIIHHIHIIIIIIIIIIIIIIIIIIIIIIIIIIIHIIIIIIIIIIIIHIIIIIIIIIIIIIIIIIIIIIIIIIIIIIHIHIIIIIIHIIIIIIIIHIIIIIDDDDD
@HISEQ:969:HM2KJBCX2:2:1102:13053:21583 2:N:0:ACTATGCA
GAAACGGAAACGCCCAACTATCCCTATTAATCATTACATCGATCCTAGAAACCAACAAAATAGAATCGGATGTCCTATTTCATTATTCCATGCTAATGTATTCAAGCGTGAGCCTGCTTTAAACACTCTAATTTTTTCAAGGTAACAGTCCTAATTCCGCGTGACACCAAATTAATGGCATTACGGTTCTTTAGAAGGTGAGAAATCAATAATATCAGTACATACCAACGGCATGACCGAAACATTGATCCCGAAATTCAACTACGAGCTTTTTAACTGCAACAACTTTAATATACGCTATTGGAGCTGGAATTACCGCGGCTGCTGGCACCAGACTTGCCCTCCAA
+
<BD@<1<<CCG1/<CGC0CG1C<<DDFECCG1CCHH@@110DE@0CG@?CFCCHHHHHEH1C?DD<GHH=@C11<<11<<111DDF<<DH1<<<1<DHEHHG0H@1G6<B<1<<DFBC1HHEHHFHF@HHFDG@FC/HHF<?B<AHGAAEFIGIIHEC$0<C<GEHE1HD0/<FCFH#EG@HGC</</@<00IFHD0B0B<:?FC<?F?EHD@<1:@C1GFCHE1.GEEACCD0HECFHHHFC@C<GHA=/1@CHEFC<GD1CCECHG@EGECFFF@<@GGF<FFCD1EHH@=@G/1D@HHHHHHG<EIHGHFHHCCDHHGG?HEEHIIHHEFEHHIHHEC@@BDDB
@HISEQ:969:HM2KJBCX2:2:1102:5915:21793 2:N:0:ACTATGCA
GAAACGGAAACGCCCAACTATCCCTATTAATCATTACTTCAGTCCTAGAAACCAACAAAATAGAACCGAAGTCCTAAATTATTATTCCATGCTAATGTATTCAAGGCATAAGCCTGCTTTAAACACTCTAATTTTTTCAAAGTAATAGAGCTAGATCGCGACGACAACCCAGTGAAGGGCGCCGCCGTTTTCTAGCAGGATGGCAGACACGCGCCAGCACTCACACTCGTAACCGAGGCGGGCCAGGTGCGTCAAACCAGAAATCCAACTACGAGCTTTTTAACTGCAGCAACTTTAATATACGCTATTGGAGCTGGAATTACCGCGGCTGCTGGCACCAGACTTGCCCTCCAA
+
@ABA@GHD=/CHCDDD1C<1<G1FHHECCEHE1GEHIHHCDF@FEHHHC1CGHFEC@1C1<CHCH1CCEDD<1D@1<1<1G1C@FHGECH?<1C?FCHHHHHCFCHCGEHGFC?C<HFFHHFFG@ECCC@@GCCHGHHG?FHFFEFHHIHHF@BG?GFGE.EHEHHHIHB/BDBFFHDDGEDCIHDHG?HFBGEDFIHHHFIIIIHIHIIHHHCCE@ECC.F<C<<CCCC<<<@IHEDEF<F1?CDHDHHEG@HHFCF1FC1EGC@CEEHHEHEHG@HHFHHFFFCG@CHHHC11<?FGEDCHEHC?HHEIHIHGIIIIHHIHHC?HHHG@<HCCC<IHGF<GEEIIIIDDACD
@HISEQ:969:HM2KJBCX2:2:1102:5129:21584 2:N:0:ACTATGCA
GAAACGGAAACGCCCAACTATCCCTATTAATCATTACGTCAATCCTAGAAACCAACAAAATAGAATCAAACGTCCTATTTCATTATTCCATGCTAATGTATTCAAGCGTGAGCCTGCTTTAAACACTCTAATTTTTTCAAAGTAACAGTCCTGATTCCCCACAACACCAAATAAATGACATCATGGTTCGTCAGAAGGGAGAAACCAACAATGCCAGTACGTACCGAGGCACGACCGACATGATGGTCCCGAAATTCAACTACGAGCTTTTTAACTGCAGCAACTTTAATATACGCTATTGGAGCTGGAATTACCGCGGCTGCTGGCACCAGACTTGCCCTCCAA
+
D@DDDEHHICCGHHHEHIHEHHGCHEIHHEHHIIHIIGIIHHIIHHHHII@H@FHIHEHEHHEGHFHHHHIIHGHHHEHHHHHE?F@FHHGHFHHHIHHGHHHHIHIIIIIIHHIFHHHIIEIIIIHHGIHHIIHHFGFHIHIIHIIHIIHHHIHGHHGIIIHGHHHHHHIIGIIHHHGEHHHGIIHHIHIIIHIHHHGIIIIIIHIIIIHHHIIIIIIIIIHIIIIIIIIIIIIIHIIIIHHCIIIFEHEHHHFHIIHIHHHIHHHHIIIHHHIIIIHIIIIIGIIIIHIIIIIHHIIIIIIHGIIIIIIIIIHHIIIIIIIIIIIIIIIIHIIIIIIIDDDDD
@HISEQ:969:HM2KJBCX2:2:1102:10451:22938 2:N:0:ACTATGCA
GAAACGGAAACGCCCAACTATCCCTATTAATCATTACGTCAATCCTAGAAACCAACAAAATAGGATCGAACGTCCTATTTCATTATTCCATGCTAATGTATTCAAGCGTTAGCCTGCTTTAAACACTCTAATTTTTTCAAAGTAACAGTCCTGTTTCCCTGCAACACCAAATTAATGACATTACAGTTCTTCAAGAAGGAGGAATCAGTAAAGCCAGTACACACCATTGGCACGACCAACCTACTGACCCCGAAATTCAACTACGAGCTTTTTAACTGCAACAACTTTAATATACGCTATTGGAGCTGGAATTACCGCGGCTGCTGGCACCAGACTTGCCCTCCAA
+
DDDDDIIIIIHEHHIIEHFHIIIIIEHHEHIHIIIHIHHHII@HIIHIIHIIFHIHIGIIIHH?CFHHCHGHCHDHHHHIIIHHCHHIFHIEHHIHIIIIIIIIIIIHIIIGAHHHHIIHHIEGHHHIHGIHIHHHIIHHIIHIIIIIIHIIIHHHHHE1GIIIIIIIHIIIIIIIIHIHIIIIIIIIHIHIIIIIIIII;IIIHIIIGIIIIIIIHIIIIHHIIIII<IIIIIIIIIHIIIHGHHHIHIIIIIIHIIIIIIIHIIIIIIIIIIHIIIIIIIIIIIHIIIIIIIIIIIIIIIIIIIIIHIIIIIIIIIIIIIIIIIIIIIIIHGIHIIIIIDDDDD
@HISEQ:969:HM2KJBCX2:2:1102:14214:22987 2:N:0:ACTATGCA
GAAACGGAAACGCCCAACTATCCCTATTAATCATTACGGTGATTCAGAAACCAACAAAACAGGACCACCGTCCTATTTTATTATTCCATGCTAATGTATTCAGACGTAAGCCTGCTTTGAACACTCTAATTTTTTCAAGGTAAAGGTCCTGGTTTCCCACCACGCTAAATTAATAACATGATGGTTCCCCAGAAGGTAGAAATTCCACACGCCAGTACAGACTATTGCCCGACCAACGGTAGAACCCCGAAATTCAACTACGAGCTTTTTAACTGCAACAACTTTAATATACGCTATTGGAGCTGGAATTACCGCGGCTGCTGGCACCAGACTTGCCCTCCAA
+
DDDDDIIIIIIIIIIIHIIIIIHIIIIIIGIIIIIIIIIIIIIIGHIIIIHHHIIIIIHIIHGHHHIIHHHIIIIIIIIIIIIIGEHHIHIIHIIIIHHHHHHHIIIIIIIIIHHHHIHHIHHIIIIIIHIIIIIIIIIIIIIIHIIIIIIIIIIIHIIIIIHHIHIIIIIIIHIIIIIIIIIIIIHEIIIIIIIIIIIIGIIIIIIIHIIIIIIIIIIIHHIIIIIIIIIHIIIIIIIHGEIIIIIHIIIIIIIIIIIIIGHIIIIGIIIIIHIIIHGHHIIIIIIIHHHIIIIIIIIIIHIIIIIIIIHIIIIIIIIIIIIIIIIIIIIIIIIIIIDDDDD
@HISEQ:969:HM2KJBCX2:2:1102:6434:23075 2:N:0:ACTATGCA
GAAACGGAAACGCCCAACTATCCCTATTAATCATTACGTCAATCCTAGAAACCAACAAAATAGGATCAAACGTCCTATTTCATTATTCCATGCTAATGTATTCAAGCGTTAGCCTGCTTTAAACACTCTAATTTTTTCAAAGTAACAGTCCTGTTTCCCTGCAACACCAAATTAATGACATTACAGTTCTTCAAGAAGGAGGAACCAGTAAAGCCAGTACATACCAGAGGCACGACCAACTCTCTAATCCCGAAATTCAACTACGAGCTTTTTAACTGCAACAACTTTAATATACGCTATTGGAGCTGGAATTACCGCGGCTGCTGGCACCAGACTTGCCCTCCAA
+
DDDCDIIIIIIIIIIIIIIIIIIIIIIIIIIIIIIIIIIIIHIIIIIIIIHHIIIIIIIIHHHHFHHFHIHIIIIIHIIIGIIIIIGIIIGIIIIIIIIHHIIHIIHIHIIIIIIIIIIIHIHIIIIIIIIIIIHIIIIIIIHIIIIHHIGIIIIIIIIIIIIIIIIIIIIIIIIHIIIIIIIIIIHHHIIIIIIIIIIIIIIIIIIIIIIIGIIIIIIIHIIIIIIIHHIIIIIHHIHHHIHHGIHHHIIIIHIIHHIIIIIIIHIIIIIIIIHIIIIIIIHIIIIIIIIIIIIIIIIIIIIIIIIIIIIIIIIIIIIIIIIIIIIIIIIIIIIIIIIGIDDDDD
@HISEQ:969:HM2KJBCX2:2:1102:1276:24227 2:N:0:ACTATGCA
GAAACGGAAACGCCCAACTATCCCTATTAATCATTACGTCAATCCTAGAAACCAACAAAATAGGATCGAACGTCCTATTTCATTATTCCATGCTAATGTATTCAAGCGTTAGCCTGCTTTAAACACTCTAATTTTTTCAAAGTAACAGTCCTGTTTCCCTGCAACACCAAATTAATGACATTACAGTTCTTCAGAAAGGAGGAATCAGCGAAGCCAGTGCATACCAGTGGCACGACCAACCTGCTGACCCCGAAATTCAACTACGAGCTTTTTAACTGCAACAACTTTAATATACGCTATTGGAGCTGGAATTACCGCGGCTGCTGGCACCAGACTTGCCCTCCAA
+
DDDDDIHHIIIIIIIIIHHHHIIIIIIIIIIIIIIIIIHIIHIIHIGIIIIIHIGIIHIIIIHIHHHGHHHIHIIIIIIHIIIIIIIHIIIHIHHIHIIIIHIIIIIIIIIIIHIHHIIIHHHIIIIIIIIIIIIIIIIHIIIIIHIIIIIIHIIIIIIIIIIIIIIIIIHHIIIIIIIIIIIIIIIIIHIIIIIIIIIIIIIIIIIIIIIIIIIIIIIIIIIIIIIIIIIIIIIIIIIIIIIHFIIIIIIIIIIIIIIIIIIIIIIIIIIIIIIIIIIIIIIIIIIIIIIIIIIIIIIIIIIIIIIIIIIIIIIIIIIIIIIIIIIHIIIIIIIIIIIIIDDDDD
@HISEQ:969:HM2KJBCX2:2:1102:19042:23548 2:N:0:ACTATGCA
GAAACGGAAACGCCCAACTATCCCTATTAATCATTACATCGATCCTAGAAACCAACAAAATAGAATCTGATGTCCTATTTCATTATTCCATGCTAATGTATTCAAGCGTAAGCTTGCTTTAAACACTCTAATTTTTTCAAGGTAACAGTCCTAATTCCCCATAACATCAAATAAATGACATTATGGTTCTTTAGAAGGTGAGAACCAATAAAACCAGTACATACCAAGGCATGACCGATCCCTTGATCCCGAAATTCAACTACGAGCTTTTTAACTGCAACAACTTTAATATACGCTATTGGAGCTGGAATTACCGCGGCTGCTGGCACCAGACTTGCCCTCCAA
+
DDDDAHIGIIHIIIIHIIIIIIIIIHIIGHIHGIIIIHHIFHIIIIHHHIIHI1GFHE1FHIGHIIGII?GHIG?CHHIHIEGHHIIHEHIEHIIIIHHHHHHHHGHHHIHHHHHHHHHHIHHHHIIHIHIHHFEHHHHGHIHHHHGHHIIHIHGEIIGHHEHFIHHHIIIIIIHHHIIIHIIIGIIHIHFHIIIIIHGHHIIIIIHIIIHIIIHHFHHHIIIHHIIIIIIIIII)IHIIIHHFIIIIIIIIIHFIIIIIIHHIIHIIIIIIIIIIIIIIIIIHIIHIHHHE@IIIIIIIIGIIIIIHIIIHIIIIIIHIIIIIIIIIIIIIIIIHIIIIDDDDD
@HISEQ:969:HM2KJBCX2:2:1102:6405:24657 2:N:0:ACTATGCA
GAAACGGAAACGCCCAACTATCCCTATTAATCATTACATCGATCCTAGAAACCAACAAAATAGAATCGGATGTCCTATTTCATTATTCCATGCTAATGTATTCAAGCGTGAGCCTGCTTTAAACACTCTAATTTTTTCAAGGTAACAGTCCTAATTCCCCGTGACACCAAATTAATGGCATTATGGTTCTTTAGAAGGTGAGAAATCAATAATATCAGTACATACCAACGGCATGACCGAAACATTGATCCCGAAATTCAACTACGAGCTTTTTAACTGCAACAACTTTAATATACGCTATTGGAGCTGGAATTACCGCGGCTGCTGGCACCAGACTTGCCCTCCAA
+
DDDDDIIIIGIIIHHIIIIIIHIIIIIIIIIIIIIIHIIIIIIIIIIIIIIHIIIIIIIHIIGHIIIIIIIIIIIIIIIIIHIIIIIHHHHIGIIIHIIIHIIIIIHGIIIIIIIIHIIIHIIIIIIIIIIIIIIIIIIIIIIIIIIIIIIIIIIIHHFIIHIIIIIIIIIIIIIIHHIIIHH#IIIIHIIIIIIIIIIIIIIIIHHIIIIIIIIIIIIIIIIIIIIIIIIIIIIIIHIIIIIIHIIIIIIIIIIIIIIIIIIIIHIIIIIIIIIIIIIIIIHIIIIIIIIIIIIIIIIIIIIIIIIIIIIIIIIIIIIIIIIIIIIIIIIIIIIHIIIIIIDDDDD
@HISEQ:969:HM2KJBCX2:2:1102:3847:24326 2:N:0:ACTATGTA
GAAACGGAAACGCCCAACTATCCCTATTAATCATTACGTCAATCCTAGAAACCAACAAAATAGGATCAACGTCCTATTTCATTATTCCATGCTAATGTATTCAAGCGCGAGCCTGCTTTAAACACTCTAATTTTTTCAAAGTAACAGTCCTGATTCCCCACCACACCAAATTAATGACATGATGGTTCGTCAGAAGGTAGGAATCAGTAACACCAGTACGTACCGAAGGCACGACCAGCGTACTAATCCCGAAATTCAACTACGAGCTTTTTAACTGCAACAACTTTAATATACGCTATTGGAGCTGGAATTATCGCGGCTGCTGGCACCAGACTTGCCCTCCAA
+
DDDDDIIIIIIIIIIIIIIHIIIIIIIIIIIIHIIIIIIIIIIIIIIIIIIIIIIIIIIIIIHIIIIIIIHIIIIIHHIIIIIIIIIIIIIIIIIIIIIIIIIHIIIHIIIIIIIIIIIIGIIIIIIIIIIIIIIIIIIIIIIIIIIIIIIIIIIIIIIIIIIIIIIIIIHIIIIIIIIIIIIIIIIIIIIIIIIIIIIIIIIIIHIIIIIIIIIIIIIIIIIIIIIIIIIIIIIIIIIIIIIIIIIIIIIIIIIIIIIIIIIIIIIIIIIIIIIIIIIIIIIIIIIIIIIIIIIIIIIIIIIIIIIIIIIIIIIIIIIIIIIIIIIIIIIIIIIIIIIIDDDDD
@HISEQ:969:HM2KJBCX2:2:1102:2418:25497 2:N:0:ACTATGCA
GAAACGGAAACGCCCAACTATCCCTATAATCATTACGTCGATCCTAGAAACCAACAAAATAGGTTCGATCGTCCTATTTCGTTATTCCATGCTAATGTATTCAAGCGCGAGCCTGCTTTAAGCACTCTAATTTTTTCAAAGTAACAGTCCTGTTTCCCCGCAACAACAAATTAATGCCATCACGGTTCTACAAGAAGGAGGGACCAGTGAGGCCAGTGCATACCAGTGGCACGACCAACCTACTGGCCCCGAAATTCAACTACGAGCTTTTTAACTGCAACAACTTTAATATACGCTATTGGAGCTGGAATTACCGCGGCTGCTGGCACCAGACTTGCCCTCCAA
+
DDDDDIIIIIGIHHHIIIIGIHHIIIIIIIIIIIIIIIIIIIIIIHIIIIIGHHHIIGIIIIIIIIIIIHHIIHIIIIIIIHIIIIIHIIHHIHIIIIIIIIIHIIHIIIIIIIIIHIIIIIIHIIIIIIHIHIHIIIIIIHIIIIIIIIIHIIIHIIIIIIIIIIIHIIHIIIIIIIIIIIIIIIIIHIIIIIIIIIIIIIIIIIIIIIIIIIIIIIIIIIIIIIIIIIIIIIIIIIIIIHHGIIIIIIHIIIIIHHHIIIIIIIIIIIIIIIIIIIIIIIIIIIIIIIIIIIIIIIIIIIIIIIIIIIIIIIIIIIIIIIIIIIIIIIIIIIIIIIIIDDDDD
@HISEQ:969:HM2KJBCX2:2:1102:6272:25661 2:N:0:ACTATGCA
GAAACGGAAACGCCCAACTATCCCTATTAATCATTACGTCAATCCTAGAAACCAACAAAATAGGATCGAACGTCCTATTTCATTATTCCATGCTAATGTATTCAAGCGTTAGCTTGCTTTAAACACTCTAATTTTTTCAAAGTAACAGTCCAAATTCCCCGCAACACCAAATTAATGGCATTACGGCTCATCAGGAAGGAGGAATCAGTGAGACCAGTACATACCAGAGGCATGACCAACCTACTAACCCCGAAATTCAACTACGAGCTTTTTAACTGCAACAACTTTAATATACGCTATTGGAGCTGGAATTACCGCGGCTGCTGGCACCAGACTTGCCCTCCAA
+
DDD?<<EHEC<C/<C@1<11D1<DCGE1FD<F<<FH11GHECE11D@11<FGEDGC11C1<DHCC<G0E@E<@1<G11<<C1CCF?<<1111<<<<HHIHECG@HD@EHHBE@@HEB1DHIHHHF@@EFHFHC6AD<6<8<@CGHF<B<F?CEEGF8H,??FC<:EHGCDHHHHFCFHHHHHHHGHFHHHHHHHCFFHGEHGHEIIIHHHHCHHHHHIIIHHIHFIHIIHEIIIHDHECE?HCC<E<HHCCGD1HHIHHHGECG@GECGHIHIHIIIIHHG@HCEHFEIHIHHECEEEIHGHGC?EGEIIHHGIHHHECECIHGIIIEIHHHGFEIIIIHHDDDDD
@HISEQ:969:HM2KJBCX2:2:1102:3735:25605 2:N:0:ACTATGCA
GAAACGGAAACGCCCAACTATCCCTATTAATCATTACGGTGATTCAGAAACCAACAAAACAGGTTCACCGTCCTATTTTATTATTCCATGCTAATGTATTCAGACATAAGCCTGCTTTGAACACTCTAATTTTTTCAAGGTAAAGGTCCTGGTTTCCTACCACGCTAAATTAATAACATGATAGTTCCCCAGAAGGTAGAAATTCTACACGCCAGTACAGACAATAGCCCGACTAACGATAGAACCCCGAAATTCAACTACGAGCTTTTTAACTGCAACAACTTTAATATACACTATTAGAGCTGGAATTACCGCGGCTGCCGGCACCAGACTTGCCCTCCAA
+
DDDDDIIIIIIIIIIIGIIHIIIIIIIIIIIIIIIIIIIIIIIGIHIIIFHHIIIIIIIIIHFHHIIIIIFFHIIIIIIIHIIIIGEHHIHIIHIHIIHHHGIIHIIHIIIIIIIIIIHIIIHHIHHIHIIIIHIIHIHHHIHIIHIIIIHHHIIIIIIIIIIIIGIIIHFIIIIIIIIHIIIIHHIIIIIIIIIIHIIIIIIIHIIIIIIIIIIIIIIIIIIIIIHGIGIIIIIIIIIIHGHIIIIIIIIIIIIIIIIHIIGIIIIIIIIIIHIIIHHIHIIIIIIIIIGIHIIIIIIIIIIIIIIIIIIIIIIIIIIIIIIIIIIIIIIIIIIIIIDDDDD
@HISEQ:969:HM2KJBCX2:2:1102:20739:24647 2:N:0:ACTATGCA
GAAACGGAAACGCCCAACTATCCCTATTAATCATTACGTCAATCCTAGAAACCAACAAAATAGAATCAAACGTCCTATTTCATTATTCCATGCTAATGTATTCAAGCGTAAGCCTGCTTTAAACACTCTAATTTTTTCAAAGTAACAGTCCTGATTTCCCACGACACCAAATTAATGACATCGCGGTTCTTCAGAAGGTAGGAACCAATAATACCAGTTCGTACCGAGGCACGACCGACAATTTGATCCCGAAATTCAACTACGAGCTTTTTAACTGCAACAACTTTAATATACGCTATTGGAGCTGGAATTACCGCGGCTGCTGGCACCAGACTTGCCCTCCAA
+
0<B<0<GEHDG@HCC=E@HIIIHE?CCEHEHHH?FE@1DGH@<GCHHEEHHIHEH=EHIIHHIHCHECHHIH1FE0C<1FF@FECEFH1GHHH?GFHFFCCD1<C1C0DE@A@1?HFGHHGCF@HECHGG?DHE?BE?@GEDC<FHHH@1FC$B8<HEGCHGHHHBCEHHHHHFHHCHHDHFCG/<HHEGC?CFHE:CGFG0C<A9E@:C8HHH@HHG=G8@HIHCF@G@CC@=:D<<@HF<1@HEC/EA<@D11<CCHIIHG@C1HHF1<<ECC?HG<<D1<<<1F1?F0FHHIHG<@EF<1C@F@IHFC<E</?C<<EEGIHD1<<HD<<@HCEC<C<0@D0D
@HISEQ:969:HM2KJBCX2:2:1102:4686:26180 2:N:0:ACTATGCA
GAAACGGAAACGCCCAACTATCCCTATTAATCATTACCTCGACTCCGAAAGCCAACGAAATAGAACCGAGATCCTATTCCATTATTCCATGCACTAATGTTCAGGCTGTAGCGCCTGCTTTGAGCACTCCAATTTTTTCAAAGTAAACGTGCTGGCCACCCATGGCACTCGATTAAGAGAACCATGAACGAACCAACAAAATCGTCCGGGCAAACAGTAGACACCGCAAGGTGCACCGCTCGCCCGAAACCGAGATCCAACTACGAGCTTTTTAACCGCAGCAATATTAGTATACGCTATTGGAGCTGGAATTACCGCGGCTGCTGGCACCAGACTTGCCCTCCAA
+
DDDDDIIIIIIIIIIIIIIIIIIIIIIIIIIIHIIIIHHIIIIHIIIIIHIHGIIIIGHHIIIIGIIHHHDHHIIHIIHIIHEHIHHIFHIIHIIIIHIIIIIIGIIIIIIHIIIIHIIIIHIHIIIIIIIIHIIIIIIIIIIIIIIIIIIIIIHIIIIIIIIIIIIIIIHIHIIIIIIIIHIIIIIIIIIIIIIIIIHHHCIIIIIIIIIIIIIIIIIIIIIIIIIIIIIIIIIIIIIIIIHHHIIIIIIIIIIIIIIHHIIIIHIIIIIIIIIIIIIHIIIIIIIIIIIIIIIIGIIIIIIIIIIIIIIIIIIIIIIIIIIIIIIIIIIIIIIIIIIIIDDDDD
@HISEQ:969:HM2KJBCX2:2:1102:3429:26251 2:N:0:ACTATGCA
GAAACGGAAACGCCCAACTATCCCTATTAATCATTACTTCAGTCCTAGAAACCAACAAAATAGAACCGAAGTCCTAAATTATTATTCCATGCTAATGTATTCAAGGCATAAGCCTGCTTTAAACACTCTAATTTTTTCAAAGTAATAGAGCTAGATCGCGACGACAACCCAGTGAAGGGCGCCGCCGTTTTCTAGCAGGATGGCAGACACGCGCCAGCACTCACACTCGTAACCGAGGCGGGCCAGGTGCGTCAAACCAGAAATCCAACTACGAGCTTTTTAACTGCAGCAACTTTAATATACGCTATTGGAGCTGGAATTACCGCGGCTGCTGGCACCAGACTTGCCCTCCAA
+
DDADDIIIIIIIIIIIIIIIIIIIHIIIGHIIIIIIIIIIHIIIIIIIIIIIIIIIIIGIIHHIIIGHIIIIHIIIGIIHHIHIHIIHHIHIIHIHIIIIIHHIHHIIHIIIHIIIIIIIHHHGHIIIIIHIIIIIHEIIIIIIIIHGHIIHHHHEIIIIIIIHIHHIHHHIHHIHHHGHIIHHIIIIHHIIHIHHIIIIIIIIIIHIIIIHHFGIIIIHIIIIIIIHIHIIIIIIIGIIIIIIIIIIIIIHGIIIIIIIHIIIIIIIIIIIIIHIIIIIIIHIIIHIIIIIIIIIIIIGIHIHIIIIIIIIIIIIHIIIIIIIIIIIHIIIIIIIIIIIIIIIIIIIIDDDDD
@HISEQ:969:HM2KJBCX2:2:1102:7538:26968 2:N:0:ACTATGCA
GAAACGGAAACGCCCAACTATCCCTATTAATCATTACGTCAATCCTAGAAACCAACAAAATAGGATCAACGTCCTATTTCATTATTCCATGCTAATGTATTCAAGCGCGAGCCTGCTTTAAACACTCTAATTTTTTCAAAGTAACAGTCCTGATTCCCCACCACACCAAATTAATGACATGATGGTTCGTCAGAAGGTAGAAATCAGTAACACCAGTACGTACCGAAGGCACGACCAGCGTACTAATCCCGAAATTCAACTACGAGCTTTTTAACTGCAACAACTTTAATATACGCTATTGGAGCTGGAATTACCGCGGCTGCTGGCACCAGACTTGCCCTCCAA
+
DDDDDIIHIIIIIIIIIIIIIIIIIIIIHIIIHIIHIIIIIIIIGIHGHIIEHHIIIHIFHIIHHIHIGEHHIGHIHHHIIIIIHIIIIIIIIIIIIIIIIIHHIIIIIIIIIIIIHIHIIIIIIIIIIHIIIIIIIHHHHIIHIIIIIIIIHIIIIIIIIIIIIIIIIHIIIIIIIIIIIIIIIIIIIIIIIIIIIIIIIIIIIIIIIIIIIIIIIIIIIIIIIIIIIIIIIIIIIIIIIIIHIIIIIIIIIIIIIIIIIHIIIIIIIIIIIIIIIIIIIIIIIIIIIIIIIIIIIIIHIIIIIIIIIIIIIIIIIIIIIIIIIIIIIIIIIIIIIIIIDDDDD
@HISEQ:969:HM2KJBCX2:2:1102:13393:26547 2:N:0:ACTATGCA
GAAACGGAAACGCCCAACTATCCCTATTAATCATTACGTCGATCCTAGAAACCAACAAAATAGGGTCAAACGTCCTATTTCATTATTCCATGCTAATGTATTCAAGCGTGTGCCTGCTTTAAACACTCTAATTTTTTCAAAGTAACAGTCCTGATTCCCCATGACACCAAATTAATGACATCATGGTTTGTCAGAAGGTAGAAACCAACGATGCCAGTACGTACCGGAGGCACGACCGACATGTTGATCCCGAAATTCAACTACGAGCTTTTTAACTGCAACAACTTTAATATACGCTATTGGAGCTGGAATTACCGCGGCTGCTGGCACCAGACTTGCCCTCCAA
+
DDDDDIIIIIIIIIIIIIIIIHHIIIIIIIIIIIIIIFIHHIIIIIIIIIIHEHIIIHIIHIHIIHIGHIIFHEEHHHI1FHGCFHHIHIIIGIIIIGHIIHHIIHHHHHHIIIIIIHIIIIIIIIIHIIIIIIIHHIIIIHIIIIIIIIIIIIIIIIIIIGHIIIIHIIHIIIHIIIHHIHIIIIHIIIIHIIIIIIIIIIIIIIIIHIIIIIHIIIIIIIIIIIIIIIIIIIIIIIIIIIIIHIIIIIIIIIIIIIIIIHIIIIIIIIIIIIIHHIIIIIIHIIHHIIIIIIIIIIIIIIIIIIIIIIIIHIIIIIIIIIIIIIIIIIIIIIIIIIIIIDDDDD
@HISEQ:969:HM2KJBCX2:2:1102:18582:26949 2:N:0:ACTATGCA
GAAACGGAAACGCCCAACTATCCCTATTAATCATTACGTCGATCCTAGAAACCAACAAAATAGAATCAAACGTCCTATTTCATTATTCCATGCTAATGTATTCAAGCGTAAGCCTGCTTTAAACACTCTAATTTTTTCAAAGTAACAGTCCTGATTCCCCACGACACCAAATTAATGACATCGCGGTTCTTCAGAAGGTAGGAACCAATAATGCCAGTGCGTACCGAAGCACGACCAACAATTTGATCCCGAAATTCAACTACGAGCTTTTTAACTGCAACAACTTTAATATACGCTATTGGAGCTGGAATTACCGCGGCTGCTGGCACCAGACTTGCCCTCCAA
+
DDDDDIIIIIHGHHGEHIIGIIIHHIIIIHIHIIIIIIIEDEHHHIHHIHGHHHHIHHEHIIIIIHIIIIIIICGHIIHIIIIIIHIGHIIHGIGIIIIHIHIHIHIIIHIIIGIIIIHHEHIIIIIHHIIIIIHHHHHHHIIIHHHHIIIIIIIHIHHHIIHHHIIIIIIHIIIIHIHDGHIIIIIIHHGIIIIIIIIIIIIIIHIIIIIHIIIIIIIIIIIIIIIIIIIIIII-HIIIIIHHIHHIIIIIIHHIHHIIHHHIIIIIIIIIIIIIIIIIIIIIIIIIIIIIIIIIHIIIIIIIIIIIIIIIIIIIIIIIIIIIIIHIIIIIIIIIIIIIDDDDD
@HISEQ:969:HM2KJBCX2:2:1102:6864:27695 2:N:0:ACTATGCA
GAAACGGAAACGCCAACTATCCCTATTAATCATTACGTCAATCCTAGAAACCAACAAAATAGGATCAAACGTCCTATTTCATTATTCCATGCTAATGTATTCAAGCGTTAGCCTGCTTTAAACACTCTAATTTTTTCAAAGTAACAGTCCTGTTTCCCTGCAACACCAAATTAATGACATTACAGTTCTTCAGAAAGGAGGAATCAGCGAAGCCAGTACATACCAAAGGCACGACCAACCTGCTAACCCCGAAATTCAACTACGAGCTTTTTAACTGCAACAACTTTAATATACGCTATTGGAGCTGGAATTACCGCGGCTGCTGGCACCAGACTTGCCCTCCAA
+
DDDDDIIIIIIIIIHIIIIIIIIIIIIIIIIIIIIIIIIIIIIGHIIIIIIHHIHGIIIHIHGGHHIIIIHH?HGHHHHIIIIIHHIIIFHGIIIIIIIHIHHIHIIHIIHIIIIIIIIIHHHHIIIIIIIIIIIIIIIIIIIIIIIIIIIIIIIIIIIIIIIIIIIIIIHHIIIIIIIIIIIIIIIIIIIIIIIIIIIIIIIIIIIIIIIIIIIIIIIIIIIIIIIIIIIIIIIIIIIIIIIHIIIIIIIIIIIIIIIIIIIIIIIIIIIIIIIIIIIIIIIIIIIIIIIIIIIIIIIIIIIIIIIIIIIIIIIIIIIIIIIIIIIIIIIIIIIIIIIIDDDDD
@HISEQ:969:HM2KJBCX2:2:1102:7995:27812 2:N:0:ACTATGCA
GAAACGGAAACGCCCAACTATCCCTATTAATCATTACGTCAATCCTAGAAACCAACAAAATAGGATCGAACGTCCTATTTCATTATTCCATGCTAATGTATTCAAGCGTTAGCCTGCTTTAAACACTCTAATTTTTTCAAAGTAACAGTCCTGTTTCCCTGCAACACCAAATTAATGACATTACAGTTCTTCAGAAAGGAGGAATCAGCGAAGCCAGTACATACCAGTGGCACGACCAACCTGCTGACCCCGAAATTCAACTACGAGCTTTTTAACTGCAACAACTTTAATATACGCTATTGGAGCTGGAATTACCGCGGCTGCTGGCACCAGACTTGCCCTCCAA
+
DDADDIFHHIHIHHIIGIIHIIIIIIIIHIHGHIIIIIIIIIEHHHHIIIIIEHHFHCHIIHIHIIIIGIHHHIIIIIIIIIIIIIIHHIHEHIIIIIIIIFIIIIIIIIIHHGHHHHEHGIHIHHIHIIHIHHHHHHHHHIIIIIIHIIHHIIIHHGGIHHCHHIHIIIHFHHIIIHHIIIIIHIIIIIIIHIHIIHIIIIIIHIIIIIIGIHIIIIIIIIIIIIIIIIIIIHHIIIIIIIHHDIIIIIIIIIIIIIIIIIIIIIIIIIIIHIIIHIIIHIHHIIIIIIIIIIIIIHIIIIIIIIIIIIIIIIHIIIIIIIHIIIIIIIIIIIIIIIIIIDCDDD
@HISEQ:969:HM2KJBCX2:2:1102:17348:27424 2:N:0:ACTATGCA
GAAACGGAAACGCCCAACTATCCCTATTAATCATTACGGTGGTCCTAGAAACCAACAAAATAGAACCACAACGTCCTATTCTATTATTCCATGCTAATCTATTCAAGCAATAGCCCGCTTTAAACACTCTAATTTTTTCAAGGTAATGGTCCTGGCTCCCCAACACACCCAATTAAGGACATGCTGATTCACCAGAAGGAAGACCCGACAACAAGACAGTACTCGCCAAAGACGGACCGCCCGGCCAGGCCTAAAATTCAACTACGAGCTTTTTAACTGCAACAACTTTAATATACGCTATTGGAGCTGGAATTACCGCGGCTGCTGGCACCAGACTTGCCCTCCAA
+
DDDDDIHIIIIIIHIHIIIIIIIIIIIIIGHEHHIIIIIIGIIIIGHIIHIIIIIIIIIHHIGHIIIIIIEHHHHIIIHHGHEHHIIFHIIHHFF?FHIIIIHIHIIIHHIHIIIIHHGHHIIHHIIIIHHIIIIIIIIIIIIIIIIIIIIIIIIIIIIIIHIHHHHGIIIIHHIIIIII;IIIIIHIIIIHHIIGIIIIHIIIHIIIIIIIIIIHIIIIIIGIIIGIIIIHIIIIIIIIIIIHGHIIGIIIIIIIIIIIIIIHIIHIIIIIIIIIIIIIIIIIHHHIIIHIIIHIIIIIIIIIIIIIIIIIIIIIIIIIIIIIIIIIIIIIIIIIIIIIIIDDDDD
@HISEQ:969:HM2KJBCX2:2:1102:6710:28113 2:N:0:ACTATGCA
GAAACGGAAACGCCCAACTATCCCTATTAATCATTACGTCGATCCTAGAAACCAACGAAATAGAATCAGTCCGTCCTATTTCATTATTCCATGCTAATGTATTCAGACGTTAGCCTGCTTTAAACACTCTAATTTTTTCAAAGTAACAGTCCTGATTTCCCATCACACCAAATAAATGACATGAAAGTTCCTCAGAAGGTAGAGATTTATCTCACCAGTGCAGACAATTAAGCCTGACCAATGGGTAAATCCCGAAGTTCAACTACGAGCTTTTTAACTGCAACAACTTTAATATACGCTATTGGAGCTGGAATTACCGCGGCTGCTGGCACCAGACTTGCCCTCCAA
+
DDBBBEHHGHHIIIIHFHHIHGIFHHIHHHEHFHIHHEGH<EHCHHHIIIHIGFIIIC=GHHHHHHIHIHEHFHHIHIE?GHHEHHIHIHHIH?GGHHIIIEHHIIHIHFFIHHIIIIIHIHIIIIIIIIHIIHHIFHHHHIIHIIIIIIIIHEIHHHIHIIHIIHIHHHHHHGIIIHIIIIIHHIIIIHIIIIIHIIIII;IIIIIIIIHHI<IIIIIIIIIIIIIIIHI=IIIHGHHIIIIIIHHIHIIHIIIIIIIIIIIIIIIIIIIIIIIHHIIIIIIIIIIIIIIIIHIIIIIIIIIIIIIIIIIIIIIIIIHIIIIIIIIIIHIIIIIIIIIIIHIDCDDD
@HISEQ:969:HM2KJBCX2:2:1102:12094:27473 2:N:0:ACTATGCA
GAAACGGAAACGCCCAACTATCCCTATTAATCATTACATCGATCCTAGAAACCAACAAAATAGAATCGGATGTCCTATTTCATTATTCCATGCTAATGTATTCAAGCGTAAGCTTGCTTTAAACACTCTAATTTTTTCAAGGTAACAGTCCTAATTCCCCATAACATCAAATAAATGACATTATGGTTCTTTAGAAGGTGAGAACCAATAAAACCAGTACATACCAAGGCATGACCGATTCCTTGATCCCGAAATTCAACTACGAGCTTTTTAACTGCAACAACTTTAATATACGCTATTGGAGCTGGAATTACCGCGGCTGCTGGCACCAGACTTGCCCTCCAA
+
DDDDDIIIHIIIIIIIHIIIHIIIIIIIIHIIIIHIIHIIIIIGHIIIIHIIIIIIIIIIIIHHIIIICHHDGHIIGIHIIIIIIIIHHHHGGHHHIIIHHGIHIIIHHIHIIIIIHIIIHIIIIIIGIIIIIIIIIIIHIHIIIIIIIIIIIHIIIIHIIIHHIIIIIIHIIHHIIIIIIIIIIIIIIIIIIIIIIIIIIIIIIIIIIIIIIIIIIIIIIIIIIIIIIIIIIIIIIIIIIIIHIIIIIIIIIIIIIIIIHHIIIIIIIIIIIIIIIIIIIIIIIIIIIIIIHIIIIIIIIIIIIIIIIIIIIIIIIIIIIIIIIIIIIIIIIIIIIIIIDDDDD
@HISEQ:969:HM2KJBCX2:2:1102:1724:28590 2:N:0:ACTATGCA
GAAACGGAAACGCCCAACTATCCCTATTAATCATTACGTCGATCCTAGAAACCAACAAAATAGAATCAAACGTCCTATTTCATTATTCCATGCTAATGTATTCAAGCGTAAGCCTGCTTTAAACACTCTAATTTTTTCAAAGTAACAGTCCTGATTCCCCACGACACCAAATTAATGACATCGCGGTTCTTCAGAAGGTAGGAACCGATAATGCCAGTGCGTACCGAGGCACGACCAACAATTCGATCCCGAAATTCAACTACGAGCTTTTTAACTGCAACAACTTTAATATACGCTATTGGAGCTGGAATTACCGCGGCTGCTGGCACCAGACTTGCCCTCCAA
+
BDDADIHHIIHHIIIIIHHIHIHIIIIIIHIIIIIIIGHHIIIIIIIIIIIGHHIIIIGHIIHIIIIIIHIHEHHIHHIIIHIIIIIIHIIICHIIIIIIIHHHIHIHIIIIIHHHGIGGHHIHIIIGHHIIIIHHHIIIIIIIIHIHHHIIIHHEIIIIIIIIIIHIIIIIHIIHHHHHGIHIHIIIIIIIIIIIIIIIIIIIIIIIIIIIIIIIIIIIIIIIIIIIIIIIIIIIIIIHIHHHIIHHIIIIIIIIIIIIHEIIIIIIIIIIHHIIIIIIHHGHHIIIIIIIIIIIIIIIIIIIIIIIIIIIIIIIIIIIIIIIIIIIIIIIIIIIIIIIDDDDD
@HISEQ:969:HM2KJBCX2:2:1102:3374:28978 2:N:0:ACTATGCA
GAAACGGAAACGCCCAACTATCCCTATTAATCATTACGGTGATCCTAGAAACCAACAAAATAGAACCATGCCGTCCTATTCTATTATTCCATGCTAATGTATTCGAGCAAAAATGCCTGCTTTAAACACTCTAATTTTTTCAAGGTAAAGGTCCTGGATCCGCAAGACACCCAATAAAGGACATCAAGTTTCTCCAGAAGGTGAGAAATCAACTGCAACAGTTCATACCCCTTAAGGCATGACCATCACGTCAATCCCGAAATTCAACTACGAGCTTTTTAACTGCAACAACTTTAATATACGCTATTGGAGCTGGAATTACCGCGGCTGCTGGCACCAGACTTGCCCTCCAA
+
DDD@DGFHHHIHDHHHHHIIIEGHHIIGIGHHECHGHIIHIIIHHHHHHIIHIHIHHHCEHH@GHHHHIHCEHIDHIGH1GHH?HHHEGEHHIGIIIIHEHHIHHHHHIIIHIIHIIIHIIIIHHHIIIIHHHIIHIIIIIIIIIIIIIIIHIIHIIHHHEFHIIHIIIIIIIHIIHHHIHHIIIIIIIIIIIIIIIIIIIIIIIIIIIIIIIIIIIIIIIIIIIIIIIIIIIIIIIIHIIHI=IIIIIIHGIIIIIIIIIIIIIIIIIIIIIIIIIIIIIIIIIIIIIIIIIIHIIIIIIIIIIIIIIIIIIIIIIIIIIIIHIIIIIIIIIIIIIIIIIIIIIIIIDDDDD
@HISEQ:969:HM2KJBCX2:2:1102:15808:28595 2:N:0:ACTATGCA
GAAACGGAAACGCCCAACTATCCCTATTAATCATAACGGTGATCCTAGAAACCAACAAAATAGAACCATGCCGTACAATTCTATTCTTCCATGCTAATGCATTCGAGCAAAAATGCCTGCTTTAAACACTCTAATTTTTTCAAGGTAAAGGTCCTGGATCCGCAAGACACCCAATAAAGGACATCAAGTTTCTCCAGAAGGTGAGAAATCAACTGCAACAGTTCATACCCCTTAAGGCATGACCATCACGTCAATCCCGAAATTCAACTACGAGCTTTTTAACTGCAACAACTTTAATATACGCTATTGGAGCTGGAATTACCGCGGCTGCTGGCACCAGACTTGCCCTCCAA
+
D@D@@10<E/1<<E/C?CG<C1<DC<1D11<1D11<<0CHHIHH1@CCEGH1D@CC11<D?11<1D1C11<CEH0<0<1<<1<<11111<G11D11<<11<1<<1FCC@&DCIIHF<ECHFCH81<6D10F6<F=@HEB6?HEEEHG@G@@1GA@BEE<DHF.CD:-G>EFHIIHHGHFCHHC//@FHHFCCC@<C.EHHCEG0CHIHEC?HCFDDCEHHECFHFCCHD1@@/HIHECFHCDC@HFHC<:1@EHDH<EFF@HHEF@E1H?HHCHHHGEIHHIHFECEHFC<HHHHCCC<E<E@GGIH@@HHEHHHIGIHIIHCCDHHEIHGHHG@FEIIHGHHIIIHHBDDD<
@HISEQ:969:HM2KJBCX2:2:1102:12231:29303 2:N:0:ACTATGCA
GAAACGGAAACGCCCAACTATCCCTATTAATCATTACGTCGATCCTAGAAACCAACAAAATAGAATCAAACGTCCTATTTCATTATTCCATGCTAATGTATTCAAGCGCGAGCCTGCTTTAAACACTCTAATTTTTTCAAAGTAACAGTCCTGATTCCCCACGACACCAAATTAATGACATCGTGGGTAGGAATCAATTTGACCAGTACGTACCGAGGCACGACCGACCAACAGATCCCGAAATTCAACTACGAGCTTTTTAACTGCAACAACTTTAATATACGCTATTGGAGCTGGAATTACCGCGGCTGCTGGCACCAGACTTGCCCTCCAA
+
DDDDDIIIIIIIHIIIIIIIIIIIIIIIIIIIIIIIIIIIIIIIIIIIIIIIIIIHHHGFHHHHIIIIGIIGEHHIIIIIIIHIIIIIIIIIIIIIIIIIIIIIIIIIIHEIIIIIIIIIIIIIIIIIHIHHHIHIHIIIIIIIIIIIIIIIHHIEIIIIIIIIIIIHHHIIIHIIIIHIIIIIIIIIIIIIIIIIIIIHIIIHHIIIIHGHIHIIIIIIIIHIIIIIIIHHHIIHIIIIIIIIIIIGIHCHIHHIHIIIIIHIIIIIIIIIIIIIIIIIIHIIIIIIIIIIIIIIIIIIIIIIIIIIIIIIIIHIIIIIIIIIIIIIIDDDDD
@HISEQ:969:HM2KJBCX2:2:1102:2222:29339 2:N:0:ACTATGCA
GAAACGGAAACGCCCAACTATCCCTATTAATCATTACGTCAATCCTAGAAACCAACAAAATAGGATCGAACGTCCTATTTCATTATTCCATGCTAATGTATTCAAGCGTTAGCTTGCTTTAAACACTCTAATTTTTTCAAAGTAACAGTCCAAATTCCCCGCAACACCAAATTAATGGCATTACGGATCATCAGGAAGGAGGAATCAGTGAGACCAGTACATACCAGAGGCATGACCAATCTACTAACCCCGAAATTCAACTACGAGCTTTTTAACTGCAACAACTTTAATATACGCTATTGGAGCTGGAATTACCGCGGCTGCTGGCACCAGACTTGCCCTCCAA
+
DDDDDIIIHIIHIIIIIIIIIIIIIIIIIIIIIIIGHIIIIIIIIIIIIIHIHIIIIGHIIIIIIIIIIIIIHIGIIIIIHIIIHIIIGIIIIIIIIIIIIIIHIHIHIIHIIIIIIHHIIIIGHIIIIIIIIIIIIIIIIIHIIIIHIIIHHHIIIIIHIHIIIGCHIIIIIIIIIIIHIIIHIIIIIIIIIHIHIIIIIIIIIIIIHIIIIIIIIHIIIIIIIIIIHIHHFIIIIIHIIIIHIIHIIHIIIIIHIIIIIIIIIIIIIIIIIIHIIIIIIIIHHIIIIIIIIIIIIIIIIIIIIIIIIIIIIIIIIIIIIIIIIIIIIIIIIIIIIIIIIDDDDD
@HISEQ:969:HM2KJBCX2:2:1102:19244:29471 2:N:0:ACTATGCA
GAAACGGAAACGCCCAACTATCCCTATTAATCATTACGTCAATCCTAGAAACCAACAAAATAGGATCAACGTCCTATTTCATTATTCCATGCTAATGTATTCAAGCGCGAGCCTGCTTTAAACACTCTAATTTTTTCAAAGTAACAGTCCTGATTCCCCACCACACCAAATTAATGACATGATGGTTCGTCAGAAGGTAGGAATCAGTAACACCAGTACGTACCGAAGGCACGACCAGCGTACTAATCCCGAAATTCAACTACGAGCTTTTTAACTGCAACAACTTTAATATACGCTATTGGAGCTGGAATTACCGCGGCTGCTGGCACCAGACTTGCCCTCCAA
+
DDDDDIIIIIIIIDHIIIIIIIIIIIIIIIIIIIIIIIIGIIIHIHIHIIIIHHIHEHIHIIHHIHIIHHEHHIIIIIIIIIHIIHIHHIHFHHHIIHHIHFIIHIIHIIIIIIHIHIIIIIIFIIIIIIIIIIIIHIIIIHIIIIIIIIIHHIIIHIIIHHIIIIIIIIIHIIIIIIIIIIIIIIIIIIIIIIIHIIIIIIIIIIIIIIHIIIIIIIIIIIIIIIIIIIIIIIIIIHIHIIHHHIIIIIIIIIIIIIHIIIIIIIIIIIIIIIIIIIIIIIIIIIIIIIIIIHIIIIIIIIIIIIIIIIIIIIIIIIIIIIIIIIIIIIIIIIIIIIIIDDDDD
@HISEQ:969:HM2KJBCX2:2:1102:15846:29877 2:N:0:ACTATGCA
GAAACGGAAACGCCCAACTATCCCTATTAATCATTACGTCGATCCTAGAAACCAACAAAATAGAATCAAACGTCCTATTTCATTATTCCATGCTAATGTATTCAAGCGTGAGCCTGCTTTAAACACTCTAATTTTTTCAAAGTAACAGTCCTGATTCCCCACGACACCAAATAAATGACATCATGGTTCGTCAGAAGGGAGAAACCGACGATGCCAGTACGTACCGAGGCACGACCGACATGATGGTCCCGAAATTCAACTACGAGCTTTTTAACTGCAGCAACTTTAATATACGCTATTGGAGCTGGAATTACCGCGGCTGCTGGCACCAGACTTGCCCTC
+
DDDDDHIIIIIIIIIIIIHIIIIIIIIIIIIIIIIIIIIIIIIIIIHIIIIIHIIIIIIIIIHIIHIIIIIHHIIIHIIIIIIHIIIIIIHHIIIIIIIIIHIIIIIIIIIIIHIHHHHIIIIIIIIHIIIIIIHHIIIIIIIIIIIIIIIIIIIIIIIIIIIHHHIIIIIIIIIIIIHHHHHIIIHHIHIIIIIIIIIIIHIIIHIIIIIIIIIIIIIIIIIII<IIIIIIIIIIIIIIHIIIIIHIIIIIIIIIIIHIIIIIIIIIIIIIIIIIIIIIIIIIIIIIIIIIIIIIIIHHIIIIIIIIIIIIIIIIIIIIHIIIIIIIIIIIHIIIIDDDDD
@HISEQ:969:HM2KJBCX2:2:1102:2137:30958 2:N:0:ACTATGCA
GAAACGGAAACGCCCAACTATCCCTATTAATCATTACGTCGATCCTAGAAACCAACAAAATAGGGTCAAACGTCCTATTTCATTATTCCATGCTAATGTATTCAAGCGCGAGCCTGCTTTAAACACTCTAATTTTTTCAAAGTAACAGTCCTGATTCCCCGCCACACCAACTTAATGACATGACGGTTCTTCAGAAGGGAGAAACCAGTGACACCAGTGCATACCGAAGGCACGACCAGCGTACTGATCTCGAAATTCAACTACGAGCTTTTTAACTGCAACAACTTTAATATACGCTATTGGAGCTGGAATTACCGCGGCTGCTGGCACCAGACTTGCCCTCCAA
+
DDDDDIIIIIIIIIIIIIIIIIIIIIIIIIIIIIIIIIIIIIIIIIIIIIIIIIIIIIIIIIIIHHHIIIIIHHHIIIIHIIIIIIIIIIIHIIIIIIIIIFEHHHIHHIHHIIIIIIIHHIIIIIIIIIIHIIIIIIIIHIHHHHIIHIIIIIIIIIIIHIIIIIIIHIIIIIIHIIIIIIIIIIIIHHIIIIIIIIIIIIIIIIIIIIIIIIIIIIHIIIIIIIIIIIIIIIIIIIIIIIHHGIIIIIIIIIIIIIIIIIIIHIIIIIIIIIIIIIIIIIIIIIIIIIIIIIIIIIIIIIIIIIIIIIIIIIIIIIIIIIIIIIIIIIIIIIIIIIIIIDDDDD
@HISEQ:969:HM2KJBCX2:2:1102:14008:30712 2:N:0:ACTATGCA
GAAACGGAAACGCCCAACTATCCCTATTAATCATTACGTCGATCCTAGAAACCAACAAAATAGAATCAAACGTCCTATTTCATTATTCCATGCTAATGTATTCAAGCGTAAGCCTGCTTTAAACACTCTAATTTTTTCAAAGTAACAGTCCTGATTCCCCACGACACCAAATTAATGACATCGCGGTTCTTCAGAAGGTAGGAACCGATAATGCCAGTGCGTACCGAAGCACGACCAACAATTCGATCCCGAAATTCAACTACGAGCTTTTTAACTGCAACAACTTTAATATACGCTATTGGAGCTGGAATTACCGCGGCTGCTGGCACCAGACTTGCCCC
+
?DBDDIHIIHIHHIHHIIIHHIIHIIIIIIIIIGIIIIHIHHIIIIIIIIIGHHIHHHHHIIIHGHHIIIIIIIGIIIIIIIIHHHHIIHHIIGHHHFHHIIIIHHHIIIGIIHHFHHHHIIIHHHIHGHAGHHHHIIIIHIGIIIIIHIHHIIHHHGIIIIHHIIGIIHHFIHIIIIIIIHHHIIIIIIIIIIIIIIHIIIHIIIIIIIIIIIHI<IIIIIIHIHHIIIIIHEFHHIHGIHGIIIIIIIIHIIIIIIIIIHHIIIIIIIIIIIIIIIIIIIIIIIIIIIIIHIIIIIIIIIIIHIHIHIIIIIIHIIIIGIIIIGIIIIIIIIGIDDDDD
@HISEQ:969:HM2KJBCX2:2:1102:5353:31531 2:N:0:ACTATGCA
GAAACGGAAACGCCCAACTATCCCTATTAATCATTACGTCGATCCTAGAAACCAACAAAATAGAATCAAACGTCCTATTTCGTTATTCCATGCTAATGTATTCAAGCGTGAGCCTGCTTTAAACACTCTAATTTTTTCAAAGTAACAGTCCTGATTCCCCATGACACCAAATTAATGACATCATGGTTCGTCAGAAGGTAGGAATCAATAATACCAGTTCGTACAATAGCACGACCAATAAATTGATCCCGAAATTCAACTACGAGCTTTTTAACTGCAACAACTTTAATATACGCTATTGGAGCTGGAATTACCGCGGCTGCTGGCACCAGACTTGCCCTCCAA
+
DDDDDIIIIIIIIIIIIIIIIIIIIHIIIIIIIIIIIIIIIIIIIIIIIIIIIIIIIIHHIIHHIIIIIIHIHFHIHIHIIIIIHIIIHIIIIIHIIIIIIIHIIIGIIIIIIIIIIIIIIIIIIIIIIHHIIIHIIIIIIIIIIIIIIIIIIIIIIIIIIIIIIIIIIIIHIIIIIIIIIIIIIIIIIIIIIIIIIIIIIIIIIIIIIIHIHIIIIIHIIIIIIIIII=IIIIIIIIIIIIIIIIIIIIIIIIIIIIIIIIIIIIIIIIIIIIIIIIIIIIIIIHIIIIIIIHIIIIIIIIIIIIIIIIIIIIIIIIIIIIIIIIIIIIIIIIIIIIIIDDDDD
@HISEQ:969:HM2KJBCX2:2:1102:12597:31687 2:N:0:ACTATGCA
GAAACGGAAACGCCCAACTATCCCTATTAATCATTACGTTGATCCTAGAAACCAACAAAATAGAATCGAACGTCCTATTTCATTATTCCATGCTAATGTATTCAAGCGCGTGCCTGCTTTAAACACTCTAATTTTTTCAAAGTAACAGTCCTGATTCCCCACGACACCAAATTAATGACATCATGGCTCCTCAGAAAGGAGAAACCAATAACACCAGTACATACCAGAGGCATGACCGACGTATTGATCCCGAAATTCAACTACGAGCTTTTTAACTGCAACAACTTTAATATACGCTATTGGAGCTGGAATTACCGCGGCTGCTGGCACCAGACTTGCCCTCCAA
+
DCDDDIIIIIIHIIIIIIIIHIIIIIIIIIIIIIIIIIIIIFIIIIIIIIIIGIIIIIIIIIHHHIIHIIIIG?HHHHHIIIIIHHIHGHIIGIIGIIIHIIHIIIIHIHIHIIIIIIIIHHIIIHHIHIHIIIIIIHHIIIIIIIIHHIIHIHIIHIHIIIIIHIIIIIIHIIHIIIIHIIIIIIHIIHIIIIGIIIIHIIIIIIGIIIIIIIIIIHIIIIIIIGIIHIIIIIHIIIHIIIIIHIIIIIIIIIIIIIIIIIIIIIIIGIIIIIIIIIIIIIIIIIIIIIIIIIIIIIIIIIIIIIIIIIIIIIIIIIIIIIIIIHIIIIIIIIIIIIIIIDDDDD
@HISEQ:969:HM2KJBCX2:2:1102:14242:31307 2:N:0:ACTATGCA
GAAACGGAAACGCCCAACTATCCCTATTAATCATTACGGTGATCCTAGAAACCAACAAAATAGAACCATGCCGTCCTATTCTATTATTCCATGCTAATGTATTCGAGCAAAAATGCCTGCTTTAAACACTCTAATTTTTTCAAGGTAAAGGTCCTGGATCCGCAAGACACCCAATTAAGGACATCGAGTTTCTCCAGAAGGTGAGAAATCAACAGCAACAGTTCATACCCCTTAAGGCACGACCATTACGTCAATCCCGAAATTCAACTACGAGCTTTTTAACTGCAACAACTTTAATATACGCTATTGGAGCTGGAATTACCGCGGCTGCTGGCACCAGACTTGCCCTCCAA
+
DDDDDHHIIIIIIIIIIHHIIIHHIIIIIIIIIIIIIIIIIIIIIIIIIIIHHIIIIIIIIIIIIIIIIIIIIIIIIIHIIIHIIIIIIIHIHHIIIGIHIGGIHIIIIIIIIIHIIIIIIIIIIIIIIIFIHHIIIIIIIIIIIIIIIIIIIIIIIIIGIIIIIIIIHHIIIIIIIIIIIIIIHIIIIIIIIIIIIHIIIIIGIIIIIIIIIIIIIIIIIIIIIHHIIIIIIIIIIIIIIIIIIIIIIIIHIIIIIHIIIIIIIIIIIIIIIIIIIIIIIHIIHIIIIIIIIHIIIIIIHIIIIIIIIIIIIIIIIIIIIIIIIIIIIIIIIIIIIIIIIIIIIIHIDDDDD
@HISEQ:969:HM2KJBCX2:2:1102:8154:32424 2:N:0:ACTATGCA
GAAACGGAAACGCCCAACTATCCCTATTAATCATTACGGTGATCCTAGAAACCAACGAAATAGAATCAGTCCGTCCTATTTCATTATTCCATGCTAATGTATTCAGACGATAGTCTGCTTTAAACACTCTAATTTTTTCAAAGTAACAGTCCTGATTTCCCATCACACCAAATAAATGGCATGAAAGTTCCTCAGAAGGTAGAGATCCATCTCACCAGTGCAGACAATTAAGCCTGACCAATGGGTAGACCCCGAAGTTCAACTACGAGCTTTTTAACTGCAACAACTTTAATATACGCTATTGGAGCTGGAATTACCGCGGCTGCTGGCACCAGACTTGCCCTCCAA
+
DDBDDIIIIIIIIIIIIIIIIIIIIIIIIIIIIIIHIIIIIIIIHIHIHIIHIIIIIIIIIIHIHIHHIIICHHIGHIIIIIGIIIIIIIHIIHIIIIIIIHIHIIIIIIIIIIHHHIIIIIIIIIIIIIIHIIIIIIIHHHIHIIIIIIIIIIIIIIIIIIIIIIIIHHIIIIIIIIIIIIIIIIIIIIIHIIIIIIIIIIIIIIIIIIIIIIIIIIIIIIIIIIIIIIIIIIIIIIIIIIHHHGDIIIIIHIIIIIIIIIIIIIIIIIIIIIIIIIIIIIIIIIIIHIIIIIIIIIIIIIIIIIIIIIIIIIIIIIIIIIIIIIIIIIIIIIIIIIIIIIIDDDDD
@HISEQ:969:HM2KJBCX2:2:1102:16719:32799 2:N:0:ACTATGCA
GAAACGGAAACGCCCAACTATCCCTATTAATCATTACGTCAATCCTAGAAACCAACAAAATAGGATCGTCGTCCTATTTCATTATTCCATGCTAATGTATTCAAGCGTTAGCCTGCTTTAAACACTCTAATTTTTTCAAAGTAACAGTCCTGTTTCCCCGCAACACCAACTTAATGGCATTACGGTTCTACAAGAAGGAGGAATCAGCAAAGCCAGTGCATACCAGTGGCACGACCAACTTGCTGACCCCGAAATTCAGCTACGAGCTTTTTAACTGCAACAACTTTAATATACGCTATTGGAGCTGGAATTACCGCGGCTGCTGGCACCAGACTTGCCCTCCAA
+
DDDDDIIIIIIIIHIIIIIIIHIIIIIIHIIIIIIIIIGHHHIIIIIIIIIHHIIII?HHIIHHHII=FGHHIIIGIIHHIIIIIHFEHIIHIIIHHHIIIHHHIIIIIIHHIIIIIHHHFHIIIIIHHIIHHHIIHHHIIIIHIHIIIIIIIIIIIIHIIIIIIIHHHIIGIIIIIIIIHIIIIIIIIIIIIHEIIIIIIIIIIIIIIIHIIIIIIIIIHIIIIIIIIIIIIIIIIIIIIIHHHHGIHIIIHIIIIIIIIIIIIHIIIIIIIIIIIIIIIIHIIIIIIIIIHIIHIIIIIIIIIIIIIIIIIIIIIIIIIIIIIIIIIIIIIIIIIIIIDDDDD
@HISEQ:969:HM2KJBCX2:2:1102:13259:33049 2:N:0:ACTATGCA
GAAACGGAAACGCCCAACTATCCCTATTAATCATTACGTCGATCCTAGAAACCAACAAAATAGAATCAAACGTCCTATTTCATTATTCCGTGCTAATGTATTCAAGCGCGAGCTTGCTTTAAACACTCTAATTTTTTCAAAGTAACAGTCCTGATTTCCCGCGACACCAAATTAATGACATCGTGGTTCGTCAGAAGGGAGAAACCAATAATGCTAGTACGTACAAAGTACGACCGACATATTAGTCCCGAAATTCAACTACGAGCTTTTTAACTGCAACAACTTTAATATACGCTATTGGAGCTGGAATTACCGCGGCTGCTGGCACCAGACTTGCCCTCCAA
+
DDDDDIIIIIIHIIIIIIIIIIIIIIIIIIIHIIIIIIIIHIIHIIIIIIIGIIIIIGIIIIIIIIIIIIIIHHIIHIHGHIIHGIGIIGHIIIIIIIIIIGIIIIIIHIIHIIIHIIHHIIIIIIIIIIIIIHIIDIHIIIIIIIIIIIIIIIHIHIHIHHHHHIIIIIIHHIIHHGHHIIIIHIIIIHHIIIIIIIIIIIIIIHIIIIIHIIIIIIIIIIIIIIIIIIIIIHIIIIIHHHHHIHHHHGIIIHIIIIHGIIHIIIHIIIIIIIIIIIIIIIIIIIIIIIIIIIIIIIIIIIIIIIIIHIIIIIIIIIIIIIIIIIIIIIIIIIIIIIIDDDDD
@HISEQ:969:HM2KJBCX2:2:1102:8958:33213 2:N:0:ACTATGCA
GAAACGGAAACGCCCAACTATCCCTATTAATCATTACCTCGACTCCGAAAGCCAACGAAATAGAACCGAGATCCTATTCCATTATTCCATGCACTAATGTTCAGGCTGTAGCGCCTGCTTTGAGCACTCCAATTTTTTCAAAGTAAACGTGCTGGCCACCCATGGCACTCGATTAAGAGAACCATGAACGAACCAACAAAATCGTCCGGGCAAACAGTAGACACCGCAAGGTGCACCGCTCGCCCGAAACCGAGATCCAACTACGAGCTTTTTAACCGCAGCAATATTAGTATACGCTATTGGAGCTGGAATTACCGCGGCTGCTGGCACCAGACTTGCCCTCCA
+
DDDDDIIIIIHIIIIIIIIGEHHIIIHIIIIIIIIIIIIIIIIHEHIHIHHGHIHIIIGHIIHIIIHICHHHIHFCGHHIIHHHFHIFFHEHIHIIIIIHIIIIHIIIIIIIHIIIIIHIHHIHIIIIIHIIIIIHIIIIIIIIIIIIIIIIIIIIHIIIIIIIIIIIIIIIHHIIIIIIIIHIIIIIIIIHIIIIIIIIGHIIIIIIIIIIIIIIIIIIIIIIIIIIIIIIIIIIIIIIIIHEIIIIIIIIIIIIIIIIIIHIIIIIIIIIIIIIIIIIIIIIIIIIIIIIIIIIIIIIIIIIIIIIIIIIIIIIIIIIIIIIIIIIIIIIIIIIIIIIDDDDD
@HISEQ:969:HM2KJBCX2:2:1102:13392:33286 2:N:0:ACTATGCA
GAAACGGAAACGCCCAACTATCCCTATTAATCATTACGGTGATCCTAGAAACCAACGAAATAGAATCAGTCCGTCCTATTTCATTATTCCATGCTAATGTATTCAGACGATAGTCTGCTTTAAACACTCTAATTTTTTCAAAGTAACAGTCCTGATTTCCAACCACACCAAATAAATGGCATGAAAGTTCCTCAGAAGGTAGAGATCCATCTCACCAGTGCAGACAATTAAGCCTGACCAATGGGTAGACCCCGAAGTTCAACTACGAGCTTTTTAACTGCAACAACTTTAATATACGCTATTGGAGCTGGAATTACCGCGGCTGCTGGCACCAGACTTGCCCTCCAA
+
ADCDDGGIIIGHHIIIIIIIIIIIIIIIIIIIIHHIIIIIHIIIIHIIIIIIHIIIIGIIIIIIIIIIIFHHIHIIIIIHIIIIIIIIIGIIIGIIIIIIIIHIIIIIIIIIIIIIIHHIIIIIIIIIIIIIHHHIIIIIIIIIIIIIIIIIIIHIIHIIIIIHIIIIIIIIIIIIIIIIIIIIIIIIHHIHIIIIIIIHIIIIIIIIIHIIIIIIIIIIIIIIIIHIIIIIIIIIIIIIIIIIHGDIIIIIIIIIIIIIIIIIIIIIIIIIIIIIIIIIIIIIIIIIHHIIIIIIIIIIIIIIIIIIIIIIIIIIIIIIIIIIIIIIIIIIIIIIIIIIIIIDDDDD
@HISEQ:969:HM2KJBCX2:2:1102:12635:33309 2:N:0:ACTATGCA
GAAACGGAAACGCCCAACTATCCCTATTAATCATTACCTCAATGCTCTACAAAACCAACAAAATAGAACCGAGGTCCTATTCTATTATTCCATGCAACATTATTCAGGCGTAAGGCCTGCTTTAAGCACTCTAATTTTCTCAAAGTAAACGCATCGGCCACTGAAAACACCCAATAAAGGGCATCAACAGCCAACCGATTGATTAGGACCAGACATGTAGTAACAGCAATCAAGCGTACCACATGCTAGTGCCCGAGATCCAACTACGAGCTTTTTAACTGCAACAACTTTAATATACGCTATTGGAGCTGGAATTACCGCGGCTGCTGGCACCAGACTTGCCCTCCAA
+
BDDDDIIIIIIIIIIIIIIIIIIIIIIIIIIIIIIIIHHHIIIIIIIIIIIIIIIIIIIIIHIIIIHIIIIIIGHHIIIIIHIIIIIIIIHIIIIIIIIIIFHHIIHIHIIIIIIIIIHHIIIHIIIIIIIIIHIIIIIIIIIIIIIIIIHIIIIHIIIIIHIIIIIIIIIIIIIIIHIIIIIIIIHHIHIIIIIIIIIIIIIIIIIIIIIIIIIIIIIIIIIIIIIIIHIIIIIIIIIIIIIIIIHHIIIIIIIHIIIIIIIIIIIIIIIIIIIIIIIIIIIIIIIIIIIIIIIIIIIIIIIIIIIIIIIIIIIIIIIIIIIIIIIIIIIIIIIIIIIIIIIIDDDDD
@HISEQ:969:HM2KJBCX2:2:1102:11599:34112 2:N:0:ACTATGCA
GAAACGGAAACGCCCAACTATCCCTATTAATCATTACGGTGGTCCTAGAAACCAACAAAATAGAACACAACGTCCTATTTTATTATTCCATGCTAATCTATTCAAGCAAAAGCCCGCTTTAAACACTCTAATTTTTTCAAGGTAATGGTCCTGGTTCCCACGGCACACGCGATAAAAGAACGTGCCGGTTCACCAGAAGGTAAGACCCGACACAGAACAGTACTCGCCAAAGACGGACCGCCCGGCCAGGCCTAAAATTCAACTACGAGCTTTTTAACTGCAACAACTTTAATATACGCTATTGGAGCTGGAATTACCGCGGCTGCTGGCACCAGACTTGCCCTCCAA
+
@DDDDHHHIIIGHGIHHHHIIEHIHIIIIEHIIHIIHHIHHHEHEFFHIIIHHEHHEHHHGHEHHIGF?EE/C@HHFHGFHHIIIEFGFHCGECHH11CHHHHHIDGIIIICEHHEECEGGCHCHEH?HHHHIHGHGIHFHGHHHHGEFGGFHIHHEH?GHDD@B<EGCCEHHEEIHCIIIIHIHHHIIHGHHIHIHHHHFIIIIIIIIHHHGHGHHIIIHHDHHF?IHHHEGHHIIIIHHIIHHHHHHHEFIIHIIIIIHHG@IIIHIIHIHFHHIIIHHGIIIHHHIHHHHHGEIHHHGCHIIIIIIIIIIIIIIHGIHIIIIIIIIIIIHCHHIIIIIHG@@B@D
@HISEQ:969:HM2KJBCX2:2:1102:2670:33369 2:N:0:ACTATGCA
GAAACGGAAACGCCCAACTATCCCTATTAATCATTACATCGATCCTAGAAACCAACAAAATAGAATCTGATGTCCTATTTCATTATTCCATGCTAATGTATTCAAGCGTAAGCTTGCTTTAAACACTCTAATTTTTTCAAGGTAACAGTCCTAATTCCCCATAACATCAAATAAATGACATTATGGTTCTTTAGAAGGTGAGAACCAATAAAACCAGTACATACCAAGGCATGACCGATTCCTTGATCCCGAAATTCAACTACGAGCTTTTTAACTGCAACAACTTTAATATACGCTATTGGAGCTGGAATTACCGCGGCTGCTGGCACCAGACTTGCCCTCCAA
+
DDDDDIIIIIIIIIIIIIIIFHHIIGIIIIIIIIIIIIIIIIIIIIIIIIIGHIIHIIIIIIIIHIIIIIIIHHIIIIIHIIIIIIIGIIIIGIIIIIHIIIIIIIIIIHIIIIIHIIIIIIIHIIIIIIIIIIIIIIIIIIIIIIIIIIIIIIIIIIIIHHIIIHHIIIIIIIIIHIIIIGHIIIHIIIIIIIIIIIIHIIIIIIIIIIIIIIIIIIIIIIIIIIIIIIIIIIIIIIIIIIIHIIIIIIIIIIIIIIIIIHIIIIIIIIIIHHIIIIIIIIIIIIIIIIIIIIIIIIIIIIIIIIIIIIIIIIHIIIIIIIIIIIIIIIIIIIIIIIIIDDDDD
@HISEQ:969:HM2KJBCX2:2:1102:3198:33459 2:N:0:ACTATGCA
GAAACGGAAACGCCCAACTATCCCTATTAATCATTACGTCGATCCTAGAAACCAACAAAATAGAATCAAACGTCCTATTTCGTTATTCCATGCTAATGTATTCAAGCGTGAGCCTGCTTTAAACACTCTAATTTTTTCAAAGTAACAGTCCTGATTCCCCATGACACCAAATTAATGACATCATGGTTCGTCAGAAGGTAGGAATCAATAATACCAGTACGTACAATAGCACGACCAATAAATTGATCCCGAAATTCAACTACGAGCTTTTTAACTGCAACAACTTTAATATACGCTATTGGAGCTGGAATTACCGCGGCTGCTGGCACCAGACTTGCCCTCCAA
+
DDDDDIIIIIIIIIIIIIIIIIIIIIIIIIGIIIIIIIIIIIIHIIIIIIIIIIHIIIHIIIIIGHIIIIIIIIHIIIIIIIIIHIIIIIIIIHIIIIIIIIIIIIIIIHIHHIIIIIIIIIIIIIIIIHHHIHIIIIIIIIIIIIIIIIIIIIIIIIIIIIIIHIIIIIIHIIIIIIIIIIIIIIIIIIIIIIIIIIIIIIIIIIIIIIIIIIIIIIIIIIIIIIIIIIIIIIIIIIIIIIHFGIIIIIIIIIIIIIIIIIIIIIIIIIIIIIIIIIIIIIIIIIIIIIIIIIIIIIIIIIIIIIIIIIIIIIIIIIIIIIIIIIIIIIIIIIIIIIIIDDDDD
@HISEQ:969:HM2KJBCX2:2:1102:13733:34010 2:N:0:ACTATGCA
GAAACGGAAACGCCCAACTATCCCTATTAATCATTACGTCAATCCTAGAAACCAACAAAATAGGATCAACGTCCTATTTCATTATTCCATGCTAATGTATTCAAGCGCGAGCCTGCTTTAAACACTCTAATTTTTTCAAAGTAACAGTCCTGATTCCCCGCCACACCAAATTAATGACATGATGGTTCGTCAGAAGGTAGGAACCAGTAACACCAGTACGTACCTAAGGCACGACCAACGTACTGATCCCGAAATTCAACTACGAGCTTTTTAACTGCAACAACTTTAATATACGCTATTGGAGCTGGAATTACCGCGGCTGCTGGCACCAGACTTGCCCTCCAA
+
DDDDDIIIIIIIIIIIIIIIIIIIIIIIIIIIIIIIIIIIIIIHIIIIIIIIIIIIIIIHIIGHIHIIIHIHIIIIIHIHHIIHIIIHIIIIIIHIIIIIIHGHIIIIIIHHIIIIIIIHHIIIIHIIIIIIIIIHHIHIIHIIIIIIHIIHIIIIIIIIIIIIIIIIIIIIIIIIIHIIIIIHIIIIIIIIIIIIIIIIIIIIIIIIIIIHIIIIIIIIIIIIIIIIIIIIIIIGIIIIIIHGIIIIIIIIIIIHGIIIIHIIIIIIIIIIIHIIIIIIIIIIIIIIIIIIIIIIIIIIIIIIIIIIIIIIIIIIIIIIIIIIIIIIIIIIIIIIIIHIDDDDD
@HISEQ:969:HM2KJBCX2:2:1102:14762:34916 2:N:0:ACTATGCA
GAAACGGAAACGCCCAACTATCCCTATTAATCATTACGTCGATCCTAGAAACCAACAAAATAGAATCAAACGTCCTATTTCATTATTCCATGCTAATGTATTCAAGCGTAAGCCTGCTTTAAACACTCTAATTTTTTCAAAGTAACAGTCCTGATTCCCCACGACACCAAATTAATGACATCGCGGTTCTTCAGAAGGTAGAAACCGATAATGCCAGTACGTACCGAAGCACGACCAACAATTCGATCCCGAAATTCAACTACGAGCTTTTTAACTGCAACAACTTTAATATACGCTATTGGAGCTGGAATTACCGCGGCTGCTGGCACCAGACTTGCCCTCCAA
+
DDDDDIIIIIIIIIIIIIIIHIIIIIIIIIIIIIIIIIIIIIIIIIIIIIIHIIIIIIIIIIIIHHIIIIIHHHHIIIIIIIIIIIIIHIIIIIIHIIIIIIIIIIIIIIIIIIHIIIIIIIIIIIIIIIIIIIIIIIIIHIIIIIIIHIIIIIIIIIIIIIIIIIIIIIIIIIIIIIIIIIIIGIHIIIIIIIIIIIIIIIIIIIIIIIIIIIIIIIIIIIIIIIIIIIIIIIIIIIIIIHGHIIIIIIIIIIIIIIIIIIIIIIIIIIIHIIIGIIIIIIIIIIIIIIIIIIIIIIIIIIIIIIIIIIIIIIIIIIIIHIIIIIIIIIIHIIIIHIIIDDDDD
@HISEQ:969:HM2KJBCX2:2:1102:16505:34258 2:N:0:ACTATGCA
GAAACGGAAACGCCCAACTATCCCTATTAATCATTACGGTGGTCCTAGACCAACAAAATAGAACCAACGTCCTATTCTATTATTCCATGCTAATCTATTCAAGCAAAAGCCCGCTTTAAACACTCTAATTTTTTCAAGGTAATGGTCCTGGTTCCCCGACACACCCAATAAAGGACATACCGGCTCACCAGAAGGATAGACCCGACAGCAGAACAGTACTCGCCAGAGACGGACCGTCCGGTCAGGCCTAAAATTCAACTACGAGCTTTTTAACTGCAACAACTTTAATATACGCTATTGGAGCTGGAATTACCGCGGCTGCTGGCACCAGACTTGCCCTCCAA
+
DDDDDIIIIIIIHIIHHHIIIIIIIIIIIHIIIIIIHHIHHIHEHHIHIHIIIIIIIIIIHIHIHIIHHGHGHHIIIIGIIHIIEHHHIIGIIIIIIHHIIHHHIIIIHIFIIIHIIIIIHGHHHIHIHIIIIHIIIIIIIIIIIHIIIIIIIIHIHIHHHHHIIIIIIIIIIIIIIIIIIIIIIIIIIIIIIIIIIIIIIIIIHIIIIIIIIIIIIIIIIIIIIIIIIIIIIIIIIIIII?HIIIIIIIIIIIIIIIIIHIIIIIIIIIIIIIIIIIIIIIIIIIIIIIIIIIHIHHHIIIIIIIIIIIIIIIIIIIIIIIIIIIIIIIIIIIIIIIIDDDDD
@HISEQ:969:HM2KJBCX2:2:1102:5996:35814 2:N:0:ACTATGCA
GAAACGGAAACGCCCAACTATCCCTATTAATCATTACGTCGATCCTAGAAACCAACAAAATAGAATCAAACGTCCTATTTCATTATTCCATGCTAATGTATTCAAGCGCGAGCTTGCTTTAAACACTCTAATTTTTTCAAAGTAACAGTCCTGATTTCCCGCGACACCAAATTAATGACATCGTGGTTCGTCAGAAGGGAGAAACCAATAATGCTAGTACGTACAAAGTACGACCGACATATTAGTCCCGAAATTCAACTACGAGCTTTTTAACTGCAACAACTTTAATATACGCTATTGGAGCTGGAATTACCGCGGCTGCTGGCACCAGACTTGCCCTCCAA
+
BDDDDIIIIIHIHHIIIIIGHIIIIIIIIIIIIIIIIIIHIHIHIHIIIIIHIHIIHIIGIGHIGIIIIIHIIIIIIIHGIIIIIIIHEHIIIIIIIIIIIGIIIIIIIIIIIIIIIIIIIIIIIIIHIIIHIIIIIIIIIIIIIIHIIIIIIIIIIIIIIIIIIIIIIIIHHIIIIIIIIIIIIIIIIIIIHIIIIHIIIIIIIIIHIIIHIIIIIIIIIIIIIIIIIIIIIIIIIIHHHIHIIIIIIIIIIIIIIIIHIIIIIIIIIIIIHIIIIIIIIIIIIIIIIIIHIIIIIIIIIIIIIIIIIIIIIIIIIIIIIIIIIIIIIIIIIIIIIIIDDDDD
@HISEQ:969:HM2KJBCX2:2:1102:2314:36242 2:N:0:ACTATGCA
GAAACGGAAACGCCCAACTATCCCTATTAATCATTACGTCGATCCTAGAAACCAACAAAATAGAATCAAAACGTCCTATTTCATTATTCCATGCTAATGTATTCAAGCGTAAGCCTGCTTTAAACACTCTAATTTTTTCAAAGTAACAGTCCTGATTCCCCATGACACCAAATTAATGACATCATGGTTCGTCAGAAGGGAGAAATCAATAAGCTAGTACGTACTAAAGGCACGACCAACATATTGATCCCGAAATTCAACTACGAGCTTTTTAACTGCAACAACTTTAATATACGCTATTGGAGCTGGAATTACCGCGGCTGCTGGCACCAGACTTGCCCTCCAA
+
BDDDDIIIIIHHIIIIIIIIIIIIIHIIIIIIIIIIIIIIIIIGIIIIIIIGIIIHIIIIIIHHIHHIIIIIHIIIIIIIIIIIIIIIGIIIHIIIIIIIIIHIIIIIIIIIIHIIIIIIIIIIIIIIIIIIIIIIIIIIIIIIIIIIIIIIIIIIIIIIIIHHIIIIIIIIHHIIIIIHIIIIIIIIIIHHIIIIIIIIIIIHHHIIHIIIIIHIIIIIIIIIGIIIIIIIIIIIIIIIIIHHEIIIIIIIIIIIIIIIIIIIIIIIIIIIIIIIIIIIIIIIIHHIIIIIIIIIIIIIIIIIIIIIIIIIIIIIIIIIIIIIIIIIIIIIIIIIIIIIIDDDDD
@HISEQ:969:HM2KJBCX2:2:1102:11151:36265 2:N:0:ACTATGCA
GAAACGGAAACGCCCAACTATCCCTATTAATCATTACATCGATCCTAGAAACCAACAAAATAGAATCGGATGTCCTATTTCATTATTCCATGCTAATGTATTCAAGCGTGAGCCTGCTTTAAACACTCTAATTTTTTCAAGGTAACAGTCCTAATTCCCCGTGACACCAAATTAATGGCATTACGGTTCTTTAGAAGGTGAGAAATCAATAATATCAGTACATACCAACGGCATGACCGAAACATTGATCCCGAAATTCAACTACGAGCTTTTTAACTGCAACAACTTTAATATACGCTATTGGAGCTGGAATTACCGCGGCTGCTGGCACCAGACTTGCCCTCCAA
+
DDDDDIIIIIIIIIIIIIIIIIIIIIIIIIIIIHIIIIIIIIIIIHIIIIIHIIIIHIIHIIIIIIIHIIIIIIIIIIHIIIIIHIIIIIIIIHIHIIIIIIIIIIHIIIIIIIHIIIIIIIIIIIIIIIIIIIIIIIIIIIIIIIIIIIIIIIIIIIIHIIIIIIIIIIIIIIIIIIIIIIIIIIIIIIIIIIIIIIIIIIIIIIIIIIIIIIIIIIIIHIIIIIIIIIIIIIIIIIIIIIIIHFIIIIIIIIIIIIIIIIIIIIIIIIIIIIIIIIIIIIIIIIIIIIIIIIIIIIIIIIIIIIIIIIIIIIIIIIIIIIIIIIIIIIIIIIIIIIIIIIDDDDD
@HISEQ:969:HM2KJBCX2:2:1102:4940:37045 2:N:0:ACTATGCA
GAAACGGAAACGCCCAACTATCCCTATTAATCATTACATCGATCCTAGAAACCAACAAAATAGAATCGGATGTCCTATTTCATTATTCCATGCTAATGTATTCAAGCGTAAGCTTGCTTTAAACACTCTAATTTTTTCAAGGTAACAGTCCTAATTCCCCAGAAGGTAAGACCCTGCAATGCCAGTACTGTCATTAGACGGACCAACTTGCAGAGTCCGAAATTCAACTACGAGCTTTTTAACTGCAACAACTTTAATATACGCTATTGGAGCTGGAATTACCGCGGCTGCTGGCACCAGACTTGCCCTCCAA
+
DDDDDIIIIIIIIIIIIIIIIIIIIIIIIIIIIIIIIIIIIIIIIIIIIIIIIIIIIIIGIHHIIIIIIIIIIIIIIIIIIIIIIIIIHIIIHIIIIIIIIHIIIIIIIIIIIIIIIIIIIIIIIIIIIIHIIIIIIIIIIIIIIIIIIIIIIIIIIIIIIIIIIIIIIIIIIIIIIIIIIIIIIIIIIIIIIIIIIIIIIIIIIIIIIIIHIIIIIIIIIIIIIIIIIIIIIIIIIIIIIIIIIIIIIIIIIIIIIIIIIIIIIIIIIIIIIIIIIIIIIIIIIIIIIIIIIIIIIIIIIIIIIIIIDDDDD
@HISEQ:969:HM2KJBCX2:2:1102:14622:36958 2:N:0:ACTATGCA
GAAACGGAAACGCCCAACTATCCCTATTAATCATTACATCGATCCTAGAAACCAACAAAATAGAATCTGATGTCCTATTTCATTATTCCATGCTAATGTATTCAAGCGTAAGCTTGCTTTAAACACTCTAATTTTTTCAAGGTAACAGTCCTAATTCCCCATAACATCAAATAAATGACATTATGGTTCTTTAGAAGGTGAGAACCAATAAAACCAGTACATACCAAGGCATGACCGATTCCTTGATCCCGAAATTCAACTACGAGCTTTTTAACTGCAACAACTTTAATATACGCTATTGGAGCTGGAATTACCGCGGCTGCTGGCACCAGACTTGCCCTCCAA
+
DDDDDIGIIIIIIIHIIIIIIIIIIIIIIHIIIIIIHIIIIIIIIIIIIIIHIIIIIHHHIIGIIHHIIFIIIIIIIIIHFHHHHIIIHHIIHHHIIIIHIHIHHHEHIIHIGIIIHIIIIIFHHIIHIHHHIHHIIIIIIIIIIIHHIH@IIHIIHIHHGHGFHHHHHHIIIIIIIIIIHIIIIIHHIHHIIIIIIIIIIIIHIIIIIHIIIHHIHIHHIIIHIIIIHHHIIIGGIIIHFIHHGIIIHIHEHHHIHHHHFIHFHGHIHIGIHHIIIIIIIHHIIIIIHGIGHIIIIIIIIIIIGIIIIIIIIGIHIIIIIIIIHIIHHHEHFCHHIIHFBBDDD
@HISEQ:969:HM2KJBCX2:2:1102:17457:36817 2:N:0:ACTATGCA
GAAACGGAAACGCCCAACTATCCCTATTAATCATTACGTCAATCCTAGAAACCAACAAAATAGGATCGAACGTCCTATTTCATTATTCCATGCTAATGTATTCAAGCGTTAGCCTGCTTTAAACACTCTAATTTTTTCAAAGTAACAGTCCTGTTTCCCTGCAACACCAAATTAATGACATTACAGTTCTTCAAGAAGGAGGAATCAGTAAAGCCAGTACACACCATTGGCACGACCAACCTACTGACCCCGAAATTCAACTACGAGCTTTTTAACTGCAACAACTTTAATATACGCTATTGGAGCTGGAATTACCGCGGCTGCTGGCACCAGACTTGCCCTCCAA
+
DDDDDIIIIIIIHHIHIIIHIIIIIIIIIIIIIIIIIIIIIIIIHIGIIIIIIIIIIIIIIIIHGIIIIGIIIIIIHIGIIHHHIIHIIIIHGIIEHHIHIIIIIIIIIIIHIIIHHIIIIIIIIIIHIIHHIIIIIIIHHIIIIIHIIHIHHDHHHHHIHIHIIIIIIIIIIIIIIIGIHHIIIIIGIIIHGIIIIHIIHHIIIIIIIIHIIIIIIHIIIIIHIIIIHIIIIIIIIIIIIIIIHIIHIIIIIIIIIIIIIHIHIIIIIIIIIHHIIIIIIIIIIHHIIIIIIIIHIHIIHIIIIIIIIIIIIIIIIIIIIIIIIIIIIIIIIIIHHIIIIDDDDD
@HISEQ:969:HM2KJBCX2:2:1102:16918:36870 2:N:0:ACTATGCA
GAAACGGAAACGCCCAACTATCCCTATTAATCATTACATCGATCCTAGAAACCAACAAAATAGAATCTGATGTCCTATTTCATTATTCCATGCTAATGTATTCAAGCGTAAGCTTGCTTTAAACACTCTAATTTTTTCAAGGTAACAGTCCTAATTCCCCATAACATCAAATAAATGACATTATGGTTCTTTAGAAGGTGAGAACCAATAAAACCAGTACATACCAAGGCATGACCGATTCCTTGATCCCGAAATTCAACTACGAGCTTTTTAACTGCAACAACTTTAATATACGCTATTGGAGCTGGAATTACCGCGGCTGCTGGCACCAGACTTGCCCTCCAA
+
DDDDDIHIIIIIIDHHIIIIIIIIIHIIIIIIIIIIIIIIHIIIIIIIIHIIIIIIGIIIIIIHIIIHIIIIIHIIIIIIIIIIIIIIIIEHH@HIIIIIIIIIIIIIIIIIIIIIIIIIIIIIIIIIIIIIIIIIHIIIIHIIIIIIIIIIIIIIIIIIIIIIIIIIIIHIHHIIIIIIIIIIIIIIIIIIIIIIIIIIIIIIIIIIIIIIIIIIIIIIIIIIIIIIIIIIIIIIIIIIIIHHIIIIIIIIHHHIIIIIIHIIIIIIIIIIIHIIIIIIIIIIIIIIIIIIHIIIIIIIIIIIIIIIIIIIIIIIIIIIIIIIIIIIIIIIHIIIIIIIDDDDD
@HISEQ:969:HM2KJBCX2:2:1102:1798:36493 2:N:0:ACTATGCA
GAAACGGAAACGCCCAACTATCCCATTAATCATTACGTCAATCCTAGAAACCAACAAAATAGGATCGAACGTCCTATTTCATTATTCCATGCTAATGTATTCAAGCGTTAGCCTGCTTTAAACACTCTAATTTTTTCAAAGTAACAGTCCTGTTTCCCTGCAACACCAAATTAATGACATTACAGTTCTTCAAGAAGGAGGAATCAGTAAAGCCAGTACATACCATAGGCACGACCAACCTACTGACCCCGAAATTCAACTACGAGCTTTTTAACTGCAACAACTTTAATATACGCTATTGGAGCTGGAATTACCGCGGCTGCTGGCACCAGACTTGCCCTCCAA
+
DDDDDIIIIIIGIIIIIIIIIIIIIIIIIIIIIIIIIHIIIIIIHIIIIIIEHGHHIIIIHHIIIIHIIHHIHHIIIIHHIIIIIIGHIIHIIIHIHHIHIHHIIIIIIIIHIIIIIIIIIIHIGHIIIIIIHHIHIIIHHIIIGIHHHHIHIIIIIHHIGHHHHIHIIHHIHII?F?HHIHIIIIIHHIIIIHGHIHH@IHGHHHHHHHIHHIHIIHIIIHCHHHIIIHIHCECHIHCH1DFHEFGIIIHIIHGF1GE<@HIHHHGEIIIHCIHFHHEHGHHG@IIIIIIIIIIIIIIIIIIIIIIIIIIIIIIIIIIIIIIIIIIIIIIIIIIIIIIIDDDDD
@HISEQ:969:HM2KJBCX2:2:1102:3491:37578 2:N:0:ACTATGCA
GAAACGGAAACGCCCAACTATCCCTATTAATCATTACATCGATCCTAGAAACCAACAAAATAGAATCTGATGTCCTATTTCATTATTCCATGCTAATGTATTCAAGCGTAAGCTTGCTTTAAACACTCTAATTTTTTCAAGGTAACAGTCCTAATTCCCCATAACATCAAATAAATGACATTATGGTTCTTTAGAAGGTGAGAACCAATAAAACCAGTACATACCAAGGCATGACCGATTCCTTGATCCCGAAATTCAACTACGAGCTTTTTAACTGCAACAACTTTAATATACGCTATTGGAGCTGGAATTACCGCGGCTGCTGGCACCAGACTTGCCCTCCAA
+
DDBDDIIIIIIIIIIIIIIIIIIIIIIIIIIIIIIIIIIIIIIIHIIIIIIIIIIIIIHIIIHIHIHIIEHHHIIIIIIIIIIIIHHHCHIIGIIIIIHIIIHIIIIIIIIIIIIIHIIIIIIIIIIIIIHIIIIHIIIIHIIHIIIIIIIIIIIIHIIIIIIIIIIIIIIIIIIIIIIIIIIIHIIIIHHIIIIIIIIIIIIIIIIIIIGIIIIIIIIIIIIIIIIIIIIIIIIIIIIIIIIHIIIIIIIIIIIIIIIIIIIIIIIIIIIIIIIIIIIIIIIIIIIIIH=IIIIIIIIIIIIIIIIIIIIIIIIIIIIIIIIIIIIIIIIIIIIIIIIIDDDDD
@HISEQ:969:HM2KJBCX2:2:1102:18895:37529 2:N:0:ACTATGCA
GAAACGGAAACGCCCAACTATCCCTATTAATCATTACGTCGATCCTAGAAACCAACAAAATAGAATCAAACGTCCTATTTCATTATTCCATGCTAATGTATTCAAGCGCGAGCTTGCTTTAAACACTCTAATTTTTTCAAAGTAACAGTCCTGATTTCCCGCGACACCAAATTAATGACATCGTGGTTCGTCAGAAGGGAGAAACCAATAATGCTAGTACGTACAAAGTACGACCGACATATTAGTCCCGAAATTCAACTACGAGCTTTTTAACTGCAACAACTTTAATATACGCTATTGGAGCTGGAATTACCGCGGCTGCTGGCACCAGACTTACCCTCCAA
+
DDDDDIGHIH?HHHIIIIIIHGHIIIIIIHHIIIIIIIIIGHIIIHGIIIIFHHIIIHHIIHHICCHHHHHIEGHHIIGHIGIIIIIE@HHIIIIGHHHIIIIHHGFHHIHHGHHHHFGFHHHHIGIHIIHHHHIHHIEIGIIIIIIHIIIIIIGIGHIHHEFHGCFHHFFFIHIIHHGIHGHIHIIHIHHIIHHHFIIIIHHFIHHHHHIIEIIHG<CIIIIIIIIIHIHIHHHIIGIGIIHIIHEC@GHEGIIHIIGIHEHHIHHGHHHIIHIHIHHFHFHEHIHHGEHHIHIIIIIIIIHHIHIHHIIIHHECC1HHIHIIIHGHEHIHHHHHIIHDACDD
@HISEQ:969:HM2KJBCX2:2:1102:14953:38185 2:N:0:ACTATGCA
GAAACGGAAACGCGACTCCCCAACTATCCCTATTAATCATTACTTCAGTCCTAGAAACCAACAAAATAGAACTAAAGTCCTATTCCATTATTCCATGCTAATATATTCAAGCAAACATGCCTGCTTTAAACACTCTAATTTTTTCAAAGTAAAAGTCTTGGATCCCTAGCGCACTCAATTAAGAGCACACTAGTTCCCCAAAAGGAAAAGCCCAAAGTTGCAGTACAAACCTTTCGGTTGACGGCAACTATAAGCCCAAAATTCAACTACGAGCTTTTTAACTGCAACAACTTTAATATACGCTATTGGAGCTGGAATTACCGCGGCTGCTGGCACCAGACTTGCCCTCCAA
+
DDDDDIIIIIIIIIIIIIIII1DHHIIIIIIIIIIIIIIIIIIIIIIIIIIIIIIIIIIIIIIIIIIHHIIIIIIHHHIIIIIIIHIIHIIHIIIIIIIIIHIIIIIIIIIIIHIIHIIIIIIIIIIIIIIIIIIIIIIIIIHHIIIIIIIIIIIIIIIIIHIIIIIIIHIIIIIIIIIIIIIIIIIIIIIIIHHIIIIIIIIIIIIIIIIIIIIIIIIIIIIIIIIIIIIIIIIIIIIIIIIIIIIIHHHIIIIIIIIIIIIIIIIIIIIIIIIIIIHIIIIIIIIIIIIIIIIIIIIHIIIIIIIIIIIIIIIIIIIIIIIIIIIIIIIIIIIIIIIIIIIIIIIDDDDD
@HISEQ:969:HM2KJBCX2:2:1102:1647:38416 2:N:0:ACTATGCA
GAAACGGAAACGCCCAACTATCCCTATTAATCATTACTTCAGTCCTAGAAACCAACAAAATAGAACCGAAGTCCTAAATTATTATTCCATGCTAATGTATTCAAGGCATAAGCCTGCTTTAAACACTCTAATTTTTTCAAAGTAATAGAGCTAGATCGCGACGACAACCCAGTGAAGGGCGCCGCCGTTTTCTAGCAGGATGGCAGACACGCGCCAGCACTCACACTCGTAACCGAGGCGGGCCAGGTGCGTCAAACCAGAAATCCAACTACGAGCTTTTTAACTGCAGCAACTTTAATATACGCTATTGGAGCTGGAATTACCGCGGCTGCTGGCACCAGACTTGCCCTCCAA
+
BDBDDIIIIIIIIIIIIIIIIIIIIIIHIIIIIIIIIHIIIIIIHIHIIIIIIIHIIIIHHFHHHIIIHIHHHIIIHHIIIIIIIIIHIHGEHIIIIIHIIFHIHHIIIIIIHHIHHIHHIIIIIIIIIIIIIIIHIIIIIHIIIIIIIIIIIHHHIIIIIIIIIIIIIIHIIIIIIIIIIIIIIIIIHIIIIIIIIIIIIIIIIIIIIIIIIIIIIIIIIIIIII=IIIIIIIIIIIIIIIIIIIIIIIIHEIIIIIIIIIIIIIIIIIIIIIIIIIIIIIIIIIIIIIIIIIIIIIIIIIIIIIIIIIIIIIIIIIIIIIIIIIIIIIIIIIIIIIIIIIIIIIIIIDDDDD
@HISEQ:969:HM2KJBCX2:2:1102:7131:38745 2:N:0:ACTATGCA
GAAACGGAAACGCCAACTATCCCTATTAATCATTACGTCAATCCTAGAAACCAACAAAATAGGATCAACGTCCTATTTCATTATTCCATGCTAATGTATTCAAGCGCGAGCCTGCTTTAAACACTCTAATTTTTTCAAAGTAACAGTCCTGATTCCCCGCCACACCAAATTAATGACATGATGGTTCGTCAGAAGGTAGGAACCAGTAACACCAGTACGTACCTAGGGCACGACCAACGTACTGATCCCGAAATTCAACTACGAGCTTTTTAACTGCAACAACTTTAATATACGCTATTGGAGCTGGAATTACCGCGGCTGCTGGCACCAGACTTGCCCTCCAA
+
CDDDDIIIIIIIIIIIIIIIIIIIHIIIIIIIIIIIIIIIIIIIIIIIIIIIIIIIIIHIIIGHHHIIIIIHIIIIIIIIIIIIIIIIIIGIIIIIHHHHIIIIIIIIIIIIIIIIIIIIIIIIIIIIIIIIIIIIIIIIIIIIIIIIHHIIIIIHIIIIIIIIIIIIIHIIIIIIIIIIGIIIIIIIIIIIIIIIIIIIIIIIIIIIIIHIIIIIIIIIIIIIIIIIIIIIIIIIIIIIIHHIIIIIIIIIIIIIIIIIIIIIIIIIIIIIIIIIIIIIIIIIIIIIIIIIIIIIIIIIIIIIIIIIIIIIIIIIIIIIIIIIIIIIIIIIIIIIIIIDDDDD
@HISEQ:969:HM2KJBCX2:2:1102:3252:37933 2:N:0:ACTATGCA
GAAACGGAAACGCCCAACTATCCCTATTAATCATTACGTCAATCCTAGAAACCAACAAAATAGGATCAAACGTCCTATTTCATTATTCCATGCTAATGTATTCAAGCGTTAGCCTGCTTTAAACACTCTAATTTTTTCAAAGTAACAGTCCTGTTTCCCTGCAACACCAAATTAATGACATTACAGTTCTTCAAGAAGGAGGAACCAGTAAAGCCAGTACATACCAGAGGCACGACCAACCTACTAATCCCGAAATTCAACTACGAGCTTTTTAACTGCAACAACTTTAATATACGCTATTGGAGCTGGAATTACCGCGGCTGCTGGCACCAGACTTGCCCTCCAA
+
BDDDDEHHIIHHHHGHHIIHGFFIHHIIIHIIIIGIIIIIIIIGEHIEHHHEHIIIHIIIIIIIICHIIFHIHCCGHHEGCEGHIIHDHHHHGHHHIIIIIIHHIHFIGHIHHIHFIHIIHHHHIHIHIHHIIIHGEHIIHHHGHEHHGHHHHHHGHGHIHIIIHIIIIIHHHIIIIIIIIIIIIIIIIIIIIIIIIIIIIHHFIHIIIIIIIHGIIIIIIIIGIHIII=IIIIIIIGIIIIHHGIIHGIIIIIIIIIIIIHDIIIIIIIIIIIIIIIIIIIIIIIIIIIIIHIIIIIHIIIIIIIIIHIIIIIHIIIIIHIIIIIIGIIIIIIIIIIIIIDDDDD
@HISEQ:969:HM2KJBCX2:2:1102:20233:39250 2:N:0:ACTATGCA
GAAACGGAAACGCCCAACTATCCCTATTAATCATTACGTCGATCCTAGAAACCAACAAAATAGAATCAAACGTCCTATTTCATTATTCCATGCTAATGTATTCAAGCGTAAGCCTGCTTTAAACACTCTAATTTTTTCAAAGTAACAGTCCTGATTCCCCACGACACCAAATTAATGACATCGCGGTTCTTCAGAAGGTAGGAACCAATAATGCCAGTGCGTACCGAAGCACGACCAACAATTTGATCCCGAAATTCAACTACGAGCTTTTTAACTGCAACAACTTTAATATACGCTATTGGAGCTGGAATTACCGCGGCTGCTGGCACCAGACTTGCCCTCCAA
+
DDBDDIIIIHHHIHHIIIIIIIIIHHIIHHIIIIIHHHIHIGHEHIHHIIIGHHIHIIIIIIHIIGIIIIIFHIHHIEGHHIHIIIIIHCHHHIEHHIIIHIHHIIIIIHIIHIIHEHHIHFHHHIIHHIIIFIHIIIIIIIHHHHIHIIIIIIIHIIGHHIIIHHIHGHIIIIIIIHIIIIIIIIIIIIGIIIIIIIIIIIIIIIIIHIHIHIHHHIIIIIIIIIIIIIIIIIIIIIIIIIIHIIIIIIHIIIIIIIIIHHIIHIIIIIIIIIIIIIIHIIIIIHIIHIGIHIIIIIIIIIHIIIIIIIIIIIIIIIIIIIHHIIIIIIIIIIIIIIIIDDDDD
@HISEQ:969:HM2KJBCX2:2:1102:20295:39271 2:N:0:ACTATGCA
GAAACGGAAACGCCCAACTATCCCTATTAATCATTACGTCAATCCTAGAAACCAACAAAATAGGATCAAACGTCCTATTTCATTATTCCATGCTAATGTATTCAAGCGTTAGCCTGCTTTAAACACTCTAATTTTTTCAAAGTAACAGTCCTGTTTCCCTGCAACACCAAATTAATGACATTACAGTTCTTCAAGAAGGAGGAACCAGTAAAGCCAGTACATACCAGAGGCACGACCAACCTACTAATCCCGAAATTCAACTACGAGCTTTTTAACTGCAACAACTTTAATATACGCTATTGGAGCTGGAATTACCGCGGCTGCTGGCACCAGACTTGCCCTCCAA
+
DDDDDIIIIIIIIIIIIIIIIIIIIIIIIIIIIIIIIIIIIIIIIIIIIIIIIIIIIIIIIIIIIIHIIIIIHIHIIIHIIIIHIIIHIIIIIIIIIIIIIHHIIIHIHIIHHIIIIIIIHHHIHHIIIIHIHHIIIIIIIIIIIIIIHGIIIIIIIIIIIHIIIIIIIIIHIIIIIIIIIIIIIIIIIIIIHIIIIIIIIIIIIIIIIIIIIIIIIIIIIIIIIIIIIIIIIIIIIII<IHHGGIHDIIIIIIIIIIIIIIIIIIIIIIIIIIIIIIIIIIIIIIIIIIIIIIIIIIIHHIIIIIIIIIIIIIIIIIIIIIIIIIIIIIIIIIIIIIIIIDDDDD
@HISEQ:969:HM2KJBCX2:2:1102:18041:40192 2:N:0:ACTATGCA
GAAACGGAAACGCCCAACTATCCCTATTAATCATTACGTCAATCCTAGAAACCAACAAAATAGGATCAAACGTCCCATTTCATTATTCCATGCTAATGTATTCAAGCGTTAGCCTGCTTTAAACACTCTAATTTTTTCAAAGTAACAGTCCTGTTTCCCTGCAACAACAAATTAATGACATTACAGTTCTTCAAGAAGGAGGAACCAGTAAAGCCAGTACATACCAGAGGCACGACCAACCTACTAATCCCGAAATTCAACTACGAGCTTTTTAACTGCAACAACTTTAATATACGCTATTGGAGCTGGAATTACCGCGGCTGCTGGCACCAGACTTGCCCTCCAA
+
DDDD@?0GEHCH</CGHC<GCG@DGHEEHGHEEHHHEEHCHHI<G@HEHCHHHIGH?CCFEH1<@1DGH1C@DG0E?GFE1F@<FGF@CH111C11@HHFIFEHDHEFHFFDEHDHFA<DFBFFFHCAGFEEHCEHDGGEEEFGHIHHHHDFDHDD??C@HECC0C#EGFCD<DDFFEH/CFHFC<<<<CGEGE@FD0<C@?GHFIIHHHFC1@CF@@D<AAHCCHEC1HHCDFHHCEFG<CD<1C/<DFHHFCF?GC<CD0<=FCCG@CC@EFEEF?@@HC@<<<<<CCHEHE?CC1FCEIIIHGHCIHECHCDH?CFG@GCF1FH@GG<@HEH@HCCGC<@DBD
@HISEQ:969:HM2KJBCX2:2:1102:3637:40551 2:N:0:ACTATGCA
GAAACGGAAACGCCCAACTATCCCTATTAATCATTACGTCAATCCTAGAAACCAACAAAATAGGATCGAACGTCCTATTTCATTATTCCATGCTAATGTATTCAAGCGCGAGCCTGCTTTAAACACTCTAATTTTTTCAAAGTAACAGTCCTGATTCCCCGCCACACCAAATTAATGACATGACGGTTCGTCAGAAGGGAGGAATCAGAAACACCAGTACATACCAGAGGCACGACCAGCGTACTGATCCCGAAATTCAACTACGAGCTTTTTAACTGCAACAACTTTAATATACGCTATTGGAGCTGGAATTACCGCGGCTGCTGGCACCAGACTTGCCCTCCAA
+
DBDDDIIIIIIIIIIIIHGIIIIIIIIIIIIGIIIIIIIIHIIFHHIIIIIHGHIIGIIIIIEHIIIFHIIIEHHHIIGIHIGIIHHEHHIHIHIIIIIHIHHIIIIIIIIIIIIHHIHIIIHHIIIIIHIIIIHIIGIIIIHIIIIHHIIHIHIIGIHIIIIIHHHIHHHIIIIIIIIHIIIIIIIIIGIIIIIHIIIIIIIIIIIIIIIIHIIIIGIIIIIIIIIIIIIIIIIIIIIIIIIHFIIIIIIIIIIIIGIIIIIIIIIIIIIIIHIIIHHIIIIHIIIIHIIHIHIIIIIHHIIHIIIIIIIIIIIIIIIIIIIIIIHIIIIIIIIIIIIIIDDDDD
@HISEQ:969:HM2KJBCX2:2:1102:6806:41312 2:N:0:ACTATGCA
GAAACGGAAACGCCCAACTATCCCTATTAATCATTACGGTGATCCTAGAAACCAACAAAATAGAACCATGCCGTCCTATTCTATTATTCCATGCTAATGTATTCGAGCAAAAATGCCTGCTTTAAACACTCTAATTTTTTCAAGGTAAAGGTCCTGGATCCGCAAGACACCCAATTAAAGACATCAAGTTTCTCCAGAAGGTGAGAAATCAACAGCGACAGTTCATACCCCTTAAGGCATGACCATCACGTCAATCCCGAAATTCAACTACGAGCTTTTTAACTGCAACAACTTTAATATACGCTATTGGAGCTGGAATTACCGCGGCTGCTGGCACCAGACTTGCCCTCCAA
+
DDDDDIIIIIIIHIHIIIIIIHIIIIIIIIHIIIIHIIIIIIHHIIIIIIIIIHIIIHHIIIIIHIIHIIIFIIHIIIIIHHIIIHIHGHIIHEHHHHIIIDGGIIIIIIIIIIIIIIIIIIIIIIIIIIIIIIIHIIIIIIIHIIIIIIIIIHHHHHIIIHHIIHHIIIIHIIIIIHHIIIIIIIIIIIIIIIIIIIIIIIIIIIIIIIIIHHIIIIIIIIIIIIIIIIIIIIIIIIIIIIIIIIIIIIIHIHIIIIIIIIIIIIIIIIIIIIIIIIIIIIIIIIIIIIIIIIIIIIIIIIIIIIIIIIIIIIIIIIIIIIIIIIIIIIIIIIIIIIIIIIIIIIIIDDDDD
@HISEQ:969:HM2KJBCX2:2:1102:11297:41108 2:N:0:ACTATGCA
GAAACGGAAACGCCCAACTATCCCTATTAATCATTACGTCGATCCTAGAAACCAACAAAATAGGTTCGATCGTCCTATTTCGTTATTCCATGCTAATGTATTCAAGCGCGAGCCTGCTTTAAGCACTCTAATTTTTTCAAAGTAACAGTCCTGTTTCCCCGCAACAACAAATTAATGCCATCACGGTTCTACAAGAGGGAGGGACCAGTGAGGCCAGTGCATACCAGTGGCACGACCAACCTACTGGCCCCGAAATTCAACTACGAGCTTTTTAACTGCAACAACTTTAATATACGCTATTGGAGCTGGAATTACCGCGGCTGCTGGCACCAGACTTGCCCTCCAA
+
DDDDDHIIIIHEHHIIIIHHIIIIIIIHIIIIIIIIIIHIDHIIHIIIIIIIIIGHHIIIHHHIHHHHIIGHIGIIIIIIIHIIIIIIIIIIHHIIIGHIIHHHIGIIIIIIIIIIIHIIHIHIIIHIIIIIIIIIIIIIIIIIIIIIIIIIIIGGHIIIHIIIIHFFHHIIIIIIIHIIHIIIIHIIHIHHIIIIHGIIIIIIIIIIIHIIHIHIIIIIIHIHIIHIIHHHIHIHGIIIIIHHGHHFCIIIIIIIIIIIIIIIIIIIIIIIIIIIIIIHIIIIIIHIIIIIIHIIIIIIIHHIIIIIHIHHIIIIIIIIIIIIIIIIIIIIIIIIIIIIIDDDDD
@HISEQ:969:HM2KJBCX2:2:1102:6633:41788 2:N:0:ACTATGCA
GAAACGGAAACGCCCAACTATCCCTATTAATCATTACGTCAATCCTAGAAACCAACAAAATAGGATCAACGTCCTATTTCATTATTCCATGCTAATGTATTCAAGCGCGAGCCTGCTTTAAACACTCTAATTTTTTCAAAGTAACAGTCCTGATTCCCCACCACACCAAATTAATGACATGATGGTTCGTCAGAAGGTAGGAATCAGTAACACCAGTACGTACCGAAGGCACGACCAGCGTACTAATCCCGAAATTCAACTACGAGCTTTTTAACTGCAACAACTTTAATATACGCTATTGGAGCTGGAATTACCGCGGCTGCTGGCACCAGACTTGCCCTCCAA
+
DDDDDIIIIIHIIIIIIIIIIIIIIIIIIIIIIIIIHIIIIIIIIIIIIIGHIHIIIIIIIHEHIIIIIIIHIIIIIIIIIIIIIIIIIIHIIIIIIIIIIIIIIIIIIIIIIIIIHIIIHHIIHIIIHIIIIIIIIIIHIIIIIIIIIIIIIHIIIIHIIIIIIIIIIIIIIIIIIIIIIIIIIHIIIIIIIIIIIHIIIIIIIIIIIIIIIIIIIIIIIIIIIIIIIIIIIIIIIIIIIIIHIIIIIIIIIIIIIIIIIHIIIIIIIIIIIIIIIIIIIIIIIIIIIIIIIIIIIIIIIIIIIIIIIIIIIIIIIIIIIIIIIIIIIIIIIIIIIIIIDDDDD
@HISEQ:969:HM2KJBCX2:2:1102:9328:41531 2:N:0:ACTATGCA
GAAACGGAAACGCCCAACTATCCCTATTAATCATTACGTCGATCCTAGAAACCAACAAAATAGAATCAAACGTCCTATTTCATTATTCCATGCTAATGTATTCAAGCGTACGCCTGCTTTAAACACTCTAATTTTTTCAAAGTAACAGTCCTGATTCCCCACGACACCAAATTAATGACATCGCGGTTCTTCAGAAGGTAGGAACCAATAATGCCAGTACGTACCGAAGCACGACCAACAATTCGATCCCGAAATTCAACTACGAGCTTTTTAACTGCAACAACTTTAATATACGCTATTGGAGCTGGAATTACCGCGGCTGCTGGCACCAGACTTGCCCTCCAA
+
DDDDDIIIIIIIIIGHIHIIIIIGHIIIIIIIIHHIIIIIIIIIIIIIIIHIHIIIIIIIIIIHIHIHIIIIFHIIIIIIIIIIIIIIHHIIIIIIHIIHHHHHHIHGIHIIIIIHIIHIIHIIIIIHHIHIIIIHIIIGIGHIIIHHIIIIHIHIIIHIHIIIIIIIIIIIIIIIIHHIHIIIIIIIIIIIIIIIHIHIIIIIIIIIIIIHIIIIHHIHIIIIIIIIIIIIIIIIIIIIIIHGIIIIIIIIIIIIIIHHHHIIIIHIIIIIIIIIIIIIIIHHIIIIIIIIIIIIIIIIIIIIIIIIIIIIIIIIIIIIIIIIIHIIIIIIIIIIIIIIDDDDB
@HISEQ:969:HM2KJBCX2:2:1102:1538:41520 2:N:0:ACTATGCA
GAAACGGAAACGCCCAACTATCCCTATTAATCATTACGTCGATCCTAGAAACCAACAAAATAGAATCAAACGTCCTATTTCATTATTCCATGCTAATGTATTCAAGCGTGCGCCTGCTTTAAACACTCTAATTTTTTCAAAGTAACAGTCCTGATTCCCCACGACACCAAATTAATGACATCGCGGTTCTTCAGAAGGTAGGAACCAATAATGCCAGTACGTACCGAAGCACGACCAACAATTCGATCCCGAAATTCAACTACGAGCTTTTTAACTGCAACAACTTTAATATACGCTATTGGAGCTGGAATTACCGCGGCTGCTGGCACCAGACTTGCCCTCCAA
+
@BDD@@GECDHHCHHEHHECEEHHFFGHHHGEHHHIHIHHDHHFHHIHHHHHHIGHIIHHGHHFCEHHHI?ECCGHIHHIIGIHIIIHCCGE?1FGEGHIIHEFHCHHH>CDDHFEHIHCHHHI?EFHHHGFFHIIICHHHGHIFIHHCHGIHHIH?GHGHHDDHGDHHHIGHHGH@FHC8<ED?H@@C@FFAGE?FEHGFHCGCEHHHIE?1IHHIHHECGCEEF@?HDCHD<F1EFHE@@F@<BC@C@HCC@CC<<CCCCECC<<1@FG<<<CC1<1F@GCC<11FG1EHH?FHCG<@GHFHE@H@HC<CCEC<C@HFGC@@<@HFHCFCD<<<</CC0@BB@
@HISEQ:969:HM2KJBCX2:2:1102:13639:41844 2:N:0:ACTATGCA
GAAACGGAAACGCCAACTATCCCTATTAATCATTACGTCAATCCTAGAAACCAACAAAATAGGATCGAACGTCCTATTTCATTATTCCATGCTAATGTATTCAAGCGTTAGCCTGCTTTAAACACTCTAATTTTTTCAAAGTAACAGTCCTGTTTCCCTGCAACACCAAATTAATGACATTACAGTTCTTCAGAAAGGAGGAATCAGCGAAGCCAGTGCATACCAGTGGCACGACCAACCTGCTGACCCCGAAATTCAACTACGAGCTTTTTAACTGCAACAACTTTAATATACGCTATTGGAGCTGGAATTACCGCGGCTGCTGGCACCAGACTTGCCCTCCAA
+
DDDDDIHIIIHIHIIIIIIIIIIIIIIIIIIIIIIIIGGHIIIIIIIHIIHIIIIIHIIIIIHHIIIIIIGHFHIIIIIHIIGIIIIHHHIEHIIIIIIIIIIIIIIIIIIIIIIIIIIIHIIIIIIIIIIIIIIIIIIIIIIIIIIIIIIIIIIIIIIIIIIIIIIIIIHIIIIIIIIIIIIIIIIIIIIIIIIIIIIIIIIIIIIIIIIIIIIIIIIIIIIIIIIIIIIIIIIIIIIIIIHDIIIIIIIIIIIIIIIIIIIIIIIIIIIIIHIIIIIIIIIIIIIIIIIIIIIIIIIIIIIIIIIIIIIHIIIIIIIIIIIIIIIIIIIIIIIIIIIIDDDDD
@HISEQ:969:HM2KJBCX2:2:1102:15402:42471 2:N:0:ACTATGCA
GAAACGGAAACGCCCAACTATCCCTATTAATCATTACATCGATCCTAGAAACCAACAAAATAGAATCTGATGTCCTATTTCATTATTCCAGCTCCAATAGCGTATATTAAAGTTGTTGCAGTTAAAAAGCTCGTAGTTGAATTTCGGGATTGGCGCATCGGTCGTGCCTCACGGGGTATGAACTGGTGCAGTCAATTTCTCACCTTCTGGAGAACCGCGATGTCCTTAATTGGATGCCGCGGGGAACCAGGACCTTTACTTTGAAAAAATTAGAGTGTTTAAAGCAGGCATTTTTGCTTGAATACATTAGCATGGAATAATAAAATAGGACGGCATGGTTCTATTTTGTTGGTTTCTAGGACCACCGTAATGATTAATAGGGATAGTTGGGAGTACTGCAGGC
+
DDDDDIIIIIIIIHIIIIIIGIIIIIIIIIIIIIIIIIIIIIIHHHIIIIIHIIIHIIIHHHHHHHIGHGHHHHHGGHIIHHIHHIIHIICHIIIIFIEHIHHIIIEHHIIIHHIHGHIHGIIIHIHHFHHHECHEHHHIIHIIIIICHHFFHIIHIIIIIIIIIIHIIIIIIIIIIIIIHGHIIIIIIHHIIIIIIIIIHIIIIIIIIIIIIIIIIIIIIIIIIIIIIIIIIIIII=IIIIIIIIHIIIIIGIIHHHIIIIIIIIIIIIIIIIIIIIIIIIIIIIIHIIIIIIIIIIIIHGIIIIIIIIIIIIIIIIIIIIHIIIHIIIIIHIIIIIIIIIIIIIIIIIIIIIIIIIIIIIIIIIIIIIIIIIIIIHIIIIIIIIIIIIIIIIIIIHDDDDD
@HISEQ:969:HM2KJBCX2:2:1102:6456:42642 2:N:0:ACTATCCA
GAAACGGAAACGCCCAACTATCCCTATTAATCATTACGTCAATCCTAGAAACCAACAAAATAGGATCAACGTCCTATCTCATTATTCCATGCTAATGTATTCAAGCGCGAGCCTGCTTTAAACACTCTAATTTTTTCAAAGCAACAGTCCTGATTCCCCGCCACACCAAATTAATGACATGATGGGTCGTCAGAAGGTAGGAATCAGTAACACCAGTACGTACCGAAGGCACGACCAGCGTACTAATCCCGAAATTCAACTACGAGCTTTTTAACTGCAACAACTTTAATATACGCTATTGGAGCTGGAATTACCGCGGCTGCTGGCACCAGACTTGCCCTCCAA
+
<@DD?CH0@/DGCHHH1E11<1DHEHC?GFHDHFF@H?1<0<FGCEG1CCG1DCFHHEG?@@<1D1C1@H01DC@DGG@CEH1<1<<1<C<<CFEHHHHC@DDF,DC<?EDDCC8DC?<DHHF8B1@<@8C8<C1C?1%B161<EHBDGFCB<F:H?/?EHHE<DE:HCHHFIH8C;7F@EH@CE#@EIHGD@@EGHEGEF?G?CHHFEFDCHHHHF<<<1B<C@@FA<0<IHB?>EC0FCFEGFC</?C@?ECHCFEGIIHCHEHECFHGCF1E?HGIHEGCC1G@11G00<<<?HFGCHIHHGHIHEHEEC/?C?HHEF@<C<11HHH@EGCCCEEEE@@D@@
@HISEQ:969:HM2KJBCX2:2:1102:3082:42608 2:N:0:ACTATGCA
GAAACGGAAACGCCCAACTATCCCTATTAATCATTACTTCAGTCCTAGAAACCAACAAAATAGAACCGAAGTCCTAAATTATTATTCCATGCTAATGTATTCAAGGCATAAGCCTGCTTTAAACACTCTAATTTTTTCAAAGTAATAGAGCTAGATCGCGACGACAACCCAGTGAAGGGCGCCGCCGTTTTCTAGCAGGATGGCAGACACGCGCCAGCACTCACACTCGTAACCGAGGCGGGCCAGGTGCGTCAAACCAGAAATCCAACTACGAGCTTTTTAACTGCAGCAACTTTAATATACGCTATTGGAGCTGGAATTACCGCGGCTGCTGGCACCAGACTTGCCCTCCAA
+
DDDDDIIIIIHHHIIIIIIIIIIIIIIIIIIIIIIIIIIIIIIIIIHIIIIIGIIIIIIHHHIFHIIHIIIIIIIIIIIIIIIIIIIIIIHHIIIIIIIIIHHHHIIIIIIIIIIIIIIIIIIIIIIHHIFIIIIIIIIIIIIIIIIIIIIHHIIIIIIHIIIIIHIIIIIIHIHIIIIIIHIIIIIIIIIIIIIIIIIIIIIIIIIIIIIIIIIIIIIIIIIIIIIIIIIIIIIIIIIIIIIIIIIIIIIHGIIIIIIIIIHHIIIIIIIIIIIIIIIIIIIIIIIIIIIIIIIIIIIIIIIIIIIIIIIIIIIIIIIIIIIIIIIIIIIIIIIIIIIIIIIIIIIIIDDDDD
@HISEQ:969:HM2KJBCX2:2:1102:16743:42595 2:N:0:ACTATGCA
GAAACGGAAACGCCCAACTATCCCTATTAATCATTACGGTGATCCTAGAAACCAACAAAATAGAACCATGCCGTCCTATTCTATTATTCCATGCTAATGTATTCGAGCAAAAATGCCTGCTTTAAACACTCTAATTTTTTCAAGGTAAAGGTCCTGGATCCGCAAGACACCCAATAAAGGACATCAAGTTTCTCCAGAAGGTGAGAAATCAACTGCAACAGTTCATACCCCTTAAGGCATGACCATCACGTCAATCCCGAAATTCAACTACGAGCTTTTTAACTGCAACAACTTTAATATACGCTATTGGAGCTGGAATTACCGCGGCTGCTGGCACCAGACTTGCCCTCCAA
+
BDA@D@H0DEHEECEGHHHIHIHEHHF@HHIHHIEEEFHFHEH1F@CGHII?FHIGFHEHHH?EHHHHHEHHCGHIEH1CFFEH1G@GHHICEHHHIEF@GCHHHHHHHHHIIHH<HHICCIIIIIHHHGGEHHHIIIEHGHHHGDHGECH:EHGGHH?HEFHGEEG<#<?HEEFCHHEHG@EH@FHHHHHFC/FC@GHFD:FHEIIHEGHHHCF@FHC9F8HFGCAHIIHEHEHFF@@GC<?IHHGDEF1F?H<HIIHHIHFFD1G1EEFGCG=EIIHG@HCHHFHHEHIHCIGIIHHFHIIIIIIIHIIIIIIIIIHGIIIIIIIIIIIIIIIIIIIHIIIIIIIIDDDDB
@HISEQ:969:HM2KJBCX2:2:1102:7492:43459 2:N:0:ACTATGCA
GAAACGGAAACGCCCAACTATCCCTATTAATCATTACATCGATCCTAGAAACCAACAAAATAGAATCGGATGTCCTATTTCATTATTCCATGCTAATGTATTCAAGCGTGAGCCTGCTTTAAACACTCTAATTTTTTCAAGGTAACAGTCCTAATTCCCCGTGACACCAAATTAATGGCATTACGGTTCTTTAGAAGGTGAGAAATCAATAATATCAGTACATACCAACGGCATGACCGAAACATTGATCCCGAAATTCAACTACGAGCTTTTTAACTGCAACAACTTTAATATACGCTATTGGAGCTGGAATTACCGCGGCTGCTGGCACCAGACTTGCCCTCCAA
+
DDDDDIIHIIIIIIIIHHIIIIIIIIIIIIIIIIIIIIIIIIIIIIIIIIIIIIIIIIIHIIHIIIIIIIIIIIIIIIIIIIIIIIIIIIIHIIHIIIIIIIIIIHIHIIIIIIIIIIIIIIIIIIIIIIHIIIHIIIIIIIIIIIIIIIIIIIIIIIIIIIIIIIIHIIIIIIIIIIIIIIIIIIIIIIIIIIIIIIIIIIIIIIIIIIIIIIIIIIIIIIIIIIIIIIIIIIIIIIIIIIIHHGIIHIIIIIIIIIIIIIIIIIIHIIIIIIIIIIIIIIIIIIIIIIIIIIIIIIIIIIIIIIIIIIIIIIIIIIIIIIIIIIIIIIIIIIIIIIIIIIDDDDD
@HISEQ:969:HM2KJBCX2:2:1102:20121:43229 2:N:0:ACTATGCA
GAAACGGAAACGCCCAACTATCCCTATTAATCATTACGTCAATCCTAGAAACCAACAAAATAGGATCGAACGTCCTATTTCATTATTCCATGCTAATGTATTCAAGCGTTAGCTTGCTTTAAACACTCTAATTTTTTCAAAGTAACAGTCCAGATTCCTCGCAACACCAAATTAATTGCATTACGGCTCATCAGGAAGGAGGAATCAGTGAGACCAGTACATACCAGTGGCATGACCAACCTACTAACCCCGAAATTCAACTACGAGCTTTTTAACTGCAACAACTTTAATATACGCTATTGGAGCTGGAATTACCGCGGCTGCTGGCACCAGACTTGCCCTCCAA
+
@@@BDEHGHHIEDHIIIIHHHIIIIIIIIIIIIIIIIIIIIIIHIHIIIIIHIIIIIIIIIHHIIIIIIIIGIIIIIIIIIGIHIIIIEHHHIIGIIHIIIIIIIIHIHIHHIIIIIIIIIHIIIIIHHIIIIIIHIIIIIIIIIIIIIIIHHGIEHHECEHIHHIIIIIHHFIHHHIIIIIIHHIIIIHFHIEIIIIIIIIIIIIIIIHHHIIHHIIIHIIIIIIHIIIIIIIIIIIIIIIHHHIHIIIIIIIIIIIIIIHIIIIIIIIIIIIIIIIIIIIIIIIIIIIGIIIIIIIIIIIIIIIIIIIIIIIIIIIIIIIIIIIIIIIIIIIIIIIIIIDDDDD
@HISEQ:969:HM2KJBCX2:2:1102:18573:43461 2:N:0:ACTATGCA
GAAACGGAAACGCCCAACTATCCCTATTAATCATTACGTCAATCCTAGAAACCAACAAAATAGGATCAACGTCCTATTTCATTATTCCATGCTAATGTATTCAAGCGCGAGCCTGCTTTAAACACTCTAATTTTTTCAAAGTAACAGTCCTGATTCCCCGCCACACCAAATGAATGACATGATGGTTCGTCAGAAGGTAGGAACCAGTAACACCAGTACGTACCTAAGGCACGACCAACGTACTGATCCCGAAATTCAACTACGAGCTTTTTAACTGCAACAACTTTAATATACGCTATTGGAGCTGGAATTACCGCGGCTGCTGGCACCAGACTTGCCCTCCAA
+
DDDDDIIIIIIIIIIIIIIIHIIIIIIIIIIIIIIIIIIIIIIIIIIIHIIHHIIHIIIIIIHHIIIIIIHHIIIIIHIIIIIIIIIIHIIIIIHIIIHIIHHIHIIIIIHGHIIIHIHIIHHEEHHHIHIIIIIHHHIIIIIIIIIHIIIHIIIIIHIIIIIIIIHIIIIIIIIIIIIIIIIIIIIHIHIIIIIIIIIIIIIIIIIIIIIIIIIIIIIIIIIIIIIIIIIIIIIIIIIIIIHGIIIIIIIIIIIIIIIIIIIIIIIIIIIIIHIIIIIIIIHHIIIIIIIIIIIIIIIIIIIIIIIIIIIIIIIIIIIIIIIIIIIIIIIIIIIGIIIIDDDDD
@HISEQ:969:HM2KJBCX2:2:1102:6553:43297 2:N:0:ACTATGCA
GAAACGGAAACGCCCAACTATCCCTATTAATCATTACATCGATCCTAGAAACCAACAAAATAGAATGCGATGTCCTATTTCATTATTCCATGCTAATGTATTCAAGCGTGAGCCTGCTTTAAACACTCTAATTTTTTCAAGGTAACAGTCCTAATTCCCTATAACATCAAATAAATGACATTATAGTTCTTTAGAAGGTGAGAACCAATAAAATCAGTACATACCAAGGCATGACCAACTAATTGATCCCGAAGTTCAACTACGAGCTTTTTAACTGCAACAACTTTAATATACGCTATTGGAGCTGGAATTACCGCGGCTGCTGGCACCAGACTTGCCCTCCAA
+
DDDDCIIIIIIIIIIIIIIHIIGHIIFCHIIHIIIIGIIIIGIIIIIIIIGHIIIIIIIIGIHIIIIIIHIIIIIIIIHHHIIIIIIIGHIGHIIIIHIHIHIIIHIIIIIIIIIHIIIHHIHIIIIIIIIIIHHIIHIIIIIIIIIIIIIIIIIIIIIIIIIIIIIIIIIIIIIHIIIIIIIIIIHIEHIIIIIIIIIIIIIIIIIIIHIIIIIIIIIIIIIIIIIIIIHHIIIIIIIIIIIHIIHIIIIIIGIIIIIIIIIIIIIIIIIIIIIIGIIIIIIIIIIIIIIIIIIIIIIIIIIIIIIIIIIIIIIIIIHIHIIIIIIIIIIIIIIIIIIIDDDDD
@HISEQ:969:HM2KJBCX2:2:1102:19398:43033 2:N:0:ACTATGCA
GAAACGGAAACGCCCAACTATCCCTATTAATCATTACATCGATCCTAGAAACCAACAAAATAGAATCTGATGTCCTATTTCATTATTCCATGCTAATGTATTCAAGCGTAAGCTTGCTTTAAACACTCTAATTTTTTCAAGGTAACAGTCCTAATTCCCCATAACATCAAATAAATGACATTATGGTTCTTTAGAAGGTGAGAACCAATAAAACCAGTACATACCAAGGCATGACCGATTCCTTGATCCCGAAATTCAACTACGAGCTTTTTAACTGCAACAACTTTAATATACGCTATTGGAGCTGGAATTACCGCGGCTGCTGGCACCAGACTTGCCCTCCAA
+
DDDDDIIIIIIIGHIIIIIIIIIIIIIIIHIHIIIIIIIIIIIIIHIIIIIGIIIHIIIIIIIHIIHIIIIIIIHHIIIIHHIIIIIIHHIIIHHIIIIIIIHIHIIHIIIIIIIIHIIIIHIIIHIIHHIIIIIIIIIIIIIIIIIIIHIIIIIIHIIIIIIIIIHIIIHIIIIIIIIIIIIIIIIIIIIIIIIIIIIIIIIIIIIIIIIIIIIIIIIIIIIIIIIIIIIIIIIIIIIIIIHHIIIIGIIIIIIHIHIIIIIIIIIIIIIIIHIIIIIIIIIIIIIIIIIIIIIIIIIIIIIIIIIIIIIIIIIIIIIIIIIIIIIIIIIIIIIIIIIIDDDDD
@HISEQ:969:HM2KJBCX2:2:1102:8545:43227 2:N:0:ACTATGCA
GAAACGGAAACGCCCAACTATCCCTATTAATCATTACGTCGATCCTAGAAACCAACAAAATAGAATCAAACGTCCTATTTCGTTATTCCATGCTAATGTATTCAAGCGTGAGCCTGCTTTAAACACTCTAATTTTTTCAAAGTAACAGTCCTGATTCCCCATGACACCAAATTAATGACATCATGGTTCGTCAGAAGGTAGGAATCAATAATACCAGTACGTACAATAGCACGACCAATAAATTGATCCCGAAATTCAACTACGAGCTTTTTAACTGCAACAACTTTAATATACGCTATTGGAGCTGGAATTACCGCGGCTGCTGGCACCAGACTTGCCCTCCAA
+
DDDDDIIIIIIIIIIIIIIIIIIIIIIIIIIIIIIIIIIIIHIIIIIIIIIIIIIIIIIIIIIHIIIIIIIIIHIIIIIIIIIIIIIIIIIGIIIIIIIIIIHIIIIIIIIIIIIIIIIIIIIIIIIIIIHIIIIHIIHIIIIIIIIIIIIIIIIIIHIIIIIIIIIIIIIIIIIIIIIIIIIIIIIIHIIIIIIIIIIIIIIIIIIIIIIIIIIIIIIIIIIIIHH/IIIIIIIHIIIIIHHGIIIIIIIIIIIHIIIIIIIIIIIIIIIIIIIIIIIIIIIIIHIIIIIIIIIHHHIIIIIIIIIIIIIIIIIIIIIIIIIIIIIIIIIIIIIIIIIIDDDDD
@HISEQ:969:HM2KJBCX2:2:1102:14002:44110 2:N:0:ACTATGCA
GAAACGGAAACGCCCAACTATCCCTATTAATCATTACGGTGGTCCTAGAAACCAACAAAATAGAACCACAACGTCCTATTCTATTATTCCATGCTAATCTATTCAAGCAAATGCCTGCTTTAAACACTCTAATTTTTTCAAGGTAATGGTCCTGGCTCCCCGGCACACCCAATAAAGGACATACTGGTTCACCAGAAGGTGGACCCGACACAGGACAGTACTCGCCAAAGACGGACCGCCCGGCCAGGCCTAAAATTCAACTACGAGCTTTTTAACTGCAACAACTTTAATATACGCTATTGGAGCTGGAATTACCGCGGCTGCTGGCACCAGACTTGCCCTCCAA
+
BDDDDGIIIIIHIHIIIIIIIIIIIIIIIIIIIIIIIIIIIIIHHCGHIIIHHHIIIHIIIHHIIIFHIIHHIHIIIIHIHIIIIIHIIIIIFHIHIIHIIHHIIIEIIIIHIIIHHHHIIIHHIHIIHIIIIIIIIHHIHHEHIIIIHGHIIHHIHHIIIIIIIIIIIIIIIIIIIIIIIIIIIIIIIHIHIIIIIIIIIIIIIIIIIIIIIIIIIIIIIIIIIIIIIIIIIIIIHIIIIIIIIIIHIIIIIIIIIIIIIIHIHHIIIIIGIIHIIIIIIIIIIIIIIIIIIIIIIHIHHIIIIIIIIIIIIIIIIIIIIIIIIIIIIIIIIIIIIIIIIDDDDD
@HISEQ:969:HM2KJBCX2:2:1102:10641:45020 2:N:0:ACTATGCA
GAAACGGAAACGCCCAACTATCCCTATTAATCATTACGTTGATCCTAGAAACCAACAAAATAGAATCAAACGTCCTATTTCGTTATTCCATGCTAATGTATTCAAGCGTGAGCCTGCTTTAAACACTCTAATTTTTTCAAAGTAACAGTCCTGATTCCCCATGACACCAAATTAATGACATCATGGTTCGTCAGAAGGTAGGAATCAATAATACCAGTACGTACAATAGCACGACCAATAAATTGATCCCGAAATTCAACTACGAGCTTTTTAACTGCAACAACTTTAATATACGCTATTGGAGCTGGAATTACCGCGGCTGCTGGCACCAGACTTGCCCTCCAA
+
DDDDDIIIIIIIIIIIIIIIIIIHIIIIIIIIIIIIIIIIIIIIIIIIIIIIIIIIIIIIIIIIIIIIIIIIIIIIIIIIIIIIIIIHIIIHIHIIIIIIIGIHIIIIIIHIIIIIIIIIIIIIIIIHIIIIIIIIIIIIIHIIIIIIIIIIIIIIIIIIIIIIIIIIIIIHIIIIIIIIIIIIIIIIIIHIIIIIIIIIIHIHHHIIIIIIIIIIIIIIIIIIIIIIIIIIIIHIIIIIIIIHIIIIIIIIIIIIIIIIIIIIIIIIIIIIIIIIIIIIIIIIIIIIIIIIIIIIIIIIIIIIIIIIIIIIIIIIIIIIIIIIIIIIIIIIIIIIIIIIDDDDD
@HISEQ:969:HM2KJBCX2:2:1102:13794:45472 2:N:0:ACTATGCA
GAAACGGAAACGCCCAACTATCCCTATTAATCATTACGGTGATCCTAGAAACCAACAAAATAGAACCATGCCGTCCTATTCTATTATTCCATGCTAATGTATTCGAGCAAAAATGCCTGCTTTAAACACTCTAATTTTTTCAAGGTAAAGGTCCTGGATCCGCAAGACACCCAATAAAGGACATCAAGTTTCTCCAGAAGGTGAGAAATCAACAGTAACAGTTCATACCCCTTAAGGCATGACCATAACGTCAATCCCGAAATTCAACTACGAGCTTTTTAACTGCAACAACTTTAATATACGCTATTGGAGCTGGAATTACCGCGGCTGCTGGCACCAGACTTGCCCTCCAA
+
DDDDDHIHIIIIHHIIIIIIIIIIIIIIIIHIIHIIIIIIIIIIIIIIIIIEHHHIIIIIIIEHHIIIIFHHHHHDHIGFHHHHIIHHHHHIHHHIIHIHHEHHHIIIIIIIIHHHIIIIIIIIIIHHIIIIIIIIIIHIIIIIIIIIIIIGIIHIIIIHIHIHIHIIIIIIIIIIIIIIIIIIIHGIIIHIIIIIIIIHIIIIIIIIIIIIIIIHHGHHHIIIIIHIIIHHHHHIIIIIHIIIIIIHIHHDIIHIHIIIIHHHHIIHHFIIHHIIIIIIIHIIHIIHHIIIHIIHIIHHGIIIIIIHIHIIIIIIIIIIIHIHHHIIIIIIIIIIIIIIIIIIIIIIDDDDD
@HISEQ:969:HM2KJBCX2:2:1102:10489:45428 2:N:0:ACTATGCA
GAAACGGAAACGCCCAACTATCCCTATTAATCATTACGGTGATCCTAGAAACCAACAAAATAGAACCATGCCGTCCTATTCTATCATTCCATGCTAATGTATTCGAGCAAAAATGCCTGCTTTAAACACTCTAATTTTTTCAAGGTAAAGGTCCTGGATCCGCAAGACACCCAATAAAGGACATCAAGTTTCTCCAGAAGGTGAGAAATCAACAGTAACAGTTCATACCCCTTAAGGCATGACCATCACGTCAATCCCGAAATTCAACTACGAGCTTTTTAACTGCAACAACTTTAATATACGCTATTGGAGCTGGAATTACCGCGGCTGCTGGCACCAGACTTGCCCTCCAA
+
DDDDDIIIIIIIHIIHHHIIIIIIIIIIIIIIIIIHIIIIIIIIIIIIIIIIIHIGHIIIIIIIIIIIIHHHIHHIHIIIIIIIIHHHHHIIIIHIIIIIIHHIHIHIIIIIIIIIIIIIHIIIIIIIIIIIIHHHHIHHIIHHIIIIIIIIIHIIHHHHHIIIIIHIIIIIIIIIIIHIIIIIIIIIHIHIIIHIIIIIIIIIIIIIIIIIIIIIIHIIIIIIIIIIIIIIIIIIIIIIIIIIIIIHHHHGIIIIIIIIIIIIIIIIIIIIIIHIIIIIHHIIIIIIIIIIIIIIIIIIHIIIIIHIIIIIIIIIIIIIIIIIIIIIIIIIIIIIIIIIIIIIIIIIDDDDD
@HISEQ:969:HM2KJBCX2:2:1102:19159:45668 2:N:0:ACTATGCA
GAAACGGAAACGCCCAACTATCCCTATTAATCATTACGTCAATCCTAGAAACCAACAAAATAGGATCAACGTCCTATCTCATTATTCCATGCTAATGTATTCAAGCGCGAGCCTGCTTTAAACACTCTAATTTTTTCAAAGTAATAGTCCTGATTCCCCGCCACACCAAATTAATGACATGATGGTTCGTCAGAAGGTAGGAATCAGTAACACCAGTACGTACCGAAGGCACGACCAACGTACTAATCCCGAAATTCAACTACGAGCTTTTTAACTGCAACAACTTTAATATACGCTATTGGAGCTGGAATTACCGCGGCTGCTGGCACCAGACTTGCCCTCCAA
+
DD@DDHIIIIIHGIIIIIHIIIIIIIIIIIIIIIIGFHHIIHIIIIIIIIIIIIHIHHHIIIHIIIIHIHHIIHIIIIIHIIIIIHHIHIIGII@FGHHHHFIIHIHIHHDHHIIIIIIIIIIIIHIIIIIIIIHIIIIIIIHIIIIHHGHIFCHIIIIIIIIIIIIHIIIHIIHIIIIIIHGIIIIIHIIIIIIIHGHHEIIHIIHIIIIIHHIIIHIHIIIIIIIIIIHIIIHIIIIIIIIIIHHIIIIIIIIHIIIIHHIHIIIIIIIIIIIIIIIIIIIIIFIHIHIIIIIIIHIIIIIIIHIIIIHIIIIIIIIIIIIIIIIIIIIIIIHIIIIIDDDDD
@HISEQ:969:HM2KJBCX2:2:1102:13107:45670 2:N:0:ACTATGCA
GAAACGGAAACGCCCAACTATCCCTATTAATCATTACGTCGATTTCCGAAAACCAACAAAATAGAAACGACGTCCTATTCCATTATTCCATGCACGAATATCCAAGCGTGTAAAGCCTGCTTTGAGCACTCTAATTTTTTCAAAGTAAACCTGGCGGCGCCCCAGGACACTCGGTTAAGAGCACCCTGACGCCTCCGCCACACCATTCACGGGCGAATGGGACAGTCGCGCCAAACAGCGGACCGTCCCCTACCCGCCGAGATCCAACTACGAGCTTTTTAACCGCAACAACTTTAATATACGCTATTGGAGCTGGAATTACCGCGGCTGCTGGCACCAGACTTGCCCTCCAA
+
DADDDIIHIIIIIIHHIEHHIIIIIIIIIIIHIIIIIGHIIIIIIHIHEHIIHIGIGHIIGIIIIGIGHGHHIIIIIIEHHEHHHHHIIIIIHI?EHGHCFD@IHIIHECGHIIGHHIGIHFHGFEHHHEIHHHFEHHHHIIIIIIIIIIHHHCHHIHHHGHHHHIHHHHHIHHHHIGIHHIIIHHHCGG8HHHGIHHHHHHHIHHHHHIIIIHHHFHHHDHHIIHIHDFGIIHGHFHIHIHIHE-IIHDHHIIIGIHHIIIIIIIIIHHHHIGIIIIIIIIIIHIIIIHHIHHIIIIIIIIIIIIIIIIIHIIIHIIIIHHIHHIIIIHIIHFGIIIIGHHHIIIIIDDDDD
@HISEQ:969:HM2KJBCX2:2:1102:4535:45784 2:N:0:ACTATGCA
GAAACGGAAACGCCCAACTATCCCTATTAATCATTACATCGATCCTAGAAACCAACAAAATAGAATCGGATGTCCTATTTCATTATTCCATGCTAATGTATTCAAGCGTAAGCTTGCTTTAAACACTCTAATTTTTTCAAGGTAACAGTCCTAATTCCCCATAACATCAAATAAATGACATTATGGTTCTTTAGAAGGTGAGAACCAATAAAACCAGTACATACCGAGGCATGACCGATTCCTTGATCCCGAAATTCAACTACGAGCTTTTTAACTGCAACAACTTTAATATACGCTATTGGAGCTGGAATTACCGCGGCTGCTGGCACCAGACTTGCCCTCCAA
+
DAD@DH@0GHH?HIIIIIIIIIGIIIIIIIIIIIIIIGIHHIIHIIIIIIIHHIIIIIIGIIHIIIICHHCEHHHIHIHIIIIIIIIIIIIIIIIIIIIIIHIIIHHIIHIIIIIIIIIIIIIIIIIIIIIIIIHIIIHHGIIIIHIIIIIIIIIIIIHIIIIIIHHIIIIIIIIIIIIIHHIIIIIIHHIHIIIIIIHCGEIIIIIHHIIHHIIIIIIHHIIIIIIIIIHCIIIIIHEC7C<<IIIIIHIHIIIIIIIIIHIIIIIIIIIIIIIIHH?HIIIIIIIIIIIIIIIIIIIIIIIIIIIIIIIIIIIIIIIIIIIIIIIIIIIIIIIIIIIIDCDDD
@HISEQ:969:HM2KJBCX2:2:1102:10052:45601 2:N:0:ACTATGCA
GAAACGGAAACGCCCAACTATCCCTATTAATCATTACGTCAATCCTAGAAACCAACAAAATAGGATCAACGTCCTATTTCATTATTCCATGCTAATGTATTCAAGCGCGAGCCTGCTTTAAACACTCTAATTTTTTCAAAGTAACAGTCCTGATTCCCCACCACACCAAATTAATGACATGATGGTTCGTCAGAAGGTAGAAATCAGTAACACCAGTACGTACCGAAGGCACGACCAGCGTACTAATCCCGAAATTCAACTACGAGCTTTTTAACTGCAACAACTTTAATATACGCTATTGGAGCTGGAATTACCGCGGCTGCTGGCACCAGACTTGCCCTCCAA
+
ADBDDIHIIIIGCEHIIIIIHIIIIIIIIFHIIIIIIHHIIHHHHHHIIIHIHIIIGHHHIIIIIIIIIIIGHIIHHDCHIIIGIHHFIIECHHEHHIHHIIIIHIHIIIHHHIIIIIIIGIHIIIIIIIIIHHIHIIHHHHHEHHIIHHIIIHIIIIIHHCHHHHGIHIIIIHIIGEGHHEIHIHIIIIIIIIIIIIIIIIIIIIIIIHHCHHIIIIIIIIII<IIIIIIIIHIIIIIIIIHHIIIIHIIIIIIIHIHHHCGIIIIIHIIIIHIIIIIIIIHIIIIIIIHHGIIIIIIHIIIIHIIIIIIIIIIIIIIIIIIIIIIIIIIIIIIIIIIIDDDDD
@HISEQ:969:HM2KJBCX2:2:1102:2902:45384 2:N:0:ACTATGCA
GAAACGGAAACGCCCAACTATCCCTATTAATCATTACGGCGGTCCTAGAAACCAACAAAATAGAACCAACGTCCTATTCTATTATTCCATGCTAATGTATTCGAGCATAGGCCTGCTTTGAACACTCTAATTTTTTCAAAGTAAAAGTCCTGGTTCCCCAACACACCCAGTGAAGGGCATGAGGCTCCCCAGAAGGAAAGATCCGGCCGGACCAGTACACGCGGTGAGGCGGACCGGCCAGCCAGACCCAAGGTTCAACTACGAGCTTTTTAACCGCAACAACTTTAATATACGCTATTGGAGCTGGAATTACCGCGGCTGCTGGCACCAGACTTGCCCTCCAA
+
DDDDDIIIIIIIIIIIIIIIIIIIIIIIIIIIIIIIIIIIIGIIIIIIIIIHIIIIIFEHHHEHIEHIIIHIIIIIIIIIIIIHIHHIIIIHHIHIHIIIHHHGHIIIIIIIIIIIHIIIIHIIIIIIHIIIIIIHHIIIIHIIIIIHIIIHHHIIIIIHIIHIIIIIIIIIIIIIIIIIIIIIIIIIIIIIIIIIIIIIIHIIIGIIIIIIIIIIIIIIIIIIIIIIIIIIIIIIIIIIIIHIIIHIHIIIIIIIIIIIIIIIIIIIIIIIIIIIIIIIIIIIIIIIIIIIIIIIIIIIIIIIIIIIIIIIIIIIIIIIIIIIIIIIIIIIIIIIIIIDDDDD
@HISEQ:969:HM2KJBCX2:2:1102:19910:45909 2:N:0:ACTATGCA
GAAACGGAAACGCCCAACTATCCCTATTAATCATTACGGTGGTCCTAGAAACCAACAAAATAGAACCACAACGTCCTATTCTATTATTCCATACTAATCTATTCAAGCAATAGCCCGCTTTAAACACTCTAATTTTTTCAAGGTAATAGTTCTGGCTCCCCAAAACACCCAATAAAGGGCATACTGGTTCACCAGAAGGAAGACCCGACAGCAGACAGTACTCGCCAAAGACGGACCGCCCGGCCAGGCCTAAAATTCAACTACGAGCTTTTTAACTGCAACAACTTTAATATACGCTATTGGAGCTAGAATTACCGCGGCTGCTGGCACCAGACTTGCCCTCCAA
+
DDDDDIHIIIIIIIIIIIIIIIIIIIIIIHIIIIIIIIGIIHIIIIIIIIIHIHIIIIIIIIHHHIIIIIIIIIIIIHIHIHHIIIIIIFIIIIIIIIIIIHHHHIIIIIIIIHIIIIIIIIIIIIIIIIIHHIIHIHHIIIHIIIIIIIIIIIGHIIHIHIIIIHIIIHIIIHHIIHIIIIIIIIIIIIIIIIIIIIIIHIIIIIIIIIIIIIIIIIIIIIIIIIIIIIIIIIIIIIIIIIIIIIIGIIIIIIIIIIIIIIIIIIIIIIIIIIIIIIIIIIIIIIIIIIIIIIIIIIIIIIIIIIIIIIIIIIIIIIIIIIIIIIIIIIIIIIIIIIIIIDDDDD
@HISEQ:969:HM2KJBCX2:2:1102:12729:45804 2:N:0:ACTATGCA
GAAACGGAAACGCCCAACTATCCCTATTAATCATTACATCGATCCTAGAAACCAACAAAATAGAATCGGATGTCCTATTTCATTATTCCATGCTAATGTATTCAAGCGTGAGCCTGCTTTAAACACTCTAATTTTTTCAAGGTAACAGTCCTAATTCCCCGTGACACCAAATTAATGGCATTACGGTTCTTTAGAAGGTGAGAAATCAATAATATCAGTACATACCAACGGCATGACCGAAACATTGATCCCGAAATTCAACTACGAGCTTTTTAACTGCAACAACTTTAATATACGCTATTGGAGCTGGAATTACCGCGGCTGCTGGCACCAGACTTGCCCTCCAA
+
DDBDDIIGHIGIHDHIIIHHIIGHHHHIIII?FHHEHIHIIIGEHHIIIIIIGIIIIIHGHHEHIIIIHIHIEHHHHIIIIGHIIHIC@EHHFG?HHIIGHHHIHGHHIIHIHGHHHIHHHHFHIHHIHHIIIHHHHIIHEHIIIIHGHHHHIHIIIIIHIHHHHHGIIIIIIIIIIIIIIIIIIIIIIIIIIIIIIHHIIIIIHHIIIIIIHHGHIIIIIIIIHIIIH3HIIIIIIIIIIIHHHHIIIIIIIIIIIIIIIIHIIIIIIHIIIIHGHHIIIIIIIHGEHHEIIGHIIIIIIIIIIIIIIIHHIIIHGHIIIIIIIIIIHHIIHIHHIIIIIIDCDDD
@HISEQ:969:HM2KJBCX2:2:1102:6001:46424 2:N:0:ACTATGCA
GAAACGGAAACGCCCAACTATCCCTATTAATCATTACGTCGATCCTAGAAACCAACAAAATAGGTTCGATCGTCCTATTTCGTTATTCCATGCTAATGTATTCAAGCGCGAGCCTGCTTTAAGCACTCTAATTTTTTCAAAGTAACAGTCCTGTTTCCCCGCAACAACAAATTAATGCCATCACGGTTCTACAAGAAGGAGGGACCAGTGAGGCCAGTGCATACCAGTGGCACGACCAACCTACTGGCCCCGAAATTCAACTACGAGCTTTTTAACTGCAACAACTTTAATATACGCTATTGGAGCTGGAATTACCGCGGCTGCTGGCACCAGACTTGCCCTCCAA
+
DDCCDHIHIIIIHHGHIIIIIIIIIIIIIHIIIIIIIIHIIIIHIIIIIIIIIIIIGHIGIIIGIIIHIIGIHGHHIIIIIIIHIIIIIIIIGIGHIHIIIIIIIIIIIIIIIIIIIHIIIIIIIIIIIHHIIIIIIIIIIIIHHIIIIIIIIIIHHIIIIIIIIIIIIIIHIIIIIIIIIIIIIIIIIIIIIIIIIIIIIIIIIIIIIIIIIHIIIIIIIIIIIIIIIIIIIIIIIIIIIIIHGIIIHIIIIIIIIIIIIIIIIIIIIIIIIIIIIIIIIIIIIIIIHIIIHHIIIIIIIIIIIIIIIIIIIIIIIIIIIIIIIIIIIIIIIHIIIIIIIDDDDD
@HISEQ:969:HM2KJBCX2:2:1102:11510:46394 2:N:0:ACTATGCA
GAAACGGAAACGCCCAACTATCCCTATTAATCATTACGGTGATTCAGAAACCAACAAAACAGGACCACCGTCCTATTCTATTATTCCATGCTAATGTATTCAGACGTAAGCCTGCTTTGAACACTCTAATTTTTTCAAGGTAAAGGTCCTGGTTTCCCACCACGCTAAATTAATAACATGATGGTTCCCCAGAAGGTAGAAATTCCACACGCCAGTACAGACAATTGCCCGACCAACGGTAGAATCCCGAAATTCAACTACGAGCTTTTTAACTGCAACAACTTTAATATACGCTATTGGAGCTGGAATTACCGCGGCTGCTGGCACCAGACTTGCCCTCCAA
+
DDDDDIGIIIIIIIIIIIIIIIIIIIIIIIIIIIIIIIIHIIIHIIIIIIIIIIIIHIIIEGEHHGHIIIIIIIIHIEHHIFFGHHFIIIIHHHHIHIIIHDHHIHHIIHHIIIIIIIIHIIIIIIIIIIIIIHHHIIIIIIHIIIIIIIIIIIHIHIIIIIIIHIIIIIHHIIIHHIIIIIHHIIIIIIIIIIIIIIIIIIIIIIIIIIIIIIIIIIIIIIIIIIIIIIIIIHIIIIIHGDIIIIIIIIIIIIIIIIIIIIIIIIIIIIIIIIIIIIIIIIIIIIIIIIIIIIIIIIIIIIIIIIIIIIIIIIIIIIIIIIIIIIIIIIIIIIIIIIDDDDD
@HISEQ:969:HM2KJBCX2:2:1102:9402:46361 2:N:0:ACTATGCA
GAAACGGAAACGCCCAACTATCCCTATTAATCATTACGGTGATCCTAGAAACCAACGAAATAGAATCAGTCCGTCCTATTTCATTATTCCATGCTAATGTATTCAGACGATAGTCTGCTTTAAACACTCTAATTTTTTCAAAGTAACAGTCCTGATTTCCCATCACACCAAATAAATGGCATGAAAGTTCCTCAGAAGGTAGAGATCCATCTCACCAGTGCAGACATTTAAGCCTGACCAATGGGTAGACCCCGAAGTTCAACTACGAGCTTTTTAACTGCAACAACTTTAATATACGCTATTGGAGCTGGAATTACCGCGGCTGCTGGCACCAGACTTGCCCTCCAA
+
CDDDDIIIIIHIIIIIIIIIIIIIIIIIIIIIIIIIIIIIIIIIIIIIIIIIIIIIIIIIIIIIIIIIHHHIIHHHIHHIIIIIIIIIIIIIIIIGIIHIIHIIIHHIIIIIIIIIIIIIIIIHIIIIIIIIIIIIIIIIIHIIIIIIIIIIHIIIIIIHIIIIIIIIIIIIIIIIIIIIIIIIIIIIIIIIIIIIIIIIIIIHIIIHIIIIIIIIHIIIIIIIIIIIIIIIIIIIIIIIIIIIIHFIIIIIIIIIHIIIIIIIIIIIIIIIIIIIIIIIIIIIIIIIHIIIIIIIIIIIIIIIIIIIIIIIIIIIIIIIIIIIIIIIIIIIIIIIIIIIIIIDDDDD
[truncated: 36,205,139 more chars]
